# Supplementary material for: Proteomic analysis of shoot tissue during photoperiod induced growth cessation in V. riparia Michx. grapevines
Source: Proteome Sci. 2010 Aug 12;8:44. doi: 10.1186/1477-5956-8-44 (PMC2929227; doi:10.1186/1477-5956-8-44)
Supplement: Additional file 1 — additional data for differentially expressed spots. SSP, standard spot number; SD/LD, normalized spot volume in the SD divided by the normalized spot volume in the LD, from 6 different plants; Pval, p-value; Average SD, average intensity value in SD; Average LD, average intensity value in LD; Exp Mr, experimental molecular mass; Exp pI, experimental pI; Th Mr, theoretical molecular mass; Th pI, theoretical pI; Pep, number of peptides mass and in ( ) the number of MS/MS ions matching the query; M score, MOWSE score; % Cov, percentage of coverage; Function, description of protein identity. 8×, protein ID in the gravevine genome with a 8× coverage; 12×, protein ID in the grapevine genome with a 12× coverage; Gels nomenclature: first character, 7 or 28 for the date; second character, S or L for SD or LD; third character, 1, 2, 3 for the replicate number; fourth character, 7 or 8 for the harvested year (2007 or 2008) [file 1477-5956-8-44-S1.XLS]

## Sheet: LD7
Spots data							First identified protein data								Second identified protein data								Normalized intensity values per gels
SSP	SD/LD	Pval	Average SD	Average LD	ExpMr	ExpPi	ThMr	ThPi	Pep	M score	% Cov	Function	8X	12X V0	ThMr	ThPi	Pep	M score	% Cov	8X	12X V0	Function	7S17	7S18	7S27	7S28	7S37	7S38	7L17	7L18	7L27	7L28	7L37	7L38
Amino Acid Metabolism
SSP8731	0.34	0	0.0252599	0.0738451	83	6.1	85	6.1	22+11	592	35	5-Me-tetrahydropteroyltriglu-homocys S-Me-transferase	GSVIVP00003836001	GSVIVT01029971001									0.00722966	0.011649	0.0609091	0.0152809	0.0368539	0.0196369	0.0559256	0.0683615	0.0550942	0.108687	0.0953529	0.0596491
SSP8726	0.09	0.03	0.00905354	0.0986503	83	6.3	85	6.1	29+12	829	43	5-Me-tetrahydropteroyltriglu-homocys S-Me-transferase	GSVIVP00003836001	GSVIVT01029971001									0.0116137	0.00731412	0.00280085	0.0012194	0.0254772	0.00589601	0.0576517	0.115534	0.0988642	0.080295	0.162131	0.0774264
SSP9702	0.1	0.03	0.0224849	0.216546	83	6.4	85	6.1	25+13	783	39	5-Me-tetrahydropteroyltriglu-homocys S-Me-transferase	GSVIVP00003836001	GSVIVT01029971001									0.00729313	0.0355383	0.00883033	0.0226463	0.0590466	0.00155463	0.505848	0.164728	0.137953	0.0922159	0.221446	0.177087
SSP8718	0.14	0.01	0.0408203	0.288077	83	6.2	85	6.1	29+13	845	44	5-Me-tetrahydropteroyltriglu-homocys S-Me-transferase	GSVIVP00003836001	GSVIVT01029971001									0.125142	0.0258729	0.0114094	0.0390952	0.0233852	0.0200169	0.10934	0.217116	0.490946	0.257448	0.519151	0.134458
SSP4320	0.13	0.02	0.0113843	0.0884763	44	5.5	37	5.4	12+8	365	46	Aspartate-semialdehyde dehydrogenase	GSVIVP00030599001	GSVIVT01011646001	40	5.4	18+6	287	50	GSVIVP00014419001	GSVIVT01009907001	Flavonone- 3-hydroxylase	0.000978158	0.00997667	0.0343015	0.00352642	0.00296977	0.0165531	0.0255743	0.132199	0.182404	0.0375447	0.0289574	0.124178
SSP8717	0.42	0.01	0.0542753	0.128921	94	6.2	115	6.9	29+15	819	35	Glycine dehydrogenase	GSVIVP00032211001	GSVIVT01035408001									0.100031	0.141265	0.0150285	0.0290272	0.0186516	0.0216486	0.100485	0.0881259	0.133523	0.152995	0.240138	0.058261
SSP6307	0.24	0.03	0.0240502	0.0993616	43	5.8	32	6.2	12+2	95	45	Cysteine synthase	GSVIVP00034691001	GSVIVT01038178001									0.0309899	0.0259144	0.0249988	0.0294932	0.0211058	0.0117993	0.0472196	0.0372821	0.151889	0.178353	0.0488227	0.132603
SSP3311	0.18	0.04	0.0323551	0.182165	42	5.3	39	5.4	14+8	572	54	Glutamine synthetase	GSVIVP00030210001	GSVIVT01012040001	30	6.1	12+2	102	38	GSVIVP00034021001	GSVIVT01016695001	Ribosomal protein SA (RPSaB) 40S	0.0685572	0.0253802	0.0109925	0.0611603	0.00927739	0.0187631	0.0962696	0.258308	0.234267	0.180622	0.230979	0.0925434
SSP4315	0.11	0.01	0.0128002	0.115645	42	5.5	39	5.7	7+5	293	21	Glutamine synthetase cytosolic	GSVIVP00032953001	GSVIVT01030697001	40	6.1	9+4	136	22	GSVIVP00037523001	GSVIVT01015906001	coproporphyrinogen III oxidase, chloroplast precursor	0.000890331	0.0576447	0.00433676	0.00521219	0.00546978	0.00324765	0.155398	0.114876	0.0369497	0.0759672	0.0823347	0.228343
Carbohydrate Metabolism
SSP7608	0.09	0	0.0132531	0.140818	65	6	65	5.9	17+9	462	35	Pyruvate decarboxylase isozyme 2	GSVIVP00001355001	GSVIVT01003940001									0.0226664	0.00243559	0.0191708	9.5896e-05	0.0164721	0.0186777	0.0922963	0.06088	0.0478076	0.149894	0.307761	0.186272
SSP9108	0.08	0.05	0.00733322	0.0877031	28	6.3	27	6.3	11+5	416	64	Triosephosphate isomerase, cytosolic	GSVIVP00018496001	GSVIVT01016559001									0.00121975	0.000652748	0.00232842	0.000659889	0.0237977	0.0153408	0.154212	0.00191038	0.0302251	0.081157	0.0416332	0.217081
SSP7601	0.43	0.01	0.070444	0.163192	77	5.8	67	6	20+9	316	47	Transketolase, chloroplast precursor	GSVIVP00038435001	GSVIVT01018555001									0.107233	0.00148291	0.174677	0.0813515	0.000392731	0.0575275	0.155669	0.199652	0.196927	0.184167	0.143408	0.0993275
Energy Metabolism
SSP1518	0.42	0.01	0.044635	0.105854	60	5	59	6.6	24+11	626	51	ATP synthase beta chain 2, mitochondrial	GSVIVP00017772001	GSVIVT01008378001									0.0278955	0.108886	0.0666141	0.0378113	0.0168871	0.00971588	0.110995	0.161182	0.0826587	0.11803	0.0947233	0.0675361
SSP2105	0.15	0	0.03591	0.240517	30	5.1	32	6	11+8	331	42	Inorganic pyrophosphatase	GSVIVP00013522001		35	6.1	12+5	246	46	GSVIVP00013467001	GSVIVT01017675001	photosystem II PsbO protein	0.0147282	0.00831032	0.0509235	0.0249295	0.0781926	0.0383755	0.269194	0.418195	0.339197	0.255159	0.0120755	0.149279
SSP3611	0.07	0.04	0.00939538	0.135745	72	5.3	69	5.2	29+12	448	52	V-type H+-transporting ATPase subunit A	GSVIVP00029622001	GSVIVT01029546001									0.000479977	0.000694256	0.000463997	0.00336567	0.00126944	0.0500989	0.0928835	0.080752	0.152864	0.0870698	0.0146497	0.386254
SSP3618	0.13	0.02	0.0125707	0.0968536	71	5.3	69	5.2	35+13	668	60	V-type H+-transporting ATPase subunit A	GSVIVP00029622001	GSVIVT01029546001									0.0114545	0.00812554	0.00745819	0.00807355	0.029537	0.0107753	0.0490648	0.111539	0.138063	0.0787848	0.146738	0.0569331
Lipid Metabolism
SSP4709	0.18	0.03	0.0191176	0.108592	88	5.4	102	6.1	22+8	290	25	Lipoxygenase (LOX2)	GSVIVP00024672001	GSVIVT01025339001	51	5.8	20+4	161	46	GSVIVP00018029001	GSVIVT01008636001	ATP-dependent Clp protease ATP-binding subunit (CD4B)	0.033436	0.00879369	0.0287733	0.00823878	0.00839861	0.027065	0.191528	0.132531	0.0534616	0.142731	0.0854633	0.0458364
Flavonoid biosynthesis
SSP7313	0.46	0.01	0.147177	0.323271	41	5.9	37	5.8	12+10	517	28	Anthocyanidin reductase	GSVIVP00005344001	GSVIVT01006396001									0.186987	0.141123	0.00779912	0.106099	0.215608	0.225444	0.168421	0.47464	0.259374	0.2122	0.345592	0.479402
SSP8417	0.29	0.01	0.0609483	0.209565	46	6.1	43	6.1	19+10	515	47	Chalcone synthase (CHS)	GSVIVP00037969001	GSVIVT01032968001									0.0941327	0.0140284	0.0452255	0.133086	0.01147	0.0677466	0.249545	0.203951	0.406369	0.119222	0.101427	0.176876
Protein fate
SSP2221	0.13	0.01	0.00715395	0.0550068	35	5.1	31	5	11+10	468	43	Proteasome 20S alpha subunit F2	GSVIVP00014589001	GSVIVT01009737001	17	6.5	4+4	299	22	GSVIVP00036641001	GSVIVT01003172001	cyclase	0.0189838	0.00277502	0.00565679	0.0100943	0.00301938	0.00239447	0.103459	0.0144997	0.0437163	0.126582	0.00511599	0.0366678
SSP4520	0.16	0.04	0.016103	0.103343	52	5.4	47	5.4	25+14	887	63	Proteasome 26S AAA-ATPase subunit RPT3	GSVIVP00023924001	GSVIVT01024544001	43	5.5	8+4	190	26	GSVIVP00022531001	GSVIVT01031313001	S-adenosylmethionine synthetase 1 (SAM1)	0.0141597	0.0256995	0.0258791	0.00148156	0.00507601	0.0243221	0.0716624	0.14563	0.116051	0.103538	0.127131	0.0560483
SSP1514	0.41	0.02	0.0913546	0.222966	64	4.9	62	5.1	23+18	1330	53	60 kDa chaperonin alpha subunit	GSVIVP00022204001	GSVIVT01031526001									0.134297	0.0195804	0.105833	0.0834978	0.0884352	0.116484	0.387032	0.122929	0.120212	0.246825	0.146468	0.314332
Signal
SSP0224	0.03	0.03	0.00303746	0.109499	33	4.7	30	4.7	28+10	589	63	14-3-3 protein GF14 nu (GRF7)	GSVIVP00038192001	GSVIVT01031070001									0.00272782	0.00352819	0.0025036	0.000587104	0.00460036	0.00427771	0.0450778	0.186851	0.156644	0.0110868	0.222095	0.03524
SSP0216	0.09	0.01	0.0177884	0.19839	30	4.7	29	4.8	23+10	554	51	14-3-3 protein GF14 omega (GRF2)	GSVIVP00013062001	GSVIVT01003421001									0.00270568	0.00407114	0.000159297	0.00474858	0.0674015	0.0276441	0.083253	0.273799	0.379558	0.122233	0.206318	0.125178
SSP0211	0.3	0	0.0888523	0.300971	31	4.7	29	4.7	24+10	562	59	14-3-3 protein GF14 omega (GRF2)	GSVIVP00015189001	GSVIVT01009076001									0.0531436	0.0143946	0.0215076	0.13265	0.205598	0.105821	0.365649	0.264029	0.385307	0.310279	0.239441	0.241122
SSP2709	0.26	0	0.0520504	0.198382	86	5.1	90	5.1	38+17	1110	49	Cell division cycle protein 48	GSVIVP00023232001	GSVIVT01025723001									0.0796803	0.0323288	0.10802	0.0412874	0.0200109	0.0309748	0.282361	0.21195	0.167987	0.164321	0.317622	0.0460493
SSP3702	0.09	0.01	0.00970572	0.111813	86	5.2	90	5.1	36+17	1060	47	Cell division cycle protein 48	GSVIVP00023232001	GSVIVT01025723001									0.0177941	0.0216752	0.0104119	0.00405971	0.00193971	0.00235368	0.165428	0.146173	0.10506	0.0788001	0.0920232	0.0833912
SSP3712	0.16	0	0.0346836	0.217264	86	5.2	90	5.1	36+17	1080	47	Cell division cycle protein 48	GSVIVP00023232001	GSVIVT01025723001									0.12673	0.0339067	0.00963228	0.0233286	0.00737654	0.00712813	0.111453	0.223989	0.533988	0.190939	0.227301	0.0159156
Stress
SSP5001	0.27	0.01	0.0714787	0.266168	22	5.5	17	5.7	6+3	419	42	Abscisic stress ripening protein 2 (ASR2)	GSVIVP00031749001	GSVIVT01034550001									0.119062	0.148663	0.103805	0.051709	0.00544723	0.000186037	0.33852	0.397474	0.53416	0.100735	0.0587028	0.167417
SSP6720	0.18	0.04	0.015229	0.0860909	82	5.7	65	5	22+6	283	37	Heat shock protein 81-4	GSVIVP00004280001	GSVIVT01003469001									0.00440171	0.0374075	0.0116128	0.00369131	0.034034	0.000226447	0.0257496	0.104442	0.183661	0.0941443	0.0630632	0.0454858
Translation
SSP8702	0.06	0.03	0.0198736	0.310852	90	6.1	56	6.1	15+8	330	34	Elongation factor EF-2	GSVIVP00025739001	GSVIVT01020405001	25	5.1	6+4	171	49	GSVIVP00025738001	GSVIVT01020405001	Elongation factor EF-2	0.0386085	0.00320951	0.0342569	0.0158704	0.0142486	0.0130478	0.30891	0.26784	0.197573	0.337563	0.352957	0.400268
SSP2607	0.24	0.02	0.0275974	0.113502	79	5.1	75	5	32+14	843	50	Elongation factor G, chloroplast precursor	GSVIVP00007283001	GSVIVT01006035001									0.00739498	0.0163401	0.0120585	0.0107386	0.00650295	0.11255	0.112446	0.0680393	0.159372	0.104423	0.104634	0.132099
SSP3408	0.29	0.02	0.0294982	0.101516	53	5.3	47	5.4	33+12	534	61	Eukaryotic initiation factor 4A	GSVIVP00032180001	GSVIVT01035374001									0.0141557	0.0379551	0.0160597	0.0152702	0.0811336	0.0124146	0.212957	0.0988094	0.0627197	0.125754	0.0498629	0.0589944
Transport
SSP8712	0.18	0	0.0262161	0.145067	83	6.2	83	6.4	29+8	443	45	EMB1138 (EMBRYO DEFECTIVE 1138)	GSVIVP00022481001	GSVIVT01031360001	85	6.1	24+7	423	38	GSVIVP00003836001	GSVIVT01029971001	5-methyltetrahydropteroyltriglutamate--homocysteine S-methyltransferase	0.0457129	0.00957765	0.0504114	0.0111277	0.0367536	0.0037135	0.157713	0.173557	0.179226	0.105871	0.160606	0.093429
SSP3014	0.08	0.03	0.00373132	0.046826	14	5.2	16	6.3	8+7	269	63	GRP7 (cold, circadian rhythm, and RNA binding 2)	GSVIVP00036381001	GSVIVT01031973001	18	5.4	6+4	185	46	GSVIVP00025072001	GSVIVT01019090001	regulator of ribonuclease activity a	0.0158675	0.00261969	0.00110516	0.00231944	0.000119693	0.000356444	0.0415739	0.0490899	0.0502287	0.0705746	0.0399624	0.0295262
SSP5615	0.12	0.03	0.00646363	0.0545742	78	5.6	84	5.8	25+4	269	35	Protein transport protein Sec23A	GSVIVP00003489001	GSVIVT01031567001									0.0263082	0.00205465	0.000886805	0.00205417	0.0018568	0.00562115	0.0308642	0.0576275	0.0423181	0.0451809	0.0812581	0.0701962
Other and unknown
SSP1215	0.06	0.01	0.00179051	0.0277425	36	5	40	5	15+8	430	60	Lipase GDSL	GSVIVP00007205001	GSVIVT01021309001									0.00211992	0.00255074	0.00196367	0.00248743	0.000127672	0.00149364	0.057608	0.0176675	0.0258676	0.0247496	0.03548	0.00508241
SSP0017	0.03	0	0.00430499	0.157153	17	4.6	19	4.5	4+3	117	20	Translationally-controlled tumor protein	GSVIVP00019752001	GSVIVT01017723001									0.00105049	0.00262371	0.00361818	0.000836848	0.0166508	0.00104989	0.217513	0.0408597	0.221973	0.16641	0.0220477	0.274111
SSP3419	0.18	0.03	0.0146258	0.0797146	44	5.3	40	5.8	16+8	350	37	Unknown protein	GSVIVP00032599001	GSVIVT01035803001									0.0137109	0.0128963	0.0277693	0.0121674	0.00717323	0.0140374	0.0992632	0.0523419	0.127881	0.0111545	0.130323	0.0573236

## Sheet: SD7
Spots data							First identified protein data								Second identified protein data								Normalized intensity values per gels
SSP	SD/LD	Pval	Average SD	Average LD	ExpMr	ExpPi	ThMr	ThPi	Pep	M score	% Cov	Function	8X	12X V0	ThMr	ThPi	Pep	M score	% Cov	8X	12X V0	Function	7S17	7S18	7S27	7S28	7S37	7S38	7L17	7L18	7L27	7L28	7L37	7L38
Amino Acid Metabolism
SSP3313	5.39	0.01	0.0947995	0.0175724	43	5.3	39	5.4	19+9	768	70	Glutamine synthetase	GSVIVP00030210001	GSVIVT01012040001									0.0937209	0.00944242	0.183559	0.143731	0.0850664	0.0532776	0.0710647	0.0116743	0.00503605	0.0114338	0.00269661	0.00352876
SSP8826	10.7	0.04	0.189338	0.0176436	95	6.2	115	6.9	34+13	797	37	Glycine dehydrogenase	GSVIVP00032211001	GSVIVT01035408001									0.24029	0.173087	0.146313	0.258458	0.19226	0.125619	0.00311304	0.00367295	0.00739067	0.0835968	0.00621245	0.00187549
SSP6605	16.6	0	0.0671407	0.0040368	75	5.8	64	5.7	29+15	651	38	Lysyl-tRNA synthetase	GSVIVP00022975001	GSVIVT01019320001									0.0330099	0.103483	0.124006	0.0143375	0.106452	0.0215563	0.0041003	0.00224067	0.00294906	0.00756379	0.000447942	0.00691904
Carbohydrate Metabolism
SSP8301	2.9	0.02	0.283277	0.0975213	41	6.1	41	6.3	31+17	921	68	Alpha-1,4-glucan-protein synthase 1	GSVIVP00000015001	GSVIVT01008133001									0.282339	0.241274	0.343285	0.266454	0.189555	0.376755	0.00160002	0.0542772	0.0810298	0.277779	0.16195	0.0084924
SSP4719	22.8	0	0.082642	0.00362217	69	5.4	83	6.8	33+13	707	36	Beta-D-xylosidase	GSVIVP00038386001	GSVIVT01013328001									0.0336552	0.081477	0.124284	0.114013	0.0720938	0.0703294	4.3504e-05	0.000855799	0.00621336	0.00996004	0.00029166	0.00436867
SSP2209	3.15	0.03	0.0444372	0.0141046	36	5.1	29	5.3	15+9	511	48	L-galactose 1-phosphate phosphatase	GSVIVP00012468001	GSVIVT01006720001									0.104032	0.0184959	0.0206034	0.0683287	0.0435751	0.0115877	0.00141305	0.0217839	0.0303212	0.0288108	0.00147472	0.000823761
Energy Metabolism
SSP5502	3.18	0.04	0.397438	0.124807	58	5.5	52	5.1	31+14	965	69	ATP synthase beta chain 2, mitochondrial	CAB89739		36	9.1	16+2	149	38	GSVIVP00035648001		ribulose 1,5-bisphosphate carboxylase/oxygenase large chain	0.645018	0.378807	0.683149	0.16878	0.302012	0.206859	0.0824115	0.418081	0.136707	0.0140876	0.0582578	0.0392994
SSP4309	15.3	0.03	0.228703	0.0149271	40	5.4	37	6.3	8+6	250	26	ATP synthase gamma chain 1t	GSVIVP00010758001	GSVIVT01012724001									0.146717	0.459871	0.443839	0.0494982	0.221361	0.0509342	0.0103497	0.00205259	0.00588748	0.0211857	0.00869853	0.0413884
SSP0008	5.62	0	0.493032	0.0877524	25	4.8	28	5.1	9+8	537	44	Light-harvesting complex II LHCB1	GSVIVP00003412001	GSVIVT01021405001									0.534396	0.664965	0.522204	0.189736	0.673145	0.37375	0.0712707	0.0353574	0.0288014	0.107031	0.207888	0.0761656
SSP2101	4.25	0.02	0.105799	0.0249142	26	5	27	5.2	10+5	236	36	Light-harvesting complex II LHCB1	GSVIVP00018891001	GSVIVT01020858001									0.110636	0.0468994	0.0689698	0.0679051	0.250002	0.0903852	0.00942964	0.0174442	0.0252454	0.0586322	0.0285399	0.0101938
SSP1008	4.55	0	0.18355	0.0403129	25	4.9	28	5.7	7+6	290	19	Light-harvesting complex II LHCB2	GSVIVP00029136001	GSVIVT01030053001									0.288304	0.237683	0.197566	0.0709282	0.179265	0.127557	0.110055	0.00296395	0.0254816	0.0997274	0.000704762	0.00294419
SSP1308	3.45	0.02	0.198045	0.0574198	46	4.9	52	5.5	26+3	304	44	RUBISCO activase, chloroplast	GSVIVP00024270001	GSVIVT01024910001									0.270464	0.142483	0.165375	0.138387	0.348324	0.123236	0.172363	0.00149446	0.00331838	0.0348572	0.0368024	0.0956833
Lipid Metabolism
SSP4814	3.54	0.02	0.292157	0.0824549	87	5.5	102	6.1	20+9	545	22	Lipoxygenase (LOX2)	GSVIVP00024672001	GSVIVT01025339001	104	5.5	12+3	103	16	GSVIVP00000444001	GSVIVT01019731001	aminopeptidase N	0.352023	0.534606	0.316851	0.353651	0.128467	0.0673425	0.233619	0.0049987	0.0190205	0.131515	0.104952	0.000623157
Protein fate
SSP2505	6.08	0.01	0.039585	0.00650959	63	5	64	5.8	10+5	194	23	Chaperonin	GSVIVP00024837001	GSVIVT01025490001	56	5.1	14+5	183	28	GSVIVP00035586001		ATP synthase CF1 alpha subunit	0.0545542	0.00432621	0.0483098	0.0354857	0.0519924	0.042842	0.000388759	0.00734795	0.00552232	0.0150683	0.00461878	0.00611143
SSP0707	5.13	0.04	0.0467653	0.00911855	90	4.8	92	5	21+8	249	25	Endoplasmin precursor (GRP94)	GSVIVP00014401001	GSVIVT01009931001									0.08814	0.0635736	0.0225354	0.0593493	0.00646514	0.0405283	0.00150746	0.00205106	0.00308634	0.00482371	0.029594	0.0136487
SSP1701	5.59	0.05	0.14705	0.0263027	89	4.9	92	5	32+19	990	37	Endoplasmin precursor (GRP94)	GSVIVP00014401001	GSVIVT01009931001									0.169449	0.143796	0.0913116	0.100594	0.100962	0.27619	0.0133967	0.0282694	0.00664509	0.0236361	0.0260991	0.05977
SSP1618	5.01	0.03	0.0374742	0.00748477	66	5	68	5.7	21+11	507	40	60 kDa chaperonin beta subunit	GSVIVP00034341001	GSVIVT01017032001									0.0314391	0.042361	0.0592765	0.0211882	0.0494882	0.021092	0.00202285	0.01176	0.0175585	0.00221322	0.00333219	0.00802195
Cellular Processes
SSP1102	19	0.01	0.0242247	0.00127759	29	4.8	32	7.8	9+7	421	43	HrBP1-1 PAP/fibrillin family	GSVIVP00020301001	GSVIVT01027851001									0.0137843	0.0312911	0.0359754	0.0528266	0.00874138	0.00272956	0.000325632	0.000223762	0.000770545	0.00492289	0.000813761	0.000608926
SSP2404	4.95	0.01	0.219255	0.0442671	53	5	50	4.9	31+17	1150	73	Tubulin alpha-3 chain	GSVIVP00015032001	GSVIVT01009258001									0.202342	0.18693	0.288356	0.255074	0.21077	0.172059	0.130075	0.00972063	0.0670019	0.0549588	0.00304352	0.000802688
Signal
SSP0227	5.06	0.01	0.0476266	0.00941362	34	4.8	19	5.6	12+8	255	49	14-3-3 protein GF14 iota (GRF12)	GSVIVP00030052001	GSVIVT01012207001	32	4.9	5+5	125	25	GSVIVP00018281001	GSVIVT01016359001	Eukaryotic translation initiation factor 3 subunit 5	0.0544782	0.0589401	0.0335676	0.0703814	0.0529898	0.0154022	0.0256339	0.00225189	0.00275862	0.0186643	0.00131994	0.00585308
SSP0109	5.4	0	0.116223	0.0215372	30	4.7	29	4.8	23+12	662	68	14-3-3 protein GF14 omega (GRF2)	GSVIVP00013062001	GSVIVT01003421001									0.195866	0.0195289	0.0197727	0.16017	0.139512	0.16249	0.0094824	0.00239002	0.018457	0.0513855	0.0247314	0.0227769
SSP2708	2.67	0.01	0.159303	0.0597563	87	5.1	90	5.1	39+18	1170	55	Cell division cycle protein 48	GSVIVP00023232001	GSVIVT01025723001									0.180749	0.351606	0.11611	0.0892216	0.123751	0.0943819	0.0326371	0.0317023	0.133841	0.0399285	0.108046	0.0123835
SSP6608	4.43	0.04	0.156629	0.0353168	78	5.8	82	5.8	35+14	398	47	N-ethylmaleimide sensitive factor	GSVIVP00027677001	GSVIVT01014341001	67	5.9	13+4	169	31	GSVIVP00038435001	GSVIVT01018555001	transketolase, chloroplast precursor	0.0524336	0.208847	0.0287946	0.0999988	0.349043	0.200659	0.0345155	0.0288316	0.0706059	0.0175196	0.0256501	0.0347778
Translation
SSP1319	9.87	0	0.0680545	0.00689586	43	4.8	4	4.8	11+4	186	29	Eukaryotic initiation factor 3H1 subunit	GSVIVP00033547001	GSVIVT01031659001									0.033823	0.109496	0.109923	0.049819	0.0825803	0.0226866	0.00159225	0.0230566	0.00684154	0.00699329	0.00252092	0.000370556
Transport
SSP4815	9.07	0	0.507975	0.0560002	85	5.5	99	6.1	52+17	1110	45	ATP-dependent Clp protease ATP-binding sub (CD4B)	VITISV_010724	GSVIVT01008636001									0.575897	0.5977	1.15531	0.239357	0.267729	0.211855	0.0138408	0.0571596	0.0943625	0.0438717	0.1131	0.0136662
SSP4603	3.8	0.04	0.0864996	0.0227408	76	5.4	71	5.2	29+10	518	40	Heat shock cognate 70 kDa protein 1	GSVIVP00018481001	GSVIVT01016537001									0.117415	0.0259954	0.0926966	0.113572	0.116694	0.0526257	0.0131956	0.0141709	0.0366968	0.0014999	0.0367392	0.0341423
SSP2604	3.47	0	0.615626	0.177575	72	5.1	71	5.2	39+16	1080	47	Heat shock cognate 70 kDa protein 1	GSVIVP00018481001	GSVIVT01016537001									0.137475	1.28927	0.503601	0.239424	0.893473	0.630512	0.131585	0.220045	0.0651275	0.184022	0.172736	0.291932
Other and unknown
SSP1617	4.02	0.02	0.0234821	0.00583877	63	5	53	5	17+4	258	37	RNA recognition motif (RRM)-containing protein	GSVIVP00032468001	GSVIVT01035666001									0.0205448	0.00688365	0.0307722	0.0256432	0.0372081	0.0198408	0.00381077	0.0182068	0.00412129	0.00500964	0.000464864	0.00341929
SSP0018	65.8	0.01	0.0793709	0.00120563	17	4.5	19	4.5	8+5	247	32	Translationally-controlled tumor protein	GSVIVP00019752001	GSVIVT01017723001									0.0552896	0.0328402	0.0243219	0.155608	0.0728685	0.135298	0.000943575	0.00164992	0.000360543	0.000618105	0.00125274	0.00240889
SSP4008	10.1	0	0.0318171	0.00314572	21	5.5																	0.0121431	0.060664	0.02901	0.056818	0.0253322	0.00693523	0.00280721	0.00904476	0.00290746	0.001529	0.00102131	0.0015646

## Sheet: LD28
Spots data							First identified protein data								Second identified protein data								Third identified protein data								Normalized intensity values per gels
SSP	SD/LD	Pval	Average SD	Average LD	ExpMr	ExpPi	ThMr	ThPi	Pep	M score	% Cov	Function	8X	12X V0	ThMr	ThPi	Pep	M score	% Cov	8X	12X V0	Function	ThMr	ThPi	Pep	M score	% Cov	8X	12X V0	Function	28S17	28S18	28S27	28S28	28S37	28S38	28L17	28L18	28L27	28L28	28L37	28L38
Amino Acid Metabolism
SSP7619	0.11	0	0.00937581	0.0848778	65	5.9	48	6.7	12+3	113	30	2-isopropylmalate synthase B	GSVIVP00005682001	GSVIVT01013566001																	0.00312656	0.00451895	0.00843799	0.00426402	0.0133853	0.0225221	0.101469	0.06358	0.110249	0.0350602	0.0804009	0.118508
SSP7613	0.24	0	0.0428696	0.181857	41	5.9	61	7	18+6	247	30	Dihydroxy-acid dehydratase	GSVIVP00020486001	GSVIVT01029073001	59	6	17+5	178	29	GSVIVP00020574001	GSVIVT01001847001	glucose-6-phosphate 1-dehydrogenase, cytoplasmic isoform	61	6	16+5	151	27	GSVIVP00032386001	GSVIVT01035583001	aspartyl-tRNA synthetase	0.0975359	0.0258137	0.0271775	0.0250527	0.0522952	0.0293427	0.101336	0.162466	0.203992	0.0982311	0.228885	0.296234
SSP6614	0.19	0.04	0.00871162	0.0464571	63	5.7	63	6.4	14+7	366	21	Ketol-acid reductoisomerase	GSVIVP00018719001	GSVIVT01020689001	69	8	20+5	203	35	GSVIVP00036649001	GSVIVT01003165001	D-3-phosphoglycerate dehydrogenase, chloroplast precursor									0.0223562	0.00888019	0.003836	0.00315315	0.0075477	0.00649648	0.0477642	0.0360965	0.0502179	0.0538936	0.0268032	0.0639671
SSP6517	0.35	0	0.0971291	0.277817	61	5.8	63	6.4	17+11	770	33	Ketol-acid reductoisomerase	GSVIVP00018719001	GSVIVT01020689001																	0.108789	0.0111261	0.230691	0.12525	0.101151	0.00576759	0.188168	0.22528	0.236426	0.290409	0.3953	0.331321
SSP6512	0.38	0	0.0341645	0.0895521	53	5.7	55	7.6	22+8	385	35	3-P-shikimate 1-carboxyvinyltransferase, chloroplast	GSVIVP00026409001	GSVIVT01027673001																	0.0188153	0.064566	0.0162309	0.013185	0.0492124	0.0429774	0.113727	0.0864367	0.0842901	0.0914548	0.0875972	0.0738068
SSP8723	0.41	0	0.196899	0.480063	79	6.3	85	6.1	38+14	908	52	5-Me-tetrahydropteroyltriglu-homocys S-Me-transferase	GSVIVP00003836001	GSVIVT01029971001																	0.18286	0.100786	0.237175	0.142941	0.251839	0.26579	0.295726	0.372763	0.779527	0.555391	0.520554	0.356417
SSP8706	0.12	0.05	0.0115744	0.0932127	83	6.1	85	6.1	33+12	701	39	5-Me-tetrahydropteroyltriglu-homocys S-Me-transferase	GSVIVP00003836001	GSVIVT01029971001																	0.0131143	0.0242001	0.00772074	0.00588683	0.0161279	0.00239656	0.193391	0.0498505	0.024934	0.0560578	0.1411	0.0939433
SSP9702	0.38	0.01	0.0419631	0.111317	83	6.4	85	6.1	25+13	783	39	5-Me-tetrahydropteroyltriglu-homocys S-Me-transferase	GSVIVP00003836001	GSVIVT01029971001																	0.0410274	0.0189482	0.0511454	0.024732	0.0610419	0.0548838	0.0266096	0.12729	0.161587	0.134088	0.0759699	0.142354
SSP5408	0.37	0.01	0.0493345	0.131995	51	5.7	43	5.7	16+8	489	44	S-adenosylmethionine synthetase 1 (SAM1)	GSVIVP00019707001	GSVIVT01017675001																	0.0139662	0.0553339	0.0575917	0.0339709	0.0796122	0.0555321	0.141675	0.175699	0.111596	0.0515716	0.160987	0.150441
SSP6425	0.03	0	0.00940181	0.280075	49	5.7	43	5.6	9+7	449	19	S-adenosylmethionine synthetase 1 (SAM1)	GSVIVP00028192001	GSVIVT01028205001																	0.0149029	0.00117886	0.00945671	0.00654626	0.0106279	0.0136983	0.312264	0.255044	0.235218	0.280723	0.22041	0.376788
SSP5415	0.01	0	0.0018938	0.127872	50	5.5	43	5.6	33+9	512	57	S-adenosylmethionine synthetase 1 (SAM1)	GSVIVP00028192001	GSVIVT01028205001																	0.00218219	0.00353843	0.00128107	0.00135982	0.00232667	0.000674634	0.0458728	0.175359	0.109348	0.0714838	0.235263	0.129908
Carbohydrate Metabolism
SSP5604	0.38	0	0.0588793	0.156901	66	5.5	60	5.4	23+14	908	54	2,3-bis-P-glycerate-independent P-glycerate mutase	GSVIVP00033622001	GSVIVT01029842001																	0.0636785	0.0648191	0.0503042	0.0402776	0.060352	0.0738443	0.169505	0.165511	0.14106	0.120836	0.163532	0.180963
SSP5611	0.44	0.02	0.0393864	0.0902902	67	5.6	60	5.4	22+12	607	54	2,3-bis-P-glycerate-independent P-glycerate mutase	GSVIVP00033622001	GSVIVT01029842001																	0.0266628	0.061633	0.0346871	0.0283631	0.0470786	0.0378938	0.0835506	0.0625754	0.0909243	0.0658653	0.134392	0.104434
SSP7328	0.48	0.04	0.0543798	0.234475	43	6	38	6.6	22+9	454	53	Glyceraldehyde-3-P dehydrogenase A, chloroplast	GSVIVP00037996001	GSVIVT01032942001	43	8.1	13+5	207	35	GSVIVP00035963001	GSVIVT01024174001	fructose-bisphosphate aldolase, chloroplast precursor									0.0385036	0.12801	0.031395	0.0482274	0.0543917	0.025751	0.244728	0.253122	0.23327	0.19267	0.295925	0.187136
SSP6405	0.11	0.01	0.0505105	0.109766	45	5.7	42	6.3	13+6	346	42	Phosphoglycerate kinase, cytosolic	GSVIVP00035677001	GSVIVT01036775001	37	6.5	7+5	230	29	GSVIVP00010893001	GSVIVT01003351001	fumarylacetoacetase									0.0755078	0.0373129	0.0600817	0.0648453	0.0263527	0.0389625	0.140074	0.107825	0.121547	0.10825	0.154546	0.0263569
SSP2307	0.33	0.02	0.0216178	0.248349	41	5.1	36	5	11+6	175	32	Pyruvate dehydrogenase E1 sub beta	GSVIVP00006965001	GSVIVT01000944001	44	6.9	12+5	174	40	GSVIVP00030205001	GSVIVT01012045001	photosystem II stability/assembly factor, chloroplast (HCF136)	36	5.1	15+3	110	50	GSVIVP00012824001		1-aminocyclopropane-1-carboxylate oxidase 1	0.0404348	0.00262726	0.0108629	0.0485864	0.0131538	0.0140417	0.210032	0.212467	0.306308	0.135386	0.253061	0.37284
SSP8414	0.25	0.02	0.108212	0.224801	51	6.3	46	6	28+9	480	54	Isocitrate dehydrogenase, chloroplast	GSVIVP00023479001	GSVIVT01035240001																	0.289878	0.00252175	0.0307566	0.25191	0.0362997	0.0379045	0.231778	0.194027	0.165869	0.327883	0.102663	0.326586
SSP8316	0.36	0.01	0.0252223	0.101549	40	6.1	35	6.2	21+14	865	65	Malate dehydrogenase, cytosolic	GSVIVP00028595001	GSVIVT01028330001																	0.0152758	0.0299889	0.0214274	0.0155999	0.0532827	0.0157593	0.0826478	0.149813	0.146163	0.121556	0.0748233	0.0342905
SSP5206	0.19	0	0.19304	0.535724	33	5.6	32	5.5	29+3	330	70	Phosphogluconate dehydrogenase	GSVIVP00026517001	GSVIVT01022917001																	0.0204289	0.191827	0.232275	0.163286	0.287375	0.263048	1.07965	0.288246	0.447176	0.447918	0.454296	0.497062
SSP4314	0.15	0.01	0.0267083	0.138087	41	5.5	44	6.3	11+6	159	26	Transketolase	GSVIVP00026732001	GSVIVT01026353001																	0.0684288	0.0553622	0.0184712	0.00238798	0.00549426	0.0101052	0.131155	0.171007	0.13523	0.145479	0.135936	0.109714
SSP8707	0.1	0	0.0105298	0.093306	75	6.1	67	6.1	32+16	928	45	Transketolase, chloroplast	GSVIVP00026404001	GSVIVT01027667001																	0.0359461	0.00274283	0.000293642	0.00839109	0.0128375	0.00296768	0.137904	0.117737	0.112018	0.0933469	0.0347705	0.0640587
SSP8602	0.37	0	0.0412796	0.184585	75	6.1	67	6.1	30+12	659	46	Transketolase, chloroplast	GSVIVP00026404001	GSVIVT01027667001																	0.0330826	0.0847065	0.0375657	0.0431362	0.0203865	0.0288001	0.161081	0.188175	0.187254	0.181751	0.183612	0.205634
SSP7207	0.22	0	0.0268297	0.0812037	31	5.9	28	5.6	23+4	306	60	Phosphomannomutase	GSVIVP00026780001	GSVIVT01026838001																	0.0316993	0.000309813	0.0364621	0.0328214	0.010977	0.0487086	0.0776536	0.120982	0.062316	0.087361	0.103654	0.0352559
SSP3201	0.23	0	0.0505201	0.189321	39	5.2	35	5.1	24+7	614	72	Fructokinase-1	GSVIVP00001970001	GSVIVT01010790001																	0.0550591	0.0505435	0.0744942	0.0156697	0.0665046	0.0408493	0.126022	0.109432	0.29636	0.130462	0.0888246	0.384825
SSP2205	0.46	0.03	0.0131651	0.090188	39	5.1	35	5.1	20+11	656	61	Fructokinase-1	GSVIVP00001970001	GSVIVT01010790001	38	5	9+4	118	29	GSVIVP00006965001	GSVIVT01000944001	pyruvate dehydrogenase E1 component subunit beta									0.0231324	0.00827212	0.00537762	0.0125447	0.0119805	0.0176833	0.0236404	0.131864	0.0920468	0.132148	0.0447387	0.11669
SSP7401	0.09	0	0.038745	0.374761	47	5.8	43	5.9	20+7	349	51	GDP-mannose 3,5-epimerase 1	GSVIVP00031181001	GSVIVT01021793001																	0.057673	0.0369662	0.0603898	0.0435954	0.0295627	0.00428268	0.337843	0.170958	0.378252	0.403625	0.313915	0.643972
SSP7708	0.27	0.03	0.0938804	0.255109	83	6	92	6	54+16	824	45	Sucrose synthase	GSVIVP00016378001	GSVIVT01015018001																	0.130141	0.126651	0.0936507	0.0666503	0.0737617	0.0724279	0.258957	0.186591	0.302521	0.301366	0.19288	0.288336
Energy Metabolism
SSP3502	0.17	0	0.0273848	0.157185	56	5.2	59	6.6	21+7	355	45	ATP synthase beta chain 2, mitochondrial	GSVIVP00017772001	GSVIVT01008378001	51	5.41	17+6	286	33	GSVIVP00036656001	GSVIVT01003157001	Limonoid UDP-glucosyltransferase	36	9.1	7+3	163	22	GSVIVP00035648001		ribulose 1,5-bisphosphate carboxylase/oxygenase large chain	0.0284311	0.0120913	0.0341714	0.0171049	0.0399398	0.0325702	0.0884433	0.077975	0.171798	0.16609	0.184376	0.254428
SSP4305	0.42	0	0.0849865	0.20296	42	5.4	37	6.3	13+3	304	31	ATP synthase gamma chain 1t	GSVIVP00010758001	GSVIVT01012724001																	0.13269	0.129353	0.0224034	0.171598	0.0150935	0.0387804	0.180284	0.216328	0.211712	0.232854	0.248589	0.127995
SSP7114	0.14	0.02	0.00891975	0.0616096	26	5.9	25	5.8	8+4	203	32	Inorganic pyrophosphatase	TC63158	GSVIVT01025621001																	0.0183098	0.00639013	0.000861671	0.0260145	0.000266805	0.00167552	0.0660275	0.0448359	0.0625459	0.0756909	0.0447433	0.0758143
SSP1519	0.42	0.01	0.0464598	0.109984	60	5	54	5	18+6	247	43	V-type H+-transporting ATPase subunit B	GSVIVP00036158001	GSVIVT01023982001																	0.0204838	0.0824017	0.0382077	0.0705971	0.0341813	0.0328872	0.0739641	0.124251	0.119704	0.117631	0.167843	0.0565086
Lipid Metabolism
SSP5708	0.45	0	0.109449	0.245737	84	5.6	92	5.5	35+12	844	46	Phospholipase D alpha 1	GSVIVP00000347001	GSVIVT01017316001	33	5.67	13+3	200	45	GSVIVP00018028001	GSVIVT01008636001	ATP-dependent Clp protease ATP-binding subunit (CD4B)									0.111362	0.173588	0.0695931	0.0966046	0.0849881	0.120556	0.289427	0.196528	0.22584	0.251424	0.174036	0.337168
Nucleotide metabolism
SSP6423	0.05	0.02	0.00271272	0.0556016	49	5.8	54	7	18+8	343	32	Sulfate adenylyltransferase	GSVIVP00014451001	GSVIVT01009876001	43	5.9	13+5	232	31	GSVIVP00031253001	GSVIVT01015684001	UDP-D-apiose/UDP-D-xylose synthase 1 AXS1									0.00399578	0.00341316	0.000726282	0.000872861	0.00227524	0.00499301	0.0457948	0.0609336	0.0351475	0.0292487	0.110954	0.051531
SSP7217	0.08	0	0.00540461	0.0714788	38	5.9	35	6	10+6	295	40	Thioredoxin reductase 2	GSVIVP00006001001	GSVIVT01026443001	34	5.94	7+4	127	25	GSVIVP00034381001	GSVIVT01017069001	Hydroxyphenylpyruvate reductase (HPPR)									0.0229113	0.00189206	0.00215237	0.00251674	0.00117973	0.00177547	0.0697815	0.0719508	0.0489876	0.0779689	0.0813464	0.0788379
Flavonoid biosynthesis
SSP7313	0.25	0	0.0595165	0.242007	41	5.9	37	5.8	12+10	517	28	Anthocyanidin reductase	GSVIVP00005344001	GSVIVT01006396001																	0.116757	0.0434476	0.0713742	0.0358891	0.0260968	0.0635341	0.323822	0.163403	0.214751	0.218052	0.326435	0.205577
SSP7325	0.11	0	0.0120778	0.107582	42	5.9	26	7.6	7+4	156	35	Anthocyanidin reductase	GSVIVP00013218001																		0.00396253	0.03569	0.000877917	0.00935408	0.00744355	0.0151389	0.096671	0.107338	0.119907	0.0623639	0.0723262	0.186887
SSP2120	0.28	0	0.0415429	0.148717	27	5.2	25	5.3	9+6	428	59	Chalcone isomerase	GSVIVP00029513001	GSVIVT01032619001	27	5.38	11+6	243	40	GSVIVP00024314001	GSVIVT01024952001	triosephosphate isomerase, cytosolic									0.00345951	0.0347889	0.0986011	0.0396162	0.025468	0.0473236	0.0920875	0.158339	0.154802	0.113314	0.214586	0.159174
SSP6205	0.46	0	0.0903836	0.195785	39	5.7	35	5.8	21+14	831	60	Cinnamyl alcohol dehydrogenase	GSVIVP00024587001	GSVIVT01025239001																	0.0913126	0.107391	0.0555525	0.112097	0.110794	0.0651547	0.204496	0.274694	0.144072	0.171126	0.167758	0.212561
SSP6413	0.11	0	0.0228196	0.213509	48	5.8	40	5.6	17+5	447	46	Leucoanthocyanidin dioxgenase	GSVIVP00001063001	GSVIVT01019892001																	0.0362284	0.028379	0.0273743	0.00577719	0.014736	0.0244225	0.315353	0.240074	0.222238	0.1292	0.202769	0.171422
Cellular Processes
SSP2406	0.3	0.02	0.0625739	0.211096	53	5.1	50	5	23+13	705	53	Tubulin alpha chain	GSVIVP00020930001	GSVIVT01011382001																	0.0539548	0.148967	0.0166076	0.0347701	0.0721442	0.0489999	0.33511	0.195671	0.124557	0.0356692	0.352061	0.223509
SSP2516	0.42	0	0.16014	0.377741	53	5.1	50	5	21+13	721	48	Tubulin alpha chain	GSVIVP00020930001	GSVIVT01011382001																	0.222767	0.158226	0.150671	0.103951	0.113559	0.211665	0.389622	0.312023	0.332156	0.323679	0.333464	0.575503
SSP2404	0.15	0.01	0.0406636	0.264762	53	5	50	4.9	31+17	1150	73	Tubulin alpha-3 chain	GSVIVP00015032001	GSVIVT01009258001																	0.0905273	0.031202	0.0189742	0.0255951	0.0275144	0.0501685	0.445778	0.396551	0.159926	0.123676	0.149863	0.312778
SSP1516	0.05	0.01	0.0446601	0.828254	55	4.9	50	4.8	24+5	250	35	Tubulin beta-7 chain	GSVIVP00029807001	GSVIVT01021707001																	0.0995943	0.0429574	0.0856255	0.0296457	0.00303322	0.00710472	1.57418	0.395249	0.316983	0.259327	1.65719	0.766595
Protein fate
SSP6104	0.25	0	0.0236776	0.0936108	25	5.7	27	8.8	8+5	281	44	Chaperonin 21, Chloroplast	GSVIVP00016397001	GSVIVT01015036001																	0.0380758	0.029682	0.0203901	0.0333583	0.0101257	0.0104336	0.0994803	0.1296	0.102874	0.0551372	0.0451562	0.129417
SSP6609	0.27	0.01	0.028026	0.105216	65	5.7	57	5.6	24+11	361	54	Chaperonin containing TCP1, beta subunit	GSVIVP00015538001	GSVIVT01008708001																	0.0100629	0.042655	0.054902	0.0269607	0.00934012	0.0242354	0.153805	0.152702	0.0911803	0.0916578	0.0824463	0.0595054
SSP5617	0.11	0.01	0.00934385	0.0878931	65	5.6	59	5.7	22+5	238	27	Chaperonin containing TCP1, epsilon subunit	GSVIVP00018888001	GSVIVT01020856001	57	5.6	13+3	108	29	GSVIVP00015538001	GSVIVT01008708001	T-complex protein 1 subunit beta									0.0163146	0.016863	0.00541914	0.0105368	0.00278828	0.00414133	0.0734047	0.0657785	0.070337	0.0390295	0.173517	0.105292
SSP8609	0.17	0	0.044318	0.253437	64	6.1	61	6	32+9	458	55	Chaperonin containing TCP1, eta subunit	VITISV_002043		66	6.9	25+6	221	32	GSVIVP00026767001	GSVIVT01026824001	NADP-dependent malic enzyme									0.0213791	0.0228729	0.0748967	0.018602	0.0594931	0.0686642	0.156412	0.315451	0.239229	0.202687	0.240082	0.366764
SSP6606	0.25	0	0.0303067	0.120199	68	5.7	61	5.6	32+13	548	55	Chaperonin containing TCP1, gamma sb	GSVIVP00016108001	GSVIVT01007770001																	0.0163021	0.0380063	0.0565002	0.017751	0.0132786	0.0400019	0.13167	0.13539	0.0838213	0.0789406	0.142622	0.148751
SSP4517	0.31	0	0.0222327	0.0712214	64	5.5	59	5.5	20+7	275	46	Chaperonin containing TCP1, theta sb	GSVIVP00025480001	GSVIVT01033394001																	0.0414423	0.0121673	0.0230425	0.0226237	0.0126672	0.0214534	0.0760042	0.0710355	0.0728124	0.0414412	0.0765669	0.0894679
SSP8605	0.48	0	0.0953947	0.197343	63	6.1	59	6	42+13	566	59	Chaperonin containing TCP1, zeta subunit	GSVIVP00038194001	GSVIVT01031067001																	0.0671318	0.0459343	0.1108	0.110023	0.0880959	0.150384	0.2749	0.159051	0.235379	0.14163	0.190594	0.182503
SSP1702	0.15	0	0.0207344	0.13593	89	4.9	92	5	26+18	517	30	Endoplasmin precursor GRP94	GSVIVP00014401001	GSVIVT01009931001																	0.0179186	0.0322247	0.0213203	0.00958547	0.0190055	0.0243518	0.117838	0.178378	0.161709	0.0967899	0.190474	0.0703917
SSP3012	0.03	0	0.0089319	0.334603	18	5.2	17	5.2	14+7	573	93	Peroxiredoxin-5	GSVIVP00016713001	GSVIVT01015358001																	0.00641117	0.0179785	0.00832367	0.0039269	0.00686236	0.0100888	0.268621	0.227114	0.309805	0.594559	0.322355	0.285162
SSP8103	0.43	0.02	0.0562486	0.130744	27	6.1	27	6.6	6+3	125	23	Proteasome 20S alpha subunit C	GSVIVP00007080001	GSVIVT01026133001																	0.0991346	0.00638938	0.102911	0.0447828	0.0401533	0.0441204	0.0544492	0.18409	0.154102	0.121224	0.113983	0.156614
SSP7108	0.11	0	0.0167222	0.151178	26	6	27	6.1	26+7	407	61	Proteasome 20S alpha subunit G	GSVIVP00023345001	GSVIVT01025839001																	0.028803	0.015223	0.00595708	0.0424233	0.00326788	0.0046589	0.129874	0.147817	0.145704	0.110018	0.167496	0.206158
SSP2008	0.36	0.03	0.0432497	0.119029	22	5.1	22	5.5	9+5	285	56	Proteasome 20S beta subunit C1	GSVIVP00015420001	GSVIVT01008836001																	0.0247494	0.0575111	0.0524043	0.0550577	0.024746	0.0450299	0.0809199	0.159907	0.125916	0.154384	0.156418	0.0366269
SSP6014	0.35	0	0.0340178	0.0973549	22	5.8	22	5.9	21+11	623	74	Proteasome 20S beta subunit D	GSVIVP00023752001	GSVIVT01001182001																	0.0872803	0.0348855	0.0402626	0.00604252	0.0281702	0.00746595	0.121301	0.0965733	0.0851966	0.0791718	0.100524	0.101363
SSP7520	0.09	0.01	0.00446459	0.0480109	53	5.9	47	5.9	10+6	141	25	Proteasome 26S regulatory subunit RPN6	GSVIVP00005933001	GSVIVT01003220001																	0.000901977	0.00329461	0.00575069	0.00433543	0.00183421	0.0106706	0.0330118	0.0464666	0.0435108	0.0408794	0.0676705	0.0565264
SSP0019	0.04	0.02	0.00308739	0.0765364	14	4.7	20	5.8	7+3	191	35	Ribosomal protein L12-1, chloroplast	GSVIVP00020721001	GSVIVT01032454001																	0.0102205	0.00513894	1.14328e-05	0.000703127	0.00158155	0.000868815	0.0120753	0.0856123	0.0914288	0.140545	0.0215393	0.108018
SSP4212	0.17	0	0.023413	0.140011	37	5.5	37	5.6	3+2	82.5	12	Serine carboxypeptidase II	GSVIVP00023268001	GSVIVT01025763001																	0.0346394	0.0226984	0.0327808	0.0137352	0.0233477	0.0132764	0.158069	0.191946	0.115205	0.163524	0.10639	0.104929
SSP2513	0.5	0	0.136862	0.274532	63	5.1	68	5.7	19+12	640	40	60 kDa chaperonin beta subunit	GSVIVP00034341001	GSVIVT01017032001																	0.121304	0.10795	0.120791	0.186458	0.11598	0.168691	0.376309	0.304264	0.219436	0.268487	0.220336	0.258362
SSP2605	0.39	0.04	0.04467	0.113936	65	5.1	68	5.7	19+10	558	39	60 kDa chaperonin beta subunit	GSVIVP00034341001	GSVIVT01017032001	68	5.4	23+4	191	44	GSVIVP00015125001	GSVIVT01009147001	glucose-6-phosphate isomerase									0.0146244	0.0309929	0.0964548	0.042316	0.014808	0.0688241	0.10333	0.155401	0.17821	0.141172	0.0576532	0.0478465
Signal
SSP0215	0.26	0.03	0.0783754	0.301981	31	4.8	29	4.8	15+7	347	52	14-3-3 protein GF14 omega (GRF2)	GSVIVP00013062001	GSVIVT01003421001																	0.0373954	0.1232	0.0109604	0.0615544	0.181365	0.0557769	0.432237	0.19489	0.195664	0.593361	0.3418	0.0539346
SSP0216	0.12	0.01	0.028201	0.236725	30	4.7	29	4.8	23+10	554	51	14-3-3 protein GF14 omega (GRF2)	GSVIVP00013062001	GSVIVT01003421001																	0.0193077	0.00302208	0.0880691	0.00849488	0.0299317	0.0203804	0.2489	0.0901209	0.483519	0.274011	0.209244	0.114556
SSP0221	0.1	0	0.0135531	0.135239	31	4.6	29	4.7	19+8	460	60	14-3-3 protein GF14 omega (GRF2)	GSVIVP00015189001	GSVIVT01009076001																	0.0194865	0.00374572	0.0168958	0.00880898	0.0214171	0.0109648	0.156638	0.0532309	0.0979609	0.206646	0.194929	0.102026
SSP0211	0.13	0	0.0352861	0.281936	31	4.7	29	4.7	24+10	562	59	14-3-3 protein GF14 omega (GRF2)	GSVIVP00015189001	GSVIVT01009076001																	0.0353414	0.0230924	0.0624597	0.0187655	0.0393561	0.0327016	0.209386	0.296618	0.469498	0.269415	0.292532	0.154168
SSP3712	0.24	0.01	0.0375796	0.159283	85	5.2	90	5.1	36+17	1080	47	Cell division cycle protein 48	GSVIVP00023232001	GSVIVT01025723001																	0.0403071	0.0548552	0.0103431	0.0250152	0.0526269	0.0423299	0.123072	0.0871816	0.306647	0.0850243	0.171902	0.181874
SSP4514	0.35	0	0.0669038	0.193352	54	5.5	50	5.4	22+6	324	42	RAB GDP dissociation inhibitor 1 ATGD1	GSVIVP00034778001	GSVIVT01038268001	49	5.5	17+6	276	37	GSVIVP00000354001	GSVIVT01017308001	DEAD BOX RNA helicase RH15									0.0578451	0.0951182	0.0915272	0.0388011	0.0519898	0.0661413	0.140279	0.241572	0.139955	0.186599	0.218065	0.233644
SSP1611	0.08	0.01	0.00615079	0.0803966	69	5	65	4.9	21+7	302	40	Ser/thr-prot phosphatase 2A 65 kDa reg sub A	GSVIVP00017658001	GSVIVT01008268001																	0.0105977	0.00603297	0.00546367	0.00468075	0.00225531	0.00787431	0.0916183	0.054869	0.121498	0.064399	0.105674	0.0443212
Stress
SSP2701	0.29	0	0.091771	0.311439	81	5	65	5	28+12	793	42	heat shock protein 81-4	GSVIVP00004280001	GSVIVT01003469001																	0.111438	0.0611588	0.12789	0.0622025	0.0798044	0.108132	0.302786	0.384379	0.198985	0.186201	0.524774	0.271511
SSP6417	0.34	0	0.0381845	0.110981	52	5.8	48	5.8	17+8	272	41	UVB-resistance protein UVR8	GSVIVP00019292001	GSVIVT01022347001	49	6.6	12+4	183	28	GSVIVP00003432001	GSVIVT01021425001	Beta-ketoacyl-ACP synthase precursor	40	9.1	19+4	177	49	GSVIVP00036072001	GSVIVT01024072001	glycine-rich protein	0.0716219	0.0587131	0.0171221	0.0167779	0.0368217	0.0280505	0.120247	0.112269	0.110851	0.08321	0.101771	0.13754
Translation
SSP0204	0.31	0.02	0.0247949	0.0793463	35	4.5	28	4.5	12+7	426	45	elongation factor 1-beta	GSVIVP00017928001	GSVIVT01008526001																	0.00906988	0.0106529	0.0518224	0.0240327	0.0289275	0.024264	0.0962082	0.0966666	0.0111697	0.0805005	0.108672	0.0828603
SSP1201	0.25	0.02	0.0443992	0.180029	31	4.8	24	4.8	9+5	318	57	Elongation factor 1-beta 1	GSVIVP00017287001	GSVIVT01037374001																	0.0260615	0.0320222	0.0157947	0.072717	0.114164	0.00563623	0.358233	0.0580547	0.212307	0.153651	0.212619	0.0853103
SSP7701	0.32	0	0.0556278	0.176342	87	5.9	56	6.1	13+7	282	29	Elongation factor EF-2	GSVIVP00025739001	GSVIVT01020405001	25	5.1	5+4	163	37	GSVIVP00025738001	GSVIVT01020405001	Elongation factor EF-2	110	6.7	14+4	133	15	GSVIVP00027318001	GSVIVT01037657001	aconitate hydratase, cytoplasmic	0.021726	0.0687073	0.030777	0.0391804	0.0701184	0.103258	0.152066	0.244097	0.185809	0.107922	0.189642	0.178519
SSP4412	0.49	0.01	0.0796697	0.162996	50	5.4	47	5.5	35+15	622	55	eukaryotic translation initiation factor 4A-1	GSVIVP00034135001	GSVIVT01016810001																	0.0642345	0.0927582	0.0728443	0.0699861	0.0908257	0.0873691	0.10305	0.251391	0.134943	0.164286	0.16539	0.158915
SSP4408	0.38	0	0.0440864	0.114777	52	5.4	47	5.5	32+7	215	50	eukaryotic translation initiation factor 4A-1	GSVIVP00034135001	GSVIVT01016810001																	0.0457209	0.0428027	0.0543238	0.0585016	0.0596243	0.00354522	0.0922694	0.104841	0.156679	0.0938909	0.144631	0.0963497
SSP4402	0.39	0.01	0.071131	0.182232	51	5.4	47	5.4	33+9	368	62	eukaryotic translation initiation factor 4A-2	GSVIVP00032180001	GSVIVT01035374001																	0.0579646	0.0727188	0.0350764	0.0595972	0.149855	0.0515735	0.137307	0.110599	0.150021	0.327252	0.181846	0.186367
Transport
SSP3603	0.32	0.03	0.108278	0.336213	72	5.2	71	5.2	29+11	464	42	Heat shock cognate 70 kDa	GSVIVP00018481001	GSVIVT01016537001																	0.109312	0.137867	0.109968	0.119568	0.0771505	0.0958045	0.203156	0.569704	0.243027	0.154636	0.241581	0.605172
SSP1603	0.44	0.03	0.0968913	0.220675	73	4.8	57	4.7	28+14	1240	52	Heat shock protein 70 kDa	GSVIVP00017724001	GSVIVT01008331001																	0.110847	0.087547	0.139641	0.0288793	0.120478	0.0939548	0.183477	0.187545	0.131756	0.434799	0.148311	0.23816
SSP3122	0.06	0.01	0.00391803	0.0679414	28	5.3	27	5.1	13+3	199	65	Coatomer subunit epsilon	GSVIVP00029848001	GSVIVT01021747001																	0.00874128	0.00151551	0.00721228	0.00170124	0.00310137	0.00123647	0.0613465	0.0911242	0.0636055	0.0877365	0.086882	0.0169537
SSP6722	0.02	0.05	0.00131518	0.0795257	82	5.7	84	5.8	26+9	392	35	Protein transport protein Sec23A	GSVIVP00003489001	GSVIVT01031567001																	0.00154907	0.00197072	0.00203503	0.000716784	0.000901995	0.000717468	0.0352904	0.0352787	0.108996	0.189433	0.0410152	0.067141
SSP7204	0.19	0	0.0179069	0.0930594	31	5.9	33	5.8	14+3	229	42	Protein transport SEC13	GSVIVP00020856001	GSVIVT01032585001																	0.0106189	0.0319394	0.0342616	0.00865057	0.015116	0.00685486	0.104679	0.130968	0.101532	0.0721497	0.0297751	0.119253
SSP0101	0.3	0	0.0462601	0.152576	27	4.6	31	5.4	7+7	206	23	RNA-binding protein cp29	GSVIVP00020349001	GSVIVT01027917001																	0.01262	0.114121	0.0538394	0.0253048	0.0360419	0.0356336	0.122065	0.176306	0.153544	0.212537	0.11839	0.132611
Other and unknown
SSP5221	0.11	0.02	0.00559258	0.0508284	37	5.6	33	5.6	7+5	135	31	Carboxyesterase 5 CXE5	GSVIVP00036555001	JGVv63.76.t01																	0.00966301	0.00799288	0.0095217	0.00344345	0.0011283	0.00180616	0.0557963	0.091264	0.032417	0.0500635	0.0194212	0.0560082
SSP1707	0.06	0.02	0.0111753	0.180894	84	4.8	90	4.9	41+12	822	46	Embryo defective 1956	GSVIVP00021159001	GSVIVT01010120001																	0.0102142	0.00218137	0.0240383	0.0122407	0.0154143	0.00296268	0.342495	0.0540706	0.213228	0.231743	0.00378386	0.240044
SSP0304	0.45	0	0.0481309	0.105783	42	4.6	35	4.7	11+8	485	39	Late embryogenesis abundant	GSVIVP00034774001	GSVIVT01038264001																	0.0140948	0.04961	0.0648485	0.0575046	0.0523639	0.0503634	0.0575287	0.113517	0.147964	0.0914912	0.107619	0.116577
SSP6116	0.16	0.04	0.00896547	0.0544544	29	5.7	27	5.5	11+3	219	41	Stem-specific protein TSJT1	GSVIVP00020063001	GSVIVT01018050001																	0.00465588	0.0158948	0.0231905	0.00903764	3.60027e-05	0.000978042	0.0471618	0.0288996	0.0588812	0.0523318	0.0582104	0.0812419
SSP0017	0.03	0.04	0.00265002	0.0903422	17	4.6	19	4.5	4+3	117	20	Translationally-controlled tumor protein	GSVIVP00019752001	GSVIVT01017723001																	0.000304032	0.000240469	0.0058596	0.00177694	0.00169663	0.00602245	0.0770401	0.0666123	0.065575	0.0526508	0.226381	0.0537933
SSP4317	0.08	0	0.0337623	0.407088	43	5.4	40	5.8	20+10	419	47	Unknown protein	GSVIVP00032599001	GSVIVT01035803001	41	5.37	15+4	226	49	GSVIVP00036784001	GSVIVT01018781001	Flavonone- 3-hydroxylase									0.0269466	0.05119	0.0253766	0.00322845	0.0185343	0.0772981	0.145719	0.548838	0.190953	0.640514	0.641392	0.275109
SSP9604	0.21	0	0.0352746	0.169808	50	6.4																									0.0546457	0.00992446	0.0253729	0.0253329	0.0714974	0.0248744	0.0376436	0.194042	0.178124	0.141253	0.190598	0.277187
SSP8425	0.12	0	0.0185901	0.151577	49	6.3																									0.0750433	0.00164041	0.0201584	0.00068908	0.0123489	0.00166053	0.0420745	0.117969	0.21589	0.136979	0.242834	0.153716
SSP0120	0.07	0	0.00850106	0.126331	27	4.7																									0.00191766	0.0268553	0.000548172	0.00498783	0.0124318	0.00426555	0.069146	0.0925038	0.183267	0.187291	0.100305	0.125473
SSP0132	0.46	0.03	0.00915381	0.0197466	27	4.6																									0.00203138	0.00248633	0.033122	0.00720881	0.00542547	0.00464891	0.00998641	0.0447027	0.00645917	0.02309	0.0220406	0.0122005
SSP6711	0.23	0.03	0.0238352	0.105681	88	5.7																									0.0687526	0.0196014	0.00746019	0.0247031	0.00660906	0.015885	0.109223	0.0838016	0.120039	0.171561	0.124649	0.0248108

## Sheet: SD28
Spots data							First identified protein data								Second identified protein data								Third identified protein data								Normalized intensity values per gels
SSP	SD/LD	Pval	Average SD	Average LD	ExpMr	ExpPi	ThMr	ThPi	Pep	M score	% Cov	Function	8X	12X V0	ThMr	ThPi	Pep	M score	% Cov	8X	12X V0	Function	ThMr	ThPi	Pep	M score	% Cov	8X	12X V0	Function	28S17	28S18	28S27	28S28	28S37	28S38	28L17	28L18	28L27	28L28	28L37	28L38
Amino Acid Metabolism
SSP6408	4.15	0	0.0715025	0.0172132	46	5.7	37	6.6	9+6	268	35	Fumarylacetoacetase	GSVIVP00010893001	GSVIVT01003351001	42	6.3	8+4	98.3	21	GSVIVP00035677001	GSVIVT01036775001	Phosphoglycerate kinase, cytosolic	47	6.32	11+4	96.2	26	GSVIVP00021644001	GSVIVT01033815001	monodehydroascorbate reductase	0.0346288	0.0777243	0.0924828	0.0577711	0.0862425	0.0801659	0.0243725	0.0449042	0.0132326	0.000279572	0.0117609	0.00872962
SSP5407	17.8	0	0.0545468	0.00306299	46	5.7	48	7.1	7+5	193	15	Glutamine synthetase	GSVIVP00023655001	GSVIVT01011072001																	0.0813557	0.00205535	0.0925839	0.0765351	0.0554415	0.0193095	0.00290043	0.00186821	0.000806859	0.0104923	0.00134707	0.000963126
SSP8713	2.69	0.01	0.257213	0.0957645	92	6.2	115	6.9	35+13	723	36	Glycine dehydrogenase	GSVIVP00032211001	GSVIVT01035408001																	0.218685	0.219662	0.318208	0.226658	0.398629	0.161437	0.0939886	0.0433915	0.116758	0.176974	0.0787975	0.0646768
SSP7412	3.21	0	0.0284403	0.00885474	49	6	48	5.9	25+11	523	48	Methylthioribose kinase	GSVIVP00007698001	GSVIVT01037915001																	0.0331963	0.00538314	0.0510058	0.00280119	0.0399925	0.0382628	0.0122367	0.0123471	0.00711867	0.00234601	0.0103217	0.00875825
Carbohydrate Metabolism
SSP6412	3.93	0.01	0.192378	0.06507	48	5.8	48	7.6	13+6	205	29	Glyceraldehyde-3-P dehydrogenase B, chloroplast	GSVIVP00002909001	GSVIVT01013403001	43	5.4	8+4	152	25	GSVIVP00035675001	GSVIVT01036773001	Phosphoglycerate kinase									0.306081	0.149009	0.158904	0.223016	0.142511	0.174746	0.027865	0.0813817	0.05334	0.109221	0.0869091	0.0317029
SSP7317	3.4	0	0.120666	0.0403519	41	6	43	8.1	18+11	781	45	Fructose-bisphosphate aldolase, chloroplast	GSVIVP00035963001	GSVIVT01024174001	38	6.6	14+4	180	35	GSVIVP00037996001	GSVIVT01032942001	glyceraldehyde-3-phosphate dehydrogenase A, chloroplast precursor									0.134964	0.106839	0.121298	0.11926	0.148456	0.0931788	0.0263024	0.0572839	0.0623795	0.0475798	0.0327015	0.0158644
SSP5218	3.49	0	0.505836	0.14873	36	5.6	32	5.5	21+9	446	57	Phosphogluconate dehydrogenase	GSVIVP00026517001	GSVIVT01022917001																	0.485387	0.555838	0.53114	0.647105	0.348931	0.466618	0.136536	0.231814	0.186625	0.06222	0.232548	0.0426376
SSP7710	3.29	0.02	0.113818	0.0122717	76	5.9	67	5.9	33+10	579	55	Transketolase, chloroplast	GSVIVP00038435001	GSVIVT01018555001																	0.119818	0.102853	0.108409	0.107633	0.121096	0.1231	0.00267413	0.0188996	0.00597467	0.0319795	0.0050153	0.0090868
SSP5106	2.99	0	0.0466118	0.0118625	26	5.6	29	8.8	12+4	159	31	Dehydroascorbate reductase	GSVIVP00032988001	GSVIVT01030734001																	0.0245683	0.022204	0.0939919	0.0797479	0.0129937	0.046165	0.00604325	0.00157317	0.00253836	0.00641971	0.0318896	0.0227109
SSP7406	4.28	0	0.071308	0.0114532	47	5.9	47	6.3	24+12	829	59	Monodehydroascorbate reductase	GSVIVP00021644001	GSVIVT01033815001	48	7.6	16+5	258	40	GSVIVP00002909001	GSVIVT01013403001	glyceraldehyde-3-phosphate dehydrogenase B, chloroplast precursor									0.0529439	0.121821	0.115273	0.0423359	0.0667927	0.0286809	0.00523121	0.0197766	0.0031106	0.00768262	0.020736	0.0121822
SSP4401	9.27	0	0.0438263	0.00780369	53	5.4	56	6.5	31+10	674	53	Glucose-1-P adenylyltransferase small sub, chloroplast	GSVIVP00029046001	GSVIVT01030141001																	0.0146032	0.0548708	0.034314	0.0412519	0.0298115	0.0881065	0.00291701	0.0312803	0.00120934	0.00183559	0.00731243	0.00226748
SSP5219	5.62	0	0.357456	0.0834253	37	5.6	33	5.5	16+7	331	42	Lactoylglutathione lyase	GSVIVP00010980001	GSVIVT01012713001																	0.249293	0.527505	0.328807	0.417813	0.336505	0.284809	0.173404	0.174922	0.000368141	0.00576661	0.144943	0.00114758
SSP2202	2.96	0	0.0568683	0.0162922	33	5	40	6.2	10+6	203	24	phosphoglycolate phosphatase	GSVIVP00004877001																		0.0017683	0.0841648	0.0802744	0.0532937	0.0521724	0.0695366	0.00453378	0.0357823	0.00428608	0.0112533	0.0367581	0.00513996
SSP3111	6.23	0	0.579387	0.176056	30	5.2	35	8.7	6+5	136	21	phosphoglycolate phosphatase	GSVIVP00015908001	GSVIVT01007572001																	0.519667	0.399143	0.948748	0.287401	0.787563	0.533797	0.0846743	0.187884	0.0784618	0.190658	0.248271	0.266386
Energy Metabolism
SSP3501	8.93	0	0.324038	0.0362756	62	5.2	55	5.3	22+15	752	39	ATP synthase CF1 alpha subunit	GSVIVP00035586001																		0.403868	0.237102	0.441648	0.163379	0.475967	0.222263	0.036835	0.0473688	0.0060586	0.0598717	0.0195164	0.0480028
SSP2515	4.63	0	0.191619	0.0413477	63	5.1	55	5.3	31+16	905	43	ATP synthase CF1 alpha subunit	GSVIVP00035586001																		0.0909176	0.154148	0.168179	0.338872	0.240453	0.157147	0.0585529	0.0239102	0.0655878	0.0412224	0.0218027	0.0370104
SSP5314	5.84	0	0.135571	0.0232256	41	5.6	33	5.7	20+13	677	79	Quinone oxidoreductase, chloroplast	GSVIVP00002699001	GSVIVT01013734001																	0.173696	0.0934383	0.148058	0.126913	0.125526	0.145794	0.0402636	0.0328737	0.0135516	0.00666719	0.0147093	0.031288
SSP7321	8.32	0	0.0349146	0.00419564	40	5.9	33	5.7	10+3	173	49	Quinone oxidoreductase, chloroplast	GSVIVP00002699001	GSVIVT01013734001																	0.00897062	0.00714359	0.0121278	0.0690567	0.042091	0.0700977	0.00278045	0.000619496	0.0130161	0.000139593	0.00116289	0.00745531
SSP5009	3	0.01	0.237189	0.0790869	16	5.6	21	6.9	3+3	220	19	Cyt B6-F complex iron-sulfur sub, PETC	GSVIVP00031229001	GSVIVT01015713001																	0.250554	0.35416	0.247979	0.239422	0.180953	0.150065	0.0153908	0.189746	0.0349129	0.144375	0.0169977	0.0730999
SSP2206	2.82	0.01	0.410444	0.14567	31	5.1	35	6.1	11+7	268	27	Photosystem II PsbO protein	GSVIVP00013467001																		0.378897	0.505628	0.201023	0.421433	0.437771	0.517911	0.0570483	0.164865	0.141439	0.308295	0.121711	0.0806637
SSP1121	5	0	0.0786876	0.0157505	30	5	35	7.6	7+3	86.2	23	Photosystem II PsbO protein	GSVIVP00014701001	GSVIVT01009624001																	0.0823661	0.114702	0.0517929	0.0571929	0.111608	0.0544633	0.0110189	0.0318933	0.0162254	0.0238885	0.00484392	0.00663299
SSP1116	3.02	0.02	0.168372	0.0557691	31	5	35	7.6	8+4	100	28	Photosystem II PsbO protein	GSVIVP00014701001	GSVIVT01009624001																	0.0400349	0.100526	0.198437	0.233495	0.212079	0.225661	0.0129337	0.0323328	0.036508	0.183149	0.0505091	0.0191818
SSP3010	5.36	0	0.116683	0.0217726	23	5.4	28	8.3	8+6	400	31	Photosystem II PsbP protein	GSVIVP00018847001	GSVIVT01020818001																	0.0241722	0.0940866	0.155896	0.132513	0.156184	0.137245	0.00643927	0.0631079	0.00507911	0.0453765	0.00887386	0.00175916
SSP1006	12.1	0	0.0668152	0.00554056	22	5	26	5.8	5+3	125	18	Light-harvesting complex I LHCA1	TC65556	GSVIVT01016295001																	0.0846736	0.114821	0.0117938	0.0469737	0.108531	0.034098	0.000568185	0.0180999	0.00234094	0.00588416	0.000542817	0.00580739
SSP0008	9.59	0	0.775475	0.0808647	25	4.9	28	5.1	9+8	537	44	Light-harvesting complex II LHCB1	GSVIVP00003412001	GSVIVT01021405001																	0.512493	1.36216	0.858648	0.502449	0.574974	0.842125	0.0128337	0.260676	0.0212611	0.00679518	0.175375	0.00824665
SSP0006	4.45	0.01	0.125059	0.0281234	24	4.8	29	5.1	5+2	107	12	Light-harvesting complex II LHCB3	GSVIVP00009737001	GSVIVT01003204001	24	5.1	5+4	94.5	27	GSVIVP00001103001	GSVIVT01019848001	Thaumatin									0.232681	0.141352	0.114658	0.00890614	0.221334	0.0314244	0.0201152	0.0365904	0.00905332	0.0535688	0.012738	0.0366748
SSP1002	3.91	0	0.321038	0.0820422	23	4.9	29	5.2	5+2	122	14	Light-harvesting complex II LHCB3	GSVIVP00027591001	GSVIVT01014439001																	0.297877	0.359668	0.147834	0.377818	0.275602	0.46743	0.00786925	0.159293	0.0016409	0.0408411	0.153775	0.128834
SSP1304	16.3	0	0.160995	0.00986915	43	4.9	42	6	21+14	644	43	Sedoheptulose-1,7-bisphosphatase, Chloroplast	GSVIVP00011932001																		0.0815711	0.0631787	0.213192	0.221976	0.261825	0.124228	0.0404958	0.00320414	0.000475437	0.00513786	0.00627591	0.0036258
SSP8619	21.4	0	0.0464464	0.00217512	71	6.2	50	6.7	16+4	310	34	RUBISCO large subunit	VITISV_025530																		0.00392206	0.017763	0.0455446	0.0215332	0.0865453	0.10337	0.00247612	0.00274018	0.000140676	0.00163915	0.00527264	0.000781953
SSP1306	3.24	0.01	0.257325	0.0794145	46	4.9	48	5.5	27+11	588	50	RUBISCO activase, chloroplast	GSVIVP00018440001	GSVIVT01016501001																	0.174931	0.436705	0.284868	0.145168	0.232844	0.269436	0.0709237	0.111621	0.10777	0.129638	0.0109234	0.045611
SSP1416	4.01	0	0.245469	0.0612523	50	5	52	5.7	24+11	485	41	RUBISCO activase, chloroplast	GSVIVP00021361001	GSVIVT01034123001																	0.195446	0.386953	0.234379	0.216409	0.2844	0.155226	0.0520482	0.0831272	0.141723	0.0651712	0.0251947	0.000249699
SSP1411	6.01	0	0.355259	0.0591183	50	4.9	52	5.5	27+7	546	47	RUBISCO activase, chloroplast	GSVIVP00024270001	GSVIVT01024910001																	0.396911	0.179628	0.389955	0.359776	0.427073	0.378208	0.0825737	0.0884854	0.047186	0.0189691	0.0984239	0.019072
SSP1308	7.35	0	0.251066	0.0341563	45	4.9	52	5.5	26+3	304	44	RUBISCO activase, chloroplast	GSVIVP00024270001	GSVIVT01024910001																	0.247506	0.337388	0.401511	0.157185	0.191048	0.171758	0.0426949	0.0286823	0.0921217	0.0402819	0.000972057	0.000184928
SSP3304	9.41	0	0.0560862	0.00596056	45	5.3	52	5.5	22+7	281	43	RUBISCO activase, chloroplast	GSVIVP00024270001	GSVIVT01024910001																	0.0598514	0.0693646	0.0542768	0.0364506	0.0554042	0.0611697	0.0122504	0.00489501	0.00867278	0.00325897	0.00312849	0.00355775
SSP1404	5.21	0	0.151428	0.0290682	51	4.8	52	5.5	23+8	342	44	RUBISCO activase, chloroplast	GSVIVP00024270001	GSVIVT01024910001																	0.158342	0.242968	0.126521	0.100128	0.163079	0.117528	0.0461147	0.064374	0.0101539	0.00902635	0.0198064	0.0249338
Lipid Metabolism
SSP4407	4.74	0.01	0.0757687	0.0159927	51	5.4	91	8.6	11+5	177	11	Triacylglycerol lipase	GSVIVP00018752001	GSVIVT01020725001																	0.0561885	0.173246	0.0331388	0.0422496	0.0699455	0.0798439	0.0100205	0.0676624	0.00951159	0.00487143	0.00110559	0.00278471
Flavonoid biosynthesis
SSP4206	5.18	0	0.197366	0.0380992	35	5.4	34	5.4	13+6	440	49	Isoflavone reductase protein 4	GSVIVP00014594001	GSVIVT01009731001																	0.165328	0.250621	0.198856	0.157067	0.208088	0.204234	0.0174591	0.0297763	0.0429405	0.0865343	0.00772479	0.0441602
Protein fate
SSP3002	5.67	0	0.0775727	0.0136696	24	5.2	25	5.5	4+2	46.4	26	Proteasome 20S beta subunit A	GSVIVP00017020001	GSVIVT01032253001																	0.083549	0.0812784	0.061888	0.0953603	0.0738588	0.0695016	0.00333791	0.0187838	0.00879438	0.0359229	0.00775395	0.0074248
SSP5606	12.3	0	0.126281	0.0102359	70	5.6	75	5.5	9+3	216	19	Subtilisin protease C1	GSVIVP00018393001	GSVIVT01016455001																	0.118114	0.125519	0.11874	0.104635	0.164724	0.125955	0.0148494	0.0183229	0.00308724	0.0148421	0.000558166	0.00975564
SSP5217	3.57	0	0.181566	0.0509271	31	5.6	33	6.4	18+6	333	53	Thioredoxin-like protein CDSP32	GSVIVP00015512001	GSVIVT01008738001																	0.197923	0.136743	0.238642	0.141397	0.171532	0.203159	0.049459	0.078181	0.0375223	0.065827	0.0143926	0.0601808
Cellular Processes
SSP0205	4.65	0	0.105223	0.0226096	35	4.6	35	5.1	9+7	290	26	PAP/fibrillin family	GSVIVP00012826001																		0.0416846	0.0972589	0.132522	0.151265	0.122125	0.0864817	0.026099	0.0509156	0.0195673	0.0175713	0.0147696	0.00673484
SSP1102	11.6	0	0.0806191	0.00695331	29	4.8	32	7.8	9+7	421	43	PAP/fibrillin family	GSVIVP00020301001	GSVIVT01027851001																	0.0504365	0.146412	0.0916253	0.0802439	0.0932302	0.0217668	0.0179683	0.0142749	0.000546967	0.0011527	0.00516776	0.00260917
Stress
SSP7009	4.98	0.02	0.27804	0.05585	16	6	17	6	10+5	272	49	pathogenesis protein 1	GSVIVP00033076001																		0.255479	0.476158	0.201349	0.220717	0.372801	0.141735	0.00451037	0.257952	0.0157772	0.0303129	0.00113321	0.0254139
Transport
SSP3604	4.64	0	0.0506991	0.0109371	71	5.2	74	5.8	11+6	172	16	FtsH protease (VAR2)	GSVIVP00018790001	GSVIVT01020760001	69	5.2	9+4	117	14	GSVIVP00029622001	GSVIVT01029546001	V-type H+-transporting ATPase subunit A									0.0675924	0.0579362	0.0581501	0.0593764	0.0354871	0.0256525	0.0319081	0.0042658	0.00357603	0.00939602	0.000812435	0.0156639
SSP2616	10.4	0	0.193561	0.0185673	68	5.2	74	5.8	31+11	699	48	FtsH protease (VAR2)	GSVIVP00018790001	GSVIVT01020760001																	0.172289	0.19417	0.214199	0.142532	0.232137	0.206041	0.0149504	0.030984	0.01714	0.0319814	0.00410413	0.0122437
SSP2609	4.1	0	0.0700164	0.0170765	70	5.1	74	5.8	17+9	405	21	FtsH protease (VAR2)	GSVIVP00018790001	GSVIVT01020760001																	0.0630579	0.116257	0.056023	0.0525792	0.0780686	0.0541128	0.0143305	0.023808	0.0229087	0.0245053	0.00666217	0.0102442
Other and unknown
SSP0703	6.22	0	0.191232	0.0307606	85	4.8	90	4.9	17+5	279	29	Embryo defective 1956	GSVIVP00021159001	GSVIVT01010120001																	0.190067	0.149562	0.347598	0.116717	0.153067	0.190383	0.0360586	0.0289245	0.0104749	0.0630703	0.0143829	0.0316522
SSP8214	5.24	0	0.199852	0.0381226	40	6.1	43	7.1	25+8	463	57	mRNA-binding protein precursor	GSVIVP00023667001	GSVIVT01011082001																	0.00044087	0.18794	0.223794	0.281263	0.31898	0.186695	0.0497565	0.0158418	0.0983744	0.0243224	0.0173149	0.0231258
SSP5011	5.73	0	0.0820859	0.0143348	19	5.6	28	5.6	6+6	216	23	Thylakoid lumenal 19 kDa, chloroplast	GSVIVP00028822001	GSVIVT01032074001																	0.0586622	0.0458076	0.105911	0.077221	0.102392	0.102522	0.0180693	0.0366419	0.00133094	0.00823249	0.00441314	0.0173212
SSP0202	43	0	0.144872	0.00337125	35	4.5																									0.106488	0.151595	0.199081	0.17935	0.0933555	0.139362	0.0095382	0.000921887	0.00107438	0.00497545	0.00212881	0.00158878
SSP0402	2.88	0	0.0541694	0.0188306	47	4.6																									0.045957	0.0091818	0.085853	0.101781	0.0449538	0.0372905	0.012285	0.0152502	0.0112169	0.0433456	0.00622475	0.0246611
SSP3507	2.94	0.02	0.609694	0.207704	59	5.2																									1.01723	0.714194	0.485863	0.112518	0.637661	0.690699	0.194593	0.397291	0.220459	0.135529	0.130533	0.16782
SSP4511	3.09	0	0.0730224	0.023623	62	5.5																									0.0775965	0.103778	0.049052	0.0998916	0.0829849	0.0248315	0.0217061	0.0246916	0.0257256	0.0329794	0.0192595	0.0173757
SSP3714	3.61	0	0.0186209	0.00515761	94	5.2																									0.0116949	0.0290434	0.0194411	0.0179524	0.0197867	0.0138068	0.00410752	0.00355698	0.0153141	0.00563281	0.000131995	0.00220224
