# Supplementary material for: Proteomic analysis of shoot tissue during photoperiod induced growth cessation in V. riparia Michx. grapevines
Source: Proteome Sci. 2010 Aug 12;8:44. doi: 10.1186/1477-5956-8-44 (PMC2929227; doi:10.1186/1477-5956-8-44)
Supplement: Additional file 2 — Cytoscape session containing the VitisNet molecular networks with proteins presenting outstanding evolution between LD and SD. The session contains a subset of 15 VitisNet molecular networksshowing differential LD and SD protein expression. Tutorial for using VitisNet in Cytoscape can be obtained at http://vitis-dormancy.sdstate.org. [file 1477-5956-8-44-S2.ZIP]

Archive with 20 entries (20 files):
- CytoscapeSession-2010_06_02-09_46/vv10620Pyruvate_metabolism.xml.me.xgmml
- CytoscapeSession-2010_06_02-09_46/vv10290Valine_leucine_and_isoleucine_biosynthesis.xml.me.xgmml
- CytoscapeSession-2010_06_02-09_46/vv10940Phenylpropanoid_biosynthesis.xml.me.xgmml
- CytoscapeSession-2010_06_02-09_46/vv10190Oxidative_phosphorylation.xml.me.me.xgmml
- CytoscapeSession-2010_06_02-09_46/vv10010glycolysis.xml.me.xgmml
- CytoscapeSession-2010_06_02-09_46/vv10271Methionine_metabolism.xml.me.xgmml
- CytoscapeSession-2010_06_02-09_46/vv10195Photosynthesis.xml.me.xgmml
- CytoscapeSession-2010_06_02-09_46/vv23050Proteasome.xml.me.xgmml
- CytoscapeSession-2010_06_02-09_46/vv10710Carbon_fixation.xml.me.xgmml
- CytoscapeSession-2010_06_02-09_46/vv10770Pantothenate_and_CoA_biosynthesis.xml.me.xgmml
- CytoscapeSession-2010_06_02-09_46/vv10053Ascorbate_and_aldarate_metabolism.xml.me.xgmml
- CytoscapeSession-2010_06_02-09_46/vv10450Selenoamino_acid_metabolism.xml.me.xgmml
- CytoscapeSession-2010_06_02-09_46/vv10500Starch_and_sucrose_metabolism.xml.me.xgmml
- CytoscapeSession-2010_06_02-09_46/vv10196Photosynthesis_antenna_proteins.xml.me.xgmml
- CytoscapeSession-2010_06_02-09_46/vv10941Flavonoid_biosynthesis.xml.me.xgmml
- CytoscapeSession-2010_06_02-09_46/cysession.xml
- CytoscapeSession-2010_06_02-09_46/session_vizmap.props
- CytoscapeSession-2010_06_02-09_46/session_cytoscape.props
- CytoscapeSession-2010_06_02-09_46/session_bookmarks.xml
- CytoscapeSession-2010_06_02-09_46/plugins/AttributeBrowserPlugin/attributeBrowser.props
