# Supplementary material for: Proteomic analysis of shoot tissue during photoperiod induced growth cessation in V. riparia Michx. grapevines
Source: Proteome Sci. 2010 Aug 12;8:44. doi: 10.1186/1477-5956-8-44 (PMC2929227; doi:10.1186/1477-5956-8-44)
Supplement: Additional file 2 — Cytoscape session containing the VitisNet molecular networks with proteins presenting outstanding evolution between LD and SD. The session contains a subset of 15 VitisNet molecular networksshowing differential LD and SD protein expression. Tutorial for using VitisNet in Cytoscape can be obtained at http://vitis-dormancy.sdstate.org. [file 1477-5956-8-44-S2.ZIP › CytoscapeSession-2010_06_02-09_46/vv10290Valine_leucine_and_isoleucine_biosynthesis.xml.me.xgmml]

<?xml version="1.0" encoding="UTF-8" standalone="yes"?>
<graph label="vv10290Valine_leucine_and_isoleucine_biosynthesis.xml.me" xmlns:dc="http://purl.org/dc/elements/1.1/" xmlns:xlink="http://www.w3.org/1999/xlink" xmlns:rdf="http://www.w3.org/1999/02/22-rdf-syntax-ns#" xmlns:cy="http://www.cytoscape.org" xmlns="http://www.cs.rpi.edu/XGMML"  directed="1">
  <att name="documentVersion" value="1.1"/>
  <att name="networkMetadata">
    <rdf:RDF>
      <rdf:Description rdf:about="http://www.cytoscape.org/">
        <dc:type>Protein-Protein Interaction</dc:type>
        <dc:description>N/A</dc:description>
        <dc:identifier>N/A</dc:identifier>
        <dc:date>2010-06-02 09:46:13</dc:date>
        <dc:title>vv10290Valine_leucine_and_isoleucine_biosynthesis.xml.me</dc:title>
        <dc:source>http://www.cytoscape.org/</dc:source>
        <dc:format>Cytoscape-XGMML</dc:format>
      </rdf:Description>
    </rdf:RDF>
  </att>
  <att type="string" name="backgroundColor" value="#ffffff"/>
  <att type="real" name="GRAPH_VIEW_ZOOM" value="0.5911806315789474"/>
  <att type="real" name="GRAPH_VIEW_CENTER_X" value="567.0"/>
  <att type="real" name="GRAPH_VIEW_CENTER_Y" value="341.75"/>
  <node label="re50113STATE_TRANSITION" id="-875">
    <att type="string" name="vizmap:vv10290Valine_leucine_and_isoleucine_biosynthesis_xml_me NODE_WIDTH" value="10.0"/>
    <att type="string" name="vizmap:vv10290Valine_leucine_and_isoleucine_biosynthesis_xml NODE_WIDTH" value="10.0"/>
    <att type="string" name="vizmap:vv10290Valine_leucine_and_isoleucine_biosynthesis_xml_me NODE_HEIGHT" value="10.0"/>
    <att type="string" name="canonicalName" value="re50113STATE_TRANSITION"/>
    <att type="string" name="vizmap:vv10290Valine_leucine_and_isoleucine_biosynthesis_xml NODE_HEIGHT" value="10.0"/>
    <att type="string" name="vizmap:vv10290Valine_leucine_and_isoleucine_biosynthesis_xml_me NODE_SHAPE" value="TRIANGLE"/>
    <att type="string" name="CELLDESIGNER_NODE_TYPE" value="STATE_TRANSITION"/>
    <att type="string" name="vizmap:vv10290Valine_leucine_and_isoleucine_biosynthesis_xml NODE_FILL_COLOR" value="java.awt.Color[r=255,g=255,b=255]"/>
    <att type="string" name="CELLDESIGNER_REACTION" value="re50113STATE_TRANSITION"/>
    <att type="string" name="vizmap:vv10290Valine_leucine_and_isoleucine_biosynthesis_xml NODE_SHAPE" value="TRIANGLE"/>
    <graphics type="TRIANGLE" h="10.0" w="10.0" x="549.0" y="424.0" fill="#ffffff" width="1" outline="#000000"/>
  </node>
  <node label="re50112STATE_TRANSITION" id="-874">
    <att type="string" name="vizmap:vv10290Valine_leucine_and_isoleucine_biosynthesis_xml_me NODE_WIDTH" value="10.0"/>
    <att type="string" name="vizmap:vv10290Valine_leucine_and_isoleucine_biosynthesis_xml NODE_WIDTH" value="10.0"/>
    <att type="string" name="vizmap:vv10290Valine_leucine_and_isoleucine_biosynthesis_xml_me NODE_HEIGHT" value="10.0"/>
    <att type="string" name="canonicalName" value="re50112STATE_TRANSITION"/>
    <att type="string" name="vizmap:vv10290Valine_leucine_and_isoleucine_biosynthesis_xml NODE_HEIGHT" value="10.0"/>
    <att type="string" name="vizmap:vv10290Valine_leucine_and_isoleucine_biosynthesis_xml_me NODE_SHAPE" value="TRIANGLE"/>
    <att type="string" name="CELLDESIGNER_NODE_TYPE" value="STATE_TRANSITION"/>
    <att type="string" name="vizmap:vv10290Valine_leucine_and_isoleucine_biosynthesis_xml NODE_FILL_COLOR" value="java.awt.Color[r=255,g=255,b=255]"/>
    <att type="string" name="CELLDESIGNER_REACTION" value="re50112STATE_TRANSITION"/>
    <att type="string" name="vizmap:vv10290Valine_leucine_and_isoleucine_biosynthesis_xml NODE_SHAPE" value="TRIANGLE"/>
    <graphics type="TRIANGLE" h="10.0" w="10.0" x="373.5" y="169.0" fill="#ffffff" width="1" outline="#000000"/>
  </node>
  <node label="R03665STATE_TRANSITION" id="-873">
    <att type="string" name="vizmap:vv10290Valine_leucine_and_isoleucine_biosynthesis_xml_me NODE_WIDTH" value="10.0"/>
    <att type="string" name="vizmap:vv10290Valine_leucine_and_isoleucine_biosynthesis_xml NODE_WIDTH" value="10.0"/>
    <att type="string" name="vizmap:vv10290Valine_leucine_and_isoleucine_biosynthesis_xml_me NODE_HEIGHT" value="10.0"/>
    <att type="string" name="canonicalName" value="R03665STATE_TRANSITION"/>
    <att type="string" name="vizmap:vv10290Valine_leucine_and_isoleucine_biosynthesis_xml NODE_HEIGHT" value="10.0"/>
    <att type="string" name="vizmap:vv10290Valine_leucine_and_isoleucine_biosynthesis_xml_me NODE_SHAPE" value="TRIANGLE"/>
    <att type="string" name="CELLDESIGNER_NODE_TYPE" value="STATE_TRANSITION"/>
    <att type="string" name="vizmap:vv10290Valine_leucine_and_isoleucine_biosynthesis_xml NODE_FILL_COLOR" value="java.awt.Color[r=255,g=255,b=255]"/>
    <att type="string" name="CELLDESIGNER_REACTION" value="R03665STATE_TRANSITION"/>
    <att type="string" name="vizmap:vv10290Valine_leucine_and_isoleucine_biosynthesis_xml NODE_SHAPE" value="TRIANGLE"/>
    <graphics type="TRIANGLE" h="10.0" w="10.0" x="588.5" y="597.5" fill="#ffffff" width="1" outline="#000000"/>
  </node>
  <node label="R03656STATE_TRANSITION" id="-872">
    <att type="string" name="vizmap:vv10290Valine_leucine_and_isoleucine_biosynthesis_xml_me NODE_WIDTH" value="10.0"/>
    <att type="string" name="vizmap:vv10290Valine_leucine_and_isoleucine_biosynthesis_xml NODE_WIDTH" value="10.0"/>
    <att type="string" name="vizmap:vv10290Valine_leucine_and_isoleucine_biosynthesis_xml_me NODE_HEIGHT" value="10.0"/>
    <att type="string" name="canonicalName" value="R03656STATE_TRANSITION"/>
    <att type="string" name="vizmap:vv10290Valine_leucine_and_isoleucine_biosynthesis_xml NODE_HEIGHT" value="10.0"/>
    <att type="string" name="vizmap:vv10290Valine_leucine_and_isoleucine_biosynthesis_xml_me NODE_SHAPE" value="TRIANGLE"/>
    <att type="string" name="CELLDESIGNER_NODE_TYPE" value="STATE_TRANSITION"/>
    <att type="string" name="vizmap:vv10290Valine_leucine_and_isoleucine_biosynthesis_xml NODE_FILL_COLOR" value="java.awt.Color[r=255,g=255,b=255]"/>
    <att type="string" name="CELLDESIGNER_REACTION" value="R03656STATE_TRANSITION"/>
    <att type="string" name="vizmap:vv10290Valine_leucine_and_isoleucine_biosynthesis_xml NODE_SHAPE" value="TRIANGLE"/>
    <graphics type="TRIANGLE" h="10.0" w="10.0" x="5.5" y="613.0" fill="#ffffff" width="1" outline="#000000"/>
  </node>
  <node label="R00014STATE_TRANSITION" id="-249">
    <att type="string" name="vizmap:vv10010glycolysis_xml NODE_HEIGHT" value="10.0"/>
    <att type="string" name="vizmap:vv10290Valine_leucine_and_isoleucine_biosynthesis_xml_me NODE_WIDTH" value="10.0"/>
    <att type="string" name="vizmap:vv10290Valine_leucine_and_isoleucine_biosynthesis_xml NODE_WIDTH" value="10.0"/>
    <att type="string" name="vizmap:vv10290Valine_leucine_and_isoleucine_biosynthesis_xml_me NODE_HEIGHT" value="10.0"/>
    <att type="string" name="canonicalName" value="R00014STATE_TRANSITION"/>
    <att type="string" name="vizmap:vv10010glycolysis_xml NODE_WIDTH" value="10.0"/>
    <att type="string" name="vizmap:vv10290Valine_leucine_and_isoleucine_biosynthesis_xml NODE_HEIGHT" value="10.0"/>
    <att type="string" name="vizmap:vv10010glycolysis_xml NODE_SHAPE" value="TRIANGLE"/>
    <att type="string" name="vizmap:vv10010glycolysis_xml NODE_FILL_COLOR" value="java.awt.Color[r=255,g=255,b=255]"/>
    <att type="string" name="vizmap:vv10290Valine_leucine_and_isoleucine_biosynthesis_xml_me NODE_SHAPE" value="TRIANGLE"/>
    <att type="string" name="CELLDESIGNER_NODE_TYPE" value="STATE_TRANSITION"/>
    <att type="string" name="vizmap:vv10290Valine_leucine_and_isoleucine_biosynthesis_xml NODE_FILL_COLOR" value="java.awt.Color[r=255,g=255,b=255]"/>
    <att type="string" name="vizmap:vv10010glycolysis_xml_me NODE_HEIGHT" value="10.0"/>
    <att type="string" name="vizmap:vv10010glycolysis_xml_me NODE_SHAPE" value="TRIANGLE"/>
    <att type="string" name="vizmap:vv10010glycolysis_xml_me NODE_WIDTH" value="10.0"/>
    <att type="string" name="vizmap:vv10010glycolysis_xml_me NODE_FILL_COLOR" value="java.awt.Color[r=255,g=255,b=255]"/>
    <att type="string" name="CELLDESIGNER_REACTION" value="R00014STATE_TRANSITION"/>
    <att type="string" name="vizmap:vv10290Valine_leucine_and_isoleucine_biosynthesis_xml NODE_SHAPE" value="TRIANGLE"/>
    <graphics type="TRIANGLE" h="10.0" w="10.0" x="622.0" y="139.5" fill="#ffffff" width="1" outline="#000000"/>
  </node>
  <node label="R05070STATE_TRANSITION" id="-871">
    <att type="string" name="vizmap:vv10290Valine_leucine_and_isoleucine_biosynthesis_xml_me NODE_WIDTH" value="10.0"/>
    <att type="string" name="vizmap:vv10290Valine_leucine_and_isoleucine_biosynthesis_xml NODE_WIDTH" value="10.0"/>
    <att type="string" name="vizmap:vv10290Valine_leucine_and_isoleucine_biosynthesis_xml_me NODE_HEIGHT" value="10.0"/>
    <att type="string" name="canonicalName" value="R05070STATE_TRANSITION"/>
    <att type="string" name="vizmap:vv10290Valine_leucine_and_isoleucine_biosynthesis_xml NODE_HEIGHT" value="10.0"/>
    <att type="string" name="vizmap:vv10290Valine_leucine_and_isoleucine_biosynthesis_xml_me NODE_SHAPE" value="TRIANGLE"/>
    <att type="string" name="CELLDESIGNER_NODE_TYPE" value="STATE_TRANSITION"/>
    <att type="string" name="vizmap:vv10290Valine_leucine_and_isoleucine_biosynthesis_xml NODE_FILL_COLOR" value="java.awt.Color[r=255,g=255,b=255]"/>
    <att type="string" name="CELLDESIGNER_REACTION" value="R05070STATE_TRANSITION"/>
    <att type="string" name="vizmap:vv10290Valine_leucine_and_isoleucine_biosynthesis_xml NODE_SHAPE" value="TRIANGLE"/>
    <graphics type="TRIANGLE" h="10.0" w="10.0" x="18.0" y="398.5" fill="#ffffff" width="1" outline="#000000"/>
  </node>
  <node label="R02196STATE_TRANSITION" id="-870">
    <att type="string" name="vizmap:vv10290Valine_leucine_and_isoleucine_biosynthesis_xml_me NODE_WIDTH" value="10.0"/>
    <att type="string" name="vizmap:vv10290Valine_leucine_and_isoleucine_biosynthesis_xml NODE_WIDTH" value="10.0"/>
    <att type="string" name="vizmap:vv10290Valine_leucine_and_isoleucine_biosynthesis_xml_me NODE_HEIGHT" value="10.0"/>
    <att type="string" name="canonicalName" value="R02196STATE_TRANSITION"/>
    <att type="string" name="vizmap:vv10290Valine_leucine_and_isoleucine_biosynthesis_xml NODE_HEIGHT" value="10.0"/>
    <att type="string" name="vizmap:vv10290Valine_leucine_and_isoleucine_biosynthesis_xml_me NODE_SHAPE" value="TRIANGLE"/>
    <att type="string" name="CELLDESIGNER_NODE_TYPE" value="STATE_TRANSITION"/>
    <att type="string" name="vizmap:vv10290Valine_leucine_and_isoleucine_biosynthesis_xml NODE_FILL_COLOR" value="java.awt.Color[r=255,g=255,b=255]"/>
    <att type="string" name="CELLDESIGNER_REACTION" value="R02196STATE_TRANSITION"/>
    <att type="string" name="vizmap:vv10290Valine_leucine_and_isoleucine_biosynthesis_xml NODE_SHAPE" value="TRIANGLE"/>
    <graphics type="TRIANGLE" h="10.0" w="10.0" x="11.0" y="494.0" fill="#ffffff" width="1" outline="#000000"/>
  </node>
  <node label="R03968" id="-869">
    <att type="string" name="vizmap:vv10290Valine_leucine_and_isoleucine_biosynthesis_xml_me NODE_WIDTH" value="10.0"/>
    <att type="string" name="vizmap:vv10290Valine_leucine_and_isoleucine_biosynthesis_xml NODE_WIDTH" value="10.0"/>
    <att type="string" name="vizmap:vv10290Valine_leucine_and_isoleucine_biosynthesis_xml_me NODE_HEIGHT" value="10.0"/>
    <att type="string" name="canonicalName" value="R03968"/>
    <att type="string" name="vizmap:vv10290Valine_leucine_and_isoleucine_biosynthesis_xml NODE_HEIGHT" value="10.0"/>
    <att type="string" name="vizmap:vv10290Valine_leucine_and_isoleucine_biosynthesis_xml_me NODE_SHAPE" value="TRIANGLE"/>
    <att type="string" name="CELLDESIGNER_NODE_TYPE" value="STATE_TRANSITION"/>
    <att type="string" name="vizmap:vv10290Valine_leucine_and_isoleucine_biosynthesis_xml NODE_FILL_COLOR" value="java.awt.Color[r=255,g=255,b=255]"/>
    <att type="string" name="CELLDESIGNER_REACTION" value="R03968"/>
    <att type="string" name="vizmap:vv10290Valine_leucine_and_isoleucine_biosynthesis_xml NODE_SHAPE" value="TRIANGLE"/>
    <graphics type="TRIANGLE" h="10.0" w="10.0" x="880.0" y="409.0" fill="#ffffff" width="1" outline="#000000"/>
  </node>
  <node label="R04440" id="-868">
    <att type="string" name="vizmap:vv10290Valine_leucine_and_isoleucine_biosynthesis_xml_me NODE_WIDTH" value="10.0"/>
    <att type="string" name="vizmap:vv10290Valine_leucine_and_isoleucine_biosynthesis_xml NODE_WIDTH" value="10.0"/>
    <att type="string" name="vizmap:vv10290Valine_leucine_and_isoleucine_biosynthesis_xml_me NODE_HEIGHT" value="10.0"/>
    <att type="string" name="canonicalName" value="R04440"/>
    <att type="string" name="vizmap:vv10290Valine_leucine_and_isoleucine_biosynthesis_xml NODE_HEIGHT" value="10.0"/>
    <att type="string" name="vizmap:vv10290Valine_leucine_and_isoleucine_biosynthesis_xml_me NODE_SHAPE" value="TRIANGLE"/>
    <att type="string" name="CELLDESIGNER_NODE_TYPE" value="STATE_TRANSITION"/>
    <att type="string" name="vizmap:vv10290Valine_leucine_and_isoleucine_biosynthesis_xml NODE_FILL_COLOR" value="java.awt.Color[r=255,g=255,b=255]"/>
    <att type="string" name="CELLDESIGNER_REACTION" value="R04440"/>
    <att type="string" name="vizmap:vv10290Valine_leucine_and_isoleucine_biosynthesis_xml NODE_SHAPE" value="TRIANGLE"/>
    <graphics type="TRIANGLE" h="10.0" w="10.0" x="355.0" y="329.0" fill="#ffffff" width="1" outline="#000000"/>
  </node>
  <node label="R04001" id="-867">
    <att type="string" name="vizmap:vv10290Valine_leucine_and_isoleucine_biosynthesis_xml_me NODE_WIDTH" value="10.0"/>
    <att type="string" name="vizmap:vv10290Valine_leucine_and_isoleucine_biosynthesis_xml NODE_WIDTH" value="10.0"/>
    <att type="string" name="vizmap:vv10290Valine_leucine_and_isoleucine_biosynthesis_xml_me NODE_HEIGHT" value="10.0"/>
    <att type="string" name="canonicalName" value="R04001"/>
    <att type="string" name="vizmap:vv10290Valine_leucine_and_isoleucine_biosynthesis_xml NODE_HEIGHT" value="10.0"/>
    <att type="string" name="vizmap:vv10290Valine_leucine_and_isoleucine_biosynthesis_xml_me NODE_SHAPE" value="TRIANGLE"/>
    <att type="string" name="CELLDESIGNER_NODE_TYPE" value="STATE_TRANSITION"/>
    <att type="string" name="vizmap:vv10290Valine_leucine_and_isoleucine_biosynthesis_xml NODE_FILL_COLOR" value="java.awt.Color[r=255,g=255,b=255]"/>
    <att type="string" name="CELLDESIGNER_REACTION" value="R04001"/>
    <att type="string" name="vizmap:vv10290Valine_leucine_and_isoleucine_biosynthesis_xml NODE_SHAPE" value="TRIANGLE"/>
    <graphics type="TRIANGLE" h="10.0" w="10.0" x="1091.5" y="214.0" fill="#ffffff" width="1" outline="#000000"/>
  </node>
  <node label="R04673STATE_TRANSITION" id="-866">
    <att type="string" name="vizmap:vv10290Valine_leucine_and_isoleucine_biosynthesis_xml_me NODE_WIDTH" value="10.0"/>
    <att type="string" name="vizmap:vv10290Valine_leucine_and_isoleucine_biosynthesis_xml NODE_WIDTH" value="10.0"/>
    <att type="string" name="vizmap:vv10290Valine_leucine_and_isoleucine_biosynthesis_xml_me NODE_HEIGHT" value="10.0"/>
    <att type="string" name="canonicalName" value="R04673STATE_TRANSITION"/>
    <att type="string" name="vizmap:vv10290Valine_leucine_and_isoleucine_biosynthesis_xml NODE_HEIGHT" value="10.0"/>
    <att type="string" name="vizmap:vv10290Valine_leucine_and_isoleucine_biosynthesis_xml_me NODE_SHAPE" value="TRIANGLE"/>
    <att type="string" name="CELLDESIGNER_NODE_TYPE" value="STATE_TRANSITION"/>
    <att type="string" name="vizmap:vv10290Valine_leucine_and_isoleucine_biosynthesis_xml NODE_FILL_COLOR" value="java.awt.Color[r=255,g=255,b=255]"/>
    <att type="string" name="CELLDESIGNER_REACTION" value="R04673STATE_TRANSITION"/>
    <att type="string" name="vizmap:vv10290Valine_leucine_and_isoleucine_biosynthesis_xml NODE_SHAPE" value="TRIANGLE"/>
    <graphics type="TRIANGLE" h="10.0" w="10.0" x="115.66665649414062" y="150.8333282470703" fill="#ffffff" width="1" outline="#000000"/>
  </node>
  <node label="R01214" id="-865">
    <att type="string" name="vizmap:vv10290Valine_leucine_and_isoleucine_biosynthesis_xml_me NODE_WIDTH" value="10.0"/>
    <att type="string" name="vizmap:vv10290Valine_leucine_and_isoleucine_biosynthesis_xml NODE_WIDTH" value="10.0"/>
    <att type="string" name="vizmap:vv10290Valine_leucine_and_isoleucine_biosynthesis_xml_me NODE_HEIGHT" value="10.0"/>
    <att type="string" name="canonicalName" value="R01214"/>
    <att type="string" name="vizmap:vv10290Valine_leucine_and_isoleucine_biosynthesis_xml NODE_HEIGHT" value="10.0"/>
    <att type="string" name="vizmap:vv10290Valine_leucine_and_isoleucine_biosynthesis_xml_me NODE_SHAPE" value="TRIANGLE"/>
    <att type="string" name="CELLDESIGNER_NODE_TYPE" value="STATE_TRANSITION"/>
    <att type="string" name="vizmap:vv10290Valine_leucine_and_isoleucine_biosynthesis_xml NODE_FILL_COLOR" value="java.awt.Color[r=255,g=255,b=255]"/>
    <att type="string" name="vizmap:vv10770Pantothenate_and_CoA_biosynthesis_xml NODE_HEIGHT" value="10.0"/>
    <att type="string" name="vizmap:vv10770Pantothenate_and_CoA_biosynthesis_xml NODE_SHAPE" value="TRIANGLE"/>
    <att type="string" name="CELLDESIGNER_REACTION" value="R01214"/>
    <att type="string" name="vizmap:vv10290Valine_leucine_and_isoleucine_biosynthesis_xml NODE_SHAPE" value="TRIANGLE"/>
    <att type="string" name="vizmap:vv10770Pantothenate_and_CoA_biosynthesis_xml NODE_FILL_COLOR" value="java.awt.Color[r=255,g=255,b=255]"/>
    <att type="string" name="vizmap:vv10770Pantothenate_and_CoA_biosynthesis_xml NODE_WIDTH" value="10.0"/>
    <att type="string" name="vizmap:vv10770Pantothenate_and_CoA_biosynthesis_xml_me NODE_FILL_COLOR" value="java.awt.Color[r=255,g=255,b=255]"/>
    <att type="string" name="vizmap:vv10770Pantothenate_and_CoA_biosynthesis_xml_me NODE_SHAPE" value="TRIANGLE"/>
    <graphics type="TRIANGLE" h="10.0" w="10.0" x="499.0" y="470.0" fill="#ffffff" width="1" outline="#000000"/>
  </node>
  <node label="R05071" id="-864">
    <att type="string" name="vizmap:vv10290Valine_leucine_and_isoleucine_biosynthesis_xml_me NODE_WIDTH" value="10.0"/>
    <att type="string" name="vizmap:vv10290Valine_leucine_and_isoleucine_biosynthesis_xml NODE_WIDTH" value="10.0"/>
    <att type="string" name="vizmap:vv10290Valine_leucine_and_isoleucine_biosynthesis_xml_me NODE_HEIGHT" value="10.0"/>
    <att type="string" name="canonicalName" value="R05071"/>
    <att type="string" name="vizmap:vv10290Valine_leucine_and_isoleucine_biosynthesis_xml NODE_HEIGHT" value="10.0"/>
    <att type="string" name="vizmap:vv10290Valine_leucine_and_isoleucine_biosynthesis_xml_me NODE_SHAPE" value="TRIANGLE"/>
    <att type="string" name="CELLDESIGNER_NODE_TYPE" value="STATE_TRANSITION"/>
    <att type="string" name="vizmap:vv10290Valine_leucine_and_isoleucine_biosynthesis_xml NODE_FILL_COLOR" value="java.awt.Color[r=255,g=255,b=255]"/>
    <att type="string" name="CELLDESIGNER_REACTION" value="R05071"/>
    <att type="string" name="vizmap:vv10290Valine_leucine_and_isoleucine_biosynthesis_xml NODE_SHAPE" value="TRIANGLE"/>
    <graphics type="TRIANGLE" h="10.0" w="10.0" x="386.0" y="253.0" fill="#ffffff" width="1" outline="#000000"/>
  </node>
  <node label="R04426" id="-863">
    <att type="string" name="vizmap:vv10290Valine_leucine_and_isoleucine_biosynthesis_xml_me NODE_WIDTH" value="10.0"/>
    <att type="string" name="vizmap:vv10290Valine_leucine_and_isoleucine_biosynthesis_xml NODE_WIDTH" value="10.0"/>
    <att type="string" name="vizmap:vv10290Valine_leucine_and_isoleucine_biosynthesis_xml_me NODE_HEIGHT" value="10.0"/>
    <att type="string" name="canonicalName" value="R04426"/>
    <att type="string" name="vizmap:vv10290Valine_leucine_and_isoleucine_biosynthesis_xml NODE_HEIGHT" value="10.0"/>
    <att type="string" name="vizmap:vv10290Valine_leucine_and_isoleucine_biosynthesis_xml_me NODE_SHAPE" value="TRIANGLE"/>
    <att type="string" name="CELLDESIGNER_NODE_TYPE" value="STATE_TRANSITION"/>
    <att type="string" name="vizmap:vv10290Valine_leucine_and_isoleucine_biosynthesis_xml NODE_FILL_COLOR" value="java.awt.Color[r=255,g=255,b=255]"/>
    <att type="string" name="CELLDESIGNER_REACTION" value="R04426"/>
    <att type="string" name="vizmap:vv10290Valine_leucine_and_isoleucine_biosynthesis_xml NODE_SHAPE" value="TRIANGLE"/>
    <graphics type="TRIANGLE" h="10.0" w="10.0" x="1117.5" y="266.0" fill="#ffffff" width="1" outline="#000000"/>
  </node>
  <node label="R05069" id="-862">
    <att type="string" name="vizmap:vv10290Valine_leucine_and_isoleucine_biosynthesis_xml_me NODE_WIDTH" value="10.0"/>
    <att type="string" name="vizmap:vv10290Valine_leucine_and_isoleucine_biosynthesis_xml NODE_WIDTH" value="10.0"/>
    <att type="string" name="vizmap:vv10290Valine_leucine_and_isoleucine_biosynthesis_xml_me NODE_HEIGHT" value="10.0"/>
    <att type="string" name="canonicalName" value="R05069"/>
    <att type="string" name="vizmap:vv10290Valine_leucine_and_isoleucine_biosynthesis_xml NODE_HEIGHT" value="10.0"/>
    <att type="string" name="vizmap:vv10290Valine_leucine_and_isoleucine_biosynthesis_xml_me NODE_SHAPE" value="TRIANGLE"/>
    <att type="string" name="CELLDESIGNER_NODE_TYPE" value="STATE_TRANSITION"/>
    <att type="string" name="vizmap:vv10290Valine_leucine_and_isoleucine_biosynthesis_xml NODE_FILL_COLOR" value="java.awt.Color[r=255,g=255,b=255]"/>
    <att type="string" name="CELLDESIGNER_REACTION" value="R05069"/>
    <att type="string" name="vizmap:vv10290Valine_leucine_and_isoleucine_biosynthesis_xml NODE_SHAPE" value="TRIANGLE"/>
    <graphics type="TRIANGLE" h="10.0" w="10.0" x="7.0" y="263.5" fill="#ffffff" width="1" outline="#000000"/>
  </node>
  <node label="R03657STATE_TRANSITION" id="-861">
    <att type="string" name="vizmap:vv10290Valine_leucine_and_isoleucine_biosynthesis_xml_me NODE_WIDTH" value="10.0"/>
    <att type="string" name="vizmap:vv10290Valine_leucine_and_isoleucine_biosynthesis_xml NODE_WIDTH" value="10.0"/>
    <att type="string" name="vizmap:vv10290Valine_leucine_and_isoleucine_biosynthesis_xml_me NODE_HEIGHT" value="10.0"/>
    <att type="string" name="canonicalName" value="R03657STATE_TRANSITION"/>
    <att type="string" name="vizmap:vv10290Valine_leucine_and_isoleucine_biosynthesis_xml NODE_HEIGHT" value="10.0"/>
    <att type="string" name="vizmap:vv10290Valine_leucine_and_isoleucine_biosynthesis_xml_me NODE_SHAPE" value="TRIANGLE"/>
    <att type="string" name="CELLDESIGNER_NODE_TYPE" value="STATE_TRANSITION"/>
    <att type="string" name="vizmap:vv10290Valine_leucine_and_isoleucine_biosynthesis_xml NODE_FILL_COLOR" value="java.awt.Color[r=255,g=255,b=255]"/>
    <att type="string" name="CELLDESIGNER_REACTION" value="R03657STATE_TRANSITION"/>
    <att type="string" name="vizmap:vv10290Valine_leucine_and_isoleucine_biosynthesis_xml NODE_SHAPE" value="TRIANGLE"/>
    <graphics type="TRIANGLE" h="10.0" w="10.0" x="858.0" y="628.0" fill="#ffffff" width="1" outline="#000000"/>
  </node>
  <node label="R05068" id="-860">
    <att type="string" name="vizmap:vv10290Valine_leucine_and_isoleucine_biosynthesis_xml_me NODE_WIDTH" value="10.0"/>
    <att type="string" name="vizmap:vv10290Valine_leucine_and_isoleucine_biosynthesis_xml NODE_WIDTH" value="10.0"/>
    <att type="string" name="vizmap:vv10290Valine_leucine_and_isoleucine_biosynthesis_xml_me NODE_HEIGHT" value="10.0"/>
    <att type="string" name="canonicalName" value="R05068"/>
    <att type="string" name="vizmap:vv10290Valine_leucine_and_isoleucine_biosynthesis_xml NODE_HEIGHT" value="10.0"/>
    <att type="string" name="vizmap:vv10290Valine_leucine_and_isoleucine_biosynthesis_xml_me NODE_SHAPE" value="TRIANGLE"/>
    <att type="string" name="CELLDESIGNER_NODE_TYPE" value="STATE_TRANSITION"/>
    <att type="string" name="vizmap:vv10290Valine_leucine_and_isoleucine_biosynthesis_xml NODE_FILL_COLOR" value="java.awt.Color[r=255,g=255,b=255]"/>
    <att type="string" name="CELLDESIGNER_REACTION" value="R05068"/>
    <att type="string" name="vizmap:vv10290Valine_leucine_and_isoleucine_biosynthesis_xml NODE_SHAPE" value="TRIANGLE"/>
    <graphics type="TRIANGLE" h="10.0" w="10.0" x="14.0" y="334.25" fill="#ffffff" width="1" outline="#000000"/>
  </node>
  <node label="R00996STATE_TRANSITION" id="-859">
    <att type="string" name="vizmap:vv10290Valine_leucine_and_isoleucine_biosynthesis_xml_me NODE_WIDTH" value="10.0"/>
    <att type="string" name="vizmap:vv10290Valine_leucine_and_isoleucine_biosynthesis_xml NODE_WIDTH" value="10.0"/>
    <att type="string" name="vizmap:vv10290Valine_leucine_and_isoleucine_biosynthesis_xml_me NODE_HEIGHT" value="10.0"/>
    <att type="string" name="canonicalName" value="R00996STATE_TRANSITION"/>
    <att type="string" name="vizmap:vv10290Valine_leucine_and_isoleucine_biosynthesis_xml NODE_HEIGHT" value="10.0"/>
    <att type="string" name="vizmap:vv10290Valine_leucine_and_isoleucine_biosynthesis_xml_me NODE_SHAPE" value="TRIANGLE"/>
    <att type="string" name="CELLDESIGNER_NODE_TYPE" value="STATE_TRANSITION"/>
    <att type="string" name="vizmap:vv10290Valine_leucine_and_isoleucine_biosynthesis_xml NODE_FILL_COLOR" value="java.awt.Color[r=255,g=255,b=255]"/>
    <att type="string" name="CELLDESIGNER_REACTION" value="R00996STATE_TRANSITION"/>
    <att type="string" name="vizmap:vv10290Valine_leucine_and_isoleucine_biosynthesis_xml NODE_SHAPE" value="TRIANGLE"/>
    <graphics type="TRIANGLE" h="10.0" w="10.0" x="7.5" y="56.5" fill="#ffffff" width="1" outline="#000000"/>
  </node>
  <node label="R01090" id="-858">
    <att type="string" name="vizmap:vv10290Valine_leucine_and_isoleucine_biosynthesis_xml_me NODE_WIDTH" value="10.0"/>
    <att type="string" name="vizmap:vv10290Valine_leucine_and_isoleucine_biosynthesis_xml NODE_WIDTH" value="10.0"/>
    <att type="string" name="vizmap:vv10290Valine_leucine_and_isoleucine_biosynthesis_xml_me NODE_HEIGHT" value="10.0"/>
    <att type="string" name="canonicalName" value="R01090"/>
    <att type="string" name="vizmap:vv10290Valine_leucine_and_isoleucine_biosynthesis_xml NODE_HEIGHT" value="10.0"/>
    <att type="string" name="vizmap:vv10290Valine_leucine_and_isoleucine_biosynthesis_xml_me NODE_SHAPE" value="TRIANGLE"/>
    <att type="string" name="CELLDESIGNER_NODE_TYPE" value="STATE_TRANSITION"/>
    <att type="string" name="vizmap:vv10290Valine_leucine_and_isoleucine_biosynthesis_xml NODE_FILL_COLOR" value="java.awt.Color[r=255,g=255,b=255]"/>
    <att type="string" name="CELLDESIGNER_REACTION" value="R01090"/>
    <att type="string" name="vizmap:vv10290Valine_leucine_and_isoleucine_biosynthesis_xml NODE_SHAPE" value="TRIANGLE"/>
    <graphics type="TRIANGLE" h="10.0" w="10.0" x="841.5" y="543.5" fill="#ffffff" width="1" outline="#000000"/>
  </node>
  <node label="R03898" id="-857">
    <att type="string" name="vizmap:vv10290Valine_leucine_and_isoleucine_biosynthesis_xml_me NODE_WIDTH" value="10.0"/>
    <att type="string" name="vizmap:vv10290Valine_leucine_and_isoleucine_biosynthesis_xml NODE_WIDTH" value="10.0"/>
    <att type="string" name="vizmap:vv10290Valine_leucine_and_isoleucine_biosynthesis_xml_me NODE_HEIGHT" value="10.0"/>
    <att type="string" name="canonicalName" value="R03898"/>
    <att type="string" name="vizmap:vv10290Valine_leucine_and_isoleucine_biosynthesis_xml NODE_HEIGHT" value="10.0"/>
    <att type="string" name="vizmap:vv10290Valine_leucine_and_isoleucine_biosynthesis_xml_me NODE_SHAPE" value="TRIANGLE"/>
    <att type="string" name="CELLDESIGNER_NODE_TYPE" value="STATE_TRANSITION"/>
    <att type="string" name="vizmap:vv10290Valine_leucine_and_isoleucine_biosynthesis_xml NODE_FILL_COLOR" value="java.awt.Color[r=255,g=255,b=255]"/>
    <att type="string" name="CELLDESIGNER_REACTION" value="R03898"/>
    <att type="string" name="vizmap:vv10290Valine_leucine_and_isoleucine_biosynthesis_xml NODE_SHAPE" value="TRIANGLE"/>
    <graphics type="TRIANGLE" h="10.0" w="10.0" x="419.0" y="107.5" fill="#ffffff" width="1" outline="#000000"/>
  </node>
  <node label="R03896" id="-856">
    <att type="string" name="vizmap:vv10290Valine_leucine_and_isoleucine_biosynthesis_xml_me NODE_WIDTH" value="10.0"/>
    <att type="string" name="vizmap:vv10290Valine_leucine_and_isoleucine_biosynthesis_xml NODE_WIDTH" value="10.0"/>
    <att type="string" name="vizmap:vv10290Valine_leucine_and_isoleucine_biosynthesis_xml_me NODE_HEIGHT" value="10.0"/>
    <att type="string" name="canonicalName" value="R03896"/>
    <att type="string" name="vizmap:vv10290Valine_leucine_and_isoleucine_biosynthesis_xml NODE_HEIGHT" value="10.0"/>
    <att type="string" name="vizmap:vv10290Valine_leucine_and_isoleucine_biosynthesis_xml_me NODE_SHAPE" value="TRIANGLE"/>
    <att type="string" name="CELLDESIGNER_NODE_TYPE" value="STATE_TRANSITION"/>
    <att type="string" name="vizmap:vv10290Valine_leucine_and_isoleucine_biosynthesis_xml NODE_FILL_COLOR" value="java.awt.Color[r=255,g=255,b=255]"/>
    <att type="string" name="CELLDESIGNER_REACTION" value="R03896"/>
    <att type="string" name="vizmap:vv10290Valine_leucine_and_isoleucine_biosynthesis_xml NODE_SHAPE" value="TRIANGLE"/>
    <graphics type="TRIANGLE" h="10.0" w="10.0" x="661.0" y="112.0" fill="#ffffff" width="1" outline="#000000"/>
  </node>
  <node label="R00994STATE_TRANSITION" id="-855">
    <att type="string" name="vizmap:vv10290Valine_leucine_and_isoleucine_biosynthesis_xml_me NODE_WIDTH" value="10.0"/>
    <att type="string" name="vizmap:vv10290Valine_leucine_and_isoleucine_biosynthesis_xml NODE_WIDTH" value="10.0"/>
    <att type="string" name="vizmap:vv10290Valine_leucine_and_isoleucine_biosynthesis_xml_me NODE_HEIGHT" value="10.0"/>
    <att type="string" name="canonicalName" value="R00994STATE_TRANSITION"/>
    <att type="string" name="vizmap:vv10290Valine_leucine_and_isoleucine_biosynthesis_xml NODE_HEIGHT" value="10.0"/>
    <att type="string" name="vizmap:vv10290Valine_leucine_and_isoleucine_biosynthesis_xml_me NODE_SHAPE" value="TRIANGLE"/>
    <att type="string" name="CELLDESIGNER_NODE_TYPE" value="STATE_TRANSITION"/>
    <att type="string" name="vizmap:vv10290Valine_leucine_and_isoleucine_biosynthesis_xml NODE_FILL_COLOR" value="java.awt.Color[r=255,g=255,b=255]"/>
    <att type="string" name="CELLDESIGNER_REACTION" value="R00994STATE_TRANSITION"/>
    <att type="string" name="vizmap:vv10290Valine_leucine_and_isoleucine_biosynthesis_xml NODE_SHAPE" value="TRIANGLE"/>
    <graphics type="TRIANGLE" h="10.0" w="10.0" x="154.5" y="107.75" fill="#ffffff" width="1" outline="#000000"/>
  </node>
  <node label="R04441STATE_TRANSITION" id="-854">
    <att type="string" name="vizmap:vv10290Valine_leucine_and_isoleucine_biosynthesis_xml_me NODE_WIDTH" value="10.0"/>
    <att type="string" name="vizmap:vv10290Valine_leucine_and_isoleucine_biosynthesis_xml NODE_WIDTH" value="10.0"/>
    <att type="string" name="vizmap:vv10290Valine_leucine_and_isoleucine_biosynthesis_xml_me NODE_HEIGHT" value="10.0"/>
    <att type="string" name="canonicalName" value="R04441STATE_TRANSITION"/>
    <att type="string" name="vizmap:vv10290Valine_leucine_and_isoleucine_biosynthesis_xml NODE_HEIGHT" value="10.0"/>
    <att type="string" name="vizmap:vv10290Valine_leucine_and_isoleucine_biosynthesis_xml_me NODE_SHAPE" value="TRIANGLE"/>
    <att type="string" name="CELLDESIGNER_NODE_TYPE" value="STATE_TRANSITION"/>
    <att type="string" name="vizmap:vv10290Valine_leucine_and_isoleucine_biosynthesis_xml NODE_FILL_COLOR" value="java.awt.Color[r=255,g=255,b=255]"/>
    <att type="string" name="CELLDESIGNER_REACTION" value="R04441STATE_TRANSITION"/>
    <att type="string" name="vizmap:vv10290Valine_leucine_and_isoleucine_biosynthesis_xml NODE_SHAPE" value="TRIANGLE"/>
    <graphics type="TRIANGLE" h="10.0" w="10.0" x="371.5" y="392.0" fill="#ffffff" width="1" outline="#000000"/>
  </node>
  <node label="rGSVIVP00019716001" id="-133">
    <att type="string" name="vizmap:vv10010glycolysis_xml NODE_HEIGHT" value="15.0"/>
    <att type="string" name="vizmap:vv10290Valine_leucine_and_isoleucine_biosynthesis_xml_me NODE_WIDTH" value="130.0"/>
    <att type="string" name="vizmap:vv10290Valine_leucine_and_isoleucine_biosynthesis_xml NODE_WIDTH" value="130.0"/>
    <att type="string" name="vizmap:vv10620Pyruvate_metabolism_xml NODE_WIDTH" value="130.0"/>
    <att type="string" name="vizmap:vv10290Valine_leucine_and_isoleucine_biosynthesis_xml_me NODE_HEIGHT" value="15.0"/>
    <att type="string" name="canonicalName" value="GSVIVP00019716001"/>
    <att type="string" name="vizmap:vv10010glycolysis_xml NODE_WIDTH" value="130.0"/>
    <att type="string" name="CELLDESIGNER_ALIAS" value="sa21253"/>
    <att type="string" name="vizmap:vv10620Pyruvate_metabolism_xml NODE_SHAPE" value="RECT"/>
    <att type="string" name="vizmap:vv10290Valine_leucine_and_isoleucine_biosynthesis_xml NODE_HEIGHT" value="15.0"/>
    <att type="string" name="vizmap:vv10010glycolysis_xml NODE_SHAPE" value="RECT"/>
    <att type="string" name="vizmap:vv10010glycolysis_xml NODE_FILL_COLOR" value="java.awt.Color[r=255,g=255,b=255]"/>
    <att type="string" name="vizmap:vv10620Pyruvate_metabolism_xml_me NODE_WIDTH" value="130.0"/>
    <att type="string" name="vizmap:vv10290Valine_leucine_and_isoleucine_biosynthesis_xml_me NODE_SHAPE" value="RECT"/>
    <att type="string" name="CELLDESIGNER_NODE_TYPE" value="RNA"/>
    <att type="string" name="vizmap:vv10620Pyruvate_metabolism_xml NODE_HEIGHT" value="15.0"/>
    <att type="string" name="vizmap:vv10290Valine_leucine_and_isoleucine_biosynthesis_xml NODE_FILL_COLOR" value="java.awt.Color[r=255,g=255,b=255]"/>
    <att type="string" name="vizmap:vv10010glycolysis_xml_me NODE_HEIGHT" value="15.0"/>
    <att type="string" name="vizmap:vv10620Pyruvate_metabolism_xml_me NODE_SHAPE" value="RECT"/>
    <att type="string" name="CELLDESIGNER_SPECIES" value="GSVIVP00019716001"/>
    <att type="string" name="vizmap:vv10010glycolysis_xml_me NODE_SHAPE" value="RECT"/>
    <att type="string" name="vizmap:vv10620Pyruvate_metabolism_xml_me NODE_HEIGHT" value="15.0"/>
    <att type="string" name="vizmap:vv10010glycolysis_xml_me NODE_WIDTH" value="130.0"/>
    <att type="string" name="vizmap:vv10010glycolysis_xml_me NODE_FILL_COLOR" value="java.awt.Color[r=255,g=255,b=255]"/>
    <att type="string" name="vizmap:vv10290Valine_leucine_and_isoleucine_biosynthesis_xml NODE_SHAPE" value="RECT"/>
    <att type="string" name="vizmap:vv10620Pyruvate_metabolism_xml NODE_FILL_COLOR" value="java.awt.Color[r=255,g=255,b=255]"/>
    <graphics type="RECTANGLE" h="15.0" w="150.0" x="751.1140747070312" y="398.0" fill="#ffffff" width="1" outline="#000000"/>
  </node>
  <node label="pyruvate dehydrogenase kinase" id="-35">
    <att type="string" name="vizmap:vv10010glycolysis_xml NODE_HEIGHT" value="15.0"/>
    <att type="string" name="vizmap:vv10290Valine_leucine_and_isoleucine_biosynthesis_xml_me NODE_WIDTH" value="130.0"/>
    <att type="string" name="vizmap:vv10290Valine_leucine_and_isoleucine_biosynthesis_xml NODE_WIDTH" value="130.0"/>
    <att type="string" name="vizmap:vv10620Pyruvate_metabolism_xml NODE_WIDTH" value="130.0"/>
    <att type="string" name="vizmap:vv10290Valine_leucine_and_isoleucine_biosynthesis_xml_me NODE_HEIGHT" value="15.0"/>
    <att type="string" name="canonicalName" value="pyruvate dehydrogenase kinase"/>
    <att type="string" name="vizmap:vv10010glycolysis_xml NODE_WIDTH" value="130.0"/>
    <att type="string" name="CELLDESIGNER_ALIAS" value="sa21251"/>
    <att type="string" name="vizmap:vv10620Pyruvate_metabolism_xml NODE_SHAPE" value="OCTAGON"/>
    <att type="string" name="vizmap:vv10290Valine_leucine_and_isoleucine_biosynthesis_xml NODE_HEIGHT" value="15.0"/>
    <att type="string" name="vizmap:vv10010glycolysis_xml NODE_SHAPE" value="OCTAGON"/>
    <att type="string" name="vizmap:vv10010glycolysis_xml NODE_FILL_COLOR" value="java.awt.Color[r=255,g=255,b=255]"/>
    <att type="string" name="vizmap:vv10620Pyruvate_metabolism_xml_me NODE_WIDTH" value="130.0"/>
    <att type="string" name="vizmap:vv10290Valine_leucine_and_isoleucine_biosynthesis_xml_me NODE_SHAPE" value="OCTAGON"/>
    <att type="string" name="CELLDESIGNER_NODE_TYPE" value="PROTEIN"/>
    <att type="string" name="vizmap:vv10620Pyruvate_metabolism_xml NODE_HEIGHT" value="15.0"/>
    <att type="string" name="vizmap:vv10290Valine_leucine_and_isoleucine_biosynthesis_xml NODE_FILL_COLOR" value="java.awt.Color[r=255,g=255,b=255]"/>
    <att type="string" name="vizmap:vv10010glycolysis_xml_me NODE_HEIGHT" value="15.0"/>
    <att type="string" name="vizmap:vv10620Pyruvate_metabolism_xml_me NODE_SHAPE" value="OCTAGON"/>
    <att type="string" name="CELLDESIGNER_SPECIES" value="E2_7_11_2"/>
    <att type="string" name="vizmap:vv10010glycolysis_xml_me NODE_SHAPE" value="OCTAGON"/>
    <att type="string" name="vizmap:vv10620Pyruvate_metabolism_xml_me NODE_HEIGHT" value="15.0"/>
    <att type="string" name="vizmap:vv10010glycolysis_xml_me NODE_WIDTH" value="130.0"/>
    <att type="string" name="vizmap:vv10010glycolysis_xml_me NODE_FILL_COLOR" value="java.awt.Color[r=255,g=255,b=255]"/>
    <att type="string" name="vizmap:vv10290Valine_leucine_and_isoleucine_biosynthesis_xml NODE_SHAPE" value="OCTAGON"/>
    <att type="string" name="vizmap:vv10620Pyruvate_metabolism_xml NODE_FILL_COLOR" value="java.awt.Color[r=255,g=255,b=255]"/>
    <graphics type="OCTAGON" h="15.0" w="250.0" x="647.8859252929688" y="362.8262023925781" fill="#ffffff" width="1" outline="#000000"/>
  </node>
  <node label="rGSVIVP00022523001" id="-150">
    <att type="string" name="vizmap:vv10010glycolysis_xml NODE_HEIGHT" value="15.0"/>
    <att type="string" name="vizmap:vv10290Valine_leucine_and_isoleucine_biosynthesis_xml_me NODE_WIDTH" value="130.0"/>
    <att type="string" name="vizmap:vv10290Valine_leucine_and_isoleucine_biosynthesis_xml NODE_WIDTH" value="130.0"/>
    <att type="string" name="vizmap:vv10620Pyruvate_metabolism_xml NODE_WIDTH" value="130.0"/>
    <att type="string" name="vizmap:vv10290Valine_leucine_and_isoleucine_biosynthesis_xml_me NODE_HEIGHT" value="15.0"/>
    <att type="string" name="canonicalName" value="GSVIVP00022523001"/>
    <att type="string" name="vizmap:vv10010glycolysis_xml NODE_WIDTH" value="130.0"/>
    <att type="string" name="CELLDESIGNER_ALIAS" value="sa21250"/>
    <att type="string" name="vizmap:vv10620Pyruvate_metabolism_xml NODE_SHAPE" value="RECT"/>
    <att type="string" name="vizmap:vv10290Valine_leucine_and_isoleucine_biosynthesis_xml NODE_HEIGHT" value="15.0"/>
    <att type="string" name="vizmap:vv10010glycolysis_xml NODE_SHAPE" value="RECT"/>
    <att type="string" name="vizmap:vv10010glycolysis_xml NODE_FILL_COLOR" value="java.awt.Color[r=255,g=255,b=255]"/>
    <att type="string" name="vizmap:vv10620Pyruvate_metabolism_xml_me NODE_WIDTH" value="130.0"/>
    <att type="string" name="vizmap:vv10290Valine_leucine_and_isoleucine_biosynthesis_xml_me NODE_SHAPE" value="RECT"/>
    <att type="string" name="CELLDESIGNER_NODE_TYPE" value="RNA"/>
    <att type="string" name="vizmap:vv10620Pyruvate_metabolism_xml NODE_HEIGHT" value="15.0"/>
    <att type="string" name="vizmap:vv10290Valine_leucine_and_isoleucine_biosynthesis_xml NODE_FILL_COLOR" value="java.awt.Color[r=255,g=255,b=255]"/>
    <att type="string" name="vizmap:vv10010glycolysis_xml_me NODE_HEIGHT" value="15.0"/>
    <att type="string" name="vizmap:vv10620Pyruvate_metabolism_xml_me NODE_SHAPE" value="RECT"/>
    <att type="string" name="CELLDESIGNER_SPECIES" value="GSVIVP00022523001"/>
    <att type="string" name="vizmap:vv10010glycolysis_xml_me NODE_SHAPE" value="RECT"/>
    <att type="string" name="vizmap:vv10620Pyruvate_metabolism_xml_me NODE_HEIGHT" value="15.0"/>
    <att type="string" name="vizmap:vv10010glycolysis_xml_me NODE_WIDTH" value="130.0"/>
    <att type="string" name="vizmap:vv10010glycolysis_xml_me NODE_FILL_COLOR" value="java.awt.Color[r=255,g=255,b=255]"/>
    <att type="string" name="vizmap:vv10290Valine_leucine_and_isoleucine_biosynthesis_xml NODE_SHAPE" value="RECT"/>
    <att type="string" name="vizmap:vv10620Pyruvate_metabolism_xml NODE_FILL_COLOR" value="java.awt.Color[r=255,g=255,b=255]"/>
    <graphics type="RECTANGLE" h="15.0" w="150.0" x="751.1140747070312" y="383.0" fill="#ffffff" width="1" outline="#000000"/>
  </node>
  <node label="rCF606443" id="-853">
    <att type="string" name="vizmap:vv10290Valine_leucine_and_isoleucine_biosynthesis_xml_me NODE_WIDTH" value="130.0"/>
    <att type="string" name="vizmap:vv10290Valine_leucine_and_isoleucine_biosynthesis_xml NODE_WIDTH" value="130.0"/>
    <att type="string" name="vizmap:vv10290Valine_leucine_and_isoleucine_biosynthesis_xml_me NODE_HEIGHT" value="15.0"/>
    <att type="string" name="canonicalName" value="CF606443"/>
    <att type="string" name="CELLDESIGNER_ALIAS" value="sa20133"/>
    <att type="string" name="vizmap:vv10290Valine_leucine_and_isoleucine_biosynthesis_xml NODE_HEIGHT" value="15.0"/>
    <att type="string" name="vizmap:vv10290Valine_leucine_and_isoleucine_biosynthesis_xml_me NODE_SHAPE" value="RECT"/>
    <att type="string" name="CELLDESIGNER_NODE_TYPE" value="RNA"/>
    <att type="string" name="vizmap:vv10290Valine_leucine_and_isoleucine_biosynthesis_xml NODE_FILL_COLOR" value="java.awt.Color[r=255,g=255,b=255]"/>
    <att type="string" name="CELLDESIGNER_SPECIES" value="CF606443"/>
    <att type="string" name="vizmap:vv10770Pantothenate_and_CoA_biosynthesis_xml NODE_HEIGHT" value="15.0"/>
    <att type="string" name="vizmap:vv10770Pantothenate_and_CoA_biosynthesis_xml NODE_SHAPE" value="RECT"/>
    <att type="string" name="vizmap:vv10290Valine_leucine_and_isoleucine_biosynthesis_xml NODE_SHAPE" value="RECT"/>
    <att type="string" name="vizmap:vv10770Pantothenate_and_CoA_biosynthesis_xml NODE_FILL_COLOR" value="java.awt.Color[r=255,g=255,b=255]"/>
    <att type="string" name="vizmap:vv10770Pantothenate_and_CoA_biosynthesis_xml NODE_WIDTH" value="130.0"/>
    <att type="string" name="vizmap:vv10770Pantothenate_and_CoA_biosynthesis_xml_me NODE_FILL_COLOR" value="java.awt.Color[r=255,g=255,b=255]"/>
    <att type="string" name="vizmap:vv10770Pantothenate_and_CoA_biosynthesis_xml_me NODE_SHAPE" value="RECT"/>
    <graphics type="RECTANGLE" h="15.0" w="150.0" x="155.0" y="412.2449951171875" fill="#ffffff" width="1" outline="#000000"/>
  </node>
  <node label="rGSVIVP00020486001" id="-852">
    <att type="string" name="vizmap:vv10290Valine_leucine_and_isoleucine_biosynthesis_xml_me NODE_WIDTH" value="130.0"/>
    <att type="string" name="vizmap:vv10290Valine_leucine_and_isoleucine_biosynthesis_xml NODE_WIDTH" value="130.0"/>
    <att type="string" name="protein" value="GSVIVP00020486001"/>
    <att type="list" name="cytoscape.alias.list">
      <att type="string" name="cytoscape.alias.list" value="GSVIVP00020486001"/>
    </att>
    <att type="string" name="vizmap:vv10290Valine_leucine_and_isoleucine_biosynthesis_xml_me NODE_HEIGHT" value="15.0"/>
    <att type="string" name="canonicalName" value="GSVIVP00020486001"/>
    <att type="string" name="CELLDESIGNER_ALIAS" value="sa20134"/>
    <att type="string" name="vizmap:vv10290Valine_leucine_and_isoleucine_biosynthesis_xml NODE_HEIGHT" value="15.0"/>
    <att type="string" name="vizmap:vv10290Valine_leucine_and_isoleucine_biosynthesis_xml_me NODE_SHAPE" value="RECT"/>
    <att type="string" name="CELLDESIGNER_NODE_TYPE" value="RNA"/>
    <att type="string" name="vizmap:vv10290Valine_leucine_and_isoleucine_biosynthesis_xml NODE_FILL_COLOR" value="java.awt.Color[r=51,g=51,b=255]"/>
    <att type="string" name="condition" value="28LD"/>
    <att type="string" name="CELLDESIGNER_SPECIES" value="GSVIVP00020486001"/>
    <att type="string" name="vizmap:vv10770Pantothenate_and_CoA_biosynthesis_xml NODE_HEIGHT" value="15.0"/>
    <att type="string" name="vizmap:vv10770Pantothenate_and_CoA_biosynthesis_xml NODE_SHAPE" value="RECT"/>
    <att type="string" name="vizmap:vv10290Valine_leucine_and_isoleucine_biosynthesis_xml NODE_SHAPE" value="RECT"/>
    <att type="string" name="vizmap:vv10770Pantothenate_and_CoA_biosynthesis_xml NODE_FILL_COLOR" value="java.awt.Color[r=51,g=51,b=255]"/>
    <att type="string" name="vizmap:vv10770Pantothenate_and_CoA_biosynthesis_xml NODE_WIDTH" value="130.0"/>
    <att type="string" name="vizmap:vv10770Pantothenate_and_CoA_biosynthesis_xml_me NODE_FILL_COLOR" value="java.awt.Color[r=51,g=51,b=255]"/>
    <att type="string" name="vizmap:vv10770Pantothenate_and_CoA_biosynthesis_xml_me NODE_SHAPE" value="RECT"/>
    <graphics type="RECTANGLE" h="15.0" w="150.0" x="155.0" y="397.2449951171875" fill="#ffff00" width="1" outline="#000000"/>
  </node>
  <node label="rGSVIVP00020487001" id="-851">
    <att type="string" name="vizmap:vv10290Valine_leucine_and_isoleucine_biosynthesis_xml_me NODE_WIDTH" value="130.0"/>
    <att type="string" name="vizmap:vv10290Valine_leucine_and_isoleucine_biosynthesis_xml NODE_WIDTH" value="130.0"/>
    <att type="string" name="vizmap:vv10290Valine_leucine_and_isoleucine_biosynthesis_xml_me NODE_HEIGHT" value="15.0"/>
    <att type="string" name="canonicalName" value="GSVIVP00020487001"/>
    <att type="string" name="CELLDESIGNER_ALIAS" value="sa20135"/>
    <att type="string" name="vizmap:vv10290Valine_leucine_and_isoleucine_biosynthesis_xml NODE_HEIGHT" value="15.0"/>
    <att type="string" name="vizmap:vv10290Valine_leucine_and_isoleucine_biosynthesis_xml_me NODE_SHAPE" value="RECT"/>
    <att type="string" name="CELLDESIGNER_NODE_TYPE" value="RNA"/>
    <att type="string" name="vizmap:vv10290Valine_leucine_and_isoleucine_biosynthesis_xml NODE_FILL_COLOR" value="java.awt.Color[r=255,g=255,b=255]"/>
    <att type="string" name="CELLDESIGNER_SPECIES" value="GSVIVP00020487001"/>
    <att type="string" name="vizmap:vv10770Pantothenate_and_CoA_biosynthesis_xml NODE_HEIGHT" value="15.0"/>
    <att type="string" name="vizmap:vv10770Pantothenate_and_CoA_biosynthesis_xml NODE_SHAPE" value="RECT"/>
    <att type="string" name="vizmap:vv10290Valine_leucine_and_isoleucine_biosynthesis_xml NODE_SHAPE" value="RECT"/>
    <att type="string" name="vizmap:vv10770Pantothenate_and_CoA_biosynthesis_xml NODE_FILL_COLOR" value="java.awt.Color[r=255,g=255,b=255]"/>
    <att type="string" name="vizmap:vv10770Pantothenate_and_CoA_biosynthesis_xml NODE_WIDTH" value="130.0"/>
    <att type="string" name="vizmap:vv10770Pantothenate_and_CoA_biosynthesis_xml_me NODE_FILL_COLOR" value="java.awt.Color[r=255,g=255,b=255]"/>
    <att type="string" name="vizmap:vv10770Pantothenate_and_CoA_biosynthesis_xml_me NODE_SHAPE" value="RECT"/>
    <graphics type="RECTANGLE" h="15.0" w="150.0" x="155.0" y="382.2449951171875" fill="#ffffff" width="1" outline="#000000"/>
  </node>
  <node label="rGSVIVP00007411001" id="-850">
    <att type="string" name="vizmap:vv10290Valine_leucine_and_isoleucine_biosynthesis_xml_me NODE_WIDTH" value="130.0"/>
    <att type="string" name="vizmap:vv10290Valine_leucine_and_isoleucine_biosynthesis_xml NODE_WIDTH" value="130.0"/>
    <att type="string" name="vizmap:vv10290Valine_leucine_and_isoleucine_biosynthesis_xml_me NODE_HEIGHT" value="15.0"/>
    <att type="string" name="canonicalName" value="GSVIVP00007411001"/>
    <att type="string" name="CELLDESIGNER_ALIAS" value="sa20142"/>
    <att type="string" name="vizmap:vv10290Valine_leucine_and_isoleucine_biosynthesis_xml NODE_HEIGHT" value="15.0"/>
    <att type="string" name="vizmap:vv10290Valine_leucine_and_isoleucine_biosynthesis_xml_me NODE_SHAPE" value="RECT"/>
    <att type="string" name="CELLDESIGNER_NODE_TYPE" value="RNA"/>
    <att type="string" name="vizmap:vv10290Valine_leucine_and_isoleucine_biosynthesis_xml NODE_FILL_COLOR" value="java.awt.Color[r=255,g=255,b=255]"/>
    <att type="string" name="CELLDESIGNER_SPECIES" value="GSVIVP00007411001"/>
    <att type="string" name="vizmap:vv10290Valine_leucine_and_isoleucine_biosynthesis_xml NODE_SHAPE" value="RECT"/>
    <graphics type="RECTANGLE" h="15.0" w="150.0" x="528.0" y="652.0" fill="#ffffff" width="1" outline="#000000"/>
  </node>
  <node label="rGSVIVP00013521001" id="-849">
    <att type="string" name="vizmap:vv10290Valine_leucine_and_isoleucine_biosynthesis_xml_me NODE_WIDTH" value="130.0"/>
    <att type="string" name="vizmap:vv10290Valine_leucine_and_isoleucine_biosynthesis_xml NODE_WIDTH" value="130.0"/>
    <att type="string" name="vizmap:vv10290Valine_leucine_and_isoleucine_biosynthesis_xml_me NODE_HEIGHT" value="15.0"/>
    <att type="string" name="canonicalName" value="GSVIVP00013521001"/>
    <att type="string" name="CELLDESIGNER_ALIAS" value="sa20141"/>
    <att type="string" name="vizmap:vv10290Valine_leucine_and_isoleucine_biosynthesis_xml NODE_HEIGHT" value="15.0"/>
    <att type="string" name="vizmap:vv10290Valine_leucine_and_isoleucine_biosynthesis_xml_me NODE_SHAPE" value="RECT"/>
    <att type="string" name="CELLDESIGNER_NODE_TYPE" value="RNA"/>
    <att type="string" name="vizmap:vv10290Valine_leucine_and_isoleucine_biosynthesis_xml NODE_FILL_COLOR" value="java.awt.Color[r=255,g=255,b=255]"/>
    <att type="string" name="CELLDESIGNER_SPECIES" value="GSVIVP00013521001"/>
    <att type="string" name="vizmap:vv10290Valine_leucine_and_isoleucine_biosynthesis_xml NODE_SHAPE" value="RECT"/>
    <graphics type="RECTANGLE" h="15.0" w="150.0" x="73.0" y="581.0" fill="#ffffff" width="1" outline="#000000"/>
  </node>
  <node label="rGSVIVP00025166001" id="-848">
    <att type="string" name="vizmap:vv10290Valine_leucine_and_isoleucine_biosynthesis_xml_me NODE_WIDTH" value="130.0"/>
    <att type="string" name="vizmap:vv10290Valine_leucine_and_isoleucine_biosynthesis_xml NODE_WIDTH" value="130.0"/>
    <att type="string" name="vizmap:vv10290Valine_leucine_and_isoleucine_biosynthesis_xml_me NODE_HEIGHT" value="15.0"/>
    <att type="string" name="canonicalName" value="GSVIVP00025166001"/>
    <att type="string" name="CELLDESIGNER_ALIAS" value="sa20140"/>
    <att type="string" name="vizmap:vv10290Valine_leucine_and_isoleucine_biosynthesis_xml NODE_HEIGHT" value="15.0"/>
    <att type="string" name="vizmap:vv10290Valine_leucine_and_isoleucine_biosynthesis_xml_me NODE_SHAPE" value="RECT"/>
    <att type="string" name="CELLDESIGNER_NODE_TYPE" value="RNA"/>
    <att type="string" name="vizmap:vv10290Valine_leucine_and_isoleucine_biosynthesis_xml NODE_FILL_COLOR" value="java.awt.Color[r=255,g=255,b=255]"/>
    <att type="string" name="CELLDESIGNER_SPECIES" value="GSVIVP00025166001"/>
    <att type="string" name="vizmap:vv10290Valine_leucine_and_isoleucine_biosynthesis_xml NODE_SHAPE" value="RECT"/>
    <graphics type="RECTANGLE" h="15.0" w="150.0" x="954.0" y="621.5" fill="#ffffff" width="1" outline="#000000"/>
  </node>
  <node label="rGSVIVP00006883001" id="-847">
    <att type="string" name="vizmap:vv10290Valine_leucine_and_isoleucine_biosynthesis_xml_me NODE_WIDTH" value="130.0"/>
    <att type="string" name="vizmap:vv10290Valine_leucine_and_isoleucine_biosynthesis_xml NODE_WIDTH" value="130.0"/>
    <att type="string" name="vizmap:vv10290Valine_leucine_and_isoleucine_biosynthesis_xml_me NODE_HEIGHT" value="15.0"/>
    <att type="string" name="canonicalName" value="GSVIVP00006883001"/>
    <att type="string" name="CELLDESIGNER_ALIAS" value="sa20139"/>
    <att type="string" name="vizmap:vv10290Valine_leucine_and_isoleucine_biosynthesis_xml NODE_HEIGHT" value="15.0"/>
    <att type="string" name="vizmap:vv10290Valine_leucine_and_isoleucine_biosynthesis_xml_me NODE_SHAPE" value="RECT"/>
    <att type="string" name="CELLDESIGNER_NODE_TYPE" value="RNA"/>
    <att type="string" name="vizmap:vv10290Valine_leucine_and_isoleucine_biosynthesis_xml NODE_FILL_COLOR" value="java.awt.Color[r=255,g=255,b=255]"/>
    <att type="string" name="CELLDESIGNER_SPECIES" value="GSVIVP00006883001"/>
    <att type="string" name="vizmap:vv10290Valine_leucine_and_isoleucine_biosynthesis_xml NODE_SHAPE" value="RECT"/>
    <graphics type="RECTANGLE" h="15.0" w="150.0" x="954.0" y="605.0" fill="#ffffff" width="1" outline="#000000"/>
  </node>
  <node label="rGSVIVP00035884001" id="-846">
    <att type="string" name="vizmap:vv10290Valine_leucine_and_isoleucine_biosynthesis_xml_me NODE_WIDTH" value="130.0"/>
    <att type="string" name="vizmap:vv10290Valine_leucine_and_isoleucine_biosynthesis_xml NODE_WIDTH" value="130.0"/>
    <att type="string" name="vizmap:vv10290Valine_leucine_and_isoleucine_biosynthesis_xml_me NODE_HEIGHT" value="15.0"/>
    <att type="string" name="canonicalName" value="GSVIVP00035884001"/>
    <att type="string" name="CELLDESIGNER_ALIAS" value="sa20138"/>
    <att type="string" name="vizmap:vv10290Valine_leucine_and_isoleucine_biosynthesis_xml NODE_HEIGHT" value="15.0"/>
    <att type="string" name="vizmap:vv10290Valine_leucine_and_isoleucine_biosynthesis_xml_me NODE_SHAPE" value="RECT"/>
    <att type="string" name="CELLDESIGNER_NODE_TYPE" value="RNA"/>
    <att type="string" name="vizmap:vv10290Valine_leucine_and_isoleucine_biosynthesis_xml NODE_FILL_COLOR" value="java.awt.Color[r=255,g=255,b=255]"/>
    <att type="string" name="CELLDESIGNER_SPECIES" value="GSVIVP00035884001"/>
    <att type="string" name="vizmap:vv10770Pantothenate_and_CoA_biosynthesis_xml NODE_HEIGHT" value="15.0"/>
    <att type="string" name="vizmap:vv10770Pantothenate_and_CoA_biosynthesis_xml NODE_SHAPE" value="RECT"/>
    <att type="string" name="vizmap:vv10290Valine_leucine_and_isoleucine_biosynthesis_xml NODE_SHAPE" value="RECT"/>
    <att type="string" name="vizmap:vv10770Pantothenate_and_CoA_biosynthesis_xml NODE_FILL_COLOR" value="java.awt.Color[r=255,g=255,b=255]"/>
    <att type="string" name="vizmap:vv10770Pantothenate_and_CoA_biosynthesis_xml NODE_WIDTH" value="130.0"/>
    <att type="string" name="vizmap:vv10770Pantothenate_and_CoA_biosynthesis_xml_me NODE_FILL_COLOR" value="java.awt.Color[r=255,g=255,b=255]"/>
    <att type="string" name="vizmap:vv10770Pantothenate_and_CoA_biosynthesis_xml_me NODE_SHAPE" value="RECT"/>
    <graphics type="RECTANGLE" h="15.0" w="150.0" x="284.05841064453125" y="218.0" fill="#ffffff" width="1" outline="#000000"/>
  </node>
  <node label="rGSVIVP00009175001" id="-845">
    <att type="string" name="vizmap:vv10290Valine_leucine_and_isoleucine_biosynthesis_xml_me NODE_WIDTH" value="130.0"/>
    <att type="string" name="vizmap:vv10290Valine_leucine_and_isoleucine_biosynthesis_xml NODE_WIDTH" value="130.0"/>
    <att type="string" name="vizmap:vv10290Valine_leucine_and_isoleucine_biosynthesis_xml_me NODE_HEIGHT" value="15.0"/>
    <att type="string" name="canonicalName" value="GSVIVP00009175001"/>
    <att type="string" name="CELLDESIGNER_ALIAS" value="sa20136"/>
    <att type="string" name="vizmap:vv10290Valine_leucine_and_isoleucine_biosynthesis_xml NODE_HEIGHT" value="15.0"/>
    <att type="string" name="vizmap:vv10290Valine_leucine_and_isoleucine_biosynthesis_xml_me NODE_SHAPE" value="RECT"/>
    <att type="string" name="CELLDESIGNER_NODE_TYPE" value="RNA"/>
    <att type="string" name="vizmap:vv10290Valine_leucine_and_isoleucine_biosynthesis_xml NODE_FILL_COLOR" value="java.awt.Color[r=255,g=255,b=255]"/>
    <att type="string" name="CELLDESIGNER_SPECIES" value="GSVIVP00009175001"/>
    <att type="string" name="vizmap:vv10770Pantothenate_and_CoA_biosynthesis_xml NODE_HEIGHT" value="15.0"/>
    <att type="string" name="vizmap:vv10770Pantothenate_and_CoA_biosynthesis_xml NODE_SHAPE" value="RECT"/>
    <att type="string" name="vizmap:vv10290Valine_leucine_and_isoleucine_biosynthesis_xml NODE_SHAPE" value="RECT"/>
    <att type="string" name="vizmap:vv10770Pantothenate_and_CoA_biosynthesis_xml NODE_FILL_COLOR" value="java.awt.Color[r=255,g=255,b=255]"/>
    <att type="string" name="vizmap:vv10770Pantothenate_and_CoA_biosynthesis_xml NODE_WIDTH" value="130.0"/>
    <att type="string" name="vizmap:vv10770Pantothenate_and_CoA_biosynthesis_xml_me NODE_FILL_COLOR" value="java.awt.Color[r=255,g=255,b=255]"/>
    <att type="string" name="vizmap:vv10770Pantothenate_and_CoA_biosynthesis_xml_me NODE_SHAPE" value="RECT"/>
    <graphics type="RECTANGLE" h="15.0" w="150.0" x="284.05841064453125" y="203.0" fill="#ffffff" width="1" outline="#000000"/>
  </node>
  <node label="rGSVIVP00035885001" id="-844">
    <att type="string" name="vizmap:vv10290Valine_leucine_and_isoleucine_biosynthesis_xml_me NODE_WIDTH" value="130.0"/>
    <att type="string" name="vizmap:vv10290Valine_leucine_and_isoleucine_biosynthesis_xml NODE_WIDTH" value="130.0"/>
    <att type="string" name="vizmap:vv10290Valine_leucine_and_isoleucine_biosynthesis_xml_me NODE_HEIGHT" value="15.0"/>
    <att type="string" name="canonicalName" value="GSVIVP00035885001"/>
    <att type="string" name="CELLDESIGNER_ALIAS" value="sa20139"/>
    <att type="string" name="vizmap:vv10290Valine_leucine_and_isoleucine_biosynthesis_xml NODE_HEIGHT" value="15.0"/>
    <att type="string" name="vizmap:vv10290Valine_leucine_and_isoleucine_biosynthesis_xml_me NODE_SHAPE" value="RECT"/>
    <att type="string" name="CELLDESIGNER_NODE_TYPE" value="RNA"/>
    <att type="string" name="vizmap:vv10290Valine_leucine_and_isoleucine_biosynthesis_xml NODE_FILL_COLOR" value="java.awt.Color[r=255,g=255,b=255]"/>
    <att type="string" name="CELLDESIGNER_SPECIES" value="GSVIVP00035885001"/>
    <att type="string" name="vizmap:vv10770Pantothenate_and_CoA_biosynthesis_xml NODE_HEIGHT" value="15.0"/>
    <att type="string" name="vizmap:vv10770Pantothenate_and_CoA_biosynthesis_xml NODE_SHAPE" value="RECT"/>
    <att type="string" name="vizmap:vv10290Valine_leucine_and_isoleucine_biosynthesis_xml NODE_SHAPE" value="RECT"/>
    <att type="string" name="vizmap:vv10770Pantothenate_and_CoA_biosynthesis_xml NODE_FILL_COLOR" value="java.awt.Color[r=255,g=255,b=255]"/>
    <att type="string" name="vizmap:vv10770Pantothenate_and_CoA_biosynthesis_xml NODE_WIDTH" value="130.0"/>
    <att type="string" name="vizmap:vv10770Pantothenate_and_CoA_biosynthesis_xml_me NODE_FILL_COLOR" value="java.awt.Color[r=255,g=255,b=255]"/>
    <att type="string" name="vizmap:vv10770Pantothenate_and_CoA_biosynthesis_xml_me NODE_SHAPE" value="RECT"/>
    <graphics type="RECTANGLE" h="15.0" w="150.0" x="284.05841064453125" y="188.0" fill="#ffffff" width="1" outline="#000000"/>
  </node>
  <node label="rGSVIVP00014380001" id="-843">
    <att type="string" name="vizmap:vv10290Valine_leucine_and_isoleucine_biosynthesis_xml_me NODE_WIDTH" value="130.0"/>
    <att type="string" name="vizmap:vv10290Valine_leucine_and_isoleucine_biosynthesis_xml NODE_WIDTH" value="130.0"/>
    <att type="string" name="vizmap:vv10290Valine_leucine_and_isoleucine_biosynthesis_xml_me NODE_HEIGHT" value="15.0"/>
    <att type="string" name="canonicalName" value="GSVIVP00014380001"/>
    <att type="string" name="CELLDESIGNER_ALIAS" value="sa20137"/>
    <att type="string" name="vizmap:vv10290Valine_leucine_and_isoleucine_biosynthesis_xml NODE_HEIGHT" value="15.0"/>
    <att type="string" name="vizmap:vv10290Valine_leucine_and_isoleucine_biosynthesis_xml_me NODE_SHAPE" value="RECT"/>
    <att type="string" name="CELLDESIGNER_NODE_TYPE" value="RNA"/>
    <att type="string" name="vizmap:vv10290Valine_leucine_and_isoleucine_biosynthesis_xml NODE_FILL_COLOR" value="java.awt.Color[r=255,g=255,b=255]"/>
    <att type="string" name="CELLDESIGNER_SPECIES" value="GSVIVP00014380001"/>
    <att type="string" name="vizmap:vv10770Pantothenate_and_CoA_biosynthesis_xml NODE_HEIGHT" value="15.0"/>
    <att type="string" name="vizmap:vv10770Pantothenate_and_CoA_biosynthesis_xml NODE_SHAPE" value="RECT"/>
    <att type="string" name="vizmap:vv10290Valine_leucine_and_isoleucine_biosynthesis_xml NODE_SHAPE" value="RECT"/>
    <att type="string" name="vizmap:vv10770Pantothenate_and_CoA_biosynthesis_xml NODE_FILL_COLOR" value="java.awt.Color[r=255,g=255,b=255]"/>
    <att type="string" name="vizmap:vv10770Pantothenate_and_CoA_biosynthesis_xml NODE_WIDTH" value="130.0"/>
    <att type="string" name="vizmap:vv10770Pantothenate_and_CoA_biosynthesis_xml_me NODE_FILL_COLOR" value="java.awt.Color[r=255,g=255,b=255]"/>
    <att type="string" name="vizmap:vv10770Pantothenate_and_CoA_biosynthesis_xml_me NODE_SHAPE" value="RECT"/>
    <graphics type="RECTANGLE" h="15.0" w="150.0" x="284.05841064453125" y="173.0" fill="#ffffff" width="1" outline="#000000"/>
  </node>
  <node label="rGSVIVP00015012001" id="-842">
    <att type="string" name="vizmap:vv10290Valine_leucine_and_isoleucine_biosynthesis_xml_me NODE_WIDTH" value="130.0"/>
    <att type="string" name="vizmap:vv10290Valine_leucine_and_isoleucine_biosynthesis_xml NODE_WIDTH" value="130.0"/>
    <att type="string" name="vizmap:vv10290Valine_leucine_and_isoleucine_biosynthesis_xml_me NODE_HEIGHT" value="15.0"/>
    <att type="string" name="canonicalName" value="GSVIVP00015012001"/>
    <att type="string" name="CELLDESIGNER_ALIAS" value="sa20140"/>
    <att type="string" name="vizmap:vv10290Valine_leucine_and_isoleucine_biosynthesis_xml NODE_HEIGHT" value="15.0"/>
    <att type="string" name="vizmap:vv10290Valine_leucine_and_isoleucine_biosynthesis_xml_me NODE_SHAPE" value="RECT"/>
    <att type="string" name="CELLDESIGNER_NODE_TYPE" value="RNA"/>
    <att type="string" name="vizmap:vv10290Valine_leucine_and_isoleucine_biosynthesis_xml NODE_FILL_COLOR" value="java.awt.Color[r=255,g=255,b=255]"/>
    <att type="string" name="CELLDESIGNER_SPECIES" value="GSVIVP00015012001"/>
    <att type="string" name="vizmap:vv10770Pantothenate_and_CoA_biosynthesis_xml NODE_HEIGHT" value="15.0"/>
    <att type="string" name="vizmap:vv10770Pantothenate_and_CoA_biosynthesis_xml NODE_SHAPE" value="RECT"/>
    <att type="string" name="vizmap:vv10290Valine_leucine_and_isoleucine_biosynthesis_xml NODE_SHAPE" value="RECT"/>
    <att type="string" name="vizmap:vv10770Pantothenate_and_CoA_biosynthesis_xml NODE_FILL_COLOR" value="java.awt.Color[r=255,g=255,b=255]"/>
    <att type="string" name="vizmap:vv10770Pantothenate_and_CoA_biosynthesis_xml NODE_WIDTH" value="130.0"/>
    <att type="string" name="vizmap:vv10770Pantothenate_and_CoA_biosynthesis_xml_me NODE_FILL_COLOR" value="java.awt.Color[r=255,g=255,b=255]"/>
    <att type="string" name="vizmap:vv10770Pantothenate_and_CoA_biosynthesis_xml_me NODE_SHAPE" value="RECT"/>
    <graphics type="RECTANGLE" h="15.0" w="150.0" x="315.0" y="460.0" fill="#ffffff" width="1" outline="#000000"/>
  </node>
  <node label="rGSVIVP00005682001" id="-474">
    <att type="string" name="vizmap:vv10290Valine_leucine_and_isoleucine_biosynthesis_xml_me NODE_WIDTH" value="130.0"/>
    <att type="string" name="vizmap:vv10290Valine_leucine_and_isoleucine_biosynthesis_xml NODE_WIDTH" value="130.0"/>
    <att type="string" name="protein" value="GSVIVP00005682001"/>
    <att type="list" name="cytoscape.alias.list">
      <att type="string" name="cytoscape.alias.list" value="GSVIVP00005682001"/>
    </att>
    <att type="string" name="vizmap:vv10620Pyruvate_metabolism_xml NODE_WIDTH" value="130.0"/>
    <att type="string" name="vizmap:vv10290Valine_leucine_and_isoleucine_biosynthesis_xml_me NODE_HEIGHT" value="15.0"/>
    <att type="string" name="canonicalName" value="GSVIVP00005682001"/>
    <att type="string" name="CELLDESIGNER_ALIAS" value="sa20133"/>
    <att type="string" name="vizmap:vv10620Pyruvate_metabolism_xml NODE_SHAPE" value="RECT"/>
    <att type="string" name="vizmap:vv10290Valine_leucine_and_isoleucine_biosynthesis_xml NODE_HEIGHT" value="15.0"/>
    <att type="string" name="vizmap:vv10620Pyruvate_metabolism_xml_me NODE_WIDTH" value="130.0"/>
    <att type="string" name="vizmap:vv10290Valine_leucine_and_isoleucine_biosynthesis_xml_me NODE_SHAPE" value="RECT"/>
    <att type="string" name="CELLDESIGNER_NODE_TYPE" value="RNA"/>
    <att type="string" name="vizmap:vv10620Pyruvate_metabolism_xml NODE_HEIGHT" value="15.0"/>
    <att type="string" name="vizmap:vv10290Valine_leucine_and_isoleucine_biosynthesis_xml NODE_FILL_COLOR" value="java.awt.Color[r=51,g=51,b=255]"/>
    <att type="string" name="condition" value="28LD"/>
    <att type="string" name="vizmap:vv10620Pyruvate_metabolism_xml_me NODE_SHAPE" value="RECT"/>
    <att type="string" name="CELLDESIGNER_SPECIES" value="GSVIVP00005682001"/>
    <att type="string" name="vizmap:vv10620Pyruvate_metabolism_xml_me NODE_HEIGHT" value="15.0"/>
    <att type="string" name="vizmap:vv10290Valine_leucine_and_isoleucine_biosynthesis_xml NODE_SHAPE" value="RECT"/>
    <att type="string" name="vizmap:vv10620Pyruvate_metabolism_xml NODE_FILL_COLOR" value="java.awt.Color[r=51,g=51,b=255]"/>
    <graphics type="RECTANGLE" h="15.0" w="150.0" x="620.0" y="475.0" fill="#ffff00" width="1" outline="#000000"/>
  </node>
  <node label="rGSVIVP00005684001" id="-475">
    <att type="string" name="vizmap:vv10290Valine_leucine_and_isoleucine_biosynthesis_xml_me NODE_WIDTH" value="130.0"/>
    <att type="string" name="vizmap:vv10290Valine_leucine_and_isoleucine_biosynthesis_xml NODE_WIDTH" value="130.0"/>
    <att type="string" name="vizmap:vv10620Pyruvate_metabolism_xml NODE_WIDTH" value="130.0"/>
    <att type="string" name="vizmap:vv10290Valine_leucine_and_isoleucine_biosynthesis_xml_me NODE_HEIGHT" value="15.0"/>
    <att type="string" name="canonicalName" value="GSVIVP00005684001"/>
    <att type="string" name="CELLDESIGNER_ALIAS" value="sa20132"/>
    <att type="string" name="vizmap:vv10620Pyruvate_metabolism_xml NODE_SHAPE" value="RECT"/>
    <att type="string" name="vizmap:vv10290Valine_leucine_and_isoleucine_biosynthesis_xml NODE_HEIGHT" value="15.0"/>
    <att type="string" name="vizmap:vv10620Pyruvate_metabolism_xml_me NODE_WIDTH" value="130.0"/>
    <att type="string" name="vizmap:vv10290Valine_leucine_and_isoleucine_biosynthesis_xml_me NODE_SHAPE" value="RECT"/>
    <att type="string" name="CELLDESIGNER_NODE_TYPE" value="RNA"/>
    <att type="string" name="vizmap:vv10620Pyruvate_metabolism_xml NODE_HEIGHT" value="15.0"/>
    <att type="string" name="vizmap:vv10290Valine_leucine_and_isoleucine_biosynthesis_xml NODE_FILL_COLOR" value="java.awt.Color[r=255,g=255,b=255]"/>
    <att type="string" name="vizmap:vv10620Pyruvate_metabolism_xml_me NODE_SHAPE" value="RECT"/>
    <att type="string" name="CELLDESIGNER_SPECIES" value="GSVIVP00005684001"/>
    <att type="string" name="vizmap:vv10620Pyruvate_metabolism_xml_me NODE_HEIGHT" value="15.0"/>
    <att type="string" name="vizmap:vv10290Valine_leucine_and_isoleucine_biosynthesis_xml NODE_SHAPE" value="RECT"/>
    <att type="string" name="vizmap:vv10620Pyruvate_metabolism_xml NODE_FILL_COLOR" value="java.awt.Color[r=255,g=255,b=255]"/>
    <graphics type="RECTANGLE" h="15.0" w="150.0" x="620.0" y="459.0" fill="#ffffff" width="1" outline="#000000"/>
  </node>
  <node label="rGSVIVP00024666001" id="-841">
    <att type="string" name="vizmap:vv10290Valine_leucine_and_isoleucine_biosynthesis_xml_me NODE_WIDTH" value="130.0"/>
    <att type="string" name="vizmap:vv10290Valine_leucine_and_isoleucine_biosynthesis_xml NODE_WIDTH" value="130.0"/>
    <att type="string" name="vizmap:vv10290Valine_leucine_and_isoleucine_biosynthesis_xml_me NODE_HEIGHT" value="15.0"/>
    <att type="string" name="canonicalName" value="GSVIVP00024666001"/>
    <att type="string" name="CELLDESIGNER_ALIAS" value="sa20131"/>
    <att type="string" name="vizmap:vv10290Valine_leucine_and_isoleucine_biosynthesis_xml NODE_HEIGHT" value="15.0"/>
    <att type="string" name="vizmap:vv10290Valine_leucine_and_isoleucine_biosynthesis_xml_me NODE_SHAPE" value="RECT"/>
    <att type="string" name="CELLDESIGNER_NODE_TYPE" value="RNA"/>
    <att type="string" name="vizmap:vv10290Valine_leucine_and_isoleucine_biosynthesis_xml NODE_FILL_COLOR" value="java.awt.Color[r=255,g=255,b=255]"/>
    <att type="string" name="CELLDESIGNER_SPECIES" value="GSVIVP00024666001"/>
    <att type="string" name="vizmap:vv10290Valine_leucine_and_isoleucine_biosynthesis_xml NODE_SHAPE" value="RECT"/>
    <graphics type="RECTANGLE" h="15.0" w="150.0" x="71.0" y="8.0" fill="#ffffff" width="1" outline="#000000"/>
  </node>
  <node label="rGSVIVP00023982001" id="-840">
    <att type="string" name="vizmap:vv10290Valine_leucine_and_isoleucine_biosynthesis_xml_me NODE_WIDTH" value="130.0"/>
    <att type="string" name="vizmap:vv10290Valine_leucine_and_isoleucine_biosynthesis_xml NODE_WIDTH" value="130.0"/>
    <att type="string" name="vizmap:vv10290Valine_leucine_and_isoleucine_biosynthesis_xml_me NODE_HEIGHT" value="15.0"/>
    <att type="string" name="canonicalName" value="GSVIVP00023982001"/>
    <att type="string" name="CELLDESIGNER_ALIAS" value="sa21016e3"/>
    <att type="string" name="vizmap:vv10290Valine_leucine_and_isoleucine_biosynthesis_xml NODE_HEIGHT" value="15.0"/>
    <att type="string" name="vizmap:vv10290Valine_leucine_and_isoleucine_biosynthesis_xml_me NODE_SHAPE" value="RECT"/>
    <att type="string" name="CELLDESIGNER_NODE_TYPE" value="RNA"/>
    <att type="string" name="vizmap:vv10290Valine_leucine_and_isoleucine_biosynthesis_xml NODE_FILL_COLOR" value="java.awt.Color[r=255,g=255,b=255]"/>
    <att type="string" name="CELLDESIGNER_SPECIES" value="GSVIVP00023982001"/>
    <att type="string" name="vizmap:vv10770Pantothenate_and_CoA_biosynthesis_xml NODE_HEIGHT" value="15.0"/>
    <att type="string" name="vizmap:vv10770Pantothenate_and_CoA_biosynthesis_xml NODE_SHAPE" value="RECT"/>
    <att type="string" name="vizmap:vv10290Valine_leucine_and_isoleucine_biosynthesis_xml NODE_SHAPE" value="RECT"/>
    <att type="string" name="vizmap:vv10770Pantothenate_and_CoA_biosynthesis_xml NODE_FILL_COLOR" value="java.awt.Color[r=255,g=255,b=255]"/>
    <att type="string" name="vizmap:vv10770Pantothenate_and_CoA_biosynthesis_xml NODE_WIDTH" value="130.0"/>
    <att type="string" name="vizmap:vv10770Pantothenate_and_CoA_biosynthesis_xml_me NODE_FILL_COLOR" value="java.awt.Color[r=255,g=255,b=255]"/>
    <att type="string" name="vizmap:vv10770Pantothenate_and_CoA_biosynthesis_xml_me NODE_SHAPE" value="RECT"/>
    <graphics type="RECTANGLE" h="15.0" w="150.0" x="284.05841064453125" y="263.0" fill="#ffffff" width="1" outline="#000000"/>
  </node>
  <node label="rGSVIVP00029877001" id="-839">
    <att type="string" name="vizmap:vv10290Valine_leucine_and_isoleucine_biosynthesis_xml_me NODE_WIDTH" value="130.0"/>
    <att type="string" name="vizmap:vv10290Valine_leucine_and_isoleucine_biosynthesis_xml NODE_WIDTH" value="130.0"/>
    <att type="string" name="vizmap:vv10290Valine_leucine_and_isoleucine_biosynthesis_xml_me NODE_HEIGHT" value="15.0"/>
    <att type="string" name="canonicalName" value="GSVIVP00029877001"/>
    <att type="string" name="CELLDESIGNER_ALIAS" value="sa21220e17"/>
    <att type="string" name="vizmap:vv10290Valine_leucine_and_isoleucine_biosynthesis_xml NODE_HEIGHT" value="15.0"/>
    <att type="string" name="vizmap:vv10290Valine_leucine_and_isoleucine_biosynthesis_xml_me NODE_SHAPE" value="RECT"/>
    <att type="string" name="CELLDESIGNER_NODE_TYPE" value="RNA"/>
    <att type="string" name="vizmap:vv10290Valine_leucine_and_isoleucine_biosynthesis_xml NODE_FILL_COLOR" value="java.awt.Color[r=255,g=255,b=255]"/>
    <att type="string" name="CELLDESIGNER_SPECIES" value="GSVIVP00029877001"/>
    <att type="string" name="vizmap:vv10770Pantothenate_and_CoA_biosynthesis_xml NODE_HEIGHT" value="15.0"/>
    <att type="string" name="vizmap:vv10770Pantothenate_and_CoA_biosynthesis_xml NODE_SHAPE" value="RECT"/>
    <att type="string" name="vizmap:vv10290Valine_leucine_and_isoleucine_biosynthesis_xml NODE_SHAPE" value="RECT"/>
    <att type="string" name="vizmap:vv10770Pantothenate_and_CoA_biosynthesis_xml NODE_FILL_COLOR" value="java.awt.Color[r=255,g=255,b=255]"/>
    <att type="string" name="vizmap:vv10770Pantothenate_and_CoA_biosynthesis_xml NODE_WIDTH" value="130.0"/>
    <att type="string" name="vizmap:vv10770Pantothenate_and_CoA_biosynthesis_xml_me NODE_FILL_COLOR" value="java.awt.Color[r=255,g=255,b=255]"/>
    <att type="string" name="vizmap:vv10770Pantothenate_and_CoA_biosynthesis_xml_me NODE_SHAPE" value="RECT"/>
    <graphics type="RECTANGLE" h="15.0" w="150.0" x="577.0" y="296.5" fill="#ffffff" width="1" outline="#000000"/>
  </node>
  <node label="rGSVIVP00017948001" id="-838">
    <att type="string" name="vizmap:vv10290Valine_leucine_and_isoleucine_biosynthesis_xml_me NODE_WIDTH" value="130.0"/>
    <att type="string" name="vizmap:vv10290Valine_leucine_and_isoleucine_biosynthesis_xml NODE_WIDTH" value="130.0"/>
    <att type="string" name="vizmap:vv10290Valine_leucine_and_isoleucine_biosynthesis_xml_me NODE_HEIGHT" value="15.0"/>
    <att type="string" name="canonicalName" value="GSVIVP00017948001"/>
    <att type="string" name="CELLDESIGNER_ALIAS" value="sa20798e17"/>
    <att type="string" name="vizmap:vv10290Valine_leucine_and_isoleucine_biosynthesis_xml NODE_HEIGHT" value="15.0"/>
    <att type="string" name="vizmap:vv10290Valine_leucine_and_isoleucine_biosynthesis_xml_me NODE_SHAPE" value="RECT"/>
    <att type="string" name="CELLDESIGNER_NODE_TYPE" value="RNA"/>
    <att type="string" name="vizmap:vv10290Valine_leucine_and_isoleucine_biosynthesis_xml NODE_FILL_COLOR" value="java.awt.Color[r=255,g=255,b=255]"/>
    <att type="string" name="CELLDESIGNER_SPECIES" value="GSVIVP00017948001"/>
    <att type="string" name="vizmap:vv10770Pantothenate_and_CoA_biosynthesis_xml NODE_HEIGHT" value="15.0"/>
    <att type="string" name="vizmap:vv10770Pantothenate_and_CoA_biosynthesis_xml NODE_SHAPE" value="RECT"/>
    <att type="string" name="vizmap:vv10290Valine_leucine_and_isoleucine_biosynthesis_xml NODE_SHAPE" value="RECT"/>
    <att type="string" name="vizmap:vv10770Pantothenate_and_CoA_biosynthesis_xml NODE_FILL_COLOR" value="java.awt.Color[r=255,g=255,b=255]"/>
    <att type="string" name="vizmap:vv10770Pantothenate_and_CoA_biosynthesis_xml NODE_WIDTH" value="130.0"/>
    <att type="string" name="vizmap:vv10770Pantothenate_and_CoA_biosynthesis_xml_me NODE_FILL_COLOR" value="java.awt.Color[r=255,g=255,b=255]"/>
    <att type="string" name="vizmap:vv10770Pantothenate_and_CoA_biosynthesis_xml_me NODE_SHAPE" value="RECT"/>
    <graphics type="RECTANGLE" h="15.0" w="150.0" x="577.0" y="312.25" fill="#ffffff" width="1" outline="#000000"/>
  </node>
  <node label="rGSVIVP00010385001" id="-837">
    <att type="string" name="vizmap:vv10290Valine_leucine_and_isoleucine_biosynthesis_xml_me NODE_WIDTH" value="130.0"/>
    <att type="string" name="vizmap:vv10290Valine_leucine_and_isoleucine_biosynthesis_xml NODE_WIDTH" value="130.0"/>
    <att type="string" name="vizmap:vv10290Valine_leucine_and_isoleucine_biosynthesis_xml_me NODE_HEIGHT" value="15.0"/>
    <att type="string" name="canonicalName" value="GSVIVP00010385001"/>
    <att type="string" name="CELLDESIGNER_ALIAS" value="sa20504e17"/>
    <att type="string" name="vizmap:vv10290Valine_leucine_and_isoleucine_biosynthesis_xml NODE_HEIGHT" value="15.0"/>
    <att type="string" name="vizmap:vv10290Valine_leucine_and_isoleucine_biosynthesis_xml_me NODE_SHAPE" value="RECT"/>
    <att type="string" name="CELLDESIGNER_NODE_TYPE" value="RNA"/>
    <att type="string" name="vizmap:vv10290Valine_leucine_and_isoleucine_biosynthesis_xml NODE_FILL_COLOR" value="java.awt.Color[r=255,g=255,b=255]"/>
    <att type="string" name="CELLDESIGNER_SPECIES" value="GSVIVP00010385001"/>
    <att type="string" name="vizmap:vv10770Pantothenate_and_CoA_biosynthesis_xml NODE_HEIGHT" value="15.0"/>
    <att type="string" name="vizmap:vv10770Pantothenate_and_CoA_biosynthesis_xml NODE_SHAPE" value="RECT"/>
    <att type="string" name="vizmap:vv10290Valine_leucine_and_isoleucine_biosynthesis_xml NODE_SHAPE" value="RECT"/>
    <att type="string" name="vizmap:vv10770Pantothenate_and_CoA_biosynthesis_xml NODE_FILL_COLOR" value="java.awt.Color[r=255,g=255,b=255]"/>
    <att type="string" name="vizmap:vv10770Pantothenate_and_CoA_biosynthesis_xml NODE_WIDTH" value="130.0"/>
    <att type="string" name="vizmap:vv10770Pantothenate_and_CoA_biosynthesis_xml_me NODE_FILL_COLOR" value="java.awt.Color[r=255,g=255,b=255]"/>
    <att type="string" name="vizmap:vv10770Pantothenate_and_CoA_biosynthesis_xml_me NODE_SHAPE" value="RECT"/>
    <graphics type="RECTANGLE" h="15.0" w="150.0" x="577.0" y="328.0" fill="#ffffff" width="1" outline="#000000"/>
  </node>
  <node label="rGSVIVP00010382001" id="-836">
    <att type="string" name="vizmap:vv10290Valine_leucine_and_isoleucine_biosynthesis_xml_me NODE_WIDTH" value="130.0"/>
    <att type="string" name="vizmap:vv10290Valine_leucine_and_isoleucine_biosynthesis_xml NODE_WIDTH" value="130.0"/>
    <att type="string" name="vizmap:vv10290Valine_leucine_and_isoleucine_biosynthesis_xml_me NODE_HEIGHT" value="15.0"/>
    <att type="string" name="canonicalName" value="GSVIVP00010382001"/>
    <att type="string" name="CELLDESIGNER_ALIAS" value="sa20502e17"/>
    <att type="string" name="vizmap:vv10290Valine_leucine_and_isoleucine_biosynthesis_xml NODE_HEIGHT" value="15.0"/>
    <att type="string" name="vizmap:vv10290Valine_leucine_and_isoleucine_biosynthesis_xml_me NODE_SHAPE" value="RECT"/>
    <att type="string" name="CELLDESIGNER_NODE_TYPE" value="RNA"/>
    <att type="string" name="vizmap:vv10290Valine_leucine_and_isoleucine_biosynthesis_xml NODE_FILL_COLOR" value="java.awt.Color[r=255,g=255,b=255]"/>
    <att type="string" name="CELLDESIGNER_SPECIES" value="GSVIVP00010382001"/>
    <att type="string" name="vizmap:vv10770Pantothenate_and_CoA_biosynthesis_xml NODE_HEIGHT" value="15.0"/>
    <att type="string" name="vizmap:vv10770Pantothenate_and_CoA_biosynthesis_xml NODE_SHAPE" value="RECT"/>
    <att type="string" name="vizmap:vv10290Valine_leucine_and_isoleucine_biosynthesis_xml NODE_SHAPE" value="RECT"/>
    <att type="string" name="vizmap:vv10770Pantothenate_and_CoA_biosynthesis_xml NODE_FILL_COLOR" value="java.awt.Color[r=255,g=255,b=255]"/>
    <att type="string" name="vizmap:vv10770Pantothenate_and_CoA_biosynthesis_xml NODE_WIDTH" value="130.0"/>
    <att type="string" name="vizmap:vv10770Pantothenate_and_CoA_biosynthesis_xml_me NODE_FILL_COLOR" value="java.awt.Color[r=255,g=255,b=255]"/>
    <att type="string" name="vizmap:vv10770Pantothenate_and_CoA_biosynthesis_xml_me NODE_SHAPE" value="RECT"/>
    <graphics type="RECTANGLE" h="15.0" w="150.0" x="577.0" y="232.5" fill="#ffffff" width="1" outline="#000000"/>
  </node>
  <node label="rGSVIVP00004314001" id="-835">
    <att type="string" name="vizmap:vv10290Valine_leucine_and_isoleucine_biosynthesis_xml_me NODE_WIDTH" value="130.0"/>
    <att type="string" name="vizmap:vv10290Valine_leucine_and_isoleucine_biosynthesis_xml NODE_WIDTH" value="130.0"/>
    <att type="string" name="vizmap:vv10290Valine_leucine_and_isoleucine_biosynthesis_xml_me NODE_HEIGHT" value="15.0"/>
    <att type="string" name="canonicalName" value="GSVIVP00004314001"/>
    <att type="string" name="CELLDESIGNER_ALIAS" value="sa20251e17"/>
    <att type="string" name="vizmap:vv10290Valine_leucine_and_isoleucine_biosynthesis_xml NODE_HEIGHT" value="15.0"/>
    <att type="string" name="vizmap:vv10290Valine_leucine_and_isoleucine_biosynthesis_xml_me NODE_SHAPE" value="RECT"/>
    <att type="string" name="CELLDESIGNER_NODE_TYPE" value="RNA"/>
    <att type="string" name="vizmap:vv10290Valine_leucine_and_isoleucine_biosynthesis_xml NODE_FILL_COLOR" value="java.awt.Color[r=255,g=255,b=255]"/>
    <att type="string" name="CELLDESIGNER_SPECIES" value="GSVIVP00004314001"/>
    <att type="string" name="vizmap:vv10770Pantothenate_and_CoA_biosynthesis_xml NODE_HEIGHT" value="15.0"/>
    <att type="string" name="vizmap:vv10770Pantothenate_and_CoA_biosynthesis_xml NODE_SHAPE" value="RECT"/>
    <att type="string" name="vizmap:vv10290Valine_leucine_and_isoleucine_biosynthesis_xml NODE_SHAPE" value="RECT"/>
    <att type="string" name="vizmap:vv10770Pantothenate_and_CoA_biosynthesis_xml NODE_FILL_COLOR" value="java.awt.Color[r=255,g=255,b=255]"/>
    <att type="string" name="vizmap:vv10770Pantothenate_and_CoA_biosynthesis_xml NODE_WIDTH" value="130.0"/>
    <att type="string" name="vizmap:vv10770Pantothenate_and_CoA_biosynthesis_xml_me NODE_FILL_COLOR" value="java.awt.Color[r=255,g=255,b=255]"/>
    <att type="string" name="vizmap:vv10770Pantothenate_and_CoA_biosynthesis_xml_me NODE_SHAPE" value="RECT"/>
    <graphics type="RECTANGLE" h="15.0" w="150.0" x="577.0" y="216.75" fill="#ffffff" width="1" outline="#000000"/>
  </node>
  <node label="rGSVIVP00004313001" id="-834">
    <att type="string" name="vizmap:vv10290Valine_leucine_and_isoleucine_biosynthesis_xml_me NODE_WIDTH" value="130.0"/>
    <att type="string" name="vizmap:vv10290Valine_leucine_and_isoleucine_biosynthesis_xml NODE_WIDTH" value="130.0"/>
    <att type="string" name="vizmap:vv10290Valine_leucine_and_isoleucine_biosynthesis_xml_me NODE_HEIGHT" value="15.0"/>
    <att type="string" name="canonicalName" value="GSVIVP00004313001"/>
    <att type="string" name="CELLDESIGNER_ALIAS" value="sa20250e17"/>
    <att type="string" name="vizmap:vv10290Valine_leucine_and_isoleucine_biosynthesis_xml NODE_HEIGHT" value="15.0"/>
    <att type="string" name="vizmap:vv10290Valine_leucine_and_isoleucine_biosynthesis_xml_me NODE_SHAPE" value="RECT"/>
    <att type="string" name="CELLDESIGNER_NODE_TYPE" value="RNA"/>
    <att type="string" name="vizmap:vv10290Valine_leucine_and_isoleucine_biosynthesis_xml NODE_FILL_COLOR" value="java.awt.Color[r=255,g=255,b=255]"/>
    <att type="string" name="CELLDESIGNER_SPECIES" value="GSVIVP00004313001"/>
    <att type="string" name="vizmap:vv10770Pantothenate_and_CoA_biosynthesis_xml NODE_HEIGHT" value="15.0"/>
    <att type="string" name="vizmap:vv10770Pantothenate_and_CoA_biosynthesis_xml NODE_SHAPE" value="RECT"/>
    <att type="string" name="vizmap:vv10290Valine_leucine_and_isoleucine_biosynthesis_xml NODE_SHAPE" value="RECT"/>
    <att type="string" name="vizmap:vv10770Pantothenate_and_CoA_biosynthesis_xml NODE_FILL_COLOR" value="java.awt.Color[r=255,g=255,b=255]"/>
    <att type="string" name="vizmap:vv10770Pantothenate_and_CoA_biosynthesis_xml NODE_WIDTH" value="130.0"/>
    <att type="string" name="vizmap:vv10770Pantothenate_and_CoA_biosynthesis_xml_me NODE_FILL_COLOR" value="java.awt.Color[r=255,g=255,b=255]"/>
    <att type="string" name="vizmap:vv10770Pantothenate_and_CoA_biosynthesis_xml_me NODE_SHAPE" value="RECT"/>
    <graphics type="RECTANGLE" h="15.0" w="150.0" x="577.0" y="200.0" fill="#ffffff" width="1" outline="#000000"/>
  </node>
  <node label="rGSVIVP00021724001" id="-833">
    <att type="string" name="vizmap:vv10290Valine_leucine_and_isoleucine_biosynthesis_xml_me NODE_WIDTH" value="130.0"/>
    <att type="string" name="vizmap:vv10290Valine_leucine_and_isoleucine_biosynthesis_xml NODE_WIDTH" value="130.0"/>
    <att type="string" name="vizmap:vv10290Valine_leucine_and_isoleucine_biosynthesis_xml_me NODE_HEIGHT" value="15.0"/>
    <att type="string" name="canonicalName" value="GSVIVP00021724001"/>
    <att type="string" name="CELLDESIGNER_ALIAS" value="sa20922e14"/>
    <att type="string" name="vizmap:vv10290Valine_leucine_and_isoleucine_biosynthesis_xml NODE_HEIGHT" value="15.0"/>
    <att type="string" name="vizmap:vv10290Valine_leucine_and_isoleucine_biosynthesis_xml_me NODE_SHAPE" value="RECT"/>
    <att type="string" name="CELLDESIGNER_NODE_TYPE" value="RNA"/>
    <att type="string" name="vizmap:vv10290Valine_leucine_and_isoleucine_biosynthesis_xml NODE_FILL_COLOR" value="java.awt.Color[r=255,g=255,b=255]"/>
    <att type="string" name="CELLDESIGNER_SPECIES" value="GSVIVP00021724001"/>
    <att type="string" name="vizmap:vv10290Valine_leucine_and_isoleucine_biosynthesis_xml NODE_SHAPE" value="RECT"/>
    <graphics type="RECTANGLE" h="15.0" w="150.0" x="70.0" y="38.0" fill="#ffffff" width="1" outline="#000000"/>
  </node>
  <node label="rGSVIVP00022469001" id="-832">
    <att type="string" name="vizmap:vv10290Valine_leucine_and_isoleucine_biosynthesis_xml_me NODE_WIDTH" value="130.0"/>
    <att type="string" name="vizmap:vv10290Valine_leucine_and_isoleucine_biosynthesis_xml NODE_WIDTH" value="130.0"/>
    <att type="string" name="vizmap:vv10290Valine_leucine_and_isoleucine_biosynthesis_xml_me NODE_HEIGHT" value="15.0"/>
    <att type="string" name="canonicalName" value="GSVIVP00022469001"/>
    <att type="string" name="CELLDESIGNER_ALIAS" value="sa20987e13"/>
    <att type="string" name="vizmap:vv10290Valine_leucine_and_isoleucine_biosynthesis_xml NODE_HEIGHT" value="15.0"/>
    <att type="string" name="vizmap:vv10290Valine_leucine_and_isoleucine_biosynthesis_xml_me NODE_SHAPE" value="RECT"/>
    <att type="string" name="CELLDESIGNER_NODE_TYPE" value="RNA"/>
    <att type="string" name="vizmap:vv10290Valine_leucine_and_isoleucine_biosynthesis_xml NODE_FILL_COLOR" value="java.awt.Color[r=255,g=255,b=255]"/>
    <att type="string" name="CELLDESIGNER_SPECIES" value="GSVIVP00022469001"/>
    <att type="string" name="vizmap:vv10290Valine_leucine_and_isoleucine_biosynthesis_xml NODE_SHAPE" value="RECT"/>
    <graphics type="RECTANGLE" h="15.0" w="150.0" x="528.0" y="636.0" fill="#ffffff" width="1" outline="#000000"/>
  </node>
  <node label="rGSVIVP00015689001" id="-831">
    <att type="string" name="vizmap:vv10290Valine_leucine_and_isoleucine_biosynthesis_xml_me NODE_WIDTH" value="130.0"/>
    <att type="string" name="vizmap:vv10290Valine_leucine_and_isoleucine_biosynthesis_xml NODE_WIDTH" value="130.0"/>
    <att type="string" name="vizmap:vv10290Valine_leucine_and_isoleucine_biosynthesis_xml_me NODE_HEIGHT" value="15.0"/>
    <att type="string" name="canonicalName" value="GSVIVP00015689001"/>
    <att type="string" name="CELLDESIGNER_ALIAS" value="sa20712e13"/>
    <att type="string" name="vizmap:vv10290Valine_leucine_and_isoleucine_biosynthesis_xml NODE_HEIGHT" value="15.0"/>
    <att type="string" name="vizmap:vv10290Valine_leucine_and_isoleucine_biosynthesis_xml_me NODE_SHAPE" value="RECT"/>
    <att type="string" name="CELLDESIGNER_NODE_TYPE" value="RNA"/>
    <att type="string" name="vizmap:vv10290Valine_leucine_and_isoleucine_biosynthesis_xml NODE_FILL_COLOR" value="java.awt.Color[r=255,g=255,b=255]"/>
    <att type="string" name="CELLDESIGNER_SPECIES" value="GSVIVP00015689001"/>
    <att type="string" name="vizmap:vv10290Valine_leucine_and_isoleucine_biosynthesis_xml NODE_SHAPE" value="RECT"/>
    <graphics type="RECTANGLE" h="15.0" w="150.0" x="528.0" y="620.0" fill="#ffffff" width="1" outline="#000000"/>
  </node>
  <node label="rGSVIVP00001380001" id="-830">
    <att type="string" name="vizmap:vv10290Valine_leucine_and_isoleucine_biosynthesis_xml_me NODE_WIDTH" value="130.0"/>
    <att type="string" name="vizmap:vv10290Valine_leucine_and_isoleucine_biosynthesis_xml NODE_WIDTH" value="130.0"/>
    <att type="string" name="vizmap:vv10290Valine_leucine_and_isoleucine_biosynthesis_xml_me NODE_HEIGHT" value="15.0"/>
    <att type="string" name="canonicalName" value="GSVIVP00001380001"/>
    <att type="string" name="CELLDESIGNER_ALIAS" value="sa20147e13"/>
    <att type="string" name="vizmap:vv10290Valine_leucine_and_isoleucine_biosynthesis_xml NODE_HEIGHT" value="15.0"/>
    <att type="string" name="vizmap:vv10290Valine_leucine_and_isoleucine_biosynthesis_xml_me NODE_SHAPE" value="RECT"/>
    <att type="string" name="CELLDESIGNER_NODE_TYPE" value="RNA"/>
    <att type="string" name="vizmap:vv10290Valine_leucine_and_isoleucine_biosynthesis_xml NODE_FILL_COLOR" value="java.awt.Color[r=255,g=255,b=255]"/>
    <att type="string" name="CELLDESIGNER_SPECIES" value="GSVIVP00001380001"/>
    <att type="string" name="vizmap:vv10290Valine_leucine_and_isoleucine_biosynthesis_xml NODE_SHAPE" value="RECT"/>
    <graphics type="RECTANGLE" h="15.0" w="150.0" x="528.0" y="604.0" fill="#ffffff" width="1" outline="#000000"/>
  </node>
  <node label="rGSVIVP00032315001" id="-197">
    <att type="string" name="vizmap:vv10010glycolysis_xml NODE_HEIGHT" value="15.0"/>
    <att type="string" name="vizmap:vv10290Valine_leucine_and_isoleucine_biosynthesis_xml_me NODE_WIDTH" value="130.0"/>
    <att type="string" name="vizmap:vv10290Valine_leucine_and_isoleucine_biosynthesis_xml NODE_WIDTH" value="130.0"/>
    <att type="string" name="vizmap:vv10620Pyruvate_metabolism_xml NODE_WIDTH" value="130.0"/>
    <att type="string" name="vizmap:vv10290Valine_leucine_and_isoleucine_biosynthesis_xml_me NODE_HEIGHT" value="15.0"/>
    <att type="string" name="canonicalName" value="GSVIVP00032315001"/>
    <att type="string" name="vizmap:vv10010glycolysis_xml NODE_WIDTH" value="130.0"/>
    <att type="string" name="CELLDESIGNER_ALIAS" value="sa21319e4"/>
    <att type="string" name="vizmap:vv10620Pyruvate_metabolism_xml NODE_SHAPE" value="RECT"/>
    <att type="string" name="vizmap:vv10290Valine_leucine_and_isoleucine_biosynthesis_xml NODE_HEIGHT" value="15.0"/>
    <att type="string" name="vizmap:vv10010glycolysis_xml NODE_SHAPE" value="RECT"/>
    <att type="string" name="vizmap:vv10010glycolysis_xml NODE_FILL_COLOR" value="java.awt.Color[r=255,g=255,b=255]"/>
    <att type="string" name="vizmap:vv10620Pyruvate_metabolism_xml_me NODE_WIDTH" value="130.0"/>
    <att type="string" name="vizmap:vv10290Valine_leucine_and_isoleucine_biosynthesis_xml_me NODE_SHAPE" value="RECT"/>
    <att type="string" name="CELLDESIGNER_NODE_TYPE" value="RNA"/>
    <att type="string" name="vizmap:vv10620Pyruvate_metabolism_xml NODE_HEIGHT" value="15.0"/>
    <att type="string" name="vizmap:vv10290Valine_leucine_and_isoleucine_biosynthesis_xml NODE_FILL_COLOR" value="java.awt.Color[r=255,g=255,b=255]"/>
    <att type="string" name="vizmap:vv10010glycolysis_xml_me NODE_HEIGHT" value="15.0"/>
    <att type="string" name="vizmap:vv10620Pyruvate_metabolism_xml_me NODE_SHAPE" value="RECT"/>
    <att type="string" name="CELLDESIGNER_SPECIES" value="GSVIVP00032315001"/>
    <att type="string" name="vizmap:vv10010glycolysis_xml_me NODE_SHAPE" value="RECT"/>
    <att type="string" name="vizmap:vv10620Pyruvate_metabolism_xml_me NODE_HEIGHT" value="15.0"/>
    <att type="string" name="vizmap:vv10010glycolysis_xml_me NODE_WIDTH" value="130.0"/>
    <att type="string" name="vizmap:vv10010glycolysis_xml_me NODE_FILL_COLOR" value="java.awt.Color[r=255,g=255,b=255]"/>
    <att type="string" name="vizmap:vv10290Valine_leucine_and_isoleucine_biosynthesis_xml NODE_SHAPE" value="RECT"/>
    <att type="string" name="vizmap:vv10620Pyruvate_metabolism_xml NODE_FILL_COLOR" value="java.awt.Color[r=255,g=255,b=255]"/>
    <graphics type="RECTANGLE" h="15.0" w="150.0" x="863.0" y="252.79998779296875" fill="#ffffff" width="1" outline="#000000"/>
  </node>
  <node label="rGSVIVP00028312001" id="-180">
    <att type="string" name="vizmap:vv10010glycolysis_xml NODE_HEIGHT" value="15.0"/>
    <att type="string" name="vizmap:vv10290Valine_leucine_and_isoleucine_biosynthesis_xml_me NODE_WIDTH" value="130.0"/>
    <att type="string" name="vizmap:vv10290Valine_leucine_and_isoleucine_biosynthesis_xml NODE_WIDTH" value="130.0"/>
    <att type="string" name="vizmap:vv10620Pyruvate_metabolism_xml NODE_WIDTH" value="130.0"/>
    <att type="string" name="vizmap:vv10290Valine_leucine_and_isoleucine_biosynthesis_xml_me NODE_HEIGHT" value="15.0"/>
    <att type="string" name="canonicalName" value="GSVIVP00028312001"/>
    <att type="string" name="vizmap:vv10010glycolysis_xml NODE_WIDTH" value="130.0"/>
    <att type="string" name="CELLDESIGNER_ALIAS" value="sa21166e4"/>
    <att type="string" name="vizmap:vv10620Pyruvate_metabolism_xml NODE_SHAPE" value="RECT"/>
    <att type="string" name="vizmap:vv10290Valine_leucine_and_isoleucine_biosynthesis_xml NODE_HEIGHT" value="15.0"/>
    <att type="string" name="vizmap:vv10010glycolysis_xml NODE_SHAPE" value="RECT"/>
    <att type="string" name="vizmap:vv10010glycolysis_xml NODE_FILL_COLOR" value="java.awt.Color[r=255,g=255,b=255]"/>
    <att type="string" name="vizmap:vv10620Pyruvate_metabolism_xml_me NODE_WIDTH" value="130.0"/>
    <att type="string" name="vizmap:vv10290Valine_leucine_and_isoleucine_biosynthesis_xml_me NODE_SHAPE" value="RECT"/>
    <att type="string" name="CELLDESIGNER_NODE_TYPE" value="RNA"/>
    <att type="string" name="vizmap:vv10620Pyruvate_metabolism_xml NODE_HEIGHT" value="15.0"/>
    <att type="string" name="vizmap:vv10290Valine_leucine_and_isoleucine_biosynthesis_xml NODE_FILL_COLOR" value="java.awt.Color[r=255,g=255,b=255]"/>
    <att type="string" name="vizmap:vv10010glycolysis_xml_me NODE_HEIGHT" value="15.0"/>
    <att type="string" name="vizmap:vv10620Pyruvate_metabolism_xml_me NODE_SHAPE" value="RECT"/>
    <att type="string" name="CELLDESIGNER_SPECIES" value="GSVIVP00028312001"/>
    <att type="string" name="vizmap:vv10010glycolysis_xml_me NODE_SHAPE" value="RECT"/>
    <att type="string" name="vizmap:vv10620Pyruvate_metabolism_xml_me NODE_HEIGHT" value="15.0"/>
    <att type="string" name="vizmap:vv10010glycolysis_xml_me NODE_WIDTH" value="130.0"/>
    <att type="string" name="vizmap:vv10010glycolysis_xml_me NODE_FILL_COLOR" value="java.awt.Color[r=255,g=255,b=255]"/>
    <att type="string" name="vizmap:vv10290Valine_leucine_and_isoleucine_biosynthesis_xml NODE_SHAPE" value="RECT"/>
    <att type="string" name="vizmap:vv10620Pyruvate_metabolism_xml NODE_FILL_COLOR" value="java.awt.Color[r=255,g=255,b=255]"/>
    <graphics type="RECTANGLE" h="15.0" w="150.0" x="863.0" y="268.3999938964844" fill="#ffffff" width="1" outline="#000000"/>
  </node>
  <node label="rGSVIVP00026772001" id="-176">
    <att type="string" name="vizmap:vv10010glycolysis_xml NODE_HEIGHT" value="15.0"/>
    <att type="string" name="vizmap:vv10290Valine_leucine_and_isoleucine_biosynthesis_xml_me NODE_WIDTH" value="130.0"/>
    <att type="string" name="vizmap:vv10290Valine_leucine_and_isoleucine_biosynthesis_xml NODE_WIDTH" value="130.0"/>
    <att type="string" name="vizmap:vv10620Pyruvate_metabolism_xml NODE_WIDTH" value="130.0"/>
    <att type="string" name="vizmap:vv10290Valine_leucine_and_isoleucine_biosynthesis_xml_me NODE_HEIGHT" value="15.0"/>
    <att type="string" name="canonicalName" value="GSVIVP00026772001"/>
    <att type="string" name="vizmap:vv10010glycolysis_xml NODE_WIDTH" value="130.0"/>
    <att type="string" name="CELLDESIGNER_ALIAS" value="sa21110e4"/>
    <att type="string" name="vizmap:vv10620Pyruvate_metabolism_xml NODE_SHAPE" value="RECT"/>
    <att type="string" name="vizmap:vv10290Valine_leucine_and_isoleucine_biosynthesis_xml NODE_HEIGHT" value="15.0"/>
    <att type="string" name="vizmap:vv10010glycolysis_xml NODE_SHAPE" value="RECT"/>
    <att type="string" name="vizmap:vv10010glycolysis_xml NODE_FILL_COLOR" value="java.awt.Color[r=255,g=255,b=255]"/>
    <att type="string" name="vizmap:vv10620Pyruvate_metabolism_xml_me NODE_WIDTH" value="130.0"/>
    <att type="string" name="vizmap:vv10290Valine_leucine_and_isoleucine_biosynthesis_xml_me NODE_SHAPE" value="RECT"/>
    <att type="string" name="CELLDESIGNER_NODE_TYPE" value="RNA"/>
    <att type="string" name="vizmap:vv10620Pyruvate_metabolism_xml NODE_HEIGHT" value="15.0"/>
    <att type="string" name="vizmap:vv10290Valine_leucine_and_isoleucine_biosynthesis_xml NODE_FILL_COLOR" value="java.awt.Color[r=255,g=255,b=255]"/>
    <att type="string" name="vizmap:vv10010glycolysis_xml_me NODE_HEIGHT" value="15.0"/>
    <att type="string" name="vizmap:vv10620Pyruvate_metabolism_xml_me NODE_SHAPE" value="RECT"/>
    <att type="string" name="CELLDESIGNER_SPECIES" value="GSVIVP00026772001"/>
    <att type="string" name="vizmap:vv10010glycolysis_xml_me NODE_SHAPE" value="RECT"/>
    <att type="string" name="vizmap:vv10620Pyruvate_metabolism_xml_me NODE_HEIGHT" value="15.0"/>
    <att type="string" name="vizmap:vv10010glycolysis_xml_me NODE_WIDTH" value="130.0"/>
    <att type="string" name="vizmap:vv10010glycolysis_xml_me NODE_FILL_COLOR" value="java.awt.Color[r=255,g=255,b=255]"/>
    <att type="string" name="vizmap:vv10290Valine_leucine_and_isoleucine_biosynthesis_xml NODE_SHAPE" value="RECT"/>
    <att type="string" name="vizmap:vv10620Pyruvate_metabolism_xml NODE_FILL_COLOR" value="java.awt.Color[r=255,g=255,b=255]"/>
    <graphics type="RECTANGLE" h="15.0" w="150.0" x="863.0" y="362.0" fill="#ffffff" width="1" outline="#000000"/>
  </node>
  <node label="rGSVIVP00026771001" id="-175">
    <att type="string" name="vizmap:vv10010glycolysis_xml NODE_HEIGHT" value="15.0"/>
    <att type="string" name="vizmap:vv10290Valine_leucine_and_isoleucine_biosynthesis_xml_me NODE_WIDTH" value="130.0"/>
    <att type="string" name="vizmap:vv10290Valine_leucine_and_isoleucine_biosynthesis_xml NODE_WIDTH" value="130.0"/>
    <att type="string" name="vizmap:vv10620Pyruvate_metabolism_xml NODE_WIDTH" value="130.0"/>
    <att type="string" name="vizmap:vv10290Valine_leucine_and_isoleucine_biosynthesis_xml_me NODE_HEIGHT" value="15.0"/>
    <att type="string" name="canonicalName" value="GSVIVP00026771001"/>
    <att type="string" name="vizmap:vv10010glycolysis_xml NODE_WIDTH" value="130.0"/>
    <att type="string" name="CELLDESIGNER_ALIAS" value="sa21109e4"/>
    <att type="string" name="vizmap:vv10620Pyruvate_metabolism_xml NODE_SHAPE" value="RECT"/>
    <att type="string" name="vizmap:vv10290Valine_leucine_and_isoleucine_biosynthesis_xml NODE_HEIGHT" value="15.0"/>
    <att type="string" name="vizmap:vv10010glycolysis_xml NODE_SHAPE" value="RECT"/>
    <att type="string" name="vizmap:vv10010glycolysis_xml NODE_FILL_COLOR" value="java.awt.Color[r=255,g=255,b=255]"/>
    <att type="string" name="vizmap:vv10620Pyruvate_metabolism_xml_me NODE_WIDTH" value="130.0"/>
    <att type="string" name="vizmap:vv10290Valine_leucine_and_isoleucine_biosynthesis_xml_me NODE_SHAPE" value="RECT"/>
    <att type="string" name="CELLDESIGNER_NODE_TYPE" value="RNA"/>
    <att type="string" name="vizmap:vv10620Pyruvate_metabolism_xml NODE_HEIGHT" value="15.0"/>
    <att type="string" name="vizmap:vv10290Valine_leucine_and_isoleucine_biosynthesis_xml NODE_FILL_COLOR" value="java.awt.Color[r=255,g=255,b=255]"/>
    <att type="string" name="vizmap:vv10010glycolysis_xml_me NODE_HEIGHT" value="15.0"/>
    <att type="string" name="vizmap:vv10620Pyruvate_metabolism_xml_me NODE_SHAPE" value="RECT"/>
    <att type="string" name="CELLDESIGNER_SPECIES" value="GSVIVP00026771001"/>
    <att type="string" name="vizmap:vv10010glycolysis_xml_me NODE_SHAPE" value="RECT"/>
    <att type="string" name="vizmap:vv10620Pyruvate_metabolism_xml_me NODE_HEIGHT" value="15.0"/>
    <att type="string" name="vizmap:vv10010glycolysis_xml_me NODE_WIDTH" value="130.0"/>
    <att type="string" name="vizmap:vv10010glycolysis_xml_me NODE_FILL_COLOR" value="java.awt.Color[r=255,g=255,b=255]"/>
    <att type="string" name="vizmap:vv10290Valine_leucine_and_isoleucine_biosynthesis_xml NODE_SHAPE" value="RECT"/>
    <att type="string" name="vizmap:vv10620Pyruvate_metabolism_xml NODE_FILL_COLOR" value="java.awt.Color[r=255,g=255,b=255]"/>
    <graphics type="RECTANGLE" h="15.0" w="150.0" x="863.0" y="346.3999938964844" fill="#ffffff" width="1" outline="#000000"/>
  </node>
  <node label="rGSVIVP00018004001" id="-126">
    <att type="string" name="vizmap:vv10010glycolysis_xml NODE_HEIGHT" value="15.0"/>
    <att type="string" name="vizmap:vv10290Valine_leucine_and_isoleucine_biosynthesis_xml_me NODE_WIDTH" value="130.0"/>
    <att type="string" name="vizmap:vv10290Valine_leucine_and_isoleucine_biosynthesis_xml NODE_WIDTH" value="130.0"/>
    <att type="string" name="vizmap:vv10620Pyruvate_metabolism_xml NODE_WIDTH" value="130.0"/>
    <att type="string" name="vizmap:vv10290Valine_leucine_and_isoleucine_biosynthesis_xml_me NODE_HEIGHT" value="15.0"/>
    <att type="string" name="canonicalName" value="GSVIVP00018004001"/>
    <att type="string" name="vizmap:vv10010glycolysis_xml NODE_WIDTH" value="130.0"/>
    <att type="string" name="CELLDESIGNER_ALIAS" value="sa20801e4"/>
    <att type="string" name="vizmap:vv10620Pyruvate_metabolism_xml NODE_SHAPE" value="RECT"/>
    <att type="string" name="vizmap:vv10290Valine_leucine_and_isoleucine_biosynthesis_xml NODE_HEIGHT" value="15.0"/>
    <att type="string" name="vizmap:vv10010glycolysis_xml NODE_SHAPE" value="RECT"/>
    <att type="string" name="vizmap:vv10010glycolysis_xml NODE_FILL_COLOR" value="java.awt.Color[r=255,g=255,b=255]"/>
    <att type="string" name="vizmap:vv10620Pyruvate_metabolism_xml_me NODE_WIDTH" value="130.0"/>
    <att type="string" name="vizmap:vv10290Valine_leucine_and_isoleucine_biosynthesis_xml_me NODE_SHAPE" value="RECT"/>
    <att type="string" name="CELLDESIGNER_NODE_TYPE" value="RNA"/>
    <att type="string" name="vizmap:vv10620Pyruvate_metabolism_xml NODE_HEIGHT" value="15.0"/>
    <att type="string" name="vizmap:vv10290Valine_leucine_and_isoleucine_biosynthesis_xml NODE_FILL_COLOR" value="java.awt.Color[r=255,g=255,b=255]"/>
    <att type="string" name="vizmap:vv10010glycolysis_xml_me NODE_HEIGHT" value="15.0"/>
    <att type="string" name="vizmap:vv10620Pyruvate_metabolism_xml_me NODE_SHAPE" value="RECT"/>
    <att type="string" name="CELLDESIGNER_SPECIES" value="GSVIVP00018004001"/>
    <att type="string" name="vizmap:vv10010glycolysis_xml_me NODE_SHAPE" value="RECT"/>
    <att type="string" name="vizmap:vv10620Pyruvate_metabolism_xml_me NODE_HEIGHT" value="15.0"/>
    <att type="string" name="vizmap:vv10010glycolysis_xml_me NODE_WIDTH" value="130.0"/>
    <att type="string" name="vizmap:vv10010glycolysis_xml_me NODE_FILL_COLOR" value="java.awt.Color[r=255,g=255,b=255]"/>
    <att type="string" name="vizmap:vv10290Valine_leucine_and_isoleucine_biosynthesis_xml NODE_SHAPE" value="RECT"/>
    <att type="string" name="vizmap:vv10620Pyruvate_metabolism_xml NODE_FILL_COLOR" value="java.awt.Color[r=255,g=255,b=255]"/>
    <graphics type="RECTANGLE" h="15.0" w="150.0" x="863.0" y="330.79998779296875" fill="#ffffff" width="1" outline="#000000"/>
  </node>
  <node label="acetolactate_synthase" id="-829">
    <att type="string" name="vizmap:vv10290Valine_leucine_and_isoleucine_biosynthesis_xml_me NODE_WIDTH" value="130.0"/>
    <att type="string" name="vizmap:vv10290Valine_leucine_and_isoleucine_biosynthesis_xml NODE_WIDTH" value="130.0"/>
    <att type="string" name="vizmap:vv10290Valine_leucine_and_isoleucine_biosynthesis_xml_me NODE_HEIGHT" value="15.0"/>
    <att type="string" name="canonicalName" value="acetolactate_synthase"/>
    <att type="string" name="CELLDESIGNER_ALIAS" value="e24"/>
    <att type="string" name="vizmap:vv10290Valine_leucine_and_isoleucine_biosynthesis_xml NODE_HEIGHT" value="15.0"/>
    <att type="string" name="vizmap:vv10290Valine_leucine_and_isoleucine_biosynthesis_xml_me NODE_SHAPE" value="OCTAGON"/>
    <att type="string" name="CELLDESIGNER_NODE_TYPE" value="PROTEIN"/>
    <att type="string" name="vizmap:vv10290Valine_leucine_and_isoleucine_biosynthesis_xml NODE_FILL_COLOR" value="java.awt.Color[r=255,g=255,b=255]"/>
    <att type="string" name="CELLDESIGNER_SPECIES" value="E2_2_1_6"/>
    <att type="string" name="vizmap:vv10290Valine_leucine_and_isoleucine_biosynthesis_xml NODE_SHAPE" value="OCTAGON"/>
    <graphics type="OCTAGON" h="15.0" w="250.0" x="611.0" y="175.0" fill="#ffffff" width="1" outline="#000000"/>
  </node>
  <node label="3-isopropylmalate_dehydrogenase" id="-828">
    <att type="string" name="vizmap:vv10290Valine_leucine_and_isoleucine_biosynthesis_xml_me NODE_WIDTH" value="130.0"/>
    <att type="string" name="vizmap:vv10290Valine_leucine_and_isoleucine_biosynthesis_xml NODE_WIDTH" value="130.0"/>
    <att type="string" name="vizmap:vv10290Valine_leucine_and_isoleucine_biosynthesis_xml_me NODE_HEIGHT" value="15.0"/>
    <att type="string" name="canonicalName" value="3-isopropylmalate_dehydrogenase"/>
    <att type="string" name="CELLDESIGNER_ALIAS" value="e20"/>
    <att type="string" name="vizmap:vv10290Valine_leucine_and_isoleucine_biosynthesis_xml NODE_HEIGHT" value="15.0"/>
    <att type="string" name="vizmap:vv10290Valine_leucine_and_isoleucine_biosynthesis_xml_me NODE_SHAPE" value="OCTAGON"/>
    <att type="string" name="CELLDESIGNER_NODE_TYPE" value="PROTEIN"/>
    <att type="string" name="vizmap:vv10290Valine_leucine_and_isoleucine_biosynthesis_xml NODE_FILL_COLOR" value="java.awt.Color[r=255,g=255,b=255]"/>
    <att type="string" name="CELLDESIGNER_SPECIES" value="E1_1_1_85"/>
    <att type="string" name="vizmap:vv10290Valine_leucine_and_isoleucine_biosynthesis_xml NODE_SHAPE" value="OCTAGON"/>
    <graphics type="OCTAGON" h="15.0" w="250.0" x="86.0" y="91.0" fill="#ffffff" width="1" outline="#000000"/>
  </node>
  <node label="branched-chain-amino-acid_transaminase" id="-827">
    <att type="string" name="vizmap:vv10290Valine_leucine_and_isoleucine_biosynthesis_xml_me NODE_WIDTH" value="130.0"/>
    <att type="string" name="vizmap:vv10290Valine_leucine_and_isoleucine_biosynthesis_xml NODE_WIDTH" value="130.0"/>
    <att type="string" name="vizmap:vv10290Valine_leucine_and_isoleucine_biosynthesis_xml_me NODE_HEIGHT" value="15.0"/>
    <att type="string" name="canonicalName" value="branched-chain-amino-acid_transaminase"/>
    <att type="string" name="CELLDESIGNER_ALIAS" value="e10"/>
    <att type="string" name="vizmap:vv10290Valine_leucine_and_isoleucine_biosynthesis_xml NODE_HEIGHT" value="15.0"/>
    <att type="string" name="vizmap:vv10290Valine_leucine_and_isoleucine_biosynthesis_xml_me NODE_SHAPE" value="OCTAGON"/>
    <att type="string" name="CELLDESIGNER_NODE_TYPE" value="PROTEIN"/>
    <att type="string" name="vizmap:vv10290Valine_leucine_and_isoleucine_biosynthesis_xml NODE_FILL_COLOR" value="java.awt.Color[r=255,g=255,b=255]"/>
    <att type="string" name="CELLDESIGNER_SPECIES" value="E2_6_1_42"/>
    <att type="string" name="vizmap:vv10290Valine_leucine_and_isoleucine_biosynthesis_xml NODE_SHAPE" value="OCTAGON"/>
    <graphics type="OCTAGON" h="15.0" w="250.0" x="199.0" y="540.0" fill="#ffffff" width="1" outline="#000000"/>
  </node>
  <node label="dihydroxy-acid_dehydratase" id="-826">
    <att type="string" name="vizmap:vv10290Valine_leucine_and_isoleucine_biosynthesis_xml_me NODE_WIDTH" value="130.0"/>
    <att type="string" name="vizmap:vv10290Valine_leucine_and_isoleucine_biosynthesis_xml NODE_WIDTH" value="130.0"/>
    <att type="string" name="vizmap:vv10290Valine_leucine_and_isoleucine_biosynthesis_xml_me NODE_HEIGHT" value="15.0"/>
    <att type="string" name="canonicalName" value="dihydroxy-acid_dehydratase"/>
    <att type="string" name="CELLDESIGNER_ALIAS" value="e23"/>
    <att type="string" name="vizmap:vv10290Valine_leucine_and_isoleucine_biosynthesis_xml NODE_HEIGHT" value="15.0"/>
    <att type="string" name="vizmap:vv10290Valine_leucine_and_isoleucine_biosynthesis_xml_me NODE_SHAPE" value="OCTAGON"/>
    <att type="string" name="CELLDESIGNER_NODE_TYPE" value="PROTEIN"/>
    <att type="string" name="vizmap:vv10290Valine_leucine_and_isoleucine_biosynthesis_xml NODE_FILL_COLOR" value="java.awt.Color[r=255,g=255,b=255]"/>
    <att type="string" name="CELLDESIGNER_SPECIES" value="E4_2_1_9"/>
    <att type="string" name="vizmap:vv10290Valine_leucine_and_isoleucine_biosynthesis_xml NODE_SHAPE" value="OCTAGON"/>
    <graphics type="OCTAGON" h="15.0" w="250.0" x="162.0" y="428.0" fill="#ffffff" width="1" outline="#000000"/>
  </node>
  <node label="ketol-acid_reductoisomerase" id="-825">
    <att type="string" name="vizmap:vv10290Valine_leucine_and_isoleucine_biosynthesis_xml_me NODE_WIDTH" value="130.0"/>
    <att type="string" name="vizmap:vv10290Valine_leucine_and_isoleucine_biosynthesis_xml NODE_WIDTH" value="130.0"/>
    <att type="string" name="vizmap:vv10290Valine_leucine_and_isoleucine_biosynthesis_xml_me NODE_HEIGHT" value="15.0"/>
    <att type="string" name="canonicalName" value="ketol-acid_reductoisomerase"/>
    <att type="string" name="CELLDESIGNER_ALIAS" value="e25"/>
    <att type="string" name="vizmap:vv10290Valine_leucine_and_isoleucine_biosynthesis_xml NODE_HEIGHT" value="15.0"/>
    <att type="string" name="vizmap:vv10290Valine_leucine_and_isoleucine_biosynthesis_xml_me NODE_SHAPE" value="OCTAGON"/>
    <att type="string" name="CELLDESIGNER_NODE_TYPE" value="PROTEIN"/>
    <att type="string" name="vizmap:vv10290Valine_leucine_and_isoleucine_biosynthesis_xml NODE_FILL_COLOR" value="java.awt.Color[r=255,g=255,b=255]"/>
    <att type="string" name="CELLDESIGNER_SPECIES" value="E1_1_1_86"/>
    <att type="string" name="vizmap:vv10290Valine_leucine_and_isoleucine_biosynthesis_xml NODE_SHAPE" value="OCTAGON"/>
    <graphics type="OCTAGON" h="15.0" w="250.0" x="172.10980224609375" y="291.9883117675781" fill="#ffffff" width="1" outline="#000000"/>
  </node>
  <node label="3-isopropylmalate_dehydratase" id="-824">
    <att type="string" name="vizmap:vv10290Valine_leucine_and_isoleucine_biosynthesis_xml_me NODE_WIDTH" value="130.0"/>
    <att type="string" name="vizmap:vv10290Valine_leucine_and_isoleucine_biosynthesis_xml NODE_WIDTH" value="130.0"/>
    <att type="string" name="vizmap:vv10290Valine_leucine_and_isoleucine_biosynthesis_xml_me NODE_HEIGHT" value="15.0"/>
    <att type="string" name="canonicalName" value="3-isopropylmalate_dehydratase"/>
    <att type="string" name="CELLDESIGNER_ALIAS" value="e16"/>
    <att type="string" name="vizmap:vv10290Valine_leucine_and_isoleucine_biosynthesis_xml NODE_HEIGHT" value="15.0"/>
    <att type="string" name="vizmap:vv10290Valine_leucine_and_isoleucine_biosynthesis_xml_me NODE_SHAPE" value="OCTAGON"/>
    <att type="string" name="CELLDESIGNER_NODE_TYPE" value="PROTEIN"/>
    <att type="string" name="vizmap:vv10290Valine_leucine_and_isoleucine_biosynthesis_xml NODE_FILL_COLOR" value="java.awt.Color[r=255,g=255,b=255]"/>
    <att type="string" name="CELLDESIGNER_SPECIES" value="E4_2_1_33"/>
    <att type="string" name="vizmap:vv10290Valine_leucine_and_isoleucine_biosynthesis_xml NODE_SHAPE" value="OCTAGON"/>
    <graphics type="OCTAGON" h="15.0" w="250.0" x="873.0" y="70.0" fill="#ffffff" width="1" outline="#000000"/>
  </node>
  <node label="rGSVIVP00034729001" id="-823">
    <att type="string" name="vizmap:vv10290Valine_leucine_and_isoleucine_biosynthesis_xml_me NODE_WIDTH" value="130.0"/>
    <att type="string" name="vizmap:vv10290Valine_leucine_and_isoleucine_biosynthesis_xml NODE_WIDTH" value="130.0"/>
    <att type="string" name="vizmap:vv10290Valine_leucine_and_isoleucine_biosynthesis_xml_me NODE_HEIGHT" value="15.0"/>
    <att type="string" name="canonicalName" value="GSVIVP00034729001"/>
    <att type="string" name="CELLDESIGNER_ALIAS" value="sa12863e17"/>
    <att type="string" name="vizmap:vv10290Valine_leucine_and_isoleucine_biosynthesis_xml NODE_HEIGHT" value="15.0"/>
    <att type="string" name="vizmap:vv10290Valine_leucine_and_isoleucine_biosynthesis_xml_me NODE_SHAPE" value="RECT"/>
    <att type="string" name="CELLDESIGNER_NODE_TYPE" value="RNA"/>
    <att type="string" name="vizmap:vv10290Valine_leucine_and_isoleucine_biosynthesis_xml NODE_FILL_COLOR" value="java.awt.Color[r=255,g=255,b=255]"/>
    <att type="string" name="CELLDESIGNER_SPECIES" value="GSVIVP00034729001"/>
    <att type="string" name="vizmap:vv10770Pantothenate_and_CoA_biosynthesis_xml NODE_HEIGHT" value="15.0"/>
    <att type="string" name="vizmap:vv10770Pantothenate_and_CoA_biosynthesis_xml NODE_SHAPE" value="RECT"/>
    <att type="string" name="vizmap:vv10290Valine_leucine_and_isoleucine_biosynthesis_xml NODE_SHAPE" value="RECT"/>
    <att type="string" name="vizmap:vv10770Pantothenate_and_CoA_biosynthesis_xml NODE_FILL_COLOR" value="java.awt.Color[r=255,g=255,b=255]"/>
    <att type="string" name="vizmap:vv10770Pantothenate_and_CoA_biosynthesis_xml NODE_WIDTH" value="130.0"/>
    <att type="string" name="vizmap:vv10770Pantothenate_and_CoA_biosynthesis_xml_me NODE_FILL_COLOR" value="java.awt.Color[r=255,g=255,b=255]"/>
    <att type="string" name="vizmap:vv10770Pantothenate_and_CoA_biosynthesis_xml_me NODE_SHAPE" value="RECT"/>
    <graphics type="RECTANGLE" h="15.0" w="150.0" x="577.0" y="248.25" fill="#ffffff" width="1" outline="#000000"/>
  </node>
  <node label="rGSVIVP00037861001" id="-822">
    <att type="string" name="vizmap:vv10290Valine_leucine_and_isoleucine_biosynthesis_xml_me NODE_WIDTH" value="130.0"/>
    <att type="string" name="vizmap:vv10290Valine_leucine_and_isoleucine_biosynthesis_xml NODE_WIDTH" value="130.0"/>
    <att type="string" name="vizmap:vv10290Valine_leucine_and_isoleucine_biosynthesis_xml_me NODE_HEIGHT" value="15.0"/>
    <att type="string" name="canonicalName" value="GSVIVP00037861001"/>
    <att type="string" name="CELLDESIGNER_ALIAS" value="sa11834e17"/>
    <att type="string" name="vizmap:vv10290Valine_leucine_and_isoleucine_biosynthesis_xml NODE_HEIGHT" value="15.0"/>
    <att type="string" name="vizmap:vv10290Valine_leucine_and_isoleucine_biosynthesis_xml_me NODE_SHAPE" value="RECT"/>
    <att type="string" name="CELLDESIGNER_NODE_TYPE" value="RNA"/>
    <att type="string" name="vizmap:vv10290Valine_leucine_and_isoleucine_biosynthesis_xml NODE_FILL_COLOR" value="java.awt.Color[r=255,g=255,b=255]"/>
    <att type="string" name="CELLDESIGNER_SPECIES" value="GSVIVP00037861001"/>
    <att type="string" name="vizmap:vv10770Pantothenate_and_CoA_biosynthesis_xml NODE_HEIGHT" value="15.0"/>
    <att type="string" name="vizmap:vv10770Pantothenate_and_CoA_biosynthesis_xml NODE_SHAPE" value="RECT"/>
    <att type="string" name="vizmap:vv10290Valine_leucine_and_isoleucine_biosynthesis_xml NODE_SHAPE" value="RECT"/>
    <att type="string" name="vizmap:vv10770Pantothenate_and_CoA_biosynthesis_xml NODE_FILL_COLOR" value="java.awt.Color[r=255,g=255,b=255]"/>
    <att type="string" name="vizmap:vv10770Pantothenate_and_CoA_biosynthesis_xml NODE_WIDTH" value="130.0"/>
    <att type="string" name="vizmap:vv10770Pantothenate_and_CoA_biosynthesis_xml_me NODE_FILL_COLOR" value="java.awt.Color[r=255,g=255,b=255]"/>
    <att type="string" name="vizmap:vv10770Pantothenate_and_CoA_biosynthesis_xml_me NODE_SHAPE" value="RECT"/>
    <graphics type="RECTANGLE" h="15.0" w="150.0" x="577.0" y="264.0" fill="#ffffff" width="1" outline="#000000"/>
  </node>
  <node label="rGSVIVP00012144001" id="-821">
    <att type="string" name="vizmap:vv10290Valine_leucine_and_isoleucine_biosynthesis_xml_me NODE_WIDTH" value="130.0"/>
    <att type="string" name="vizmap:vv10290Valine_leucine_and_isoleucine_biosynthesis_xml NODE_WIDTH" value="130.0"/>
    <att type="string" name="vizmap:vv10290Valine_leucine_and_isoleucine_biosynthesis_xml_me NODE_HEIGHT" value="15.0"/>
    <att type="string" name="canonicalName" value="GSVIVP00012144001"/>
    <att type="string" name="CELLDESIGNER_ALIAS" value="sa11512e17"/>
    <att type="string" name="vizmap:vv10290Valine_leucine_and_isoleucine_biosynthesis_xml NODE_HEIGHT" value="15.0"/>
    <att type="string" name="vizmap:vv10290Valine_leucine_and_isoleucine_biosynthesis_xml_me NODE_SHAPE" value="RECT"/>
    <att type="string" name="CELLDESIGNER_NODE_TYPE" value="RNA"/>
    <att type="string" name="vizmap:vv10290Valine_leucine_and_isoleucine_biosynthesis_xml NODE_FILL_COLOR" value="java.awt.Color[r=255,g=255,b=255]"/>
    <att type="string" name="CELLDESIGNER_SPECIES" value="GSVIVP00012144001"/>
    <att type="string" name="vizmap:vv10770Pantothenate_and_CoA_biosynthesis_xml NODE_HEIGHT" value="15.0"/>
    <att type="string" name="vizmap:vv10770Pantothenate_and_CoA_biosynthesis_xml NODE_SHAPE" value="RECT"/>
    <att type="string" name="vizmap:vv10290Valine_leucine_and_isoleucine_biosynthesis_xml NODE_SHAPE" value="RECT"/>
    <att type="string" name="vizmap:vv10770Pantothenate_and_CoA_biosynthesis_xml NODE_FILL_COLOR" value="java.awt.Color[r=255,g=255,b=255]"/>
    <att type="string" name="vizmap:vv10770Pantothenate_and_CoA_biosynthesis_xml NODE_WIDTH" value="130.0"/>
    <att type="string" name="vizmap:vv10770Pantothenate_and_CoA_biosynthesis_xml_me NODE_FILL_COLOR" value="java.awt.Color[r=255,g=255,b=255]"/>
    <att type="string" name="vizmap:vv10770Pantothenate_and_CoA_biosynthesis_xml_me NODE_SHAPE" value="RECT"/>
    <graphics type="RECTANGLE" h="15.0" w="150.0" x="577.0" y="280.75" fill="#ffffff" width="1" outline="#000000"/>
  </node>
  <node label="rGSVIVP00035298001" id="-820">
    <att type="string" name="vizmap:vv10290Valine_leucine_and_isoleucine_biosynthesis_xml_me NODE_WIDTH" value="130.0"/>
    <att type="string" name="vizmap:vv10290Valine_leucine_and_isoleucine_biosynthesis_xml NODE_WIDTH" value="130.0"/>
    <att type="string" name="vizmap:vv10290Valine_leucine_and_isoleucine_biosynthesis_xml_me NODE_HEIGHT" value="15.0"/>
    <att type="string" name="canonicalName" value="GSVIVP00035298001"/>
    <att type="string" name="CELLDESIGNER_ALIAS" value="sa12928e21"/>
    <att type="string" name="vizmap:vv10290Valine_leucine_and_isoleucine_biosynthesis_xml NODE_HEIGHT" value="15.0"/>
    <att type="string" name="vizmap:vv10290Valine_leucine_and_isoleucine_biosynthesis_xml_me NODE_SHAPE" value="RECT"/>
    <att type="string" name="CELLDESIGNER_NODE_TYPE" value="RNA"/>
    <att type="string" name="vizmap:vv10290Valine_leucine_and_isoleucine_biosynthesis_xml NODE_FILL_COLOR" value="java.awt.Color[r=255,g=255,b=255]"/>
    <att type="string" name="CELLDESIGNER_SPECIES" value="GSVIVP00035298001"/>
    <att type="string" name="vizmap:vv10290Valine_leucine_and_isoleucine_biosynthesis_xml NODE_SHAPE" value="RECT"/>
    <graphics type="RECTANGLE" h="15.0" w="150.0" x="954.0" y="637.0" fill="#ffffff" width="1" outline="#000000"/>
  </node>
  <node label="rGSVIVP00026591001" id="-819">
    <att type="string" name="vizmap:vv10290Valine_leucine_and_isoleucine_biosynthesis_xml_me NODE_WIDTH" value="130.0"/>
    <att type="string" name="vizmap:vv10290Valine_leucine_and_isoleucine_biosynthesis_xml NODE_WIDTH" value="130.0"/>
    <att type="string" name="vizmap:vv10290Valine_leucine_and_isoleucine_biosynthesis_xml_me NODE_HEIGHT" value="15.0"/>
    <att type="string" name="canonicalName" value="GSVIVP00026591001"/>
    <att type="string" name="CELLDESIGNER_ALIAS" value="sa13514e20"/>
    <att type="string" name="vizmap:vv10290Valine_leucine_and_isoleucine_biosynthesis_xml NODE_HEIGHT" value="15.0"/>
    <att type="string" name="vizmap:vv10290Valine_leucine_and_isoleucine_biosynthesis_xml_me NODE_SHAPE" value="RECT"/>
    <att type="string" name="CELLDESIGNER_NODE_TYPE" value="RNA"/>
    <att type="string" name="vizmap:vv10290Valine_leucine_and_isoleucine_biosynthesis_xml NODE_FILL_COLOR" value="java.awt.Color[r=255,g=255,b=255]"/>
    <att type="string" name="CELLDESIGNER_SPECIES" value="GSVIVP00026591001"/>
    <att type="string" name="vizmap:vv10290Valine_leucine_and_isoleucine_biosynthesis_xml NODE_SHAPE" value="RECT"/>
    <graphics type="RECTANGLE" h="15.0" w="150.0" x="237.0" y="75.0" fill="#ffffff" width="1" outline="#000000"/>
  </node>
  <node label="rGSVIVP00000550001" id="-818">
    <att type="string" name="vizmap:vv10290Valine_leucine_and_isoleucine_biosynthesis_xml_me NODE_WIDTH" value="130.0"/>
    <att type="string" name="vizmap:vv10290Valine_leucine_and_isoleucine_biosynthesis_xml NODE_WIDTH" value="130.0"/>
    <att type="string" name="vizmap:vv10290Valine_leucine_and_isoleucine_biosynthesis_xml_me NODE_HEIGHT" value="15.0"/>
    <att type="string" name="canonicalName" value="GSVIVP00000550001"/>
    <att type="string" name="CELLDESIGNER_ALIAS" value="sa13174e14"/>
    <att type="string" name="vizmap:vv10290Valine_leucine_and_isoleucine_biosynthesis_xml NODE_HEIGHT" value="15.0"/>
    <att type="string" name="vizmap:vv10290Valine_leucine_and_isoleucine_biosynthesis_xml_me NODE_SHAPE" value="RECT"/>
    <att type="string" name="CELLDESIGNER_NODE_TYPE" value="RNA"/>
    <att type="string" name="vizmap:vv10290Valine_leucine_and_isoleucine_biosynthesis_xml NODE_FILL_COLOR" value="java.awt.Color[r=255,g=255,b=255]"/>
    <att type="string" name="CELLDESIGNER_SPECIES" value="GSVIVP00000550001"/>
    <att type="string" name="vizmap:vv10290Valine_leucine_and_isoleucine_biosynthesis_xml NODE_SHAPE" value="RECT"/>
    <graphics type="RECTANGLE" h="15.0" w="150.0" x="71.0" y="23.0" fill="#ffffff" width="1" outline="#000000"/>
  </node>
  <node label="rGSVIVP00001677001" id="-817">
    <att type="string" name="vizmap:vv10290Valine_leucine_and_isoleucine_biosynthesis_xml_me NODE_WIDTH" value="130.0"/>
    <att type="string" name="vizmap:vv10290Valine_leucine_and_isoleucine_biosynthesis_xml NODE_WIDTH" value="130.0"/>
    <att type="string" name="vizmap:vv10290Valine_leucine_and_isoleucine_biosynthesis_xml_me NODE_HEIGHT" value="15.0"/>
    <att type="string" name="canonicalName" value="GSVIVP00001677001"/>
    <att type="string" name="CELLDESIGNER_ALIAS" value="sa14368e13"/>
    <att type="string" name="vizmap:vv10290Valine_leucine_and_isoleucine_biosynthesis_xml NODE_HEIGHT" value="15.0"/>
    <att type="string" name="vizmap:vv10290Valine_leucine_and_isoleucine_biosynthesis_xml_me NODE_SHAPE" value="RECT"/>
    <att type="string" name="CELLDESIGNER_NODE_TYPE" value="RNA"/>
    <att type="string" name="vizmap:vv10290Valine_leucine_and_isoleucine_biosynthesis_xml NODE_FILL_COLOR" value="java.awt.Color[r=255,g=255,b=255]"/>
    <att type="string" name="CELLDESIGNER_SPECIES" value="GSVIVP00001677001"/>
    <att type="string" name="vizmap:vv10290Valine_leucine_and_isoleucine_biosynthesis_xml NODE_SHAPE" value="RECT"/>
    <graphics type="RECTANGLE" h="15.0" w="150.0" x="528.0" y="556.0" fill="#ffffff" width="1" outline="#000000"/>
  </node>
  <node label="rGSVIVP00007414001" id="-816">
    <att type="string" name="vizmap:vv10290Valine_leucine_and_isoleucine_biosynthesis_xml_me NODE_WIDTH" value="130.0"/>
    <att type="string" name="vizmap:vv10290Valine_leucine_and_isoleucine_biosynthesis_xml NODE_WIDTH" value="130.0"/>
    <att type="string" name="vizmap:vv10290Valine_leucine_and_isoleucine_biosynthesis_xml_me NODE_HEIGHT" value="15.0"/>
    <att type="string" name="canonicalName" value="GSVIVP00007414001"/>
    <att type="string" name="CELLDESIGNER_ALIAS" value="sa13712e13"/>
    <att type="string" name="vizmap:vv10290Valine_leucine_and_isoleucine_biosynthesis_xml NODE_HEIGHT" value="15.0"/>
    <att type="string" name="vizmap:vv10290Valine_leucine_and_isoleucine_biosynthesis_xml_me NODE_SHAPE" value="RECT"/>
    <att type="string" name="CELLDESIGNER_NODE_TYPE" value="RNA"/>
    <att type="string" name="vizmap:vv10290Valine_leucine_and_isoleucine_biosynthesis_xml NODE_FILL_COLOR" value="java.awt.Color[r=255,g=255,b=255]"/>
    <att type="string" name="CELLDESIGNER_SPECIES" value="GSVIVP00007414001"/>
    <att type="string" name="vizmap:vv10290Valine_leucine_and_isoleucine_biosynthesis_xml NODE_SHAPE" value="RECT"/>
    <graphics type="RECTANGLE" h="15.0" w="150.0" x="528.0" y="571.0" fill="#ffffff" width="1" outline="#000000"/>
  </node>
  <node label="rGSVIVP00022470001" id="-815">
    <att type="string" name="vizmap:vv10290Valine_leucine_and_isoleucine_biosynthesis_xml_me NODE_WIDTH" value="130.0"/>
    <att type="string" name="vizmap:vv10290Valine_leucine_and_isoleucine_biosynthesis_xml NODE_WIDTH" value="130.0"/>
    <att type="string" name="vizmap:vv10290Valine_leucine_and_isoleucine_biosynthesis_xml_me NODE_HEIGHT" value="15.0"/>
    <att type="string" name="canonicalName" value="GSVIVP00022470001"/>
    <att type="string" name="CELLDESIGNER_ALIAS" value="sa10311e13"/>
    <att type="string" name="vizmap:vv10290Valine_leucine_and_isoleucine_biosynthesis_xml NODE_HEIGHT" value="15.0"/>
    <att type="string" name="vizmap:vv10290Valine_leucine_and_isoleucine_biosynthesis_xml_me NODE_SHAPE" value="RECT"/>
    <att type="string" name="CELLDESIGNER_NODE_TYPE" value="RNA"/>
    <att type="string" name="vizmap:vv10290Valine_leucine_and_isoleucine_biosynthesis_xml NODE_FILL_COLOR" value="java.awt.Color[r=255,g=255,b=255]"/>
    <att type="string" name="CELLDESIGNER_SPECIES" value="GSVIVP00022470001"/>
    <att type="string" name="vizmap:vv10290Valine_leucine_and_isoleucine_biosynthesis_xml NODE_SHAPE" value="RECT"/>
    <graphics type="RECTANGLE" h="15.0" w="150.0" x="528.0" y="588.0" fill="#ffffff" width="1" outline="#000000"/>
  </node>
  <node label="rGSVIVP00019784001" id="-814">
    <att type="string" name="vizmap:vv10290Valine_leucine_and_isoleucine_biosynthesis_xml_me NODE_WIDTH" value="130.0"/>
    <att type="string" name="vizmap:vv10290Valine_leucine_and_isoleucine_biosynthesis_xml NODE_WIDTH" value="130.0"/>
    <att type="string" name="vizmap:vv10290Valine_leucine_and_isoleucine_biosynthesis_xml_me NODE_HEIGHT" value="15.0"/>
    <att type="string" name="canonicalName" value="GSVIVP00019784001"/>
    <att type="string" name="CELLDESIGNER_ALIAS" value="sa14584e12"/>
    <att type="string" name="vizmap:vv10290Valine_leucine_and_isoleucine_biosynthesis_xml NODE_HEIGHT" value="15.0"/>
    <att type="string" name="vizmap:vv10290Valine_leucine_and_isoleucine_biosynthesis_xml_me NODE_SHAPE" value="RECT"/>
    <att type="string" name="CELLDESIGNER_NODE_TYPE" value="RNA"/>
    <att type="string" name="vizmap:vv10290Valine_leucine_and_isoleucine_biosynthesis_xml NODE_FILL_COLOR" value="java.awt.Color[r=255,g=255,b=255]"/>
    <att type="string" name="CELLDESIGNER_SPECIES" value="GSVIVP00019784001"/>
    <att type="string" name="vizmap:vv10290Valine_leucine_and_isoleucine_biosynthesis_xml NODE_SHAPE" value="RECT"/>
    <graphics type="RECTANGLE" h="15.0" w="150.0" x="73.0" y="596.5" fill="#ffffff" width="1" outline="#000000"/>
  </node>
  <node label="rGSVIVP00001918001" id="-813">
    <att type="string" name="vizmap:vv10290Valine_leucine_and_isoleucine_biosynthesis_xml_me NODE_WIDTH" value="130.0"/>
    <att type="string" name="vizmap:vv10290Valine_leucine_and_isoleucine_biosynthesis_xml NODE_WIDTH" value="130.0"/>
    <att type="string" name="vizmap:vv10290Valine_leucine_and_isoleucine_biosynthesis_xml_me NODE_HEIGHT" value="15.0"/>
    <att type="string" name="canonicalName" value="GSVIVP00001918001"/>
    <att type="string" name="CELLDESIGNER_ALIAS" value="sa13539e12"/>
    <att type="string" name="vizmap:vv10290Valine_leucine_and_isoleucine_biosynthesis_xml NODE_HEIGHT" value="15.0"/>
    <att type="string" name="vizmap:vv10290Valine_leucine_and_isoleucine_biosynthesis_xml_me NODE_SHAPE" value="RECT"/>
    <att type="string" name="CELLDESIGNER_NODE_TYPE" value="RNA"/>
    <att type="string" name="vizmap:vv10290Valine_leucine_and_isoleucine_biosynthesis_xml NODE_FILL_COLOR" value="java.awt.Color[r=255,g=255,b=255]"/>
    <att type="string" name="CELLDESIGNER_SPECIES" value="GSVIVP00001918001"/>
    <att type="string" name="vizmap:vv10290Valine_leucine_and_isoleucine_biosynthesis_xml NODE_SHAPE" value="RECT"/>
    <graphics type="RECTANGLE" h="15.0" w="150.0" x="73.0" y="612.0" fill="#ffffff" width="1" outline="#000000"/>
  </node>
  <node label="rGSVIVP00010662001" id="-812">
    <att type="string" name="vizmap:vv10290Valine_leucine_and_isoleucine_biosynthesis_xml_me NODE_WIDTH" value="130.0"/>
    <att type="string" name="vizmap:vv10290Valine_leucine_and_isoleucine_biosynthesis_xml NODE_WIDTH" value="130.0"/>
    <att type="string" name="vizmap:vv10290Valine_leucine_and_isoleucine_biosynthesis_xml_me NODE_HEIGHT" value="15.0"/>
    <att type="string" name="canonicalName" value="GSVIVP00010662001"/>
    <att type="string" name="CELLDESIGNER_ALIAS" value="sa12995e16"/>
    <att type="string" name="vizmap:vv10290Valine_leucine_and_isoleucine_biosynthesis_xml NODE_HEIGHT" value="15.0"/>
    <att type="string" name="vizmap:vv10290Valine_leucine_and_isoleucine_biosynthesis_xml_me NODE_SHAPE" value="RECT"/>
    <att type="string" name="CELLDESIGNER_NODE_TYPE" value="RNA"/>
    <att type="string" name="vizmap:vv10290Valine_leucine_and_isoleucine_biosynthesis_xml NODE_FILL_COLOR" value="java.awt.Color[r=255,g=255,b=255]"/>
    <att type="string" name="CELLDESIGNER_SPECIES" value="GSVIVP00010662001"/>
    <att type="string" name="vizmap:vv10770Pantothenate_and_CoA_biosynthesis_xml NODE_HEIGHT" value="15.0"/>
    <att type="string" name="vizmap:vv10770Pantothenate_and_CoA_biosynthesis_xml NODE_SHAPE" value="RECT"/>
    <att type="string" name="vizmap:vv10290Valine_leucine_and_isoleucine_biosynthesis_xml NODE_SHAPE" value="RECT"/>
    <att type="string" name="vizmap:vv10770Pantothenate_and_CoA_biosynthesis_xml NODE_FILL_COLOR" value="java.awt.Color[r=255,g=255,b=255]"/>
    <att type="string" name="vizmap:vv10770Pantothenate_and_CoA_biosynthesis_xml NODE_WIDTH" value="130.0"/>
    <att type="string" name="vizmap:vv10770Pantothenate_and_CoA_biosynthesis_xml_me NODE_FILL_COLOR" value="java.awt.Color[r=255,g=255,b=255]"/>
    <att type="string" name="vizmap:vv10770Pantothenate_and_CoA_biosynthesis_xml_me NODE_SHAPE" value="RECT"/>
    <graphics type="RECTANGLE" h="15.0" w="150.0" x="314.0" y="475.0" fill="#ffffff" width="1" outline="#000000"/>
  </node>
  <node label="rGSVIVP00015014001" id="-811">
    <att type="string" name="vizmap:vv10290Valine_leucine_and_isoleucine_biosynthesis_xml_me NODE_WIDTH" value="130.0"/>
    <att type="string" name="vizmap:vv10290Valine_leucine_and_isoleucine_biosynthesis_xml NODE_WIDTH" value="130.0"/>
    <att type="string" name="vizmap:vv10290Valine_leucine_and_isoleucine_biosynthesis_xml_me NODE_HEIGHT" value="15.0"/>
    <att type="string" name="canonicalName" value="GSVIVP00015014001"/>
    <att type="string" name="CELLDESIGNER_ALIAS" value="sa12909e16"/>
    <att type="string" name="vizmap:vv10290Valine_leucine_and_isoleucine_biosynthesis_xml NODE_HEIGHT" value="15.0"/>
    <att type="string" name="vizmap:vv10290Valine_leucine_and_isoleucine_biosynthesis_xml_me NODE_SHAPE" value="RECT"/>
    <att type="string" name="CELLDESIGNER_NODE_TYPE" value="RNA"/>
    <att type="string" name="vizmap:vv10290Valine_leucine_and_isoleucine_biosynthesis_xml NODE_FILL_COLOR" value="java.awt.Color[r=255,g=255,b=255]"/>
    <att type="string" name="CELLDESIGNER_SPECIES" value="GSVIVP00015014001"/>
    <att type="string" name="vizmap:vv10770Pantothenate_and_CoA_biosynthesis_xml NODE_HEIGHT" value="15.0"/>
    <att type="string" name="vizmap:vv10770Pantothenate_and_CoA_biosynthesis_xml NODE_SHAPE" value="RECT"/>
    <att type="string" name="vizmap:vv10290Valine_leucine_and_isoleucine_biosynthesis_xml NODE_SHAPE" value="RECT"/>
    <att type="string" name="vizmap:vv10770Pantothenate_and_CoA_biosynthesis_xml NODE_FILL_COLOR" value="java.awt.Color[r=255,g=255,b=255]"/>
    <att type="string" name="vizmap:vv10770Pantothenate_and_CoA_biosynthesis_xml NODE_WIDTH" value="130.0"/>
    <att type="string" name="vizmap:vv10770Pantothenate_and_CoA_biosynthesis_xml_me NODE_FILL_COLOR" value="java.awt.Color[r=255,g=255,b=255]"/>
    <att type="string" name="vizmap:vv10770Pantothenate_and_CoA_biosynthesis_xml_me NODE_SHAPE" value="RECT"/>
    <graphics type="RECTANGLE" h="15.0" w="150.0" x="313.0" y="491.0" fill="#ffffff" width="1" outline="#000000"/>
  </node>
  <node label="rGSVIVP00011140001" id="-810">
    <att type="string" name="vizmap:vv10290Valine_leucine_and_isoleucine_biosynthesis_xml_me NODE_WIDTH" value="130.0"/>
    <att type="string" name="vizmap:vv10290Valine_leucine_and_isoleucine_biosynthesis_xml NODE_WIDTH" value="130.0"/>
    <att type="string" name="vizmap:vv10290Valine_leucine_and_isoleucine_biosynthesis_xml_me NODE_HEIGHT" value="15.0"/>
    <att type="string" name="canonicalName" value="GSVIVP00011140001"/>
    <att type="string" name="CELLDESIGNER_ALIAS" value="sa12542e16"/>
    <att type="string" name="vizmap:vv10290Valine_leucine_and_isoleucine_biosynthesis_xml NODE_HEIGHT" value="15.0"/>
    <att type="string" name="vizmap:vv10290Valine_leucine_and_isoleucine_biosynthesis_xml_me NODE_SHAPE" value="RECT"/>
    <att type="string" name="CELLDESIGNER_NODE_TYPE" value="RNA"/>
    <att type="string" name="vizmap:vv10290Valine_leucine_and_isoleucine_biosynthesis_xml NODE_FILL_COLOR" value="java.awt.Color[r=255,g=255,b=255]"/>
    <att type="string" name="CELLDESIGNER_SPECIES" value="GSVIVP00011140001"/>
    <att type="string" name="vizmap:vv10770Pantothenate_and_CoA_biosynthesis_xml NODE_HEIGHT" value="15.0"/>
    <att type="string" name="vizmap:vv10770Pantothenate_and_CoA_biosynthesis_xml NODE_SHAPE" value="RECT"/>
    <att type="string" name="vizmap:vv10290Valine_leucine_and_isoleucine_biosynthesis_xml NODE_SHAPE" value="RECT"/>
    <att type="string" name="vizmap:vv10770Pantothenate_and_CoA_biosynthesis_xml NODE_FILL_COLOR" value="java.awt.Color[r=255,g=255,b=255]"/>
    <att type="string" name="vizmap:vv10770Pantothenate_and_CoA_biosynthesis_xml NODE_WIDTH" value="130.0"/>
    <att type="string" name="vizmap:vv10770Pantothenate_and_CoA_biosynthesis_xml_me NODE_FILL_COLOR" value="java.awt.Color[r=255,g=255,b=255]"/>
    <att type="string" name="vizmap:vv10770Pantothenate_and_CoA_biosynthesis_xml_me NODE_SHAPE" value="RECT"/>
    <graphics type="RECTANGLE" h="15.0" w="150.0" x="317.0" y="507.0" fill="#ffffff" width="1" outline="#000000"/>
  </node>
  <node label="rGSVIVP00022872001" id="-809">
    <att type="string" name="vizmap:vv10290Valine_leucine_and_isoleucine_biosynthesis_xml_me NODE_WIDTH" value="130.0"/>
    <att type="string" name="vizmap:vv10290Valine_leucine_and_isoleucine_biosynthesis_xml NODE_WIDTH" value="130.0"/>
    <att type="string" name="vizmap:vv10290Valine_leucine_and_isoleucine_biosynthesis_xml_me NODE_HEIGHT" value="15.0"/>
    <att type="string" name="canonicalName" value="GSVIVP00022872001"/>
    <att type="string" name="CELLDESIGNER_ALIAS" value="sa12370e16"/>
    <att type="string" name="vizmap:vv10290Valine_leucine_and_isoleucine_biosynthesis_xml NODE_HEIGHT" value="15.0"/>
    <att type="string" name="vizmap:vv10290Valine_leucine_and_isoleucine_biosynthesis_xml_me NODE_SHAPE" value="RECT"/>
    <att type="string" name="CELLDESIGNER_NODE_TYPE" value="RNA"/>
    <att type="string" name="vizmap:vv10290Valine_leucine_and_isoleucine_biosynthesis_xml NODE_FILL_COLOR" value="java.awt.Color[r=255,g=255,b=255]"/>
    <att type="string" name="CELLDESIGNER_SPECIES" value="GSVIVP00022872001"/>
    <att type="string" name="vizmap:vv10770Pantothenate_and_CoA_biosynthesis_xml NODE_HEIGHT" value="15.0"/>
    <att type="string" name="vizmap:vv10770Pantothenate_and_CoA_biosynthesis_xml NODE_SHAPE" value="RECT"/>
    <att type="string" name="vizmap:vv10290Valine_leucine_and_isoleucine_biosynthesis_xml NODE_SHAPE" value="RECT"/>
    <att type="string" name="vizmap:vv10770Pantothenate_and_CoA_biosynthesis_xml NODE_FILL_COLOR" value="java.awt.Color[r=255,g=255,b=255]"/>
    <att type="string" name="vizmap:vv10770Pantothenate_and_CoA_biosynthesis_xml NODE_WIDTH" value="130.0"/>
    <att type="string" name="vizmap:vv10770Pantothenate_and_CoA_biosynthesis_xml_me NODE_FILL_COLOR" value="java.awt.Color[r=255,g=255,b=255]"/>
    <att type="string" name="vizmap:vv10770Pantothenate_and_CoA_biosynthesis_xml_me NODE_SHAPE" value="RECT"/>
    <graphics type="RECTANGLE" h="15.0" w="150.0" x="319.0" y="523.0" fill="#ffffff" width="1" outline="#000000"/>
  </node>
  <node label="rDV938967" id="-26">
    <att type="string" name="vizmap:vv10010glycolysis_xml NODE_HEIGHT" value="15.0"/>
    <att type="string" name="vizmap:vv10290Valine_leucine_and_isoleucine_biosynthesis_xml_me NODE_WIDTH" value="130.0"/>
    <att type="string" name="vizmap:vv10290Valine_leucine_and_isoleucine_biosynthesis_xml NODE_WIDTH" value="130.0"/>
    <att type="string" name="vizmap:vv10620Pyruvate_metabolism_xml NODE_WIDTH" value="130.0"/>
    <att type="string" name="vizmap:vv10290Valine_leucine_and_isoleucine_biosynthesis_xml_me NODE_HEIGHT" value="15.0"/>
    <att type="string" name="canonicalName" value="DV938967"/>
    <att type="string" name="vizmap:vv10010glycolysis_xml NODE_WIDTH" value="130.0"/>
    <att type="string" name="CELLDESIGNER_ALIAS" value="sa10039e4"/>
    <att type="string" name="vizmap:vv10620Pyruvate_metabolism_xml NODE_SHAPE" value="RECT"/>
    <att type="string" name="vizmap:vv10290Valine_leucine_and_isoleucine_biosynthesis_xml NODE_HEIGHT" value="15.0"/>
    <att type="string" name="vizmap:vv10010glycolysis_xml NODE_SHAPE" value="RECT"/>
    <att type="string" name="vizmap:vv10010glycolysis_xml NODE_FILL_COLOR" value="java.awt.Color[r=255,g=255,b=255]"/>
    <att type="string" name="vizmap:vv10620Pyruvate_metabolism_xml_me NODE_WIDTH" value="130.0"/>
    <att type="string" name="vizmap:vv10290Valine_leucine_and_isoleucine_biosynthesis_xml_me NODE_SHAPE" value="RECT"/>
    <att type="string" name="CELLDESIGNER_NODE_TYPE" value="RNA"/>
    <att type="string" name="vizmap:vv10620Pyruvate_metabolism_xml NODE_HEIGHT" value="15.0"/>
    <att type="string" name="vizmap:vv10290Valine_leucine_and_isoleucine_biosynthesis_xml NODE_FILL_COLOR" value="java.awt.Color[r=255,g=255,b=255]"/>
    <att type="string" name="vizmap:vv10010glycolysis_xml_me NODE_HEIGHT" value="15.0"/>
    <att type="string" name="vizmap:vv10620Pyruvate_metabolism_xml_me NODE_SHAPE" value="RECT"/>
    <att type="string" name="CELLDESIGNER_SPECIES" value="DV938967"/>
    <att type="string" name="vizmap:vv10010glycolysis_xml_me NODE_SHAPE" value="RECT"/>
    <att type="string" name="vizmap:vv10620Pyruvate_metabolism_xml_me NODE_HEIGHT" value="15.0"/>
    <att type="string" name="vizmap:vv10010glycolysis_xml_me NODE_WIDTH" value="130.0"/>
    <att type="string" name="vizmap:vv10010glycolysis_xml_me NODE_FILL_COLOR" value="java.awt.Color[r=255,g=255,b=255]"/>
    <att type="string" name="vizmap:vv10290Valine_leucine_and_isoleucine_biosynthesis_xml NODE_SHAPE" value="RECT"/>
    <att type="string" name="vizmap:vv10620Pyruvate_metabolism_xml NODE_FILL_COLOR" value="java.awt.Color[r=255,g=255,b=255]"/>
    <graphics type="RECTANGLE" h="15.0" w="150.0" x="863.0" y="284.0" fill="#ffffff" width="1" outline="#000000"/>
  </node>
  <node label="rTC58820" id="-234">
    <att type="string" name="vizmap:vv10010glycolysis_xml NODE_HEIGHT" value="15.0"/>
    <att type="string" name="vizmap:vv10290Valine_leucine_and_isoleucine_biosynthesis_xml_me NODE_WIDTH" value="130.0"/>
    <att type="string" name="vizmap:vv10290Valine_leucine_and_isoleucine_biosynthesis_xml NODE_WIDTH" value="130.0"/>
    <att type="string" name="vizmap:vv10620Pyruvate_metabolism_xml NODE_WIDTH" value="130.0"/>
    <att type="string" name="vizmap:vv10290Valine_leucine_and_isoleucine_biosynthesis_xml_me NODE_HEIGHT" value="15.0"/>
    <att type="string" name="canonicalName" value="TC58820"/>
    <att type="string" name="vizmap:vv10010glycolysis_xml NODE_WIDTH" value="130.0"/>
    <att type="string" name="CELLDESIGNER_ALIAS" value="sa10075e4"/>
    <att type="string" name="vizmap:vv10620Pyruvate_metabolism_xml NODE_SHAPE" value="RECT"/>
    <att type="string" name="vizmap:vv10290Valine_leucine_and_isoleucine_biosynthesis_xml NODE_HEIGHT" value="15.0"/>
    <att type="string" name="vizmap:vv10010glycolysis_xml NODE_SHAPE" value="RECT"/>
    <att type="string" name="vizmap:vv10010glycolysis_xml NODE_FILL_COLOR" value="java.awt.Color[r=255,g=255,b=255]"/>
    <att type="string" name="vizmap:vv10620Pyruvate_metabolism_xml_me NODE_WIDTH" value="130.0"/>
    <att type="string" name="vizmap:vv10290Valine_leucine_and_isoleucine_biosynthesis_xml_me NODE_SHAPE" value="RECT"/>
    <att type="string" name="CELLDESIGNER_NODE_TYPE" value="RNA"/>
    <att type="string" name="vizmap:vv10620Pyruvate_metabolism_xml NODE_HEIGHT" value="15.0"/>
    <att type="string" name="vizmap:vv10290Valine_leucine_and_isoleucine_biosynthesis_xml NODE_FILL_COLOR" value="java.awt.Color[r=255,g=255,b=255]"/>
    <att type="string" name="vizmap:vv10010glycolysis_xml_me NODE_HEIGHT" value="15.0"/>
    <att type="string" name="vizmap:vv10620Pyruvate_metabolism_xml_me NODE_SHAPE" value="RECT"/>
    <att type="string" name="CELLDESIGNER_SPECIES" value="TC58820"/>
    <att type="string" name="vizmap:vv10010glycolysis_xml_me NODE_SHAPE" value="RECT"/>
    <att type="string" name="vizmap:vv10620Pyruvate_metabolism_xml_me NODE_HEIGHT" value="15.0"/>
    <att type="string" name="vizmap:vv10010glycolysis_xml_me NODE_WIDTH" value="130.0"/>
    <att type="string" name="vizmap:vv10010glycolysis_xml_me NODE_FILL_COLOR" value="java.awt.Color[r=255,g=255,b=255]"/>
    <att type="string" name="vizmap:vv10290Valine_leucine_and_isoleucine_biosynthesis_xml NODE_SHAPE" value="RECT"/>
    <att type="string" name="vizmap:vv10620Pyruvate_metabolism_xml NODE_FILL_COLOR" value="java.awt.Color[r=255,g=255,b=255]"/>
    <graphics type="RECTANGLE" h="15.0" w="150.0" x="863.0" y="299.6000061035156" fill="#ffffff" width="1" outline="#000000"/>
  </node>
  <node label="rGSVIVP00026872001" id="-177">
    <att type="string" name="vizmap:vv10010glycolysis_xml NODE_HEIGHT" value="15.0"/>
    <att type="string" name="vizmap:vv10290Valine_leucine_and_isoleucine_biosynthesis_xml_me NODE_WIDTH" value="130.0"/>
    <att type="string" name="vizmap:vv10290Valine_leucine_and_isoleucine_biosynthesis_xml NODE_WIDTH" value="130.0"/>
    <att type="string" name="vizmap:vv10620Pyruvate_metabolism_xml NODE_WIDTH" value="130.0"/>
    <att type="string" name="vizmap:vv10290Valine_leucine_and_isoleucine_biosynthesis_xml_me NODE_HEIGHT" value="15.0"/>
    <att type="string" name="canonicalName" value="GSVIVP00026872001"/>
    <att type="string" name="vizmap:vv10010glycolysis_xml NODE_WIDTH" value="130.0"/>
    <att type="string" name="CELLDESIGNER_ALIAS" value="sa10035e4"/>
    <att type="string" name="vizmap:vv10620Pyruvate_metabolism_xml NODE_SHAPE" value="RECT"/>
    <att type="string" name="vizmap:vv10290Valine_leucine_and_isoleucine_biosynthesis_xml NODE_HEIGHT" value="15.0"/>
    <att type="string" name="vizmap:vv10010glycolysis_xml NODE_SHAPE" value="RECT"/>
    <att type="string" name="vizmap:vv10010glycolysis_xml NODE_FILL_COLOR" value="java.awt.Color[r=255,g=255,b=255]"/>
    <att type="string" name="vizmap:vv10620Pyruvate_metabolism_xml_me NODE_WIDTH" value="130.0"/>
    <att type="string" name="vizmap:vv10290Valine_leucine_and_isoleucine_biosynthesis_xml_me NODE_SHAPE" value="RECT"/>
    <att type="string" name="CELLDESIGNER_NODE_TYPE" value="RNA"/>
    <att type="string" name="vizmap:vv10620Pyruvate_metabolism_xml NODE_HEIGHT" value="15.0"/>
    <att type="string" name="vizmap:vv10290Valine_leucine_and_isoleucine_biosynthesis_xml NODE_FILL_COLOR" value="java.awt.Color[r=255,g=255,b=255]"/>
    <att type="string" name="vizmap:vv10010glycolysis_xml_me NODE_HEIGHT" value="15.0"/>
    <att type="string" name="vizmap:vv10620Pyruvate_metabolism_xml_me NODE_SHAPE" value="RECT"/>
    <att type="string" name="CELLDESIGNER_SPECIES" value="GSVIVP00026872001"/>
    <att type="string" name="vizmap:vv10010glycolysis_xml_me NODE_SHAPE" value="RECT"/>
    <att type="string" name="vizmap:vv10620Pyruvate_metabolism_xml_me NODE_HEIGHT" value="15.0"/>
    <att type="string" name="vizmap:vv10010glycolysis_xml_me NODE_WIDTH" value="130.0"/>
    <att type="string" name="vizmap:vv10010glycolysis_xml_me NODE_FILL_COLOR" value="java.awt.Color[r=255,g=255,b=255]"/>
    <att type="string" name="vizmap:vv10290Valine_leucine_and_isoleucine_biosynthesis_xml NODE_SHAPE" value="RECT"/>
    <att type="string" name="vizmap:vv10620Pyruvate_metabolism_xml NODE_FILL_COLOR" value="java.awt.Color[r=255,g=255,b=255]"/>
    <graphics type="RECTANGLE" h="15.0" w="150.0" x="863.0" y="315.20001220703125" fill="#ffffff" width="1" outline="#000000"/>
  </node>
  <node label="rGSVIVP00006965001" id="-78">
    <att type="string" name="vizmap:vv10010glycolysis_xml NODE_HEIGHT" value="15.0"/>
    <att type="string" name="vizmap:vv10290Valine_leucine_and_isoleucine_biosynthesis_xml_me NODE_WIDTH" value="130.0"/>
    <att type="string" name="vizmap:vv10290Valine_leucine_and_isoleucine_biosynthesis_xml NODE_WIDTH" value="130.0"/>
    <att type="string" name="protein" value="GSVIVP00006965001"/>
    <att type="list" name="cytoscape.alias.list">
      <att type="string" name="cytoscape.alias.list" value="GSVIVP00006965001"/>
    </att>
    <att type="string" name="vizmap:vv10620Pyruvate_metabolism_xml NODE_WIDTH" value="130.0"/>
    <att type="string" name="vizmap:vv10290Valine_leucine_and_isoleucine_biosynthesis_xml_me NODE_HEIGHT" value="15.0"/>
    <att type="string" name="canonicalName" value="GSVIVP00006965001"/>
    <att type="string" name="vizmap:vv10010glycolysis_xml NODE_WIDTH" value="130.0"/>
    <att type="string" name="CELLDESIGNER_ALIAS" value="sa10019e4"/>
    <att type="string" name="vizmap:vv10620Pyruvate_metabolism_xml NODE_SHAPE" value="RECT"/>
    <att type="string" name="vizmap:vv10290Valine_leucine_and_isoleucine_biosynthesis_xml NODE_HEIGHT" value="15.0"/>
    <att type="string" name="vizmap:vv10010glycolysis_xml NODE_SHAPE" value="RECT"/>
    <att type="string" name="vizmap:vv10010glycolysis_xml NODE_FILL_COLOR" value="java.awt.Color[r=51,g=51,b=255]"/>
    <att type="string" name="vizmap:vv10620Pyruvate_metabolism_xml_me NODE_WIDTH" value="130.0"/>
    <att type="string" name="vizmap:vv10290Valine_leucine_and_isoleucine_biosynthesis_xml_me NODE_SHAPE" value="RECT"/>
    <att type="string" name="CELLDESIGNER_NODE_TYPE" value="RNA"/>
    <att type="string" name="vizmap:vv10620Pyruvate_metabolism_xml NODE_HEIGHT" value="15.0"/>
    <att type="string" name="vizmap:vv10290Valine_leucine_and_isoleucine_biosynthesis_xml NODE_FILL_COLOR" value="java.awt.Color[r=51,g=51,b=255]"/>
    <att type="string" name="vizmap:vv10010glycolysis_xml_me NODE_HEIGHT" value="15.0"/>
    <att type="string" name="condition" value="28LD"/>
    <att type="string" name="vizmap:vv10620Pyruvate_metabolism_xml_me NODE_SHAPE" value="RECT"/>
    <att type="string" name="CELLDESIGNER_SPECIES" value="GSVIVP00006965001"/>
    <att type="string" name="vizmap:vv10010glycolysis_xml_me NODE_SHAPE" value="RECT"/>
    <att type="string" name="vizmap:vv10620Pyruvate_metabolism_xml_me NODE_HEIGHT" value="15.0"/>
    <att type="string" name="vizmap:vv10010glycolysis_xml_me NODE_WIDTH" value="130.0"/>
    <att type="string" name="vizmap:vv10010glycolysis_xml_me NODE_FILL_COLOR" value="java.awt.Color[r=0,g=0,b=255]"/>
    <att type="string" name="vizmap:vv10290Valine_leucine_and_isoleucine_biosynthesis_xml NODE_SHAPE" value="RECT"/>
    <att type="string" name="vizmap:vv10620Pyruvate_metabolism_xml NODE_FILL_COLOR" value="java.awt.Color[r=51,g=51,b=255]"/>
    <graphics type="RECTANGLE" h="15.0" w="150.0" x="863.0" y="206.0" fill="#ffff00" width="1" outline="#000000"/>
  </node>
  <node label="rGSVIVP00028924001" id="-184">
    <att type="string" name="vizmap:vv10010glycolysis_xml NODE_HEIGHT" value="15.0"/>
    <att type="string" name="vizmap:vv10290Valine_leucine_and_isoleucine_biosynthesis_xml_me NODE_WIDTH" value="130.0"/>
    <att type="string" name="vizmap:vv10290Valine_leucine_and_isoleucine_biosynthesis_xml NODE_WIDTH" value="130.0"/>
    <att type="string" name="vizmap:vv10620Pyruvate_metabolism_xml NODE_WIDTH" value="130.0"/>
    <att type="string" name="vizmap:vv10290Valine_leucine_and_isoleucine_biosynthesis_xml_me NODE_HEIGHT" value="15.0"/>
    <att type="string" name="canonicalName" value="GSVIVP00028924001"/>
    <att type="string" name="vizmap:vv10010glycolysis_xml NODE_WIDTH" value="130.0"/>
    <att type="string" name="CELLDESIGNER_ALIAS" value="sa10123e4"/>
    <att type="string" name="vizmap:vv10620Pyruvate_metabolism_xml NODE_SHAPE" value="RECT"/>
    <att type="string" name="vizmap:vv10290Valine_leucine_and_isoleucine_biosynthesis_xml NODE_HEIGHT" value="15.0"/>
    <att type="string" name="vizmap:vv10010glycolysis_xml NODE_SHAPE" value="RECT"/>
    <att type="string" name="vizmap:vv10010glycolysis_xml NODE_FILL_COLOR" value="java.awt.Color[r=255,g=255,b=255]"/>
    <att type="string" name="vizmap:vv10620Pyruvate_metabolism_xml_me NODE_WIDTH" value="130.0"/>
    <att type="string" name="vizmap:vv10290Valine_leucine_and_isoleucine_biosynthesis_xml_me NODE_SHAPE" value="RECT"/>
    <att type="string" name="CELLDESIGNER_NODE_TYPE" value="RNA"/>
    <att type="string" name="vizmap:vv10620Pyruvate_metabolism_xml NODE_HEIGHT" value="15.0"/>
    <att type="string" name="vizmap:vv10290Valine_leucine_and_isoleucine_biosynthesis_xml NODE_FILL_COLOR" value="java.awt.Color[r=255,g=255,b=255]"/>
    <att type="string" name="vizmap:vv10010glycolysis_xml_me NODE_HEIGHT" value="15.0"/>
    <att type="string" name="vizmap:vv10620Pyruvate_metabolism_xml_me NODE_SHAPE" value="RECT"/>
    <att type="string" name="CELLDESIGNER_SPECIES" value="GSVIVP00028924001"/>
    <att type="string" name="vizmap:vv10010glycolysis_xml_me NODE_SHAPE" value="RECT"/>
    <att type="string" name="vizmap:vv10620Pyruvate_metabolism_xml_me NODE_HEIGHT" value="15.0"/>
    <att type="string" name="vizmap:vv10010glycolysis_xml_me NODE_WIDTH" value="130.0"/>
    <att type="string" name="vizmap:vv10010glycolysis_xml_me NODE_FILL_COLOR" value="java.awt.Color[r=255,g=255,b=255]"/>
    <att type="string" name="vizmap:vv10290Valine_leucine_and_isoleucine_biosynthesis_xml NODE_SHAPE" value="RECT"/>
    <att type="string" name="vizmap:vv10620Pyruvate_metabolism_xml NODE_FILL_COLOR" value="java.awt.Color[r=255,g=255,b=255]"/>
    <graphics type="RECTANGLE" h="15.0" w="150.0" x="863.0" y="221.60000610351562" fill="#ffffff" width="1" outline="#000000"/>
  </node>
  <node label="rGSVIVP00025274001" id="-168">
    <att type="string" name="vizmap:vv10010glycolysis_xml NODE_HEIGHT" value="15.0"/>
    <att type="string" name="vizmap:vv10290Valine_leucine_and_isoleucine_biosynthesis_xml_me NODE_WIDTH" value="130.0"/>
    <att type="string" name="vizmap:vv10290Valine_leucine_and_isoleucine_biosynthesis_xml NODE_WIDTH" value="130.0"/>
    <att type="string" name="vizmap:vv10620Pyruvate_metabolism_xml NODE_WIDTH" value="130.0"/>
    <att type="string" name="vizmap:vv10290Valine_leucine_and_isoleucine_biosynthesis_xml_me NODE_HEIGHT" value="15.0"/>
    <att type="string" name="canonicalName" value="GSVIVP00025274001"/>
    <att type="string" name="vizmap:vv10010glycolysis_xml NODE_WIDTH" value="130.0"/>
    <att type="string" name="CELLDESIGNER_ALIAS" value="sa10137e4"/>
    <att type="string" name="vizmap:vv10620Pyruvate_metabolism_xml NODE_SHAPE" value="RECT"/>
    <att type="string" name="vizmap:vv10290Valine_leucine_and_isoleucine_biosynthesis_xml NODE_HEIGHT" value="15.0"/>
    <att type="string" name="vizmap:vv10010glycolysis_xml NODE_SHAPE" value="RECT"/>
    <att type="string" name="vizmap:vv10010glycolysis_xml NODE_FILL_COLOR" value="java.awt.Color[r=255,g=255,b=255]"/>
    <att type="string" name="vizmap:vv10620Pyruvate_metabolism_xml_me NODE_WIDTH" value="130.0"/>
    <att type="string" name="vizmap:vv10290Valine_leucine_and_isoleucine_biosynthesis_xml_me NODE_SHAPE" value="RECT"/>
    <att type="string" name="CELLDESIGNER_NODE_TYPE" value="RNA"/>
    <att type="string" name="vizmap:vv10620Pyruvate_metabolism_xml NODE_HEIGHT" value="15.0"/>
    <att type="string" name="vizmap:vv10290Valine_leucine_and_isoleucine_biosynthesis_xml NODE_FILL_COLOR" value="java.awt.Color[r=255,g=255,b=255]"/>
    <att type="string" name="vizmap:vv10010glycolysis_xml_me NODE_HEIGHT" value="15.0"/>
    <att type="string" name="vizmap:vv10620Pyruvate_metabolism_xml_me NODE_SHAPE" value="RECT"/>
    <att type="string" name="CELLDESIGNER_SPECIES" value="GSVIVP00025274001"/>
    <att type="string" name="vizmap:vv10010glycolysis_xml_me NODE_SHAPE" value="RECT"/>
    <att type="string" name="vizmap:vv10620Pyruvate_metabolism_xml_me NODE_HEIGHT" value="15.0"/>
    <att type="string" name="vizmap:vv10010glycolysis_xml_me NODE_WIDTH" value="130.0"/>
    <att type="string" name="vizmap:vv10010glycolysis_xml_me NODE_FILL_COLOR" value="java.awt.Color[r=255,g=255,b=255]"/>
    <att type="string" name="vizmap:vv10290Valine_leucine_and_isoleucine_biosynthesis_xml NODE_SHAPE" value="RECT"/>
    <att type="string" name="vizmap:vv10620Pyruvate_metabolism_xml NODE_FILL_COLOR" value="java.awt.Color[r=255,g=255,b=255]"/>
    <graphics type="RECTANGLE" h="15.0" w="150.0" x="863.0" y="237.20001220703125" fill="#ffffff" width="1" outline="#000000"/>
  </node>
  <node label="rGSVIVP00018719001" id="-808">
    <att type="string" name="vizmap:vv10290Valine_leucine_and_isoleucine_biosynthesis_xml_me NODE_WIDTH" value="130.0"/>
    <att type="string" name="vizmap:vv10290Valine_leucine_and_isoleucine_biosynthesis_xml NODE_WIDTH" value="130.0"/>
    <att type="string" name="protein" value="GSVIVP00018719001"/>
    <att type="list" name="cytoscape.alias.list">
      <att type="string" name="cytoscape.alias.list" value="GSVIVP00018719001"/>
    </att>
    <att type="string" name="vizmap:vv10290Valine_leucine_and_isoleucine_biosynthesis_xml_me NODE_HEIGHT" value="15.0"/>
    <att type="string" name="canonicalName" value="GSVIVP00018719001"/>
    <att type="string" name="CELLDESIGNER_ALIAS" value="sa11011e3"/>
    <att type="string" name="vizmap:vv10290Valine_leucine_and_isoleucine_biosynthesis_xml NODE_HEIGHT" value="15.0"/>
    <att type="string" name="vizmap:vv10290Valine_leucine_and_isoleucine_biosynthesis_xml_me NODE_SHAPE" value="RECT"/>
    <att type="string" name="CELLDESIGNER_NODE_TYPE" value="RNA"/>
    <att type="string" name="vizmap:vv10290Valine_leucine_and_isoleucine_biosynthesis_xml NODE_FILL_COLOR" value="java.awt.Color[r=51,g=51,b=255]"/>
    <att type="string" name="condition" value="28LD"/>
    <att type="string" name="CELLDESIGNER_SPECIES" value="GSVIVP00018719001"/>
    <att type="string" name="vizmap:vv10770Pantothenate_and_CoA_biosynthesis_xml NODE_HEIGHT" value="15.0"/>
    <att type="string" name="vizmap:vv10770Pantothenate_and_CoA_biosynthesis_xml NODE_SHAPE" value="RECT"/>
    <att type="string" name="vizmap:vv10290Valine_leucine_and_isoleucine_biosynthesis_xml NODE_SHAPE" value="RECT"/>
    <att type="string" name="vizmap:vv10770Pantothenate_and_CoA_biosynthesis_xml NODE_FILL_COLOR" value="java.awt.Color[r=51,g=51,b=255]"/>
    <att type="string" name="vizmap:vv10770Pantothenate_and_CoA_biosynthesis_xml NODE_WIDTH" value="130.0"/>
    <att type="string" name="vizmap:vv10770Pantothenate_and_CoA_biosynthesis_xml_me NODE_FILL_COLOR" value="java.awt.Color[r=51,g=51,b=255]"/>
    <att type="string" name="vizmap:vv10770Pantothenate_and_CoA_biosynthesis_xml_me NODE_SHAPE" value="RECT"/>
    <graphics type="RECTANGLE" h="15.0" w="150.0" x="284.05841064453125" y="233.0" fill="#ffff00" width="1" outline="#000000"/>
  </node>
  <node label="rCB341401" id="-807">
    <att type="string" name="vizmap:vv10290Valine_leucine_and_isoleucine_biosynthesis_xml_me NODE_WIDTH" value="130.0"/>
    <att type="string" name="vizmap:vv10290Valine_leucine_and_isoleucine_biosynthesis_xml NODE_WIDTH" value="130.0"/>
    <att type="string" name="vizmap:vv10290Valine_leucine_and_isoleucine_biosynthesis_xml_me NODE_HEIGHT" value="15.0"/>
    <att type="string" name="canonicalName" value="CB341401"/>
    <att type="string" name="CELLDESIGNER_ALIAS" value="sa10324e3"/>
    <att type="string" name="vizmap:vv10290Valine_leucine_and_isoleucine_biosynthesis_xml NODE_HEIGHT" value="15.0"/>
    <att type="string" name="vizmap:vv10290Valine_leucine_and_isoleucine_biosynthesis_xml_me NODE_SHAPE" value="RECT"/>
    <att type="string" name="CELLDESIGNER_NODE_TYPE" value="RNA"/>
    <att type="string" name="vizmap:vv10290Valine_leucine_and_isoleucine_biosynthesis_xml NODE_FILL_COLOR" value="java.awt.Color[r=255,g=255,b=255]"/>
    <att type="string" name="CELLDESIGNER_SPECIES" value="CB341401"/>
    <att type="string" name="vizmap:vv10770Pantothenate_and_CoA_biosynthesis_xml NODE_HEIGHT" value="15.0"/>
    <att type="string" name="vizmap:vv10770Pantothenate_and_CoA_biosynthesis_xml NODE_SHAPE" value="RECT"/>
    <att type="string" name="vizmap:vv10290Valine_leucine_and_isoleucine_biosynthesis_xml NODE_SHAPE" value="RECT"/>
    <att type="string" name="vizmap:vv10770Pantothenate_and_CoA_biosynthesis_xml NODE_FILL_COLOR" value="java.awt.Color[r=255,g=255,b=255]"/>
    <att type="string" name="vizmap:vv10770Pantothenate_and_CoA_biosynthesis_xml NODE_WIDTH" value="130.0"/>
    <att type="string" name="vizmap:vv10770Pantothenate_and_CoA_biosynthesis_xml_me NODE_FILL_COLOR" value="java.awt.Color[r=255,g=255,b=255]"/>
    <att type="string" name="vizmap:vv10770Pantothenate_and_CoA_biosynthesis_xml_me NODE_SHAPE" value="RECT"/>
    <graphics type="RECTANGLE" h="15.0" w="150.0" x="284.05841064453125" y="248.0" fill="#ffffff" width="1" outline="#000000"/>
  </node>
  <node label="rGSVIVP00020357001" id="-806">
    <att type="string" name="vizmap:vv10290Valine_leucine_and_isoleucine_biosynthesis_xml_me NODE_WIDTH" value="130.0"/>
    <att type="string" name="vizmap:vv10290Valine_leucine_and_isoleucine_biosynthesis_xml NODE_WIDTH" value="130.0"/>
    <att type="string" name="vizmap:vv10290Valine_leucine_and_isoleucine_biosynthesis_xml_me NODE_HEIGHT" value="15.0"/>
    <att type="string" name="canonicalName" value="GSVIVP00020357001"/>
    <att type="string" name="CELLDESIGNER_ALIAS" value="sa13916e16"/>
    <att type="string" name="vizmap:vv10290Valine_leucine_and_isoleucine_biosynthesis_xml NODE_HEIGHT" value="15.0"/>
    <att type="string" name="vizmap:vv10290Valine_leucine_and_isoleucine_biosynthesis_xml_me NODE_SHAPE" value="RECT"/>
    <att type="string" name="CELLDESIGNER_NODE_TYPE" value="RNA"/>
    <att type="string" name="vizmap:vv10290Valine_leucine_and_isoleucine_biosynthesis_xml NODE_FILL_COLOR" value="java.awt.Color[r=255,g=255,b=255]"/>
    <att type="string" name="CELLDESIGNER_SPECIES" value="GSVIVP00020357001"/>
    <att type="string" name="vizmap:vv10290Valine_leucine_and_isoleucine_biosynthesis_xml NODE_SHAPE" value="RECT"/>
    <graphics type="RECTANGLE" h="15.0" w="150.0" x="945.0" y="3.0" fill="#ffffff" width="1" outline="#000000"/>
  </node>
  <node label="rGSVIVP00003844001" id="-805">
    <att type="string" name="vizmap:vv10290Valine_leucine_and_isoleucine_biosynthesis_xml_me NODE_WIDTH" value="130.0"/>
    <att type="string" name="vizmap:vv10290Valine_leucine_and_isoleucine_biosynthesis_xml NODE_WIDTH" value="130.0"/>
    <att type="string" name="vizmap:vv10290Valine_leucine_and_isoleucine_biosynthesis_xml_me NODE_HEIGHT" value="15.0"/>
    <att type="string" name="canonicalName" value="GSVIVP00003844001"/>
    <att type="string" name="CELLDESIGNER_ALIAS" value="sa13294e16"/>
    <att type="string" name="vizmap:vv10290Valine_leucine_and_isoleucine_biosynthesis_xml NODE_HEIGHT" value="15.0"/>
    <att type="string" name="vizmap:vv10290Valine_leucine_and_isoleucine_biosynthesis_xml_me NODE_SHAPE" value="RECT"/>
    <att type="string" name="CELLDESIGNER_NODE_TYPE" value="RNA"/>
    <att type="string" name="vizmap:vv10290Valine_leucine_and_isoleucine_biosynthesis_xml NODE_FILL_COLOR" value="java.awt.Color[r=255,g=255,b=255]"/>
    <att type="string" name="CELLDESIGNER_SPECIES" value="GSVIVP00003844001"/>
    <att type="string" name="vizmap:vv10290Valine_leucine_and_isoleucine_biosynthesis_xml NODE_SHAPE" value="RECT"/>
    <graphics type="RECTANGLE" h="15.0" w="150.0" x="945.0" y="19.666667938232422" fill="#ffffff" width="1" outline="#000000"/>
  </node>
  <node label="rGSVIVP00012224001" id="-804">
    <att type="string" name="vizmap:vv10290Valine_leucine_and_isoleucine_biosynthesis_xml_me NODE_WIDTH" value="130.0"/>
    <att type="string" name="vizmap:vv10290Valine_leucine_and_isoleucine_biosynthesis_xml NODE_WIDTH" value="130.0"/>
    <att type="string" name="vizmap:vv10290Valine_leucine_and_isoleucine_biosynthesis_xml_me NODE_HEIGHT" value="15.0"/>
    <att type="string" name="canonicalName" value="GSVIVP00012224001"/>
    <att type="string" name="CELLDESIGNER_ALIAS" value="sa12480e16"/>
    <att type="string" name="vizmap:vv10290Valine_leucine_and_isoleucine_biosynthesis_xml NODE_HEIGHT" value="15.0"/>
    <att type="string" name="vizmap:vv10290Valine_leucine_and_isoleucine_biosynthesis_xml_me NODE_SHAPE" value="RECT"/>
    <att type="string" name="CELLDESIGNER_NODE_TYPE" value="RNA"/>
    <att type="string" name="vizmap:vv10290Valine_leucine_and_isoleucine_biosynthesis_xml NODE_FILL_COLOR" value="java.awt.Color[r=255,g=255,b=255]"/>
    <att type="string" name="CELLDESIGNER_SPECIES" value="GSVIVP00012224001"/>
    <att type="string" name="vizmap:vv10290Valine_leucine_and_isoleucine_biosynthesis_xml NODE_SHAPE" value="RECT"/>
    <graphics type="RECTANGLE" h="15.0" w="150.0" x="945.0" y="35.33333206176758" fill="#ffffff" width="1" outline="#000000"/>
  </node>
  <node label="rCA816370" id="-803">
    <att type="string" name="vizmap:vv10290Valine_leucine_and_isoleucine_biosynthesis_xml_me NODE_WIDTH" value="130.0"/>
    <att type="string" name="vizmap:vv10290Valine_leucine_and_isoleucine_biosynthesis_xml NODE_WIDTH" value="130.0"/>
    <att type="string" name="vizmap:vv10290Valine_leucine_and_isoleucine_biosynthesis_xml_me NODE_HEIGHT" value="15.0"/>
    <att type="string" name="canonicalName" value="CA816370"/>
    <att type="string" name="CELLDESIGNER_ALIAS" value="sa10273e16"/>
    <att type="string" name="vizmap:vv10290Valine_leucine_and_isoleucine_biosynthesis_xml NODE_HEIGHT" value="15.0"/>
    <att type="string" name="vizmap:vv10290Valine_leucine_and_isoleucine_biosynthesis_xml_me NODE_SHAPE" value="RECT"/>
    <att type="string" name="CELLDESIGNER_NODE_TYPE" value="RNA"/>
    <att type="string" name="vizmap:vv10290Valine_leucine_and_isoleucine_biosynthesis_xml NODE_FILL_COLOR" value="java.awt.Color[r=255,g=255,b=255]"/>
    <att type="string" name="CELLDESIGNER_SPECIES" value="CA816370"/>
    <att type="string" name="vizmap:vv10290Valine_leucine_and_isoleucine_biosynthesis_xml NODE_SHAPE" value="RECT"/>
    <graphics type="RECTANGLE" h="15.0" w="150.0" x="945.0" y="51.0" fill="#ffffff" width="1" outline="#000000"/>
  </node>
  <node label="2-Methylmaleate" id="-802">
    <att type="string" name="vizmap:vv10290Valine_leucine_and_isoleucine_biosynthesis_xml_me NODE_WIDTH" value="130.0"/>
    <att type="string" name="vizmap:vv10290Valine_leucine_and_isoleucine_biosynthesis_xml NODE_WIDTH" value="130.0"/>
    <att type="string" name="vizmap:vv10290Valine_leucine_and_isoleucine_biosynthesis_xml_me NODE_HEIGHT" value="15.0"/>
    <att type="string" name="canonicalName" value="2-Methylmaleate"/>
    <att type="string" name="CELLDESIGNER_ALIAS" value="c26"/>
    <att type="string" name="vizmap:vv10290Valine_leucine_and_isoleucine_biosynthesis_xml NODE_HEIGHT" value="15.0"/>
    <att type="string" name="vizmap:vv10290Valine_leucine_and_isoleucine_biosynthesis_xml_me NODE_SHAPE" value="ELLIPSE"/>
    <att type="string" name="CELLDESIGNER_NODE_TYPE" value="SIMPLE_MOLECULE"/>
    <att type="string" name="vizmap:vv10290Valine_leucine_and_isoleucine_biosynthesis_xml NODE_FILL_COLOR" value="java.awt.Color[r=255,g=255,b=255]"/>
    <att type="string" name="CELLDESIGNER_SPECIES" value="C02226"/>
    <att type="string" name="vizmap:vv10290Valine_leucine_and_isoleucine_biosynthesis_xml NODE_SHAPE" value="ELLIPSE"/>
    <graphics type="ELLIPSE" h="15.0" w="200.0" x="537.0" y="108.0" fill="#ffffff" width="1" outline="#000000"/>
  </node>
  <node label="L-Valyl-tRNA(Val)" id="-801">
    <att type="string" name="vizmap:vv10290Valine_leucine_and_isoleucine_biosynthesis_xml_me NODE_WIDTH" value="130.0"/>
    <att type="string" name="vizmap:vv10290Valine_leucine_and_isoleucine_biosynthesis_xml NODE_WIDTH" value="130.0"/>
    <att type="string" name="vizmap:vv10290Valine_leucine_and_isoleucine_biosynthesis_xml_me NODE_HEIGHT" value="15.0"/>
    <att type="string" name="canonicalName" value="L-Valyl-tRNA(Val)"/>
    <att type="string" name="CELLDESIGNER_ALIAS" value="c25"/>
    <att type="string" name="vizmap:vv10290Valine_leucine_and_isoleucine_biosynthesis_xml NODE_HEIGHT" value="15.0"/>
    <att type="string" name="vizmap:vv10290Valine_leucine_and_isoleucine_biosynthesis_xml_me NODE_SHAPE" value="ELLIPSE"/>
    <att type="string" name="CELLDESIGNER_NODE_TYPE" value="SIMPLE_MOLECULE"/>
    <att type="string" name="vizmap:vv10290Valine_leucine_and_isoleucine_biosynthesis_xml NODE_FILL_COLOR" value="java.awt.Color[r=255,g=255,b=255]"/>
    <att type="string" name="CELLDESIGNER_SPECIES" value="C02554"/>
    <att type="string" name="vizmap:vv10290Valine_leucine_and_isoleucine_biosynthesis_xml NODE_SHAPE" value="ELLIPSE"/>
    <graphics type="ELLIPSE" h="15.0" w="200.0" x="571.0" y="680.0" fill="#ffffff" width="1" outline="#000000"/>
  </node>
  <node label="L-Valine" id="-800">
    <att type="string" name="vizmap:vv10290Valine_leucine_and_isoleucine_biosynthesis_xml_me NODE_WIDTH" value="130.0"/>
    <att type="string" name="vizmap:vv10290Valine_leucine_and_isoleucine_biosynthesis_xml NODE_WIDTH" value="130.0"/>
    <att type="string" name="vizmap:vv10290Valine_leucine_and_isoleucine_biosynthesis_xml_me NODE_HEIGHT" value="15.0"/>
    <att type="string" name="canonicalName" value="L-Valine"/>
    <att type="string" name="CELLDESIGNER_ALIAS" value="c20"/>
    <att type="string" name="vizmap:vv10290Valine_leucine_and_isoleucine_biosynthesis_xml NODE_HEIGHT" value="15.0"/>
    <att type="string" name="vizmap:vv10290Valine_leucine_and_isoleucine_biosynthesis_xml_me NODE_SHAPE" value="ELLIPSE"/>
    <att type="string" name="CELLDESIGNER_NODE_TYPE" value="SIMPLE_MOLECULE"/>
    <att type="string" name="vizmap:vv10290Valine_leucine_and_isoleucine_biosynthesis_xml NODE_FILL_COLOR" value="java.awt.Color[r=255,g=255,b=255]"/>
    <att type="string" name="CELLDESIGNER_SPECIES" value="C00183"/>
    <att type="string" name="vizmap:vv10770Pantothenate_and_CoA_biosynthesis_xml NODE_HEIGHT" value="15.0"/>
    <att type="string" name="vizmap:vv10770Pantothenate_and_CoA_biosynthesis_xml NODE_SHAPE" value="ELLIPSE"/>
    <att type="string" name="vizmap:vv10290Valine_leucine_and_isoleucine_biosynthesis_xml NODE_SHAPE" value="ELLIPSE"/>
    <att type="string" name="vizmap:vv10770Pantothenate_and_CoA_biosynthesis_xml NODE_FILL_COLOR" value="java.awt.Color[r=255,g=255,b=255]"/>
    <att type="string" name="vizmap:vv10770Pantothenate_and_CoA_biosynthesis_xml NODE_WIDTH" value="130.0"/>
    <att type="string" name="vizmap:vv10770Pantothenate_and_CoA_biosynthesis_xml_me NODE_FILL_COLOR" value="java.awt.Color[r=255,g=255,b=255]"/>
    <att type="string" name="vizmap:vv10770Pantothenate_and_CoA_biosynthesis_xml_me NODE_SHAPE" value="ELLIPSE"/>
    <graphics type="ELLIPSE" h="15.0" w="200.0" x="606.0" y="515.0" fill="#ffffff" width="1" outline="#000000"/>
  </node>
  <node label="L-Isoleucyl-tRNA(Ile)" id="-799">
    <att type="string" name="vizmap:vv10290Valine_leucine_and_isoleucine_biosynthesis_xml_me NODE_WIDTH" value="130.0"/>
    <att type="string" name="vizmap:vv10290Valine_leucine_and_isoleucine_biosynthesis_xml NODE_WIDTH" value="130.0"/>
    <att type="string" name="vizmap:vv10290Valine_leucine_and_isoleucine_biosynthesis_xml_me NODE_HEIGHT" value="15.0"/>
    <att type="string" name="canonicalName" value="L-Isoleucyl-tRNA(Ile)"/>
    <att type="string" name="CELLDESIGNER_ALIAS" value="c23"/>
    <att type="string" name="vizmap:vv10290Valine_leucine_and_isoleucine_biosynthesis_xml NODE_HEIGHT" value="15.0"/>
    <att type="string" name="vizmap:vv10290Valine_leucine_and_isoleucine_biosynthesis_xml_me NODE_SHAPE" value="ELLIPSE"/>
    <att type="string" name="CELLDESIGNER_NODE_TYPE" value="SIMPLE_MOLECULE"/>
    <att type="string" name="vizmap:vv10290Valine_leucine_and_isoleucine_biosynthesis_xml NODE_FILL_COLOR" value="java.awt.Color[r=255,g=255,b=255]"/>
    <att type="string" name="CELLDESIGNER_SPECIES" value="C03127"/>
    <att type="string" name="vizmap:vv10290Valine_leucine_and_isoleucine_biosynthesis_xml NODE_SHAPE" value="ELLIPSE"/>
    <graphics type="ELLIPSE" h="15.0" w="200.0" x="6.0" y="680.5" fill="#ffffff" width="1" outline="#000000"/>
  </node>
  <node label="3-Hydroxy-3-methyl-2-oxobutanoic_acid" id="-798">
    <att type="string" name="vizmap:vv10290Valine_leucine_and_isoleucine_biosynthesis_xml_me NODE_WIDTH" value="130.0"/>
    <att type="string" name="vizmap:vv10290Valine_leucine_and_isoleucine_biosynthesis_xml NODE_WIDTH" value="130.0"/>
    <att type="string" name="vizmap:vv10290Valine_leucine_and_isoleucine_biosynthesis_xml_me NODE_HEIGHT" value="15.0"/>
    <att type="string" name="canonicalName" value="3-Hydroxy-3-methyl-2-oxobutanoic_acid"/>
    <att type="string" name="CELLDESIGNER_ALIAS" value="c22"/>
    <att type="string" name="vizmap:vv10290Valine_leucine_and_isoleucine_biosynthesis_xml NODE_HEIGHT" value="15.0"/>
    <att type="string" name="vizmap:vv10290Valine_leucine_and_isoleucine_biosynthesis_xml_me NODE_SHAPE" value="ELLIPSE"/>
    <att type="string" name="CELLDESIGNER_NODE_TYPE" value="SIMPLE_MOLECULE"/>
    <att type="string" name="vizmap:vv10290Valine_leucine_and_isoleucine_biosynthesis_xml NODE_FILL_COLOR" value="java.awt.Color[r=255,g=255,b=255]"/>
    <att type="string" name="CELLDESIGNER_SPECIES" value="C04181"/>
    <att type="string" name="vizmap:vv10290Valine_leucine_and_isoleucine_biosynthesis_xml NODE_SHAPE" value="ELLIPSE"/>
    <graphics type="ELLIPSE" h="15.0" w="200.0" x="359.0" y="299.0" fill="#ffffff" width="1" outline="#000000"/>
  </node>
  <node label="(2S)-2-Isopropylmalate" id="-369">
    <att type="string" name="vizmap:vv10290Valine_leucine_and_isoleucine_biosynthesis_xml_me NODE_WIDTH" value="130.0"/>
    <att type="string" name="vizmap:vv10290Valine_leucine_and_isoleucine_biosynthesis_xml NODE_WIDTH" value="130.0"/>
    <att type="string" name="vizmap:vv10620Pyruvate_metabolism_xml NODE_WIDTH" value="130.0"/>
    <att type="string" name="vizmap:vv10290Valine_leucine_and_isoleucine_biosynthesis_xml_me NODE_HEIGHT" value="15.0"/>
    <att type="string" name="canonicalName" value="(2S)-2-Isopropylmalate"/>
    <att type="string" name="CELLDESIGNER_ALIAS" value="c21"/>
    <att type="string" name="vizmap:vv10620Pyruvate_metabolism_xml NODE_SHAPE" value="ELLIPSE"/>
    <att type="string" name="vizmap:vv10290Valine_leucine_and_isoleucine_biosynthesis_xml NODE_HEIGHT" value="15.0"/>
    <att type="string" name="vizmap:vv10620Pyruvate_metabolism_xml_me NODE_WIDTH" value="130.0"/>
    <att type="string" name="vizmap:vv10290Valine_leucine_and_isoleucine_biosynthesis_xml_me NODE_SHAPE" value="ELLIPSE"/>
    <att type="string" name="CELLDESIGNER_NODE_TYPE" value="SIMPLE_MOLECULE"/>
    <att type="string" name="vizmap:vv10620Pyruvate_metabolism_xml NODE_HEIGHT" value="15.0"/>
    <att type="string" name="vizmap:vv10290Valine_leucine_and_isoleucine_biosynthesis_xml NODE_FILL_COLOR" value="java.awt.Color[r=255,g=255,b=255]"/>
    <att type="string" name="vizmap:vv10620Pyruvate_metabolism_xml_me NODE_SHAPE" value="ELLIPSE"/>
    <att type="string" name="CELLDESIGNER_SPECIES" value="C02504"/>
    <att type="string" name="vizmap:vv10620Pyruvate_metabolism_xml_me NODE_HEIGHT" value="15.0"/>
    <att type="string" name="vizmap:vv10290Valine_leucine_and_isoleucine_biosynthesis_xml NODE_SHAPE" value="ELLIPSE"/>
    <att type="string" name="vizmap:vv10620Pyruvate_metabolism_xml NODE_FILL_COLOR" value="java.awt.Color[r=255,g=255,b=255]"/>
    <graphics type="ELLIPSE" h="15.0" w="200.0" x="706.0" y="423.0" fill="#ffffff" width="1" outline="#000000"/>
  </node>
  <node label="2-(alpha-Hydroxyethyl)thiamine_diphosphate" id="-5">
    <att type="string" name="vizmap:vv10010glycolysis_xml NODE_HEIGHT" value="15.0"/>
    <att type="string" name="vizmap:vv10290Valine_leucine_and_isoleucine_biosynthesis_xml_me NODE_WIDTH" value="130.0"/>
    <att type="string" name="vizmap:vv10290Valine_leucine_and_isoleucine_biosynthesis_xml NODE_WIDTH" value="130.0"/>
    <att type="string" name="vizmap:vv10290Valine_leucine_and_isoleucine_biosynthesis_xml_me NODE_HEIGHT" value="15.0"/>
    <att type="string" name="canonicalName" value="2-(alpha-Hydroxyethyl)thiamine_diphosphate"/>
    <att type="string" name="vizmap:vv10010glycolysis_xml NODE_WIDTH" value="130.0"/>
    <att type="string" name="CELLDESIGNER_ALIAS" value="c20"/>
    <att type="string" name="vizmap:vv10290Valine_leucine_and_isoleucine_biosynthesis_xml NODE_HEIGHT" value="15.0"/>
    <att type="string" name="vizmap:vv10010glycolysis_xml NODE_SHAPE" value="ELLIPSE"/>
    <att type="string" name="vizmap:vv10010glycolysis_xml NODE_FILL_COLOR" value="java.awt.Color[r=255,g=255,b=255]"/>
    <att type="string" name="vizmap:vv10290Valine_leucine_and_isoleucine_biosynthesis_xml_me NODE_SHAPE" value="ELLIPSE"/>
    <att type="string" name="CELLDESIGNER_NODE_TYPE" value="SIMPLE_MOLECULE"/>
    <att type="string" name="vizmap:vv10290Valine_leucine_and_isoleucine_biosynthesis_xml NODE_FILL_COLOR" value="java.awt.Color[r=255,g=255,b=255]"/>
    <att type="string" name="vizmap:vv10010glycolysis_xml_me NODE_HEIGHT" value="15.0"/>
    <att type="string" name="CELLDESIGNER_SPECIES" value="C05125"/>
    <att type="string" name="vizmap:vv10010glycolysis_xml_me NODE_SHAPE" value="ELLIPSE"/>
    <att type="string" name="vizmap:vv10010glycolysis_xml_me NODE_WIDTH" value="130.0"/>
    <att type="string" name="vizmap:vv10010glycolysis_xml_me NODE_FILL_COLOR" value="java.awt.Color[r=255,g=255,b=255]"/>
    <att type="string" name="vizmap:vv10290Valine_leucine_and_isoleucine_biosynthesis_xml NODE_SHAPE" value="ELLIPSE"/>
    <graphics type="ELLIPSE" h="15.0" w="200.0" x="334.0" y="131.0" fill="#ffffff" width="1" outline="#000000"/>
  </node>
  <node label="(S)-3-Methyl-2-oxopentanoic_acid" id="-797">
    <att type="string" name="vizmap:vv10290Valine_leucine_and_isoleucine_biosynthesis_xml_me NODE_WIDTH" value="130.0"/>
    <att type="string" name="vizmap:vv10290Valine_leucine_and_isoleucine_biosynthesis_xml NODE_WIDTH" value="130.0"/>
    <att type="string" name="vizmap:vv10290Valine_leucine_and_isoleucine_biosynthesis_xml_me NODE_HEIGHT" value="15.0"/>
    <att type="string" name="canonicalName" value="(S)-3-Methyl-2-oxopentanoic_acid"/>
    <att type="string" name="CELLDESIGNER_ALIAS" value="c19"/>
    <att type="string" name="vizmap:vv10290Valine_leucine_and_isoleucine_biosynthesis_xml NODE_HEIGHT" value="15.0"/>
    <att type="string" name="vizmap:vv10290Valine_leucine_and_isoleucine_biosynthesis_xml_me NODE_SHAPE" value="ELLIPSE"/>
    <att type="string" name="CELLDESIGNER_NODE_TYPE" value="SIMPLE_MOLECULE"/>
    <att type="string" name="vizmap:vv10290Valine_leucine_and_isoleucine_biosynthesis_xml NODE_FILL_COLOR" value="java.awt.Color[r=255,g=255,b=255]"/>
    <att type="string" name="CELLDESIGNER_SPECIES" value="C00671"/>
    <att type="string" name="vizmap:vv10290Valine_leucine_and_isoleucine_biosynthesis_xml NODE_SHAPE" value="ELLIPSE"/>
    <graphics type="ELLIPSE" h="15.0" w="200.0" x="17.0" y="442.5" fill="#ffffff" width="1" outline="#000000"/>
  </node>
  <node label="(2R,3S)-3-Isopropylmalate" id="-796">
    <att type="string" name="vizmap:vv10290Valine_leucine_and_isoleucine_biosynthesis_xml_me NODE_WIDTH" value="130.0"/>
    <att type="string" name="vizmap:vv10290Valine_leucine_and_isoleucine_biosynthesis_xml NODE_WIDTH" value="130.0"/>
    <att type="string" name="vizmap:vv10290Valine_leucine_and_isoleucine_biosynthesis_xml_me NODE_HEIGHT" value="15.0"/>
    <att type="string" name="canonicalName" value="(2R,3S)-3-Isopropylmalate"/>
    <att type="string" name="CELLDESIGNER_ALIAS" value="c18"/>
    <att type="string" name="vizmap:vv10290Valine_leucine_and_isoleucine_biosynthesis_xml NODE_HEIGHT" value="15.0"/>
    <att type="string" name="vizmap:vv10290Valine_leucine_and_isoleucine_biosynthesis_xml_me NODE_SHAPE" value="ELLIPSE"/>
    <att type="string" name="CELLDESIGNER_NODE_TYPE" value="SIMPLE_MOLECULE"/>
    <att type="string" name="vizmap:vv10290Valine_leucine_and_isoleucine_biosynthesis_xml NODE_FILL_COLOR" value="java.awt.Color[r=255,g=255,b=255]"/>
    <att type="string" name="CELLDESIGNER_SPECIES" value="C04411"/>
    <att type="string" name="vizmap:vv10290Valine_leucine_and_isoleucine_biosynthesis_xml NODE_SHAPE" value="ELLIPSE"/>
    <graphics type="ELLIPSE" h="15.0" w="200.0" x="1129.0" y="33.0" fill="#ffffff" width="1" outline="#000000"/>
  </node>
  <node label="4-Methyl-2-oxopentanoate" id="-795">
    <att type="string" name="vizmap:vv10290Valine_leucine_and_isoleucine_biosynthesis_xml_me NODE_WIDTH" value="130.0"/>
    <att type="string" name="vizmap:vv10290Valine_leucine_and_isoleucine_biosynthesis_xml NODE_WIDTH" value="130.0"/>
    <att type="string" name="vizmap:vv10290Valine_leucine_and_isoleucine_biosynthesis_xml_me NODE_HEIGHT" value="15.0"/>
    <att type="string" name="canonicalName" value="4-Methyl-2-oxopentanoate"/>
    <att type="string" name="CELLDESIGNER_ALIAS" value="c17"/>
    <att type="string" name="vizmap:vv10290Valine_leucine_and_isoleucine_biosynthesis_xml NODE_HEIGHT" value="15.0"/>
    <att type="string" name="vizmap:vv10290Valine_leucine_and_isoleucine_biosynthesis_xml_me NODE_SHAPE" value="ELLIPSE"/>
    <att type="string" name="CELLDESIGNER_NODE_TYPE" value="SIMPLE_MOLECULE"/>
    <att type="string" name="vizmap:vv10290Valine_leucine_and_isoleucine_biosynthesis_xml NODE_FILL_COLOR" value="java.awt.Color[r=255,g=255,b=255]"/>
    <att type="string" name="CELLDESIGNER_SPECIES" value="C00233"/>
    <att type="string" name="vizmap:vv10290Valine_leucine_and_isoleucine_biosynthesis_xml NODE_SHAPE" value="ELLIPSE"/>
    <graphics type="ELLIPSE" h="15.0" w="200.0" x="814.0" y="498.0" fill="#ffffff" width="1" outline="#000000"/>
  </node>
  <node label="2-Oxobutanoate" id="-558">
    <att type="string" name="vizmap:vv10290Valine_leucine_and_isoleucine_biosynthesis_xml_me NODE_WIDTH" value="130.0"/>
    <att type="string" name="vizmap:vv10290Valine_leucine_and_isoleucine_biosynthesis_xml NODE_WIDTH" value="130.0"/>
    <att type="string" name="vizmap:vv10290Valine_leucine_and_isoleucine_biosynthesis_xml_me NODE_HEIGHT" value="15.0"/>
    <att type="string" name="canonicalName" value="2-Oxobutanoate"/>
    <att type="string" name="vizmap:vv10271Methionine_metabolism_xml_me NODE_WIDTH" value="130.0"/>
    <att type="string" name="vizmap:vv10271Methionine_metabolism_xml NODE_WIDTH" value="130.0"/>
    <att type="string" name="vizmap:vv10271Methionine_metabolism_xml NODE_FILL_COLOR" value="java.awt.Color[r=255,g=255,b=255]"/>
    <att type="string" name="CELLDESIGNER_ALIAS" value="c16"/>
    <att type="string" name="vizmap:vv10290Valine_leucine_and_isoleucine_biosynthesis_xml NODE_HEIGHT" value="15.0"/>
    <att type="string" name="vizmap:vv10290Valine_leucine_and_isoleucine_biosynthesis_xml_me NODE_SHAPE" value="ELLIPSE"/>
    <att type="string" name="CELLDESIGNER_NODE_TYPE" value="SIMPLE_MOLECULE"/>
    <att type="string" name="vizmap:vv10271Methionine_metabolism_xml NODE_SHAPE" value="ELLIPSE"/>
    <att type="string" name="vizmap:vv10271Methionine_metabolism_xml_me NODE_SHAPE" value="ELLIPSE"/>
    <att type="string" name="vizmap:vv10290Valine_leucine_and_isoleucine_biosynthesis_xml NODE_FILL_COLOR" value="java.awt.Color[r=255,g=255,b=255]"/>
    <att type="string" name="vizmap:vv10271Methionine_metabolism_xml NODE_HEIGHT" value="15.0"/>
    <att type="string" name="CELLDESIGNER_SPECIES" value="C00109"/>
    <att type="string" name="vizmap:vv10290Valine_leucine_and_isoleucine_biosynthesis_xml NODE_SHAPE" value="ELLIPSE"/>
    <att type="string" name="vizmap:vv10271Methionine_metabolism_xml_me NODE_HEIGHT" value="15.0"/>
    <graphics type="ELLIPSE" h="15.0" w="200.0" x="8.0" y="108.5" fill="#ffffff" width="1" outline="#000000"/>
  </node>
  <node label="D-erythro-3-Methylmalate" id="-794">
    <att type="string" name="vizmap:vv10290Valine_leucine_and_isoleucine_biosynthesis_xml_me NODE_WIDTH" value="130.0"/>
    <att type="string" name="vizmap:vv10290Valine_leucine_and_isoleucine_biosynthesis_xml NODE_WIDTH" value="130.0"/>
    <att type="string" name="vizmap:vv10290Valine_leucine_and_isoleucine_biosynthesis_xml_me NODE_HEIGHT" value="15.0"/>
    <att type="string" name="canonicalName" value="D-erythro-3-Methylmalate"/>
    <att type="string" name="CELLDESIGNER_ALIAS" value="c15"/>
    <att type="string" name="vizmap:vv10290Valine_leucine_and_isoleucine_biosynthesis_xml NODE_HEIGHT" value="15.0"/>
    <att type="string" name="vizmap:vv10290Valine_leucine_and_isoleucine_biosynthesis_xml_me NODE_SHAPE" value="ELLIPSE"/>
    <att type="string" name="CELLDESIGNER_NODE_TYPE" value="SIMPLE_MOLECULE"/>
    <att type="string" name="vizmap:vv10290Valine_leucine_and_isoleucine_biosynthesis_xml NODE_FILL_COLOR" value="java.awt.Color[r=255,g=255,b=255]"/>
    <att type="string" name="CELLDESIGNER_SPECIES" value="C06032"/>
    <att type="string" name="vizmap:vv10290Valine_leucine_and_isoleucine_biosynthesis_xml NODE_SHAPE" value="ELLIPSE"/>
    <graphics type="ELLIPSE" h="15.0" w="200.0" x="301.0" y="107.0" fill="#ffffff" width="1" outline="#000000"/>
  </node>
  <node label="2-Isopropylmaleate" id="-793">
    <att type="string" name="vizmap:vv10290Valine_leucine_and_isoleucine_biosynthesis_xml_me NODE_WIDTH" value="130.0"/>
    <att type="string" name="vizmap:vv10290Valine_leucine_and_isoleucine_biosynthesis_xml NODE_WIDTH" value="130.0"/>
    <att type="string" name="vizmap:vv10290Valine_leucine_and_isoleucine_biosynthesis_xml_me NODE_HEIGHT" value="15.0"/>
    <att type="string" name="canonicalName" value="2-Isopropylmaleate"/>
    <att type="string" name="CELLDESIGNER_ALIAS" value="c14"/>
    <att type="string" name="vizmap:vv10290Valine_leucine_and_isoleucine_biosynthesis_xml NODE_HEIGHT" value="15.0"/>
    <att type="string" name="vizmap:vv10290Valine_leucine_and_isoleucine_biosynthesis_xml_me NODE_SHAPE" value="ELLIPSE"/>
    <att type="string" name="CELLDESIGNER_NODE_TYPE" value="SIMPLE_MOLECULE"/>
    <att type="string" name="vizmap:vv10290Valine_leucine_and_isoleucine_biosynthesis_xml NODE_FILL_COLOR" value="java.awt.Color[r=255,g=255,b=255]"/>
    <att type="string" name="CELLDESIGNER_SPECIES" value="C02631"/>
    <att type="string" name="vizmap:vv10290Valine_leucine_and_isoleucine_biosynthesis_xml NODE_SHAPE" value="ELLIPSE"/>
    <graphics type="ELLIPSE" h="15.0" w="200.0" x="1054.0" y="395.0" fill="#ffffff" width="1" outline="#000000"/>
  </node>
  <node label="3-Methyl-2-oxobutanoic_acid" id="-792">
    <att type="string" name="vizmap:vv10290Valine_leucine_and_isoleucine_biosynthesis_xml_me NODE_WIDTH" value="130.0"/>
    <att type="string" name="vizmap:vv10290Valine_leucine_and_isoleucine_biosynthesis_xml NODE_WIDTH" value="130.0"/>
    <att type="string" name="vizmap:vv10290Valine_leucine_and_isoleucine_biosynthesis_xml_me NODE_HEIGHT" value="15.0"/>
    <att type="string" name="canonicalName" value="3-Methyl-2-oxobutanoic_acid"/>
    <att type="string" name="CELLDESIGNER_ALIAS" value="c13"/>
    <att type="string" name="vizmap:vv10290Valine_leucine_and_isoleucine_biosynthesis_xml NODE_HEIGHT" value="15.0"/>
    <att type="string" name="vizmap:vv10290Valine_leucine_and_isoleucine_biosynthesis_xml_me NODE_SHAPE" value="ELLIPSE"/>
    <att type="string" name="CELLDESIGNER_NODE_TYPE" value="SIMPLE_MOLECULE"/>
    <att type="string" name="vizmap:vv10290Valine_leucine_and_isoleucine_biosynthesis_xml NODE_FILL_COLOR" value="java.awt.Color[r=255,g=255,b=255]"/>
    <att type="string" name="CELLDESIGNER_SPECIES" value="C00141"/>
    <att type="string" name="vizmap:vv10290Valine_leucine_and_isoleucine_biosynthesis_xml NODE_SHAPE" value="ELLIPSE"/>
    <graphics type="ELLIPSE" h="15.0" w="200.0" x="392.0" y="425.0" fill="#ffffff" width="1" outline="#000000"/>
  </node>
  <node label="Pyruvate" id="-231">
    <att type="string" name="vizmap:vv10010glycolysis_xml NODE_HEIGHT" value="15.0"/>
    <att type="string" name="vizmap:vv10290Valine_leucine_and_isoleucine_biosynthesis_xml_me NODE_WIDTH" value="130.0"/>
    <att type="string" name="vizmap:vv10290Valine_leucine_and_isoleucine_biosynthesis_xml NODE_WIDTH" value="130.0"/>
    <att type="string" name="vizmap:vv10710Carbon_fixation_xml NODE_FILL_COLOR" value="java.awt.Color[r=255,g=255,b=255]"/>
    <att type="string" name="vizmap:vv10710Carbon_fixation_xml NODE_WIDTH" value="130.0"/>
    <att type="string" name="vizmap:vv10620Pyruvate_metabolism_xml NODE_WIDTH" value="130.0"/>
    <att type="string" name="vizmap:vv10290Valine_leucine_and_isoleucine_biosynthesis_xml_me NODE_HEIGHT" value="15.0"/>
    <att type="string" name="vizmap:vv10710Carbon_fixation_xml NODE_SHAPE" value="ELLIPSE"/>
    <att type="string" name="canonicalName" value="Pyruvate"/>
    <att type="string" name="vizmap:vv10010glycolysis_xml NODE_WIDTH" value="130.0"/>
    <att type="string" name="CELLDESIGNER_ALIAS" value="c12"/>
    <att type="string" name="vizmap:vv10620Pyruvate_metabolism_xml NODE_SHAPE" value="ELLIPSE"/>
    <att type="string" name="vizmap:vv10290Valine_leucine_and_isoleucine_biosynthesis_xml NODE_HEIGHT" value="15.0"/>
    <att type="string" name="vizmap:vv10010glycolysis_xml NODE_SHAPE" value="ELLIPSE"/>
    <att type="string" name="vizmap:vv10010glycolysis_xml NODE_FILL_COLOR" value="java.awt.Color[r=255,g=255,b=255]"/>
    <att type="string" name="vizmap:vv10620Pyruvate_metabolism_xml_me NODE_WIDTH" value="130.0"/>
    <att type="string" name="vizmap:vv10290Valine_leucine_and_isoleucine_biosynthesis_xml_me NODE_SHAPE" value="ELLIPSE"/>
    <att type="string" name="CELLDESIGNER_NODE_TYPE" value="SIMPLE_MOLECULE"/>
    <att type="string" name="vizmap:vv10620Pyruvate_metabolism_xml NODE_HEIGHT" value="15.0"/>
    <att type="string" name="vizmap:vv10710Carbon_fixation_xml NODE_HEIGHT" value="15.0"/>
    <att type="string" name="vizmap:vv10710Carbon_fixation_xml_me NODE_WIDTH" value="130.0"/>
    <att type="string" name="vizmap:vv10710Carbon_fixation_xml_me NODE_SHAPE" value="ELLIPSE"/>
    <att type="string" name="vizmap:vv10290Valine_leucine_and_isoleucine_biosynthesis_xml NODE_FILL_COLOR" value="java.awt.Color[r=255,g=255,b=255]"/>
    <att type="string" name="vizmap:vv10010glycolysis_xml_me NODE_HEIGHT" value="15.0"/>
    <att type="string" name="vizmap:vv10620Pyruvate_metabolism_xml_me NODE_SHAPE" value="ELLIPSE"/>
    <att type="string" name="CELLDESIGNER_SPECIES" value="C00022"/>
    <att type="string" name="vizmap:vv10010glycolysis_xml_me NODE_SHAPE" value="ELLIPSE"/>
    <att type="string" name="vizmap:vv10770Pantothenate_and_CoA_biosynthesis_xml NODE_HEIGHT" value="15.0"/>
    <att type="string" name="vizmap:vv10620Pyruvate_metabolism_xml_me NODE_HEIGHT" value="15.0"/>
    <att type="string" name="vizmap:vv10770Pantothenate_and_CoA_biosynthesis_xml NODE_SHAPE" value="ELLIPSE"/>
    <att type="string" name="vizmap:vv10010glycolysis_xml_me NODE_WIDTH" value="130.0"/>
    <att type="string" name="vizmap:vv10010glycolysis_xml_me NODE_FILL_COLOR" value="java.awt.Color[r=255,g=255,b=255]"/>
    <att type="string" name="vizmap:vv10290Valine_leucine_and_isoleucine_biosynthesis_xml NODE_SHAPE" value="ELLIPSE"/>
    <att type="string" name="vizmap:vv10770Pantothenate_and_CoA_biosynthesis_xml NODE_FILL_COLOR" value="java.awt.Color[r=255,g=255,b=255]"/>
    <att type="string" name="vizmap:vv10770Pantothenate_and_CoA_biosynthesis_xml NODE_WIDTH" value="130.0"/>
    <att type="string" name="vizmap:vv10770Pantothenate_and_CoA_biosynthesis_xml_me NODE_FILL_COLOR" value="java.awt.Color[r=255,g=255,b=255]"/>
    <att type="string" name="vizmap:vv10620Pyruvate_metabolism_xml NODE_FILL_COLOR" value="java.awt.Color[r=255,g=255,b=255]"/>
    <att type="string" name="vizmap:vv10770Pantothenate_and_CoA_biosynthesis_xml_me NODE_SHAPE" value="ELLIPSE"/>
    <att type="string" name="vizmap:vv10710Carbon_fixation_xml_me NODE_HEIGHT" value="15.0"/>
    <graphics type="ELLIPSE" h="15.0" w="200.0" x="910.0" y="148.0" fill="#ffffff" width="1" outline="#000000"/>
  </node>
  <node label="L-Leucyl-tRNA" id="-791">
    <att type="string" name="vizmap:vv10290Valine_leucine_and_isoleucine_biosynthesis_xml_me NODE_WIDTH" value="130.0"/>
    <att type="string" name="vizmap:vv10290Valine_leucine_and_isoleucine_biosynthesis_xml NODE_WIDTH" value="130.0"/>
    <att type="string" name="vizmap:vv10290Valine_leucine_and_isoleucine_biosynthesis_xml_me NODE_HEIGHT" value="15.0"/>
    <att type="string" name="canonicalName" value="L-Leucyl-tRNA"/>
    <att type="string" name="CELLDESIGNER_ALIAS" value="c11"/>
    <att type="string" name="vizmap:vv10290Valine_leucine_and_isoleucine_biosynthesis_xml NODE_HEIGHT" value="15.0"/>
    <att type="string" name="vizmap:vv10290Valine_leucine_and_isoleucine_biosynthesis_xml_me NODE_SHAPE" value="ELLIPSE"/>
    <att type="string" name="CELLDESIGNER_NODE_TYPE" value="SIMPLE_MOLECULE"/>
    <att type="string" name="vizmap:vv10290Valine_leucine_and_isoleucine_biosynthesis_xml NODE_FILL_COLOR" value="java.awt.Color[r=255,g=255,b=255]"/>
    <att type="string" name="CELLDESIGNER_SPECIES" value="C02047"/>
    <att type="string" name="vizmap:vv10290Valine_leucine_and_isoleucine_biosynthesis_xml NODE_SHAPE" value="ELLIPSE"/>
    <graphics type="ELLIPSE" h="15.0" w="200.0" x="847.0" y="667.0" fill="#ffffff" width="1" outline="#000000"/>
  </node>
  <node label="(R)-3-Hydroxy-3-methyl-2-oxopentanoate" id="-790">
    <att type="string" name="vizmap:vv10290Valine_leucine_and_isoleucine_biosynthesis_xml_me NODE_WIDTH" value="130.0"/>
    <att type="string" name="vizmap:vv10290Valine_leucine_and_isoleucine_biosynthesis_xml NODE_WIDTH" value="130.0"/>
    <att type="string" name="vizmap:vv10290Valine_leucine_and_isoleucine_biosynthesis_xml_me NODE_HEIGHT" value="15.0"/>
    <att type="string" name="canonicalName" value="(R)-3-Hydroxy-3-methyl-2-oxopentanoate"/>
    <att type="string" name="CELLDESIGNER_ALIAS" value="c9"/>
    <att type="string" name="vizmap:vv10290Valine_leucine_and_isoleucine_biosynthesis_xml NODE_HEIGHT" value="15.0"/>
    <att type="string" name="vizmap:vv10290Valine_leucine_and_isoleucine_biosynthesis_xml_me NODE_SHAPE" value="ELLIPSE"/>
    <att type="string" name="CELLDESIGNER_NODE_TYPE" value="SIMPLE_MOLECULE"/>
    <att type="string" name="vizmap:vv10290Valine_leucine_and_isoleucine_biosynthesis_xml NODE_FILL_COLOR" value="java.awt.Color[r=255,g=255,b=255]"/>
    <att type="string" name="CELLDESIGNER_SPECIES" value="C14463"/>
    <att type="string" name="vizmap:vv10290Valine_leucine_and_isoleucine_biosynthesis_xml NODE_SHAPE" value="ELLIPSE"/>
    <graphics type="ELLIPSE" h="15.0" w="200.0" x="9.0" y="314.0" fill="#ffffff" width="1" outline="#000000"/>
  </node>
  <node label="(S)-2-Acetolactate" id="-789">
    <att type="string" name="vizmap:vv10290Valine_leucine_and_isoleucine_biosynthesis_xml_me NODE_WIDTH" value="130.0"/>
    <att type="string" name="vizmap:vv10290Valine_leucine_and_isoleucine_biosynthesis_xml NODE_WIDTH" value="130.0"/>
    <att type="string" name="vizmap:vv10290Valine_leucine_and_isoleucine_biosynthesis_xml_me NODE_HEIGHT" value="15.0"/>
    <att type="string" name="canonicalName" value="(S)-2-Acetolactate"/>
    <att type="string" name="CELLDESIGNER_ALIAS" value="c8"/>
    <att type="string" name="vizmap:vv10290Valine_leucine_and_isoleucine_biosynthesis_xml NODE_HEIGHT" value="15.0"/>
    <att type="string" name="vizmap:vv10290Valine_leucine_and_isoleucine_biosynthesis_xml_me NODE_SHAPE" value="ELLIPSE"/>
    <att type="string" name="CELLDESIGNER_NODE_TYPE" value="SIMPLE_MOLECULE"/>
    <att type="string" name="vizmap:vv10290Valine_leucine_and_isoleucine_biosynthesis_xml NODE_FILL_COLOR" value="java.awt.Color[r=255,g=255,b=255]"/>
    <att type="string" name="CELLDESIGNER_SPECIES" value="C06010"/>
    <att type="string" name="vizmap:vv10290Valine_leucine_and_isoleucine_biosynthesis_xml NODE_SHAPE" value="ELLIPSE"/>
    <graphics type="ELLIPSE" h="15.0" w="200.0" x="413.0" y="207.0" fill="#ffffff" width="1" outline="#000000"/>
  </node>
  <node label="(R)-2-Methylmalate" id="-788">
    <att type="string" name="vizmap:vv10290Valine_leucine_and_isoleucine_biosynthesis_xml_me NODE_WIDTH" value="130.0"/>
    <att type="string" name="vizmap:vv10290Valine_leucine_and_isoleucine_biosynthesis_xml NODE_WIDTH" value="130.0"/>
    <att type="string" name="vizmap:vv10290Valine_leucine_and_isoleucine_biosynthesis_xml_me NODE_HEIGHT" value="15.0"/>
    <att type="string" name="canonicalName" value="(R)-2-Methylmalate"/>
    <att type="string" name="CELLDESIGNER_ALIAS" value="c7"/>
    <att type="string" name="vizmap:vv10290Valine_leucine_and_isoleucine_biosynthesis_xml NODE_HEIGHT" value="15.0"/>
    <att type="string" name="vizmap:vv10290Valine_leucine_and_isoleucine_biosynthesis_xml_me NODE_SHAPE" value="ELLIPSE"/>
    <att type="string" name="CELLDESIGNER_NODE_TYPE" value="SIMPLE_MOLECULE"/>
    <att type="string" name="vizmap:vv10290Valine_leucine_and_isoleucine_biosynthesis_xml NODE_FILL_COLOR" value="java.awt.Color[r=255,g=255,b=255]"/>
    <att type="string" name="CELLDESIGNER_SPECIES" value="C02612"/>
    <att type="string" name="vizmap:vv10290Valine_leucine_and_isoleucine_biosynthesis_xml NODE_SHAPE" value="ELLIPSE"/>
    <graphics type="ELLIPSE" h="15.0" w="200.0" x="785.0" y="116.0" fill="#ffffff" width="1" outline="#000000"/>
  </node>
  <node label="(S)-2-Aceto-2-hydroxybutanoate" id="-787">
    <att type="string" name="vizmap:vv10290Valine_leucine_and_isoleucine_biosynthesis_xml_me NODE_WIDTH" value="130.0"/>
    <att type="string" name="vizmap:vv10290Valine_leucine_and_isoleucine_biosynthesis_xml NODE_WIDTH" value="130.0"/>
    <att type="string" name="vizmap:vv10290Valine_leucine_and_isoleucine_biosynthesis_xml_me NODE_HEIGHT" value="15.0"/>
    <att type="string" name="canonicalName" value="(S)-2-Aceto-2-hydroxybutanoate"/>
    <att type="string" name="CELLDESIGNER_ALIAS" value="c6"/>
    <att type="string" name="vizmap:vv10290Valine_leucine_and_isoleucine_biosynthesis_xml NODE_HEIGHT" value="15.0"/>
    <att type="string" name="vizmap:vv10290Valine_leucine_and_isoleucine_biosynthesis_xml_me NODE_SHAPE" value="ELLIPSE"/>
    <att type="string" name="CELLDESIGNER_NODE_TYPE" value="SIMPLE_MOLECULE"/>
    <att type="string" name="vizmap:vv10290Valine_leucine_and_isoleucine_biosynthesis_xml NODE_FILL_COLOR" value="java.awt.Color[r=255,g=255,b=255]"/>
    <att type="string" name="CELLDESIGNER_SPECIES" value="C06006"/>
    <att type="string" name="vizmap:vv10290Valine_leucine_and_isoleucine_biosynthesis_xml NODE_SHAPE" value="ELLIPSE"/>
    <graphics type="ELLIPSE" h="15.0" w="200.0" x="5.0" y="213.0" fill="#ffffff" width="1" outline="#000000"/>
  </node>
  <node label="L-Threonine" id="-786">
    <att type="string" name="vizmap:vv10290Valine_leucine_and_isoleucine_biosynthesis_xml_me NODE_WIDTH" value="130.0"/>
    <att type="string" name="vizmap:vv10290Valine_leucine_and_isoleucine_biosynthesis_xml NODE_WIDTH" value="130.0"/>
    <att type="string" name="vizmap:vv10290Valine_leucine_and_isoleucine_biosynthesis_xml_me NODE_HEIGHT" value="15.0"/>
    <att type="string" name="canonicalName" value="L-Threonine"/>
    <att type="string" name="CELLDESIGNER_ALIAS" value="c5"/>
    <att type="string" name="vizmap:vv10290Valine_leucine_and_isoleucine_biosynthesis_xml NODE_HEIGHT" value="15.0"/>
    <att type="string" name="vizmap:vv10290Valine_leucine_and_isoleucine_biosynthesis_xml_me NODE_SHAPE" value="ELLIPSE"/>
    <att type="string" name="CELLDESIGNER_NODE_TYPE" value="SIMPLE_MOLECULE"/>
    <att type="string" name="vizmap:vv10290Valine_leucine_and_isoleucine_biosynthesis_xml NODE_FILL_COLOR" value="java.awt.Color[r=255,g=255,b=255]"/>
    <att type="string" name="CELLDESIGNER_SPECIES" value="C00188"/>
    <att type="string" name="vizmap:vv10290Valine_leucine_and_isoleucine_biosynthesis_xml NODE_SHAPE" value="ELLIPSE"/>
    <graphics type="ELLIPSE" h="15.0" w="200.0" x="7.0" y="4.5" fill="#ffffff" width="1" outline="#000000"/>
  </node>
  <node label="(R)-2,3-Dihydroxy-3-methylbutanoate" id="-785">
    <att type="string" name="vizmap:vv10290Valine_leucine_and_isoleucine_biosynthesis_xml_me NODE_WIDTH" value="130.0"/>
    <att type="string" name="vizmap:vv10290Valine_leucine_and_isoleucine_biosynthesis_xml NODE_WIDTH" value="130.0"/>
    <att type="string" name="vizmap:vv10290Valine_leucine_and_isoleucine_biosynthesis_xml_me NODE_HEIGHT" value="15.0"/>
    <att type="string" name="canonicalName" value="(R)-2,3-Dihydroxy-3-methylbutanoate"/>
    <att type="string" name="CELLDESIGNER_ALIAS" value="c4"/>
    <att type="string" name="vizmap:vv10290Valine_leucine_and_isoleucine_biosynthesis_xml NODE_HEIGHT" value="15.0"/>
    <att type="string" name="vizmap:vv10290Valine_leucine_and_isoleucine_biosynthesis_xml_me NODE_SHAPE" value="ELLIPSE"/>
    <att type="string" name="CELLDESIGNER_NODE_TYPE" value="SIMPLE_MOLECULE"/>
    <att type="string" name="vizmap:vv10290Valine_leucine_and_isoleucine_biosynthesis_xml NODE_FILL_COLOR" value="java.awt.Color[r=255,g=255,b=255]"/>
    <att type="string" name="CELLDESIGNER_SPECIES" value="C04272"/>
    <att type="string" name="vizmap:vv10290Valine_leucine_and_isoleucine_biosynthesis_xml NODE_SHAPE" value="ELLIPSE"/>
    <graphics type="ELLIPSE" h="15.0" w="200.0" x="351.0" y="359.0" fill="#ffffff" width="1" outline="#000000"/>
  </node>
  <node label="(2S)-2-Isopropyl-3-oxosuccinate" id="-784">
    <att type="string" name="vizmap:vv10290Valine_leucine_and_isoleucine_biosynthesis_xml_me NODE_WIDTH" value="130.0"/>
    <att type="string" name="vizmap:vv10290Valine_leucine_and_isoleucine_biosynthesis_xml NODE_WIDTH" value="130.0"/>
    <att type="string" name="vizmap:vv10290Valine_leucine_and_isoleucine_biosynthesis_xml_me NODE_HEIGHT" value="15.0"/>
    <att type="string" name="canonicalName" value="(2S)-2-Isopropyl-3-oxosuccinate"/>
    <att type="string" name="CELLDESIGNER_ALIAS" value="c3"/>
    <att type="string" name="vizmap:vv10290Valine_leucine_and_isoleucine_biosynthesis_xml NODE_HEIGHT" value="15.0"/>
    <att type="string" name="vizmap:vv10290Valine_leucine_and_isoleucine_biosynthesis_xml_me NODE_SHAPE" value="ELLIPSE"/>
    <att type="string" name="CELLDESIGNER_NODE_TYPE" value="SIMPLE_MOLECULE"/>
    <att type="string" name="vizmap:vv10290Valine_leucine_and_isoleucine_biosynthesis_xml NODE_FILL_COLOR" value="java.awt.Color[r=255,g=255,b=255]"/>
    <att type="string" name="CELLDESIGNER_SPECIES" value="C04236"/>
    <att type="string" name="vizmap:vv10290Valine_leucine_and_isoleucine_biosynthesis_xml NODE_SHAPE" value="ELLIPSE"/>
    <graphics type="ELLIPSE" h="15.0" w="200.0" x="1106.0" y="499.0" fill="#ffffff" width="1" outline="#000000"/>
  </node>
  <node label="L-Leucine" id="-783">
    <att type="string" name="vizmap:vv10290Valine_leucine_and_isoleucine_biosynthesis_xml_me NODE_WIDTH" value="130.0"/>
    <att type="string" name="vizmap:vv10290Valine_leucine_and_isoleucine_biosynthesis_xml NODE_WIDTH" value="130.0"/>
    <att type="string" name="vizmap:vv10290Valine_leucine_and_isoleucine_biosynthesis_xml_me NODE_HEIGHT" value="15.0"/>
    <att type="string" name="canonicalName" value="L-Leucine"/>
    <att type="string" name="CELLDESIGNER_ALIAS" value="c2"/>
    <att type="string" name="vizmap:vv10290Valine_leucine_and_isoleucine_biosynthesis_xml NODE_HEIGHT" value="15.0"/>
    <att type="string" name="vizmap:vv10290Valine_leucine_and_isoleucine_biosynthesis_xml_me NODE_SHAPE" value="ELLIPSE"/>
    <att type="string" name="CELLDESIGNER_NODE_TYPE" value="SIMPLE_MOLECULE"/>
    <att type="string" name="vizmap:vv10290Valine_leucine_and_isoleucine_biosynthesis_xml NODE_FILL_COLOR" value="java.awt.Color[r=255,g=255,b=255]"/>
    <att type="string" name="CELLDESIGNER_SPECIES" value="C00123"/>
    <att type="string" name="vizmap:vv10290Valine_leucine_and_isoleucine_biosynthesis_xml NODE_SHAPE" value="ELLIPSE"/>
    <graphics type="ELLIPSE" h="15.0" w="200.0" x="869.0" y="589.0" fill="#ffffff" width="1" outline="#000000"/>
  </node>
  <node label="(R)-2,3-Dihydroxy-3-methylpentanoate" id="-782">
    <att type="string" name="vizmap:vv10290Valine_leucine_and_isoleucine_biosynthesis_xml_me NODE_WIDTH" value="130.0"/>
    <att type="string" name="vizmap:vv10290Valine_leucine_and_isoleucine_biosynthesis_xml NODE_WIDTH" value="130.0"/>
    <att type="string" name="vizmap:vv10290Valine_leucine_and_isoleucine_biosynthesis_xml_me NODE_HEIGHT" value="15.0"/>
    <att type="string" name="canonicalName" value="(R)-2,3-Dihydroxy-3-methylpentanoate"/>
    <att type="string" name="CELLDESIGNER_ALIAS" value="c1"/>
    <att type="string" name="vizmap:vv10290Valine_leucine_and_isoleucine_biosynthesis_xml NODE_HEIGHT" value="15.0"/>
    <att type="string" name="vizmap:vv10290Valine_leucine_and_isoleucine_biosynthesis_xml_me NODE_SHAPE" value="ELLIPSE"/>
    <att type="string" name="CELLDESIGNER_NODE_TYPE" value="SIMPLE_MOLECULE"/>
    <att type="string" name="vizmap:vv10290Valine_leucine_and_isoleucine_biosynthesis_xml NODE_FILL_COLOR" value="java.awt.Color[r=255,g=255,b=255]"/>
    <att type="string" name="CELLDESIGNER_SPECIES" value="C06007"/>
    <att type="string" name="vizmap:vv10290Valine_leucine_and_isoleucine_biosynthesis_xml NODE_SHAPE" value="ELLIPSE"/>
    <graphics type="ELLIPSE" h="15.0" w="200.0" x="19.0" y="354.5" fill="#ffffff" width="1" outline="#000000"/>
  </node>
  <node label="L-Isoleucine" id="-781">
    <att type="string" name="vizmap:vv10290Valine_leucine_and_isoleucine_biosynthesis_xml_me NODE_WIDTH" value="130.0"/>
    <att type="string" name="vizmap:vv10290Valine_leucine_and_isoleucine_biosynthesis_xml NODE_WIDTH" value="130.0"/>
    <att type="string" name="vizmap:vv10290Valine_leucine_and_isoleucine_biosynthesis_xml_me NODE_HEIGHT" value="15.0"/>
    <att type="string" name="canonicalName" value="L-Isoleucine"/>
    <att type="string" name="CELLDESIGNER_ALIAS" value="c0"/>
    <att type="string" name="vizmap:vv10290Valine_leucine_and_isoleucine_biosynthesis_xml NODE_HEIGHT" value="15.0"/>
    <att type="string" name="vizmap:vv10290Valine_leucine_and_isoleucine_biosynthesis_xml_me NODE_SHAPE" value="ELLIPSE"/>
    <att type="string" name="CELLDESIGNER_NODE_TYPE" value="SIMPLE_MOLECULE"/>
    <att type="string" name="vizmap:vv10290Valine_leucine_and_isoleucine_biosynthesis_xml NODE_FILL_COLOR" value="java.awt.Color[r=255,g=255,b=255]"/>
    <att type="string" name="CELLDESIGNER_SPECIES" value="C00407"/>
    <att type="string" name="vizmap:vv10290Valine_leucine_and_isoleucine_biosynthesis_xml NODE_SHAPE" value="ELLIPSE"/>
    <graphics type="ELLIPSE" h="15.0" w="200.0" x="5.0" y="545.5" fill="#ffffff" width="1" outline="#000000"/>
  </node>
  <node label="leucine-tRNA_ligase" id="-780">
    <att type="string" name="vizmap:vv10290Valine_leucine_and_isoleucine_biosynthesis_xml_me NODE_WIDTH" value="130.0"/>
    <att type="string" name="vizmap:vv10290Valine_leucine_and_isoleucine_biosynthesis_xml NODE_WIDTH" value="130.0"/>
    <att type="string" name="vizmap:vv10290Valine_leucine_and_isoleucine_biosynthesis_xml_me NODE_HEIGHT" value="15.0"/>
    <att type="string" name="canonicalName" value="leucine-tRNA_ligase"/>
    <att type="string" name="CELLDESIGNER_ALIAS" value="e21"/>
    <att type="string" name="vizmap:vv10290Valine_leucine_and_isoleucine_biosynthesis_xml NODE_HEIGHT" value="15.0"/>
    <att type="string" name="vizmap:vv10290Valine_leucine_and_isoleucine_biosynthesis_xml_me NODE_SHAPE" value="OCTAGON"/>
    <att type="string" name="CELLDESIGNER_NODE_TYPE" value="PROTEIN"/>
    <att type="string" name="vizmap:vv10290Valine_leucine_and_isoleucine_biosynthesis_xml NODE_FILL_COLOR" value="java.awt.Color[r=255,g=255,b=255]"/>
    <att type="string" name="CELLDESIGNER_SPECIES" value="E6_1_1_4"/>
    <att type="string" name="vizmap:vv10290Valine_leucine_and_isoleucine_biosynthesis_xml NODE_SHAPE" value="OCTAGON"/>
    <graphics type="OCTAGON" h="15.0" w="250.0" x="950.0" y="658.0" fill="#ffffff" width="1" outline="#000000"/>
  </node>
  <node label="2-isopropylmalate_synthase" id="-779">
    <att type="string" name="vizmap:vv10290Valine_leucine_and_isoleucine_biosynthesis_xml_me NODE_WIDTH" value="130.0"/>
    <att type="string" name="vizmap:vv10290Valine_leucine_and_isoleucine_biosynthesis_xml NODE_WIDTH" value="130.0"/>
    <att type="string" name="vizmap:vv10290Valine_leucine_and_isoleucine_biosynthesis_xml_me NODE_HEIGHT" value="15.0"/>
    <att type="string" name="canonicalName" value="2-isopropylmalate_synthase"/>
    <att type="string" name="CELLDESIGNER_ALIAS" value="e17"/>
    <att type="string" name="vizmap:vv10290Valine_leucine_and_isoleucine_biosynthesis_xml NODE_HEIGHT" value="15.0"/>
    <att type="string" name="vizmap:vv10290Valine_leucine_and_isoleucine_biosynthesis_xml_me NODE_SHAPE" value="OCTAGON"/>
    <att type="string" name="CELLDESIGNER_NODE_TYPE" value="PROTEIN"/>
    <att type="string" name="vizmap:vv10290Valine_leucine_and_isoleucine_biosynthesis_xml NODE_FILL_COLOR" value="java.awt.Color[r=255,g=255,b=255]"/>
    <att type="string" name="CELLDESIGNER_SPECIES" value="E2_3_3_13"/>
    <att type="string" name="vizmap:vv10290Valine_leucine_and_isoleucine_biosynthesis_xml NODE_SHAPE" value="OCTAGON"/>
    <graphics type="OCTAGON" h="15.0" w="250.0" x="621.0" y="442.0" fill="#ffffff" width="1" outline="#000000"/>
  </node>
  <node label="threonine_ammonia-lyase" id="-778">
    <att type="string" name="vizmap:vv10290Valine_leucine_and_isoleucine_biosynthesis_xml_me NODE_WIDTH" value="130.0"/>
    <att type="string" name="vizmap:vv10290Valine_leucine_and_isoleucine_biosynthesis_xml NODE_WIDTH" value="130.0"/>
    <att type="string" name="vizmap:vv10290Valine_leucine_and_isoleucine_biosynthesis_xml_me NODE_HEIGHT" value="15.0"/>
    <att type="string" name="canonicalName" value="threonine_ammonia-lyase"/>
    <att type="string" name="CELLDESIGNER_ALIAS" value="e14"/>
    <att type="string" name="vizmap:vv10290Valine_leucine_and_isoleucine_biosynthesis_xml NODE_HEIGHT" value="15.0"/>
    <att type="string" name="vizmap:vv10290Valine_leucine_and_isoleucine_biosynthesis_xml_me NODE_SHAPE" value="OCTAGON"/>
    <att type="string" name="CELLDESIGNER_NODE_TYPE" value="PROTEIN"/>
    <att type="string" name="vizmap:vv10290Valine_leucine_and_isoleucine_biosynthesis_xml NODE_FILL_COLOR" value="java.awt.Color[r=255,g=255,b=255]"/>
    <att type="string" name="CELLDESIGNER_SPECIES" value="E4_3_1_19"/>
    <att type="string" name="vizmap:vv10290Valine_leucine_and_isoleucine_biosynthesis_xml NODE_SHAPE" value="OCTAGON"/>
    <graphics type="OCTAGON" h="15.0" w="250.0" x="63.0" y="51.0" fill="#ffffff" width="1" outline="#000000"/>
  </node>
  <node label="valine-tRNA_ligase" id="-777">
    <att type="string" name="vizmap:vv10290Valine_leucine_and_isoleucine_biosynthesis_xml_me NODE_WIDTH" value="130.0"/>
    <att type="string" name="vizmap:vv10290Valine_leucine_and_isoleucine_biosynthesis_xml NODE_WIDTH" value="130.0"/>
    <att type="string" name="vizmap:vv10290Valine_leucine_and_isoleucine_biosynthesis_xml_me NODE_HEIGHT" value="15.0"/>
    <att type="string" name="canonicalName" value="valine-tRNA_ligase"/>
    <att type="string" name="CELLDESIGNER_ALIAS" value="e13"/>
    <att type="string" name="vizmap:vv10290Valine_leucine_and_isoleucine_biosynthesis_xml NODE_HEIGHT" value="15.0"/>
    <att type="string" name="vizmap:vv10290Valine_leucine_and_isoleucine_biosynthesis_xml_me NODE_SHAPE" value="OCTAGON"/>
    <att type="string" name="CELLDESIGNER_NODE_TYPE" value="PROTEIN"/>
    <att type="string" name="vizmap:vv10290Valine_leucine_and_isoleucine_biosynthesis_xml NODE_FILL_COLOR" value="java.awt.Color[r=255,g=255,b=255]"/>
    <att type="string" name="CELLDESIGNER_SPECIES" value="E6_1_1_9"/>
    <att type="string" name="vizmap:vv10290Valine_leucine_and_isoleucine_biosynthesis_xml NODE_SHAPE" value="OCTAGON"/>
    <graphics type="OCTAGON" h="15.0" w="250.0" x="500.0" y="538.0" fill="#ffffff" width="1" outline="#000000"/>
  </node>
  <node label="isoleucine-tRNA_ligase" id="-776">
    <att type="string" name="vizmap:vv10290Valine_leucine_and_isoleucine_biosynthesis_xml_me NODE_WIDTH" value="130.0"/>
    <att type="string" name="vizmap:vv10290Valine_leucine_and_isoleucine_biosynthesis_xml NODE_WIDTH" value="130.0"/>
    <att type="string" name="vizmap:vv10290Valine_leucine_and_isoleucine_biosynthesis_xml_me NODE_HEIGHT" value="15.0"/>
    <att type="string" name="canonicalName" value="isoleucine-tRNA_ligase"/>
    <att type="string" name="CELLDESIGNER_ALIAS" value="e12"/>
    <att type="string" name="vizmap:vv10290Valine_leucine_and_isoleucine_biosynthesis_xml NODE_HEIGHT" value="15.0"/>
    <att type="string" name="vizmap:vv10290Valine_leucine_and_isoleucine_biosynthesis_xml_me NODE_SHAPE" value="OCTAGON"/>
    <att type="string" name="CELLDESIGNER_NODE_TYPE" value="PROTEIN"/>
    <att type="string" name="vizmap:vv10290Valine_leucine_and_isoleucine_biosynthesis_xml NODE_FILL_COLOR" value="java.awt.Color[r=255,g=255,b=255]"/>
    <att type="string" name="CELLDESIGNER_SPECIES" value="E6_1_1_5"/>
    <att type="string" name="vizmap:vv10290Valine_leucine_and_isoleucine_biosynthesis_xml NODE_SHAPE" value="OCTAGON"/>
    <graphics type="OCTAGON" h="15.0" w="250.0" x="73.0" y="564.0" fill="#ffffff" width="1" outline="#000000"/>
  </node>
  <node label="pyruvate_dehydrogenase_(acetyl-transferring)" id="-775">
    <att type="string" name="vizmap:vv10290Valine_leucine_and_isoleucine_biosynthesis_xml_me NODE_WIDTH" value="130.0"/>
    <att type="string" name="vizmap:vv10290Valine_leucine_and_isoleucine_biosynthesis_xml NODE_WIDTH" value="130.0"/>
    <att type="string" name="vizmap:vv10290Valine_leucine_and_isoleucine_biosynthesis_xml_me NODE_HEIGHT" value="15.0"/>
    <att type="string" name="canonicalName" value="pyruvate_dehydrogenase_(acetyl-transferring)"/>
    <att type="string" name="CELLDESIGNER_ALIAS" value="e4"/>
    <att type="string" name="vizmap:vv10290Valine_leucine_and_isoleucine_biosynthesis_xml NODE_HEIGHT" value="15.0"/>
    <att type="string" name="vizmap:vv10290Valine_leucine_and_isoleucine_biosynthesis_xml_me NODE_SHAPE" value="OCTAGON"/>
    <att type="string" name="CELLDESIGNER_NODE_TYPE" value="PROTEIN"/>
    <att type="string" name="vizmap:vv10290Valine_leucine_and_isoleucine_biosynthesis_xml NODE_FILL_COLOR" value="java.awt.Color[r=255,g=255,b=255]"/>
    <att type="string" name="CELLDESIGNER_SPECIES" value="E1_2_4_1"/>
    <att type="string" name="vizmap:vv10290Valine_leucine_and_isoleucine_biosynthesis_xml NODE_SHAPE" value="OCTAGON"/>
    <graphics type="OCTAGON" h="15.0" w="250.0" x="778.0" y="185.0" fill="#ffffff" width="1" outline="#000000"/>
  </node>
  <edge label="re50113STATE_TRANSITION (pp) (2S)-2-Isopropylmalate" source="-875" target="-369">
    <att type="string" name="CELLDESIGNER_EDGE_TYPE" value="RIGHT"/>
    <att type="string" name="canonicalName" value="re50113STATE_TRANSITION (pp) (2S)-2-Isopropylmalate"/>
    <att type="string" name="interaction" value="RIGHT"/>
    <graphics width="1" fill="#000000"/>
  </edge>
  <edge label="re50112STATE_TRANSITION (pp) (S)-2-Acetolactate" source="-874" target="-789">
    <att type="string" name="CELLDESIGNER_EDGE_TYPE" value="RIGHT"/>
    <att type="string" name="canonicalName" value="re50112STATE_TRANSITION (pp) (S)-2-Acetolactate"/>
    <att type="string" name="interaction" value="RIGHT"/>
    <graphics width="1" fill="#000000"/>
  </edge>
  <edge label="R03665STATE_TRANSITION (pp) L-Valyl-tRNA(Val)" source="-873" target="-801">
    <att type="string" name="CELLDESIGNER_EDGE_TYPE" value="RIGHT"/>
    <att type="string" name="canonicalName" value="R03665STATE_TRANSITION (pp) L-Valyl-tRNA(Val)"/>
    <att type="string" name="interaction" value="RIGHT"/>
    <graphics width="1" fill="#000000"/>
  </edge>
  <edge label="R03656STATE_TRANSITION (pp) L-Isoleucyl-tRNA(Ile)" source="-872" target="-799">
    <att type="string" name="CELLDESIGNER_EDGE_TYPE" value="RIGHT"/>
    <att type="string" name="canonicalName" value="R03656STATE_TRANSITION (pp) L-Isoleucyl-tRNA(Ile)"/>
    <att type="string" name="interaction" value="RIGHT"/>
    <graphics width="1" fill="#000000"/>
  </edge>
  <edge label="R00014STATE_TRANSITION (pp) 2-(alpha-Hydroxyethyl)thiamine_diphosphate" source="-249" target="-5">
    <att type="string" name="CELLDESIGNER_EDGE_TYPE" value="RIGHT"/>
    <att type="string" name="canonicalName" value="R00014STATE_TRANSITION (pp) 2-(alpha-Hydroxyethyl)thiamine_diphosphate"/>
    <att type="string" name="interaction" value="RIGHT"/>
    <graphics width="1" fill="#000000"/>
  </edge>
  <edge label="R05070STATE_TRANSITION (pp) (S)-3-Methyl-2-oxopentanoic_acid" source="-871" target="-797">
    <att type="string" name="CELLDESIGNER_EDGE_TYPE" value="RIGHT"/>
    <att type="string" name="canonicalName" value="R05070STATE_TRANSITION (pp) (S)-3-Methyl-2-oxopentanoic_acid"/>
    <att type="string" name="interaction" value="RIGHT"/>
    <graphics width="1" fill="#000000"/>
  </edge>
  <edge label="R02196STATE_TRANSITION (DirectedEdge) L-Isoleucine" source="-870" target="-781">
    <att type="string" name="CELLDESIGNER_EDGE_TYPE" value="RIGHT"/>
    <att type="string" name="canonicalName" value="R02196STATE_TRANSITION (DirectedEdge) L-Isoleucine"/>
    <att type="string" name="interaction" value="DirectedEdge"/>
    <att type="string" name="EDGE_TYPE" value="DirectedEdge"/>
    <graphics width="1" fill="#000000"/>
  </edge>
  <edge label="R03968 (RIGHT) 2-Isopropylmaleate" source="-869" target="-793">
    <att type="string" name="CELLDESIGNER_EDGE_TYPE" value="RIGHT"/>
    <att type="string" name="canonicalName" value="R03968 (RIGHT) 2-Isopropylmaleate"/>
    <att type="string" name="interaction" value="RIGHT"/>
    <graphics width="1" fill="#000000"/>
  </edge>
  <edge label="R04440 (RIGHT) 3-Hydroxy-3-methyl-2-oxobutanoic_acid" source="-868" target="-798">
    <att type="string" name="CELLDESIGNER_EDGE_TYPE" value="RIGHT"/>
    <att type="string" name="canonicalName" value="R04440 (RIGHT) 3-Hydroxy-3-methyl-2-oxobutanoic_acid"/>
    <att type="string" name="interaction" value="RIGHT"/>
    <graphics width="1" fill="#000000"/>
  </edge>
  <edge label="R04001 (RIGHT) 2-Isopropylmaleate" source="-867" target="-793">
    <att type="string" name="CELLDESIGNER_EDGE_TYPE" value="RIGHT"/>
    <att type="string" name="canonicalName" value="R04001 (RIGHT) 2-Isopropylmaleate"/>
    <att type="string" name="interaction" value="RIGHT"/>
    <graphics width="1" fill="#000000"/>
  </edge>
  <edge label="R04673STATE_TRANSITION (pp) (S)-2-Aceto-2-hydroxybutanoate" source="-866" target="-787">
    <att type="string" name="CELLDESIGNER_EDGE_TYPE" value="RIGHT"/>
    <att type="string" name="canonicalName" value="R04673STATE_TRANSITION (pp) (S)-2-Aceto-2-hydroxybutanoate"/>
    <att type="string" name="interaction" value="RIGHT"/>
    <graphics width="1" fill="#000000"/>
  </edge>
  <edge label="R01214 (DirectedEdge) L-Valine" source="-865" target="-800">
    <att type="string" name="CELLDESIGNER_EDGE_TYPE" value="RIGHT"/>
    <att type="string" name="canonicalName" value="R01214 (DirectedEdge) L-Valine"/>
    <att type="string" name="interaction" value="DirectedEdge"/>
    <att type="string" name="EDGE_TYPE" value="DirectedEdge"/>
    <graphics width="1" fill="#000000"/>
  </edge>
  <edge label="R05071 (RIGHT) 3-Hydroxy-3-methyl-2-oxobutanoic_acid" source="-864" target="-798">
    <att type="string" name="CELLDESIGNER_EDGE_TYPE" value="RIGHT"/>
    <att type="string" name="canonicalName" value="R05071 (RIGHT) 3-Hydroxy-3-methyl-2-oxobutanoic_acid"/>
    <att type="string" name="interaction" value="RIGHT"/>
    <graphics width="1" fill="#000000"/>
  </edge>
  <edge label="R04426 (pp) (2S)-2-Isopropyl-3-oxosuccinate" source="-863" target="-784">
    <att type="string" name="CELLDESIGNER_EDGE_TYPE" value="RIGHT"/>
    <att type="string" name="canonicalName" value="R04426 (pp) (2S)-2-Isopropyl-3-oxosuccinate"/>
    <att type="string" name="interaction" value="RIGHT"/>
    <graphics width="1" fill="#000000"/>
  </edge>
  <edge label="R05069 (pp) (R)-3-Hydroxy-3-methyl-2-oxopentanoate" source="-862" target="-790">
    <att type="string" name="CELLDESIGNER_EDGE_TYPE" value="RIGHT"/>
    <att type="string" name="canonicalName" value="R05069 (pp) (R)-3-Hydroxy-3-methyl-2-oxopentanoate"/>
    <att type="string" name="interaction" value="RIGHT"/>
    <graphics width="1" fill="#000000"/>
  </edge>
  <edge label="R03657STATE_TRANSITION (RIGHT) L-Leucyl-tRNA" source="-861" target="-791">
    <att type="string" name="CELLDESIGNER_EDGE_TYPE" value="RIGHT"/>
    <att type="string" name="canonicalName" value="R03657STATE_TRANSITION (RIGHT) L-Leucyl-tRNA"/>
    <att type="string" name="interaction" value="RIGHT"/>
    <graphics width="1" fill="#000000"/>
  </edge>
  <edge label="R05068 (pp) (R)-3-Hydroxy-3-methyl-2-oxopentanoate" source="-860" target="-790">
    <att type="string" name="CELLDESIGNER_EDGE_TYPE" value="RIGHT"/>
    <att type="string" name="canonicalName" value="R05068 (pp) (R)-3-Hydroxy-3-methyl-2-oxopentanoate"/>
    <att type="string" name="interaction" value="RIGHT"/>
    <graphics width="1" fill="#000000"/>
  </edge>
  <edge label="R00996STATE_TRANSITION (RIGHT) 2-Oxobutanoate" source="-859" target="-558">
    <att type="string" name="CELLDESIGNER_EDGE_TYPE" value="RIGHT"/>
    <att type="string" name="canonicalName" value="R00996STATE_TRANSITION (RIGHT) 2-Oxobutanoate"/>
    <att type="string" name="interaction" value="RIGHT"/>
    <graphics width="1" fill="#000000"/>
  </edge>
  <edge label="R01090 (RIGHT) 4-Methyl-2-oxopentanoate" source="-858" target="-795">
    <att type="string" name="CELLDESIGNER_EDGE_TYPE" value="RIGHT"/>
    <att type="string" name="canonicalName" value="R01090 (RIGHT) 4-Methyl-2-oxopentanoate"/>
    <att type="string" name="interaction" value="RIGHT"/>
    <graphics width="1" fill="#000000"/>
  </edge>
  <edge label="R03898 (RIGHT) 2-Methylmaleate" source="-857" target="-802">
    <att type="string" name="CELLDESIGNER_EDGE_TYPE" value="RIGHT"/>
    <att type="string" name="canonicalName" value="R03898 (RIGHT) 2-Methylmaleate"/>
    <att type="string" name="interaction" value="RIGHT"/>
    <graphics width="1" fill="#000000"/>
  </edge>
  <edge label="R03896 (RIGHT) 2-Methylmaleate" source="-856" target="-802">
    <att type="string" name="CELLDESIGNER_EDGE_TYPE" value="RIGHT"/>
    <att type="string" name="canonicalName" value="R03896 (RIGHT) 2-Methylmaleate"/>
    <att type="string" name="interaction" value="RIGHT"/>
    <graphics width="1" fill="#000000"/>
  </edge>
  <edge label="R00994STATE_TRANSITION (RIGHT) D-erythro-3-Methylmalate" source="-855" target="-794">
    <att type="string" name="CELLDESIGNER_EDGE_TYPE" value="RIGHT"/>
    <att type="string" name="canonicalName" value="R00994STATE_TRANSITION (RIGHT) D-erythro-3-Methylmalate"/>
    <att type="string" name="interaction" value="RIGHT"/>
    <graphics width="1" fill="#000000"/>
  </edge>
  <edge label="R04441STATE_TRANSITION (RIGHT) 3-Methyl-2-oxobutanoic_acid" source="-854" target="-792">
    <att type="string" name="CELLDESIGNER_EDGE_TYPE" value="RIGHT"/>
    <att type="string" name="canonicalName" value="R04441STATE_TRANSITION (RIGHT) 3-Methyl-2-oxobutanoic_acid"/>
    <att type="string" name="interaction" value="RIGHT"/>
    <graphics width="1" fill="#000000"/>
  </edge>
  <edge label="rGSVIVP00019716001 (pp) pyruvate dehydrogenase kinase" source="-133" target="-35">
    <att type="string" name="CELLDESIGNER_EDGE_TYPE" value="TRANSLATION"/>
    <att type="string" name="canonicalName" value="re90038TRANSLATION"/>
    <att type="string" name="CELLDESIGNER_NODE_TYPE" value="TRANSLATION"/>
    <att type="string" name="interaction" value="pp"/>
    <att type="string" name="CELLDESIGNER_REACTION" value="re90038TRANSLATION"/>
    <graphics width="1" fill="#00ffcc"/>
  </edge>
  <edge label="pyruvate dehydrogenase kinase (pp) pyruvate_dehydrogenase_(acetyl-transferring)" source="-35" target="-775">
    <att type="string" name="CELLDESIGNER_EDGE_TYPE" value="MODULATION"/>
    <att type="string" name="canonicalName" value="re90039MODULATION"/>
    <att type="string" name="CELLDESIGNER_NODE_TYPE" value="MODULATION"/>
    <att type="string" name="interaction" value="pp"/>
    <att type="string" name="CELLDESIGNER_REACTION" value="re90039MODULATION"/>
    <graphics width="1" fill="#ff9933"/>
  </edge>
  <edge label="rGSVIVP00022523001 (pp) pyruvate dehydrogenase kinase" source="-150" target="-35">
    <att type="string" name="CELLDESIGNER_EDGE_TYPE" value="TRANSLATION"/>
    <att type="string" name="canonicalName" value="re90037TRANSLATION"/>
    <att type="string" name="CELLDESIGNER_NODE_TYPE" value="TRANSLATION"/>
    <att type="string" name="interaction" value="pp"/>
    <att type="string" name="CELLDESIGNER_REACTION" value="re90037TRANSLATION"/>
    <graphics width="1" fill="#00ffcc"/>
  </edge>
  <edge label="rCF606443 (pp) dihydroxy-acid_dehydratase" source="-853" target="-826">
    <att type="string" name="CELLDESIGNER_EDGE_TYPE" value="TRANSLATION"/>
    <att type="string" name="canonicalName" value="re90034TRANSLATION"/>
    <att type="string" name="CELLDESIGNER_NODE_TYPE" value="TRANSLATION"/>
    <att type="string" name="interaction" value="pp"/>
    <att type="string" name="CELLDESIGNER_REACTION" value="re90034TRANSLATION"/>
    <graphics width="1" fill="#00ffcc"/>
  </edge>
  <edge label="rGSVIVP00020486001 (pp) dihydroxy-acid_dehydratase" source="-852" target="-826">
    <att type="string" name="CELLDESIGNER_EDGE_TYPE" value="TRANSLATION"/>
    <att type="string" name="canonicalName" value="re90033TRANSLATION"/>
    <att type="string" name="CELLDESIGNER_NODE_TYPE" value="TRANSLATION"/>
    <att type="string" name="interaction" value="pp"/>
    <att type="string" name="CELLDESIGNER_REACTION" value="re90033TRANSLATION"/>
    <graphics width="1" fill="#00ffcc"/>
  </edge>
  <edge label="rGSVIVP00020487001 (pp) dihydroxy-acid_dehydratase" source="-851" target="-826">
    <att type="string" name="CELLDESIGNER_EDGE_TYPE" value="TRANSLATION"/>
    <att type="string" name="canonicalName" value="re90032TRANSLATION"/>
    <att type="string" name="CELLDESIGNER_NODE_TYPE" value="TRANSLATION"/>
    <att type="string" name="interaction" value="pp"/>
    <att type="string" name="CELLDESIGNER_REACTION" value="re90032TRANSLATION"/>
    <graphics width="1" fill="#00ffcc"/>
  </edge>
  <edge label="rGSVIVP00007411001 (pp) valine-tRNA_ligase" source="-850" target="-777">
    <att type="string" name="CELLDESIGNER_EDGE_TYPE" value="TRANSLATION"/>
    <att type="string" name="canonicalName" value="re90028TRANSLATION"/>
    <att type="string" name="CELLDESIGNER_NODE_TYPE" value="TRANSLATION"/>
    <att type="string" name="interaction" value="pp"/>
    <att type="string" name="CELLDESIGNER_REACTION" value="re90028TRANSLATION"/>
    <graphics width="1" fill="#00ffcc"/>
  </edge>
  <edge label="rGSVIVP00013521001 (pp) isoleucine-tRNA_ligase" source="-849" target="-776">
    <att type="string" name="CELLDESIGNER_EDGE_TYPE" value="TRANSLATION"/>
    <att type="string" name="canonicalName" value="re90027TRANSLATION"/>
    <att type="string" name="CELLDESIGNER_NODE_TYPE" value="TRANSLATION"/>
    <att type="string" name="interaction" value="pp"/>
    <att type="string" name="CELLDESIGNER_REACTION" value="re90027TRANSLATION"/>
    <graphics width="1" fill="#00ffcc"/>
  </edge>
  <edge label="rGSVIVP00025166001 (pp) leucine-tRNA_ligase" source="-848" target="-780">
    <att type="string" name="CELLDESIGNER_EDGE_TYPE" value="TRANSLATION"/>
    <att type="string" name="canonicalName" value="re90025TRANSLATION"/>
    <att type="string" name="CELLDESIGNER_NODE_TYPE" value="TRANSLATION"/>
    <att type="string" name="interaction" value="pp"/>
    <att type="string" name="CELLDESIGNER_REACTION" value="re90025TRANSLATION"/>
    <graphics width="1" fill="#00ffcc"/>
  </edge>
  <edge label="rGSVIVP00006883001 (pp) leucine-tRNA_ligase" source="-847" target="-780">
    <att type="string" name="CELLDESIGNER_EDGE_TYPE" value="TRANSLATION"/>
    <att type="string" name="canonicalName" value="re90026TRANSLATION"/>
    <att type="string" name="CELLDESIGNER_NODE_TYPE" value="TRANSLATION"/>
    <att type="string" name="interaction" value="pp"/>
    <att type="string" name="CELLDESIGNER_REACTION" value="re90026TRANSLATION"/>
    <graphics width="1" fill="#00ffcc"/>
  </edge>
  <edge label="rGSVIVP00035884001 (pp) ketol-acid_reductoisomerase" source="-846" target="-825">
    <att type="string" name="CELLDESIGNER_EDGE_TYPE" value="TRANSLATION"/>
    <att type="string" name="canonicalName" value="re90021TRANSLATION"/>
    <att type="string" name="CELLDESIGNER_NODE_TYPE" value="TRANSLATION"/>
    <att type="string" name="interaction" value="pp"/>
    <att type="string" name="CELLDESIGNER_REACTION" value="re90021TRANSLATION"/>
    <graphics width="1" fill="#00ffcc"/>
  </edge>
  <edge label="rGSVIVP00009175001 (pp) ketol-acid_reductoisomerase" source="-845" target="-825">
    <att type="string" name="CELLDESIGNER_EDGE_TYPE" value="TRANSLATION"/>
    <att type="string" name="canonicalName" value="re90022TRANSLATION"/>
    <att type="string" name="CELLDESIGNER_NODE_TYPE" value="TRANSLATION"/>
    <att type="string" name="interaction" value="pp"/>
    <att type="string" name="CELLDESIGNER_REACTION" value="re90022TRANSLATION"/>
    <graphics width="1" fill="#00ffcc"/>
  </edge>
  <edge label="rGSVIVP00035885001 (pp) ketol-acid_reductoisomerase" source="-844" target="-825">
    <att type="string" name="CELLDESIGNER_EDGE_TYPE" value="TRANSLATION"/>
    <att type="string" name="canonicalName" value="re90024TRANSLATION"/>
    <att type="string" name="CELLDESIGNER_NODE_TYPE" value="TRANSLATION"/>
    <att type="string" name="interaction" value="pp"/>
    <att type="string" name="CELLDESIGNER_REACTION" value="re90024TRANSLATION"/>
    <graphics width="1" fill="#00ffcc"/>
  </edge>
  <edge label="rGSVIVP00014380001 (pp) ketol-acid_reductoisomerase" source="-843" target="-825">
    <att type="string" name="CELLDESIGNER_EDGE_TYPE" value="TRANSLATION"/>
    <att type="string" name="canonicalName" value="re90023TRANSLATION"/>
    <att type="string" name="CELLDESIGNER_NODE_TYPE" value="TRANSLATION"/>
    <att type="string" name="interaction" value="pp"/>
    <att type="string" name="CELLDESIGNER_REACTION" value="re90023TRANSLATION"/>
    <graphics width="1" fill="#00ffcc"/>
  </edge>
  <edge label="rGSVIVP00015012001 (pp) branched-chain-amino-acid_transaminase" source="-842" target="-827">
    <att type="string" name="CELLDESIGNER_EDGE_TYPE" value="TRANSLATION"/>
    <att type="string" name="canonicalName" value="re90020TRANSLATION"/>
    <att type="string" name="CELLDESIGNER_NODE_TYPE" value="TRANSLATION"/>
    <att type="string" name="interaction" value="pp"/>
    <att type="string" name="CELLDESIGNER_REACTION" value="re90020TRANSLATION"/>
    <graphics width="1" fill="#00ffcc"/>
  </edge>
  <edge label="rGSVIVP00005682001 (pp) 2-isopropylmalate_synthase" source="-474" target="-779">
    <att type="string" name="CELLDESIGNER_EDGE_TYPE" value="TRANSLATION"/>
    <att type="string" name="canonicalName" value="re90018TRANSLATION"/>
    <att type="string" name="CELLDESIGNER_NODE_TYPE" value="TRANSLATION"/>
    <att type="string" name="interaction" value="pp"/>
    <att type="string" name="CELLDESIGNER_REACTION" value="re90018TRANSLATION"/>
    <graphics width="1" fill="#00ffcc"/>
  </edge>
  <edge label="rGSVIVP00005684001 (pp) 2-isopropylmalate_synthase" source="-475" target="-779">
    <att type="string" name="CELLDESIGNER_EDGE_TYPE" value="TRANSLATION"/>
    <att type="string" name="canonicalName" value="re90019TRANSLATION"/>
    <att type="string" name="CELLDESIGNER_NODE_TYPE" value="TRANSLATION"/>
    <att type="string" name="interaction" value="pp"/>
    <att type="string" name="CELLDESIGNER_REACTION" value="re90019TRANSLATION"/>
    <graphics width="1" fill="#00ffcc"/>
  </edge>
  <edge label="rGSVIVP00024666001 (pp) threonine_ammonia-lyase" source="-841" target="-778">
    <att type="string" name="CELLDESIGNER_EDGE_TYPE" value="TRANSLATION"/>
    <att type="string" name="canonicalName" value="re90017TRANSLATION"/>
    <att type="string" name="CELLDESIGNER_NODE_TYPE" value="TRANSLATION"/>
    <att type="string" name="interaction" value="pp"/>
    <att type="string" name="CELLDESIGNER_REACTION" value="re90017TRANSLATION"/>
    <graphics width="1" fill="#00ffcc"/>
  </edge>
  <edge label="rGSVIVP00023982001 (pp) ketol-acid_reductoisomerase" source="-840" target="-825">
    <att type="string" name="CELLDESIGNER_EDGE_TYPE" value="TRANSLATION"/>
    <att type="string" name="canonicalName" value="re70016TRANSLATION"/>
    <att type="string" name="CELLDESIGNER_NODE_TYPE" value="TRANSLATION"/>
    <att type="string" name="interaction" value="pp"/>
    <att type="string" name="CELLDESIGNER_REACTION" value="re70016TRANSLATION"/>
    <graphics width="1" fill="#00ffcc"/>
  </edge>
  <edge label="rGSVIVP00029877001 (pp) acetolactate_synthase" source="-839" target="-829">
    <att type="string" name="CELLDESIGNER_EDGE_TYPE" value="TRANSLATION"/>
    <att type="string" name="canonicalName" value="re70015TRANSLATION"/>
    <att type="string" name="CELLDESIGNER_NODE_TYPE" value="TRANSLATION"/>
    <att type="string" name="interaction" value="pp"/>
    <att type="string" name="CELLDESIGNER_REACTION" value="re70015TRANSLATION"/>
    <graphics width="1" fill="#00ffcc"/>
  </edge>
  <edge label="rGSVIVP00017948001 (pp) acetolactate_synthase" source="-838" target="-829">
    <att type="string" name="CELLDESIGNER_EDGE_TYPE" value="TRANSLATION"/>
    <att type="string" name="canonicalName" value="re70014TRANSLATION"/>
    <att type="string" name="CELLDESIGNER_NODE_TYPE" value="TRANSLATION"/>
    <att type="string" name="interaction" value="pp"/>
    <att type="string" name="CELLDESIGNER_REACTION" value="re70014TRANSLATION"/>
    <graphics width="1" fill="#00ffcc"/>
  </edge>
  <edge label="rGSVIVP00010385001 (pp) acetolactate_synthase" source="-837" target="-829">
    <att type="string" name="CELLDESIGNER_EDGE_TYPE" value="TRANSLATION"/>
    <att type="string" name="canonicalName" value="re70013TRANSLATION"/>
    <att type="string" name="CELLDESIGNER_NODE_TYPE" value="TRANSLATION"/>
    <att type="string" name="interaction" value="pp"/>
    <att type="string" name="CELLDESIGNER_REACTION" value="re70013TRANSLATION"/>
    <graphics width="1" fill="#00ffcc"/>
  </edge>
  <edge label="rGSVIVP00010382001 (pp) acetolactate_synthase" source="-836" target="-829">
    <att type="string" name="CELLDESIGNER_EDGE_TYPE" value="TRANSLATION"/>
    <att type="string" name="canonicalName" value="re70012TRANSLATION"/>
    <att type="string" name="CELLDESIGNER_NODE_TYPE" value="TRANSLATION"/>
    <att type="string" name="interaction" value="pp"/>
    <att type="string" name="CELLDESIGNER_REACTION" value="re70012TRANSLATION"/>
    <graphics width="1" fill="#00ffcc"/>
  </edge>
  <edge label="rGSVIVP00004314001 (pp) acetolactate_synthase" source="-835" target="-829">
    <att type="string" name="CELLDESIGNER_EDGE_TYPE" value="TRANSLATION"/>
    <att type="string" name="canonicalName" value="re70011TRANSLATION"/>
    <att type="string" name="CELLDESIGNER_NODE_TYPE" value="TRANSLATION"/>
    <att type="string" name="interaction" value="pp"/>
    <att type="string" name="CELLDESIGNER_REACTION" value="re70011TRANSLATION"/>
    <graphics width="1" fill="#00ffcc"/>
  </edge>
  <edge label="rGSVIVP00004313001 (pp) acetolactate_synthase" source="-834" target="-829">
    <att type="string" name="CELLDESIGNER_EDGE_TYPE" value="TRANSLATION"/>
    <att type="string" name="canonicalName" value="re70010TRANSLATION"/>
    <att type="string" name="CELLDESIGNER_NODE_TYPE" value="TRANSLATION"/>
    <att type="string" name="interaction" value="pp"/>
    <att type="string" name="CELLDESIGNER_REACTION" value="re70010TRANSLATION"/>
    <graphics width="1" fill="#00ffcc"/>
  </edge>
  <edge label="rGSVIVP00021724001 (pp) threonine_ammonia-lyase" source="-833" target="-778">
    <att type="string" name="CELLDESIGNER_EDGE_TYPE" value="TRANSLATION"/>
    <att type="string" name="canonicalName" value="re70009TRANSLATION"/>
    <att type="string" name="CELLDESIGNER_NODE_TYPE" value="TRANSLATION"/>
    <att type="string" name="interaction" value="pp"/>
    <att type="string" name="CELLDESIGNER_REACTION" value="re70009TRANSLATION"/>
    <graphics width="1" fill="#00ffcc"/>
  </edge>
  <edge label="rGSVIVP00022469001 (pp) valine-tRNA_ligase" source="-832" target="-777">
    <att type="string" name="CELLDESIGNER_EDGE_TYPE" value="TRANSLATION"/>
    <att type="string" name="canonicalName" value="re70008TRANSLATION"/>
    <att type="string" name="CELLDESIGNER_NODE_TYPE" value="TRANSLATION"/>
    <att type="string" name="interaction" value="pp"/>
    <att type="string" name="CELLDESIGNER_REACTION" value="re70008TRANSLATION"/>
    <graphics width="1" fill="#00ffcc"/>
  </edge>
  <edge label="rGSVIVP00015689001 (pp) valine-tRNA_ligase" source="-831" target="-777">
    <att type="string" name="CELLDESIGNER_EDGE_TYPE" value="TRANSLATION"/>
    <att type="string" name="canonicalName" value="re70007TRANSLATION"/>
    <att type="string" name="CELLDESIGNER_NODE_TYPE" value="TRANSLATION"/>
    <att type="string" name="interaction" value="pp"/>
    <att type="string" name="CELLDESIGNER_REACTION" value="re70007TRANSLATION"/>
    <graphics width="1" fill="#00ffcc"/>
  </edge>
  <edge label="rGSVIVP00001380001 (pp) valine-tRNA_ligase" source="-830" target="-777">
    <att type="string" name="CELLDESIGNER_EDGE_TYPE" value="TRANSLATION"/>
    <att type="string" name="canonicalName" value="re70006TRANSLATION"/>
    <att type="string" name="CELLDESIGNER_NODE_TYPE" value="TRANSLATION"/>
    <att type="string" name="interaction" value="pp"/>
    <att type="string" name="CELLDESIGNER_REACTION" value="re70006TRANSLATION"/>
    <graphics width="1" fill="#00ffcc"/>
  </edge>
  <edge label="rGSVIVP00032315001 (pp) pyruvate_dehydrogenase_(acetyl-transferring)" source="-197" target="-775">
    <att type="string" name="CELLDESIGNER_EDGE_TYPE" value="TRANSLATION"/>
    <att type="string" name="canonicalName" value="re70005TRANSLATION"/>
    <att type="string" name="CELLDESIGNER_NODE_TYPE" value="TRANSLATION"/>
    <att type="string" name="interaction" value="pp"/>
    <att type="string" name="CELLDESIGNER_REACTION" value="re70005TRANSLATION"/>
    <graphics width="1" fill="#00ffcc"/>
  </edge>
  <edge label="rGSVIVP00028312001 (pp) pyruvate_dehydrogenase_(acetyl-transferring)" source="-180" target="-775">
    <att type="string" name="CELLDESIGNER_EDGE_TYPE" value="TRANSLATION"/>
    <att type="string" name="canonicalName" value="re70004TRANSLATION"/>
    <att type="string" name="CELLDESIGNER_NODE_TYPE" value="TRANSLATION"/>
    <att type="string" name="interaction" value="pp"/>
    <att type="string" name="CELLDESIGNER_REACTION" value="re70004TRANSLATION"/>
    <graphics width="1" fill="#00ffcc"/>
  </edge>
  <edge label="rGSVIVP00026772001 (pp) pyruvate_dehydrogenase_(acetyl-transferring)" source="-176" target="-775">
    <att type="string" name="CELLDESIGNER_EDGE_TYPE" value="TRANSLATION"/>
    <att type="string" name="canonicalName" value="re70003TRANSLATION"/>
    <att type="string" name="CELLDESIGNER_NODE_TYPE" value="TRANSLATION"/>
    <att type="string" name="interaction" value="pp"/>
    <att type="string" name="CELLDESIGNER_REACTION" value="re70003TRANSLATION"/>
    <graphics width="1" fill="#00ffcc"/>
  </edge>
  <edge label="rGSVIVP00026771001 (pp) pyruvate_dehydrogenase_(acetyl-transferring)" source="-175" target="-775">
    <att type="string" name="CELLDESIGNER_EDGE_TYPE" value="TRANSLATION"/>
    <att type="string" name="canonicalName" value="re70002TRANSLATION"/>
    <att type="string" name="CELLDESIGNER_NODE_TYPE" value="TRANSLATION"/>
    <att type="string" name="interaction" value="pp"/>
    <att type="string" name="CELLDESIGNER_REACTION" value="re70002TRANSLATION"/>
    <graphics width="1" fill="#00ffcc"/>
  </edge>
  <edge label="rGSVIVP00018004001 (pp) pyruvate_dehydrogenase_(acetyl-transferring)" source="-126" target="-775">
    <att type="string" name="CELLDESIGNER_EDGE_TYPE" value="TRANSLATION"/>
    <att type="string" name="canonicalName" value="re70001TRANSLATION"/>
    <att type="string" name="CELLDESIGNER_NODE_TYPE" value="TRANSLATION"/>
    <att type="string" name="interaction" value="pp"/>
    <att type="string" name="CELLDESIGNER_REACTION" value="re70001TRANSLATION"/>
    <graphics width="1" fill="#00ffcc"/>
  </edge>
  <edge label="acetolactate_synthase (CATALYSIS) re50112STATE_TRANSITION" source="-829" target="-874">
    <att type="string" name="CELLDESIGNER_EDGE_TYPE" value="CATALYSIS"/>
    <att type="string" name="canonicalName" value="acetolactate_synthase (CATALYSIS) re50112STATE_TRANSITION"/>
    <att type="string" name="interaction" value="CATALYSIS"/>
    <graphics width="1" fill="#0000ff"/>
  </edge>
  <edge label="acetolactate_synthase (CATALYSIS) R00014STATE_TRANSITION" source="-829" target="-249">
    <att type="string" name="CELLDESIGNER_EDGE_TYPE" value="CATALYSIS"/>
    <att type="string" name="canonicalName" value="acetolactate_synthase (CATALYSIS) R00014STATE_TRANSITION"/>
    <att type="string" name="interaction" value="CATALYSIS"/>
    <graphics width="1" fill="#0000ff"/>
  </edge>
  <edge label="acetolactate_synthase (CATALYSIS) R04673STATE_TRANSITION" source="-829" target="-866">
    <att type="string" name="CELLDESIGNER_EDGE_TYPE" value="CATALYSIS"/>
    <att type="string" name="canonicalName" value="acetolactate_synthase (CATALYSIS) R04673STATE_TRANSITION"/>
    <att type="string" name="interaction" value="CATALYSIS"/>
    <graphics width="1" fill="#0000ff"/>
  </edge>
  <edge label="3-isopropylmalate_dehydrogenase (CATALYSIS) R04426" source="-828" target="-863">
    <att type="string" name="CELLDESIGNER_EDGE_TYPE" value="CATALYSIS"/>
    <att type="string" name="canonicalName" value="3-isopropylmalate_dehydrogenase (CATALYSIS) R04426"/>
    <att type="string" name="interaction" value="CATALYSIS"/>
    <graphics width="1" fill="#0000ff"/>
  </edge>
  <edge label="3-isopropylmalate_dehydrogenase (CATALYSIS) R00994STATE_TRANSITION" source="-828" target="-855">
    <att type="string" name="CELLDESIGNER_EDGE_TYPE" value="CATALYSIS"/>
    <att type="string" name="canonicalName" value="3-isopropylmalate_dehydrogenase (CATALYSIS) R00994STATE_TRANSITION"/>
    <att type="string" name="interaction" value="CATALYSIS"/>
    <graphics width="1" fill="#0000ff"/>
  </edge>
  <edge label="branched-chain-amino-acid_transaminase (CATALYSIS) R02196STATE_TRANSITION" source="-827" target="-870">
    <att type="string" name="CELLDESIGNER_EDGE_TYPE" value="CATALYSIS"/>
    <att type="string" name="canonicalName" value="branched-chain-amino-acid_transaminase (CATALYSIS) R02196STATE_TRANSITION"/>
    <att type="string" name="interaction" value="CATALYSIS"/>
    <graphics width="1" fill="#0000ff"/>
  </edge>
  <edge label="branched-chain-amino-acid_transaminase (CATALYSIS) R01214" source="-827" target="-865">
    <att type="string" name="CELLDESIGNER_EDGE_TYPE" value="CATALYSIS"/>
    <att type="string" name="canonicalName" value="branched-chain-amino-acid_transaminase (CATALYSIS) R01214"/>
    <att type="string" name="interaction" value="CATALYSIS"/>
    <graphics width="1" fill="#0000ff"/>
  </edge>
  <edge label="branched-chain-amino-acid_transaminase (CATALYSIS) R01090" source="-827" target="-858">
    <att type="string" name="CELLDESIGNER_EDGE_TYPE" value="CATALYSIS"/>
    <att type="string" name="canonicalName" value="branched-chain-amino-acid_transaminase (CATALYSIS) R01090"/>
    <att type="string" name="interaction" value="CATALYSIS"/>
    <graphics width="1" fill="#0000ff"/>
  </edge>
  <edge label="dihydroxy-acid_dehydratase (CATALYSIS) R05070STATE_TRANSITION" source="-826" target="-871">
    <att type="string" name="CELLDESIGNER_EDGE_TYPE" value="CATALYSIS"/>
    <att type="string" name="canonicalName" value="dihydroxy-acid_dehydratase (CATALYSIS) R05070STATE_TRANSITION"/>
    <att type="string" name="interaction" value="CATALYSIS"/>
    <graphics width="1" fill="#0000ff"/>
  </edge>
  <edge label="dihydroxy-acid_dehydratase (CATALYSIS) R04441STATE_TRANSITION" source="-826" target="-854">
    <att type="string" name="CELLDESIGNER_EDGE_TYPE" value="CATALYSIS"/>
    <att type="string" name="canonicalName" value="dihydroxy-acid_dehydratase (CATALYSIS) R04441STATE_TRANSITION"/>
    <att type="string" name="interaction" value="CATALYSIS"/>
    <graphics width="1" fill="#0000ff"/>
  </edge>
  <edge label="ketol-acid_reductoisomerase (CATALYSIS) R04440" source="-825" target="-868">
    <att type="string" name="CELLDESIGNER_EDGE_TYPE" value="CATALYSIS"/>
    <att type="string" name="canonicalName" value="ketol-acid_reductoisomerase (CATALYSIS) R04440"/>
    <att type="string" name="interaction" value="CATALYSIS"/>
    <graphics width="1" fill="#0000ff"/>
  </edge>
  <edge label="ketol-acid_reductoisomerase (CATALYSIS) R05071" source="-825" target="-864">
    <att type="string" name="CELLDESIGNER_EDGE_TYPE" value="CATALYSIS"/>
    <att type="string" name="canonicalName" value="ketol-acid_reductoisomerase (CATALYSIS) R05071"/>
    <att type="string" name="interaction" value="CATALYSIS"/>
    <graphics width="1" fill="#0000ff"/>
  </edge>
  <edge label="ketol-acid_reductoisomerase (CATALYSIS) R05069" source="-825" target="-862">
    <att type="string" name="CELLDESIGNER_EDGE_TYPE" value="CATALYSIS"/>
    <att type="string" name="canonicalName" value="ketol-acid_reductoisomerase (CATALYSIS) R05069"/>
    <att type="string" name="interaction" value="CATALYSIS"/>
    <graphics width="1" fill="#0000ff"/>
  </edge>
  <edge label="ketol-acid_reductoisomerase (CATALYSIS) R05068" source="-825" target="-860">
    <att type="string" name="CELLDESIGNER_EDGE_TYPE" value="CATALYSIS"/>
    <att type="string" name="canonicalName" value="ketol-acid_reductoisomerase (CATALYSIS) R05068"/>
    <att type="string" name="interaction" value="CATALYSIS"/>
    <graphics width="1" fill="#0000ff"/>
  </edge>
  <edge label="3-isopropylmalate_dehydratase (CATALYSIS) R03968" source="-824" target="-869">
    <att type="string" name="CELLDESIGNER_EDGE_TYPE" value="CATALYSIS"/>
    <att type="string" name="canonicalName" value="3-isopropylmalate_dehydratase (CATALYSIS) R03968"/>
    <att type="string" name="interaction" value="CATALYSIS"/>
    <graphics width="1" fill="#0000ff"/>
  </edge>
  <edge label="3-isopropylmalate_dehydratase (CATALYSIS) R04001" source="-824" target="-867">
    <att type="string" name="CELLDESIGNER_EDGE_TYPE" value="CATALYSIS"/>
    <att type="string" name="canonicalName" value="3-isopropylmalate_dehydratase (CATALYSIS) R04001"/>
    <att type="string" name="interaction" value="CATALYSIS"/>
    <graphics width="1" fill="#0000ff"/>
  </edge>
  <edge label="3-isopropylmalate_dehydratase (CATALYSIS) R03898" source="-824" target="-857">
    <att type="string" name="CELLDESIGNER_EDGE_TYPE" value="CATALYSIS"/>
    <att type="string" name="canonicalName" value="3-isopropylmalate_dehydratase (CATALYSIS) R03898"/>
    <att type="string" name="interaction" value="CATALYSIS"/>
    <graphics width="1" fill="#0000ff"/>
  </edge>
  <edge label="3-isopropylmalate_dehydratase (CATALYSIS) R03896" source="-824" target="-856">
    <att type="string" name="CELLDESIGNER_EDGE_TYPE" value="CATALYSIS"/>
    <att type="string" name="canonicalName" value="3-isopropylmalate_dehydratase (CATALYSIS) R03896"/>
    <att type="string" name="interaction" value="CATALYSIS"/>
    <graphics width="1" fill="#0000ff"/>
  </edge>
  <edge label="rGSVIVP00034729001 (pp) acetolactate_synthase" source="-823" target="-829">
    <att type="string" name="CELLDESIGNER_EDGE_TYPE" value="TRANSLATION"/>
    <att type="string" name="canonicalName" value="re50105TRANSLATION"/>
    <att type="string" name="CELLDESIGNER_NODE_TYPE" value="TRANSLATION"/>
    <att type="string" name="interaction" value="pp"/>
    <att type="string" name="CELLDESIGNER_REACTION" value="re50105TRANSLATION"/>
    <graphics width="1" fill="#00ffcc"/>
  </edge>
  <edge label="rGSVIVP00037861001 (pp) acetolactate_synthase" source="-822" target="-829">
    <att type="string" name="CELLDESIGNER_EDGE_TYPE" value="TRANSLATION"/>
    <att type="string" name="canonicalName" value="re50104TRANSLATION"/>
    <att type="string" name="CELLDESIGNER_NODE_TYPE" value="TRANSLATION"/>
    <att type="string" name="interaction" value="pp"/>
    <att type="string" name="CELLDESIGNER_REACTION" value="re50104TRANSLATION"/>
    <graphics width="1" fill="#00ffcc"/>
  </edge>
  <edge label="rGSVIVP00012144001 (pp) acetolactate_synthase" source="-821" target="-829">
    <att type="string" name="CELLDESIGNER_EDGE_TYPE" value="TRANSLATION"/>
    <att type="string" name="canonicalName" value="re50103TRANSLATION"/>
    <att type="string" name="CELLDESIGNER_NODE_TYPE" value="TRANSLATION"/>
    <att type="string" name="interaction" value="pp"/>
    <att type="string" name="CELLDESIGNER_REACTION" value="re50103TRANSLATION"/>
    <graphics width="1" fill="#00ffcc"/>
  </edge>
  <edge label="rGSVIVP00035298001 (pp) leucine-tRNA_ligase" source="-820" target="-780">
    <att type="string" name="CELLDESIGNER_EDGE_TYPE" value="TRANSLATION"/>
    <att type="string" name="canonicalName" value="re50099TRANSLATION"/>
    <att type="string" name="CELLDESIGNER_NODE_TYPE" value="TRANSLATION"/>
    <att type="string" name="interaction" value="pp"/>
    <att type="string" name="CELLDESIGNER_REACTION" value="re50099TRANSLATION"/>
    <graphics width="1" fill="#00ffcc"/>
  </edge>
  <edge label="rGSVIVP00026591001 (pp) 3-isopropylmalate_dehydrogenase" source="-819" target="-828">
    <att type="string" name="CELLDESIGNER_EDGE_TYPE" value="TRANSLATION"/>
    <att type="string" name="canonicalName" value="re50094TRANSLATION"/>
    <att type="string" name="CELLDESIGNER_NODE_TYPE" value="TRANSLATION"/>
    <att type="string" name="interaction" value="pp"/>
    <att type="string" name="CELLDESIGNER_REACTION" value="re50094TRANSLATION"/>
    <graphics width="1" fill="#00ffcc"/>
  </edge>
  <edge label="rGSVIVP00000550001 (pp) threonine_ammonia-lyase" source="-818" target="-778">
    <att type="string" name="CELLDESIGNER_EDGE_TYPE" value="TRANSLATION"/>
    <att type="string" name="canonicalName" value="re50065TRANSLATION"/>
    <att type="string" name="CELLDESIGNER_NODE_TYPE" value="TRANSLATION"/>
    <att type="string" name="interaction" value="pp"/>
    <att type="string" name="CELLDESIGNER_REACTION" value="re50065TRANSLATION"/>
    <graphics width="1" fill="#00ffcc"/>
  </edge>
  <edge label="rGSVIVP00001677001 (pp) valine-tRNA_ligase" source="-817" target="-777">
    <att type="string" name="CELLDESIGNER_EDGE_TYPE" value="TRANSLATION"/>
    <att type="string" name="canonicalName" value="re50063TRANSLATION"/>
    <att type="string" name="CELLDESIGNER_NODE_TYPE" value="TRANSLATION"/>
    <att type="string" name="interaction" value="pp"/>
    <att type="string" name="CELLDESIGNER_REACTION" value="re50063TRANSLATION"/>
    <graphics width="1" fill="#00ffcc"/>
  </edge>
  <edge label="rGSVIVP00007414001 (pp) valine-tRNA_ligase" source="-816" target="-777">
    <att type="string" name="CELLDESIGNER_EDGE_TYPE" value="TRANSLATION"/>
    <att type="string" name="canonicalName" value="re50062TRANSLATION"/>
    <att type="string" name="CELLDESIGNER_NODE_TYPE" value="TRANSLATION"/>
    <att type="string" name="interaction" value="pp"/>
    <att type="string" name="CELLDESIGNER_REACTION" value="re50062TRANSLATION"/>
    <graphics width="1" fill="#00ffcc"/>
  </edge>
  <edge label="rGSVIVP00022470001 (pp) valine-tRNA_ligase" source="-815" target="-777">
    <att type="string" name="CELLDESIGNER_EDGE_TYPE" value="TRANSLATION"/>
    <att type="string" name="canonicalName" value="re50061TRANSLATION"/>
    <att type="string" name="CELLDESIGNER_NODE_TYPE" value="TRANSLATION"/>
    <att type="string" name="interaction" value="pp"/>
    <att type="string" name="CELLDESIGNER_REACTION" value="re50061TRANSLATION"/>
    <graphics width="1" fill="#00ffcc"/>
  </edge>
  <edge label="rGSVIVP00019784001 (pp) isoleucine-tRNA_ligase" source="-814" target="-776">
    <att type="string" name="CELLDESIGNER_EDGE_TYPE" value="TRANSLATION"/>
    <att type="string" name="canonicalName" value="re50060TRANSLATION"/>
    <att type="string" name="CELLDESIGNER_NODE_TYPE" value="TRANSLATION"/>
    <att type="string" name="interaction" value="pp"/>
    <att type="string" name="CELLDESIGNER_REACTION" value="re50060TRANSLATION"/>
    <graphics width="1" fill="#00ffcc"/>
  </edge>
  <edge label="rGSVIVP00001918001 (pp) isoleucine-tRNA_ligase" source="-813" target="-776">
    <att type="string" name="CELLDESIGNER_EDGE_TYPE" value="TRANSLATION"/>
    <att type="string" name="canonicalName" value="re50059TRANSLATION"/>
    <att type="string" name="CELLDESIGNER_NODE_TYPE" value="TRANSLATION"/>
    <att type="string" name="interaction" value="pp"/>
    <att type="string" name="CELLDESIGNER_REACTION" value="re50059TRANSLATION"/>
    <graphics width="1" fill="#00ffcc"/>
  </edge>
  <edge label="rGSVIVP00010662001 (pp) branched-chain-amino-acid_transaminase" source="-812" target="-827">
    <att type="string" name="CELLDESIGNER_EDGE_TYPE" value="TRANSLATION"/>
    <att type="string" name="canonicalName" value="re50055TRANSLATION"/>
    <att type="string" name="CELLDESIGNER_NODE_TYPE" value="TRANSLATION"/>
    <att type="string" name="interaction" value="pp"/>
    <att type="string" name="CELLDESIGNER_REACTION" value="re50055TRANSLATION"/>
    <graphics width="1" fill="#00ffcc"/>
  </edge>
  <edge label="rGSVIVP00015014001 (pp) branched-chain-amino-acid_transaminase" source="-811" target="-827">
    <att type="string" name="CELLDESIGNER_EDGE_TYPE" value="TRANSLATION"/>
    <att type="string" name="canonicalName" value="re50054TRANSLATION"/>
    <att type="string" name="CELLDESIGNER_NODE_TYPE" value="TRANSLATION"/>
    <att type="string" name="interaction" value="pp"/>
    <att type="string" name="CELLDESIGNER_REACTION" value="re50054TRANSLATION"/>
    <graphics width="1" fill="#00ffcc"/>
  </edge>
  <edge label="rGSVIVP00011140001 (pp) branched-chain-amino-acid_transaminase" source="-810" target="-827">
    <att type="string" name="CELLDESIGNER_EDGE_TYPE" value="TRANSLATION"/>
    <att type="string" name="canonicalName" value="re50053TRANSLATION"/>
    <att type="string" name="CELLDESIGNER_NODE_TYPE" value="TRANSLATION"/>
    <att type="string" name="interaction" value="pp"/>
    <att type="string" name="CELLDESIGNER_REACTION" value="re50053TRANSLATION"/>
    <graphics width="1" fill="#00ffcc"/>
  </edge>
  <edge label="rGSVIVP00022872001 (pp) branched-chain-amino-acid_transaminase" source="-809" target="-827">
    <att type="string" name="CELLDESIGNER_EDGE_TYPE" value="TRANSLATION"/>
    <att type="string" name="canonicalName" value="re50052TRANSLATION"/>
    <att type="string" name="CELLDESIGNER_NODE_TYPE" value="TRANSLATION"/>
    <att type="string" name="interaction" value="pp"/>
    <att type="string" name="CELLDESIGNER_REACTION" value="re50052TRANSLATION"/>
    <graphics width="1" fill="#00ffcc"/>
  </edge>
  <edge label="rDV938967 (pp) pyruvate_dehydrogenase_(acetyl-transferring)" source="-26" target="-775">
    <att type="string" name="CELLDESIGNER_EDGE_TYPE" value="TRANSLATION"/>
    <att type="string" name="canonicalName" value="re50039TRANSLATION"/>
    <att type="string" name="CELLDESIGNER_NODE_TYPE" value="TRANSLATION"/>
    <att type="string" name="interaction" value="pp"/>
    <att type="string" name="CELLDESIGNER_REACTION" value="re50039TRANSLATION"/>
    <graphics width="1" fill="#00ffcc"/>
  </edge>
  <edge label="rTC58820 (pp) pyruvate_dehydrogenase_(acetyl-transferring)" source="-234" target="-775">
    <att type="string" name="CELLDESIGNER_EDGE_TYPE" value="TRANSLATION"/>
    <att type="string" name="canonicalName" value="re50038TRANSLATION"/>
    <att type="string" name="CELLDESIGNER_NODE_TYPE" value="TRANSLATION"/>
    <att type="string" name="interaction" value="pp"/>
    <att type="string" name="CELLDESIGNER_REACTION" value="re50038TRANSLATION"/>
    <graphics width="1" fill="#00ffcc"/>
  </edge>
  <edge label="rGSVIVP00026872001 (pp) pyruvate_dehydrogenase_(acetyl-transferring)" source="-177" target="-775">
    <att type="string" name="CELLDESIGNER_EDGE_TYPE" value="TRANSLATION"/>
    <att type="string" name="canonicalName" value="re50037TRANSLATION"/>
    <att type="string" name="CELLDESIGNER_NODE_TYPE" value="TRANSLATION"/>
    <att type="string" name="interaction" value="pp"/>
    <att type="string" name="CELLDESIGNER_REACTION" value="re50037TRANSLATION"/>
    <graphics width="1" fill="#00ffcc"/>
  </edge>
  <edge label="rGSVIVP00006965001 (pp) pyruvate_dehydrogenase_(acetyl-transferring)" source="-78" target="-775">
    <att type="string" name="CELLDESIGNER_EDGE_TYPE" value="TRANSLATION"/>
    <att type="string" name="canonicalName" value="re50036TRANSLATION"/>
    <att type="string" name="CELLDESIGNER_NODE_TYPE" value="TRANSLATION"/>
    <att type="string" name="interaction" value="pp"/>
    <att type="string" name="CELLDESIGNER_REACTION" value="re50036TRANSLATION"/>
    <graphics width="1" fill="#00ffcc"/>
  </edge>
  <edge label="rGSVIVP00028924001 (pp) pyruvate_dehydrogenase_(acetyl-transferring)" source="-184" target="-775">
    <att type="string" name="CELLDESIGNER_EDGE_TYPE" value="TRANSLATION"/>
    <att type="string" name="canonicalName" value="re50035TRANSLATION"/>
    <att type="string" name="CELLDESIGNER_NODE_TYPE" value="TRANSLATION"/>
    <att type="string" name="interaction" value="pp"/>
    <att type="string" name="CELLDESIGNER_REACTION" value="re50035TRANSLATION"/>
    <graphics width="1" fill="#00ffcc"/>
  </edge>
  <edge label="rGSVIVP00025274001 (pp) pyruvate_dehydrogenase_(acetyl-transferring)" source="-168" target="-775">
    <att type="string" name="CELLDESIGNER_EDGE_TYPE" value="TRANSLATION"/>
    <att type="string" name="canonicalName" value="re50034TRANSLATION"/>
    <att type="string" name="CELLDESIGNER_NODE_TYPE" value="TRANSLATION"/>
    <att type="string" name="interaction" value="pp"/>
    <att type="string" name="CELLDESIGNER_REACTION" value="re50034TRANSLATION"/>
    <graphics width="1" fill="#00ffcc"/>
  </edge>
  <edge label="rGSVIVP00018719001 (pp) ketol-acid_reductoisomerase" source="-808" target="-825">
    <att type="string" name="CELLDESIGNER_EDGE_TYPE" value="TRANSLATION"/>
    <att type="string" name="canonicalName" value="re50107TRANSLATION"/>
    <att type="string" name="CELLDESIGNER_NODE_TYPE" value="TRANSLATION"/>
    <att type="string" name="interaction" value="pp"/>
    <att type="string" name="CELLDESIGNER_REACTION" value="re50107TRANSLATION"/>
    <graphics width="1" fill="#00ffcc"/>
  </edge>
  <edge label="rCB341401 (pp) ketol-acid_reductoisomerase" source="-807" target="-825">
    <att type="string" name="CELLDESIGNER_EDGE_TYPE" value="TRANSLATION"/>
    <att type="string" name="canonicalName" value="re50106TRANSLATION"/>
    <att type="string" name="CELLDESIGNER_NODE_TYPE" value="TRANSLATION"/>
    <att type="string" name="interaction" value="pp"/>
    <att type="string" name="CELLDESIGNER_REACTION" value="re50106TRANSLATION"/>
    <graphics width="1" fill="#00ffcc"/>
  </edge>
  <edge label="rGSVIVP00020357001 (pp) 3-isopropylmalate_dehydratase" source="-806" target="-824">
    <att type="string" name="CELLDESIGNER_EDGE_TYPE" value="TRANSLATION"/>
    <att type="string" name="canonicalName" value="re50080TRANSLATION"/>
    <att type="string" name="CELLDESIGNER_NODE_TYPE" value="TRANSLATION"/>
    <att type="string" name="interaction" value="pp"/>
    <att type="string" name="CELLDESIGNER_REACTION" value="re50080TRANSLATION"/>
    <graphics width="1" fill="#00ffcc"/>
  </edge>
  <edge label="rGSVIVP00003844001 (pp) 3-isopropylmalate_dehydratase" source="-805" target="-824">
    <att type="string" name="CELLDESIGNER_EDGE_TYPE" value="TRANSLATION"/>
    <att type="string" name="canonicalName" value="re50079TRANSLATION"/>
    <att type="string" name="CELLDESIGNER_NODE_TYPE" value="TRANSLATION"/>
    <att type="string" name="interaction" value="pp"/>
    <att type="string" name="CELLDESIGNER_REACTION" value="re50079TRANSLATION"/>
    <graphics width="1" fill="#00ffcc"/>
  </edge>
  <edge label="rGSVIVP00012224001 (pp) 3-isopropylmalate_dehydratase" source="-804" target="-824">
    <att type="string" name="CELLDESIGNER_EDGE_TYPE" value="TRANSLATION"/>
    <att type="string" name="canonicalName" value="re50075TRANSLATION"/>
    <att type="string" name="CELLDESIGNER_NODE_TYPE" value="TRANSLATION"/>
    <att type="string" name="interaction" value="pp"/>
    <att type="string" name="CELLDESIGNER_REACTION" value="re50075TRANSLATION"/>
    <graphics width="1" fill="#00ffcc"/>
  </edge>
  <edge label="rCA816370 (pp) 3-isopropylmalate_dehydratase" source="-803" target="-824">
    <att type="string" name="CELLDESIGNER_EDGE_TYPE" value="TRANSLATION"/>
    <att type="string" name="canonicalName" value="re50072TRANSLATION"/>
    <att type="string" name="CELLDESIGNER_NODE_TYPE" value="TRANSLATION"/>
    <att type="string" name="interaction" value="pp"/>
    <att type="string" name="CELLDESIGNER_REACTION" value="re50072TRANSLATION"/>
    <graphics width="1" fill="#00ffcc"/>
  </edge>
  <edge label="L-Valine (LEFT) R03665STATE_TRANSITION" source="-800" target="-873">
    <att type="string" name="CELLDESIGNER_EDGE_TYPE" value="LEFT"/>
    <att type="string" name="canonicalName" value="L-Valine (LEFT) R03665STATE_TRANSITION"/>
    <att type="string" name="interaction" value="LEFT"/>
    <graphics width="1" fill="#000000"/>
  </edge>
  <edge label="(2S)-2-Isopropylmalate (pp) R03968" source="-369" target="-869">
    <att type="string" name="CELLDESIGNER_EDGE_TYPE" value="LEFT"/>
    <att type="string" name="canonicalName" value="(2S)-2-Isopropylmalate (pp) R03968"/>
    <att type="string" name="interaction" value="LEFT"/>
    <graphics width="1" fill="#000000"/>
  </edge>
  <edge label="2-(alpha-Hydroxyethyl)thiamine_diphosphate (pp) re50112STATE_TRANSITION" source="-5" target="-874">
    <att type="string" name="CELLDESIGNER_EDGE_TYPE" value="LEFT"/>
    <att type="string" name="canonicalName" value="2-(alpha-Hydroxyethyl)thiamine_diphosphate (pp) re50112STATE_TRANSITION"/>
    <att type="string" name="interaction" value="LEFT"/>
    <graphics width="1" fill="#000000"/>
  </edge>
  <edge label="2-(alpha-Hydroxyethyl)thiamine_diphosphate (pp) R04673STATE_TRANSITION" source="-5" target="-866">
    <att type="string" name="CELLDESIGNER_EDGE_TYPE" value="LEFT"/>
    <att type="string" name="canonicalName" value="2-(alpha-Hydroxyethyl)thiamine_diphosphate (pp) R04673STATE_TRANSITION"/>
    <att type="string" name="interaction" value="LEFT"/>
    <graphics width="1" fill="#000000"/>
  </edge>
  <edge label="(S)-3-Methyl-2-oxopentanoic_acid (pp) R02196STATE_TRANSITION" source="-797" target="-870">
    <att type="string" name="CELLDESIGNER_EDGE_TYPE" value="LEFT"/>
    <att type="string" name="canonicalName" value="(S)-3-Methyl-2-oxopentanoic_acid (DirectedEdge) R02196STATE_TRANSITION"/>
    <att type="string" name="interaction" value="DirectedEdge"/>
    <att type="string" name="EDGE_TYPE" value="DirectedEdge"/>
    <graphics width="1" fill="#000000"/>
  </edge>
  <edge label="(2R,3S)-3-Isopropylmalate (pp) R04001" source="-796" target="-867">
    <att type="string" name="CELLDESIGNER_EDGE_TYPE" value="LEFT"/>
    <att type="string" name="canonicalName" value="(2R,3S)-3-Isopropylmalate (pp) R04001"/>
    <att type="string" name="interaction" value="LEFT"/>
    <graphics width="1" fill="#000000"/>
  </edge>
  <edge label="(2R,3S)-3-Isopropylmalate (pp) R04426" source="-796" target="-863">
    <att type="string" name="CELLDESIGNER_EDGE_TYPE" value="LEFT"/>
    <att type="string" name="canonicalName" value="(2R,3S)-3-Isopropylmalate (pp) R04426"/>
    <att type="string" name="interaction" value="LEFT"/>
    <graphics width="1" fill="#000000"/>
  </edge>
  <edge label="2-Oxobutanoate (LEFT) R04673STATE_TRANSITION" source="-558" target="-866">
    <att type="string" name="CELLDESIGNER_EDGE_TYPE" value="LEFT"/>
    <att type="string" name="canonicalName" value="2-Oxobutanoate (LEFT) R04673STATE_TRANSITION"/>
    <att type="string" name="interaction" value="LEFT"/>
    <graphics width="1" fill="#000000"/>
  </edge>
  <edge label="2-Oxobutanoate (LEFT) R00994STATE_TRANSITION" source="-558" target="-855">
    <att type="string" name="CELLDESIGNER_EDGE_TYPE" value="LEFT"/>
    <att type="string" name="canonicalName" value="2-Oxobutanoate (LEFT) R00994STATE_TRANSITION"/>
    <att type="string" name="interaction" value="LEFT"/>
    <graphics width="1" fill="#000000"/>
  </edge>
  <edge label="D-erythro-3-Methylmalate (LEFT) R03898" source="-794" target="-857">
    <att type="string" name="CELLDESIGNER_EDGE_TYPE" value="LEFT"/>
    <att type="string" name="canonicalName" value="D-erythro-3-Methylmalate (LEFT) R03898"/>
    <att type="string" name="interaction" value="LEFT"/>
    <graphics width="1" fill="#000000"/>
  </edge>
  <edge label="3-Methyl-2-oxobutanoic_acid (DirectedEdge) R01214" source="-792" target="-865">
    <att type="string" name="canonicalName" value="3-Methyl-2-oxobutanoic_acid (DirectedEdge) R01214"/>
    <att type="string" name="interaction" value="DirectedEdge"/>
    <att type="string" name="EDGE_TYPE" value="DirectedEdge"/>
    <graphics width="1" fill="#000000"/>
  </edge>
  <edge label="3-Methyl-2-oxobutanoic_acid (LEFT) re50113STATE_TRANSITION" source="-792" target="-875">
    <att type="string" name="CELLDESIGNER_EDGE_TYPE" value="LEFT"/>
    <att type="string" name="canonicalName" value="3-Methyl-2-oxobutanoic_acid (LEFT) re50113STATE_TRANSITION"/>
    <att type="string" name="interaction" value="LEFT"/>
    <graphics width="1" fill="#000000"/>
  </edge>
  <edge label="Pyruvate (LEFT) R00014STATE_TRANSITION" source="-231" target="-249">
    <att type="string" name="CELLDESIGNER_EDGE_TYPE" value="LEFT"/>
    <att type="string" name="canonicalName" value="Pyruvate (LEFT) R00014STATE_TRANSITION"/>
    <att type="string" name="interaction" value="LEFT"/>
    <graphics width="1" fill="#000000"/>
  </edge>
  <edge label="(S)-2-Acetolactate (pp) R05071" source="-789" target="-864">
    <att type="string" name="CELLDESIGNER_EDGE_TYPE" value="LEFT"/>
    <att type="string" name="canonicalName" value="(S)-2-Acetolactate (pp) R05071"/>
    <att type="string" name="interaction" value="LEFT"/>
    <graphics width="1" fill="#000000"/>
  </edge>
  <edge label="(R)-2-Methylmalate (pp) R03896" source="-788" target="-856">
    <att type="string" name="CELLDESIGNER_EDGE_TYPE" value="LEFT"/>
    <att type="string" name="canonicalName" value="(R)-2-Methylmalate (pp) R03896"/>
    <att type="string" name="interaction" value="LEFT"/>
    <graphics width="1" fill="#000000"/>
  </edge>
  <edge label="(S)-2-Aceto-2-hydroxybutanoate (pp) R05069" source="-787" target="-862">
    <att type="string" name="CELLDESIGNER_EDGE_TYPE" value="LEFT"/>
    <att type="string" name="canonicalName" value="(S)-2-Aceto-2-hydroxybutanoate (pp) R05069"/>
    <att type="string" name="interaction" value="LEFT"/>
    <graphics width="1" fill="#000000"/>
  </edge>
  <edge label="L-Threonine (LEFT) R00996STATE_TRANSITION" source="-786" target="-859">
    <att type="string" name="CELLDESIGNER_EDGE_TYPE" value="LEFT"/>
    <att type="string" name="canonicalName" value="L-Threonine (LEFT) R00996STATE_TRANSITION"/>
    <att type="string" name="interaction" value="LEFT"/>
    <graphics width="1" fill="#000000"/>
  </edge>
  <edge label="(R)-2,3-Dihydroxy-3-methylbutanoate (pp) R04440" source="-785" target="-868">
    <att type="string" name="CELLDESIGNER_EDGE_TYPE" value="LEFT"/>
    <att type="string" name="canonicalName" value="(R)-2,3-Dihydroxy-3-methylbutanoate (pp) R04440"/>
    <att type="string" name="interaction" value="LEFT"/>
    <graphics width="1" fill="#000000"/>
  </edge>
  <edge label="(R)-2,3-Dihydroxy-3-methylbutanoate (pp) R04441STATE_TRANSITION" source="-785" target="-854">
    <att type="string" name="CELLDESIGNER_EDGE_TYPE" value="LEFT"/>
    <att type="string" name="canonicalName" value="(R)-2,3-Dihydroxy-3-methylbutanoate (pp) R04441STATE_TRANSITION"/>
    <att type="string" name="interaction" value="LEFT"/>
    <graphics width="1" fill="#000000"/>
  </edge>
  <edge label="(2S)-2-Isopropyl-3-oxosuccinate (pp) 4-Methyl-2-oxopentanoate" source="-784" target="-795">
    <att type="string" name="CELLDESIGNER_EDGE_TYPE" value="STATE_TRANSITION"/>
    <att type="string" name="canonicalName" value="re50114STATE_TRANSITION"/>
    <att type="string" name="CELLDESIGNER_NODE_TYPE" value="STATE_TRANSITION"/>
    <att type="string" name="interaction" value="pp"/>
    <att type="string" name="CELLDESIGNER_REACTION" value="re50114STATE_TRANSITION"/>
    <graphics width="1" fill="#ff9999"/>
  </edge>
  <edge label="L-Leucine (LEFT) R03657STATE_TRANSITION" source="-783" target="-861">
    <att type="string" name="CELLDESIGNER_EDGE_TYPE" value="LEFT"/>
    <att type="string" name="canonicalName" value="L-Leucine (LEFT) R03657STATE_TRANSITION"/>
    <att type="string" name="interaction" value="LEFT"/>
    <graphics width="1" fill="#000000"/>
  </edge>
  <edge label="L-Leucine (LEFT) R01090" source="-783" target="-858">
    <att type="string" name="CELLDESIGNER_EDGE_TYPE" value="LEFT"/>
    <att type="string" name="canonicalName" value="L-Leucine (LEFT) R01090"/>
    <att type="string" name="interaction" value="LEFT"/>
    <graphics width="1" fill="#000000"/>
  </edge>
  <edge label="(R)-2,3-Dihydroxy-3-methylpentanoate (pp) R05070STATE_TRANSITION" source="-782" target="-871">
    <att type="string" name="CELLDESIGNER_EDGE_TYPE" value="LEFT"/>
    <att type="string" name="canonicalName" value="(R)-2,3-Dihydroxy-3-methylpentanoate (pp) R05070STATE_TRANSITION"/>
    <att type="string" name="interaction" value="LEFT"/>
    <graphics width="1" fill="#000000"/>
  </edge>
  <edge label="(R)-2,3-Dihydroxy-3-methylpentanoate (pp) R05068" source="-782" target="-860">
    <att type="string" name="CELLDESIGNER_EDGE_TYPE" value="LEFT"/>
    <att type="string" name="canonicalName" value="(R)-2,3-Dihydroxy-3-methylpentanoate (pp) R05068"/>
    <att type="string" name="interaction" value="LEFT"/>
    <graphics width="1" fill="#000000"/>
  </edge>
  <edge label="L-Isoleucine (LEFT) R03656STATE_TRANSITION" source="-781" target="-872">
    <att type="string" name="CELLDESIGNER_EDGE_TYPE" value="LEFT"/>
    <att type="string" name="canonicalName" value="L-Isoleucine (LEFT) R03656STATE_TRANSITION"/>
    <att type="string" name="interaction" value="LEFT"/>
    <graphics width="1" fill="#000000"/>
  </edge>
  <edge label="leucine-tRNA_ligase (CATALYSIS) R03657STATE_TRANSITION" source="-780" target="-861">
    <att type="string" name="CELLDESIGNER_EDGE_TYPE" value="CATALYSIS"/>
    <att type="string" name="canonicalName" value="leucine-tRNA_ligase (CATALYSIS) R03657STATE_TRANSITION"/>
    <att type="string" name="interaction" value="CATALYSIS"/>
    <graphics width="1" fill="#0000ff"/>
  </edge>
  <edge label="2-isopropylmalate_synthase (CATALYSIS) re50113STATE_TRANSITION" source="-779" target="-875">
    <att type="string" name="CELLDESIGNER_EDGE_TYPE" value="CATALYSIS"/>
    <att type="string" name="canonicalName" value="2-isopropylmalate_synthase (CATALYSIS) re50113STATE_TRANSITION"/>
    <att type="string" name="interaction" value="CATALYSIS"/>
    <graphics width="1" fill="#0000ff"/>
  </edge>
  <edge label="threonine_ammonia-lyase (CATALYSIS) R00996STATE_TRANSITION" source="-778" target="-859">
    <att type="string" name="CELLDESIGNER_EDGE_TYPE" value="CATALYSIS"/>
    <att type="string" name="canonicalName" value="threonine_ammonia-lyase (CATALYSIS) R00996STATE_TRANSITION"/>
    <att type="string" name="interaction" value="CATALYSIS"/>
    <graphics width="1" fill="#0000ff"/>
  </edge>
  <edge label="valine-tRNA_ligase (CATALYSIS) R03665STATE_TRANSITION" source="-777" target="-873">
    <att type="string" name="CELLDESIGNER_EDGE_TYPE" value="CATALYSIS"/>
    <att type="string" name="canonicalName" value="valine-tRNA_ligase (CATALYSIS) R03665STATE_TRANSITION"/>
    <att type="string" name="interaction" value="CATALYSIS"/>
    <graphics width="1" fill="#0000ff"/>
  </edge>
  <edge label="isoleucine-tRNA_ligase (CATALYSIS) R03656STATE_TRANSITION" source="-776" target="-872">
    <att type="string" name="CELLDESIGNER_EDGE_TYPE" value="CATALYSIS"/>
    <att type="string" name="canonicalName" value="isoleucine-tRNA_ligase (CATALYSIS) R03656STATE_TRANSITION"/>
    <att type="string" name="interaction" value="CATALYSIS"/>
    <graphics width="1" fill="#0000ff"/>
  </edge>
  <edge label="pyruvate_dehydrogenase_(acetyl-transferring) (pp) R00014STATE_TRANSITION" source="-775" target="-249">
    <att type="string" name="CELLDESIGNER_EDGE_TYPE" value="CATALYSIS"/>
    <att type="string" name="canonicalName" value="pyruvate_dehydrogenase_(acetyl-transferring) (pp) R00014STATE_TRANSITION"/>
    <att type="string" name="interaction" value="CATALYSIS"/>
    <graphics width="1" fill="#0000ff"/>
  </edge>
</graph>
