# Supplementary material for: Proteomic analysis of shoot tissue during photoperiod induced growth cessation in V. riparia Michx. grapevines
Source: Proteome Sci. 2010 Aug 12;8:44. doi: 10.1186/1477-5956-8-44 (PMC2929227; doi:10.1186/1477-5956-8-44)
Supplement: Additional file 2 — Cytoscape session containing the VitisNet molecular networks with proteins presenting outstanding evolution between LD and SD. The session contains a subset of 15 VitisNet molecular networksshowing differential LD and SD protein expression. Tutorial for using VitisNet in Cytoscape can be obtained at http://vitis-dormancy.sdstate.org. [file 1477-5956-8-44-S2.ZIP › CytoscapeSession-2010_06_02-09_46/vv10940Phenylpropanoid_biosynthesis.xml.me.xgmml]

<?xml version="1.0" encoding="UTF-8" standalone="yes"?>
<graph label="vv10940Phenylpropanoid_biosynthesis.xml.me" xmlns:dc="http://purl.org/dc/elements/1.1/" xmlns:xlink="http://www.w3.org/1999/xlink" xmlns:rdf="http://www.w3.org/1999/02/22-rdf-syntax-ns#" xmlns:cy="http://www.cytoscape.org" xmlns="http://www.cs.rpi.edu/XGMML"  directed="1">
  <att name="documentVersion" value="1.1"/>
  <att name="networkMetadata">
    <rdf:RDF>
      <rdf:Description rdf:about="http://www.cytoscape.org/">
        <dc:type>Protein-Protein Interaction</dc:type>
        <dc:description>N/A</dc:description>
        <dc:identifier>N/A</dc:identifier>
        <dc:date>2010-06-02 09:46:13</dc:date>
        <dc:title>vv10940Phenylpropanoid_biosynthesis.xml.me</dc:title>
        <dc:source>http://www.cytoscape.org/</dc:source>
        <dc:format>Cytoscape-XGMML</dc:format>
      </rdf:Description>
    </rdf:RDF>
  </att>
  <att type="string" name="backgroundColor" value="#ffffff"/>
  <att type="real" name="GRAPH_VIEW_ZOOM" value="0.273997354404395"/>
  <att type="real" name="GRAPH_VIEW_CENTER_X" value="1848.4871173086467"/>
  <att type="real" name="GRAPH_VIEW_CENTER_Y" value="577.2030520476064"/>
  <node label="trans-cinnamate 4-monooxygenase" id="-1297">
    <att type="string" name="vizmap:vv10940Phenylpropanoid_biosynthesis_xml_me NODE_SHAPE" value="OCTAGON"/>
    <att type="string" name="vizmap:vv10940Phenylpropanoid_biosynthesis_xml NODE_FILL_COLOR" value="java.awt.Color[r=255,g=255,b=255]"/>
    <att type="string" name="canonicalName" value="trans-cinnamate 4-monooxygenase"/>
    <att type="string" name="vizmap:vv10940Phenylpropanoid_biosynthesis_xml_me NODE_WIDTH" value="130.0"/>
    <att type="string" name="vizmap:vv10940Phenylpropanoid_biosynthesis_xml_me NODE_HEIGHT" value="15.0"/>
    <att type="string" name="CELLDESIGNER_ALIAS" value="e20"/>
    <att type="string" name="CELLDESIGNER_NODE_TYPE" value="PROTEIN"/>
    <att type="string" name="vizmap:vv10940Phenylpropanoid_biosynthesis_xml NODE_HEIGHT" value="15.0"/>
    <att type="string" name="vizmap:vv10940Phenylpropanoid_biosynthesis_xml NODE_WIDTH" value="130.0"/>
    <att type="string" name="CELLDESIGNER_SPECIES" value="E1_14_13_11"/>
    <att type="string" name="vizmap:vv10940Phenylpropanoid_biosynthesis_xml NODE_SHAPE" value="OCTAGON"/>
    <graphics type="OCTAGON" h="15.0" w="250.0" x="470.0" y="14.0" fill="#ffffff" width="1" outline="#000000"/>
  </node>
  <node label="sinapoylglucose-malate O-sinapoyltransferase" id="-1296">
    <att type="string" name="vizmap:vv10940Phenylpropanoid_biosynthesis_xml_me NODE_SHAPE" value="OCTAGON"/>
    <att type="string" name="vizmap:vv10940Phenylpropanoid_biosynthesis_xml NODE_FILL_COLOR" value="java.awt.Color[r=255,g=255,b=255]"/>
    <att type="string" name="canonicalName" value="sinapoylglucose-malate O-sinapoyltransferase"/>
    <att type="string" name="vizmap:vv10940Phenylpropanoid_biosynthesis_xml_me NODE_WIDTH" value="130.0"/>
    <att type="string" name="vizmap:vv10940Phenylpropanoid_biosynthesis_xml_me NODE_HEIGHT" value="15.0"/>
    <att type="string" name="CELLDESIGNER_ALIAS" value="e30"/>
    <att type="string" name="CELLDESIGNER_NODE_TYPE" value="PROTEIN"/>
    <att type="string" name="vizmap:vv10940Phenylpropanoid_biosynthesis_xml NODE_HEIGHT" value="15.0"/>
    <att type="string" name="vizmap:vv10940Phenylpropanoid_biosynthesis_xml NODE_WIDTH" value="130.0"/>
    <att type="string" name="CELLDESIGNER_SPECIES" value="E2_3_1_92"/>
    <att type="string" name="vizmap:vv10940Phenylpropanoid_biosynthesis_xml NODE_SHAPE" value="OCTAGON"/>
    <graphics type="OCTAGON" h="15.0" w="250.0" x="1455.0" y="23.0" fill="#ffffff" width="1" outline="#000000"/>
  </node>
  <node label="Caffeyl alcohol" id="-1295">
    <att type="string" name="vizmap:vv10940Phenylpropanoid_biosynthesis_xml_me NODE_SHAPE" value="ELLIPSE"/>
    <att type="string" name="vizmap:vv10940Phenylpropanoid_biosynthesis_xml NODE_FILL_COLOR" value="java.awt.Color[r=255,g=255,b=255]"/>
    <att type="string" name="canonicalName" value="Caffeyl alcohol"/>
    <att type="string" name="vizmap:vv10940Phenylpropanoid_biosynthesis_xml_me NODE_WIDTH" value="130.0"/>
    <att type="string" name="vizmap:vv10940Phenylpropanoid_biosynthesis_xml_me NODE_HEIGHT" value="15.0"/>
    <att type="string" name="CELLDESIGNER_ALIAS" value="c1"/>
    <att type="string" name="CELLDESIGNER_NODE_TYPE" value="SIMPLE_MOLECULE"/>
    <att type="string" name="vizmap:vv10940Phenylpropanoid_biosynthesis_xml NODE_HEIGHT" value="15.0"/>
    <att type="string" name="vizmap:vv10940Phenylpropanoid_biosynthesis_xml NODE_WIDTH" value="130.0"/>
    <att type="string" name="CELLDESIGNER_SPECIES" value="C12206"/>
    <att type="string" name="vizmap:vv10940Phenylpropanoid_biosynthesis_xml NODE_SHAPE" value="ELLIPSE"/>
    <graphics type="ELLIPSE" h="15.0" w="200.0" x="1021.0" y="853.0" fill="#ffffff" width="1" outline="#000000"/>
  </node>
  <node label="4-Hydroxycinnamyl aldehyde" id="-1294">
    <att type="string" name="vizmap:vv10940Phenylpropanoid_biosynthesis_xml_me NODE_SHAPE" value="ELLIPSE"/>
    <att type="string" name="vizmap:vv10940Phenylpropanoid_biosynthesis_xml NODE_FILL_COLOR" value="java.awt.Color[r=255,g=255,b=255]"/>
    <att type="string" name="canonicalName" value="4-Hydroxycinnamyl aldehyde"/>
    <att type="string" name="vizmap:vv10940Phenylpropanoid_biosynthesis_xml_me NODE_WIDTH" value="130.0"/>
    <att type="string" name="vizmap:vv10940Phenylpropanoid_biosynthesis_xml_me NODE_HEIGHT" value="15.0"/>
    <att type="string" name="CELLDESIGNER_ALIAS" value="c2"/>
    <att type="string" name="CELLDESIGNER_NODE_TYPE" value="SIMPLE_MOLECULE"/>
    <att type="string" name="vizmap:vv10940Phenylpropanoid_biosynthesis_xml NODE_HEIGHT" value="15.0"/>
    <att type="string" name="vizmap:vv10940Phenylpropanoid_biosynthesis_xml NODE_WIDTH" value="130.0"/>
    <att type="string" name="CELLDESIGNER_SPECIES" value="C05608"/>
    <att type="string" name="vizmap:vv10940Phenylpropanoid_biosynthesis_xml NODE_SHAPE" value="ELLIPSE"/>
    <graphics type="ELLIPSE" h="15.0" w="200.0" x="715.0" y="740.0" fill="#ffffff" width="1" outline="#000000"/>
  </node>
  <node label="trans-Cinnamate" id="-1293">
    <att type="string" name="vizmap:vv10940Phenylpropanoid_biosynthesis_xml_me NODE_SHAPE" value="ELLIPSE"/>
    <att type="string" name="vizmap:vv10940Phenylpropanoid_biosynthesis_xml NODE_FILL_COLOR" value="java.awt.Color[r=255,g=255,b=255]"/>
    <att type="string" name="canonicalName" value="trans-Cinnamate"/>
    <att type="string" name="vizmap:vv10940Phenylpropanoid_biosynthesis_xml_me NODE_WIDTH" value="130.0"/>
    <att type="string" name="vizmap:vv10940Phenylpropanoid_biosynthesis_xml_me NODE_HEIGHT" value="15.0"/>
    <att type="string" name="CELLDESIGNER_ALIAS" value="c4"/>
    <att type="string" name="CELLDESIGNER_NODE_TYPE" value="SIMPLE_MOLECULE"/>
    <att type="string" name="vizmap:vv10940Phenylpropanoid_biosynthesis_xml NODE_HEIGHT" value="15.0"/>
    <att type="string" name="vizmap:vv10940Phenylpropanoid_biosynthesis_xml NODE_WIDTH" value="130.0"/>
    <att type="string" name="CELLDESIGNER_SPECIES" value="C00423"/>
    <att type="string" name="vizmap:vv10940Phenylpropanoid_biosynthesis_xml NODE_SHAPE" value="ELLIPSE"/>
    <graphics type="ELLIPSE" h="15.0" w="200.0" x="304.0" y="5.0" fill="#ffffff" width="1" outline="#000000"/>
  </node>
  <node label="1-O-Sinapoyl-beta-D-glucose" id="-1292">
    <att type="string" name="vizmap:vv10940Phenylpropanoid_biosynthesis_xml_me NODE_SHAPE" value="ELLIPSE"/>
    <att type="string" name="vizmap:vv10940Phenylpropanoid_biosynthesis_xml NODE_FILL_COLOR" value="java.awt.Color[r=255,g=255,b=255]"/>
    <att type="string" name="canonicalName" value="1-O-Sinapoyl-beta-D-glucose"/>
    <att type="string" name="vizmap:vv10940Phenylpropanoid_biosynthesis_xml_me NODE_WIDTH" value="130.0"/>
    <att type="string" name="vizmap:vv10940Phenylpropanoid_biosynthesis_xml_me NODE_HEIGHT" value="15.0"/>
    <att type="string" name="CELLDESIGNER_ALIAS" value="c6"/>
    <att type="string" name="CELLDESIGNER_NODE_TYPE" value="SIMPLE_MOLECULE"/>
    <att type="string" name="vizmap:vv10940Phenylpropanoid_biosynthesis_xml NODE_HEIGHT" value="15.0"/>
    <att type="string" name="vizmap:vv10940Phenylpropanoid_biosynthesis_xml NODE_WIDTH" value="130.0"/>
    <att type="string" name="CELLDESIGNER_SPECIES" value="C01175"/>
    <att type="string" name="vizmap:vv10940Phenylpropanoid_biosynthesis_xml NODE_SHAPE" value="ELLIPSE"/>
    <graphics type="ELLIPSE" h="15.0" w="200.0" x="1837.0" y="36.0" fill="#ffffff" width="1" outline="#000000"/>
  </node>
  <node label="p-Coumaroyl-CoA" id="-1291">
    <att type="string" name="vizmap:vv10941Flavonoid_biosynthesis_xml_me NODE_HEIGHT" value="15.0"/>
    <att type="string" name="vizmap:vv10940Phenylpropanoid_biosynthesis_xml_me NODE_SHAPE" value="ELLIPSE"/>
    <att type="string" name="vizmap:vv10940Phenylpropanoid_biosynthesis_xml NODE_FILL_COLOR" value="java.awt.Color[r=255,g=255,b=255]"/>
    <att type="string" name="canonicalName" value="p-Coumaroyl-CoA"/>
    <att type="string" name="vizmap:vv10940Phenylpropanoid_biosynthesis_xml_me NODE_WIDTH" value="130.0"/>
    <att type="string" name="vizmap:vv10941Flavonoid_biosynthesis_xml NODE_SHAPE" value="ELLIPSE"/>
    <att type="string" name="vizmap:vv10940Phenylpropanoid_biosynthesis_xml_me NODE_HEIGHT" value="15.0"/>
    <att type="string" name="CELLDESIGNER_ALIAS" value="c4"/>
    <att type="string" name="vizmap:vv10941Flavonoid_biosynthesis_xml NODE_HEIGHT" value="15.0"/>
    <att type="string" name="CELLDESIGNER_NODE_TYPE" value="SIMPLE_MOLECULE"/>
    <att type="string" name="vizmap:vv10941Flavonoid_biosynthesis_xml NODE_WIDTH" value="130.0"/>
    <att type="string" name="vizmap:vv10940Phenylpropanoid_biosynthesis_xml NODE_HEIGHT" value="15.0"/>
    <att type="string" name="vizmap:vv10940Phenylpropanoid_biosynthesis_xml NODE_WIDTH" value="130.0"/>
    <att type="string" name="CELLDESIGNER_SPECIES" value="C00223"/>
    <att type="string" name="vizmap:vv10940Phenylpropanoid_biosynthesis_xml NODE_SHAPE" value="ELLIPSE"/>
    <att type="string" name="vizmap:vv10941Flavonoid_biosynthesis_xml NODE_FILL_COLOR" value="java.awt.Color[r=255,g=255,b=255]"/>
    <att type="string" name="vizmap:vv10941Flavonoid_biosynthesis_xml_me NODE_SHAPE" value="ELLIPSE"/>
    <att type="string" name="vizmap:vv10941Flavonoid_biosynthesis_xml_me NODE_WIDTH" value="130.0"/>
    <graphics type="ELLIPSE" h="15.0" w="200.0" x="687.0" y="441.0" fill="#ffffff" width="1" outline="#000000"/>
  </node>
  <node label="5-Hydroxyferuloyl-CoA" id="-1290">
    <att type="string" name="vizmap:vv10940Phenylpropanoid_biosynthesis_xml_me NODE_SHAPE" value="ELLIPSE"/>
    <att type="string" name="vizmap:vv10940Phenylpropanoid_biosynthesis_xml NODE_FILL_COLOR" value="java.awt.Color[r=255,g=255,b=255]"/>
    <att type="string" name="canonicalName" value="5-Hydroxyferuloyl-CoA"/>
    <att type="string" name="vizmap:vv10940Phenylpropanoid_biosynthesis_xml_me NODE_WIDTH" value="130.0"/>
    <att type="string" name="vizmap:vv10940Phenylpropanoid_biosynthesis_xml_me NODE_HEIGHT" value="15.0"/>
    <att type="string" name="CELLDESIGNER_ALIAS" value="c8"/>
    <att type="string" name="CELLDESIGNER_NODE_TYPE" value="SIMPLE_MOLECULE"/>
    <att type="string" name="vizmap:vv10940Phenylpropanoid_biosynthesis_xml NODE_HEIGHT" value="15.0"/>
    <att type="string" name="vizmap:vv10940Phenylpropanoid_biosynthesis_xml NODE_WIDTH" value="130.0"/>
    <att type="string" name="CELLDESIGNER_SPECIES" value="C12203"/>
    <att type="string" name="vizmap:vv10940Phenylpropanoid_biosynthesis_xml NODE_SHAPE" value="ELLIPSE"/>
    <graphics type="ELLIPSE" h="15.0" w="200.0" x="1598.0" y="450.0" fill="#ffffff" width="1" outline="#000000"/>
  </node>
  <node label="Feruloyl-CoA" id="-1289">
    <att type="string" name="vizmap:vv10940Phenylpropanoid_biosynthesis_xml_me NODE_SHAPE" value="ELLIPSE"/>
    <att type="string" name="vizmap:vv10940Phenylpropanoid_biosynthesis_xml NODE_FILL_COLOR" value="java.awt.Color[r=255,g=255,b=255]"/>
    <att type="string" name="canonicalName" value="Feruloyl-CoA"/>
    <att type="string" name="vizmap:vv10940Phenylpropanoid_biosynthesis_xml_me NODE_WIDTH" value="130.0"/>
    <att type="string" name="vizmap:vv10940Phenylpropanoid_biosynthesis_xml_me NODE_HEIGHT" value="15.0"/>
    <att type="string" name="CELLDESIGNER_ALIAS" value="c9"/>
    <att type="string" name="CELLDESIGNER_NODE_TYPE" value="SIMPLE_MOLECULE"/>
    <att type="string" name="vizmap:vv10940Phenylpropanoid_biosynthesis_xml NODE_HEIGHT" value="15.0"/>
    <att type="string" name="vizmap:vv10940Phenylpropanoid_biosynthesis_xml NODE_WIDTH" value="130.0"/>
    <att type="string" name="CELLDESIGNER_SPECIES" value="C00406"/>
    <att type="string" name="vizmap:vv10940Phenylpropanoid_biosynthesis_xml NODE_SHAPE" value="ELLIPSE"/>
    <graphics type="ELLIPSE" h="15.0" w="200.0" x="1324.0" y="443.0" fill="#ffffff" width="1" outline="#000000"/>
  </node>
  <node label="L-Tyrosine" id="-1288">
    <att type="string" name="vizmap:vv10940Phenylpropanoid_biosynthesis_xml_me NODE_SHAPE" value="ELLIPSE"/>
    <att type="string" name="vizmap:vv10940Phenylpropanoid_biosynthesis_xml NODE_FILL_COLOR" value="java.awt.Color[r=255,g=255,b=255]"/>
    <att type="string" name="canonicalName" value="L-Tyrosine"/>
    <att type="string" name="vizmap:vv10940Phenylpropanoid_biosynthesis_xml_me NODE_WIDTH" value="130.0"/>
    <att type="string" name="vizmap:vv10940Phenylpropanoid_biosynthesis_xml_me NODE_HEIGHT" value="15.0"/>
    <att type="string" name="CELLDESIGNER_ALIAS" value="c7"/>
    <att type="string" name="CELLDESIGNER_NODE_TYPE" value="SIMPLE_MOLECULE"/>
    <att type="string" name="vizmap:vv10940Phenylpropanoid_biosynthesis_xml NODE_HEIGHT" value="15.0"/>
    <att type="string" name="vizmap:vv10940Phenylpropanoid_biosynthesis_xml NODE_WIDTH" value="130.0"/>
    <att type="string" name="CELLDESIGNER_SPECIES" value="C00082"/>
    <att type="string" name="vizmap:vv10940Phenylpropanoid_biosynthesis_xml NODE_SHAPE" value="ELLIPSE"/>
    <graphics type="ELLIPSE" h="15.0" w="200.0" x="655.0" y="80.0" fill="#ffffff" width="1" outline="#000000"/>
  </node>
  <node label="Caffeoyl-CoA" id="-1287">
    <att type="string" name="vizmap:vv10940Phenylpropanoid_biosynthesis_xml_me NODE_SHAPE" value="ELLIPSE"/>
    <att type="string" name="vizmap:vv10940Phenylpropanoid_biosynthesis_xml NODE_FILL_COLOR" value="java.awt.Color[r=255,g=255,b=255]"/>
    <att type="string" name="canonicalName" value="Caffeoyl-CoA"/>
    <att type="string" name="vizmap:vv10940Phenylpropanoid_biosynthesis_xml_me NODE_WIDTH" value="130.0"/>
    <att type="string" name="vizmap:vv10940Phenylpropanoid_biosynthesis_xml_me NODE_HEIGHT" value="15.0"/>
    <att type="string" name="CELLDESIGNER_ALIAS" value="c11"/>
    <att type="string" name="CELLDESIGNER_NODE_TYPE" value="SIMPLE_MOLECULE"/>
    <att type="string" name="vizmap:vv10940Phenylpropanoid_biosynthesis_xml NODE_HEIGHT" value="15.0"/>
    <att type="string" name="vizmap:vv10940Phenylpropanoid_biosynthesis_xml NODE_WIDTH" value="130.0"/>
    <att type="string" name="CELLDESIGNER_SPECIES" value="C00323"/>
    <att type="string" name="vizmap:vv10940Phenylpropanoid_biosynthesis_xml NODE_SHAPE" value="ELLIPSE"/>
    <graphics type="ELLIPSE" h="15.0" w="200.0" x="1030.0" y="446.0" fill="#ffffff" width="1" outline="#000000"/>
  </node>
  <node label="3,4&apos;,5-Trihydroxystilbene" id="-1286">
    <att type="string" name="vizmap:vv10940Phenylpropanoid_biosynthesis_xml_me NODE_SHAPE" value="ELLIPSE"/>
    <att type="string" name="vizmap:vv10940Phenylpropanoid_biosynthesis_xml NODE_FILL_COLOR" value="java.awt.Color[r=255,g=255,b=255]"/>
    <att type="string" name="canonicalName" value="3,4&apos;,5-Trihydroxystilbene"/>
    <att type="string" name="vizmap:vv10940Phenylpropanoid_biosynthesis_xml_me NODE_WIDTH" value="130.0"/>
    <att type="string" name="vizmap:vv10940Phenylpropanoid_biosynthesis_xml_me NODE_HEIGHT" value="15.0"/>
    <att type="string" name="CELLDESIGNER_ALIAS" value="c12"/>
    <att type="string" name="CELLDESIGNER_NODE_TYPE" value="SIMPLE_MOLECULE"/>
    <att type="string" name="vizmap:vv10940Phenylpropanoid_biosynthesis_xml NODE_HEIGHT" value="15.0"/>
    <att type="string" name="vizmap:vv10940Phenylpropanoid_biosynthesis_xml NODE_WIDTH" value="130.0"/>
    <att type="string" name="CELLDESIGNER_SPECIES" value="C03582"/>
    <att type="string" name="vizmap:vv10940Phenylpropanoid_biosynthesis_xml NODE_SHAPE" value="ELLIPSE"/>
    <graphics type="ELLIPSE" h="15.0" w="200.0" x="310.0" y="861.0" fill="#ffffff" width="1" outline="#000000"/>
  </node>
  <node label="Ferulate" id="-1285">
    <att type="string" name="vizmap:vv10940Phenylpropanoid_biosynthesis_xml_me NODE_SHAPE" value="ELLIPSE"/>
    <att type="string" name="vizmap:vv10940Phenylpropanoid_biosynthesis_xml NODE_FILL_COLOR" value="java.awt.Color[r=255,g=255,b=255]"/>
    <att type="string" name="canonicalName" value="Ferulate"/>
    <att type="string" name="vizmap:vv10940Phenylpropanoid_biosynthesis_xml_me NODE_WIDTH" value="130.0"/>
    <att type="string" name="vizmap:vv10940Phenylpropanoid_biosynthesis_xml_me NODE_HEIGHT" value="15.0"/>
    <att type="string" name="CELLDESIGNER_ALIAS" value="c13"/>
    <att type="string" name="CELLDESIGNER_NODE_TYPE" value="SIMPLE_MOLECULE"/>
    <att type="string" name="vizmap:vv10940Phenylpropanoid_biosynthesis_xml NODE_HEIGHT" value="15.0"/>
    <att type="string" name="vizmap:vv10940Phenylpropanoid_biosynthesis_xml NODE_WIDTH" value="130.0"/>
    <att type="string" name="CELLDESIGNER_SPECIES" value="C01494"/>
    <att type="string" name="vizmap:vv10940Phenylpropanoid_biosynthesis_xml NODE_SHAPE" value="ELLIPSE"/>
    <graphics type="ELLIPSE" h="15.0" w="200.0" x="1343.0" y="7.0" fill="#ffffff" width="1" outline="#000000"/>
  </node>
  <node label="p-Coumaroyl quinic acid" id="-1284">
    <att type="string" name="vizmap:vv10940Phenylpropanoid_biosynthesis_xml_me NODE_SHAPE" value="ELLIPSE"/>
    <att type="string" name="vizmap:vv10940Phenylpropanoid_biosynthesis_xml NODE_FILL_COLOR" value="java.awt.Color[r=255,g=255,b=255]"/>
    <att type="string" name="canonicalName" value="p-Coumaroyl quinic acid"/>
    <att type="string" name="vizmap:vv10940Phenylpropanoid_biosynthesis_xml_me NODE_WIDTH" value="130.0"/>
    <att type="string" name="vizmap:vv10940Phenylpropanoid_biosynthesis_xml_me NODE_HEIGHT" value="15.0"/>
    <att type="string" name="CELLDESIGNER_ALIAS" value="c15"/>
    <att type="string" name="CELLDESIGNER_NODE_TYPE" value="SIMPLE_MOLECULE"/>
    <att type="string" name="vizmap:vv10940Phenylpropanoid_biosynthesis_xml NODE_HEIGHT" value="15.0"/>
    <att type="string" name="vizmap:vv10940Phenylpropanoid_biosynthesis_xml NODE_WIDTH" value="130.0"/>
    <att type="string" name="CELLDESIGNER_SPECIES" value="C12208"/>
    <att type="string" name="vizmap:vv10940Phenylpropanoid_biosynthesis_xml NODE_SHAPE" value="ELLIPSE"/>
    <graphics type="ELLIPSE" h="15.0" w="200.0" x="760.0" y="316.0" fill="#ffffff" width="1" outline="#000000"/>
  </node>
  <node label="Guaiacyl lignin" id="-1283">
    <att type="string" name="vizmap:vv10940Phenylpropanoid_biosynthesis_xml_me NODE_SHAPE" value="ELLIPSE"/>
    <att type="string" name="vizmap:vv10940Phenylpropanoid_biosynthesis_xml NODE_FILL_COLOR" value="java.awt.Color[r=255,g=255,b=255]"/>
    <att type="string" name="canonicalName" value="Guaiacyl lignin"/>
    <att type="string" name="vizmap:vv10940Phenylpropanoid_biosynthesis_xml_me NODE_WIDTH" value="130.0"/>
    <att type="string" name="vizmap:vv10940Phenylpropanoid_biosynthesis_xml_me NODE_HEIGHT" value="15.0"/>
    <att type="string" name="CELLDESIGNER_ALIAS" value="c16"/>
    <att type="string" name="CELLDESIGNER_NODE_TYPE" value="SIMPLE_MOLECULE"/>
    <att type="string" name="vizmap:vv10940Phenylpropanoid_biosynthesis_xml NODE_HEIGHT" value="15.0"/>
    <att type="string" name="vizmap:vv10940Phenylpropanoid_biosynthesis_xml NODE_WIDTH" value="130.0"/>
    <att type="string" name="CELLDESIGNER_SPECIES" value="C15805"/>
    <att type="string" name="vizmap:vv10940Phenylpropanoid_biosynthesis_xml NODE_SHAPE" value="ELLIPSE"/>
    <graphics type="ELLIPSE" h="15.0" w="200.0" x="1324.0" y="975.0" fill="#ffffff" width="1" outline="#000000"/>
  </node>
  <node label="Sinapyl alcohol" id="-1282">
    <att type="string" name="vizmap:vv10940Phenylpropanoid_biosynthesis_xml_me NODE_SHAPE" value="ELLIPSE"/>
    <att type="string" name="vizmap:vv10940Phenylpropanoid_biosynthesis_xml NODE_FILL_COLOR" value="java.awt.Color[r=255,g=255,b=255]"/>
    <att type="string" name="canonicalName" value="Sinapyl alcohol"/>
    <att type="string" name="vizmap:vv10940Phenylpropanoid_biosynthesis_xml_me NODE_WIDTH" value="130.0"/>
    <att type="string" name="vizmap:vv10940Phenylpropanoid_biosynthesis_xml_me NODE_HEIGHT" value="15.0"/>
    <att type="string" name="CELLDESIGNER_ALIAS" value="c18"/>
    <att type="string" name="CELLDESIGNER_NODE_TYPE" value="SIMPLE_MOLECULE"/>
    <att type="string" name="vizmap:vv10940Phenylpropanoid_biosynthesis_xml NODE_HEIGHT" value="15.0"/>
    <att type="string" name="vizmap:vv10940Phenylpropanoid_biosynthesis_xml NODE_WIDTH" value="130.0"/>
    <att type="string" name="CELLDESIGNER_SPECIES" value="C02325"/>
    <att type="string" name="vizmap:vv10940Phenylpropanoid_biosynthesis_xml NODE_SHAPE" value="ELLIPSE"/>
    <graphics type="ELLIPSE" h="15.0" w="200.0" x="1796.0" y="856.0" fill="#ffffff" width="1" outline="#000000"/>
  </node>
  <node label="Caffeoyl quinic acid" id="-1281">
    <att type="string" name="vizmap:vv10940Phenylpropanoid_biosynthesis_xml_me NODE_SHAPE" value="ELLIPSE"/>
    <att type="string" name="vizmap:vv10940Phenylpropanoid_biosynthesis_xml NODE_FILL_COLOR" value="java.awt.Color[r=255,g=255,b=255]"/>
    <att type="string" name="canonicalName" value="Caffeoyl quinic acid"/>
    <att type="string" name="vizmap:vv10940Phenylpropanoid_biosynthesis_xml_me NODE_WIDTH" value="130.0"/>
    <att type="string" name="vizmap:vv10940Phenylpropanoid_biosynthesis_xml_me NODE_HEIGHT" value="15.0"/>
    <att type="string" name="CELLDESIGNER_ALIAS" value="c20"/>
    <att type="string" name="CELLDESIGNER_NODE_TYPE" value="SIMPLE_MOLECULE"/>
    <att type="string" name="vizmap:vv10940Phenylpropanoid_biosynthesis_xml NODE_HEIGHT" value="15.0"/>
    <att type="string" name="vizmap:vv10940Phenylpropanoid_biosynthesis_xml NODE_WIDTH" value="130.0"/>
    <att type="string" name="CELLDESIGNER_SPECIES" value="C12209"/>
    <att type="string" name="vizmap:vv10940Phenylpropanoid_biosynthesis_xml NODE_SHAPE" value="ELLIPSE"/>
    <graphics type="ELLIPSE" h="15.0" w="200.0" x="918.0" y="300.0" fill="#ffffff" width="1" outline="#000000"/>
  </node>
  <node label="4-Coumaryl alcohol" id="-1280">
    <att type="string" name="vizmap:vv10940Phenylpropanoid_biosynthesis_xml_me NODE_SHAPE" value="ELLIPSE"/>
    <att type="string" name="vizmap:vv10940Phenylpropanoid_biosynthesis_xml NODE_FILL_COLOR" value="java.awt.Color[r=255,g=255,b=255]"/>
    <att type="string" name="canonicalName" value="4-Coumaryl alcohol"/>
    <att type="string" name="vizmap:vv10940Phenylpropanoid_biosynthesis_xml_me NODE_WIDTH" value="130.0"/>
    <att type="string" name="vizmap:vv10940Phenylpropanoid_biosynthesis_xml_me NODE_HEIGHT" value="15.0"/>
    <att type="string" name="CELLDESIGNER_ALIAS" value="c21"/>
    <att type="string" name="CELLDESIGNER_NODE_TYPE" value="SIMPLE_MOLECULE"/>
    <att type="string" name="vizmap:vv10940Phenylpropanoid_biosynthesis_xml NODE_HEIGHT" value="15.0"/>
    <att type="string" name="vizmap:vv10940Phenylpropanoid_biosynthesis_xml NODE_WIDTH" value="130.0"/>
    <att type="string" name="CELLDESIGNER_SPECIES" value="C02646"/>
    <att type="string" name="vizmap:vv10940Phenylpropanoid_biosynthesis_xml NODE_SHAPE" value="ELLIPSE"/>
    <graphics type="ELLIPSE" h="15.0" w="200.0" x="727.0" y="860.0" fill="#ffffff" width="1" outline="#000000"/>
  </node>
  <node label="3,4-Dihydroxy-trans-cinnamate" id="-1279">
    <att type="string" name="vizmap:vv10940Phenylpropanoid_biosynthesis_xml_me NODE_SHAPE" value="ELLIPSE"/>
    <att type="string" name="vizmap:vv10940Phenylpropanoid_biosynthesis_xml NODE_FILL_COLOR" value="java.awt.Color[r=255,g=255,b=255]"/>
    <att type="string" name="canonicalName" value="3,4-Dihydroxy-trans-cinnamate"/>
    <att type="string" name="vizmap:vv10940Phenylpropanoid_biosynthesis_xml_me NODE_WIDTH" value="130.0"/>
    <att type="string" name="vizmap:vv10940Phenylpropanoid_biosynthesis_xml_me NODE_HEIGHT" value="15.0"/>
    <att type="string" name="CELLDESIGNER_ALIAS" value="c22"/>
    <att type="string" name="CELLDESIGNER_NODE_TYPE" value="SIMPLE_MOLECULE"/>
    <att type="string" name="vizmap:vv10940Phenylpropanoid_biosynthesis_xml NODE_HEIGHT" value="15.0"/>
    <att type="string" name="vizmap:vv10940Phenylpropanoid_biosynthesis_xml NODE_WIDTH" value="130.0"/>
    <att type="string" name="CELLDESIGNER_SPECIES" value="C01197"/>
    <att type="string" name="vizmap:vv10940Phenylpropanoid_biosynthesis_xml NODE_SHAPE" value="ELLIPSE"/>
    <graphics type="ELLIPSE" h="15.0" w="200.0" x="974.0" y="5.0" fill="#ffffff" width="1" outline="#000000"/>
  </node>
  <node label="Cinnamaldehyde" id="-1278">
    <att type="string" name="vizmap:vv10940Phenylpropanoid_biosynthesis_xml_me NODE_SHAPE" value="ELLIPSE"/>
    <att type="string" name="vizmap:vv10940Phenylpropanoid_biosynthesis_xml NODE_FILL_COLOR" value="java.awt.Color[r=255,g=255,b=255]"/>
    <att type="string" name="canonicalName" value="Cinnamaldehyde"/>
    <att type="string" name="vizmap:vv10940Phenylpropanoid_biosynthesis_xml_me NODE_WIDTH" value="130.0"/>
    <att type="string" name="vizmap:vv10940Phenylpropanoid_biosynthesis_xml_me NODE_HEIGHT" value="15.0"/>
    <att type="string" name="CELLDESIGNER_ALIAS" value="c23"/>
    <att type="string" name="CELLDESIGNER_NODE_TYPE" value="SIMPLE_MOLECULE"/>
    <att type="string" name="vizmap:vv10940Phenylpropanoid_biosynthesis_xml NODE_HEIGHT" value="15.0"/>
    <att type="string" name="vizmap:vv10940Phenylpropanoid_biosynthesis_xml NODE_WIDTH" value="130.0"/>
    <att type="string" name="CELLDESIGNER_SPECIES" value="C00903"/>
    <att type="string" name="vizmap:vv10940Phenylpropanoid_biosynthesis_xml NODE_SHAPE" value="ELLIPSE"/>
    <graphics type="ELLIPSE" h="15.0" w="200.0" x="307.0" y="576.0" fill="#ffffff" width="1" outline="#000000"/>
  </node>
  <node label="p-Hydroxyphenyl lignin" id="-1277">
    <att type="string" name="vizmap:vv10940Phenylpropanoid_biosynthesis_xml_me NODE_SHAPE" value="ELLIPSE"/>
    <att type="string" name="vizmap:vv10940Phenylpropanoid_biosynthesis_xml NODE_FILL_COLOR" value="java.awt.Color[r=255,g=255,b=255]"/>
    <att type="string" name="canonicalName" value="p-Hydroxyphenyl lignin"/>
    <att type="string" name="vizmap:vv10940Phenylpropanoid_biosynthesis_xml_me NODE_WIDTH" value="130.0"/>
    <att type="string" name="vizmap:vv10940Phenylpropanoid_biosynthesis_xml_me NODE_HEIGHT" value="15.0"/>
    <att type="string" name="CELLDESIGNER_ALIAS" value="c24"/>
    <att type="string" name="CELLDESIGNER_NODE_TYPE" value="SIMPLE_MOLECULE"/>
    <att type="string" name="vizmap:vv10940Phenylpropanoid_biosynthesis_xml NODE_HEIGHT" value="15.0"/>
    <att type="string" name="vizmap:vv10940Phenylpropanoid_biosynthesis_xml NODE_WIDTH" value="130.0"/>
    <att type="string" name="CELLDESIGNER_SPECIES" value="C15804"/>
    <att type="string" name="vizmap:vv10940Phenylpropanoid_biosynthesis_xml NODE_SHAPE" value="ELLIPSE"/>
    <graphics type="ELLIPSE" h="15.0" w="200.0" x="678.0" y="975.0" fill="#ffffff" width="1" outline="#000000"/>
  </node>
  <node label="Cinnamoyl-CoA" id="-1276">
    <att type="string" name="vizmap:vv10940Phenylpropanoid_biosynthesis_xml_me NODE_SHAPE" value="ELLIPSE"/>
    <att type="string" name="vizmap:vv10940Phenylpropanoid_biosynthesis_xml NODE_FILL_COLOR" value="java.awt.Color[r=255,g=255,b=255]"/>
    <att type="string" name="canonicalName" value="Cinnamoyl-CoA"/>
    <att type="string" name="vizmap:vv10940Phenylpropanoid_biosynthesis_xml_me NODE_WIDTH" value="130.0"/>
    <att type="string" name="vizmap:vv10940Phenylpropanoid_biosynthesis_xml_me NODE_HEIGHT" value="15.0"/>
    <att type="string" name="CELLDESIGNER_ALIAS" value="c25"/>
    <att type="string" name="CELLDESIGNER_NODE_TYPE" value="SIMPLE_MOLECULE"/>
    <att type="string" name="vizmap:vv10940Phenylpropanoid_biosynthesis_xml NODE_HEIGHT" value="15.0"/>
    <att type="string" name="vizmap:vv10940Phenylpropanoid_biosynthesis_xml NODE_WIDTH" value="130.0"/>
    <att type="string" name="CELLDESIGNER_SPECIES" value="C00540"/>
    <att type="string" name="vizmap:vv10940Phenylpropanoid_biosynthesis_xml NODE_SHAPE" value="ELLIPSE"/>
    <graphics type="ELLIPSE" h="15.0" w="200.0" x="325.0" y="443.0" fill="#ffffff" width="1" outline="#000000"/>
  </node>
  <node label="Sinapoyl-CoA" id="-1275">
    <att type="string" name="vizmap:vv10940Phenylpropanoid_biosynthesis_xml_me NODE_SHAPE" value="ELLIPSE"/>
    <att type="string" name="vizmap:vv10940Phenylpropanoid_biosynthesis_xml NODE_FILL_COLOR" value="java.awt.Color[r=255,g=255,b=255]"/>
    <att type="string" name="canonicalName" value="Sinapoyl-CoA"/>
    <att type="string" name="vizmap:vv10940Phenylpropanoid_biosynthesis_xml_me NODE_WIDTH" value="130.0"/>
    <att type="string" name="vizmap:vv10940Phenylpropanoid_biosynthesis_xml_me NODE_HEIGHT" value="15.0"/>
    <att type="string" name="CELLDESIGNER_ALIAS" value="c26"/>
    <att type="string" name="CELLDESIGNER_NODE_TYPE" value="SIMPLE_MOLECULE"/>
    <att type="string" name="vizmap:vv10940Phenylpropanoid_biosynthesis_xml NODE_HEIGHT" value="15.0"/>
    <att type="string" name="vizmap:vv10940Phenylpropanoid_biosynthesis_xml NODE_WIDTH" value="130.0"/>
    <att type="string" name="CELLDESIGNER_SPECIES" value="C00411"/>
    <att type="string" name="vizmap:vv10940Phenylpropanoid_biosynthesis_xml NODE_SHAPE" value="ELLIPSE"/>
    <graphics type="ELLIPSE" h="15.0" w="200.0" x="1836.0" y="446.0" fill="#ffffff" width="1" outline="#000000"/>
  </node>
  <node label="Sinapate" id="-1274">
    <att type="string" name="vizmap:vv10940Phenylpropanoid_biosynthesis_xml_me NODE_SHAPE" value="ELLIPSE"/>
    <att type="string" name="vizmap:vv10940Phenylpropanoid_biosynthesis_xml NODE_FILL_COLOR" value="java.awt.Color[r=255,g=255,b=255]"/>
    <att type="string" name="canonicalName" value="Sinapate"/>
    <att type="string" name="vizmap:vv10940Phenylpropanoid_biosynthesis_xml_me NODE_WIDTH" value="130.0"/>
    <att type="string" name="vizmap:vv10940Phenylpropanoid_biosynthesis_xml_me NODE_HEIGHT" value="15.0"/>
    <att type="string" name="CELLDESIGNER_ALIAS" value="c27"/>
    <att type="string" name="CELLDESIGNER_NODE_TYPE" value="SIMPLE_MOLECULE"/>
    <att type="string" name="vizmap:vv10940Phenylpropanoid_biosynthesis_xml NODE_HEIGHT" value="15.0"/>
    <att type="string" name="vizmap:vv10940Phenylpropanoid_biosynthesis_xml NODE_WIDTH" value="130.0"/>
    <att type="string" name="CELLDESIGNER_SPECIES" value="C00482"/>
    <att type="string" name="vizmap:vv10940Phenylpropanoid_biosynthesis_xml NODE_SHAPE" value="ELLIPSE"/>
    <graphics type="ELLIPSE" h="15.0" w="200.0" x="1848.0" y="104.0" fill="#ffffff" width="1" outline="#000000"/>
  </node>
  <node label="5-Hydroxyconiferyl alcohol" id="-1273">
    <att type="string" name="vizmap:vv10940Phenylpropanoid_biosynthesis_xml_me NODE_SHAPE" value="ELLIPSE"/>
    <att type="string" name="vizmap:vv10940Phenylpropanoid_biosynthesis_xml NODE_FILL_COLOR" value="java.awt.Color[r=255,g=255,b=255]"/>
    <att type="string" name="canonicalName" value="5-Hydroxyconiferyl alcohol"/>
    <att type="string" name="vizmap:vv10940Phenylpropanoid_biosynthesis_xml_me NODE_WIDTH" value="130.0"/>
    <att type="string" name="vizmap:vv10940Phenylpropanoid_biosynthesis_xml_me NODE_HEIGHT" value="15.0"/>
    <att type="string" name="CELLDESIGNER_ALIAS" value="c28"/>
    <att type="string" name="CELLDESIGNER_NODE_TYPE" value="SIMPLE_MOLECULE"/>
    <att type="string" name="vizmap:vv10940Phenylpropanoid_biosynthesis_xml NODE_HEIGHT" value="15.0"/>
    <att type="string" name="vizmap:vv10940Phenylpropanoid_biosynthesis_xml NODE_WIDTH" value="130.0"/>
    <att type="string" name="CELLDESIGNER_SPECIES" value="C12205"/>
    <att type="string" name="vizmap:vv10940Phenylpropanoid_biosynthesis_xml NODE_SHAPE" value="ELLIPSE"/>
    <graphics type="ELLIPSE" h="15.0" w="200.0" x="1584.0" y="856.0" fill="#ffffff" width="1" outline="#000000"/>
  </node>
  <node label="Sinapoyl malate" id="-1272">
    <att type="string" name="vizmap:vv10940Phenylpropanoid_biosynthesis_xml_me NODE_SHAPE" value="ELLIPSE"/>
    <att type="string" name="vizmap:vv10940Phenylpropanoid_biosynthesis_xml NODE_FILL_COLOR" value="java.awt.Color[r=255,g=255,b=255]"/>
    <att type="string" name="canonicalName" value="Sinapoyl malate"/>
    <att type="string" name="vizmap:vv10940Phenylpropanoid_biosynthesis_xml_me NODE_WIDTH" value="130.0"/>
    <att type="string" name="vizmap:vv10940Phenylpropanoid_biosynthesis_xml_me NODE_HEIGHT" value="15.0"/>
    <att type="string" name="CELLDESIGNER_ALIAS" value="c29"/>
    <att type="string" name="CELLDESIGNER_NODE_TYPE" value="SIMPLE_MOLECULE"/>
    <att type="string" name="vizmap:vv10940Phenylpropanoid_biosynthesis_xml NODE_HEIGHT" value="15.0"/>
    <att type="string" name="vizmap:vv10940Phenylpropanoid_biosynthesis_xml NODE_WIDTH" value="130.0"/>
    <att type="string" name="CELLDESIGNER_SPECIES" value="C02887"/>
    <att type="string" name="vizmap:vv10940Phenylpropanoid_biosynthesis_xml NODE_SHAPE" value="ELLIPSE"/>
    <graphics type="ELLIPSE" h="15.0" w="200.0" x="1737.0" y="1.0" fill="#ffffff" width="1" outline="#000000"/>
  </node>
  <node label="Caffeic aldehyde" id="-1271">
    <att type="string" name="vizmap:vv10940Phenylpropanoid_biosynthesis_xml_me NODE_SHAPE" value="ELLIPSE"/>
    <att type="string" name="vizmap:vv10940Phenylpropanoid_biosynthesis_xml NODE_FILL_COLOR" value="java.awt.Color[r=255,g=255,b=255]"/>
    <att type="string" name="canonicalName" value="Caffeic aldehyde"/>
    <att type="string" name="vizmap:vv10940Phenylpropanoid_biosynthesis_xml_me NODE_WIDTH" value="130.0"/>
    <att type="string" name="vizmap:vv10940Phenylpropanoid_biosynthesis_xml_me NODE_HEIGHT" value="15.0"/>
    <att type="string" name="CELLDESIGNER_ALIAS" value="c30"/>
    <att type="string" name="CELLDESIGNER_NODE_TYPE" value="SIMPLE_MOLECULE"/>
    <att type="string" name="vizmap:vv10940Phenylpropanoid_biosynthesis_xml NODE_HEIGHT" value="15.0"/>
    <att type="string" name="vizmap:vv10940Phenylpropanoid_biosynthesis_xml NODE_WIDTH" value="130.0"/>
    <att type="string" name="CELLDESIGNER_SPECIES" value="C10945"/>
    <att type="string" name="vizmap:vv10940Phenylpropanoid_biosynthesis_xml NODE_SHAPE" value="ELLIPSE"/>
    <graphics type="ELLIPSE" h="15.0" w="200.0" x="1024.0" y="741.0" fill="#ffffff" width="1" outline="#000000"/>
  </node>
  <node label="5-Hydroxyconiferaldehyde" id="-1270">
    <att type="string" name="vizmap:vv10940Phenylpropanoid_biosynthesis_xml_me NODE_SHAPE" value="ELLIPSE"/>
    <att type="string" name="vizmap:vv10940Phenylpropanoid_biosynthesis_xml NODE_FILL_COLOR" value="java.awt.Color[r=255,g=255,b=255]"/>
    <att type="string" name="canonicalName" value="5-Hydroxyconiferaldehyde"/>
    <att type="string" name="vizmap:vv10940Phenylpropanoid_biosynthesis_xml_me NODE_WIDTH" value="130.0"/>
    <att type="string" name="vizmap:vv10940Phenylpropanoid_biosynthesis_xml_me NODE_HEIGHT" value="15.0"/>
    <att type="string" name="CELLDESIGNER_ALIAS" value="c31"/>
    <att type="string" name="CELLDESIGNER_NODE_TYPE" value="SIMPLE_MOLECULE"/>
    <att type="string" name="vizmap:vv10940Phenylpropanoid_biosynthesis_xml NODE_HEIGHT" value="15.0"/>
    <att type="string" name="vizmap:vv10940Phenylpropanoid_biosynthesis_xml NODE_WIDTH" value="130.0"/>
    <att type="string" name="CELLDESIGNER_SPECIES" value="C12204"/>
    <att type="string" name="vizmap:vv10940Phenylpropanoid_biosynthesis_xml NODE_SHAPE" value="ELLIPSE"/>
    <graphics type="ELLIPSE" h="15.0" w="200.0" x="1595.0" y="744.0" fill="#ffffff" width="1" outline="#000000"/>
  </node>
  <node label="Coniferyl aldehyde" id="-1269">
    <att type="string" name="vizmap:vv10940Phenylpropanoid_biosynthesis_xml_me NODE_SHAPE" value="ELLIPSE"/>
    <att type="string" name="vizmap:vv10940Phenylpropanoid_biosynthesis_xml NODE_FILL_COLOR" value="java.awt.Color[r=255,g=255,b=255]"/>
    <att type="string" name="canonicalName" value="Coniferyl aldehyde"/>
    <att type="string" name="vizmap:vv10940Phenylpropanoid_biosynthesis_xml_me NODE_WIDTH" value="130.0"/>
    <att type="string" name="vizmap:vv10940Phenylpropanoid_biosynthesis_xml_me NODE_HEIGHT" value="15.0"/>
    <att type="string" name="CELLDESIGNER_ALIAS" value="c32"/>
    <att type="string" name="CELLDESIGNER_NODE_TYPE" value="SIMPLE_MOLECULE"/>
    <att type="string" name="vizmap:vv10940Phenylpropanoid_biosynthesis_xml NODE_HEIGHT" value="15.0"/>
    <att type="string" name="vizmap:vv10940Phenylpropanoid_biosynthesis_xml NODE_WIDTH" value="130.0"/>
    <att type="string" name="CELLDESIGNER_SPECIES" value="C02666"/>
    <att type="string" name="vizmap:vv10940Phenylpropanoid_biosynthesis_xml NODE_SHAPE" value="ELLIPSE"/>
    <graphics type="ELLIPSE" h="15.0" w="200.0" x="1309.0" y="738.0" fill="#ffffff" width="1" outline="#000000"/>
  </node>
  <node label="Coniferyl alcohol" id="-1268">
    <att type="string" name="vizmap:vv10940Phenylpropanoid_biosynthesis_xml_me NODE_SHAPE" value="ELLIPSE"/>
    <att type="string" name="vizmap:vv10940Phenylpropanoid_biosynthesis_xml NODE_FILL_COLOR" value="java.awt.Color[r=255,g=255,b=255]"/>
    <att type="string" name="canonicalName" value="Coniferyl alcohol"/>
    <att type="string" name="vizmap:vv10940Phenylpropanoid_biosynthesis_xml_me NODE_WIDTH" value="130.0"/>
    <att type="string" name="vizmap:vv10940Phenylpropanoid_biosynthesis_xml_me NODE_HEIGHT" value="15.0"/>
    <att type="string" name="CELLDESIGNER_ALIAS" value="c33"/>
    <att type="string" name="CELLDESIGNER_NODE_TYPE" value="SIMPLE_MOLECULE"/>
    <att type="string" name="vizmap:vv10940Phenylpropanoid_biosynthesis_xml NODE_HEIGHT" value="15.0"/>
    <att type="string" name="vizmap:vv10940Phenylpropanoid_biosynthesis_xml NODE_WIDTH" value="130.0"/>
    <att type="string" name="CELLDESIGNER_SPECIES" value="C00590"/>
    <att type="string" name="vizmap:vv10940Phenylpropanoid_biosynthesis_xml NODE_SHAPE" value="ELLIPSE"/>
    <graphics type="ELLIPSE" h="15.0" w="200.0" x="1322.0" y="850.0" fill="#ffffff" width="1" outline="#000000"/>
  </node>
  <node label="5-Hydroxy-guaiacyl lignin" id="-1267">
    <att type="string" name="vizmap:vv10940Phenylpropanoid_biosynthesis_xml_me NODE_SHAPE" value="ELLIPSE"/>
    <att type="string" name="vizmap:vv10940Phenylpropanoid_biosynthesis_xml NODE_FILL_COLOR" value="java.awt.Color[r=255,g=255,b=255]"/>
    <att type="string" name="canonicalName" value="5-Hydroxy-guaiacyl lignin"/>
    <att type="string" name="vizmap:vv10940Phenylpropanoid_biosynthesis_xml_me NODE_WIDTH" value="130.0"/>
    <att type="string" name="vizmap:vv10940Phenylpropanoid_biosynthesis_xml_me NODE_HEIGHT" value="15.0"/>
    <att type="string" name="CELLDESIGNER_ALIAS" value="c34"/>
    <att type="string" name="CELLDESIGNER_NODE_TYPE" value="SIMPLE_MOLECULE"/>
    <att type="string" name="vizmap:vv10940Phenylpropanoid_biosynthesis_xml NODE_HEIGHT" value="15.0"/>
    <att type="string" name="vizmap:vv10940Phenylpropanoid_biosynthesis_xml NODE_WIDTH" value="130.0"/>
    <att type="string" name="CELLDESIGNER_SPECIES" value="C15807"/>
    <att type="string" name="vizmap:vv10940Phenylpropanoid_biosynthesis_xml NODE_SHAPE" value="ELLIPSE"/>
    <graphics type="ELLIPSE" h="15.0" w="200.0" x="1593.0" y="991.0" fill="#ffffff" width="1" outline="#000000"/>
  </node>
  <node label="L-Phenylalanine" id="-1266">
    <att type="string" name="vizmap:vv10940Phenylpropanoid_biosynthesis_xml_me NODE_SHAPE" value="ELLIPSE"/>
    <att type="string" name="vizmap:vv10940Phenylpropanoid_biosynthesis_xml NODE_FILL_COLOR" value="java.awt.Color[r=255,g=255,b=255]"/>
    <att type="string" name="canonicalName" value="L-Phenylalanine"/>
    <att type="string" name="vizmap:vv10940Phenylpropanoid_biosynthesis_xml_me NODE_WIDTH" value="130.0"/>
    <att type="string" name="vizmap:vv10940Phenylpropanoid_biosynthesis_xml_me NODE_HEIGHT" value="15.0"/>
    <att type="string" name="CELLDESIGNER_ALIAS" value="c35"/>
    <att type="string" name="CELLDESIGNER_NODE_TYPE" value="SIMPLE_MOLECULE"/>
    <att type="string" name="vizmap:vv10940Phenylpropanoid_biosynthesis_xml NODE_HEIGHT" value="15.0"/>
    <att type="string" name="vizmap:vv10940Phenylpropanoid_biosynthesis_xml NODE_WIDTH" value="130.0"/>
    <att type="string" name="CELLDESIGNER_SPECIES" value="C00079"/>
    <att type="string" name="vizmap:vv10940Phenylpropanoid_biosynthesis_xml NODE_SHAPE" value="ELLIPSE"/>
    <graphics type="ELLIPSE" h="15.0" w="200.0" x="427.0" y="84.0" fill="#ffffff" width="1" outline="#000000"/>
  </node>
  <node label="4-Coumarate" id="-1265">
    <att type="string" name="vizmap:vv10940Phenylpropanoid_biosynthesis_xml_me NODE_SHAPE" value="ELLIPSE"/>
    <att type="string" name="vizmap:vv10940Phenylpropanoid_biosynthesis_xml NODE_FILL_COLOR" value="java.awt.Color[r=255,g=255,b=255]"/>
    <att type="string" name="canonicalName" value="4-Coumarate"/>
    <att type="string" name="vizmap:vv10940Phenylpropanoid_biosynthesis_xml_me NODE_WIDTH" value="130.0"/>
    <att type="string" name="vizmap:vv10940Phenylpropanoid_biosynthesis_xml_me NODE_HEIGHT" value="15.0"/>
    <att type="string" name="CELLDESIGNER_ALIAS" value="c36"/>
    <att type="string" name="CELLDESIGNER_NODE_TYPE" value="SIMPLE_MOLECULE"/>
    <att type="string" name="vizmap:vv10940Phenylpropanoid_biosynthesis_xml NODE_HEIGHT" value="15.0"/>
    <att type="string" name="vizmap:vv10940Phenylpropanoid_biosynthesis_xml NODE_WIDTH" value="130.0"/>
    <att type="string" name="CELLDESIGNER_SPECIES" value="C00811"/>
    <att type="string" name="vizmap:vv10940Phenylpropanoid_biosynthesis_xml NODE_SHAPE" value="ELLIPSE"/>
    <graphics type="ELLIPSE" h="15.0" w="200.0" x="699.0" y="3.0" fill="#ffffff" width="1" outline="#000000"/>
  </node>
  <node label="5-Hydroxyferulate" id="-1264">
    <att type="string" name="vizmap:vv10940Phenylpropanoid_biosynthesis_xml_me NODE_SHAPE" value="ELLIPSE"/>
    <att type="string" name="vizmap:vv10940Phenylpropanoid_biosynthesis_xml NODE_FILL_COLOR" value="java.awt.Color[r=255,g=255,b=255]"/>
    <att type="string" name="canonicalName" value="5-Hydroxyferulate"/>
    <att type="string" name="vizmap:vv10940Phenylpropanoid_biosynthesis_xml_me NODE_WIDTH" value="130.0"/>
    <att type="string" name="vizmap:vv10940Phenylpropanoid_biosynthesis_xml_me NODE_HEIGHT" value="15.0"/>
    <att type="string" name="CELLDESIGNER_ALIAS" value="c37"/>
    <att type="string" name="CELLDESIGNER_NODE_TYPE" value="SIMPLE_MOLECULE"/>
    <att type="string" name="vizmap:vv10940Phenylpropanoid_biosynthesis_xml NODE_HEIGHT" value="15.0"/>
    <att type="string" name="vizmap:vv10940Phenylpropanoid_biosynthesis_xml NODE_WIDTH" value="130.0"/>
    <att type="string" name="CELLDESIGNER_SPECIES" value="C05619"/>
    <att type="string" name="vizmap:vv10940Phenylpropanoid_biosynthesis_xml NODE_SHAPE" value="ELLIPSE"/>
    <graphics type="ELLIPSE" h="15.0" w="200.0" x="1590.0" y="98.0" fill="#ffffff" width="1" outline="#000000"/>
  </node>
  <node label="Syringyl lignin" id="-1263">
    <att type="string" name="vizmap:vv10940Phenylpropanoid_biosynthesis_xml_me NODE_SHAPE" value="ELLIPSE"/>
    <att type="string" name="vizmap:vv10940Phenylpropanoid_biosynthesis_xml NODE_FILL_COLOR" value="java.awt.Color[r=255,g=255,b=255]"/>
    <att type="string" name="canonicalName" value="Syringyl lignin"/>
    <att type="string" name="vizmap:vv10940Phenylpropanoid_biosynthesis_xml_me NODE_WIDTH" value="130.0"/>
    <att type="string" name="vizmap:vv10940Phenylpropanoid_biosynthesis_xml_me NODE_HEIGHT" value="15.0"/>
    <att type="string" name="CELLDESIGNER_ALIAS" value="c38"/>
    <att type="string" name="CELLDESIGNER_NODE_TYPE" value="SIMPLE_MOLECULE"/>
    <att type="string" name="vizmap:vv10940Phenylpropanoid_biosynthesis_xml NODE_HEIGHT" value="15.0"/>
    <att type="string" name="vizmap:vv10940Phenylpropanoid_biosynthesis_xml NODE_WIDTH" value="130.0"/>
    <att type="string" name="CELLDESIGNER_SPECIES" value="C15806"/>
    <att type="string" name="vizmap:vv10940Phenylpropanoid_biosynthesis_xml NODE_SHAPE" value="ELLIPSE"/>
    <graphics type="ELLIPSE" h="15.0" w="200.0" x="1802.0" y="991.0" fill="#ffffff" width="1" outline="#000000"/>
  </node>
  <node label="3,3&apos;,4&apos;5-Tetrahydroxystilbene" id="-1262">
    <att type="string" name="vizmap:vv10940Phenylpropanoid_biosynthesis_xml_me NODE_SHAPE" value="ELLIPSE"/>
    <att type="string" name="vizmap:vv10940Phenylpropanoid_biosynthesis_xml NODE_FILL_COLOR" value="java.awt.Color[r=255,g=255,b=255]"/>
    <att type="string" name="canonicalName" value="3,3&apos;,4&apos;5-Tetrahydroxystilbene"/>
    <att type="string" name="vizmap:vv10940Phenylpropanoid_biosynthesis_xml_me NODE_WIDTH" value="130.0"/>
    <att type="string" name="vizmap:vv10940Phenylpropanoid_biosynthesis_xml_me NODE_HEIGHT" value="15.0"/>
    <att type="string" name="CELLDESIGNER_ALIAS" value="c39"/>
    <att type="string" name="CELLDESIGNER_NODE_TYPE" value="SIMPLE_MOLECULE"/>
    <att type="string" name="vizmap:vv10940Phenylpropanoid_biosynthesis_xml NODE_HEIGHT" value="15.0"/>
    <att type="string" name="vizmap:vv10940Phenylpropanoid_biosynthesis_xml NODE_WIDTH" value="130.0"/>
    <att type="string" name="CELLDESIGNER_SPECIES" value="C05901"/>
    <att type="string" name="vizmap:vv10940Phenylpropanoid_biosynthesis_xml NODE_SHAPE" value="ELLIPSE"/>
    <graphics type="ELLIPSE" h="15.0" w="200.0" x="16.0" y="864.0" fill="#ffffff" width="1" outline="#000000"/>
  </node>
  <node label="Sinapoyl aldehyde" id="-1261">
    <att type="string" name="vizmap:vv10940Phenylpropanoid_biosynthesis_xml_me NODE_SHAPE" value="ELLIPSE"/>
    <att type="string" name="vizmap:vv10940Phenylpropanoid_biosynthesis_xml NODE_FILL_COLOR" value="java.awt.Color[r=255,g=255,b=255]"/>
    <att type="string" name="canonicalName" value="Sinapoyl aldehyde"/>
    <att type="string" name="vizmap:vv10940Phenylpropanoid_biosynthesis_xml_me NODE_WIDTH" value="130.0"/>
    <att type="string" name="vizmap:vv10940Phenylpropanoid_biosynthesis_xml_me NODE_HEIGHT" value="15.0"/>
    <att type="string" name="CELLDESIGNER_ALIAS" value="c40"/>
    <att type="string" name="CELLDESIGNER_NODE_TYPE" value="SIMPLE_MOLECULE"/>
    <att type="string" name="vizmap:vv10940Phenylpropanoid_biosynthesis_xml NODE_HEIGHT" value="15.0"/>
    <att type="string" name="vizmap:vv10940Phenylpropanoid_biosynthesis_xml NODE_WIDTH" value="130.0"/>
    <att type="string" name="CELLDESIGNER_SPECIES" value="C05610"/>
    <att type="string" name="vizmap:vv10940Phenylpropanoid_biosynthesis_xml NODE_SHAPE" value="ELLIPSE"/>
    <graphics type="ELLIPSE" h="15.0" w="200.0" x="1773.0" y="744.0" fill="#ffffff" width="1" outline="#000000"/>
  </node>
  <node label="rGSVIVP00004640001" id="-1260">
    <att type="string" name="vizmap:vv10940Phenylpropanoid_biosynthesis_xml_me NODE_SHAPE" value="RECT"/>
    <att type="string" name="vizmap:vv10940Phenylpropanoid_biosynthesis_xml NODE_FILL_COLOR" value="java.awt.Color[r=255,g=255,b=255]"/>
    <att type="string" name="canonicalName" value="GSVIVP00004640001"/>
    <att type="string" name="vizmap:vv10940Phenylpropanoid_biosynthesis_xml_me NODE_WIDTH" value="130.0"/>
    <att type="string" name="vizmap:vv10940Phenylpropanoid_biosynthesis_xml_me NODE_HEIGHT" value="15.0"/>
    <att type="string" name="CELLDESIGNER_ALIAS" value="sa10287e28"/>
    <att type="string" name="CELLDESIGNER_NODE_TYPE" value="RNA"/>
    <att type="string" name="vizmap:vv10940Phenylpropanoid_biosynthesis_xml NODE_HEIGHT" value="15.0"/>
    <att type="string" name="vizmap:vv10940Phenylpropanoid_biosynthesis_xml NODE_WIDTH" value="130.0"/>
    <att type="string" name="CELLDESIGNER_SPECIES" value="GSVIVP00004640001"/>
    <att type="string" name="vizmap:vv10940Phenylpropanoid_biosynthesis_xml NODE_SHAPE" value="RECT"/>
    <graphics type="RECTANGLE" h="15.0" w="150.0" x="1923.0" y="776.0" fill="#ffffff" width="1" outline="#000000"/>
  </node>
  <node label="rGSVIVP00001374001" id="-1259">
    <att type="string" name="vizmap:vv10940Phenylpropanoid_biosynthesis_xml_me NODE_SHAPE" value="RECT"/>
    <att type="string" name="vizmap:vv10940Phenylpropanoid_biosynthesis_xml NODE_FILL_COLOR" value="java.awt.Color[r=255,g=255,b=255]"/>
    <att type="string" name="canonicalName" value="GSVIVP00001374001"/>
    <att type="string" name="vizmap:vv10940Phenylpropanoid_biosynthesis_xml_me NODE_WIDTH" value="130.0"/>
    <att type="string" name="vizmap:vv10940Phenylpropanoid_biosynthesis_xml_me NODE_HEIGHT" value="15.0"/>
    <att type="string" name="CELLDESIGNER_ALIAS" value="sa10667e28"/>
    <att type="string" name="CELLDESIGNER_NODE_TYPE" value="RNA"/>
    <att type="string" name="vizmap:vv10940Phenylpropanoid_biosynthesis_xml NODE_HEIGHT" value="15.0"/>
    <att type="string" name="vizmap:vv10940Phenylpropanoid_biosynthesis_xml NODE_WIDTH" value="130.0"/>
    <att type="string" name="CELLDESIGNER_SPECIES" value="GSVIVP00001374001"/>
    <att type="string" name="vizmap:vv10940Phenylpropanoid_biosynthesis_xml NODE_SHAPE" value="RECT"/>
    <graphics type="RECTANGLE" h="15.0" w="150.0" x="1923.0" y="759.7045288085938" fill="#ffffff" width="1" outline="#000000"/>
  </node>
  <node label="rGSVIVP00028732001" id="-1258">
    <att type="string" name="vizmap:vv10940Phenylpropanoid_biosynthesis_xml_me NODE_SHAPE" value="RECT"/>
    <att type="string" name="vizmap:vv10940Phenylpropanoid_biosynthesis_xml NODE_FILL_COLOR" value="java.awt.Color[r=255,g=255,b=255]"/>
    <att type="string" name="canonicalName" value="GSVIVP00028732001"/>
    <att type="string" name="vizmap:vv10940Phenylpropanoid_biosynthesis_xml_me NODE_WIDTH" value="130.0"/>
    <att type="string" name="vizmap:vv10940Phenylpropanoid_biosynthesis_xml_me NODE_HEIGHT" value="15.0"/>
    <att type="string" name="CELLDESIGNER_ALIAS" value="sa11198e28"/>
    <att type="string" name="CELLDESIGNER_NODE_TYPE" value="RNA"/>
    <att type="string" name="vizmap:vv10940Phenylpropanoid_biosynthesis_xml NODE_HEIGHT" value="15.0"/>
    <att type="string" name="vizmap:vv10940Phenylpropanoid_biosynthesis_xml NODE_WIDTH" value="130.0"/>
    <att type="string" name="CELLDESIGNER_SPECIES" value="GSVIVP00028732001"/>
    <att type="string" name="vizmap:vv10940Phenylpropanoid_biosynthesis_xml NODE_SHAPE" value="RECT"/>
    <graphics type="RECTANGLE" h="15.0" w="150.0" x="1923.0" y="743.4091186523438" fill="#ffffff" width="1" outline="#000000"/>
  </node>
  <node label="rGSVIVP00024587001" id="-1257">
    <att type="string" name="vizmap:vv10940Phenylpropanoid_biosynthesis_xml_me NODE_SHAPE" value="RECT"/>
    <att type="string" name="vizmap:vv10940Phenylpropanoid_biosynthesis_xml NODE_FILL_COLOR" value="java.awt.Color[r=51,g=51,b=255]"/>
    <att type="string" name="protein" value="GSVIVP00024587001"/>
    <att type="list" name="cytoscape.alias.list">
      <att type="string" name="cytoscape.alias.list" value="GSVIVP00024587001"/>
    </att>
    <att type="string" name="canonicalName" value="GSVIVP00024587001"/>
    <att type="string" name="vizmap:vv10940Phenylpropanoid_biosynthesis_xml_me NODE_WIDTH" value="130.0"/>
    <att type="string" name="vizmap:vv10940Phenylpropanoid_biosynthesis_xml_me NODE_HEIGHT" value="15.0"/>
    <att type="string" name="CELLDESIGNER_ALIAS" value="sa11728e28"/>
    <att type="string" name="CELLDESIGNER_NODE_TYPE" value="RNA"/>
    <att type="string" name="vizmap:vv10940Phenylpropanoid_biosynthesis_xml NODE_HEIGHT" value="15.0"/>
    <att type="string" name="vizmap:vv10940Phenylpropanoid_biosynthesis_xml NODE_WIDTH" value="130.0"/>
    <att type="string" name="condition" value="28LD"/>
    <att type="string" name="CELLDESIGNER_SPECIES" value="GSVIVP00024587001"/>
    <att type="string" name="vizmap:vv10940Phenylpropanoid_biosynthesis_xml NODE_SHAPE" value="RECT"/>
    <graphics type="RECTANGLE" h="15.0" w="150.0" x="1923.0" y="727.1136474609375" fill="#ffff00" width="1" outline="#000000"/>
  </node>
  <node label="rGSVIVP00033897001" id="-1256">
    <att type="string" name="vizmap:vv10940Phenylpropanoid_biosynthesis_xml_me NODE_SHAPE" value="RECT"/>
    <att type="string" name="vizmap:vv10940Phenylpropanoid_biosynthesis_xml NODE_FILL_COLOR" value="java.awt.Color[r=255,g=255,b=255]"/>
    <att type="string" name="canonicalName" value="GSVIVP00033897001"/>
    <att type="string" name="vizmap:vv10940Phenylpropanoid_biosynthesis_xml_me NODE_WIDTH" value="130.0"/>
    <att type="string" name="vizmap:vv10940Phenylpropanoid_biosynthesis_xml_me NODE_HEIGHT" value="15.0"/>
    <att type="string" name="CELLDESIGNER_ALIAS" value="sa11788e28"/>
    <att type="string" name="CELLDESIGNER_NODE_TYPE" value="RNA"/>
    <att type="string" name="vizmap:vv10940Phenylpropanoid_biosynthesis_xml NODE_HEIGHT" value="15.0"/>
    <att type="string" name="vizmap:vv10940Phenylpropanoid_biosynthesis_xml NODE_WIDTH" value="130.0"/>
    <att type="string" name="CELLDESIGNER_SPECIES" value="GSVIVP00033897001"/>
    <att type="string" name="vizmap:vv10940Phenylpropanoid_biosynthesis_xml NODE_SHAPE" value="RECT"/>
    <graphics type="RECTANGLE" h="15.0" w="150.0" x="1923.0" y="710.8181762695312" fill="#ffffff" width="1" outline="#000000"/>
  </node>
  <node label="rGSVIVP00028728001" id="-1255">
    <att type="string" name="vizmap:vv10940Phenylpropanoid_biosynthesis_xml_me NODE_SHAPE" value="RECT"/>
    <att type="string" name="vizmap:vv10940Phenylpropanoid_biosynthesis_xml NODE_FILL_COLOR" value="java.awt.Color[r=255,g=255,b=255]"/>
    <att type="string" name="canonicalName" value="GSVIVP00028728001"/>
    <att type="string" name="vizmap:vv10940Phenylpropanoid_biosynthesis_xml_me NODE_WIDTH" value="130.0"/>
    <att type="string" name="vizmap:vv10940Phenylpropanoid_biosynthesis_xml_me NODE_HEIGHT" value="15.0"/>
    <att type="string" name="CELLDESIGNER_ALIAS" value="sa11935e28"/>
    <att type="string" name="CELLDESIGNER_NODE_TYPE" value="RNA"/>
    <att type="string" name="vizmap:vv10940Phenylpropanoid_biosynthesis_xml NODE_HEIGHT" value="15.0"/>
    <att type="string" name="vizmap:vv10940Phenylpropanoid_biosynthesis_xml NODE_WIDTH" value="130.0"/>
    <att type="string" name="CELLDESIGNER_SPECIES" value="GSVIVP00028728001"/>
    <att type="string" name="vizmap:vv10940Phenylpropanoid_biosynthesis_xml NODE_SHAPE" value="RECT"/>
    <graphics type="RECTANGLE" h="15.0" w="150.0" x="1923.0" y="694.522705078125" fill="#ffffff" width="1" outline="#000000"/>
  </node>
  <node label="rGSVIVP00008924001" id="-1254">
    <att type="string" name="vizmap:vv10940Phenylpropanoid_biosynthesis_xml_me NODE_SHAPE" value="RECT"/>
    <att type="string" name="vizmap:vv10940Phenylpropanoid_biosynthesis_xml NODE_FILL_COLOR" value="java.awt.Color[r=255,g=255,b=255]"/>
    <att type="string" name="canonicalName" value="GSVIVP00008924001"/>
    <att type="string" name="vizmap:vv10940Phenylpropanoid_biosynthesis_xml_me NODE_WIDTH" value="130.0"/>
    <att type="string" name="vizmap:vv10940Phenylpropanoid_biosynthesis_xml_me NODE_HEIGHT" value="15.0"/>
    <att type="string" name="CELLDESIGNER_ALIAS" value="sa12242e28"/>
    <att type="string" name="CELLDESIGNER_NODE_TYPE" value="RNA"/>
    <att type="string" name="vizmap:vv10940Phenylpropanoid_biosynthesis_xml NODE_HEIGHT" value="15.0"/>
    <att type="string" name="vizmap:vv10940Phenylpropanoid_biosynthesis_xml NODE_WIDTH" value="130.0"/>
    <att type="string" name="CELLDESIGNER_SPECIES" value="GSVIVP00008924001"/>
    <att type="string" name="vizmap:vv10940Phenylpropanoid_biosynthesis_xml NODE_SHAPE" value="RECT"/>
    <graphics type="RECTANGLE" h="15.0" w="150.0" x="1923.0" y="678.227294921875" fill="#ffffff" width="1" outline="#000000"/>
  </node>
  <node label="rGSVIVP00013372001" id="-1253">
    <att type="string" name="vizmap:vv10940Phenylpropanoid_biosynthesis_xml_me NODE_SHAPE" value="RECT"/>
    <att type="string" name="vizmap:vv10940Phenylpropanoid_biosynthesis_xml NODE_FILL_COLOR" value="java.awt.Color[r=255,g=255,b=255]"/>
    <att type="string" name="canonicalName" value="GSVIVP00013372001"/>
    <att type="string" name="vizmap:vv10940Phenylpropanoid_biosynthesis_xml_me NODE_WIDTH" value="130.0"/>
    <att type="string" name="vizmap:vv10940Phenylpropanoid_biosynthesis_xml_me NODE_HEIGHT" value="15.0"/>
    <att type="string" name="CELLDESIGNER_ALIAS" value="sa12776e28"/>
    <att type="string" name="CELLDESIGNER_NODE_TYPE" value="RNA"/>
    <att type="string" name="vizmap:vv10940Phenylpropanoid_biosynthesis_xml NODE_HEIGHT" value="15.0"/>
    <att type="string" name="vizmap:vv10940Phenylpropanoid_biosynthesis_xml NODE_WIDTH" value="130.0"/>
    <att type="string" name="CELLDESIGNER_SPECIES" value="GSVIVP00013372001"/>
    <att type="string" name="vizmap:vv10940Phenylpropanoid_biosynthesis_xml NODE_SHAPE" value="RECT"/>
    <graphics type="RECTANGLE" h="15.0" w="150.0" x="1923.0" y="661.9318237304688" fill="#ffffff" width="1" outline="#000000"/>
  </node>
  <node label="rGSVIVP00027441001" id="-1252">
    <att type="string" name="vizmap:vv10940Phenylpropanoid_biosynthesis_xml_me NODE_SHAPE" value="RECT"/>
    <att type="string" name="vizmap:vv10940Phenylpropanoid_biosynthesis_xml NODE_FILL_COLOR" value="java.awt.Color[r=255,g=255,b=255]"/>
    <att type="string" name="canonicalName" value="GSVIVP00027441001"/>
    <att type="string" name="vizmap:vv10940Phenylpropanoid_biosynthesis_xml_me NODE_WIDTH" value="130.0"/>
    <att type="string" name="vizmap:vv10940Phenylpropanoid_biosynthesis_xml_me NODE_HEIGHT" value="15.0"/>
    <att type="string" name="CELLDESIGNER_ALIAS" value="sa12845e28"/>
    <att type="string" name="CELLDESIGNER_NODE_TYPE" value="RNA"/>
    <att type="string" name="vizmap:vv10940Phenylpropanoid_biosynthesis_xml NODE_HEIGHT" value="15.0"/>
    <att type="string" name="vizmap:vv10940Phenylpropanoid_biosynthesis_xml NODE_WIDTH" value="130.0"/>
    <att type="string" name="CELLDESIGNER_SPECIES" value="GSVIVP00027441001"/>
    <att type="string" name="vizmap:vv10940Phenylpropanoid_biosynthesis_xml NODE_SHAPE" value="RECT"/>
    <graphics type="RECTANGLE" h="15.0" w="150.0" x="1923.0" y="645.6363525390625" fill="#ffffff" width="1" outline="#000000"/>
  </node>
  <node label="rGSVIVP00000921001" id="-1251">
    <att type="string" name="vizmap:vv10940Phenylpropanoid_biosynthesis_xml_me NODE_SHAPE" value="RECT"/>
    <att type="string" name="vizmap:vv10940Phenylpropanoid_biosynthesis_xml NODE_FILL_COLOR" value="java.awt.Color[r=255,g=255,b=255]"/>
    <att type="string" name="canonicalName" value="GSVIVP00000921001"/>
    <att type="string" name="vizmap:vv10940Phenylpropanoid_biosynthesis_xml_me NODE_WIDTH" value="130.0"/>
    <att type="string" name="vizmap:vv10940Phenylpropanoid_biosynthesis_xml_me NODE_HEIGHT" value="15.0"/>
    <att type="string" name="CELLDESIGNER_ALIAS" value="sa13001e28"/>
    <att type="string" name="CELLDESIGNER_NODE_TYPE" value="RNA"/>
    <att type="string" name="vizmap:vv10940Phenylpropanoid_biosynthesis_xml NODE_HEIGHT" value="15.0"/>
    <att type="string" name="vizmap:vv10940Phenylpropanoid_biosynthesis_xml NODE_WIDTH" value="130.0"/>
    <att type="string" name="CELLDESIGNER_SPECIES" value="GSVIVP00000921001"/>
    <att type="string" name="vizmap:vv10940Phenylpropanoid_biosynthesis_xml NODE_SHAPE" value="RECT"/>
    <graphics type="RECTANGLE" h="15.0" w="150.0" x="1923.0" y="629.3408813476562" fill="#ffffff" width="1" outline="#000000"/>
  </node>
  <node label="rGSVIVP00036664001" id="-1250">
    <att type="string" name="vizmap:vv10940Phenylpropanoid_biosynthesis_xml_me NODE_SHAPE" value="RECT"/>
    <att type="string" name="vizmap:vv10940Phenylpropanoid_biosynthesis_xml NODE_FILL_COLOR" value="java.awt.Color[r=255,g=255,b=255]"/>
    <att type="string" name="canonicalName" value="GSVIVP00036664001"/>
    <att type="string" name="vizmap:vv10940Phenylpropanoid_biosynthesis_xml_me NODE_WIDTH" value="130.0"/>
    <att type="string" name="vizmap:vv10940Phenylpropanoid_biosynthesis_xml_me NODE_HEIGHT" value="15.0"/>
    <att type="string" name="CELLDESIGNER_ALIAS" value="sa13567e28"/>
    <att type="string" name="CELLDESIGNER_NODE_TYPE" value="RNA"/>
    <att type="string" name="vizmap:vv10940Phenylpropanoid_biosynthesis_xml NODE_HEIGHT" value="15.0"/>
    <att type="string" name="vizmap:vv10940Phenylpropanoid_biosynthesis_xml NODE_WIDTH" value="130.0"/>
    <att type="string" name="CELLDESIGNER_SPECIES" value="GSVIVP00036664001"/>
    <att type="string" name="vizmap:vv10940Phenylpropanoid_biosynthesis_xml NODE_SHAPE" value="RECT"/>
    <graphics type="RECTANGLE" h="15.0" w="150.0" x="1923.0" y="613.0454711914062" fill="#ffffff" width="1" outline="#000000"/>
  </node>
  <node label="rGSVIVP00000463001" id="-1249">
    <att type="string" name="vizmap:vv10940Phenylpropanoid_biosynthesis_xml_me NODE_SHAPE" value="RECT"/>
    <att type="string" name="vizmap:vv10940Phenylpropanoid_biosynthesis_xml NODE_FILL_COLOR" value="java.awt.Color[r=255,g=255,b=255]"/>
    <att type="string" name="canonicalName" value="GSVIVP00000463001"/>
    <att type="string" name="vizmap:vv10940Phenylpropanoid_biosynthesis_xml_me NODE_WIDTH" value="130.0"/>
    <att type="string" name="vizmap:vv10940Phenylpropanoid_biosynthesis_xml_me NODE_HEIGHT" value="15.0"/>
    <att type="string" name="CELLDESIGNER_ALIAS" value="sa13714e28"/>
    <att type="string" name="CELLDESIGNER_NODE_TYPE" value="RNA"/>
    <att type="string" name="vizmap:vv10940Phenylpropanoid_biosynthesis_xml NODE_HEIGHT" value="15.0"/>
    <att type="string" name="vizmap:vv10940Phenylpropanoid_biosynthesis_xml NODE_WIDTH" value="130.0"/>
    <att type="string" name="CELLDESIGNER_SPECIES" value="GSVIVP00000463001"/>
    <att type="string" name="vizmap:vv10940Phenylpropanoid_biosynthesis_xml NODE_SHAPE" value="RECT"/>
    <graphics type="RECTANGLE" h="15.0" w="150.0" x="1923.0" y="596.75" fill="#ffffff" width="1" outline="#000000"/>
  </node>
  <node label="rGSVIVP00024588001" id="-1248">
    <att type="string" name="vizmap:vv10940Phenylpropanoid_biosynthesis_xml_me NODE_SHAPE" value="RECT"/>
    <att type="string" name="vizmap:vv10940Phenylpropanoid_biosynthesis_xml NODE_FILL_COLOR" value="java.awt.Color[r=255,g=255,b=255]"/>
    <att type="string" name="canonicalName" value="GSVIVP00024588001"/>
    <att type="string" name="vizmap:vv10940Phenylpropanoid_biosynthesis_xml_me NODE_WIDTH" value="130.0"/>
    <att type="string" name="vizmap:vv10940Phenylpropanoid_biosynthesis_xml_me NODE_HEIGHT" value="15.0"/>
    <att type="string" name="CELLDESIGNER_ALIAS" value="sa13790e28"/>
    <att type="string" name="CELLDESIGNER_NODE_TYPE" value="RNA"/>
    <att type="string" name="vizmap:vv10940Phenylpropanoid_biosynthesis_xml NODE_HEIGHT" value="15.0"/>
    <att type="string" name="vizmap:vv10940Phenylpropanoid_biosynthesis_xml NODE_WIDTH" value="130.0"/>
    <att type="string" name="CELLDESIGNER_SPECIES" value="GSVIVP00024588001"/>
    <att type="string" name="vizmap:vv10940Phenylpropanoid_biosynthesis_xml NODE_SHAPE" value="RECT"/>
    <graphics type="RECTANGLE" h="15.0" w="150.0" x="1923.0" y="580.4545288085938" fill="#ffffff" width="1" outline="#000000"/>
  </node>
  <node label="rGSVIVP00036661001" id="-1247">
    <att type="string" name="vizmap:vv10940Phenylpropanoid_biosynthesis_xml_me NODE_SHAPE" value="RECT"/>
    <att type="string" name="vizmap:vv10940Phenylpropanoid_biosynthesis_xml NODE_FILL_COLOR" value="java.awt.Color[r=255,g=255,b=255]"/>
    <att type="string" name="canonicalName" value="GSVIVP00036661001"/>
    <att type="string" name="vizmap:vv10940Phenylpropanoid_biosynthesis_xml_me NODE_WIDTH" value="130.0"/>
    <att type="string" name="vizmap:vv10940Phenylpropanoid_biosynthesis_xml_me NODE_HEIGHT" value="15.0"/>
    <att type="string" name="CELLDESIGNER_ALIAS" value="sa14384e28"/>
    <att type="string" name="CELLDESIGNER_NODE_TYPE" value="RNA"/>
    <att type="string" name="vizmap:vv10940Phenylpropanoid_biosynthesis_xml NODE_HEIGHT" value="15.0"/>
    <att type="string" name="vizmap:vv10940Phenylpropanoid_biosynthesis_xml NODE_WIDTH" value="130.0"/>
    <att type="string" name="CELLDESIGNER_SPECIES" value="GSVIVP00036661001"/>
    <att type="string" name="vizmap:vv10940Phenylpropanoid_biosynthesis_xml NODE_SHAPE" value="RECT"/>
    <graphics type="RECTANGLE" h="15.0" w="150.0" x="1923.0" y="564.1591186523438" fill="#ffffff" width="1" outline="#000000"/>
  </node>
  <node label="rGSVIVP00028731001" id="-1246">
    <att type="string" name="vizmap:vv10940Phenylpropanoid_biosynthesis_xml_me NODE_SHAPE" value="RECT"/>
    <att type="string" name="vizmap:vv10940Phenylpropanoid_biosynthesis_xml NODE_FILL_COLOR" value="java.awt.Color[r=255,g=255,b=255]"/>
    <att type="string" name="canonicalName" value="GSVIVP00028731001"/>
    <att type="string" name="vizmap:vv10940Phenylpropanoid_biosynthesis_xml_me NODE_WIDTH" value="130.0"/>
    <att type="string" name="vizmap:vv10940Phenylpropanoid_biosynthesis_xml_me NODE_HEIGHT" value="15.0"/>
    <att type="string" name="CELLDESIGNER_ALIAS" value="sa14648e28"/>
    <att type="string" name="CELLDESIGNER_NODE_TYPE" value="RNA"/>
    <att type="string" name="vizmap:vv10940Phenylpropanoid_biosynthesis_xml NODE_HEIGHT" value="15.0"/>
    <att type="string" name="vizmap:vv10940Phenylpropanoid_biosynthesis_xml NODE_WIDTH" value="130.0"/>
    <att type="string" name="CELLDESIGNER_SPECIES" value="GSVIVP00028731001"/>
    <att type="string" name="vizmap:vv10940Phenylpropanoid_biosynthesis_xml NODE_SHAPE" value="RECT"/>
    <graphics type="RECTANGLE" h="15.0" w="150.0" x="1923.0" y="547.8636474609375" fill="#ffffff" width="1" outline="#000000"/>
  </node>
  <node label="rGSVIVP00015738001" id="-1245">
    <att type="string" name="vizmap:vv10940Phenylpropanoid_biosynthesis_xml_me NODE_SHAPE" value="RECT"/>
    <att type="string" name="vizmap:vv10940Phenylpropanoid_biosynthesis_xml NODE_FILL_COLOR" value="java.awt.Color[r=255,g=255,b=255]"/>
    <att type="string" name="canonicalName" value="GSVIVP00015738001"/>
    <att type="string" name="vizmap:vv10940Phenylpropanoid_biosynthesis_xml_me NODE_WIDTH" value="130.0"/>
    <att type="string" name="vizmap:vv10940Phenylpropanoid_biosynthesis_xml_me NODE_HEIGHT" value="15.0"/>
    <att type="string" name="CELLDESIGNER_ALIAS" value="sa10520e29"/>
    <att type="string" name="CELLDESIGNER_NODE_TYPE" value="RNA"/>
    <att type="string" name="vizmap:vv10940Phenylpropanoid_biosynthesis_xml NODE_HEIGHT" value="15.0"/>
    <att type="string" name="vizmap:vv10940Phenylpropanoid_biosynthesis_xml NODE_WIDTH" value="130.0"/>
    <att type="string" name="CELLDESIGNER_SPECIES" value="GSVIVP00015738001"/>
    <att type="string" name="vizmap:vv10940Phenylpropanoid_biosynthesis_xml NODE_SHAPE" value="RECT"/>
    <graphics type="RECTANGLE" h="15.0" w="150.0" x="613.0" y="747.9285888671875" fill="#ffffff" width="1" outline="#000000"/>
  </node>
  <node label="rGSVIVP00028610001" id="-1244">
    <att type="string" name="vizmap:vv10940Phenylpropanoid_biosynthesis_xml_me NODE_SHAPE" value="RECT"/>
    <att type="string" name="vizmap:vv10940Phenylpropanoid_biosynthesis_xml NODE_FILL_COLOR" value="java.awt.Color[r=255,g=255,b=255]"/>
    <att type="string" name="canonicalName" value="GSVIVP00028610001"/>
    <att type="string" name="vizmap:vv10940Phenylpropanoid_biosynthesis_xml_me NODE_WIDTH" value="130.0"/>
    <att type="string" name="vizmap:vv10940Phenylpropanoid_biosynthesis_xml_me NODE_HEIGHT" value="15.0"/>
    <att type="string" name="CELLDESIGNER_ALIAS" value="sa11668e29"/>
    <att type="string" name="CELLDESIGNER_NODE_TYPE" value="RNA"/>
    <att type="string" name="vizmap:vv10940Phenylpropanoid_biosynthesis_xml NODE_HEIGHT" value="15.0"/>
    <att type="string" name="vizmap:vv10940Phenylpropanoid_biosynthesis_xml NODE_WIDTH" value="130.0"/>
    <att type="string" name="CELLDESIGNER_SPECIES" value="GSVIVP00028610001"/>
    <att type="string" name="vizmap:vv10940Phenylpropanoid_biosynthesis_xml NODE_SHAPE" value="RECT"/>
    <graphics type="RECTANGLE" h="15.0" w="150.0" x="613.0" y="731.7142944335938" fill="#ffffff" width="1" outline="#000000"/>
  </node>
  <node label="rGSVIVP00024039001" id="-1243">
    <att type="string" name="vizmap:vv10940Phenylpropanoid_biosynthesis_xml_me NODE_SHAPE" value="RECT"/>
    <att type="string" name="vizmap:vv10940Phenylpropanoid_biosynthesis_xml NODE_FILL_COLOR" value="java.awt.Color[r=255,g=255,b=255]"/>
    <att type="string" name="canonicalName" value="GSVIVP00024039001"/>
    <att type="string" name="vizmap:vv10940Phenylpropanoid_biosynthesis_xml_me NODE_WIDTH" value="130.0"/>
    <att type="string" name="vizmap:vv10940Phenylpropanoid_biosynthesis_xml_me NODE_HEIGHT" value="15.0"/>
    <att type="string" name="CELLDESIGNER_ALIAS" value="sa12512e29"/>
    <att type="string" name="CELLDESIGNER_NODE_TYPE" value="RNA"/>
    <att type="string" name="vizmap:vv10940Phenylpropanoid_biosynthesis_xml NODE_HEIGHT" value="15.0"/>
    <att type="string" name="vizmap:vv10940Phenylpropanoid_biosynthesis_xml NODE_WIDTH" value="130.0"/>
    <att type="string" name="CELLDESIGNER_SPECIES" value="GSVIVP00024039001"/>
    <att type="string" name="vizmap:vv10940Phenylpropanoid_biosynthesis_xml NODE_SHAPE" value="RECT"/>
    <graphics type="RECTANGLE" h="15.0" w="150.0" x="613.0" y="715.5" fill="#ffffff" width="1" outline="#000000"/>
  </node>
  <node label="rGSVIVP00038153001" id="-1242">
    <att type="string" name="vizmap:vv10940Phenylpropanoid_biosynthesis_xml_me NODE_SHAPE" value="RECT"/>
    <att type="string" name="vizmap:vv10940Phenylpropanoid_biosynthesis_xml NODE_FILL_COLOR" value="java.awt.Color[r=255,g=255,b=255]"/>
    <att type="string" name="canonicalName" value="GSVIVP00038153001"/>
    <att type="string" name="vizmap:vv10940Phenylpropanoid_biosynthesis_xml_me NODE_WIDTH" value="130.0"/>
    <att type="string" name="vizmap:vv10940Phenylpropanoid_biosynthesis_xml_me NODE_HEIGHT" value="15.0"/>
    <att type="string" name="CELLDESIGNER_ALIAS" value="sa12564e29"/>
    <att type="string" name="CELLDESIGNER_NODE_TYPE" value="RNA"/>
    <att type="string" name="vizmap:vv10940Phenylpropanoid_biosynthesis_xml NODE_HEIGHT" value="15.0"/>
    <att type="string" name="vizmap:vv10940Phenylpropanoid_biosynthesis_xml NODE_WIDTH" value="130.0"/>
    <att type="string" name="CELLDESIGNER_SPECIES" value="GSVIVP00038153001"/>
    <att type="string" name="vizmap:vv10940Phenylpropanoid_biosynthesis_xml NODE_SHAPE" value="RECT"/>
    <graphics type="RECTANGLE" h="15.0" w="150.0" x="613.0" y="699.2857055664062" fill="#ffffff" width="1" outline="#000000"/>
  </node>
  <node label="rGSVIVP00020726001" id="-1241">
    <att type="string" name="vizmap:vv10940Phenylpropanoid_biosynthesis_xml_me NODE_SHAPE" value="RECT"/>
    <att type="string" name="vizmap:vv10940Phenylpropanoid_biosynthesis_xml NODE_FILL_COLOR" value="java.awt.Color[r=255,g=255,b=255]"/>
    <att type="string" name="canonicalName" value="GSVIVP00020726001"/>
    <att type="string" name="vizmap:vv10940Phenylpropanoid_biosynthesis_xml_me NODE_WIDTH" value="130.0"/>
    <att type="string" name="vizmap:vv10940Phenylpropanoid_biosynthesis_xml_me NODE_HEIGHT" value="15.0"/>
    <att type="string" name="CELLDESIGNER_ALIAS" value="sa12677e29"/>
    <att type="string" name="CELLDESIGNER_NODE_TYPE" value="RNA"/>
    <att type="string" name="vizmap:vv10940Phenylpropanoid_biosynthesis_xml NODE_HEIGHT" value="15.0"/>
    <att type="string" name="vizmap:vv10940Phenylpropanoid_biosynthesis_xml NODE_WIDTH" value="130.0"/>
    <att type="string" name="CELLDESIGNER_SPECIES" value="GSVIVP00020726001"/>
    <att type="string" name="vizmap:vv10940Phenylpropanoid_biosynthesis_xml NODE_SHAPE" value="RECT"/>
    <graphics type="RECTANGLE" h="15.0" w="150.0" x="613.0" y="683.0714111328125" fill="#ffffff" width="1" outline="#000000"/>
  </node>
  <node label="rGSVIVP00002938001" id="-1240">
    <att type="string" name="vizmap:vv10940Phenylpropanoid_biosynthesis_xml_me NODE_SHAPE" value="RECT"/>
    <att type="string" name="vizmap:vv10940Phenylpropanoid_biosynthesis_xml NODE_FILL_COLOR" value="java.awt.Color[r=255,g=255,b=255]"/>
    <att type="string" name="canonicalName" value="GSVIVP00002938001"/>
    <att type="string" name="vizmap:vv10940Phenylpropanoid_biosynthesis_xml_me NODE_WIDTH" value="130.0"/>
    <att type="string" name="vizmap:vv10940Phenylpropanoid_biosynthesis_xml_me NODE_HEIGHT" value="15.0"/>
    <att type="string" name="CELLDESIGNER_ALIAS" value="sa13129e29"/>
    <att type="string" name="CELLDESIGNER_NODE_TYPE" value="RNA"/>
    <att type="string" name="vizmap:vv10940Phenylpropanoid_biosynthesis_xml NODE_HEIGHT" value="15.0"/>
    <att type="string" name="vizmap:vv10940Phenylpropanoid_biosynthesis_xml NODE_WIDTH" value="130.0"/>
    <att type="string" name="CELLDESIGNER_SPECIES" value="GSVIVP00002938001"/>
    <att type="string" name="vizmap:vv10940Phenylpropanoid_biosynthesis_xml NODE_SHAPE" value="RECT"/>
    <graphics type="RECTANGLE" h="15.0" w="150.0" x="613.0" y="666.8571166992188" fill="#ffffff" width="1" outline="#000000"/>
  </node>
  <node label="rGSVIVP00013987001" id="-1239">
    <att type="string" name="vizmap:vv10940Phenylpropanoid_biosynthesis_xml_me NODE_SHAPE" value="RECT"/>
    <att type="string" name="vizmap:vv10940Phenylpropanoid_biosynthesis_xml NODE_FILL_COLOR" value="java.awt.Color[r=255,g=255,b=255]"/>
    <att type="string" name="canonicalName" value="GSVIVP00013987001"/>
    <att type="string" name="vizmap:vv10940Phenylpropanoid_biosynthesis_xml_me NODE_WIDTH" value="130.0"/>
    <att type="string" name="vizmap:vv10940Phenylpropanoid_biosynthesis_xml_me NODE_HEIGHT" value="15.0"/>
    <att type="string" name="CELLDESIGNER_ALIAS" value="sa13623e29"/>
    <att type="string" name="CELLDESIGNER_NODE_TYPE" value="RNA"/>
    <att type="string" name="vizmap:vv10940Phenylpropanoid_biosynthesis_xml NODE_HEIGHT" value="15.0"/>
    <att type="string" name="vizmap:vv10940Phenylpropanoid_biosynthesis_xml NODE_WIDTH" value="130.0"/>
    <att type="string" name="CELLDESIGNER_SPECIES" value="GSVIVP00013987001"/>
    <att type="string" name="vizmap:vv10940Phenylpropanoid_biosynthesis_xml NODE_SHAPE" value="RECT"/>
    <graphics type="RECTANGLE" h="15.0" w="150.0" x="613.0" y="650.6428833007812" fill="#ffffff" width="1" outline="#000000"/>
  </node>
  <node label="rGSVIVP00002940001" id="-1238">
    <att type="string" name="vizmap:vv10940Phenylpropanoid_biosynthesis_xml_me NODE_SHAPE" value="RECT"/>
    <att type="string" name="vizmap:vv10940Phenylpropanoid_biosynthesis_xml NODE_FILL_COLOR" value="java.awt.Color[r=255,g=255,b=255]"/>
    <att type="string" name="canonicalName" value="GSVIVP00002940001"/>
    <att type="string" name="vizmap:vv10940Phenylpropanoid_biosynthesis_xml_me NODE_WIDTH" value="130.0"/>
    <att type="string" name="vizmap:vv10940Phenylpropanoid_biosynthesis_xml_me NODE_HEIGHT" value="15.0"/>
    <att type="string" name="CELLDESIGNER_ALIAS" value="sa13789e29"/>
    <att type="string" name="CELLDESIGNER_NODE_TYPE" value="RNA"/>
    <att type="string" name="vizmap:vv10940Phenylpropanoid_biosynthesis_xml NODE_HEIGHT" value="15.0"/>
    <att type="string" name="vizmap:vv10940Phenylpropanoid_biosynthesis_xml NODE_WIDTH" value="130.0"/>
    <att type="string" name="CELLDESIGNER_SPECIES" value="GSVIVP00002940001"/>
    <att type="string" name="vizmap:vv10940Phenylpropanoid_biosynthesis_xml NODE_SHAPE" value="RECT"/>
    <graphics type="RECTANGLE" h="15.0" w="150.0" x="613.0" y="634.4285888671875" fill="#ffffff" width="1" outline="#000000"/>
  </node>
  <node label="rGSVIVP00033763001" id="-1237">
    <att type="string" name="vizmap:vv10940Phenylpropanoid_biosynthesis_xml_me NODE_SHAPE" value="RECT"/>
    <att type="string" name="vizmap:vv10940Phenylpropanoid_biosynthesis_xml NODE_FILL_COLOR" value="java.awt.Color[r=255,g=255,b=255]"/>
    <att type="string" name="canonicalName" value="GSVIVP00033763001"/>
    <att type="string" name="vizmap:vv10940Phenylpropanoid_biosynthesis_xml_me NODE_WIDTH" value="130.0"/>
    <att type="string" name="vizmap:vv10940Phenylpropanoid_biosynthesis_xml_me NODE_HEIGHT" value="15.0"/>
    <att type="string" name="CELLDESIGNER_ALIAS" value="sa14141e29"/>
    <att type="string" name="CELLDESIGNER_NODE_TYPE" value="RNA"/>
    <att type="string" name="vizmap:vv10940Phenylpropanoid_biosynthesis_xml NODE_HEIGHT" value="15.0"/>
    <att type="string" name="vizmap:vv10940Phenylpropanoid_biosynthesis_xml NODE_WIDTH" value="130.0"/>
    <att type="string" name="CELLDESIGNER_SPECIES" value="GSVIVP00033763001"/>
    <att type="string" name="vizmap:vv10940Phenylpropanoid_biosynthesis_xml NODE_SHAPE" value="RECT"/>
    <graphics type="RECTANGLE" h="15.0" w="150.0" x="613.0" y="618.2142944335938" fill="#ffffff" width="1" outline="#000000"/>
  </node>
  <node label="rGSVIVP00030333001" id="-1236">
    <att type="string" name="vizmap:vv10940Phenylpropanoid_biosynthesis_xml_me NODE_SHAPE" value="RECT"/>
    <att type="string" name="vizmap:vv10940Phenylpropanoid_biosynthesis_xml NODE_FILL_COLOR" value="java.awt.Color[r=255,g=255,b=255]"/>
    <att type="string" name="canonicalName" value="GSVIVP00030333001"/>
    <att type="string" name="vizmap:vv10940Phenylpropanoid_biosynthesis_xml_me NODE_WIDTH" value="130.0"/>
    <att type="string" name="vizmap:vv10940Phenylpropanoid_biosynthesis_xml_me NODE_HEIGHT" value="15.0"/>
    <att type="string" name="CELLDESIGNER_ALIAS" value="sa14554e29"/>
    <att type="string" name="CELLDESIGNER_NODE_TYPE" value="RNA"/>
    <att type="string" name="vizmap:vv10940Phenylpropanoid_biosynthesis_xml NODE_HEIGHT" value="15.0"/>
    <att type="string" name="vizmap:vv10940Phenylpropanoid_biosynthesis_xml NODE_WIDTH" value="130.0"/>
    <att type="string" name="CELLDESIGNER_SPECIES" value="GSVIVP00030333001"/>
    <att type="string" name="vizmap:vv10940Phenylpropanoid_biosynthesis_xml NODE_SHAPE" value="RECT"/>
    <graphics type="RECTANGLE" h="15.0" w="150.0" x="613.0" y="602.0" fill="#ffffff" width="1" outline="#000000"/>
  </node>
  <node label="rGSVIVP00038001001" id="-223">
    <att type="string" name="vizmap:vv10010glycolysis_xml NODE_HEIGHT" value="15.0"/>
    <att type="string" name="vizmap:vv10940Phenylpropanoid_biosynthesis_xml_me NODE_SHAPE" value="RECT"/>
    <att type="string" name="vizmap:vv10940Phenylpropanoid_biosynthesis_xml NODE_FILL_COLOR" value="java.awt.Color[r=255,g=255,b=255]"/>
    <att type="string" name="vizmap:vv10620Pyruvate_metabolism_xml NODE_WIDTH" value="130.0"/>
    <att type="string" name="canonicalName" value="GSVIVP00038001001"/>
    <att type="string" name="vizmap:vv10940Phenylpropanoid_biosynthesis_xml_me NODE_WIDTH" value="130.0"/>
    <att type="string" name="vizmap:vv10010glycolysis_xml NODE_WIDTH" value="130.0"/>
    <att type="string" name="vizmap:vv10940Phenylpropanoid_biosynthesis_xml_me NODE_HEIGHT" value="15.0"/>
    <att type="string" name="CELLDESIGNER_ALIAS" value="sa10125e6"/>
    <att type="string" name="vizmap:vv10620Pyruvate_metabolism_xml NODE_SHAPE" value="RECT"/>
    <att type="string" name="vizmap:vv10010glycolysis_xml NODE_SHAPE" value="RECT"/>
    <att type="string" name="vizmap:vv10010glycolysis_xml NODE_FILL_COLOR" value="java.awt.Color[r=255,g=255,b=255]"/>
    <att type="string" name="vizmap:vv10620Pyruvate_metabolism_xml_me NODE_WIDTH" value="130.0"/>
    <att type="string" name="CELLDESIGNER_NODE_TYPE" value="RNA"/>
    <att type="string" name="vizmap:vv10620Pyruvate_metabolism_xml NODE_HEIGHT" value="15.0"/>
    <att type="string" name="vizmap:vv10940Phenylpropanoid_biosynthesis_xml NODE_HEIGHT" value="15.0"/>
    <att type="string" name="vizmap:vv10940Phenylpropanoid_biosynthesis_xml NODE_WIDTH" value="130.0"/>
    <att type="string" name="vizmap:vv10010glycolysis_xml_me NODE_HEIGHT" value="15.0"/>
    <att type="string" name="vizmap:vv10620Pyruvate_metabolism_xml_me NODE_SHAPE" value="RECT"/>
    <att type="string" name="CELLDESIGNER_SPECIES" value="GSVIVP00038001001"/>
    <att type="string" name="vizmap:vv10010glycolysis_xml_me NODE_SHAPE" value="RECT"/>
    <att type="string" name="vizmap:vv10940Phenylpropanoid_biosynthesis_xml NODE_SHAPE" value="RECT"/>
    <att type="string" name="vizmap:vv10620Pyruvate_metabolism_xml_me NODE_HEIGHT" value="15.0"/>
    <att type="string" name="vizmap:vv10010glycolysis_xml_me NODE_WIDTH" value="130.0"/>
    <att type="string" name="vizmap:vv10010glycolysis_xml_me NODE_FILL_COLOR" value="java.awt.Color[r=255,g=255,b=255]"/>
    <att type="string" name="vizmap:vv10620Pyruvate_metabolism_xml NODE_FILL_COLOR" value="java.awt.Color[r=255,g=255,b=255]"/>
    <graphics type="RECTANGLE" h="15.0" w="150.0" x="922.0" y="265.0" fill="#ffffff" width="1" outline="#000000"/>
  </node>
  <node label="rGSVIVP00017590001" id="-122">
    <att type="string" name="vizmap:vv10010glycolysis_xml NODE_HEIGHT" value="15.0"/>
    <att type="string" name="vizmap:vv10940Phenylpropanoid_biosynthesis_xml_me NODE_SHAPE" value="RECT"/>
    <att type="string" name="vizmap:vv10940Phenylpropanoid_biosynthesis_xml NODE_FILL_COLOR" value="java.awt.Color[r=255,g=255,b=255]"/>
    <att type="string" name="vizmap:vv10620Pyruvate_metabolism_xml NODE_WIDTH" value="130.0"/>
    <att type="string" name="canonicalName" value="GSVIVP00017590001"/>
    <att type="string" name="vizmap:vv10940Phenylpropanoid_biosynthesis_xml_me NODE_WIDTH" value="130.0"/>
    <att type="string" name="vizmap:vv10010glycolysis_xml NODE_WIDTH" value="130.0"/>
    <att type="string" name="vizmap:vv10940Phenylpropanoid_biosynthesis_xml_me NODE_HEIGHT" value="15.0"/>
    <att type="string" name="CELLDESIGNER_ALIAS" value="sa10116e6"/>
    <att type="string" name="vizmap:vv10620Pyruvate_metabolism_xml NODE_SHAPE" value="RECT"/>
    <att type="string" name="vizmap:vv10010glycolysis_xml NODE_SHAPE" value="RECT"/>
    <att type="string" name="vizmap:vv10010glycolysis_xml NODE_FILL_COLOR" value="java.awt.Color[r=255,g=255,b=255]"/>
    <att type="string" name="vizmap:vv10620Pyruvate_metabolism_xml_me NODE_WIDTH" value="130.0"/>
    <att type="string" name="CELLDESIGNER_NODE_TYPE" value="RNA"/>
    <att type="string" name="vizmap:vv10620Pyruvate_metabolism_xml NODE_HEIGHT" value="15.0"/>
    <att type="string" name="vizmap:vv10940Phenylpropanoid_biosynthesis_xml NODE_HEIGHT" value="15.0"/>
    <att type="string" name="vizmap:vv10940Phenylpropanoid_biosynthesis_xml NODE_WIDTH" value="130.0"/>
    <att type="string" name="vizmap:vv10010glycolysis_xml_me NODE_HEIGHT" value="15.0"/>
    <att type="string" name="vizmap:vv10620Pyruvate_metabolism_xml_me NODE_SHAPE" value="RECT"/>
    <att type="string" name="CELLDESIGNER_SPECIES" value="GSVIVP00017590001"/>
    <att type="string" name="vizmap:vv10010glycolysis_xml_me NODE_SHAPE" value="RECT"/>
    <att type="string" name="vizmap:vv10940Phenylpropanoid_biosynthesis_xml NODE_SHAPE" value="RECT"/>
    <att type="string" name="vizmap:vv10620Pyruvate_metabolism_xml_me NODE_HEIGHT" value="15.0"/>
    <att type="string" name="vizmap:vv10010glycolysis_xml_me NODE_WIDTH" value="130.0"/>
    <att type="string" name="vizmap:vv10010glycolysis_xml_me NODE_FILL_COLOR" value="java.awt.Color[r=255,g=255,b=255]"/>
    <att type="string" name="vizmap:vv10620Pyruvate_metabolism_xml NODE_FILL_COLOR" value="java.awt.Color[r=255,g=255,b=255]"/>
    <graphics type="RECTANGLE" h="15.0" w="150.0" x="922.0" y="248.60000610351562" fill="#ffffff" width="1" outline="#000000"/>
  </node>
  <node label="rGSVIVP00017901001" id="-1235">
    <att type="string" name="vizmap:vv10940Phenylpropanoid_biosynthesis_xml_me NODE_SHAPE" value="RECT"/>
    <att type="string" name="vizmap:vv10940Phenylpropanoid_biosynthesis_xml NODE_FILL_COLOR" value="java.awt.Color[r=255,g=255,b=255]"/>
    <att type="string" name="canonicalName" value="GSVIVP00017901001"/>
    <att type="string" name="vizmap:vv10940Phenylpropanoid_biosynthesis_xml_me NODE_WIDTH" value="130.0"/>
    <att type="string" name="vizmap:vv10940Phenylpropanoid_biosynthesis_xml_me NODE_HEIGHT" value="15.0"/>
    <att type="string" name="CELLDESIGNER_ALIAS" value="sa10670e6"/>
    <att type="string" name="CELLDESIGNER_NODE_TYPE" value="RNA"/>
    <att type="string" name="vizmap:vv10940Phenylpropanoid_biosynthesis_xml NODE_HEIGHT" value="15.0"/>
    <att type="string" name="vizmap:vv10940Phenylpropanoid_biosynthesis_xml NODE_WIDTH" value="130.0"/>
    <att type="string" name="CELLDESIGNER_SPECIES" value="GSVIVP00017901001"/>
    <att type="string" name="vizmap:vv10940Phenylpropanoid_biosynthesis_xml NODE_SHAPE" value="RECT"/>
    <graphics type="RECTANGLE" h="15.0" w="150.0" x="922.0" y="232.1999969482422" fill="#ffffff" width="1" outline="#000000"/>
  </node>
  <node label="rGSVIVP00015553001" id="-1234">
    <att type="string" name="vizmap:vv10940Phenylpropanoid_biosynthesis_xml_me NODE_SHAPE" value="RECT"/>
    <att type="string" name="vizmap:vv10940Phenylpropanoid_biosynthesis_xml NODE_FILL_COLOR" value="java.awt.Color[r=255,g=255,b=255]"/>
    <att type="string" name="canonicalName" value="GSVIVP00015553001"/>
    <att type="string" name="vizmap:vv10940Phenylpropanoid_biosynthesis_xml_me NODE_WIDTH" value="130.0"/>
    <att type="string" name="vizmap:vv10940Phenylpropanoid_biosynthesis_xml_me NODE_HEIGHT" value="15.0"/>
    <att type="string" name="CELLDESIGNER_ALIAS" value="sa10938e6"/>
    <att type="string" name="CELLDESIGNER_NODE_TYPE" value="RNA"/>
    <att type="string" name="vizmap:vv10940Phenylpropanoid_biosynthesis_xml NODE_HEIGHT" value="15.0"/>
    <att type="string" name="vizmap:vv10940Phenylpropanoid_biosynthesis_xml NODE_WIDTH" value="130.0"/>
    <att type="string" name="CELLDESIGNER_SPECIES" value="GSVIVP00015553001"/>
    <att type="string" name="vizmap:vv10940Phenylpropanoid_biosynthesis_xml NODE_SHAPE" value="RECT"/>
    <graphics type="RECTANGLE" h="15.0" w="150.0" x="922.0" y="215.8000030517578" fill="#ffffff" width="1" outline="#000000"/>
  </node>
  <node label="rGSVIVP00014031001" id="-1233">
    <att type="string" name="vizmap:vv10940Phenylpropanoid_biosynthesis_xml_me NODE_SHAPE" value="RECT"/>
    <att type="string" name="vizmap:vv10940Phenylpropanoid_biosynthesis_xml NODE_FILL_COLOR" value="java.awt.Color[r=255,g=255,b=255]"/>
    <att type="string" name="canonicalName" value="GSVIVP00014031001"/>
    <att type="string" name="vizmap:vv10940Phenylpropanoid_biosynthesis_xml_me NODE_WIDTH" value="130.0"/>
    <att type="string" name="vizmap:vv10940Phenylpropanoid_biosynthesis_xml_me NODE_HEIGHT" value="15.0"/>
    <att type="string" name="CELLDESIGNER_ALIAS" value="sa11015e6"/>
    <att type="string" name="CELLDESIGNER_NODE_TYPE" value="RNA"/>
    <att type="string" name="vizmap:vv10940Phenylpropanoid_biosynthesis_xml NODE_HEIGHT" value="15.0"/>
    <att type="string" name="vizmap:vv10940Phenylpropanoid_biosynthesis_xml NODE_WIDTH" value="130.0"/>
    <att type="string" name="CELLDESIGNER_SPECIES" value="GSVIVP00014031001"/>
    <att type="string" name="vizmap:vv10940Phenylpropanoid_biosynthesis_xml NODE_SHAPE" value="RECT"/>
    <graphics type="RECTANGLE" h="15.0" w="150.0" x="922.0" y="199.39999389648438" fill="#ffffff" width="1" outline="#000000"/>
  </node>
  <node label="rGSVIVP00031385001" id="-1232">
    <att type="string" name="vizmap:vv10940Phenylpropanoid_biosynthesis_xml_me NODE_SHAPE" value="RECT"/>
    <att type="string" name="vizmap:vv10940Phenylpropanoid_biosynthesis_xml NODE_FILL_COLOR" value="java.awt.Color[r=255,g=255,b=255]"/>
    <att type="string" name="canonicalName" value="GSVIVP00031385001"/>
    <att type="string" name="vizmap:vv10940Phenylpropanoid_biosynthesis_xml_me NODE_WIDTH" value="130.0"/>
    <att type="string" name="vizmap:vv10940Phenylpropanoid_biosynthesis_xml_me NODE_HEIGHT" value="15.0"/>
    <att type="string" name="CELLDESIGNER_ALIAS" value="sa11231e6"/>
    <att type="string" name="CELLDESIGNER_NODE_TYPE" value="RNA"/>
    <att type="string" name="vizmap:vv10940Phenylpropanoid_biosynthesis_xml NODE_HEIGHT" value="15.0"/>
    <att type="string" name="vizmap:vv10940Phenylpropanoid_biosynthesis_xml NODE_WIDTH" value="130.0"/>
    <att type="string" name="CELLDESIGNER_SPECIES" value="GSVIVP00031385001"/>
    <att type="string" name="vizmap:vv10940Phenylpropanoid_biosynthesis_xml NODE_SHAPE" value="RECT"/>
    <graphics type="RECTANGLE" h="15.0" w="150.0" x="922.0" y="183.0" fill="#ffffff" width="1" outline="#000000"/>
  </node>
  <node label="rGSVIVP00009148001" id="-1231">
    <att type="string" name="vizmap:vv10940Phenylpropanoid_biosynthesis_xml_me NODE_SHAPE" value="RECT"/>
    <att type="string" name="vizmap:vv10940Phenylpropanoid_biosynthesis_xml NODE_FILL_COLOR" value="java.awt.Color[r=255,g=255,b=255]"/>
    <att type="string" name="canonicalName" value="GSVIVP00009148001"/>
    <att type="string" name="vizmap:vv10940Phenylpropanoid_biosynthesis_xml_me NODE_WIDTH" value="130.0"/>
    <att type="string" name="vizmap:vv10940Phenylpropanoid_biosynthesis_xml_me NODE_HEIGHT" value="15.0"/>
    <att type="string" name="CELLDESIGNER_ALIAS" value="sa11759e6"/>
    <att type="string" name="CELLDESIGNER_NODE_TYPE" value="RNA"/>
    <att type="string" name="vizmap:vv10940Phenylpropanoid_biosynthesis_xml NODE_HEIGHT" value="15.0"/>
    <att type="string" name="vizmap:vv10940Phenylpropanoid_biosynthesis_xml NODE_WIDTH" value="130.0"/>
    <att type="string" name="CELLDESIGNER_SPECIES" value="GSVIVP00009148001"/>
    <att type="string" name="vizmap:vv10940Phenylpropanoid_biosynthesis_xml NODE_SHAPE" value="RECT"/>
    <graphics type="RECTANGLE" h="15.0" w="150.0" x="922.0" y="166.60000610351562" fill="#ffffff" width="1" outline="#000000"/>
  </node>
  <node label="rGSVIVP00022179001" id="-1230">
    <att type="string" name="vizmap:vv10940Phenylpropanoid_biosynthesis_xml_me NODE_SHAPE" value="RECT"/>
    <att type="string" name="vizmap:vv10940Phenylpropanoid_biosynthesis_xml NODE_FILL_COLOR" value="java.awt.Color[r=255,g=255,b=255]"/>
    <att type="string" name="canonicalName" value="GSVIVP00022179001"/>
    <att type="string" name="vizmap:vv10940Phenylpropanoid_biosynthesis_xml_me NODE_WIDTH" value="130.0"/>
    <att type="string" name="vizmap:vv10940Phenylpropanoid_biosynthesis_xml_me NODE_HEIGHT" value="15.0"/>
    <att type="string" name="CELLDESIGNER_ALIAS" value="sa12539e6"/>
    <att type="string" name="CELLDESIGNER_NODE_TYPE" value="RNA"/>
    <att type="string" name="vizmap:vv10940Phenylpropanoid_biosynthesis_xml NODE_HEIGHT" value="15.0"/>
    <att type="string" name="vizmap:vv10940Phenylpropanoid_biosynthesis_xml NODE_WIDTH" value="130.0"/>
    <att type="string" name="CELLDESIGNER_SPECIES" value="GSVIVP00022179001"/>
    <att type="string" name="vizmap:vv10940Phenylpropanoid_biosynthesis_xml NODE_SHAPE" value="RECT"/>
    <graphics type="RECTANGLE" h="15.0" w="150.0" x="922.0" y="150.1999969482422" fill="#ffffff" width="1" outline="#000000"/>
  </node>
  <node label="rGSVIVP00000396001" id="-1229">
    <att type="string" name="vizmap:vv10940Phenylpropanoid_biosynthesis_xml_me NODE_SHAPE" value="RECT"/>
    <att type="string" name="vizmap:vv10940Phenylpropanoid_biosynthesis_xml NODE_FILL_COLOR" value="java.awt.Color[r=255,g=255,b=255]"/>
    <att type="string" name="canonicalName" value="GSVIVP00000396001"/>
    <att type="string" name="vizmap:vv10940Phenylpropanoid_biosynthesis_xml_me NODE_WIDTH" value="130.0"/>
    <att type="string" name="vizmap:vv10940Phenylpropanoid_biosynthesis_xml_me NODE_HEIGHT" value="15.0"/>
    <att type="string" name="CELLDESIGNER_ALIAS" value="sa12662e6"/>
    <att type="string" name="CELLDESIGNER_NODE_TYPE" value="RNA"/>
    <att type="string" name="vizmap:vv10940Phenylpropanoid_biosynthesis_xml NODE_HEIGHT" value="15.0"/>
    <att type="string" name="vizmap:vv10940Phenylpropanoid_biosynthesis_xml NODE_WIDTH" value="130.0"/>
    <att type="string" name="CELLDESIGNER_SPECIES" value="GSVIVP00000396001"/>
    <att type="string" name="vizmap:vv10940Phenylpropanoid_biosynthesis_xml NODE_SHAPE" value="RECT"/>
    <graphics type="RECTANGLE" h="15.0" w="150.0" x="922.0" y="133.8000030517578" fill="#ffffff" width="1" outline="#000000"/>
  </node>
  <node label="rGSVIVP00031383001" id="-1228">
    <att type="string" name="vizmap:vv10940Phenylpropanoid_biosynthesis_xml_me NODE_SHAPE" value="RECT"/>
    <att type="string" name="vizmap:vv10940Phenylpropanoid_biosynthesis_xml NODE_FILL_COLOR" value="java.awt.Color[r=255,g=255,b=255]"/>
    <att type="string" name="canonicalName" value="GSVIVP00031383001"/>
    <att type="string" name="vizmap:vv10940Phenylpropanoid_biosynthesis_xml_me NODE_WIDTH" value="130.0"/>
    <att type="string" name="vizmap:vv10940Phenylpropanoid_biosynthesis_xml_me NODE_HEIGHT" value="15.0"/>
    <att type="string" name="CELLDESIGNER_ALIAS" value="sa14034e6"/>
    <att type="string" name="CELLDESIGNER_NODE_TYPE" value="RNA"/>
    <att type="string" name="vizmap:vv10940Phenylpropanoid_biosynthesis_xml NODE_HEIGHT" value="15.0"/>
    <att type="string" name="vizmap:vv10940Phenylpropanoid_biosynthesis_xml NODE_WIDTH" value="130.0"/>
    <att type="string" name="CELLDESIGNER_SPECIES" value="GSVIVP00031383001"/>
    <att type="string" name="vizmap:vv10940Phenylpropanoid_biosynthesis_xml NODE_SHAPE" value="RECT"/>
    <graphics type="RECTANGLE" h="15.0" w="150.0" x="922.0" y="117.39999389648438" fill="#ffffff" width="1" outline="#000000"/>
  </node>
  <node label="rGSVIVP00032338001" id="-1227">
    <att type="string" name="vizmap:vv10940Phenylpropanoid_biosynthesis_xml_me NODE_SHAPE" value="RECT"/>
    <att type="string" name="vizmap:vv10940Phenylpropanoid_biosynthesis_xml NODE_FILL_COLOR" value="java.awt.Color[r=255,g=255,b=255]"/>
    <att type="string" name="canonicalName" value="GSVIVP00032338001"/>
    <att type="string" name="vizmap:vv10940Phenylpropanoid_biosynthesis_xml_me NODE_WIDTH" value="130.0"/>
    <att type="string" name="vizmap:vv10940Phenylpropanoid_biosynthesis_xml_me NODE_HEIGHT" value="15.0"/>
    <att type="string" name="CELLDESIGNER_ALIAS" value="sa14238e6"/>
    <att type="string" name="CELLDESIGNER_NODE_TYPE" value="RNA"/>
    <att type="string" name="vizmap:vv10940Phenylpropanoid_biosynthesis_xml NODE_HEIGHT" value="15.0"/>
    <att type="string" name="vizmap:vv10940Phenylpropanoid_biosynthesis_xml NODE_WIDTH" value="130.0"/>
    <att type="string" name="CELLDESIGNER_SPECIES" value="GSVIVP00032338001"/>
    <att type="string" name="vizmap:vv10940Phenylpropanoid_biosynthesis_xml NODE_SHAPE" value="RECT"/>
    <graphics type="RECTANGLE" h="15.0" w="150.0" x="922.0" y="101.0" fill="#ffffff" width="1" outline="#000000"/>
  </node>
  <node label="rGSVIVP00019520001" id="-1226">
    <att type="string" name="vizmap:vv10940Phenylpropanoid_biosynthesis_xml_me NODE_SHAPE" value="RECT"/>
    <att type="string" name="vizmap:vv10940Phenylpropanoid_biosynthesis_xml NODE_FILL_COLOR" value="java.awt.Color[r=255,g=255,b=255]"/>
    <att type="string" name="canonicalName" value="GSVIVP00019520001"/>
    <att type="string" name="vizmap:vv10940Phenylpropanoid_biosynthesis_xml_me NODE_WIDTH" value="130.0"/>
    <att type="string" name="vizmap:vv10940Phenylpropanoid_biosynthesis_xml_me NODE_HEIGHT" value="15.0"/>
    <att type="string" name="CELLDESIGNER_ALIAS" value="sa10697e31"/>
    <att type="string" name="CELLDESIGNER_NODE_TYPE" value="RNA"/>
    <att type="string" name="vizmap:vv10940Phenylpropanoid_biosynthesis_xml NODE_HEIGHT" value="15.0"/>
    <att type="string" name="vizmap:vv10940Phenylpropanoid_biosynthesis_xml NODE_WIDTH" value="130.0"/>
    <att type="string" name="CELLDESIGNER_SPECIES" value="GSVIVP00019520001"/>
    <att type="string" name="vizmap:vv10940Phenylpropanoid_biosynthesis_xml NODE_SHAPE" value="RECT"/>
    <graphics type="RECTANGLE" h="15.0" w="150.0" x="1095.0" y="74.78223419189453" fill="#ffffff" width="1" outline="#000000"/>
  </node>
  <node label="rGSVIVP00018642001" id="-1225">
    <att type="string" name="vizmap:vv10940Phenylpropanoid_biosynthesis_xml_me NODE_SHAPE" value="RECT"/>
    <att type="string" name="vizmap:vv10940Phenylpropanoid_biosynthesis_xml NODE_FILL_COLOR" value="java.awt.Color[r=255,g=255,b=255]"/>
    <att type="string" name="canonicalName" value="GSVIVP00018642001"/>
    <att type="string" name="vizmap:vv10940Phenylpropanoid_biosynthesis_xml_me NODE_WIDTH" value="130.0"/>
    <att type="string" name="vizmap:vv10940Phenylpropanoid_biosynthesis_xml_me NODE_HEIGHT" value="15.0"/>
    <att type="string" name="CELLDESIGNER_ALIAS" value="sa10982e31"/>
    <att type="string" name="CELLDESIGNER_NODE_TYPE" value="RNA"/>
    <att type="string" name="vizmap:vv10940Phenylpropanoid_biosynthesis_xml NODE_HEIGHT" value="15.0"/>
    <att type="string" name="vizmap:vv10940Phenylpropanoid_biosynthesis_xml NODE_WIDTH" value="130.0"/>
    <att type="string" name="CELLDESIGNER_SPECIES" value="GSVIVP00018642001"/>
    <att type="string" name="vizmap:vv10940Phenylpropanoid_biosynthesis_xml NODE_SHAPE" value="RECT"/>
    <graphics type="RECTANGLE" h="15.0" w="150.0" x="1095.0" y="58.52149200439453" fill="#ffffff" width="1" outline="#000000"/>
  </node>
  <node label="rGSVIVP00036619001" id="-1224">
    <att type="string" name="vizmap:vv10940Phenylpropanoid_biosynthesis_xml_me NODE_SHAPE" value="RECT"/>
    <att type="string" name="vizmap:vv10940Phenylpropanoid_biosynthesis_xml NODE_FILL_COLOR" value="java.awt.Color[r=255,g=255,b=255]"/>
    <att type="string" name="canonicalName" value="GSVIVP00036619001"/>
    <att type="string" name="vizmap:vv10940Phenylpropanoid_biosynthesis_xml_me NODE_WIDTH" value="130.0"/>
    <att type="string" name="vizmap:vv10940Phenylpropanoid_biosynthesis_xml_me NODE_HEIGHT" value="15.0"/>
    <att type="string" name="CELLDESIGNER_ALIAS" value="sa11721e31"/>
    <att type="string" name="CELLDESIGNER_NODE_TYPE" value="RNA"/>
    <att type="string" name="vizmap:vv10940Phenylpropanoid_biosynthesis_xml NODE_HEIGHT" value="15.0"/>
    <att type="string" name="vizmap:vv10940Phenylpropanoid_biosynthesis_xml NODE_WIDTH" value="130.0"/>
    <att type="string" name="CELLDESIGNER_SPECIES" value="GSVIVP00036619001"/>
    <att type="string" name="vizmap:vv10940Phenylpropanoid_biosynthesis_xml NODE_SHAPE" value="RECT"/>
    <graphics type="RECTANGLE" h="15.0" w="150.0" x="1095.0" y="42.260746002197266" fill="#ffffff" width="1" outline="#000000"/>
  </node>
  <node label="rGSVIVP00002825001" id="-1223">
    <att type="string" name="vizmap:vv10940Phenylpropanoid_biosynthesis_xml_me NODE_SHAPE" value="RECT"/>
    <att type="string" name="vizmap:vv10940Phenylpropanoid_biosynthesis_xml NODE_FILL_COLOR" value="java.awt.Color[r=255,g=255,b=255]"/>
    <att type="string" name="canonicalName" value="GSVIVP00002825001"/>
    <att type="string" name="vizmap:vv10940Phenylpropanoid_biosynthesis_xml_me NODE_WIDTH" value="130.0"/>
    <att type="string" name="vizmap:vv10940Phenylpropanoid_biosynthesis_xml_me NODE_HEIGHT" value="15.0"/>
    <att type="string" name="CELLDESIGNER_ALIAS" value="sa14598e31"/>
    <att type="string" name="CELLDESIGNER_NODE_TYPE" value="RNA"/>
    <att type="string" name="vizmap:vv10940Phenylpropanoid_biosynthesis_xml NODE_HEIGHT" value="15.0"/>
    <att type="string" name="vizmap:vv10940Phenylpropanoid_biosynthesis_xml NODE_WIDTH" value="130.0"/>
    <att type="string" name="CELLDESIGNER_SPECIES" value="GSVIVP00002825001"/>
    <att type="string" name="vizmap:vv10940Phenylpropanoid_biosynthesis_xml NODE_SHAPE" value="RECT"/>
    <graphics type="RECTANGLE" h="15.0" w="150.0" x="1095.0" y="26.0" fill="#ffffff" width="1" outline="#000000"/>
  </node>
  <node label="rGSVIVP00017017001" id="-1222">
    <att type="string" name="vizmap:vv10940Phenylpropanoid_biosynthesis_xml_me NODE_SHAPE" value="RECT"/>
    <att type="string" name="vizmap:vv10940Phenylpropanoid_biosynthesis_xml NODE_FILL_COLOR" value="java.awt.Color[r=255,g=255,b=255]"/>
    <att type="string" name="canonicalName" value="GSVIVP00017017001"/>
    <att type="string" name="vizmap:vv10940Phenylpropanoid_biosynthesis_xml_me NODE_WIDTH" value="130.0"/>
    <att type="string" name="vizmap:vv10940Phenylpropanoid_biosynthesis_xml_me NODE_HEIGHT" value="15.0"/>
    <att type="string" name="CELLDESIGNER_ALIAS" value="sa14636e20"/>
    <att type="string" name="CELLDESIGNER_NODE_TYPE" value="RNA"/>
    <att type="string" name="vizmap:vv10940Phenylpropanoid_biosynthesis_xml NODE_HEIGHT" value="15.0"/>
    <att type="string" name="vizmap:vv10940Phenylpropanoid_biosynthesis_xml NODE_WIDTH" value="130.0"/>
    <att type="string" name="CELLDESIGNER_SPECIES" value="GSVIVP00017017001"/>
    <att type="string" name="vizmap:vv10940Phenylpropanoid_biosynthesis_xml NODE_SHAPE" value="RECT"/>
    <graphics type="RECTANGLE" h="15.0" w="150.0" x="590.0" y="47.0" fill="#ffffff" width="1" outline="#000000"/>
  </node>
  <node label="rGSVIVP00023932001" id="-1221">
    <att type="string" name="vizmap:vv10940Phenylpropanoid_biosynthesis_xml_me NODE_SHAPE" value="RECT"/>
    <att type="string" name="vizmap:vv10940Phenylpropanoid_biosynthesis_xml NODE_FILL_COLOR" value="java.awt.Color[r=255,g=255,b=255]"/>
    <att type="string" name="canonicalName" value="GSVIVP00023932001"/>
    <att type="string" name="vizmap:vv10940Phenylpropanoid_biosynthesis_xml_me NODE_WIDTH" value="130.0"/>
    <att type="string" name="vizmap:vv10940Phenylpropanoid_biosynthesis_xml_me NODE_HEIGHT" value="15.0"/>
    <att type="string" name="CELLDESIGNER_ALIAS" value="sa14638e20"/>
    <att type="string" name="CELLDESIGNER_NODE_TYPE" value="RNA"/>
    <att type="string" name="vizmap:vv10940Phenylpropanoid_biosynthesis_xml NODE_HEIGHT" value="15.0"/>
    <att type="string" name="vizmap:vv10940Phenylpropanoid_biosynthesis_xml NODE_WIDTH" value="130.0"/>
    <att type="string" name="CELLDESIGNER_SPECIES" value="GSVIVP00023932001"/>
    <att type="string" name="vizmap:vv10940Phenylpropanoid_biosynthesis_xml NODE_SHAPE" value="RECT"/>
    <graphics type="RECTANGLE" h="15.0" w="150.0" x="590.0" y="31.0" fill="#ffffff" width="1" outline="#000000"/>
  </node>
  <node label="rGSVIVP00001500001" id="-1220">
    <att type="string" name="vizmap:vv10940Phenylpropanoid_biosynthesis_xml_me NODE_SHAPE" value="RECT"/>
    <att type="string" name="vizmap:vv10940Phenylpropanoid_biosynthesis_xml NODE_FILL_COLOR" value="java.awt.Color[r=255,g=255,b=255]"/>
    <att type="string" name="canonicalName" value="GSVIVP00001500001"/>
    <att type="string" name="vizmap:vv10940Phenylpropanoid_biosynthesis_xml_me NODE_WIDTH" value="130.0"/>
    <att type="string" name="vizmap:vv10940Phenylpropanoid_biosynthesis_xml_me NODE_HEIGHT" value="15.0"/>
    <att type="string" name="CELLDESIGNER_ALIAS" value="sa11538e30"/>
    <att type="string" name="CELLDESIGNER_NODE_TYPE" value="RNA"/>
    <att type="string" name="vizmap:vv10940Phenylpropanoid_biosynthesis_xml NODE_HEIGHT" value="15.0"/>
    <att type="string" name="vizmap:vv10940Phenylpropanoid_biosynthesis_xml NODE_WIDTH" value="130.0"/>
    <att type="string" name="CELLDESIGNER_SPECIES" value="GSVIVP00001500001"/>
    <att type="string" name="vizmap:vv10940Phenylpropanoid_biosynthesis_xml NODE_SHAPE" value="RECT"/>
    <graphics type="RECTANGLE" h="15.0" w="150.0" x="1637.0" y="6.0" fill="#ffffff" width="1" outline="#000000"/>
  </node>
  <node label="cinnamyl-alcohol dehydrogenase" id="-1219">
    <att type="string" name="vizmap:vv10940Phenylpropanoid_biosynthesis_xml_me NODE_SHAPE" value="OCTAGON"/>
    <att type="string" name="vizmap:vv10940Phenylpropanoid_biosynthesis_xml NODE_FILL_COLOR" value="java.awt.Color[r=255,g=255,b=255]"/>
    <att type="string" name="canonicalName" value="cinnamyl-alcohol dehydrogenase"/>
    <att type="string" name="vizmap:vv10940Phenylpropanoid_biosynthesis_xml_me NODE_WIDTH" value="130.0"/>
    <att type="string" name="vizmap:vv10940Phenylpropanoid_biosynthesis_xml_me NODE_HEIGHT" value="15.0"/>
    <att type="string" name="CELLDESIGNER_ALIAS" value="e28"/>
    <att type="string" name="CELLDESIGNER_NODE_TYPE" value="PROTEIN"/>
    <att type="string" name="vizmap:vv10940Phenylpropanoid_biosynthesis_xml NODE_HEIGHT" value="15.0"/>
    <att type="string" name="vizmap:vv10940Phenylpropanoid_biosynthesis_xml NODE_WIDTH" value="130.0"/>
    <att type="string" name="CELLDESIGNER_SPECIES" value="E1_1_1_195"/>
    <att type="string" name="vizmap:vv10940Phenylpropanoid_biosynthesis_xml NODE_SHAPE" value="OCTAGON"/>
    <graphics type="OCTAGON" h="15.0" w="250.0" x="1946.607421875" y="796.0" fill="#ffffff" width="1" outline="#000000"/>
  </node>
  <node label="phenylalanine ammonia-lyase" id="-1218">
    <att type="string" name="vizmap:vv10940Phenylpropanoid_biosynthesis_xml_me NODE_SHAPE" value="OCTAGON"/>
    <att type="string" name="vizmap:vv10940Phenylpropanoid_biosynthesis_xml NODE_FILL_COLOR" value="java.awt.Color[r=255,g=255,b=255]"/>
    <att type="string" name="canonicalName" value="phenylalanine ammonia-lyase"/>
    <att type="string" name="vizmap:vv10940Phenylpropanoid_biosynthesis_xml_me NODE_WIDTH" value="130.0"/>
    <att type="string" name="vizmap:vv10940Phenylpropanoid_biosynthesis_xml_me NODE_HEIGHT" value="15.0"/>
    <att type="string" name="CELLDESIGNER_ALIAS" value="e3"/>
    <att type="string" name="CELLDESIGNER_NODE_TYPE" value="PROTEIN"/>
    <att type="string" name="vizmap:vv10940Phenylpropanoid_biosynthesis_xml NODE_HEIGHT" value="15.0"/>
    <att type="string" name="vizmap:vv10940Phenylpropanoid_biosynthesis_xml NODE_WIDTH" value="130.0"/>
    <att type="string" name="CELLDESIGNER_SPECIES" value="E4_3_1_5"/>
    <att type="string" name="vizmap:vv10940Phenylpropanoid_biosynthesis_xml NODE_SHAPE" value="OCTAGON"/>
    <graphics type="OCTAGON" h="15.0" w="250.0" x="452.0" y="103.0" fill="#ffffff" width="1" outline="#000000"/>
  </node>
  <node label="cinnamoyl-CoA reductase" id="-1217">
    <att type="string" name="vizmap:vv10940Phenylpropanoid_biosynthesis_xml_me NODE_SHAPE" value="OCTAGON"/>
    <att type="string" name="vizmap:vv10940Phenylpropanoid_biosynthesis_xml NODE_FILL_COLOR" value="java.awt.Color[r=255,g=255,b=255]"/>
    <att type="string" name="canonicalName" value="cinnamoyl-CoA reductase"/>
    <att type="string" name="vizmap:vv10940Phenylpropanoid_biosynthesis_xml_me NODE_WIDTH" value="130.0"/>
    <att type="string" name="vizmap:vv10940Phenylpropanoid_biosynthesis_xml_me NODE_HEIGHT" value="15.0"/>
    <att type="string" name="CELLDESIGNER_ALIAS" value="e29"/>
    <att type="string" name="CELLDESIGNER_NODE_TYPE" value="PROTEIN"/>
    <att type="string" name="vizmap:vv10940Phenylpropanoid_biosynthesis_xml NODE_HEIGHT" value="15.0"/>
    <att type="string" name="vizmap:vv10940Phenylpropanoid_biosynthesis_xml NODE_WIDTH" value="130.0"/>
    <att type="string" name="CELLDESIGNER_SPECIES" value="E1_2_1_44"/>
    <att type="string" name="vizmap:vv10940Phenylpropanoid_biosynthesis_xml NODE_SHAPE" value="OCTAGON"/>
    <graphics type="OCTAGON" h="15.0" w="250.0" x="533.0" y="586.0" fill="#ffffff" width="1" outline="#000000"/>
  </node>
  <node label="4-coumarate-CoA ligase" id="-1216">
    <att type="string" name="vizmap:vv10940Phenylpropanoid_biosynthesis_xml_me NODE_SHAPE" value="OCTAGON"/>
    <att type="string" name="vizmap:vv10940Phenylpropanoid_biosynthesis_xml NODE_FILL_COLOR" value="java.awt.Color[r=255,g=255,b=255]"/>
    <att type="string" name="canonicalName" value="4-coumarate-CoA ligase"/>
    <att type="string" name="vizmap:vv10940Phenylpropanoid_biosynthesis_xml_me NODE_WIDTH" value="130.0"/>
    <att type="string" name="vizmap:vv10940Phenylpropanoid_biosynthesis_xml_me NODE_HEIGHT" value="15.0"/>
    <att type="string" name="CELLDESIGNER_ALIAS" value="e6"/>
    <att type="string" name="CELLDESIGNER_NODE_TYPE" value="PROTEIN"/>
    <att type="string" name="vizmap:vv10940Phenylpropanoid_biosynthesis_xml NODE_HEIGHT" value="15.0"/>
    <att type="string" name="vizmap:vv10940Phenylpropanoid_biosynthesis_xml NODE_WIDTH" value="130.0"/>
    <att type="string" name="CELLDESIGNER_SPECIES" value="E6_2_1_12"/>
    <att type="string" name="vizmap:vv10940Phenylpropanoid_biosynthesis_xml NODE_SHAPE" value="OCTAGON"/>
    <graphics type="OCTAGON" h="15.0" w="250.0" x="883.0" y="282.0" fill="#ffffff" width="1" outline="#000000"/>
  </node>
  <node label="caffeoyl-CoA O-methyltransferase" id="-1215">
    <att type="string" name="vizmap:vv10940Phenylpropanoid_biosynthesis_xml_me NODE_SHAPE" value="OCTAGON"/>
    <att type="string" name="vizmap:vv10940Phenylpropanoid_biosynthesis_xml NODE_FILL_COLOR" value="java.awt.Color[r=255,g=255,b=255]"/>
    <att type="string" name="canonicalName" value="caffeoyl-CoA O-methyltransferase"/>
    <att type="string" name="vizmap:vv10940Phenylpropanoid_biosynthesis_xml_me NODE_WIDTH" value="130.0"/>
    <att type="string" name="vizmap:vv10940Phenylpropanoid_biosynthesis_xml_me NODE_HEIGHT" value="15.0"/>
    <att type="string" name="CELLDESIGNER_ALIAS" value="e31"/>
    <att type="string" name="CELLDESIGNER_NODE_TYPE" value="PROTEIN"/>
    <att type="string" name="vizmap:vv10940Phenylpropanoid_biosynthesis_xml NODE_HEIGHT" value="15.0"/>
    <att type="string" name="vizmap:vv10940Phenylpropanoid_biosynthesis_xml NODE_WIDTH" value="130.0"/>
    <att type="string" name="CELLDESIGNER_SPECIES" value="E2_1_1_104"/>
    <att type="string" name="vizmap:vv10940Phenylpropanoid_biosynthesis_xml NODE_SHAPE" value="OCTAGON"/>
    <graphics type="OCTAGON" h="15.0" w="250.0" x="1094.0" y="221.0" fill="#ffffff" width="1" outline="#000000"/>
  </node>
  <node label="peroxidase" id="-1214">
    <att type="string" name="vizmap:vv10940Phenylpropanoid_biosynthesis_xml_me NODE_SHAPE" value="OCTAGON"/>
    <att type="string" name="vizmap:vv10940Phenylpropanoid_biosynthesis_xml NODE_FILL_COLOR" value="java.awt.Color[r=255,g=255,b=255]"/>
    <att type="string" name="canonicalName" value="peroxidase"/>
    <att type="string" name="vizmap:vv10940Phenylpropanoid_biosynthesis_xml_me NODE_WIDTH" value="130.0"/>
    <att type="string" name="vizmap:vv10940Phenylpropanoid_biosynthesis_xml_me NODE_HEIGHT" value="15.0"/>
    <att type="string" name="CELLDESIGNER_ALIAS" value="e25"/>
    <att type="string" name="CELLDESIGNER_NODE_TYPE" value="PROTEIN"/>
    <att type="string" name="vizmap:vv10940Phenylpropanoid_biosynthesis_xml NODE_HEIGHT" value="15.0"/>
    <att type="string" name="vizmap:vv10940Phenylpropanoid_biosynthesis_xml NODE_WIDTH" value="130.0"/>
    <att type="string" name="CELLDESIGNER_SPECIES" value="E1_11_1_7"/>
    <att type="string" name="vizmap:vv10940Phenylpropanoid_biosynthesis_xml NODE_SHAPE" value="OCTAGON"/>
    <graphics type="OCTAGON" h="15.0" w="250.0" x="848.0" y="918.0" fill="#ffffff" width="1" outline="#000000"/>
  </node>
  <node label="rGSVIVP00018175001" id="-1213">
    <att type="string" name="vizmap:vv10940Phenylpropanoid_biosynthesis_xml_me NODE_SHAPE" value="RECT"/>
    <att type="string" name="vizmap:vv10940Phenylpropanoid_biosynthesis_xml NODE_FILL_COLOR" value="java.awt.Color[r=255,g=255,b=255]"/>
    <att type="string" name="canonicalName" value="GSVIVP00018175001"/>
    <att type="string" name="vizmap:vv10940Phenylpropanoid_biosynthesis_xml_me NODE_WIDTH" value="130.0"/>
    <att type="string" name="vizmap:vv10940Phenylpropanoid_biosynthesis_xml_me NODE_HEIGHT" value="15.0"/>
    <att type="string" name="CELLDESIGNER_ALIAS" value="sa11221e3"/>
    <att type="string" name="CELLDESIGNER_NODE_TYPE" value="RNA"/>
    <att type="string" name="vizmap:vv10940Phenylpropanoid_biosynthesis_xml NODE_HEIGHT" value="15.0"/>
    <att type="string" name="vizmap:vv10940Phenylpropanoid_biosynthesis_xml NODE_WIDTH" value="130.0"/>
    <att type="string" name="CELLDESIGNER_SPECIES" value="GSVIVP00018175001"/>
    <att type="string" name="vizmap:vv10940Phenylpropanoid_biosynthesis_xml NODE_SHAPE" value="RECT"/>
    <graphics type="RECTANGLE" h="15.0" w="150.0" x="453.0" y="425.0" fill="#ffffff" width="1" outline="#000000"/>
  </node>
  <node label="rGSVIVP00024561001" id="-1212">
    <att type="string" name="vizmap:vv10940Phenylpropanoid_biosynthesis_xml_me NODE_SHAPE" value="RECT"/>
    <att type="string" name="vizmap:vv10940Phenylpropanoid_biosynthesis_xml NODE_FILL_COLOR" value="java.awt.Color[r=255,g=255,b=255]"/>
    <att type="string" name="canonicalName" value="GSVIVP00024561001"/>
    <att type="string" name="vizmap:vv10940Phenylpropanoid_biosynthesis_xml_me NODE_WIDTH" value="130.0"/>
    <att type="string" name="vizmap:vv10940Phenylpropanoid_biosynthesis_xml_me NODE_HEIGHT" value="15.0"/>
    <att type="string" name="CELLDESIGNER_ALIAS" value="sa13286e3"/>
    <att type="string" name="CELLDESIGNER_NODE_TYPE" value="RNA"/>
    <att type="string" name="vizmap:vv10940Phenylpropanoid_biosynthesis_xml NODE_HEIGHT" value="15.0"/>
    <att type="string" name="vizmap:vv10940Phenylpropanoid_biosynthesis_xml NODE_WIDTH" value="130.0"/>
    <att type="string" name="CELLDESIGNER_SPECIES" value="GSVIVP00024561001"/>
    <att type="string" name="vizmap:vv10940Phenylpropanoid_biosynthesis_xml NODE_SHAPE" value="RECT"/>
    <graphics type="RECTANGLE" h="15.0" w="150.0" x="453.0" y="408.9473571777344" fill="#ffffff" width="1" outline="#000000"/>
  </node>
  <node label="rTC63447" id="-1211">
    <att type="string" name="vizmap:vv10940Phenylpropanoid_biosynthesis_xml_me NODE_SHAPE" value="RECT"/>
    <att type="string" name="vizmap:vv10940Phenylpropanoid_biosynthesis_xml NODE_FILL_COLOR" value="java.awt.Color[r=255,g=255,b=255]"/>
    <att type="string" name="canonicalName" value="TC63447"/>
    <att type="string" name="vizmap:vv10940Phenylpropanoid_biosynthesis_xml_me NODE_WIDTH" value="130.0"/>
    <att type="string" name="vizmap:vv10940Phenylpropanoid_biosynthesis_xml_me NODE_HEIGHT" value="15.0"/>
    <att type="string" name="CELLDESIGNER_ALIAS" value="sa13628e3"/>
    <att type="string" name="CELLDESIGNER_NODE_TYPE" value="RNA"/>
    <att type="string" name="vizmap:vv10940Phenylpropanoid_biosynthesis_xml NODE_HEIGHT" value="15.0"/>
    <att type="string" name="vizmap:vv10940Phenylpropanoid_biosynthesis_xml NODE_WIDTH" value="130.0"/>
    <att type="string" name="CELLDESIGNER_SPECIES" value="TC63447"/>
    <att type="string" name="vizmap:vv10940Phenylpropanoid_biosynthesis_xml NODE_SHAPE" value="RECT"/>
    <graphics type="RECTANGLE" h="15.0" w="150.0" x="453.0" y="392.8947448730469" fill="#ffffff" width="1" outline="#000000"/>
  </node>
  <node label="rGSVIVP00013930001" id="-1210">
    <att type="string" name="vizmap:vv10940Phenylpropanoid_biosynthesis_xml_me NODE_SHAPE" value="RECT"/>
    <att type="string" name="vizmap:vv10940Phenylpropanoid_biosynthesis_xml NODE_FILL_COLOR" value="java.awt.Color[r=255,g=255,b=255]"/>
    <att type="string" name="canonicalName" value="GSVIVP00013930001"/>
    <att type="string" name="vizmap:vv10940Phenylpropanoid_biosynthesis_xml_me NODE_WIDTH" value="130.0"/>
    <att type="string" name="vizmap:vv10940Phenylpropanoid_biosynthesis_xml_me NODE_HEIGHT" value="15.0"/>
    <att type="string" name="CELLDESIGNER_ALIAS" value="sa14105e3"/>
    <att type="string" name="CELLDESIGNER_NODE_TYPE" value="RNA"/>
    <att type="string" name="vizmap:vv10940Phenylpropanoid_biosynthesis_xml NODE_HEIGHT" value="15.0"/>
    <att type="string" name="vizmap:vv10940Phenylpropanoid_biosynthesis_xml NODE_WIDTH" value="130.0"/>
    <att type="string" name="CELLDESIGNER_SPECIES" value="GSVIVP00013930001"/>
    <att type="string" name="vizmap:vv10940Phenylpropanoid_biosynthesis_xml NODE_SHAPE" value="RECT"/>
    <graphics type="RECTANGLE" h="15.0" w="150.0" x="453.0" y="376.84210205078125" fill="#ffffff" width="1" outline="#000000"/>
  </node>
  <node label="rGSVIVP00023211001" id="-1209">
    <att type="string" name="vizmap:vv10940Phenylpropanoid_biosynthesis_xml_me NODE_SHAPE" value="RECT"/>
    <att type="string" name="vizmap:vv10940Phenylpropanoid_biosynthesis_xml NODE_FILL_COLOR" value="java.awt.Color[r=255,g=255,b=255]"/>
    <att type="string" name="canonicalName" value="GSVIVP00023211001"/>
    <att type="string" name="vizmap:vv10940Phenylpropanoid_biosynthesis_xml_me NODE_WIDTH" value="130.0"/>
    <att type="string" name="vizmap:vv10940Phenylpropanoid_biosynthesis_xml_me NODE_HEIGHT" value="15.0"/>
    <att type="string" name="CELLDESIGNER_ALIAS" value="sa14511e3"/>
    <att type="string" name="CELLDESIGNER_NODE_TYPE" value="RNA"/>
    <att type="string" name="vizmap:vv10940Phenylpropanoid_biosynthesis_xml NODE_HEIGHT" value="15.0"/>
    <att type="string" name="vizmap:vv10940Phenylpropanoid_biosynthesis_xml NODE_WIDTH" value="130.0"/>
    <att type="string" name="CELLDESIGNER_SPECIES" value="GSVIVP00023211001"/>
    <att type="string" name="vizmap:vv10940Phenylpropanoid_biosynthesis_xml NODE_SHAPE" value="RECT"/>
    <graphics type="RECTANGLE" h="15.0" w="150.0" x="453.0" y="360.7894592285156" fill="#ffffff" width="1" outline="#000000"/>
  </node>
  <node label="cytochrome P450 78A8" id="-1208">
    <att type="string" name="vizmap:vv10940Phenylpropanoid_biosynthesis_xml_me NODE_SHAPE" value="OCTAGON"/>
    <att type="string" name="vizmap:vv10940Phenylpropanoid_biosynthesis_xml NODE_FILL_COLOR" value="java.awt.Color[r=255,g=255,b=255]"/>
    <att type="string" name="canonicalName" value="cytochrome P450 78A8"/>
    <att type="string" name="vizmap:vv10940Phenylpropanoid_biosynthesis_xml_me NODE_WIDTH" value="130.0"/>
    <att type="string" name="vizmap:vv10940Phenylpropanoid_biosynthesis_xml_me NODE_HEIGHT" value="15.0"/>
    <att type="string" name="CELLDESIGNER_ALIAS" value="sa958"/>
    <att type="string" name="CELLDESIGNER_NODE_TYPE" value="PROTEIN"/>
    <att type="string" name="vizmap:vv10940Phenylpropanoid_biosynthesis_xml NODE_HEIGHT" value="15.0"/>
    <att type="string" name="vizmap:vv10940Phenylpropanoid_biosynthesis_xml NODE_WIDTH" value="130.0"/>
    <att type="string" name="CELLDESIGNER_SPECIES" value="K00517"/>
    <att type="string" name="vizmap:vv10940Phenylpropanoid_biosynthesis_xml NODE_SHAPE" value="OCTAGON"/>
    <graphics type="OCTAGON" h="15.0" w="250.0" x="147.0" y="905.25" fill="#ffffff" width="1" outline="#000000"/>
  </node>
  <node label="rGSVIVP00000519001" id="-1207">
    <att type="string" name="vizmap:vv10940Phenylpropanoid_biosynthesis_xml_me NODE_SHAPE" value="RECT"/>
    <att type="string" name="vizmap:vv10940Phenylpropanoid_biosynthesis_xml NODE_FILL_COLOR" value="java.awt.Color[r=255,g=255,b=255]"/>
    <att type="string" name="canonicalName" value="GSVIVP00000519001"/>
    <att type="string" name="vizmap:vv10940Phenylpropanoid_biosynthesis_xml_me NODE_WIDTH" value="130.0"/>
    <att type="string" name="vizmap:vv10940Phenylpropanoid_biosynthesis_xml_me NODE_HEIGHT" value="15.0"/>
    <att type="string" name="CELLDESIGNER_ALIAS" value="sa959"/>
    <att type="string" name="CELLDESIGNER_NODE_TYPE" value="RNA"/>
    <att type="string" name="vizmap:vv10940Phenylpropanoid_biosynthesis_xml NODE_HEIGHT" value="15.0"/>
    <att type="string" name="vizmap:vv10940Phenylpropanoid_biosynthesis_xml NODE_WIDTH" value="130.0"/>
    <att type="string" name="CELLDESIGNER_SPECIES" value="GSVIVP00000519001"/>
    <att type="string" name="vizmap:vv10940Phenylpropanoid_biosynthesis_xml NODE_SHAPE" value="RECT"/>
    <graphics type="RECTANGLE" h="15.0" w="150.0" x="212.5" y="888.25" fill="#ffffff" width="1" outline="#000000"/>
  </node>
  <node label="trihydroxystilbene synthase" id="-1206">
    <att type="string" name="vizmap:vv10940Phenylpropanoid_biosynthesis_xml_me NODE_SHAPE" value="OCTAGON"/>
    <att type="string" name="vizmap:vv10940Phenylpropanoid_biosynthesis_xml NODE_FILL_COLOR" value="java.awt.Color[r=255,g=255,b=255]"/>
    <att type="string" name="canonicalName" value="trihydroxystilbene synthase"/>
    <att type="string" name="vizmap:vv10940Phenylpropanoid_biosynthesis_xml_me NODE_WIDTH" value="130.0"/>
    <att type="string" name="vizmap:vv10940Phenylpropanoid_biosynthesis_xml_me NODE_HEIGHT" value="15.0"/>
    <att type="string" name="CELLDESIGNER_ALIAS" value="sa966"/>
    <att type="string" name="CELLDESIGNER_NODE_TYPE" value="PROTEIN"/>
    <att type="string" name="vizmap:vv10940Phenylpropanoid_biosynthesis_xml NODE_HEIGHT" value="15.0"/>
    <att type="string" name="vizmap:vv10940Phenylpropanoid_biosynthesis_xml NODE_WIDTH" value="130.0"/>
    <att type="string" name="CELLDESIGNER_SPECIES" value="E2_3_1_95"/>
    <att type="string" name="vizmap:vv10940Phenylpropanoid_biosynthesis_xml NODE_SHAPE" value="OCTAGON"/>
    <graphics type="OCTAGON" h="15.0" w="250.0" x="150.0" y="831.0" fill="#ffffff" width="1" outline="#000000"/>
  </node>
  <node label="4-Coumaroylshikimate" id="-1205">
    <att type="string" name="vizmap:vv10940Phenylpropanoid_biosynthesis_xml_me NODE_SHAPE" value="ELLIPSE"/>
    <att type="string" name="vizmap:vv10940Phenylpropanoid_biosynthesis_xml NODE_FILL_COLOR" value="java.awt.Color[r=255,g=255,b=255]"/>
    <att type="string" name="canonicalName" value="4-Coumaroylshikimate"/>
    <att type="string" name="vizmap:vv10940Phenylpropanoid_biosynthesis_xml_me NODE_WIDTH" value="130.0"/>
    <att type="string" name="vizmap:vv10940Phenylpropanoid_biosynthesis_xml_me NODE_HEIGHT" value="15.0"/>
    <att type="string" name="CELLDESIGNER_ALIAS" value="sa967"/>
    <att type="string" name="CELLDESIGNER_NODE_TYPE" value="SIMPLE_MOLECULE"/>
    <att type="string" name="vizmap:vv10940Phenylpropanoid_biosynthesis_xml NODE_HEIGHT" value="15.0"/>
    <att type="string" name="vizmap:vv10940Phenylpropanoid_biosynthesis_xml NODE_WIDTH" value="130.0"/>
    <att type="string" name="CELLDESIGNER_SPECIES" value="C02947"/>
    <att type="string" name="vizmap:vv10940Phenylpropanoid_biosynthesis_xml NODE_SHAPE" value="ELLIPSE"/>
    <graphics type="ELLIPSE" h="15.0" w="200.0" x="746.0" y="299.5" fill="#ffffff" width="1" outline="#000000"/>
  </node>
  <node label="5-O-Caffeoylshikimic acid" id="-1204">
    <att type="string" name="vizmap:vv10940Phenylpropanoid_biosynthesis_xml_me NODE_SHAPE" value="ELLIPSE"/>
    <att type="string" name="vizmap:vv10940Phenylpropanoid_biosynthesis_xml NODE_FILL_COLOR" value="java.awt.Color[r=255,g=255,b=255]"/>
    <att type="string" name="canonicalName" value="5-O-Caffeoylshikimic acid"/>
    <att type="string" name="vizmap:vv10940Phenylpropanoid_biosynthesis_xml_me NODE_WIDTH" value="130.0"/>
    <att type="string" name="vizmap:vv10940Phenylpropanoid_biosynthesis_xml_me NODE_HEIGHT" value="15.0"/>
    <att type="string" name="CELLDESIGNER_ALIAS" value="sa968"/>
    <att type="string" name="CELLDESIGNER_NODE_TYPE" value="SIMPLE_MOLECULE"/>
    <att type="string" name="vizmap:vv10940Phenylpropanoid_biosynthesis_xml NODE_HEIGHT" value="15.0"/>
    <att type="string" name="vizmap:vv10940Phenylpropanoid_biosynthesis_xml NODE_WIDTH" value="130.0"/>
    <att type="string" name="CELLDESIGNER_SPECIES" value="C10434"/>
    <att type="string" name="vizmap:vv10940Phenylpropanoid_biosynthesis_xml NODE_SHAPE" value="ELLIPSE"/>
    <graphics type="ELLIPSE" h="15.0" w="200.0" x="885.0" y="332.5" fill="#ffffff" width="1" outline="#000000"/>
  </node>
  <node label="shikimate O-hydroxycinnamoyltransferase" id="-1203">
    <att type="string" name="vizmap:vv10940Phenylpropanoid_biosynthesis_xml_me NODE_SHAPE" value="OCTAGON"/>
    <att type="string" name="vizmap:vv10940Phenylpropanoid_biosynthesis_xml NODE_FILL_COLOR" value="java.awt.Color[r=255,g=255,b=255]"/>
    <att type="string" name="canonicalName" value="shikimate O-hydroxycinnamoyltransferase"/>
    <att type="string" name="vizmap:vv10940Phenylpropanoid_biosynthesis_xml_me NODE_WIDTH" value="130.0"/>
    <att type="string" name="vizmap:vv10940Phenylpropanoid_biosynthesis_xml_me NODE_HEIGHT" value="15.0"/>
    <att type="string" name="CELLDESIGNER_ALIAS" value="sa969"/>
    <att type="string" name="CELLDESIGNER_NODE_TYPE" value="PROTEIN"/>
    <att type="string" name="vizmap:vv10940Phenylpropanoid_biosynthesis_xml NODE_HEIGHT" value="15.0"/>
    <att type="string" name="vizmap:vv10940Phenylpropanoid_biosynthesis_xml NODE_WIDTH" value="130.0"/>
    <att type="string" name="CELLDESIGNER_SPECIES" value="E2_3_1_133"/>
    <att type="string" name="vizmap:vv10940Phenylpropanoid_biosynthesis_xml NODE_SHAPE" value="OCTAGON"/>
    <graphics type="OCTAGON" h="15.0" w="250.0" x="798.0" y="402.0" fill="#ffffff" width="1" outline="#000000"/>
  </node>
  <node label="caffeate O-methyltransferase" id="-1202">
    <att type="string" name="vizmap:vv10940Phenylpropanoid_biosynthesis_xml_me NODE_SHAPE" value="OCTAGON"/>
    <att type="string" name="vizmap:vv10940Phenylpropanoid_biosynthesis_xml NODE_FILL_COLOR" value="java.awt.Color[r=255,g=255,b=255]"/>
    <att type="string" name="canonicalName" value="caffeate O-methyltransferase"/>
    <att type="string" name="vizmap:vv10940Phenylpropanoid_biosynthesis_xml_me NODE_WIDTH" value="130.0"/>
    <att type="string" name="vizmap:vv10940Phenylpropanoid_biosynthesis_xml_me NODE_HEIGHT" value="15.0"/>
    <att type="string" name="CELLDESIGNER_ALIAS" value="sa975"/>
    <att type="string" name="CELLDESIGNER_NODE_TYPE" value="PROTEIN"/>
    <att type="string" name="vizmap:vv10940Phenylpropanoid_biosynthesis_xml NODE_HEIGHT" value="15.0"/>
    <att type="string" name="vizmap:vv10940Phenylpropanoid_biosynthesis_xml NODE_WIDTH" value="130.0"/>
    <att type="string" name="CELLDESIGNER_SPECIES" value="E2_1_1_68"/>
    <att type="string" name="vizmap:vv10940Phenylpropanoid_biosynthesis_xml NODE_SHAPE" value="OCTAGON"/>
    <graphics type="OCTAGON" h="15.0" w="250.0" x="1881.0" y="831.0" fill="#ffffff" width="1" outline="#000000"/>
  </node>
  <node label="quinate O-hydroxycinnamoyltransferase" id="-1201">
    <att type="string" name="vizmap:vv10940Phenylpropanoid_biosynthesis_xml_me NODE_SHAPE" value="OCTAGON"/>
    <att type="string" name="vizmap:vv10940Phenylpropanoid_biosynthesis_xml NODE_FILL_COLOR" value="java.awt.Color[r=255,g=255,b=255]"/>
    <att type="string" name="canonicalName" value="quinate O-hydroxycinnamoyltransferase"/>
    <att type="string" name="vizmap:vv10940Phenylpropanoid_biosynthesis_xml_me NODE_WIDTH" value="130.0"/>
    <att type="string" name="vizmap:vv10940Phenylpropanoid_biosynthesis_xml_me NODE_HEIGHT" value="15.0"/>
    <att type="string" name="CELLDESIGNER_ALIAS" value="sa979"/>
    <att type="string" name="CELLDESIGNER_NODE_TYPE" value="PROTEIN"/>
    <att type="string" name="vizmap:vv10940Phenylpropanoid_biosynthesis_xml NODE_HEIGHT" value="15.0"/>
    <att type="string" name="vizmap:vv10940Phenylpropanoid_biosynthesis_xml NODE_WIDTH" value="130.0"/>
    <att type="string" name="CELLDESIGNER_SPECIES" value="E2_3_1_99"/>
    <att type="string" name="vizmap:vv10940Phenylpropanoid_biosynthesis_xml NODE_SHAPE" value="OCTAGON"/>
    <graphics type="OCTAGON" h="15.0" w="250.0" x="800.0" y="526.0" fill="#ffffff" width="1" outline="#000000"/>
  </node>
  <node label="sinapate 1-glucosyltransferase" id="-1200">
    <att type="string" name="vizmap:vv10940Phenylpropanoid_biosynthesis_xml_me NODE_SHAPE" value="OCTAGON"/>
    <att type="string" name="vizmap:vv10940Phenylpropanoid_biosynthesis_xml NODE_FILL_COLOR" value="java.awt.Color[r=255,g=255,b=255]"/>
    <att type="string" name="canonicalName" value="sinapate 1-glucosyltransferase"/>
    <att type="string" name="vizmap:vv10940Phenylpropanoid_biosynthesis_xml_me NODE_WIDTH" value="130.0"/>
    <att type="string" name="vizmap:vv10940Phenylpropanoid_biosynthesis_xml_me NODE_HEIGHT" value="15.0"/>
    <att type="string" name="CELLDESIGNER_ALIAS" value="sa988"/>
    <att type="string" name="CELLDESIGNER_NODE_TYPE" value="PROTEIN"/>
    <att type="string" name="vizmap:vv10940Phenylpropanoid_biosynthesis_xml NODE_HEIGHT" value="15.0"/>
    <att type="string" name="vizmap:vv10940Phenylpropanoid_biosynthesis_xml NODE_WIDTH" value="130.0"/>
    <att type="string" name="CELLDESIGNER_SPECIES" value="E2_4_1_120"/>
    <att type="string" name="vizmap:vv10940Phenylpropanoid_biosynthesis_xml NODE_SHAPE" value="OCTAGON"/>
    <graphics type="OCTAGON" h="15.0" w="250.0" x="1719.0" y="85.0" fill="#ffffff" width="1" outline="#000000"/>
  </node>
  <node label="Chlorogenate" id="-1199">
    <att type="string" name="vizmap:vv10940Phenylpropanoid_biosynthesis_xml_me NODE_SHAPE" value="ELLIPSE"/>
    <att type="string" name="vizmap:vv10940Phenylpropanoid_biosynthesis_xml NODE_FILL_COLOR" value="java.awt.Color[r=255,g=255,b=255]"/>
    <att type="string" name="canonicalName" value="Chlorogenate"/>
    <att type="string" name="vizmap:vv10940Phenylpropanoid_biosynthesis_xml_me NODE_WIDTH" value="130.0"/>
    <att type="string" name="vizmap:vv10940Phenylpropanoid_biosynthesis_xml_me NODE_HEIGHT" value="15.0"/>
    <att type="string" name="CELLDESIGNER_ALIAS" value="sa993"/>
    <att type="string" name="CELLDESIGNER_NODE_TYPE" value="SIMPLE_MOLECULE"/>
    <att type="string" name="vizmap:vv10940Phenylpropanoid_biosynthesis_xml NODE_HEIGHT" value="15.0"/>
    <att type="string" name="vizmap:vv10940Phenylpropanoid_biosynthesis_xml NODE_WIDTH" value="130.0"/>
    <att type="string" name="CELLDESIGNER_SPECIES" value="C00852"/>
    <att type="string" name="vizmap:vv10940Phenylpropanoid_biosynthesis_xml NODE_SHAPE" value="ELLIPSE"/>
    <graphics type="ELLIPSE" h="15.0" w="200.0" x="984.0" y="556.5" fill="#ffffff" width="1" outline="#000000"/>
  </node>
  <node label="rGSVIVP00010117001" id="-1198">
    <att type="string" name="vizmap:vv10940Phenylpropanoid_biosynthesis_xml_me NODE_SHAPE" value="RECT"/>
    <att type="string" name="vizmap:vv10940Phenylpropanoid_biosynthesis_xml NODE_FILL_COLOR" value="java.awt.Color[r=255,g=255,b=255]"/>
    <att type="string" name="canonicalName" value="GSVIVP00010117001"/>
    <att type="string" name="vizmap:vv10940Phenylpropanoid_biosynthesis_xml_me NODE_WIDTH" value="130.0"/>
    <att type="string" name="vizmap:vv10940Phenylpropanoid_biosynthesis_xml_me NODE_HEIGHT" value="15.0"/>
    <att type="string" name="CELLDESIGNER_ALIAS" value="sa1037"/>
    <att type="string" name="CELLDESIGNER_NODE_TYPE" value="RNA"/>
    <att type="string" name="vizmap:vv10940Phenylpropanoid_biosynthesis_xml NODE_HEIGHT" value="15.0"/>
    <att type="string" name="vizmap:vv10940Phenylpropanoid_biosynthesis_xml NODE_WIDTH" value="130.0"/>
    <att type="string" name="CELLDESIGNER_SPECIES" value="GSVIVP00010117001"/>
    <att type="string" name="vizmap:vv10940Phenylpropanoid_biosynthesis_xml NODE_SHAPE" value="RECT"/>
    <graphics type="RECTANGLE" h="15.0" w="150.0" x="197.0" y="22.17739486694336" fill="#ffffff" width="1" outline="#000000"/>
  </node>
  <node label="rAY059638" id="-1197">
    <att type="string" name="vizmap:vv10940Phenylpropanoid_biosynthesis_xml_me NODE_SHAPE" value="RECT"/>
    <att type="string" name="vizmap:vv10940Phenylpropanoid_biosynthesis_xml NODE_FILL_COLOR" value="java.awt.Color[r=255,g=255,b=255]"/>
    <att type="string" name="canonicalName" value="AY059638"/>
    <att type="string" name="vizmap:vv10940Phenylpropanoid_biosynthesis_xml_me NODE_WIDTH" value="130.0"/>
    <att type="string" name="vizmap:vv10940Phenylpropanoid_biosynthesis_xml_me NODE_HEIGHT" value="15.0"/>
    <att type="string" name="CELLDESIGNER_ALIAS" value="sa1009"/>
    <att type="string" name="CELLDESIGNER_NODE_TYPE" value="RNA"/>
    <att type="string" name="vizmap:vv10940Phenylpropanoid_biosynthesis_xml NODE_HEIGHT" value="15.0"/>
    <att type="string" name="vizmap:vv10940Phenylpropanoid_biosynthesis_xml NODE_WIDTH" value="130.0"/>
    <att type="string" name="CELLDESIGNER_SPECIES" value="AY059638"/>
    <att type="string" name="vizmap:vv10940Phenylpropanoid_biosynthesis_xml NODE_SHAPE" value="RECT"/>
    <graphics type="RECTANGLE" h="15.0" w="150.0" x="197.0" y="38.939579010009766" fill="#ffffff" width="1" outline="#000000"/>
  </node>
  <node label="rGSVIVP00008253001" id="-1196">
    <att type="string" name="vizmap:vv10940Phenylpropanoid_biosynthesis_xml_me NODE_SHAPE" value="RECT"/>
    <att type="string" name="vizmap:vv10940Phenylpropanoid_biosynthesis_xml NODE_FILL_COLOR" value="java.awt.Color[r=255,g=255,b=255]"/>
    <att type="string" name="canonicalName" value="GSVIVP00008253001"/>
    <att type="string" name="vizmap:vv10940Phenylpropanoid_biosynthesis_xml_me NODE_WIDTH" value="130.0"/>
    <att type="string" name="vizmap:vv10940Phenylpropanoid_biosynthesis_xml_me NODE_HEIGHT" value="15.0"/>
    <att type="string" name="CELLDESIGNER_ALIAS" value="sa1008"/>
    <att type="string" name="CELLDESIGNER_NODE_TYPE" value="RNA"/>
    <att type="string" name="vizmap:vv10940Phenylpropanoid_biosynthesis_xml NODE_HEIGHT" value="15.0"/>
    <att type="string" name="vizmap:vv10940Phenylpropanoid_biosynthesis_xml NODE_WIDTH" value="130.0"/>
    <att type="string" name="CELLDESIGNER_SPECIES" value="GSVIVP00008253001"/>
    <att type="string" name="vizmap:vv10940Phenylpropanoid_biosynthesis_xml NODE_SHAPE" value="RECT"/>
    <graphics type="RECTANGLE" h="15.0" w="150.0" x="197.0" y="55.701759338378906" fill="#ffffff" width="1" outline="#000000"/>
  </node>
  <node label="rGSVIVP00009216001" id="-1195">
    <att type="string" name="vizmap:vv10940Phenylpropanoid_biosynthesis_xml_me NODE_SHAPE" value="RECT"/>
    <att type="string" name="vizmap:vv10940Phenylpropanoid_biosynthesis_xml NODE_FILL_COLOR" value="java.awt.Color[r=255,g=255,b=255]"/>
    <att type="string" name="canonicalName" value="GSVIVP00009216001"/>
    <att type="string" name="vizmap:vv10940Phenylpropanoid_biosynthesis_xml_me NODE_WIDTH" value="130.0"/>
    <att type="string" name="vizmap:vv10940Phenylpropanoid_biosynthesis_xml_me NODE_HEIGHT" value="15.0"/>
    <att type="string" name="CELLDESIGNER_ALIAS" value="sa1007"/>
    <att type="string" name="CELLDESIGNER_NODE_TYPE" value="RNA"/>
    <att type="string" name="vizmap:vv10940Phenylpropanoid_biosynthesis_xml NODE_HEIGHT" value="15.0"/>
    <att type="string" name="vizmap:vv10940Phenylpropanoid_biosynthesis_xml NODE_WIDTH" value="130.0"/>
    <att type="string" name="CELLDESIGNER_SPECIES" value="GSVIVP00009216001"/>
    <att type="string" name="vizmap:vv10940Phenylpropanoid_biosynthesis_xml NODE_SHAPE" value="RECT"/>
    <graphics type="RECTANGLE" h="15.0" w="150.0" x="197.0" y="72.46394348144531" fill="#ffffff" width="1" outline="#000000"/>
  </node>
  <node label="rGSVIVP00007779001" id="-1194">
    <att type="string" name="vizmap:vv10940Phenylpropanoid_biosynthesis_xml_me NODE_SHAPE" value="RECT"/>
    <att type="string" name="vizmap:vv10940Phenylpropanoid_biosynthesis_xml NODE_FILL_COLOR" value="java.awt.Color[r=255,g=255,b=255]"/>
    <att type="string" name="canonicalName" value="GSVIVP00007779001"/>
    <att type="string" name="vizmap:vv10940Phenylpropanoid_biosynthesis_xml_me NODE_WIDTH" value="130.0"/>
    <att type="string" name="vizmap:vv10940Phenylpropanoid_biosynthesis_xml_me NODE_HEIGHT" value="15.0"/>
    <att type="string" name="CELLDESIGNER_ALIAS" value="sa1006"/>
    <att type="string" name="CELLDESIGNER_NODE_TYPE" value="RNA"/>
    <att type="string" name="vizmap:vv10940Phenylpropanoid_biosynthesis_xml NODE_HEIGHT" value="15.0"/>
    <att type="string" name="vizmap:vv10940Phenylpropanoid_biosynthesis_xml NODE_WIDTH" value="130.0"/>
    <att type="string" name="CELLDESIGNER_SPECIES" value="GSVIVP00007779001"/>
    <att type="string" name="vizmap:vv10940Phenylpropanoid_biosynthesis_xml NODE_SHAPE" value="RECT"/>
    <graphics type="RECTANGLE" h="15.0" w="150.0" x="197.0" y="89.22612762451172" fill="#ffffff" width="1" outline="#000000"/>
  </node>
  <node label="rGSVIVP00009229001" id="-1193">
    <att type="string" name="vizmap:vv10940Phenylpropanoid_biosynthesis_xml_me NODE_SHAPE" value="RECT"/>
    <att type="string" name="vizmap:vv10940Phenylpropanoid_biosynthesis_xml NODE_FILL_COLOR" value="java.awt.Color[r=255,g=255,b=255]"/>
    <att type="string" name="canonicalName" value="GSVIVP00009229001"/>
    <att type="string" name="vizmap:vv10940Phenylpropanoid_biosynthesis_xml_me NODE_WIDTH" value="130.0"/>
    <att type="string" name="vizmap:vv10940Phenylpropanoid_biosynthesis_xml_me NODE_HEIGHT" value="15.0"/>
    <att type="string" name="CELLDESIGNER_ALIAS" value="sa1005"/>
    <att type="string" name="CELLDESIGNER_NODE_TYPE" value="RNA"/>
    <att type="string" name="vizmap:vv10940Phenylpropanoid_biosynthesis_xml NODE_HEIGHT" value="15.0"/>
    <att type="string" name="vizmap:vv10940Phenylpropanoid_biosynthesis_xml NODE_WIDTH" value="130.0"/>
    <att type="string" name="CELLDESIGNER_SPECIES" value="GSVIVP00009229001"/>
    <att type="string" name="vizmap:vv10940Phenylpropanoid_biosynthesis_xml NODE_SHAPE" value="RECT"/>
    <graphics type="RECTANGLE" h="15.0" w="150.0" x="197.0" y="105.98831176757812" fill="#ffffff" width="1" outline="#000000"/>
  </node>
  <node label="rGSVIVP00009232001" id="-1192">
    <att type="string" name="vizmap:vv10940Phenylpropanoid_biosynthesis_xml_me NODE_SHAPE" value="RECT"/>
    <att type="string" name="vizmap:vv10940Phenylpropanoid_biosynthesis_xml NODE_FILL_COLOR" value="java.awt.Color[r=255,g=255,b=255]"/>
    <att type="string" name="canonicalName" value="GSVIVP00009232001"/>
    <att type="string" name="vizmap:vv10940Phenylpropanoid_biosynthesis_xml_me NODE_WIDTH" value="130.0"/>
    <att type="string" name="vizmap:vv10940Phenylpropanoid_biosynthesis_xml_me NODE_HEIGHT" value="15.0"/>
    <att type="string" name="CELLDESIGNER_ALIAS" value="sa1004"/>
    <att type="string" name="CELLDESIGNER_NODE_TYPE" value="RNA"/>
    <att type="string" name="vizmap:vv10940Phenylpropanoid_biosynthesis_xml NODE_HEIGHT" value="15.0"/>
    <att type="string" name="vizmap:vv10940Phenylpropanoid_biosynthesis_xml NODE_WIDTH" value="130.0"/>
    <att type="string" name="CELLDESIGNER_SPECIES" value="GSVIVP00009232001"/>
    <att type="string" name="vizmap:vv10940Phenylpropanoid_biosynthesis_xml NODE_SHAPE" value="RECT"/>
    <graphics type="RECTANGLE" h="15.0" w="150.0" x="197.0" y="122.75048828125" fill="#ffffff" width="1" outline="#000000"/>
  </node>
  <node label="rGSVIVP00007364001" id="-1191">
    <att type="string" name="vizmap:vv10940Phenylpropanoid_biosynthesis_xml_me NODE_SHAPE" value="RECT"/>
    <att type="string" name="vizmap:vv10940Phenylpropanoid_biosynthesis_xml NODE_FILL_COLOR" value="java.awt.Color[r=255,g=255,b=255]"/>
    <att type="string" name="canonicalName" value="GSVIVP00007364001"/>
    <att type="string" name="vizmap:vv10940Phenylpropanoid_biosynthesis_xml_me NODE_WIDTH" value="130.0"/>
    <att type="string" name="vizmap:vv10940Phenylpropanoid_biosynthesis_xml_me NODE_HEIGHT" value="15.0"/>
    <att type="string" name="CELLDESIGNER_ALIAS" value="sa1003"/>
    <att type="string" name="CELLDESIGNER_NODE_TYPE" value="RNA"/>
    <att type="string" name="vizmap:vv10940Phenylpropanoid_biosynthesis_xml NODE_HEIGHT" value="15.0"/>
    <att type="string" name="vizmap:vv10940Phenylpropanoid_biosynthesis_xml NODE_WIDTH" value="130.0"/>
    <att type="string" name="CELLDESIGNER_SPECIES" value="GSVIVP00007364001"/>
    <att type="string" name="vizmap:vv10940Phenylpropanoid_biosynthesis_xml NODE_SHAPE" value="RECT"/>
    <graphics type="RECTANGLE" h="15.0" w="150.0" x="197.0" y="139.51268005371094" fill="#ffffff" width="1" outline="#000000"/>
  </node>
  <node label="rGSVIVP00009234001" id="-1190">
    <att type="string" name="vizmap:vv10940Phenylpropanoid_biosynthesis_xml_me NODE_SHAPE" value="RECT"/>
    <att type="string" name="vizmap:vv10940Phenylpropanoid_biosynthesis_xml NODE_FILL_COLOR" value="java.awt.Color[r=255,g=255,b=255]"/>
    <att type="string" name="canonicalName" value="GSVIVP00009234001"/>
    <att type="string" name="vizmap:vv10940Phenylpropanoid_biosynthesis_xml_me NODE_WIDTH" value="130.0"/>
    <att type="string" name="vizmap:vv10940Phenylpropanoid_biosynthesis_xml_me NODE_HEIGHT" value="15.0"/>
    <att type="string" name="CELLDESIGNER_ALIAS" value="sa1002"/>
    <att type="string" name="CELLDESIGNER_NODE_TYPE" value="RNA"/>
    <att type="string" name="vizmap:vv10940Phenylpropanoid_biosynthesis_xml NODE_HEIGHT" value="15.0"/>
    <att type="string" name="vizmap:vv10940Phenylpropanoid_biosynthesis_xml NODE_WIDTH" value="130.0"/>
    <att type="string" name="CELLDESIGNER_SPECIES" value="GSVIVP00009234001"/>
    <att type="string" name="vizmap:vv10940Phenylpropanoid_biosynthesis_xml NODE_SHAPE" value="RECT"/>
    <graphics type="RECTANGLE" h="15.0" w="150.0" x="197.0" y="156.2748565673828" fill="#ffffff" width="1" outline="#000000"/>
  </node>
  <node label="rGSVIVP00031883001" id="-1189">
    <att type="string" name="vizmap:vv10940Phenylpropanoid_biosynthesis_xml_me NODE_SHAPE" value="RECT"/>
    <att type="string" name="vizmap:vv10940Phenylpropanoid_biosynthesis_xml NODE_FILL_COLOR" value="java.awt.Color[r=255,g=255,b=255]"/>
    <att type="string" name="canonicalName" value="GSVIVP00031883001"/>
    <att type="string" name="vizmap:vv10940Phenylpropanoid_biosynthesis_xml_me NODE_WIDTH" value="130.0"/>
    <att type="string" name="vizmap:vv10940Phenylpropanoid_biosynthesis_xml_me NODE_HEIGHT" value="15.0"/>
    <att type="string" name="CELLDESIGNER_ALIAS" value="sa1029"/>
    <att type="string" name="CELLDESIGNER_NODE_TYPE" value="RNA"/>
    <att type="string" name="vizmap:vv10940Phenylpropanoid_biosynthesis_xml NODE_HEIGHT" value="15.0"/>
    <att type="string" name="vizmap:vv10940Phenylpropanoid_biosynthesis_xml NODE_WIDTH" value="130.0"/>
    <att type="string" name="CELLDESIGNER_SPECIES" value="GSVIVP00031883001"/>
    <att type="string" name="vizmap:vv10940Phenylpropanoid_biosynthesis_xml NODE_SHAPE" value="RECT"/>
    <graphics type="RECTANGLE" h="15.0" w="150.0" x="197.0" y="189.79922485351562" fill="#ffffff" width="1" outline="#000000"/>
  </node>
  <node label="rGSVIVP00009228001" id="-1188">
    <att type="string" name="vizmap:vv10940Phenylpropanoid_biosynthesis_xml_me NODE_SHAPE" value="RECT"/>
    <att type="string" name="vizmap:vv10940Phenylpropanoid_biosynthesis_xml NODE_FILL_COLOR" value="java.awt.Color[r=255,g=255,b=255]"/>
    <att type="string" name="canonicalName" value="GSVIVP00009228001"/>
    <att type="string" name="vizmap:vv10940Phenylpropanoid_biosynthesis_xml_me NODE_WIDTH" value="130.0"/>
    <att type="string" name="vizmap:vv10940Phenylpropanoid_biosynthesis_xml_me NODE_HEIGHT" value="15.0"/>
    <att type="string" name="CELLDESIGNER_ALIAS" value="sa1030"/>
    <att type="string" name="CELLDESIGNER_NODE_TYPE" value="RNA"/>
    <att type="string" name="vizmap:vv10940Phenylpropanoid_biosynthesis_xml NODE_HEIGHT" value="15.0"/>
    <att type="string" name="vizmap:vv10940Phenylpropanoid_biosynthesis_xml NODE_WIDTH" value="130.0"/>
    <att type="string" name="CELLDESIGNER_SPECIES" value="GSVIVP00009228001"/>
    <att type="string" name="vizmap:vv10940Phenylpropanoid_biosynthesis_xml NODE_SHAPE" value="RECT"/>
    <graphics type="RECTANGLE" h="15.0" w="150.0" x="197.0" y="206.56141662597656" fill="#ffffff" width="1" outline="#000000"/>
  </node>
  <node label="rGSVIVP00007357001" id="-1187">
    <att type="string" name="vizmap:vv10940Phenylpropanoid_biosynthesis_xml_me NODE_SHAPE" value="RECT"/>
    <att type="string" name="vizmap:vv10940Phenylpropanoid_biosynthesis_xml NODE_FILL_COLOR" value="java.awt.Color[r=255,g=255,b=255]"/>
    <att type="string" name="canonicalName" value="GSVIVP00007357001"/>
    <att type="string" name="vizmap:vv10940Phenylpropanoid_biosynthesis_xml_me NODE_WIDTH" value="130.0"/>
    <att type="string" name="vizmap:vv10940Phenylpropanoid_biosynthesis_xml_me NODE_HEIGHT" value="15.0"/>
    <att type="string" name="CELLDESIGNER_ALIAS" value="sa1031"/>
    <att type="string" name="CELLDESIGNER_NODE_TYPE" value="RNA"/>
    <att type="string" name="vizmap:vv10940Phenylpropanoid_biosynthesis_xml NODE_HEIGHT" value="15.0"/>
    <att type="string" name="vizmap:vv10940Phenylpropanoid_biosynthesis_xml NODE_WIDTH" value="130.0"/>
    <att type="string" name="CELLDESIGNER_SPECIES" value="GSVIVP00007357001"/>
    <att type="string" name="vizmap:vv10940Phenylpropanoid_biosynthesis_xml NODE_SHAPE" value="RECT"/>
    <graphics type="RECTANGLE" h="15.0" w="150.0" x="197.0" y="223.32359313964844" fill="#ffffff" width="1" outline="#000000"/>
  </node>
  <node label="rGSVIVP00007358001" id="-1186">
    <att type="string" name="vizmap:vv10940Phenylpropanoid_biosynthesis_xml_me NODE_SHAPE" value="RECT"/>
    <att type="string" name="vizmap:vv10940Phenylpropanoid_biosynthesis_xml NODE_FILL_COLOR" value="java.awt.Color[r=255,g=255,b=255]"/>
    <att type="string" name="canonicalName" value="GSVIVP00007358001"/>
    <att type="string" name="vizmap:vv10940Phenylpropanoid_biosynthesis_xml_me NODE_WIDTH" value="130.0"/>
    <att type="string" name="vizmap:vv10940Phenylpropanoid_biosynthesis_xml_me NODE_HEIGHT" value="15.0"/>
    <att type="string" name="CELLDESIGNER_ALIAS" value="sa1032"/>
    <att type="string" name="CELLDESIGNER_NODE_TYPE" value="RNA"/>
    <att type="string" name="vizmap:vv10940Phenylpropanoid_biosynthesis_xml NODE_HEIGHT" value="15.0"/>
    <att type="string" name="vizmap:vv10940Phenylpropanoid_biosynthesis_xml NODE_WIDTH" value="130.0"/>
    <att type="string" name="CELLDESIGNER_SPECIES" value="GSVIVP00007358001"/>
    <att type="string" name="vizmap:vv10940Phenylpropanoid_biosynthesis_xml NODE_SHAPE" value="RECT"/>
    <graphics type="RECTANGLE" h="15.0" w="150.0" x="197.0" y="240.08575439453125" fill="#ffffff" width="1" outline="#000000"/>
  </node>
  <node label="rGSVIVP00009225001" id="-1185">
    <att type="string" name="vizmap:vv10940Phenylpropanoid_biosynthesis_xml_me NODE_SHAPE" value="RECT"/>
    <att type="string" name="vizmap:vv10940Phenylpropanoid_biosynthesis_xml NODE_FILL_COLOR" value="java.awt.Color[r=255,g=255,b=255]"/>
    <att type="string" name="canonicalName" value="GSVIVP00009225001"/>
    <att type="string" name="vizmap:vv10940Phenylpropanoid_biosynthesis_xml_me NODE_WIDTH" value="130.0"/>
    <att type="string" name="vizmap:vv10940Phenylpropanoid_biosynthesis_xml_me NODE_HEIGHT" value="15.0"/>
    <att type="string" name="CELLDESIGNER_ALIAS" value="sa1034"/>
    <att type="string" name="CELLDESIGNER_NODE_TYPE" value="RNA"/>
    <att type="string" name="vizmap:vv10940Phenylpropanoid_biosynthesis_xml NODE_HEIGHT" value="15.0"/>
    <att type="string" name="vizmap:vv10940Phenylpropanoid_biosynthesis_xml NODE_WIDTH" value="130.0"/>
    <att type="string" name="CELLDESIGNER_SPECIES" value="GSVIVP00009225001"/>
    <att type="string" name="vizmap:vv10940Phenylpropanoid_biosynthesis_xml NODE_SHAPE" value="RECT"/>
    <graphics type="RECTANGLE" h="15.0" w="150.0" x="197.0" y="256.84796142578125" fill="#ffffff" width="1" outline="#000000"/>
  </node>
  <node label="rGSVIVP00004047001" id="-1184">
    <att type="string" name="vizmap:vv10940Phenylpropanoid_biosynthesis_xml_me NODE_SHAPE" value="RECT"/>
    <att type="string" name="vizmap:vv10940Phenylpropanoid_biosynthesis_xml NODE_FILL_COLOR" value="java.awt.Color[r=255,g=255,b=255]"/>
    <att type="string" name="canonicalName" value="GSVIVP00004047001"/>
    <att type="string" name="vizmap:vv10940Phenylpropanoid_biosynthesis_xml_me NODE_WIDTH" value="130.0"/>
    <att type="string" name="vizmap:vv10940Phenylpropanoid_biosynthesis_xml_me NODE_HEIGHT" value="15.0"/>
    <att type="string" name="CELLDESIGNER_ALIAS" value="sa1035"/>
    <att type="string" name="CELLDESIGNER_NODE_TYPE" value="RNA"/>
    <att type="string" name="vizmap:vv10940Phenylpropanoid_biosynthesis_xml NODE_HEIGHT" value="15.0"/>
    <att type="string" name="vizmap:vv10940Phenylpropanoid_biosynthesis_xml NODE_WIDTH" value="130.0"/>
    <att type="string" name="CELLDESIGNER_SPECIES" value="GSVIVP00004047001"/>
    <att type="string" name="vizmap:vv10940Phenylpropanoid_biosynthesis_xml NODE_SHAPE" value="RECT"/>
    <graphics type="RECTANGLE" h="15.0" w="150.0" x="197.0" y="273.6101379394531" fill="#ffffff" width="1" outline="#000000"/>
  </node>
  <node label="rGSVIVP00023306001" id="-1183">
    <att type="string" name="vizmap:vv10940Phenylpropanoid_biosynthesis_xml_me NODE_SHAPE" value="RECT"/>
    <att type="string" name="vizmap:vv10940Phenylpropanoid_biosynthesis_xml NODE_FILL_COLOR" value="java.awt.Color[r=255,g=255,b=255]"/>
    <att type="string" name="canonicalName" value="GSVIVP00023306001"/>
    <att type="string" name="vizmap:vv10940Phenylpropanoid_biosynthesis_xml_me NODE_WIDTH" value="130.0"/>
    <att type="string" name="vizmap:vv10940Phenylpropanoid_biosynthesis_xml_me NODE_HEIGHT" value="15.0"/>
    <att type="string" name="CELLDESIGNER_ALIAS" value="sa1039"/>
    <att type="string" name="CELLDESIGNER_NODE_TYPE" value="RNA"/>
    <att type="string" name="vizmap:vv10940Phenylpropanoid_biosynthesis_xml NODE_HEIGHT" value="15.0"/>
    <att type="string" name="vizmap:vv10940Phenylpropanoid_biosynthesis_xml NODE_WIDTH" value="130.0"/>
    <att type="string" name="CELLDESIGNER_SPECIES" value="GSVIVP00023306001"/>
    <att type="string" name="vizmap:vv10940Phenylpropanoid_biosynthesis_xml NODE_SHAPE" value="RECT"/>
    <graphics type="RECTANGLE" h="15.0" w="150.0" x="918.48388671875" y="473.0967712402344" fill="#ffffff" width="1" outline="#000000"/>
  </node>
  <node label="coumarate 3-hydroxylase" id="-1182">
    <att type="string" name="vizmap:vv10940Phenylpropanoid_biosynthesis_xml_me NODE_SHAPE" value="OCTAGON"/>
    <att type="string" name="vizmap:vv10940Phenylpropanoid_biosynthesis_xml NODE_FILL_COLOR" value="java.awt.Color[r=255,g=255,b=255]"/>
    <att type="string" name="canonicalName" value="coumarate 3-hydroxylase"/>
    <att type="string" name="vizmap:vv10940Phenylpropanoid_biosynthesis_xml_me NODE_WIDTH" value="130.0"/>
    <att type="string" name="vizmap:vv10940Phenylpropanoid_biosynthesis_xml_me NODE_HEIGHT" value="15.0"/>
    <att type="string" name="CELLDESIGNER_ALIAS" value="e15"/>
    <att type="string" name="CELLDESIGNER_NODE_TYPE" value="PROTEIN"/>
    <att type="string" name="vizmap:vv10940Phenylpropanoid_biosynthesis_xml NODE_HEIGHT" value="15.0"/>
    <att type="string" name="vizmap:vv10940Phenylpropanoid_biosynthesis_xml NODE_WIDTH" value="130.0"/>
    <att type="string" name="CELLDESIGNER_SPECIES" value="K09754"/>
    <att type="string" name="vizmap:vv10940Phenylpropanoid_biosynthesis_xml NODE_SHAPE" value="OCTAGON"/>
    <graphics type="OCTAGON" h="15.0" w="250.0" x="869.0" y="457.0" fill="#ffffff" width="1" outline="#000000"/>
  </node>
  <node label="ferulate 5-hydroxylase" id="-1181">
    <att type="string" name="vizmap:vv10940Phenylpropanoid_biosynthesis_xml_me NODE_SHAPE" value="OCTAGON"/>
    <att type="string" name="vizmap:vv10940Phenylpropanoid_biosynthesis_xml NODE_FILL_COLOR" value="java.awt.Color[r=255,g=255,b=255]"/>
    <att type="string" name="canonicalName" value="ferulate 5-hydroxylase"/>
    <att type="string" name="vizmap:vv10940Phenylpropanoid_biosynthesis_xml_me NODE_WIDTH" value="130.0"/>
    <att type="string" name="vizmap:vv10940Phenylpropanoid_biosynthesis_xml_me NODE_HEIGHT" value="15.0"/>
    <att type="string" name="CELLDESIGNER_ALIAS" value="sa980"/>
    <att type="string" name="CELLDESIGNER_NODE_TYPE" value="PROTEIN"/>
    <att type="string" name="vizmap:vv10940Phenylpropanoid_biosynthesis_xml NODE_HEIGHT" value="15.0"/>
    <att type="string" name="vizmap:vv10940Phenylpropanoid_biosynthesis_xml NODE_WIDTH" value="130.0"/>
    <att type="string" name="CELLDESIGNER_SPECIES" value="K09755"/>
    <att type="string" name="vizmap:vv10940Phenylpropanoid_biosynthesis_xml NODE_SHAPE" value="OCTAGON"/>
    <graphics type="OCTAGON" h="15.0" w="250.0" x="1432.0" y="89.0" fill="#ffffff" width="1" outline="#000000"/>
  </node>
  <node label="rGSVIVP00036840001" id="-1180">
    <att type="string" name="vizmap:vv10940Phenylpropanoid_biosynthesis_xml_me NODE_SHAPE" value="RECT"/>
    <att type="string" name="vizmap:vv10940Phenylpropanoid_biosynthesis_xml NODE_FILL_COLOR" value="java.awt.Color[r=255,g=255,b=255]"/>
    <att type="string" name="canonicalName" value="GSVIVP00036840001"/>
    <att type="string" name="vizmap:vv10940Phenylpropanoid_biosynthesis_xml_me NODE_WIDTH" value="130.0"/>
    <att type="string" name="vizmap:vv10940Phenylpropanoid_biosynthesis_xml_me NODE_HEIGHT" value="15.0"/>
    <att type="string" name="CELLDESIGNER_ALIAS" value="sa1040"/>
    <att type="string" name="CELLDESIGNER_NODE_TYPE" value="RNA"/>
    <att type="string" name="vizmap:vv10940Phenylpropanoid_biosynthesis_xml NODE_HEIGHT" value="15.0"/>
    <att type="string" name="vizmap:vv10940Phenylpropanoid_biosynthesis_xml NODE_WIDTH" value="130.0"/>
    <att type="string" name="CELLDESIGNER_SPECIES" value="GSVIVP00036840001"/>
    <att type="string" name="vizmap:vv10940Phenylpropanoid_biosynthesis_xml NODE_SHAPE" value="RECT"/>
    <graphics type="RECTANGLE" h="15.0" w="150.0" x="1404.0" y="250.6129150390625" fill="#ffffff" width="1" outline="#000000"/>
  </node>
  <node label="rGSVIVP00031799001" id="-1179">
    <att type="string" name="vizmap:vv10940Phenylpropanoid_biosynthesis_xml_me NODE_SHAPE" value="RECT"/>
    <att type="string" name="vizmap:vv10940Phenylpropanoid_biosynthesis_xml NODE_FILL_COLOR" value="java.awt.Color[r=255,g=255,b=255]"/>
    <att type="string" name="canonicalName" value="GSVIVP00031799001"/>
    <att type="string" name="vizmap:vv10940Phenylpropanoid_biosynthesis_xml_me NODE_WIDTH" value="130.0"/>
    <att type="string" name="vizmap:vv10940Phenylpropanoid_biosynthesis_xml_me NODE_HEIGHT" value="15.0"/>
    <att type="string" name="CELLDESIGNER_ALIAS" value="sa1061"/>
    <att type="string" name="CELLDESIGNER_NODE_TYPE" value="RNA"/>
    <att type="string" name="vizmap:vv10940Phenylpropanoid_biosynthesis_xml NODE_HEIGHT" value="15.0"/>
    <att type="string" name="vizmap:vv10940Phenylpropanoid_biosynthesis_xml NODE_WIDTH" value="130.0"/>
    <att type="string" name="CELLDESIGNER_SPECIES" value="GSVIVP00031799001"/>
    <att type="string" name="vizmap:vv10940Phenylpropanoid_biosynthesis_xml NODE_SHAPE" value="RECT"/>
    <graphics type="RECTANGLE" h="15.0" w="150.0" x="1908.0" y="943.9686279296875" fill="#ffffff" width="1" outline="#000000"/>
  </node>
  <node label="rGSVIVP00026182001" id="-1178">
    <att type="string" name="vizmap:vv10940Phenylpropanoid_biosynthesis_xml_me NODE_SHAPE" value="RECT"/>
    <att type="string" name="vizmap:vv10940Phenylpropanoid_biosynthesis_xml NODE_FILL_COLOR" value="java.awt.Color[r=255,g=255,b=255]"/>
    <att type="string" name="canonicalName" value="GSVIVP00026182001"/>
    <att type="string" name="vizmap:vv10940Phenylpropanoid_biosynthesis_xml_me NODE_WIDTH" value="130.0"/>
    <att type="string" name="vizmap:vv10940Phenylpropanoid_biosynthesis_xml_me NODE_HEIGHT" value="15.0"/>
    <att type="string" name="CELLDESIGNER_ALIAS" value="sa1059"/>
    <att type="string" name="CELLDESIGNER_NODE_TYPE" value="RNA"/>
    <att type="string" name="vizmap:vv10940Phenylpropanoid_biosynthesis_xml NODE_HEIGHT" value="15.0"/>
    <att type="string" name="vizmap:vv10940Phenylpropanoid_biosynthesis_xml NODE_WIDTH" value="130.0"/>
    <att type="string" name="CELLDESIGNER_SPECIES" value="GSVIVP00026182001"/>
    <att type="string" name="vizmap:vv10940Phenylpropanoid_biosynthesis_xml NODE_SHAPE" value="RECT"/>
    <graphics type="RECTANGLE" h="15.0" w="150.0" x="1908.0" y="960.2967529296875" fill="#ffffff" width="1" outline="#000000"/>
  </node>
  <node label="rGSVIVP00026179001" id="-1177">
    <att type="string" name="vizmap:vv10940Phenylpropanoid_biosynthesis_xml_me NODE_SHAPE" value="RECT"/>
    <att type="string" name="vizmap:vv10940Phenylpropanoid_biosynthesis_xml NODE_FILL_COLOR" value="java.awt.Color[r=255,g=255,b=255]"/>
    <att type="string" name="canonicalName" value="GSVIVP00026179001"/>
    <att type="string" name="vizmap:vv10940Phenylpropanoid_biosynthesis_xml_me NODE_WIDTH" value="130.0"/>
    <att type="string" name="vizmap:vv10940Phenylpropanoid_biosynthesis_xml_me NODE_HEIGHT" value="15.0"/>
    <att type="string" name="CELLDESIGNER_ALIAS" value="sa1057"/>
    <att type="string" name="CELLDESIGNER_NODE_TYPE" value="RNA"/>
    <att type="string" name="vizmap:vv10940Phenylpropanoid_biosynthesis_xml NODE_HEIGHT" value="15.0"/>
    <att type="string" name="vizmap:vv10940Phenylpropanoid_biosynthesis_xml NODE_WIDTH" value="130.0"/>
    <att type="string" name="CELLDESIGNER_SPECIES" value="GSVIVP00026179001"/>
    <att type="string" name="vizmap:vv10940Phenylpropanoid_biosynthesis_xml NODE_SHAPE" value="RECT"/>
    <graphics type="RECTANGLE" h="15.0" w="150.0" x="1908.0" y="976.6248168945312" fill="#ffffff" width="1" outline="#000000"/>
  </node>
  <node label="rGSVIVP00005864001" id="-1176">
    <att type="string" name="vizmap:vv10940Phenylpropanoid_biosynthesis_xml_me NODE_SHAPE" value="RECT"/>
    <att type="string" name="vizmap:vv10940Phenylpropanoid_biosynthesis_xml NODE_FILL_COLOR" value="java.awt.Color[r=255,g=255,b=255]"/>
    <att type="string" name="canonicalName" value="GSVIVP00005864001"/>
    <att type="string" name="vizmap:vv10940Phenylpropanoid_biosynthesis_xml_me NODE_WIDTH" value="130.0"/>
    <att type="string" name="vizmap:vv10940Phenylpropanoid_biosynthesis_xml_me NODE_HEIGHT" value="15.0"/>
    <att type="string" name="CELLDESIGNER_ALIAS" value="sa1055"/>
    <att type="string" name="CELLDESIGNER_NODE_TYPE" value="RNA"/>
    <att type="string" name="vizmap:vv10940Phenylpropanoid_biosynthesis_xml NODE_HEIGHT" value="15.0"/>
    <att type="string" name="vizmap:vv10940Phenylpropanoid_biosynthesis_xml NODE_WIDTH" value="130.0"/>
    <att type="string" name="CELLDESIGNER_SPECIES" value="GSVIVP00005864001"/>
    <att type="string" name="vizmap:vv10940Phenylpropanoid_biosynthesis_xml NODE_SHAPE" value="RECT"/>
    <graphics type="RECTANGLE" h="15.0" w="150.0" x="1908.0" y="992.9529418945312" fill="#ffffff" width="1" outline="#000000"/>
  </node>
  <node label="rTC56526" id="-1175">
    <att type="string" name="vizmap:vv10940Phenylpropanoid_biosynthesis_xml_me NODE_SHAPE" value="RECT"/>
    <att type="string" name="vizmap:vv10940Phenylpropanoid_biosynthesis_xml NODE_FILL_COLOR" value="java.awt.Color[r=255,g=255,b=255]"/>
    <att type="string" name="canonicalName" value="TC56526"/>
    <att type="string" name="vizmap:vv10940Phenylpropanoid_biosynthesis_xml_me NODE_WIDTH" value="130.0"/>
    <att type="string" name="vizmap:vv10940Phenylpropanoid_biosynthesis_xml_me NODE_HEIGHT" value="15.0"/>
    <att type="string" name="CELLDESIGNER_ALIAS" value="sa1051"/>
    <att type="string" name="CELLDESIGNER_NODE_TYPE" value="RNA"/>
    <att type="string" name="vizmap:vv10940Phenylpropanoid_biosynthesis_xml NODE_HEIGHT" value="15.0"/>
    <att type="string" name="vizmap:vv10940Phenylpropanoid_biosynthesis_xml NODE_WIDTH" value="130.0"/>
    <att type="string" name="CELLDESIGNER_SPECIES" value="TC56526"/>
    <att type="string" name="vizmap:vv10940Phenylpropanoid_biosynthesis_xml NODE_SHAPE" value="RECT"/>
    <graphics type="RECTANGLE" h="15.0" w="150.0" x="1908.0" y="1009.281005859375" fill="#ffffff" width="1" outline="#000000"/>
  </node>
  <node label="rGSVIVP00000576001" id="-1174">
    <att type="string" name="vizmap:vv10940Phenylpropanoid_biosynthesis_xml_me NODE_SHAPE" value="RECT"/>
    <att type="string" name="vizmap:vv10940Phenylpropanoid_biosynthesis_xml NODE_FILL_COLOR" value="java.awt.Color[r=255,g=255,b=255]"/>
    <att type="string" name="canonicalName" value="GSVIVP00000576001"/>
    <att type="string" name="vizmap:vv10940Phenylpropanoid_biosynthesis_xml_me NODE_WIDTH" value="130.0"/>
    <att type="string" name="vizmap:vv10940Phenylpropanoid_biosynthesis_xml_me NODE_HEIGHT" value="15.0"/>
    <att type="string" name="CELLDESIGNER_ALIAS" value="sa1046"/>
    <att type="string" name="CELLDESIGNER_NODE_TYPE" value="RNA"/>
    <att type="string" name="vizmap:vv10940Phenylpropanoid_biosynthesis_xml NODE_HEIGHT" value="15.0"/>
    <att type="string" name="vizmap:vv10940Phenylpropanoid_biosynthesis_xml NODE_WIDTH" value="130.0"/>
    <att type="string" name="CELLDESIGNER_SPECIES" value="GSVIVP00000576001"/>
    <att type="string" name="vizmap:vv10940Phenylpropanoid_biosynthesis_xml NODE_SHAPE" value="RECT"/>
    <graphics type="RECTANGLE" h="15.0" w="150.0" x="1908.0" y="1025.609130859375" fill="#ffffff" width="1" outline="#000000"/>
  </node>
  <node label="rGSVIVP00025990001" id="-1173">
    <att type="string" name="vizmap:vv10940Phenylpropanoid_biosynthesis_xml_me NODE_SHAPE" value="RECT"/>
    <att type="string" name="vizmap:vv10940Phenylpropanoid_biosynthesis_xml NODE_FILL_COLOR" value="java.awt.Color[r=255,g=255,b=255]"/>
    <att type="string" name="canonicalName" value="GSVIVP00025990001"/>
    <att type="string" name="vizmap:vv10940Phenylpropanoid_biosynthesis_xml_me NODE_WIDTH" value="130.0"/>
    <att type="string" name="vizmap:vv10940Phenylpropanoid_biosynthesis_xml_me NODE_HEIGHT" value="15.0"/>
    <att type="string" name="CELLDESIGNER_ALIAS" value="sa1045"/>
    <att type="string" name="CELLDESIGNER_NODE_TYPE" value="RNA"/>
    <att type="string" name="vizmap:vv10940Phenylpropanoid_biosynthesis_xml NODE_HEIGHT" value="15.0"/>
    <att type="string" name="vizmap:vv10940Phenylpropanoid_biosynthesis_xml NODE_WIDTH" value="130.0"/>
    <att type="string" name="CELLDESIGNER_SPECIES" value="GSVIVP00025990001"/>
    <att type="string" name="vizmap:vv10940Phenylpropanoid_biosynthesis_xml NODE_SHAPE" value="RECT"/>
    <graphics type="RECTANGLE" h="15.0" w="150.0" x="1908.0" y="1041.937255859375" fill="#ffffff" width="1" outline="#000000"/>
  </node>
  <node label="rGSVIVP00037163001" id="-1172">
    <att type="string" name="vizmap:vv10940Phenylpropanoid_biosynthesis_xml_me NODE_SHAPE" value="RECT"/>
    <att type="string" name="vizmap:vv10940Phenylpropanoid_biosynthesis_xml NODE_FILL_COLOR" value="java.awt.Color[r=255,g=255,b=255]"/>
    <att type="string" name="canonicalName" value="GSVIVP00037163001"/>
    <att type="string" name="vizmap:vv10940Phenylpropanoid_biosynthesis_xml_me NODE_WIDTH" value="130.0"/>
    <att type="string" name="vizmap:vv10940Phenylpropanoid_biosynthesis_xml_me NODE_HEIGHT" value="15.0"/>
    <att type="string" name="CELLDESIGNER_ALIAS" value="sa1044"/>
    <att type="string" name="CELLDESIGNER_NODE_TYPE" value="RNA"/>
    <att type="string" name="vizmap:vv10940Phenylpropanoid_biosynthesis_xml NODE_HEIGHT" value="15.0"/>
    <att type="string" name="vizmap:vv10940Phenylpropanoid_biosynthesis_xml NODE_WIDTH" value="130.0"/>
    <att type="string" name="CELLDESIGNER_SPECIES" value="GSVIVP00037163001"/>
    <att type="string" name="vizmap:vv10940Phenylpropanoid_biosynthesis_xml NODE_SHAPE" value="RECT"/>
    <graphics type="RECTANGLE" h="15.0" w="150.0" x="1908.0" y="1058.265380859375" fill="#ffffff" width="1" outline="#000000"/>
  </node>
  <node label="rGSVIVP00005194001" id="-1171">
    <att type="string" name="vizmap:vv10940Phenylpropanoid_biosynthesis_xml_me NODE_SHAPE" value="RECT"/>
    <att type="string" name="vizmap:vv10940Phenylpropanoid_biosynthesis_xml NODE_FILL_COLOR" value="java.awt.Color[r=255,g=255,b=255]"/>
    <att type="string" name="canonicalName" value="GSVIVP00005194001"/>
    <att type="string" name="vizmap:vv10940Phenylpropanoid_biosynthesis_xml_me NODE_WIDTH" value="130.0"/>
    <att type="string" name="vizmap:vv10940Phenylpropanoid_biosynthesis_xml_me NODE_HEIGHT" value="15.0"/>
    <att type="string" name="CELLDESIGNER_ALIAS" value="sa1063"/>
    <att type="string" name="CELLDESIGNER_NODE_TYPE" value="RNA"/>
    <att type="string" name="vizmap:vv10940Phenylpropanoid_biosynthesis_xml NODE_HEIGHT" value="15.0"/>
    <att type="string" name="vizmap:vv10940Phenylpropanoid_biosynthesis_xml NODE_WIDTH" value="130.0"/>
    <att type="string" name="CELLDESIGNER_SPECIES" value="GSVIVP00005194001"/>
    <att type="string" name="vizmap:vv10940Phenylpropanoid_biosynthesis_xml NODE_SHAPE" value="RECT"/>
    <graphics type="RECTANGLE" h="15.0" w="150.0" x="197.0" y="173.03704833984375" fill="#ffffff" width="1" outline="#000000"/>
  </node>
  <node label="rGSVIVP00013922001" id="-1170">
    <att type="string" name="vizmap:vv10940Phenylpropanoid_biosynthesis_xml_me NODE_SHAPE" value="RECT"/>
    <att type="string" name="vizmap:vv10940Phenylpropanoid_biosynthesis_xml NODE_FILL_COLOR" value="java.awt.Color[r=255,g=255,b=255]"/>
    <att type="string" name="canonicalName" value="GSVIVP00013922001"/>
    <att type="string" name="vizmap:vv10940Phenylpropanoid_biosynthesis_xml_me NODE_WIDTH" value="130.0"/>
    <att type="string" name="vizmap:vv10940Phenylpropanoid_biosynthesis_xml_me NODE_HEIGHT" value="15.0"/>
    <att type="string" name="CELLDESIGNER_ALIAS" value="sa20648e3"/>
    <att type="string" name="CELLDESIGNER_NODE_TYPE" value="RNA"/>
    <att type="string" name="vizmap:vv10940Phenylpropanoid_biosynthesis_xml NODE_HEIGHT" value="15.0"/>
    <att type="string" name="vizmap:vv10940Phenylpropanoid_biosynthesis_xml NODE_WIDTH" value="130.0"/>
    <att type="string" name="CELLDESIGNER_SPECIES" value="GSVIVP00013922001"/>
    <att type="string" name="vizmap:vv10940Phenylpropanoid_biosynthesis_xml NODE_SHAPE" value="RECT"/>
    <graphics type="RECTANGLE" h="15.0" w="150.0" x="453.0" y="328.6842041015625" fill="#ffffff" width="1" outline="#000000"/>
  </node>
  <node label="rGSVIVP00013923001" id="-1169">
    <att type="string" name="vizmap:vv10940Phenylpropanoid_biosynthesis_xml_me NODE_SHAPE" value="RECT"/>
    <att type="string" name="vizmap:vv10940Phenylpropanoid_biosynthesis_xml NODE_FILL_COLOR" value="java.awt.Color[r=255,g=255,b=255]"/>
    <att type="string" name="canonicalName" value="GSVIVP00013923001"/>
    <att type="string" name="vizmap:vv10940Phenylpropanoid_biosynthesis_xml_me NODE_WIDTH" value="130.0"/>
    <att type="string" name="vizmap:vv10940Phenylpropanoid_biosynthesis_xml_me NODE_HEIGHT" value="15.0"/>
    <att type="string" name="CELLDESIGNER_ALIAS" value="sa20649e3"/>
    <att type="string" name="CELLDESIGNER_NODE_TYPE" value="RNA"/>
    <att type="string" name="vizmap:vv10940Phenylpropanoid_biosynthesis_xml NODE_HEIGHT" value="15.0"/>
    <att type="string" name="vizmap:vv10940Phenylpropanoid_biosynthesis_xml NODE_WIDTH" value="130.0"/>
    <att type="string" name="CELLDESIGNER_SPECIES" value="GSVIVP00013923001"/>
    <att type="string" name="vizmap:vv10940Phenylpropanoid_biosynthesis_xml NODE_SHAPE" value="RECT"/>
    <graphics type="RECTANGLE" h="15.0" w="150.0" x="453.0" y="312.631591796875" fill="#ffffff" width="1" outline="#000000"/>
  </node>
  <node label="rGSVIVP00013924001" id="-1168">
    <att type="string" name="vizmap:vv10940Phenylpropanoid_biosynthesis_xml_me NODE_SHAPE" value="RECT"/>
    <att type="string" name="vizmap:vv10940Phenylpropanoid_biosynthesis_xml NODE_FILL_COLOR" value="java.awt.Color[r=255,g=255,b=255]"/>
    <att type="string" name="canonicalName" value="GSVIVP00013924001"/>
    <att type="string" name="vizmap:vv10940Phenylpropanoid_biosynthesis_xml_me NODE_WIDTH" value="130.0"/>
    <att type="string" name="vizmap:vv10940Phenylpropanoid_biosynthesis_xml_me NODE_HEIGHT" value="15.0"/>
    <att type="string" name="CELLDESIGNER_ALIAS" value="sa20650e3"/>
    <att type="string" name="CELLDESIGNER_NODE_TYPE" value="RNA"/>
    <att type="string" name="vizmap:vv10940Phenylpropanoid_biosynthesis_xml NODE_HEIGHT" value="15.0"/>
    <att type="string" name="vizmap:vv10940Phenylpropanoid_biosynthesis_xml NODE_WIDTH" value="130.0"/>
    <att type="string" name="CELLDESIGNER_SPECIES" value="GSVIVP00013924001"/>
    <att type="string" name="vizmap:vv10940Phenylpropanoid_biosynthesis_xml NODE_SHAPE" value="RECT"/>
    <graphics type="RECTANGLE" h="15.0" w="150.0" x="453.0" y="296.5789489746094" fill="#ffffff" width="1" outline="#000000"/>
  </node>
  <node label="rGSVIVP00013927001" id="-1167">
    <att type="string" name="vizmap:vv10940Phenylpropanoid_biosynthesis_xml_me NODE_SHAPE" value="RECT"/>
    <att type="string" name="vizmap:vv10940Phenylpropanoid_biosynthesis_xml NODE_FILL_COLOR" value="java.awt.Color[r=255,g=255,b=255]"/>
    <att type="string" name="canonicalName" value="GSVIVP00013927001"/>
    <att type="string" name="vizmap:vv10940Phenylpropanoid_biosynthesis_xml_me NODE_WIDTH" value="130.0"/>
    <att type="string" name="vizmap:vv10940Phenylpropanoid_biosynthesis_xml_me NODE_HEIGHT" value="15.0"/>
    <att type="string" name="CELLDESIGNER_ALIAS" value="sa20651e3"/>
    <att type="string" name="CELLDESIGNER_NODE_TYPE" value="RNA"/>
    <att type="string" name="vizmap:vv10940Phenylpropanoid_biosynthesis_xml NODE_HEIGHT" value="15.0"/>
    <att type="string" name="vizmap:vv10940Phenylpropanoid_biosynthesis_xml NODE_WIDTH" value="130.0"/>
    <att type="string" name="CELLDESIGNER_SPECIES" value="GSVIVP00013927001"/>
    <att type="string" name="vizmap:vv10940Phenylpropanoid_biosynthesis_xml NODE_SHAPE" value="RECT"/>
    <graphics type="RECTANGLE" h="15.0" w="150.0" x="453.0" y="280.52630615234375" fill="#ffffff" width="1" outline="#000000"/>
  </node>
  <node label="rGSVIVP00013928001" id="-1166">
    <att type="string" name="vizmap:vv10940Phenylpropanoid_biosynthesis_xml_me NODE_SHAPE" value="RECT"/>
    <att type="string" name="vizmap:vv10940Phenylpropanoid_biosynthesis_xml NODE_FILL_COLOR" value="java.awt.Color[r=255,g=255,b=255]"/>
    <att type="string" name="canonicalName" value="GSVIVP00013928001"/>
    <att type="string" name="vizmap:vv10940Phenylpropanoid_biosynthesis_xml_me NODE_WIDTH" value="130.0"/>
    <att type="string" name="vizmap:vv10940Phenylpropanoid_biosynthesis_xml_me NODE_HEIGHT" value="15.0"/>
    <att type="string" name="CELLDESIGNER_ALIAS" value="sa20652e3"/>
    <att type="string" name="CELLDESIGNER_NODE_TYPE" value="RNA"/>
    <att type="string" name="vizmap:vv10940Phenylpropanoid_biosynthesis_xml NODE_HEIGHT" value="15.0"/>
    <att type="string" name="vizmap:vv10940Phenylpropanoid_biosynthesis_xml NODE_WIDTH" value="130.0"/>
    <att type="string" name="CELLDESIGNER_SPECIES" value="GSVIVP00013928001"/>
    <att type="string" name="vizmap:vv10940Phenylpropanoid_biosynthesis_xml NODE_SHAPE" value="RECT"/>
    <graphics type="RECTANGLE" h="15.0" w="150.0" x="453.0" y="264.47369384765625" fill="#ffffff" width="1" outline="#000000"/>
  </node>
  <node label="rGSVIVP00013931001" id="-1165">
    <att type="string" name="vizmap:vv10940Phenylpropanoid_biosynthesis_xml_me NODE_SHAPE" value="RECT"/>
    <att type="string" name="vizmap:vv10940Phenylpropanoid_biosynthesis_xml NODE_FILL_COLOR" value="java.awt.Color[r=255,g=255,b=255]"/>
    <att type="string" name="canonicalName" value="GSVIVP00013931001"/>
    <att type="string" name="vizmap:vv10940Phenylpropanoid_biosynthesis_xml_me NODE_WIDTH" value="130.0"/>
    <att type="string" name="vizmap:vv10940Phenylpropanoid_biosynthesis_xml_me NODE_HEIGHT" value="15.0"/>
    <att type="string" name="CELLDESIGNER_ALIAS" value="sa20653e3"/>
    <att type="string" name="CELLDESIGNER_NODE_TYPE" value="RNA"/>
    <att type="string" name="vizmap:vv10940Phenylpropanoid_biosynthesis_xml NODE_HEIGHT" value="15.0"/>
    <att type="string" name="vizmap:vv10940Phenylpropanoid_biosynthesis_xml NODE_WIDTH" value="130.0"/>
    <att type="string" name="CELLDESIGNER_SPECIES" value="GSVIVP00013931001"/>
    <att type="string" name="vizmap:vv10940Phenylpropanoid_biosynthesis_xml NODE_SHAPE" value="RECT"/>
    <graphics type="RECTANGLE" h="15.0" w="150.0" x="453.0" y="248.42105102539062" fill="#ffffff" width="1" outline="#000000"/>
  </node>
  <node label="rGSVIVP00013936001" id="-1164">
    <att type="string" name="vizmap:vv10940Phenylpropanoid_biosynthesis_xml_me NODE_SHAPE" value="RECT"/>
    <att type="string" name="vizmap:vv10940Phenylpropanoid_biosynthesis_xml NODE_FILL_COLOR" value="java.awt.Color[r=255,g=255,b=255]"/>
    <att type="string" name="canonicalName" value="GSVIVP00013936001"/>
    <att type="string" name="vizmap:vv10940Phenylpropanoid_biosynthesis_xml_me NODE_WIDTH" value="130.0"/>
    <att type="string" name="vizmap:vv10940Phenylpropanoid_biosynthesis_xml_me NODE_HEIGHT" value="15.0"/>
    <att type="string" name="CELLDESIGNER_ALIAS" value="sa20654e3"/>
    <att type="string" name="CELLDESIGNER_NODE_TYPE" value="RNA"/>
    <att type="string" name="vizmap:vv10940Phenylpropanoid_biosynthesis_xml NODE_HEIGHT" value="15.0"/>
    <att type="string" name="vizmap:vv10940Phenylpropanoid_biosynthesis_xml NODE_WIDTH" value="130.0"/>
    <att type="string" name="CELLDESIGNER_SPECIES" value="GSVIVP00013936001"/>
    <att type="string" name="vizmap:vv10940Phenylpropanoid_biosynthesis_xml NODE_SHAPE" value="RECT"/>
    <graphics type="RECTANGLE" h="15.0" w="150.0" x="453.0" y="232.36842346191406" fill="#ffffff" width="1" outline="#000000"/>
  </node>
  <node label="rGSVIVP00013937001" id="-1163">
    <att type="string" name="vizmap:vv10940Phenylpropanoid_biosynthesis_xml_me NODE_SHAPE" value="RECT"/>
    <att type="string" name="vizmap:vv10940Phenylpropanoid_biosynthesis_xml NODE_FILL_COLOR" value="java.awt.Color[r=255,g=255,b=255]"/>
    <att type="string" name="canonicalName" value="GSVIVP00013937001"/>
    <att type="string" name="vizmap:vv10940Phenylpropanoid_biosynthesis_xml_me NODE_WIDTH" value="130.0"/>
    <att type="string" name="vizmap:vv10940Phenylpropanoid_biosynthesis_xml_me NODE_HEIGHT" value="15.0"/>
    <att type="string" name="CELLDESIGNER_ALIAS" value="sa20655e3"/>
    <att type="string" name="CELLDESIGNER_NODE_TYPE" value="RNA"/>
    <att type="string" name="vizmap:vv10940Phenylpropanoid_biosynthesis_xml NODE_HEIGHT" value="15.0"/>
    <att type="string" name="vizmap:vv10940Phenylpropanoid_biosynthesis_xml NODE_WIDTH" value="130.0"/>
    <att type="string" name="CELLDESIGNER_SPECIES" value="GSVIVP00013937001"/>
    <att type="string" name="vizmap:vv10940Phenylpropanoid_biosynthesis_xml NODE_SHAPE" value="RECT"/>
    <graphics type="RECTANGLE" h="15.0" w="150.0" x="453.0" y="216.3157958984375" fill="#ffffff" width="1" outline="#000000"/>
  </node>
  <node label="rGSVIVP00013939001" id="-1162">
    <att type="string" name="vizmap:vv10940Phenylpropanoid_biosynthesis_xml_me NODE_SHAPE" value="RECT"/>
    <att type="string" name="vizmap:vv10940Phenylpropanoid_biosynthesis_xml NODE_FILL_COLOR" value="java.awt.Color[r=255,g=255,b=255]"/>
    <att type="string" name="canonicalName" value="GSVIVP00013939001"/>
    <att type="string" name="vizmap:vv10940Phenylpropanoid_biosynthesis_xml_me NODE_WIDTH" value="130.0"/>
    <att type="string" name="vizmap:vv10940Phenylpropanoid_biosynthesis_xml_me NODE_HEIGHT" value="15.0"/>
    <att type="string" name="CELLDESIGNER_ALIAS" value="sa20656e3"/>
    <att type="string" name="CELLDESIGNER_NODE_TYPE" value="RNA"/>
    <att type="string" name="vizmap:vv10940Phenylpropanoid_biosynthesis_xml NODE_HEIGHT" value="15.0"/>
    <att type="string" name="vizmap:vv10940Phenylpropanoid_biosynthesis_xml NODE_WIDTH" value="130.0"/>
    <att type="string" name="CELLDESIGNER_SPECIES" value="GSVIVP00013939001"/>
    <att type="string" name="vizmap:vv10940Phenylpropanoid_biosynthesis_xml NODE_SHAPE" value="RECT"/>
    <graphics type="RECTANGLE" h="15.0" w="150.0" x="453.0" y="200.26315307617188" fill="#ffffff" width="1" outline="#000000"/>
  </node>
  <node label="rGSVIVP00013940001" id="-1161">
    <att type="string" name="vizmap:vv10940Phenylpropanoid_biosynthesis_xml_me NODE_SHAPE" value="RECT"/>
    <att type="string" name="vizmap:vv10940Phenylpropanoid_biosynthesis_xml NODE_FILL_COLOR" value="java.awt.Color[r=255,g=255,b=255]"/>
    <att type="string" name="canonicalName" value="GSVIVP00013940001"/>
    <att type="string" name="vizmap:vv10940Phenylpropanoid_biosynthesis_xml_me NODE_WIDTH" value="130.0"/>
    <att type="string" name="vizmap:vv10940Phenylpropanoid_biosynthesis_xml_me NODE_HEIGHT" value="15.0"/>
    <att type="string" name="CELLDESIGNER_ALIAS" value="sa20657e3"/>
    <att type="string" name="CELLDESIGNER_NODE_TYPE" value="RNA"/>
    <att type="string" name="vizmap:vv10940Phenylpropanoid_biosynthesis_xml NODE_HEIGHT" value="15.0"/>
    <att type="string" name="vizmap:vv10940Phenylpropanoid_biosynthesis_xml NODE_WIDTH" value="130.0"/>
    <att type="string" name="CELLDESIGNER_SPECIES" value="GSVIVP00013940001"/>
    <att type="string" name="vizmap:vv10940Phenylpropanoid_biosynthesis_xml NODE_SHAPE" value="RECT"/>
    <graphics type="RECTANGLE" h="15.0" w="150.0" x="453.0" y="184.2105255126953" fill="#ffffff" width="1" outline="#000000"/>
  </node>
  <node label="rGSVIVP00013943001" id="-1160">
    <att type="string" name="vizmap:vv10940Phenylpropanoid_biosynthesis_xml_me NODE_SHAPE" value="RECT"/>
    <att type="string" name="vizmap:vv10940Phenylpropanoid_biosynthesis_xml NODE_FILL_COLOR" value="java.awt.Color[r=255,g=255,b=255]"/>
    <att type="string" name="canonicalName" value="GSVIVP00013943001"/>
    <att type="string" name="vizmap:vv10940Phenylpropanoid_biosynthesis_xml_me NODE_WIDTH" value="130.0"/>
    <att type="string" name="vizmap:vv10940Phenylpropanoid_biosynthesis_xml_me NODE_HEIGHT" value="15.0"/>
    <att type="string" name="CELLDESIGNER_ALIAS" value="sa20658e3"/>
    <att type="string" name="CELLDESIGNER_NODE_TYPE" value="RNA"/>
    <att type="string" name="vizmap:vv10940Phenylpropanoid_biosynthesis_xml NODE_HEIGHT" value="15.0"/>
    <att type="string" name="vizmap:vv10940Phenylpropanoid_biosynthesis_xml NODE_WIDTH" value="130.0"/>
    <att type="string" name="CELLDESIGNER_SPECIES" value="GSVIVP00013943001"/>
    <att type="string" name="vizmap:vv10940Phenylpropanoid_biosynthesis_xml NODE_SHAPE" value="RECT"/>
    <graphics type="RECTANGLE" h="15.0" w="150.0" x="453.0" y="168.15789794921875" fill="#ffffff" width="1" outline="#000000"/>
  </node>
  <node label="rGSVIVP00013947001" id="-1159">
    <att type="string" name="vizmap:vv10940Phenylpropanoid_biosynthesis_xml_me NODE_SHAPE" value="RECT"/>
    <att type="string" name="vizmap:vv10940Phenylpropanoid_biosynthesis_xml NODE_FILL_COLOR" value="java.awt.Color[r=255,g=255,b=255]"/>
    <att type="string" name="canonicalName" value="GSVIVP00013947001"/>
    <att type="string" name="vizmap:vv10940Phenylpropanoid_biosynthesis_xml_me NODE_WIDTH" value="130.0"/>
    <att type="string" name="vizmap:vv10940Phenylpropanoid_biosynthesis_xml_me NODE_HEIGHT" value="15.0"/>
    <att type="string" name="CELLDESIGNER_ALIAS" value="sa20660e3"/>
    <att type="string" name="CELLDESIGNER_NODE_TYPE" value="RNA"/>
    <att type="string" name="vizmap:vv10940Phenylpropanoid_biosynthesis_xml NODE_HEIGHT" value="15.0"/>
    <att type="string" name="vizmap:vv10940Phenylpropanoid_biosynthesis_xml NODE_WIDTH" value="130.0"/>
    <att type="string" name="CELLDESIGNER_SPECIES" value="GSVIVP00013947001"/>
    <att type="string" name="vizmap:vv10940Phenylpropanoid_biosynthesis_xml NODE_SHAPE" value="RECT"/>
    <graphics type="RECTANGLE" h="15.0" w="150.0" x="453.0" y="152.1052703857422" fill="#ffffff" width="1" outline="#000000"/>
  </node>
  <node label="rGSVIVP00016489001" id="-1158">
    <att type="string" name="vizmap:vv10940Phenylpropanoid_biosynthesis_xml_me NODE_SHAPE" value="RECT"/>
    <att type="string" name="vizmap:vv10940Phenylpropanoid_biosynthesis_xml NODE_FILL_COLOR" value="java.awt.Color[r=255,g=255,b=255]"/>
    <att type="string" name="canonicalName" value="GSVIVP00016489001"/>
    <att type="string" name="vizmap:vv10940Phenylpropanoid_biosynthesis_xml_me NODE_WIDTH" value="130.0"/>
    <att type="string" name="vizmap:vv10940Phenylpropanoid_biosynthesis_xml_me NODE_HEIGHT" value="15.0"/>
    <att type="string" name="CELLDESIGNER_ALIAS" value="sa20748e3"/>
    <att type="string" name="CELLDESIGNER_NODE_TYPE" value="RNA"/>
    <att type="string" name="vizmap:vv10940Phenylpropanoid_biosynthesis_xml NODE_HEIGHT" value="15.0"/>
    <att type="string" name="vizmap:vv10940Phenylpropanoid_biosynthesis_xml NODE_WIDTH" value="130.0"/>
    <att type="string" name="CELLDESIGNER_SPECIES" value="GSVIVP00016489001"/>
    <att type="string" name="vizmap:vv10940Phenylpropanoid_biosynthesis_xml NODE_SHAPE" value="RECT"/>
    <graphics type="RECTANGLE" h="15.0" w="150.0" x="453.0" y="136.05262756347656" fill="#ffffff" width="1" outline="#000000"/>
  </node>
  <node label="rGSVIVP00016492001" id="-1157">
    <att type="string" name="vizmap:vv10940Phenylpropanoid_biosynthesis_xml_me NODE_SHAPE" value="RECT"/>
    <att type="string" name="vizmap:vv10940Phenylpropanoid_biosynthesis_xml NODE_FILL_COLOR" value="java.awt.Color[r=255,g=255,b=255]"/>
    <att type="string" name="canonicalName" value="GSVIVP00016492001"/>
    <att type="string" name="vizmap:vv10940Phenylpropanoid_biosynthesis_xml_me NODE_WIDTH" value="130.0"/>
    <att type="string" name="vizmap:vv10940Phenylpropanoid_biosynthesis_xml_me NODE_HEIGHT" value="15.0"/>
    <att type="string" name="CELLDESIGNER_ALIAS" value="sa20749e3"/>
    <att type="string" name="CELLDESIGNER_NODE_TYPE" value="RNA"/>
    <att type="string" name="vizmap:vv10940Phenylpropanoid_biosynthesis_xml NODE_HEIGHT" value="15.0"/>
    <att type="string" name="vizmap:vv10940Phenylpropanoid_biosynthesis_xml NODE_WIDTH" value="130.0"/>
    <att type="string" name="CELLDESIGNER_SPECIES" value="GSVIVP00016492001"/>
    <att type="string" name="vizmap:vv10940Phenylpropanoid_biosynthesis_xml NODE_SHAPE" value="RECT"/>
    <graphics type="RECTANGLE" h="15.0" w="150.0" x="453.0" y="120.0" fill="#ffffff" width="1" outline="#000000"/>
  </node>
  <node label="rGSVIVP00016500001" id="-1156">
    <att type="string" name="vizmap:vv10940Phenylpropanoid_biosynthesis_xml_me NODE_SHAPE" value="RECT"/>
    <att type="string" name="vizmap:vv10940Phenylpropanoid_biosynthesis_xml NODE_FILL_COLOR" value="java.awt.Color[r=255,g=255,b=255]"/>
    <att type="string" name="canonicalName" value="GSVIVP00016500001"/>
    <att type="string" name="vizmap:vv10940Phenylpropanoid_biosynthesis_xml_me NODE_WIDTH" value="130.0"/>
    <att type="string" name="vizmap:vv10940Phenylpropanoid_biosynthesis_xml_me NODE_HEIGHT" value="15.0"/>
    <att type="string" name="CELLDESIGNER_ALIAS" value="sa20750e3"/>
    <att type="string" name="CELLDESIGNER_NODE_TYPE" value="RNA"/>
    <att type="string" name="vizmap:vv10940Phenylpropanoid_biosynthesis_xml NODE_HEIGHT" value="15.0"/>
    <att type="string" name="vizmap:vv10940Phenylpropanoid_biosynthesis_xml NODE_WIDTH" value="130.0"/>
    <att type="string" name="CELLDESIGNER_SPECIES" value="GSVIVP00016500001"/>
    <att type="string" name="vizmap:vv10940Phenylpropanoid_biosynthesis_xml NODE_SHAPE" value="RECT"/>
    <graphics type="RECTANGLE" h="15.0" w="150.0" x="453.0" y="344.7368469238281" fill="#ffffff" width="1" outline="#000000"/>
  </node>
  <node label="rGSVIVP00000631001" id="-1155">
    <att type="string" name="vizmap:vv10940Phenylpropanoid_biosynthesis_xml_me NODE_SHAPE" value="RECT"/>
    <att type="string" name="vizmap:vv10940Phenylpropanoid_biosynthesis_xml NODE_FILL_COLOR" value="java.awt.Color[r=255,g=255,b=255]"/>
    <att type="string" name="canonicalName" value="GSVIVP00000631001"/>
    <att type="string" name="vizmap:vv10940Phenylpropanoid_biosynthesis_xml_me NODE_WIDTH" value="130.0"/>
    <att type="string" name="vizmap:vv10940Phenylpropanoid_biosynthesis_xml_me NODE_HEIGHT" value="15.0"/>
    <att type="string" name="CELLDESIGNER_ALIAS" value="sa20121e6"/>
    <att type="string" name="CELLDESIGNER_NODE_TYPE" value="RNA"/>
    <att type="string" name="vizmap:vv10940Phenylpropanoid_biosynthesis_xml NODE_HEIGHT" value="15.0"/>
    <att type="string" name="vizmap:vv10940Phenylpropanoid_biosynthesis_xml NODE_WIDTH" value="130.0"/>
    <att type="string" name="CELLDESIGNER_SPECIES" value="GSVIVP00000631001"/>
    <att type="string" name="vizmap:vv10940Phenylpropanoid_biosynthesis_xml NODE_SHAPE" value="RECT"/>
    <graphics type="RECTANGLE" h="15.0" w="150.0" x="922.0" y="68.19999694824219" fill="#ffffff" width="1" outline="#000000"/>
  </node>
  <node label="rGSVIVP00000632001" id="-1154">
    <att type="string" name="vizmap:vv10940Phenylpropanoid_biosynthesis_xml_me NODE_SHAPE" value="RECT"/>
    <att type="string" name="vizmap:vv10940Phenylpropanoid_biosynthesis_xml NODE_FILL_COLOR" value="java.awt.Color[r=255,g=255,b=255]"/>
    <att type="string" name="canonicalName" value="GSVIVP00000632001"/>
    <att type="string" name="vizmap:vv10940Phenylpropanoid_biosynthesis_xml_me NODE_WIDTH" value="130.0"/>
    <att type="string" name="vizmap:vv10940Phenylpropanoid_biosynthesis_xml_me NODE_HEIGHT" value="15.0"/>
    <att type="string" name="CELLDESIGNER_ALIAS" value="sa20122e6"/>
    <att type="string" name="CELLDESIGNER_NODE_TYPE" value="RNA"/>
    <att type="string" name="vizmap:vv10940Phenylpropanoid_biosynthesis_xml NODE_HEIGHT" value="15.0"/>
    <att type="string" name="vizmap:vv10940Phenylpropanoid_biosynthesis_xml NODE_WIDTH" value="130.0"/>
    <att type="string" name="CELLDESIGNER_SPECIES" value="GSVIVP00000632001"/>
    <att type="string" name="vizmap:vv10940Phenylpropanoid_biosynthesis_xml NODE_SHAPE" value="RECT"/>
    <graphics type="RECTANGLE" h="15.0" w="150.0" x="922.0" y="51.80000305175781" fill="#ffffff" width="1" outline="#000000"/>
  </node>
  <node label="rGSVIVP00002799001" id="-1153">
    <att type="string" name="vizmap:vv10940Phenylpropanoid_biosynthesis_xml_me NODE_SHAPE" value="RECT"/>
    <att type="string" name="vizmap:vv10940Phenylpropanoid_biosynthesis_xml NODE_FILL_COLOR" value="java.awt.Color[r=255,g=255,b=255]"/>
    <att type="string" name="canonicalName" value="GSVIVP00002799001"/>
    <att type="string" name="vizmap:vv10940Phenylpropanoid_biosynthesis_xml_me NODE_WIDTH" value="130.0"/>
    <att type="string" name="vizmap:vv10940Phenylpropanoid_biosynthesis_xml_me NODE_HEIGHT" value="15.0"/>
    <att type="string" name="CELLDESIGNER_ALIAS" value="sa20187e6"/>
    <att type="string" name="CELLDESIGNER_NODE_TYPE" value="RNA"/>
    <att type="string" name="vizmap:vv10940Phenylpropanoid_biosynthesis_xml NODE_HEIGHT" value="15.0"/>
    <att type="string" name="vizmap:vv10940Phenylpropanoid_biosynthesis_xml NODE_WIDTH" value="130.0"/>
    <att type="string" name="CELLDESIGNER_SPECIES" value="GSVIVP00002799001"/>
    <att type="string" name="vizmap:vv10940Phenylpropanoid_biosynthesis_xml NODE_SHAPE" value="RECT"/>
    <graphics type="RECTANGLE" h="15.0" w="150.0" x="922.0" y="35.400001525878906" fill="#ffffff" width="1" outline="#000000"/>
  </node>
  <node label="rGSVIVP00003591001" id="-1152">
    <att type="string" name="vizmap:vv10940Phenylpropanoid_biosynthesis_xml_me NODE_SHAPE" value="RECT"/>
    <att type="string" name="vizmap:vv10940Phenylpropanoid_biosynthesis_xml NODE_FILL_COLOR" value="java.awt.Color[r=255,g=255,b=255]"/>
    <att type="string" name="canonicalName" value="GSVIVP00003591001"/>
    <att type="string" name="vizmap:vv10940Phenylpropanoid_biosynthesis_xml_me NODE_WIDTH" value="130.0"/>
    <att type="string" name="vizmap:vv10940Phenylpropanoid_biosynthesis_xml_me NODE_HEIGHT" value="15.0"/>
    <att type="string" name="CELLDESIGNER_ALIAS" value="sa20222e6"/>
    <att type="string" name="CELLDESIGNER_NODE_TYPE" value="RNA"/>
    <att type="string" name="vizmap:vv10940Phenylpropanoid_biosynthesis_xml NODE_HEIGHT" value="15.0"/>
    <att type="string" name="vizmap:vv10940Phenylpropanoid_biosynthesis_xml NODE_WIDTH" value="130.0"/>
    <att type="string" name="CELLDESIGNER_SPECIES" value="GSVIVP00003591001"/>
    <att type="string" name="vizmap:vv10940Phenylpropanoid_biosynthesis_xml NODE_SHAPE" value="RECT"/>
    <graphics type="RECTANGLE" h="15.0" w="150.0" x="922.0" y="19.0" fill="#ffffff" width="1" outline="#000000"/>
  </node>
  <node label="rGSVIVP00035068001" id="-1151">
    <att type="string" name="vizmap:vv10940Phenylpropanoid_biosynthesis_xml_me NODE_SHAPE" value="RECT"/>
    <att type="string" name="vizmap:vv10940Phenylpropanoid_biosynthesis_xml NODE_FILL_COLOR" value="java.awt.Color[r=255,g=255,b=255]"/>
    <att type="string" name="canonicalName" value="GSVIVP00035068001"/>
    <att type="string" name="vizmap:vv10940Phenylpropanoid_biosynthesis_xml_me NODE_WIDTH" value="130.0"/>
    <att type="string" name="vizmap:vv10940Phenylpropanoid_biosynthesis_xml_me NODE_HEIGHT" value="15.0"/>
    <att type="string" name="CELLDESIGNER_ALIAS" value="sa21430e6"/>
    <att type="string" name="CELLDESIGNER_NODE_TYPE" value="RNA"/>
    <att type="string" name="vizmap:vv10940Phenylpropanoid_biosynthesis_xml NODE_HEIGHT" value="15.0"/>
    <att type="string" name="vizmap:vv10940Phenylpropanoid_biosynthesis_xml NODE_WIDTH" value="130.0"/>
    <att type="string" name="CELLDESIGNER_SPECIES" value="GSVIVP00035068001"/>
    <att type="string" name="vizmap:vv10940Phenylpropanoid_biosynthesis_xml NODE_SHAPE" value="RECT"/>
    <graphics type="RECTANGLE" h="15.0" w="150.0" x="922.0" y="84.5999984741211" fill="#ffffff" width="1" outline="#000000"/>
  </node>
  <node label="rGSVIVP00000922001" id="-1150">
    <att type="string" name="vizmap:vv10940Phenylpropanoid_biosynthesis_xml_me NODE_SHAPE" value="RECT"/>
    <att type="string" name="vizmap:vv10940Phenylpropanoid_biosynthesis_xml NODE_FILL_COLOR" value="java.awt.Color[r=255,g=255,b=255]"/>
    <att type="string" name="canonicalName" value="GSVIVP00000922001"/>
    <att type="string" name="vizmap:vv10940Phenylpropanoid_biosynthesis_xml_me NODE_WIDTH" value="130.0"/>
    <att type="string" name="vizmap:vv10940Phenylpropanoid_biosynthesis_xml_me NODE_HEIGHT" value="15.0"/>
    <att type="string" name="CELLDESIGNER_ALIAS" value="sa20129e28"/>
    <att type="string" name="CELLDESIGNER_NODE_TYPE" value="RNA"/>
    <att type="string" name="vizmap:vv10940Phenylpropanoid_biosynthesis_xml NODE_HEIGHT" value="15.0"/>
    <att type="string" name="vizmap:vv10940Phenylpropanoid_biosynthesis_xml NODE_WIDTH" value="130.0"/>
    <att type="string" name="CELLDESIGNER_SPECIES" value="GSVIVP00000922001"/>
    <att type="string" name="vizmap:vv10940Phenylpropanoid_biosynthesis_xml NODE_SHAPE" value="RECT"/>
    <graphics type="RECTANGLE" h="15.0" w="150.0" x="1923.0" y="515.272705078125" fill="#ffffff" width="1" outline="#000000"/>
  </node>
  <node label="rGSVIVP00000925001" id="-1149">
    <att type="string" name="vizmap:vv10940Phenylpropanoid_biosynthesis_xml_me NODE_SHAPE" value="RECT"/>
    <att type="string" name="vizmap:vv10940Phenylpropanoid_biosynthesis_xml NODE_FILL_COLOR" value="java.awt.Color[r=255,g=255,b=255]"/>
    <att type="string" name="canonicalName" value="GSVIVP00000925001"/>
    <att type="string" name="vizmap:vv10940Phenylpropanoid_biosynthesis_xml_me NODE_WIDTH" value="130.0"/>
    <att type="string" name="vizmap:vv10940Phenylpropanoid_biosynthesis_xml_me NODE_HEIGHT" value="15.0"/>
    <att type="string" name="CELLDESIGNER_ALIAS" value="sa20130e28"/>
    <att type="string" name="CELLDESIGNER_NODE_TYPE" value="RNA"/>
    <att type="string" name="vizmap:vv10940Phenylpropanoid_biosynthesis_xml NODE_HEIGHT" value="15.0"/>
    <att type="string" name="vizmap:vv10940Phenylpropanoid_biosynthesis_xml NODE_WIDTH" value="130.0"/>
    <att type="string" name="CELLDESIGNER_SPECIES" value="GSVIVP00000925001"/>
    <att type="string" name="vizmap:vv10940Phenylpropanoid_biosynthesis_xml NODE_SHAPE" value="RECT"/>
    <graphics type="RECTANGLE" h="15.0" w="150.0" x="1923.0" y="498.977294921875" fill="#ffffff" width="1" outline="#000000"/>
  </node>
  <node label="rGSVIVP00001375001" id="-1148">
    <att type="string" name="vizmap:vv10940Phenylpropanoid_biosynthesis_xml_me NODE_SHAPE" value="RECT"/>
    <att type="string" name="vizmap:vv10940Phenylpropanoid_biosynthesis_xml NODE_FILL_COLOR" value="java.awt.Color[r=255,g=255,b=255]"/>
    <att type="string" name="canonicalName" value="GSVIVP00001375001"/>
    <att type="string" name="vizmap:vv10940Phenylpropanoid_biosynthesis_xml_me NODE_WIDTH" value="130.0"/>
    <att type="string" name="vizmap:vv10940Phenylpropanoid_biosynthesis_xml_me NODE_HEIGHT" value="15.0"/>
    <att type="string" name="CELLDESIGNER_ALIAS" value="sa20145e28"/>
    <att type="string" name="CELLDESIGNER_NODE_TYPE" value="RNA"/>
    <att type="string" name="vizmap:vv10940Phenylpropanoid_biosynthesis_xml NODE_HEIGHT" value="15.0"/>
    <att type="string" name="vizmap:vv10940Phenylpropanoid_biosynthesis_xml NODE_WIDTH" value="130.0"/>
    <att type="string" name="CELLDESIGNER_SPECIES" value="GSVIVP00001375001"/>
    <att type="string" name="vizmap:vv10940Phenylpropanoid_biosynthesis_xml NODE_SHAPE" value="RECT"/>
    <graphics type="RECTANGLE" h="15.0" w="150.0" x="1923.0" y="482.68182373046875" fill="#ffffff" width="1" outline="#000000"/>
  </node>
  <node label="rGSVIVP00001667001" id="-1147">
    <att type="string" name="vizmap:vv10940Phenylpropanoid_biosynthesis_xml_me NODE_SHAPE" value="RECT"/>
    <att type="string" name="vizmap:vv10940Phenylpropanoid_biosynthesis_xml NODE_FILL_COLOR" value="java.awt.Color[r=255,g=255,b=255]"/>
    <att type="string" name="canonicalName" value="GSVIVP00001667001"/>
    <att type="string" name="vizmap:vv10940Phenylpropanoid_biosynthesis_xml_me NODE_WIDTH" value="130.0"/>
    <att type="string" name="vizmap:vv10940Phenylpropanoid_biosynthesis_xml_me NODE_HEIGHT" value="15.0"/>
    <att type="string" name="CELLDESIGNER_ALIAS" value="sa20153e28"/>
    <att type="string" name="CELLDESIGNER_NODE_TYPE" value="RNA"/>
    <att type="string" name="vizmap:vv10940Phenylpropanoid_biosynthesis_xml NODE_HEIGHT" value="15.0"/>
    <att type="string" name="vizmap:vv10940Phenylpropanoid_biosynthesis_xml NODE_WIDTH" value="130.0"/>
    <att type="string" name="CELLDESIGNER_SPECIES" value="GSVIVP00001667001"/>
    <att type="string" name="vizmap:vv10940Phenylpropanoid_biosynthesis_xml NODE_SHAPE" value="RECT"/>
    <graphics type="RECTANGLE" h="15.0" w="150.0" x="1923.0" y="466.3863525390625" fill="#ffffff" width="1" outline="#000000"/>
  </node>
  <node label="rGSVIVP00001668001" id="-1146">
    <att type="string" name="vizmap:vv10940Phenylpropanoid_biosynthesis_xml_me NODE_SHAPE" value="RECT"/>
    <att type="string" name="vizmap:vv10940Phenylpropanoid_biosynthesis_xml NODE_FILL_COLOR" value="java.awt.Color[r=255,g=255,b=255]"/>
    <att type="string" name="canonicalName" value="GSVIVP00001668001"/>
    <att type="string" name="vizmap:vv10940Phenylpropanoid_biosynthesis_xml_me NODE_WIDTH" value="130.0"/>
    <att type="string" name="vizmap:vv10940Phenylpropanoid_biosynthesis_xml_me NODE_HEIGHT" value="15.0"/>
    <att type="string" name="CELLDESIGNER_ALIAS" value="sa20154e28"/>
    <att type="string" name="CELLDESIGNER_NODE_TYPE" value="RNA"/>
    <att type="string" name="vizmap:vv10940Phenylpropanoid_biosynthesis_xml NODE_HEIGHT" value="15.0"/>
    <att type="string" name="vizmap:vv10940Phenylpropanoid_biosynthesis_xml NODE_WIDTH" value="130.0"/>
    <att type="string" name="CELLDESIGNER_SPECIES" value="GSVIVP00001668001"/>
    <att type="string" name="vizmap:vv10940Phenylpropanoid_biosynthesis_xml NODE_SHAPE" value="RECT"/>
    <graphics type="RECTANGLE" h="15.0" w="150.0" x="1923.0" y="450.0909118652344" fill="#ffffff" width="1" outline="#000000"/>
  </node>
  <node label="rGSVIVP00002404001" id="-1145">
    <att type="string" name="vizmap:vv10940Phenylpropanoid_biosynthesis_xml_me NODE_SHAPE" value="RECT"/>
    <att type="string" name="vizmap:vv10940Phenylpropanoid_biosynthesis_xml NODE_FILL_COLOR" value="java.awt.Color[r=255,g=255,b=255]"/>
    <att type="string" name="canonicalName" value="GSVIVP00002404001"/>
    <att type="string" name="vizmap:vv10940Phenylpropanoid_biosynthesis_xml_me NODE_WIDTH" value="130.0"/>
    <att type="string" name="vizmap:vv10940Phenylpropanoid_biosynthesis_xml_me NODE_HEIGHT" value="15.0"/>
    <att type="string" name="CELLDESIGNER_ALIAS" value="sa20171e28"/>
    <att type="string" name="CELLDESIGNER_NODE_TYPE" value="RNA"/>
    <att type="string" name="vizmap:vv10940Phenylpropanoid_biosynthesis_xml NODE_HEIGHT" value="15.0"/>
    <att type="string" name="vizmap:vv10940Phenylpropanoid_biosynthesis_xml NODE_WIDTH" value="130.0"/>
    <att type="string" name="CELLDESIGNER_SPECIES" value="GSVIVP00002404001"/>
    <att type="string" name="vizmap:vv10940Phenylpropanoid_biosynthesis_xml NODE_SHAPE" value="RECT"/>
    <graphics type="RECTANGLE" h="15.0" w="150.0" x="1923.0" y="433.7954406738281" fill="#ffffff" width="1" outline="#000000"/>
  </node>
  <node label="rGSVIVP00002954001" id="-1144">
    <att type="string" name="vizmap:vv10940Phenylpropanoid_biosynthesis_xml_me NODE_SHAPE" value="RECT"/>
    <att type="string" name="vizmap:vv10940Phenylpropanoid_biosynthesis_xml NODE_FILL_COLOR" value="java.awt.Color[r=255,g=255,b=255]"/>
    <att type="string" name="canonicalName" value="GSVIVP00002954001"/>
    <att type="string" name="vizmap:vv10940Phenylpropanoid_biosynthesis_xml_me NODE_WIDTH" value="130.0"/>
    <att type="string" name="vizmap:vv10940Phenylpropanoid_biosynthesis_xml_me NODE_HEIGHT" value="15.0"/>
    <att type="string" name="CELLDESIGNER_ALIAS" value="sa20192e28"/>
    <att type="string" name="CELLDESIGNER_NODE_TYPE" value="RNA"/>
    <att type="string" name="vizmap:vv10940Phenylpropanoid_biosynthesis_xml NODE_HEIGHT" value="15.0"/>
    <att type="string" name="vizmap:vv10940Phenylpropanoid_biosynthesis_xml NODE_WIDTH" value="130.0"/>
    <att type="string" name="CELLDESIGNER_SPECIES" value="GSVIVP00002954001"/>
    <att type="string" name="vizmap:vv10940Phenylpropanoid_biosynthesis_xml NODE_SHAPE" value="RECT"/>
    <graphics type="RECTANGLE" h="15.0" w="150.0" x="1923.0" y="417.5" fill="#ffffff" width="1" outline="#000000"/>
  </node>
  <node label="rGSVIVP00004641001" id="-1143">
    <att type="string" name="vizmap:vv10940Phenylpropanoid_biosynthesis_xml_me NODE_SHAPE" value="RECT"/>
    <att type="string" name="vizmap:vv10940Phenylpropanoid_biosynthesis_xml NODE_FILL_COLOR" value="java.awt.Color[r=255,g=255,b=255]"/>
    <att type="string" name="canonicalName" value="GSVIVP00004641001"/>
    <att type="string" name="vizmap:vv10940Phenylpropanoid_biosynthesis_xml_me NODE_WIDTH" value="130.0"/>
    <att type="string" name="vizmap:vv10940Phenylpropanoid_biosynthesis_xml_me NODE_HEIGHT" value="15.0"/>
    <att type="string" name="CELLDESIGNER_ALIAS" value="sa20254e28"/>
    <att type="string" name="CELLDESIGNER_NODE_TYPE" value="RNA"/>
    <att type="string" name="vizmap:vv10940Phenylpropanoid_biosynthesis_xml NODE_HEIGHT" value="15.0"/>
    <att type="string" name="vizmap:vv10940Phenylpropanoid_biosynthesis_xml NODE_WIDTH" value="130.0"/>
    <att type="string" name="CELLDESIGNER_SPECIES" value="GSVIVP00004641001"/>
    <att type="string" name="vizmap:vv10940Phenylpropanoid_biosynthesis_xml NODE_SHAPE" value="RECT"/>
    <graphics type="RECTANGLE" h="15.0" w="150.0" x="1923.0" y="401.2045593261719" fill="#ffffff" width="1" outline="#000000"/>
  </node>
  <node label="rGSVIVP00008501001" id="-1142">
    <att type="string" name="vizmap:vv10940Phenylpropanoid_biosynthesis_xml_me NODE_SHAPE" value="RECT"/>
    <att type="string" name="vizmap:vv10940Phenylpropanoid_biosynthesis_xml NODE_FILL_COLOR" value="java.awt.Color[r=255,g=255,b=255]"/>
    <att type="string" name="canonicalName" value="GSVIVP00008501001"/>
    <att type="string" name="vizmap:vv10940Phenylpropanoid_biosynthesis_xml_me NODE_WIDTH" value="130.0"/>
    <att type="string" name="vizmap:vv10940Phenylpropanoid_biosynthesis_xml_me NODE_HEIGHT" value="15.0"/>
    <att type="string" name="CELLDESIGNER_ALIAS" value="sa20401e28"/>
    <att type="string" name="CELLDESIGNER_NODE_TYPE" value="RNA"/>
    <att type="string" name="vizmap:vv10940Phenylpropanoid_biosynthesis_xml NODE_HEIGHT" value="15.0"/>
    <att type="string" name="vizmap:vv10940Phenylpropanoid_biosynthesis_xml NODE_WIDTH" value="130.0"/>
    <att type="string" name="CELLDESIGNER_SPECIES" value="GSVIVP00008501001"/>
    <att type="string" name="vizmap:vv10940Phenylpropanoid_biosynthesis_xml NODE_SHAPE" value="RECT"/>
    <graphics type="RECTANGLE" h="15.0" w="150.0" x="1923.0" y="384.9090881347656" fill="#ffffff" width="1" outline="#000000"/>
  </node>
  <node label="rGSVIVP00008919001" id="-1141">
    <att type="string" name="vizmap:vv10940Phenylpropanoid_biosynthesis_xml_me NODE_SHAPE" value="RECT"/>
    <att type="string" name="vizmap:vv10940Phenylpropanoid_biosynthesis_xml NODE_FILL_COLOR" value="java.awt.Color[r=255,g=255,b=255]"/>
    <att type="string" name="canonicalName" value="GSVIVP00008919001"/>
    <att type="string" name="vizmap:vv10940Phenylpropanoid_biosynthesis_xml_me NODE_WIDTH" value="130.0"/>
    <att type="string" name="vizmap:vv10940Phenylpropanoid_biosynthesis_xml_me NODE_HEIGHT" value="15.0"/>
    <att type="string" name="CELLDESIGNER_ALIAS" value="sa20424e28"/>
    <att type="string" name="CELLDESIGNER_NODE_TYPE" value="RNA"/>
    <att type="string" name="vizmap:vv10940Phenylpropanoid_biosynthesis_xml NODE_HEIGHT" value="15.0"/>
    <att type="string" name="vizmap:vv10940Phenylpropanoid_biosynthesis_xml NODE_WIDTH" value="130.0"/>
    <att type="string" name="CELLDESIGNER_SPECIES" value="GSVIVP00008919001"/>
    <att type="string" name="vizmap:vv10940Phenylpropanoid_biosynthesis_xml NODE_SHAPE" value="RECT"/>
    <graphics type="RECTANGLE" h="15.0" w="150.0" x="1923.0" y="368.6136474609375" fill="#ffffff" width="1" outline="#000000"/>
  </node>
  <node label="rGSVIVP00008921001" id="-1140">
    <att type="string" name="vizmap:vv10940Phenylpropanoid_biosynthesis_xml_me NODE_SHAPE" value="RECT"/>
    <att type="string" name="vizmap:vv10940Phenylpropanoid_biosynthesis_xml NODE_FILL_COLOR" value="java.awt.Color[r=255,g=255,b=255]"/>
    <att type="string" name="canonicalName" value="GSVIVP00008921001"/>
    <att type="string" name="vizmap:vv10940Phenylpropanoid_biosynthesis_xml_me NODE_WIDTH" value="130.0"/>
    <att type="string" name="vizmap:vv10940Phenylpropanoid_biosynthesis_xml_me NODE_HEIGHT" value="15.0"/>
    <att type="string" name="CELLDESIGNER_ALIAS" value="sa20425e28"/>
    <att type="string" name="CELLDESIGNER_NODE_TYPE" value="RNA"/>
    <att type="string" name="vizmap:vv10940Phenylpropanoid_biosynthesis_xml NODE_HEIGHT" value="15.0"/>
    <att type="string" name="vizmap:vv10940Phenylpropanoid_biosynthesis_xml NODE_WIDTH" value="130.0"/>
    <att type="string" name="CELLDESIGNER_SPECIES" value="GSVIVP00008921001"/>
    <att type="string" name="vizmap:vv10940Phenylpropanoid_biosynthesis_xml NODE_SHAPE" value="RECT"/>
    <graphics type="RECTANGLE" h="15.0" w="150.0" x="1923.0" y="352.31817626953125" fill="#ffffff" width="1" outline="#000000"/>
  </node>
  <node label="rGSVIVP00008925001" id="-1139">
    <att type="string" name="vizmap:vv10940Phenylpropanoid_biosynthesis_xml_me NODE_SHAPE" value="RECT"/>
    <att type="string" name="vizmap:vv10940Phenylpropanoid_biosynthesis_xml NODE_FILL_COLOR" value="java.awt.Color[r=255,g=255,b=255]"/>
    <att type="string" name="canonicalName" value="GSVIVP00008925001"/>
    <att type="string" name="vizmap:vv10940Phenylpropanoid_biosynthesis_xml_me NODE_WIDTH" value="130.0"/>
    <att type="string" name="vizmap:vv10940Phenylpropanoid_biosynthesis_xml_me NODE_HEIGHT" value="15.0"/>
    <att type="string" name="CELLDESIGNER_ALIAS" value="sa20426e28"/>
    <att type="string" name="CELLDESIGNER_NODE_TYPE" value="RNA"/>
    <att type="string" name="vizmap:vv10940Phenylpropanoid_biosynthesis_xml NODE_HEIGHT" value="15.0"/>
    <att type="string" name="vizmap:vv10940Phenylpropanoid_biosynthesis_xml NODE_WIDTH" value="130.0"/>
    <att type="string" name="CELLDESIGNER_SPECIES" value="GSVIVP00008925001"/>
    <att type="string" name="vizmap:vv10940Phenylpropanoid_biosynthesis_xml NODE_SHAPE" value="RECT"/>
    <graphics type="RECTANGLE" h="15.0" w="150.0" x="1923.0" y="336.0227355957031" fill="#ffffff" width="1" outline="#000000"/>
  </node>
  <node label="rGSVIVP00008928001" id="-1138">
    <att type="string" name="vizmap:vv10940Phenylpropanoid_biosynthesis_xml_me NODE_SHAPE" value="RECT"/>
    <att type="string" name="vizmap:vv10940Phenylpropanoid_biosynthesis_xml NODE_FILL_COLOR" value="java.awt.Color[r=255,g=255,b=255]"/>
    <att type="string" name="canonicalName" value="GSVIVP00008928001"/>
    <att type="string" name="vizmap:vv10940Phenylpropanoid_biosynthesis_xml_me NODE_WIDTH" value="130.0"/>
    <att type="string" name="vizmap:vv10940Phenylpropanoid_biosynthesis_xml_me NODE_HEIGHT" value="15.0"/>
    <att type="string" name="CELLDESIGNER_ALIAS" value="sa20428e28"/>
    <att type="string" name="CELLDESIGNER_NODE_TYPE" value="RNA"/>
    <att type="string" name="vizmap:vv10940Phenylpropanoid_biosynthesis_xml NODE_HEIGHT" value="15.0"/>
    <att type="string" name="vizmap:vv10940Phenylpropanoid_biosynthesis_xml NODE_WIDTH" value="130.0"/>
    <att type="string" name="CELLDESIGNER_SPECIES" value="GSVIVP00008928001"/>
    <att type="string" name="vizmap:vv10940Phenylpropanoid_biosynthesis_xml NODE_SHAPE" value="RECT"/>
    <graphics type="RECTANGLE" h="15.0" w="150.0" x="1923.0" y="319.7272644042969" fill="#ffffff" width="1" outline="#000000"/>
  </node>
  <node label="rGSVIVP00008929001" id="-1137">
    <att type="string" name="vizmap:vv10940Phenylpropanoid_biosynthesis_xml_me NODE_SHAPE" value="RECT"/>
    <att type="string" name="vizmap:vv10940Phenylpropanoid_biosynthesis_xml NODE_FILL_COLOR" value="java.awt.Color[r=255,g=255,b=255]"/>
    <att type="string" name="canonicalName" value="GSVIVP00008929001"/>
    <att type="string" name="vizmap:vv10940Phenylpropanoid_biosynthesis_xml_me NODE_WIDTH" value="130.0"/>
    <att type="string" name="vizmap:vv10940Phenylpropanoid_biosynthesis_xml_me NODE_HEIGHT" value="15.0"/>
    <att type="string" name="CELLDESIGNER_ALIAS" value="sa20429e28"/>
    <att type="string" name="CELLDESIGNER_NODE_TYPE" value="RNA"/>
    <att type="string" name="vizmap:vv10940Phenylpropanoid_biosynthesis_xml NODE_HEIGHT" value="15.0"/>
    <att type="string" name="vizmap:vv10940Phenylpropanoid_biosynthesis_xml NODE_WIDTH" value="130.0"/>
    <att type="string" name="CELLDESIGNER_SPECIES" value="GSVIVP00008929001"/>
    <att type="string" name="vizmap:vv10940Phenylpropanoid_biosynthesis_xml NODE_SHAPE" value="RECT"/>
    <graphics type="RECTANGLE" h="15.0" w="150.0" x="1923.0" y="303.43182373046875" fill="#ffffff" width="1" outline="#000000"/>
  </node>
  <node label="rGSVIVP00008931001" id="-1136">
    <att type="string" name="vizmap:vv10940Phenylpropanoid_biosynthesis_xml_me NODE_SHAPE" value="RECT"/>
    <att type="string" name="vizmap:vv10940Phenylpropanoid_biosynthesis_xml NODE_FILL_COLOR" value="java.awt.Color[r=255,g=255,b=255]"/>
    <att type="string" name="canonicalName" value="GSVIVP00008931001"/>
    <att type="string" name="vizmap:vv10940Phenylpropanoid_biosynthesis_xml_me NODE_WIDTH" value="130.0"/>
    <att type="string" name="vizmap:vv10940Phenylpropanoid_biosynthesis_xml_me NODE_HEIGHT" value="15.0"/>
    <att type="string" name="CELLDESIGNER_ALIAS" value="sa20430e28"/>
    <att type="string" name="CELLDESIGNER_NODE_TYPE" value="RNA"/>
    <att type="string" name="vizmap:vv10940Phenylpropanoid_biosynthesis_xml NODE_HEIGHT" value="15.0"/>
    <att type="string" name="vizmap:vv10940Phenylpropanoid_biosynthesis_xml NODE_WIDTH" value="130.0"/>
    <att type="string" name="CELLDESIGNER_SPECIES" value="GSVIVP00008931001"/>
    <att type="string" name="vizmap:vv10940Phenylpropanoid_biosynthesis_xml NODE_SHAPE" value="RECT"/>
    <graphics type="RECTANGLE" h="15.0" w="150.0" x="1923.0" y="287.1363525390625" fill="#ffffff" width="1" outline="#000000"/>
  </node>
  <node label="rGSVIVP00010930001" id="-1135">
    <att type="string" name="vizmap:vv10940Phenylpropanoid_biosynthesis_xml_me NODE_SHAPE" value="RECT"/>
    <att type="string" name="vizmap:vv10940Phenylpropanoid_biosynthesis_xml NODE_FILL_COLOR" value="java.awt.Color[r=255,g=255,b=255]"/>
    <att type="string" name="canonicalName" value="GSVIVP00010930001"/>
    <att type="string" name="vizmap:vv10940Phenylpropanoid_biosynthesis_xml_me NODE_WIDTH" value="130.0"/>
    <att type="string" name="vizmap:vv10940Phenylpropanoid_biosynthesis_xml_me NODE_HEIGHT" value="15.0"/>
    <att type="string" name="CELLDESIGNER_ALIAS" value="sa20516e28"/>
    <att type="string" name="CELLDESIGNER_NODE_TYPE" value="RNA"/>
    <att type="string" name="vizmap:vv10940Phenylpropanoid_biosynthesis_xml NODE_HEIGHT" value="15.0"/>
    <att type="string" name="vizmap:vv10940Phenylpropanoid_biosynthesis_xml NODE_WIDTH" value="130.0"/>
    <att type="string" name="CELLDESIGNER_SPECIES" value="GSVIVP00010930001"/>
    <att type="string" name="vizmap:vv10940Phenylpropanoid_biosynthesis_xml NODE_SHAPE" value="RECT"/>
    <graphics type="RECTANGLE" h="15.0" w="150.0" x="1923.0" y="270.8409118652344" fill="#ffffff" width="1" outline="#000000"/>
  </node>
  <node label="rGSVIVP00010932001" id="-1134">
    <att type="string" name="vizmap:vv10940Phenylpropanoid_biosynthesis_xml_me NODE_SHAPE" value="RECT"/>
    <att type="string" name="vizmap:vv10940Phenylpropanoid_biosynthesis_xml NODE_FILL_COLOR" value="java.awt.Color[r=255,g=255,b=255]"/>
    <att type="string" name="canonicalName" value="GSVIVP00010932001"/>
    <att type="string" name="vizmap:vv10940Phenylpropanoid_biosynthesis_xml_me NODE_WIDTH" value="130.0"/>
    <att type="string" name="vizmap:vv10940Phenylpropanoid_biosynthesis_xml_me NODE_HEIGHT" value="15.0"/>
    <att type="string" name="CELLDESIGNER_ALIAS" value="sa20517e28"/>
    <att type="string" name="CELLDESIGNER_NODE_TYPE" value="RNA"/>
    <att type="string" name="vizmap:vv10940Phenylpropanoid_biosynthesis_xml NODE_HEIGHT" value="15.0"/>
    <att type="string" name="vizmap:vv10940Phenylpropanoid_biosynthesis_xml NODE_WIDTH" value="130.0"/>
    <att type="string" name="CELLDESIGNER_SPECIES" value="GSVIVP00010932001"/>
    <att type="string" name="vizmap:vv10940Phenylpropanoid_biosynthesis_xml NODE_SHAPE" value="RECT"/>
    <graphics type="RECTANGLE" h="15.0" w="150.0" x="1923.0" y="254.54544067382812" fill="#ffffff" width="1" outline="#000000"/>
  </node>
  <node label="rGSVIVP00010933001" id="-1133">
    <att type="string" name="vizmap:vv10940Phenylpropanoid_biosynthesis_xml_me NODE_SHAPE" value="RECT"/>
    <att type="string" name="vizmap:vv10940Phenylpropanoid_biosynthesis_xml NODE_FILL_COLOR" value="java.awt.Color[r=255,g=255,b=255]"/>
    <att type="string" name="canonicalName" value="GSVIVP00010933001"/>
    <att type="string" name="vizmap:vv10940Phenylpropanoid_biosynthesis_xml_me NODE_WIDTH" value="130.0"/>
    <att type="string" name="vizmap:vv10940Phenylpropanoid_biosynthesis_xml_me NODE_HEIGHT" value="15.0"/>
    <att type="string" name="CELLDESIGNER_ALIAS" value="sa20518e28"/>
    <att type="string" name="CELLDESIGNER_NODE_TYPE" value="RNA"/>
    <att type="string" name="vizmap:vv10940Phenylpropanoid_biosynthesis_xml NODE_HEIGHT" value="15.0"/>
    <att type="string" name="vizmap:vv10940Phenylpropanoid_biosynthesis_xml NODE_WIDTH" value="130.0"/>
    <att type="string" name="CELLDESIGNER_SPECIES" value="GSVIVP00010933001"/>
    <att type="string" name="vizmap:vv10940Phenylpropanoid_biosynthesis_xml NODE_SHAPE" value="RECT"/>
    <graphics type="RECTANGLE" h="15.0" w="150.0" x="1923.0" y="238.25" fill="#ffffff" width="1" outline="#000000"/>
  </node>
  <node label="rGSVIVP00011478001" id="-1132">
    <att type="string" name="vizmap:vv10940Phenylpropanoid_biosynthesis_xml_me NODE_SHAPE" value="RECT"/>
    <att type="string" name="vizmap:vv10940Phenylpropanoid_biosynthesis_xml NODE_FILL_COLOR" value="java.awt.Color[r=255,g=255,b=255]"/>
    <att type="string" name="canonicalName" value="GSVIVP00011478001"/>
    <att type="string" name="vizmap:vv10940Phenylpropanoid_biosynthesis_xml_me NODE_WIDTH" value="130.0"/>
    <att type="string" name="vizmap:vv10940Phenylpropanoid_biosynthesis_xml_me NODE_HEIGHT" value="15.0"/>
    <att type="string" name="CELLDESIGNER_ALIAS" value="sa20540e28"/>
    <att type="string" name="CELLDESIGNER_NODE_TYPE" value="RNA"/>
    <att type="string" name="vizmap:vv10940Phenylpropanoid_biosynthesis_xml NODE_HEIGHT" value="15.0"/>
    <att type="string" name="vizmap:vv10940Phenylpropanoid_biosynthesis_xml NODE_WIDTH" value="130.0"/>
    <att type="string" name="CELLDESIGNER_SPECIES" value="GSVIVP00011478001"/>
    <att type="string" name="vizmap:vv10940Phenylpropanoid_biosynthesis_xml NODE_SHAPE" value="RECT"/>
    <graphics type="RECTANGLE" h="15.0" w="150.0" x="1923.0" y="221.9545440673828" fill="#ffffff" width="1" outline="#000000"/>
  </node>
  <node label="rGSVIVP00011481001" id="-1131">
    <att type="string" name="vizmap:vv10940Phenylpropanoid_biosynthesis_xml_me NODE_SHAPE" value="RECT"/>
    <att type="string" name="vizmap:vv10940Phenylpropanoid_biosynthesis_xml NODE_FILL_COLOR" value="java.awt.Color[r=255,g=255,b=255]"/>
    <att type="string" name="canonicalName" value="GSVIVP00011481001"/>
    <att type="string" name="vizmap:vv10940Phenylpropanoid_biosynthesis_xml_me NODE_WIDTH" value="130.0"/>
    <att type="string" name="vizmap:vv10940Phenylpropanoid_biosynthesis_xml_me NODE_HEIGHT" value="15.0"/>
    <att type="string" name="CELLDESIGNER_ALIAS" value="sa20541e28"/>
    <att type="string" name="CELLDESIGNER_NODE_TYPE" value="RNA"/>
    <att type="string" name="vizmap:vv10940Phenylpropanoid_biosynthesis_xml NODE_HEIGHT" value="15.0"/>
    <att type="string" name="vizmap:vv10940Phenylpropanoid_biosynthesis_xml NODE_WIDTH" value="130.0"/>
    <att type="string" name="CELLDESIGNER_SPECIES" value="GSVIVP00011481001"/>
    <att type="string" name="vizmap:vv10940Phenylpropanoid_biosynthesis_xml NODE_SHAPE" value="RECT"/>
    <graphics type="RECTANGLE" h="15.0" w="150.0" x="1923.0" y="205.65908813476562" fill="#ffffff" width="1" outline="#000000"/>
  </node>
  <node label="rGSVIVP00011482001" id="-1130">
    <att type="string" name="vizmap:vv10940Phenylpropanoid_biosynthesis_xml_me NODE_SHAPE" value="RECT"/>
    <att type="string" name="vizmap:vv10940Phenylpropanoid_biosynthesis_xml NODE_FILL_COLOR" value="java.awt.Color[r=255,g=255,b=255]"/>
    <att type="string" name="canonicalName" value="GSVIVP00011482001"/>
    <att type="string" name="vizmap:vv10940Phenylpropanoid_biosynthesis_xml_me NODE_WIDTH" value="130.0"/>
    <att type="string" name="vizmap:vv10940Phenylpropanoid_biosynthesis_xml_me NODE_HEIGHT" value="15.0"/>
    <att type="string" name="CELLDESIGNER_ALIAS" value="sa20542e28"/>
    <att type="string" name="CELLDESIGNER_NODE_TYPE" value="RNA"/>
    <att type="string" name="vizmap:vv10940Phenylpropanoid_biosynthesis_xml NODE_HEIGHT" value="15.0"/>
    <att type="string" name="vizmap:vv10940Phenylpropanoid_biosynthesis_xml NODE_WIDTH" value="130.0"/>
    <att type="string" name="CELLDESIGNER_SPECIES" value="GSVIVP00011482001"/>
    <att type="string" name="vizmap:vv10940Phenylpropanoid_biosynthesis_xml NODE_SHAPE" value="RECT"/>
    <graphics type="RECTANGLE" h="15.0" w="150.0" x="1923.0" y="189.36363220214844" fill="#ffffff" width="1" outline="#000000"/>
  </node>
  <node label="rGSVIVP00011484001" id="-1129">
    <att type="string" name="vizmap:vv10940Phenylpropanoid_biosynthesis_xml_me NODE_SHAPE" value="RECT"/>
    <att type="string" name="vizmap:vv10940Phenylpropanoid_biosynthesis_xml NODE_FILL_COLOR" value="java.awt.Color[r=255,g=255,b=255]"/>
    <att type="string" name="canonicalName" value="GSVIVP00011484001"/>
    <att type="string" name="vizmap:vv10940Phenylpropanoid_biosynthesis_xml_me NODE_WIDTH" value="130.0"/>
    <att type="string" name="vizmap:vv10940Phenylpropanoid_biosynthesis_xml_me NODE_HEIGHT" value="15.0"/>
    <att type="string" name="CELLDESIGNER_ALIAS" value="sa20543e28"/>
    <att type="string" name="CELLDESIGNER_NODE_TYPE" value="RNA"/>
    <att type="string" name="vizmap:vv10940Phenylpropanoid_biosynthesis_xml NODE_HEIGHT" value="15.0"/>
    <att type="string" name="vizmap:vv10940Phenylpropanoid_biosynthesis_xml NODE_WIDTH" value="130.0"/>
    <att type="string" name="CELLDESIGNER_SPECIES" value="GSVIVP00011484001"/>
    <att type="string" name="vizmap:vv10940Phenylpropanoid_biosynthesis_xml NODE_SHAPE" value="RECT"/>
    <graphics type="RECTANGLE" h="15.0" w="150.0" x="1923.0" y="173.06817626953125" fill="#ffffff" width="1" outline="#000000"/>
  </node>
  <node label="rGSVIVP00011639001" id="-1128">
    <att type="string" name="vizmap:vv10940Phenylpropanoid_biosynthesis_xml_me NODE_SHAPE" value="RECT"/>
    <att type="string" name="vizmap:vv10940Phenylpropanoid_biosynthesis_xml NODE_FILL_COLOR" value="java.awt.Color[r=255,g=255,b=255]"/>
    <att type="string" name="canonicalName" value="GSVIVP00011639001"/>
    <att type="string" name="vizmap:vv10940Phenylpropanoid_biosynthesis_xml_me NODE_WIDTH" value="130.0"/>
    <att type="string" name="vizmap:vv10940Phenylpropanoid_biosynthesis_xml_me NODE_HEIGHT" value="15.0"/>
    <att type="string" name="CELLDESIGNER_ALIAS" value="sa20547e28"/>
    <att type="string" name="CELLDESIGNER_NODE_TYPE" value="RNA"/>
    <att type="string" name="vizmap:vv10940Phenylpropanoid_biosynthesis_xml NODE_HEIGHT" value="15.0"/>
    <att type="string" name="vizmap:vv10940Phenylpropanoid_biosynthesis_xml NODE_WIDTH" value="130.0"/>
    <att type="string" name="CELLDESIGNER_SPECIES" value="GSVIVP00011639001"/>
    <att type="string" name="vizmap:vv10940Phenylpropanoid_biosynthesis_xml NODE_SHAPE" value="RECT"/>
    <graphics type="RECTANGLE" h="15.0" w="150.0" x="1923.0" y="156.77272033691406" fill="#ffffff" width="1" outline="#000000"/>
  </node>
  <node label="rGSVIVP00011640001" id="-1127">
    <att type="string" name="vizmap:vv10940Phenylpropanoid_biosynthesis_xml_me NODE_SHAPE" value="RECT"/>
    <att type="string" name="vizmap:vv10940Phenylpropanoid_biosynthesis_xml NODE_FILL_COLOR" value="java.awt.Color[r=255,g=255,b=255]"/>
    <att type="string" name="canonicalName" value="GSVIVP00011640001"/>
    <att type="string" name="vizmap:vv10940Phenylpropanoid_biosynthesis_xml_me NODE_WIDTH" value="130.0"/>
    <att type="string" name="vizmap:vv10940Phenylpropanoid_biosynthesis_xml_me NODE_HEIGHT" value="15.0"/>
    <att type="string" name="CELLDESIGNER_ALIAS" value="sa20548e28"/>
    <att type="string" name="CELLDESIGNER_NODE_TYPE" value="RNA"/>
    <att type="string" name="vizmap:vv10940Phenylpropanoid_biosynthesis_xml NODE_HEIGHT" value="15.0"/>
    <att type="string" name="vizmap:vv10940Phenylpropanoid_biosynthesis_xml NODE_WIDTH" value="130.0"/>
    <att type="string" name="CELLDESIGNER_SPECIES" value="GSVIVP00011640001"/>
    <att type="string" name="vizmap:vv10940Phenylpropanoid_biosynthesis_xml NODE_SHAPE" value="RECT"/>
    <graphics type="RECTANGLE" h="15.0" w="150.0" x="1923.0" y="140.47727966308594" fill="#ffffff" width="1" outline="#000000"/>
  </node>
  <node label="rGSVIVP00013368001" id="-1126">
    <att type="string" name="vizmap:vv10940Phenylpropanoid_biosynthesis_xml_me NODE_SHAPE" value="RECT"/>
    <att type="string" name="vizmap:vv10940Phenylpropanoid_biosynthesis_xml NODE_FILL_COLOR" value="java.awt.Color[r=255,g=255,b=255]"/>
    <att type="string" name="canonicalName" value="GSVIVP00013368001"/>
    <att type="string" name="vizmap:vv10940Phenylpropanoid_biosynthesis_xml_me NODE_WIDTH" value="130.0"/>
    <att type="string" name="vizmap:vv10940Phenylpropanoid_biosynthesis_xml_me NODE_HEIGHT" value="15.0"/>
    <att type="string" name="CELLDESIGNER_ALIAS" value="sa20619e28"/>
    <att type="string" name="CELLDESIGNER_NODE_TYPE" value="RNA"/>
    <att type="string" name="vizmap:vv10940Phenylpropanoid_biosynthesis_xml NODE_HEIGHT" value="15.0"/>
    <att type="string" name="vizmap:vv10940Phenylpropanoid_biosynthesis_xml NODE_WIDTH" value="130.0"/>
    <att type="string" name="CELLDESIGNER_SPECIES" value="GSVIVP00013368001"/>
    <att type="string" name="vizmap:vv10940Phenylpropanoid_biosynthesis_xml NODE_SHAPE" value="RECT"/>
    <graphics type="RECTANGLE" h="15.0" w="150.0" x="1923.0" y="124.18182373046875" fill="#ffffff" width="1" outline="#000000"/>
  </node>
  <node label="rGSVIVP00013370001" id="-1125">
    <att type="string" name="vizmap:vv10940Phenylpropanoid_biosynthesis_xml_me NODE_SHAPE" value="RECT"/>
    <att type="string" name="vizmap:vv10940Phenylpropanoid_biosynthesis_xml NODE_FILL_COLOR" value="java.awt.Color[r=255,g=255,b=255]"/>
    <att type="string" name="canonicalName" value="GSVIVP00013370001"/>
    <att type="string" name="vizmap:vv10940Phenylpropanoid_biosynthesis_xml_me NODE_WIDTH" value="130.0"/>
    <att type="string" name="vizmap:vv10940Phenylpropanoid_biosynthesis_xml_me NODE_HEIGHT" value="15.0"/>
    <att type="string" name="CELLDESIGNER_ALIAS" value="sa20620e28"/>
    <att type="string" name="CELLDESIGNER_NODE_TYPE" value="RNA"/>
    <att type="string" name="vizmap:vv10940Phenylpropanoid_biosynthesis_xml NODE_HEIGHT" value="15.0"/>
    <att type="string" name="vizmap:vv10940Phenylpropanoid_biosynthesis_xml NODE_WIDTH" value="130.0"/>
    <att type="string" name="CELLDESIGNER_SPECIES" value="GSVIVP00013370001"/>
    <att type="string" name="vizmap:vv10940Phenylpropanoid_biosynthesis_xml NODE_SHAPE" value="RECT"/>
    <graphics type="RECTANGLE" h="15.0" w="150.0" x="1923.0" y="107.88636016845703" fill="#ffffff" width="1" outline="#000000"/>
  </node>
  <node label="rGSVIVP00013371001" id="-1124">
    <att type="string" name="vizmap:vv10940Phenylpropanoid_biosynthesis_xml_me NODE_SHAPE" value="RECT"/>
    <att type="string" name="vizmap:vv10940Phenylpropanoid_biosynthesis_xml NODE_FILL_COLOR" value="java.awt.Color[r=255,g=255,b=255]"/>
    <att type="string" name="canonicalName" value="GSVIVP00013371001"/>
    <att type="string" name="vizmap:vv10940Phenylpropanoid_biosynthesis_xml_me NODE_WIDTH" value="130.0"/>
    <att type="string" name="vizmap:vv10940Phenylpropanoid_biosynthesis_xml_me NODE_HEIGHT" value="15.0"/>
    <att type="string" name="CELLDESIGNER_ALIAS" value="sa20621e28"/>
    <att type="string" name="CELLDESIGNER_NODE_TYPE" value="RNA"/>
    <att type="string" name="vizmap:vv10940Phenylpropanoid_biosynthesis_xml NODE_HEIGHT" value="15.0"/>
    <att type="string" name="vizmap:vv10940Phenylpropanoid_biosynthesis_xml NODE_WIDTH" value="130.0"/>
    <att type="string" name="CELLDESIGNER_SPECIES" value="GSVIVP00013371001"/>
    <att type="string" name="vizmap:vv10940Phenylpropanoid_biosynthesis_xml NODE_SHAPE" value="RECT"/>
    <graphics type="RECTANGLE" h="15.0" w="150.0" x="1923.0" y="91.59091186523438" fill="#ffffff" width="1" outline="#000000"/>
  </node>
  <node label="rGSVIVP00019568001" id="-1123">
    <att type="string" name="vizmap:vv10940Phenylpropanoid_biosynthesis_xml_me NODE_SHAPE" value="RECT"/>
    <att type="string" name="vizmap:vv10940Phenylpropanoid_biosynthesis_xml NODE_FILL_COLOR" value="java.awt.Color[r=255,g=255,b=255]"/>
    <att type="string" name="canonicalName" value="GSVIVP00019568001"/>
    <att type="string" name="vizmap:vv10940Phenylpropanoid_biosynthesis_xml_me NODE_WIDTH" value="130.0"/>
    <att type="string" name="vizmap:vv10940Phenylpropanoid_biosynthesis_xml_me NODE_HEIGHT" value="15.0"/>
    <att type="string" name="CELLDESIGNER_ALIAS" value="sa20851e28"/>
    <att type="string" name="CELLDESIGNER_NODE_TYPE" value="RNA"/>
    <att type="string" name="vizmap:vv10940Phenylpropanoid_biosynthesis_xml NODE_HEIGHT" value="15.0"/>
    <att type="string" name="vizmap:vv10940Phenylpropanoid_biosynthesis_xml NODE_WIDTH" value="130.0"/>
    <att type="string" name="CELLDESIGNER_SPECIES" value="GSVIVP00019568001"/>
    <att type="string" name="vizmap:vv10940Phenylpropanoid_biosynthesis_xml NODE_SHAPE" value="RECT"/>
    <graphics type="RECTANGLE" h="15.0" w="150.0" x="1923.0" y="75.29545593261719" fill="#ffffff" width="1" outline="#000000"/>
  </node>
  <node label="rGSVIVP00029747001" id="-1122">
    <att type="string" name="vizmap:vv10940Phenylpropanoid_biosynthesis_xml_me NODE_SHAPE" value="RECT"/>
    <att type="string" name="vizmap:vv10940Phenylpropanoid_biosynthesis_xml NODE_FILL_COLOR" value="java.awt.Color[r=255,g=255,b=255]"/>
    <att type="string" name="canonicalName" value="GSVIVP00029747001"/>
    <att type="string" name="vizmap:vv10940Phenylpropanoid_biosynthesis_xml_me NODE_WIDTH" value="130.0"/>
    <att type="string" name="vizmap:vv10940Phenylpropanoid_biosynthesis_xml_me NODE_HEIGHT" value="15.0"/>
    <att type="string" name="CELLDESIGNER_ALIAS" value="sa21214e28"/>
    <att type="string" name="CELLDESIGNER_NODE_TYPE" value="RNA"/>
    <att type="string" name="vizmap:vv10940Phenylpropanoid_biosynthesis_xml NODE_HEIGHT" value="15.0"/>
    <att type="string" name="vizmap:vv10940Phenylpropanoid_biosynthesis_xml NODE_WIDTH" value="130.0"/>
    <att type="string" name="CELLDESIGNER_SPECIES" value="GSVIVP00029747001"/>
    <att type="string" name="vizmap:vv10940Phenylpropanoid_biosynthesis_xml NODE_SHAPE" value="RECT"/>
    <graphics type="RECTANGLE" h="15.0" w="150.0" x="1923.0" y="531.5681762695312" fill="#ffffff" width="1" outline="#000000"/>
  </node>
  <node label="rGSVIVP00033896001" id="-1121">
    <att type="string" name="vizmap:vv10940Phenylpropanoid_biosynthesis_xml_me NODE_SHAPE" value="RECT"/>
    <att type="string" name="vizmap:vv10940Phenylpropanoid_biosynthesis_xml NODE_FILL_COLOR" value="java.awt.Color[r=255,g=255,b=255]"/>
    <att type="string" name="canonicalName" value="GSVIVP00033896001"/>
    <att type="string" name="vizmap:vv10940Phenylpropanoid_biosynthesis_xml_me NODE_WIDTH" value="130.0"/>
    <att type="string" name="vizmap:vv10940Phenylpropanoid_biosynthesis_xml_me NODE_HEIGHT" value="15.0"/>
    <att type="string" name="CELLDESIGNER_ALIAS" value="sa21370e28"/>
    <att type="string" name="CELLDESIGNER_NODE_TYPE" value="RNA"/>
    <att type="string" name="vizmap:vv10940Phenylpropanoid_biosynthesis_xml NODE_HEIGHT" value="15.0"/>
    <att type="string" name="vizmap:vv10940Phenylpropanoid_biosynthesis_xml NODE_WIDTH" value="130.0"/>
    <att type="string" name="CELLDESIGNER_SPECIES" value="GSVIVP00033896001"/>
    <att type="string" name="vizmap:vv10940Phenylpropanoid_biosynthesis_xml NODE_SHAPE" value="RECT"/>
    <graphics type="RECTANGLE" h="15.0" w="150.0" x="1923.0" y="59.0" fill="#ffffff" width="1" outline="#000000"/>
  </node>
  <node label="rGSVIVP00002937001" id="-1120">
    <att type="string" name="vizmap:vv10940Phenylpropanoid_biosynthesis_xml_me NODE_SHAPE" value="RECT"/>
    <att type="string" name="vizmap:vv10940Phenylpropanoid_biosynthesis_xml NODE_FILL_COLOR" value="java.awt.Color[r=255,g=255,b=255]"/>
    <att type="string" name="canonicalName" value="GSVIVP00002937001"/>
    <att type="string" name="vizmap:vv10940Phenylpropanoid_biosynthesis_xml_me NODE_WIDTH" value="130.0"/>
    <att type="string" name="vizmap:vv10940Phenylpropanoid_biosynthesis_xml_me NODE_HEIGHT" value="15.0"/>
    <att type="string" name="CELLDESIGNER_ALIAS" value="sa20189e29"/>
    <att type="string" name="CELLDESIGNER_NODE_TYPE" value="RNA"/>
    <att type="string" name="vizmap:vv10940Phenylpropanoid_biosynthesis_xml NODE_HEIGHT" value="15.0"/>
    <att type="string" name="vizmap:vv10940Phenylpropanoid_biosynthesis_xml NODE_WIDTH" value="130.0"/>
    <att type="string" name="CELLDESIGNER_SPECIES" value="GSVIVP00002937001"/>
    <att type="string" name="vizmap:vv10940Phenylpropanoid_biosynthesis_xml NODE_SHAPE" value="RECT"/>
    <graphics type="RECTANGLE" h="15.0" w="150.0" x="613.0" y="812.7857055664062" fill="#ffffff" width="1" outline="#000000"/>
  </node>
  <node label="rGSVIVP00002941001" id="-1119">
    <att type="string" name="vizmap:vv10940Phenylpropanoid_biosynthesis_xml_me NODE_SHAPE" value="RECT"/>
    <att type="string" name="vizmap:vv10940Phenylpropanoid_biosynthesis_xml NODE_FILL_COLOR" value="java.awt.Color[r=255,g=255,b=255]"/>
    <att type="string" name="canonicalName" value="GSVIVP00002941001"/>
    <att type="string" name="vizmap:vv10940Phenylpropanoid_biosynthesis_xml_me NODE_WIDTH" value="130.0"/>
    <att type="string" name="vizmap:vv10940Phenylpropanoid_biosynthesis_xml_me NODE_HEIGHT" value="15.0"/>
    <att type="string" name="CELLDESIGNER_ALIAS" value="sa20190e29"/>
    <att type="string" name="CELLDESIGNER_NODE_TYPE" value="RNA"/>
    <att type="string" name="vizmap:vv10940Phenylpropanoid_biosynthesis_xml NODE_HEIGHT" value="15.0"/>
    <att type="string" name="vizmap:vv10940Phenylpropanoid_biosynthesis_xml NODE_WIDTH" value="130.0"/>
    <att type="string" name="CELLDESIGNER_SPECIES" value="GSVIVP00002941001"/>
    <att type="string" name="vizmap:vv10940Phenylpropanoid_biosynthesis_xml NODE_SHAPE" value="RECT"/>
    <graphics type="RECTANGLE" h="15.0" w="150.0" x="613.0" y="796.5714111328125" fill="#ffffff" width="1" outline="#000000"/>
  </node>
  <node label="rGSVIVP00017112001" id="-1118">
    <att type="string" name="vizmap:vv10940Phenylpropanoid_biosynthesis_xml_me NODE_SHAPE" value="RECT"/>
    <att type="string" name="vizmap:vv10940Phenylpropanoid_biosynthesis_xml NODE_FILL_COLOR" value="java.awt.Color[r=255,g=255,b=255]"/>
    <att type="string" name="canonicalName" value="GSVIVP00017112001"/>
    <att type="string" name="vizmap:vv10940Phenylpropanoid_biosynthesis_xml_me NODE_WIDTH" value="130.0"/>
    <att type="string" name="vizmap:vv10940Phenylpropanoid_biosynthesis_xml_me NODE_HEIGHT" value="15.0"/>
    <att type="string" name="CELLDESIGNER_ALIAS" value="sa20770e29"/>
    <att type="string" name="CELLDESIGNER_NODE_TYPE" value="RNA"/>
    <att type="string" name="vizmap:vv10940Phenylpropanoid_biosynthesis_xml NODE_HEIGHT" value="15.0"/>
    <att type="string" name="vizmap:vv10940Phenylpropanoid_biosynthesis_xml NODE_WIDTH" value="130.0"/>
    <att type="string" name="CELLDESIGNER_SPECIES" value="GSVIVP00017112001"/>
    <att type="string" name="vizmap:vv10940Phenylpropanoid_biosynthesis_xml NODE_SHAPE" value="RECT"/>
    <graphics type="RECTANGLE" h="15.0" w="150.0" x="613.0" y="780.3571166992188" fill="#ffffff" width="1" outline="#000000"/>
  </node>
  <node label="rGSVIVP00018941001" id="-1117">
    <att type="string" name="vizmap:vv10940Phenylpropanoid_biosynthesis_xml_me NODE_SHAPE" value="RECT"/>
    <att type="string" name="vizmap:vv10940Phenylpropanoid_biosynthesis_xml NODE_FILL_COLOR" value="java.awt.Color[r=255,g=255,b=255]"/>
    <att type="string" name="canonicalName" value="GSVIVP00018941001"/>
    <att type="string" name="vizmap:vv10940Phenylpropanoid_biosynthesis_xml_me NODE_WIDTH" value="130.0"/>
    <att type="string" name="vizmap:vv10940Phenylpropanoid_biosynthesis_xml_me NODE_HEIGHT" value="15.0"/>
    <att type="string" name="CELLDESIGNER_ALIAS" value="sa20824e29"/>
    <att type="string" name="CELLDESIGNER_NODE_TYPE" value="RNA"/>
    <att type="string" name="vizmap:vv10940Phenylpropanoid_biosynthesis_xml NODE_HEIGHT" value="15.0"/>
    <att type="string" name="vizmap:vv10940Phenylpropanoid_biosynthesis_xml NODE_WIDTH" value="130.0"/>
    <att type="string" name="CELLDESIGNER_SPECIES" value="GSVIVP00018941001"/>
    <att type="string" name="vizmap:vv10940Phenylpropanoid_biosynthesis_xml NODE_SHAPE" value="RECT"/>
    <graphics type="RECTANGLE" h="15.0" w="150.0" x="613.0" y="764.1428833007812" fill="#ffffff" width="1" outline="#000000"/>
  </node>
  <node label="rGSVIVP00035376001" id="-1116">
    <att type="string" name="vizmap:vv10940Phenylpropanoid_biosynthesis_xml_me NODE_SHAPE" value="RECT"/>
    <att type="string" name="vizmap:vv10940Phenylpropanoid_biosynthesis_xml NODE_FILL_COLOR" value="java.awt.Color[r=255,g=255,b=255]"/>
    <att type="string" name="canonicalName" value="GSVIVP00035376001"/>
    <att type="string" name="vizmap:vv10940Phenylpropanoid_biosynthesis_xml_me NODE_WIDTH" value="130.0"/>
    <att type="string" name="vizmap:vv10940Phenylpropanoid_biosynthesis_xml_me NODE_HEIGHT" value="15.0"/>
    <att type="string" name="CELLDESIGNER_ALIAS" value="sa21451e29"/>
    <att type="string" name="CELLDESIGNER_NODE_TYPE" value="RNA"/>
    <att type="string" name="vizmap:vv10940Phenylpropanoid_biosynthesis_xml NODE_HEIGHT" value="15.0"/>
    <att type="string" name="vizmap:vv10940Phenylpropanoid_biosynthesis_xml NODE_WIDTH" value="130.0"/>
    <att type="string" name="CELLDESIGNER_SPECIES" value="GSVIVP00035376001"/>
    <att type="string" name="vizmap:vv10940Phenylpropanoid_biosynthesis_xml NODE_SHAPE" value="RECT"/>
    <graphics type="RECTANGLE" h="15.0" w="150.0" x="613.0" y="829.0" fill="#ffffff" width="1" outline="#000000"/>
  </node>
  <node label="rGSVIVP00016604001" id="-1115">
    <att type="string" name="vizmap:vv10940Phenylpropanoid_biosynthesis_xml_me NODE_SHAPE" value="RECT"/>
    <att type="string" name="vizmap:vv10940Phenylpropanoid_biosynthesis_xml NODE_FILL_COLOR" value="java.awt.Color[r=255,g=255,b=255]"/>
    <att type="string" name="canonicalName" value="GSVIVP00016604001"/>
    <att type="string" name="vizmap:vv10940Phenylpropanoid_biosynthesis_xml_me NODE_WIDTH" value="130.0"/>
    <att type="string" name="vizmap:vv10940Phenylpropanoid_biosynthesis_xml_me NODE_HEIGHT" value="15.0"/>
    <att type="string" name="CELLDESIGNER_ALIAS" value="sa20757e31"/>
    <att type="string" name="CELLDESIGNER_NODE_TYPE" value="RNA"/>
    <att type="string" name="vizmap:vv10940Phenylpropanoid_biosynthesis_xml NODE_HEIGHT" value="15.0"/>
    <att type="string" name="vizmap:vv10940Phenylpropanoid_biosynthesis_xml NODE_WIDTH" value="130.0"/>
    <att type="string" name="CELLDESIGNER_SPECIES" value="GSVIVP00016604001"/>
    <att type="string" name="vizmap:vv10940Phenylpropanoid_biosynthesis_xml NODE_SHAPE" value="RECT"/>
    <graphics type="RECTANGLE" h="15.0" w="150.0" x="1095.0" y="107.30372619628906" fill="#ffffff" width="1" outline="#000000"/>
  </node>
  <node label="rGSVIVP00016607001" id="-1114">
    <att type="string" name="vizmap:vv10940Phenylpropanoid_biosynthesis_xml_me NODE_SHAPE" value="RECT"/>
    <att type="string" name="vizmap:vv10940Phenylpropanoid_biosynthesis_xml NODE_FILL_COLOR" value="java.awt.Color[r=255,g=255,b=255]"/>
    <att type="string" name="canonicalName" value="GSVIVP00016607001"/>
    <att type="string" name="vizmap:vv10940Phenylpropanoid_biosynthesis_xml_me NODE_WIDTH" value="130.0"/>
    <att type="string" name="vizmap:vv10940Phenylpropanoid_biosynthesis_xml_me NODE_HEIGHT" value="15.0"/>
    <att type="string" name="CELLDESIGNER_ALIAS" value="sa20758e31"/>
    <att type="string" name="CELLDESIGNER_NODE_TYPE" value="RNA"/>
    <att type="string" name="vizmap:vv10940Phenylpropanoid_biosynthesis_xml NODE_HEIGHT" value="15.0"/>
    <att type="string" name="vizmap:vv10940Phenylpropanoid_biosynthesis_xml NODE_WIDTH" value="130.0"/>
    <att type="string" name="CELLDESIGNER_SPECIES" value="GSVIVP00016607001"/>
    <att type="string" name="vizmap:vv10940Phenylpropanoid_biosynthesis_xml NODE_SHAPE" value="RECT"/>
    <graphics type="RECTANGLE" h="15.0" w="150.0" x="1095.0" y="91.04297637939453" fill="#ffffff" width="1" outline="#000000"/>
  </node>
  <node label="rGSVIVP00004049001" id="-1113">
    <att type="string" name="vizmap:vv10940Phenylpropanoid_biosynthesis_xml_me NODE_SHAPE" value="RECT"/>
    <att type="string" name="vizmap:vv10940Phenylpropanoid_biosynthesis_xml NODE_FILL_COLOR" value="java.awt.Color[r=255,g=255,b=255]"/>
    <att type="string" name="canonicalName" value="GSVIVP00004049001"/>
    <att type="string" name="vizmap:vv10940Phenylpropanoid_biosynthesis_xml_me NODE_WIDTH" value="130.0"/>
    <att type="string" name="vizmap:vv10940Phenylpropanoid_biosynthesis_xml_me NODE_HEIGHT" value="15.0"/>
    <att type="string" name="CELLDESIGNER_ALIAS" value="sa20236sa966"/>
    <att type="string" name="CELLDESIGNER_NODE_TYPE" value="RNA"/>
    <att type="string" name="vizmap:vv10940Phenylpropanoid_biosynthesis_xml NODE_HEIGHT" value="15.0"/>
    <att type="string" name="vizmap:vv10940Phenylpropanoid_biosynthesis_xml NODE_WIDTH" value="130.0"/>
    <att type="string" name="CELLDESIGNER_SPECIES" value="GSVIVP00004049001"/>
    <att type="string" name="vizmap:vv10940Phenylpropanoid_biosynthesis_xml NODE_SHAPE" value="RECT"/>
    <graphics type="RECTANGLE" h="15.0" w="150.0" x="197.0" y="793.23779296875" fill="#ffffff" width="1" outline="#000000"/>
  </node>
  <node label="rGSVIVP00004050001" id="-1112">
    <att type="string" name="vizmap:vv10940Phenylpropanoid_biosynthesis_xml_me NODE_SHAPE" value="RECT"/>
    <att type="string" name="vizmap:vv10940Phenylpropanoid_biosynthesis_xml NODE_FILL_COLOR" value="java.awt.Color[r=255,g=255,b=255]"/>
    <att type="string" name="canonicalName" value="GSVIVP00004050001"/>
    <att type="string" name="vizmap:vv10940Phenylpropanoid_biosynthesis_xml_me NODE_WIDTH" value="130.0"/>
    <att type="string" name="vizmap:vv10940Phenylpropanoid_biosynthesis_xml_me NODE_HEIGHT" value="15.0"/>
    <att type="string" name="CELLDESIGNER_ALIAS" value="sa20237sa966"/>
    <att type="string" name="CELLDESIGNER_NODE_TYPE" value="RNA"/>
    <att type="string" name="vizmap:vv10940Phenylpropanoid_biosynthesis_xml NODE_HEIGHT" value="15.0"/>
    <att type="string" name="vizmap:vv10940Phenylpropanoid_biosynthesis_xml NODE_WIDTH" value="130.0"/>
    <att type="string" name="CELLDESIGNER_SPECIES" value="GSVIVP00004050001"/>
    <att type="string" name="vizmap:vv10940Phenylpropanoid_biosynthesis_xml NODE_SHAPE" value="RECT"/>
    <graphics type="RECTANGLE" h="15.0" w="150.0" x="197.0" y="776.4756469726562" fill="#ffffff" width="1" outline="#000000"/>
  </node>
  <node label="rGSVIVP00005196001" id="-1111">
    <att type="string" name="vizmap:vv10940Phenylpropanoid_biosynthesis_xml_me NODE_SHAPE" value="RECT"/>
    <att type="string" name="vizmap:vv10940Phenylpropanoid_biosynthesis_xml NODE_FILL_COLOR" value="java.awt.Color[r=255,g=255,b=255]"/>
    <att type="string" name="canonicalName" value="GSVIVP00005196001"/>
    <att type="string" name="vizmap:vv10940Phenylpropanoid_biosynthesis_xml_me NODE_WIDTH" value="130.0"/>
    <att type="string" name="vizmap:vv10940Phenylpropanoid_biosynthesis_xml_me NODE_HEIGHT" value="15.0"/>
    <att type="string" name="CELLDESIGNER_ALIAS" value="sa20270sa966"/>
    <att type="string" name="CELLDESIGNER_NODE_TYPE" value="RNA"/>
    <att type="string" name="vizmap:vv10940Phenylpropanoid_biosynthesis_xml NODE_HEIGHT" value="15.0"/>
    <att type="string" name="vizmap:vv10940Phenylpropanoid_biosynthesis_xml NODE_WIDTH" value="130.0"/>
    <att type="string" name="CELLDESIGNER_SPECIES" value="GSVIVP00005196001"/>
    <att type="string" name="vizmap:vv10940Phenylpropanoid_biosynthesis_xml NODE_SHAPE" value="RECT"/>
    <graphics type="RECTANGLE" h="15.0" w="150.0" x="197.0" y="759.7134399414062" fill="#ffffff" width="1" outline="#000000"/>
  </node>
  <node label="rGSVIVP00005197001" id="-1110">
    <att type="string" name="vizmap:vv10940Phenylpropanoid_biosynthesis_xml_me NODE_SHAPE" value="RECT"/>
    <att type="string" name="vizmap:vv10940Phenylpropanoid_biosynthesis_xml NODE_FILL_COLOR" value="java.awt.Color[r=255,g=255,b=255]"/>
    <att type="string" name="canonicalName" value="GSVIVP00005197001"/>
    <att type="string" name="vizmap:vv10940Phenylpropanoid_biosynthesis_xml_me NODE_WIDTH" value="130.0"/>
    <att type="string" name="vizmap:vv10940Phenylpropanoid_biosynthesis_xml_me NODE_HEIGHT" value="15.0"/>
    <att type="string" name="CELLDESIGNER_ALIAS" value="sa20271sa966"/>
    <att type="string" name="CELLDESIGNER_NODE_TYPE" value="RNA"/>
    <att type="string" name="vizmap:vv10940Phenylpropanoid_biosynthesis_xml NODE_HEIGHT" value="15.0"/>
    <att type="string" name="vizmap:vv10940Phenylpropanoid_biosynthesis_xml NODE_WIDTH" value="130.0"/>
    <att type="string" name="CELLDESIGNER_SPECIES" value="GSVIVP00005197001"/>
    <att type="string" name="vizmap:vv10940Phenylpropanoid_biosynthesis_xml NODE_SHAPE" value="RECT"/>
    <graphics type="RECTANGLE" h="15.0" w="150.0" x="197.0" y="742.9512939453125" fill="#ffffff" width="1" outline="#000000"/>
  </node>
  <node label="rGSVIVP00007353001" id="-1109">
    <att type="string" name="vizmap:vv10940Phenylpropanoid_biosynthesis_xml_me NODE_SHAPE" value="RECT"/>
    <att type="string" name="vizmap:vv10940Phenylpropanoid_biosynthesis_xml NODE_FILL_COLOR" value="java.awt.Color[r=255,g=255,b=255]"/>
    <att type="string" name="canonicalName" value="GSVIVP00007353001"/>
    <att type="string" name="vizmap:vv10940Phenylpropanoid_biosynthesis_xml_me NODE_WIDTH" value="130.0"/>
    <att type="string" name="vizmap:vv10940Phenylpropanoid_biosynthesis_xml_me NODE_HEIGHT" value="15.0"/>
    <att type="string" name="CELLDESIGNER_ALIAS" value="sa20347sa966"/>
    <att type="string" name="CELLDESIGNER_NODE_TYPE" value="RNA"/>
    <att type="string" name="vizmap:vv10940Phenylpropanoid_biosynthesis_xml NODE_HEIGHT" value="15.0"/>
    <att type="string" name="vizmap:vv10940Phenylpropanoid_biosynthesis_xml NODE_WIDTH" value="130.0"/>
    <att type="string" name="CELLDESIGNER_SPECIES" value="GSVIVP00007353001"/>
    <att type="string" name="vizmap:vv10940Phenylpropanoid_biosynthesis_xml NODE_SHAPE" value="RECT"/>
    <graphics type="RECTANGLE" h="15.0" w="150.0" x="197.0" y="726.1890869140625" fill="#ffffff" width="1" outline="#000000"/>
  </node>
  <node label="rGSVIVP00007362001" id="-1108">
    <att type="string" name="vizmap:vv10940Phenylpropanoid_biosynthesis_xml_me NODE_SHAPE" value="RECT"/>
    <att type="string" name="vizmap:vv10940Phenylpropanoid_biosynthesis_xml NODE_FILL_COLOR" value="java.awt.Color[r=255,g=255,b=255]"/>
    <att type="string" name="canonicalName" value="GSVIVP00007362001"/>
    <att type="string" name="vizmap:vv10940Phenylpropanoid_biosynthesis_xml_me NODE_WIDTH" value="130.0"/>
    <att type="string" name="vizmap:vv10940Phenylpropanoid_biosynthesis_xml_me NODE_HEIGHT" value="15.0"/>
    <att type="string" name="CELLDESIGNER_ALIAS" value="sa20348sa966"/>
    <att type="string" name="CELLDESIGNER_NODE_TYPE" value="RNA"/>
    <att type="string" name="vizmap:vv10940Phenylpropanoid_biosynthesis_xml NODE_HEIGHT" value="15.0"/>
    <att type="string" name="vizmap:vv10940Phenylpropanoid_biosynthesis_xml NODE_WIDTH" value="130.0"/>
    <att type="string" name="CELLDESIGNER_SPECIES" value="GSVIVP00007362001"/>
    <att type="string" name="vizmap:vv10940Phenylpropanoid_biosynthesis_xml NODE_SHAPE" value="RECT"/>
    <graphics type="RECTANGLE" h="15.0" w="150.0" x="197.0" y="709.4268798828125" fill="#ffffff" width="1" outline="#000000"/>
  </node>
  <node label="rGSVIVP00007777001" id="-1107">
    <att type="string" name="vizmap:vv10940Phenylpropanoid_biosynthesis_xml_me NODE_SHAPE" value="RECT"/>
    <att type="string" name="vizmap:vv10940Phenylpropanoid_biosynthesis_xml NODE_FILL_COLOR" value="java.awt.Color[r=255,g=255,b=255]"/>
    <att type="string" name="canonicalName" value="GSVIVP00007777001"/>
    <att type="string" name="vizmap:vv10940Phenylpropanoid_biosynthesis_xml_me NODE_WIDTH" value="130.0"/>
    <att type="string" name="vizmap:vv10940Phenylpropanoid_biosynthesis_xml_me NODE_HEIGHT" value="15.0"/>
    <att type="string" name="CELLDESIGNER_ALIAS" value="sa20365sa966"/>
    <att type="string" name="CELLDESIGNER_NODE_TYPE" value="RNA"/>
    <att type="string" name="vizmap:vv10940Phenylpropanoid_biosynthesis_xml NODE_HEIGHT" value="15.0"/>
    <att type="string" name="vizmap:vv10940Phenylpropanoid_biosynthesis_xml NODE_WIDTH" value="130.0"/>
    <att type="string" name="CELLDESIGNER_SPECIES" value="GSVIVP00007777001"/>
    <att type="string" name="vizmap:vv10940Phenylpropanoid_biosynthesis_xml NODE_SHAPE" value="RECT"/>
    <graphics type="RECTANGLE" h="15.0" w="150.0" x="197.0" y="692.6647338867188" fill="#ffffff" width="1" outline="#000000"/>
  </node>
  <node label="rGSVIVP00008175001" id="-1106">
    <att type="string" name="vizmap:vv10940Phenylpropanoid_biosynthesis_xml_me NODE_SHAPE" value="RECT"/>
    <att type="string" name="vizmap:vv10940Phenylpropanoid_biosynthesis_xml NODE_FILL_COLOR" value="java.awt.Color[r=255,g=255,b=255]"/>
    <att type="string" name="canonicalName" value="GSVIVP00008175001"/>
    <att type="string" name="vizmap:vv10940Phenylpropanoid_biosynthesis_xml_me NODE_WIDTH" value="130.0"/>
    <att type="string" name="vizmap:vv10940Phenylpropanoid_biosynthesis_xml_me NODE_HEIGHT" value="15.0"/>
    <att type="string" name="CELLDESIGNER_ALIAS" value="sa20385sa966"/>
    <att type="string" name="CELLDESIGNER_NODE_TYPE" value="RNA"/>
    <att type="string" name="vizmap:vv10940Phenylpropanoid_biosynthesis_xml NODE_HEIGHT" value="15.0"/>
    <att type="string" name="vizmap:vv10940Phenylpropanoid_biosynthesis_xml NODE_WIDTH" value="130.0"/>
    <att type="string" name="CELLDESIGNER_SPECIES" value="GSVIVP00008175001"/>
    <att type="string" name="vizmap:vv10940Phenylpropanoid_biosynthesis_xml NODE_SHAPE" value="RECT"/>
    <graphics type="RECTANGLE" h="15.0" w="150.0" x="197.0" y="675.9025268554688" fill="#ffffff" width="1" outline="#000000"/>
  </node>
  <node label="rGSVIVP00008177001" id="-1105">
    <att type="string" name="vizmap:vv10940Phenylpropanoid_biosynthesis_xml_me NODE_SHAPE" value="RECT"/>
    <att type="string" name="vizmap:vv10940Phenylpropanoid_biosynthesis_xml NODE_FILL_COLOR" value="java.awt.Color[r=255,g=255,b=255]"/>
    <att type="string" name="canonicalName" value="GSVIVP00008177001"/>
    <att type="string" name="vizmap:vv10940Phenylpropanoid_biosynthesis_xml_me NODE_WIDTH" value="130.0"/>
    <att type="string" name="vizmap:vv10940Phenylpropanoid_biosynthesis_xml_me NODE_HEIGHT" value="15.0"/>
    <att type="string" name="CELLDESIGNER_ALIAS" value="sa20386sa966"/>
    <att type="string" name="CELLDESIGNER_NODE_TYPE" value="RNA"/>
    <att type="string" name="vizmap:vv10940Phenylpropanoid_biosynthesis_xml NODE_HEIGHT" value="15.0"/>
    <att type="string" name="vizmap:vv10940Phenylpropanoid_biosynthesis_xml NODE_WIDTH" value="130.0"/>
    <att type="string" name="CELLDESIGNER_SPECIES" value="GSVIVP00008177001"/>
    <att type="string" name="vizmap:vv10940Phenylpropanoid_biosynthesis_xml NODE_SHAPE" value="RECT"/>
    <graphics type="RECTANGLE" h="15.0" w="150.0" x="197.0" y="659.140380859375" fill="#ffffff" width="1" outline="#000000"/>
  </node>
  <node label="rGSVIVP00008256001" id="-1104">
    <att type="string" name="vizmap:vv10940Phenylpropanoid_biosynthesis_xml_me NODE_SHAPE" value="RECT"/>
    <att type="string" name="vizmap:vv10940Phenylpropanoid_biosynthesis_xml NODE_FILL_COLOR" value="java.awt.Color[r=255,g=255,b=255]"/>
    <att type="string" name="canonicalName" value="GSVIVP00008256001"/>
    <att type="string" name="vizmap:vv10940Phenylpropanoid_biosynthesis_xml_me NODE_WIDTH" value="130.0"/>
    <att type="string" name="vizmap:vv10940Phenylpropanoid_biosynthesis_xml_me NODE_HEIGHT" value="15.0"/>
    <att type="string" name="CELLDESIGNER_ALIAS" value="sa20387sa966"/>
    <att type="string" name="CELLDESIGNER_NODE_TYPE" value="RNA"/>
    <att type="string" name="vizmap:vv10940Phenylpropanoid_biosynthesis_xml NODE_HEIGHT" value="15.0"/>
    <att type="string" name="vizmap:vv10940Phenylpropanoid_biosynthesis_xml NODE_WIDTH" value="130.0"/>
    <att type="string" name="CELLDESIGNER_SPECIES" value="GSVIVP00008256001"/>
    <att type="string" name="vizmap:vv10940Phenylpropanoid_biosynthesis_xml NODE_SHAPE" value="RECT"/>
    <graphics type="RECTANGLE" h="15.0" w="150.0" x="197.0" y="642.378173828125" fill="#ffffff" width="1" outline="#000000"/>
  </node>
  <node label="rGSVIVP00009218001" id="-1103">
    <att type="string" name="vizmap:vv10940Phenylpropanoid_biosynthesis_xml_me NODE_SHAPE" value="RECT"/>
    <att type="string" name="vizmap:vv10940Phenylpropanoid_biosynthesis_xml NODE_FILL_COLOR" value="java.awt.Color[r=255,g=255,b=255]"/>
    <att type="string" name="canonicalName" value="GSVIVP00009218001"/>
    <att type="string" name="vizmap:vv10940Phenylpropanoid_biosynthesis_xml_me NODE_WIDTH" value="130.0"/>
    <att type="string" name="vizmap:vv10940Phenylpropanoid_biosynthesis_xml_me NODE_HEIGHT" value="15.0"/>
    <att type="string" name="CELLDESIGNER_ALIAS" value="sa20449sa966"/>
    <att type="string" name="CELLDESIGNER_NODE_TYPE" value="RNA"/>
    <att type="string" name="vizmap:vv10940Phenylpropanoid_biosynthesis_xml NODE_HEIGHT" value="15.0"/>
    <att type="string" name="vizmap:vv10940Phenylpropanoid_biosynthesis_xml NODE_WIDTH" value="130.0"/>
    <att type="string" name="CELLDESIGNER_SPECIES" value="GSVIVP00009218001"/>
    <att type="string" name="vizmap:vv10940Phenylpropanoid_biosynthesis_xml NODE_SHAPE" value="RECT"/>
    <graphics type="RECTANGLE" h="15.0" w="150.0" x="197.0" y="625.615966796875" fill="#ffffff" width="1" outline="#000000"/>
  </node>
  <node label="rGSVIVP00009219001" id="-1102">
    <att type="string" name="vizmap:vv10940Phenylpropanoid_biosynthesis_xml_me NODE_SHAPE" value="RECT"/>
    <att type="string" name="vizmap:vv10940Phenylpropanoid_biosynthesis_xml NODE_FILL_COLOR" value="java.awt.Color[r=255,g=255,b=255]"/>
    <att type="string" name="canonicalName" value="GSVIVP00009219001"/>
    <att type="string" name="vizmap:vv10940Phenylpropanoid_biosynthesis_xml_me NODE_WIDTH" value="130.0"/>
    <att type="string" name="vizmap:vv10940Phenylpropanoid_biosynthesis_xml_me NODE_HEIGHT" value="15.0"/>
    <att type="string" name="CELLDESIGNER_ALIAS" value="sa20450sa966"/>
    <att type="string" name="CELLDESIGNER_NODE_TYPE" value="RNA"/>
    <att type="string" name="vizmap:vv10940Phenylpropanoid_biosynthesis_xml NODE_HEIGHT" value="15.0"/>
    <att type="string" name="vizmap:vv10940Phenylpropanoid_biosynthesis_xml NODE_WIDTH" value="130.0"/>
    <att type="string" name="CELLDESIGNER_SPECIES" value="GSVIVP00009219001"/>
    <att type="string" name="vizmap:vv10940Phenylpropanoid_biosynthesis_xml NODE_SHAPE" value="RECT"/>
    <graphics type="RECTANGLE" h="15.0" w="150.0" x="197.0" y="608.8538208007812" fill="#ffffff" width="1" outline="#000000"/>
  </node>
  <node label="rGSVIVP00009221001" id="-1101">
    <att type="string" name="vizmap:vv10940Phenylpropanoid_biosynthesis_xml_me NODE_SHAPE" value="RECT"/>
    <att type="string" name="vizmap:vv10940Phenylpropanoid_biosynthesis_xml NODE_FILL_COLOR" value="java.awt.Color[r=255,g=255,b=255]"/>
    <att type="string" name="canonicalName" value="GSVIVP00009221001"/>
    <att type="string" name="vizmap:vv10940Phenylpropanoid_biosynthesis_xml_me NODE_WIDTH" value="130.0"/>
    <att type="string" name="vizmap:vv10940Phenylpropanoid_biosynthesis_xml_me NODE_HEIGHT" value="15.0"/>
    <att type="string" name="CELLDESIGNER_ALIAS" value="sa20451sa966"/>
    <att type="string" name="CELLDESIGNER_NODE_TYPE" value="RNA"/>
    <att type="string" name="vizmap:vv10940Phenylpropanoid_biosynthesis_xml NODE_HEIGHT" value="15.0"/>
    <att type="string" name="vizmap:vv10940Phenylpropanoid_biosynthesis_xml NODE_WIDTH" value="130.0"/>
    <att type="string" name="CELLDESIGNER_SPECIES" value="GSVIVP00009221001"/>
    <att type="string" name="vizmap:vv10940Phenylpropanoid_biosynthesis_xml NODE_SHAPE" value="RECT"/>
    <graphics type="RECTANGLE" h="15.0" w="150.0" x="197.0" y="592.0916137695312" fill="#ffffff" width="1" outline="#000000"/>
  </node>
  <node label="rGSVIVP00009222001" id="-1100">
    <att type="string" name="vizmap:vv10940Phenylpropanoid_biosynthesis_xml_me NODE_SHAPE" value="RECT"/>
    <att type="string" name="vizmap:vv10940Phenylpropanoid_biosynthesis_xml NODE_FILL_COLOR" value="java.awt.Color[r=255,g=255,b=255]"/>
    <att type="string" name="canonicalName" value="GSVIVP00009222001"/>
    <att type="string" name="vizmap:vv10940Phenylpropanoid_biosynthesis_xml_me NODE_WIDTH" value="130.0"/>
    <att type="string" name="vizmap:vv10940Phenylpropanoid_biosynthesis_xml_me NODE_HEIGHT" value="15.0"/>
    <att type="string" name="CELLDESIGNER_ALIAS" value="sa20452sa966"/>
    <att type="string" name="CELLDESIGNER_NODE_TYPE" value="RNA"/>
    <att type="string" name="vizmap:vv10940Phenylpropanoid_biosynthesis_xml NODE_HEIGHT" value="15.0"/>
    <att type="string" name="vizmap:vv10940Phenylpropanoid_biosynthesis_xml NODE_WIDTH" value="130.0"/>
    <att type="string" name="CELLDESIGNER_SPECIES" value="GSVIVP00009222001"/>
    <att type="string" name="vizmap:vv10940Phenylpropanoid_biosynthesis_xml NODE_SHAPE" value="RECT"/>
    <graphics type="RECTANGLE" h="15.0" w="150.0" x="197.0" y="575.3294067382812" fill="#ffffff" width="1" outline="#000000"/>
  </node>
  <node label="rGSVIVP00009223001" id="-1099">
    <att type="string" name="vizmap:vv10940Phenylpropanoid_biosynthesis_xml_me NODE_SHAPE" value="RECT"/>
    <att type="string" name="vizmap:vv10940Phenylpropanoid_biosynthesis_xml NODE_FILL_COLOR" value="java.awt.Color[r=255,g=255,b=255]"/>
    <att type="string" name="canonicalName" value="GSVIVP00009223001"/>
    <att type="string" name="vizmap:vv10940Phenylpropanoid_biosynthesis_xml_me NODE_WIDTH" value="130.0"/>
    <att type="string" name="vizmap:vv10940Phenylpropanoid_biosynthesis_xml_me NODE_HEIGHT" value="15.0"/>
    <att type="string" name="CELLDESIGNER_ALIAS" value="sa20453sa966"/>
    <att type="string" name="CELLDESIGNER_NODE_TYPE" value="RNA"/>
    <att type="string" name="vizmap:vv10940Phenylpropanoid_biosynthesis_xml NODE_HEIGHT" value="15.0"/>
    <att type="string" name="vizmap:vv10940Phenylpropanoid_biosynthesis_xml NODE_WIDTH" value="130.0"/>
    <att type="string" name="CELLDESIGNER_SPECIES" value="GSVIVP00009223001"/>
    <att type="string" name="vizmap:vv10940Phenylpropanoid_biosynthesis_xml NODE_SHAPE" value="RECT"/>
    <graphics type="RECTANGLE" h="15.0" w="150.0" x="197.0" y="558.5672607421875" fill="#ffffff" width="1" outline="#000000"/>
  </node>
  <node label="rGSVIVP00009226001" id="-1098">
    <att type="string" name="vizmap:vv10940Phenylpropanoid_biosynthesis_xml_me NODE_SHAPE" value="RECT"/>
    <att type="string" name="vizmap:vv10940Phenylpropanoid_biosynthesis_xml NODE_FILL_COLOR" value="java.awt.Color[r=255,g=255,b=255]"/>
    <att type="string" name="canonicalName" value="GSVIVP00009226001"/>
    <att type="string" name="vizmap:vv10940Phenylpropanoid_biosynthesis_xml_me NODE_WIDTH" value="130.0"/>
    <att type="string" name="vizmap:vv10940Phenylpropanoid_biosynthesis_xml_me NODE_HEIGHT" value="15.0"/>
    <att type="string" name="CELLDESIGNER_ALIAS" value="sa20454sa966"/>
    <att type="string" name="CELLDESIGNER_NODE_TYPE" value="RNA"/>
    <att type="string" name="vizmap:vv10940Phenylpropanoid_biosynthesis_xml NODE_HEIGHT" value="15.0"/>
    <att type="string" name="vizmap:vv10940Phenylpropanoid_biosynthesis_xml NODE_WIDTH" value="130.0"/>
    <att type="string" name="CELLDESIGNER_SPECIES" value="GSVIVP00009226001"/>
    <att type="string" name="vizmap:vv10940Phenylpropanoid_biosynthesis_xml NODE_SHAPE" value="RECT"/>
    <graphics type="RECTANGLE" h="15.0" w="150.0" x="197.0" y="541.8050537109375" fill="#ffffff" width="1" outline="#000000"/>
  </node>
  <node label="rGSVIVP00009231001" id="-1097">
    <att type="string" name="vizmap:vv10940Phenylpropanoid_biosynthesis_xml_me NODE_SHAPE" value="RECT"/>
    <att type="string" name="vizmap:vv10940Phenylpropanoid_biosynthesis_xml NODE_FILL_COLOR" value="java.awt.Color[r=255,g=255,b=255]"/>
    <att type="string" name="canonicalName" value="GSVIVP00009231001"/>
    <att type="string" name="vizmap:vv10940Phenylpropanoid_biosynthesis_xml_me NODE_WIDTH" value="130.0"/>
    <att type="string" name="vizmap:vv10940Phenylpropanoid_biosynthesis_xml_me NODE_HEIGHT" value="15.0"/>
    <att type="string" name="CELLDESIGNER_ALIAS" value="sa20455sa966"/>
    <att type="string" name="CELLDESIGNER_NODE_TYPE" value="RNA"/>
    <att type="string" name="vizmap:vv10940Phenylpropanoid_biosynthesis_xml NODE_HEIGHT" value="15.0"/>
    <att type="string" name="vizmap:vv10940Phenylpropanoid_biosynthesis_xml NODE_WIDTH" value="130.0"/>
    <att type="string" name="CELLDESIGNER_SPECIES" value="GSVIVP00009231001"/>
    <att type="string" name="vizmap:vv10940Phenylpropanoid_biosynthesis_xml NODE_SHAPE" value="RECT"/>
    <graphics type="RECTANGLE" h="15.0" w="150.0" x="197.0" y="525.0429077148438" fill="#ffffff" width="1" outline="#000000"/>
  </node>
  <node label="rGSVIVP00009237001" id="-1096">
    <att type="string" name="vizmap:vv10940Phenylpropanoid_biosynthesis_xml_me NODE_SHAPE" value="RECT"/>
    <att type="string" name="vizmap:vv10940Phenylpropanoid_biosynthesis_xml NODE_FILL_COLOR" value="java.awt.Color[r=255,g=255,b=255]"/>
    <att type="string" name="canonicalName" value="GSVIVP00009237001"/>
    <att type="string" name="vizmap:vv10940Phenylpropanoid_biosynthesis_xml_me NODE_WIDTH" value="130.0"/>
    <att type="string" name="vizmap:vv10940Phenylpropanoid_biosynthesis_xml_me NODE_HEIGHT" value="15.0"/>
    <att type="string" name="CELLDESIGNER_ALIAS" value="sa20456sa966"/>
    <att type="string" name="CELLDESIGNER_NODE_TYPE" value="RNA"/>
    <att type="string" name="vizmap:vv10940Phenylpropanoid_biosynthesis_xml NODE_HEIGHT" value="15.0"/>
    <att type="string" name="vizmap:vv10940Phenylpropanoid_biosynthesis_xml NODE_WIDTH" value="130.0"/>
    <att type="string" name="CELLDESIGNER_SPECIES" value="GSVIVP00009237001"/>
    <att type="string" name="vizmap:vv10940Phenylpropanoid_biosynthesis_xml NODE_SHAPE" value="RECT"/>
    <graphics type="RECTANGLE" h="15.0" w="150.0" x="197.0" y="508.28070068359375" fill="#ffffff" width="1" outline="#000000"/>
  </node>
  <node label="rGSVIVP00009238001" id="-1095">
    <att type="string" name="vizmap:vv10940Phenylpropanoid_biosynthesis_xml_me NODE_SHAPE" value="RECT"/>
    <att type="string" name="vizmap:vv10940Phenylpropanoid_biosynthesis_xml NODE_FILL_COLOR" value="java.awt.Color[r=255,g=255,b=255]"/>
    <att type="string" name="canonicalName" value="GSVIVP00009238001"/>
    <att type="string" name="vizmap:vv10940Phenylpropanoid_biosynthesis_xml_me NODE_WIDTH" value="130.0"/>
    <att type="string" name="vizmap:vv10940Phenylpropanoid_biosynthesis_xml_me NODE_HEIGHT" value="15.0"/>
    <att type="string" name="CELLDESIGNER_ALIAS" value="sa20457sa966"/>
    <att type="string" name="CELLDESIGNER_NODE_TYPE" value="RNA"/>
    <att type="string" name="vizmap:vv10940Phenylpropanoid_biosynthesis_xml NODE_HEIGHT" value="15.0"/>
    <att type="string" name="vizmap:vv10940Phenylpropanoid_biosynthesis_xml NODE_WIDTH" value="130.0"/>
    <att type="string" name="CELLDESIGNER_SPECIES" value="GSVIVP00009238001"/>
    <att type="string" name="vizmap:vv10940Phenylpropanoid_biosynthesis_xml NODE_SHAPE" value="RECT"/>
    <graphics type="RECTANGLE" h="15.0" w="150.0" x="197.0" y="491.5185241699219" fill="#ffffff" width="1" outline="#000000"/>
  </node>
  <node label="rGSVIVP00009239001" id="-1094">
    <att type="string" name="vizmap:vv10940Phenylpropanoid_biosynthesis_xml_me NODE_SHAPE" value="RECT"/>
    <att type="string" name="vizmap:vv10940Phenylpropanoid_biosynthesis_xml NODE_FILL_COLOR" value="java.awt.Color[r=255,g=255,b=255]"/>
    <att type="string" name="canonicalName" value="GSVIVP00009239001"/>
    <att type="string" name="vizmap:vv10940Phenylpropanoid_biosynthesis_xml_me NODE_WIDTH" value="130.0"/>
    <att type="string" name="vizmap:vv10940Phenylpropanoid_biosynthesis_xml_me NODE_HEIGHT" value="15.0"/>
    <att type="string" name="CELLDESIGNER_ALIAS" value="sa20458sa966"/>
    <att type="string" name="CELLDESIGNER_NODE_TYPE" value="RNA"/>
    <att type="string" name="vizmap:vv10940Phenylpropanoid_biosynthesis_xml NODE_HEIGHT" value="15.0"/>
    <att type="string" name="vizmap:vv10940Phenylpropanoid_biosynthesis_xml NODE_WIDTH" value="130.0"/>
    <att type="string" name="CELLDESIGNER_SPECIES" value="GSVIVP00009239001"/>
    <att type="string" name="vizmap:vv10940Phenylpropanoid_biosynthesis_xml NODE_SHAPE" value="RECT"/>
    <graphics type="RECTANGLE" h="15.0" w="150.0" x="197.0" y="474.75634765625" fill="#ffffff" width="1" outline="#000000"/>
  </node>
  <node label="rGSVIVP00009240001" id="-1093">
    <att type="string" name="vizmap:vv10940Phenylpropanoid_biosynthesis_xml_me NODE_SHAPE" value="RECT"/>
    <att type="string" name="vizmap:vv10940Phenylpropanoid_biosynthesis_xml NODE_FILL_COLOR" value="java.awt.Color[r=255,g=255,b=255]"/>
    <att type="string" name="canonicalName" value="GSVIVP00009240001"/>
    <att type="string" name="vizmap:vv10940Phenylpropanoid_biosynthesis_xml_me NODE_WIDTH" value="130.0"/>
    <att type="string" name="vizmap:vv10940Phenylpropanoid_biosynthesis_xml_me NODE_HEIGHT" value="15.0"/>
    <att type="string" name="CELLDESIGNER_ALIAS" value="sa20459sa966"/>
    <att type="string" name="CELLDESIGNER_NODE_TYPE" value="RNA"/>
    <att type="string" name="vizmap:vv10940Phenylpropanoid_biosynthesis_xml NODE_HEIGHT" value="15.0"/>
    <att type="string" name="vizmap:vv10940Phenylpropanoid_biosynthesis_xml NODE_WIDTH" value="130.0"/>
    <att type="string" name="CELLDESIGNER_SPECIES" value="GSVIVP00009240001"/>
    <att type="string" name="vizmap:vv10940Phenylpropanoid_biosynthesis_xml NODE_SHAPE" value="RECT"/>
    <graphics type="RECTANGLE" h="15.0" w="150.0" x="197.0" y="457.994140625" fill="#ffffff" width="1" outline="#000000"/>
  </node>
  <node label="rGSVIVP00009241001" id="-1092">
    <att type="string" name="vizmap:vv10940Phenylpropanoid_biosynthesis_xml_me NODE_SHAPE" value="RECT"/>
    <att type="string" name="vizmap:vv10940Phenylpropanoid_biosynthesis_xml NODE_FILL_COLOR" value="java.awt.Color[r=255,g=255,b=255]"/>
    <att type="string" name="canonicalName" value="GSVIVP00009241001"/>
    <att type="string" name="vizmap:vv10940Phenylpropanoid_biosynthesis_xml_me NODE_WIDTH" value="130.0"/>
    <att type="string" name="vizmap:vv10940Phenylpropanoid_biosynthesis_xml_me NODE_HEIGHT" value="15.0"/>
    <att type="string" name="CELLDESIGNER_ALIAS" value="sa20460sa966"/>
    <att type="string" name="CELLDESIGNER_NODE_TYPE" value="RNA"/>
    <att type="string" name="vizmap:vv10940Phenylpropanoid_biosynthesis_xml NODE_HEIGHT" value="15.0"/>
    <att type="string" name="vizmap:vv10940Phenylpropanoid_biosynthesis_xml NODE_WIDTH" value="130.0"/>
    <att type="string" name="CELLDESIGNER_SPECIES" value="GSVIVP00009241001"/>
    <att type="string" name="vizmap:vv10940Phenylpropanoid_biosynthesis_xml NODE_SHAPE" value="RECT"/>
    <graphics type="RECTANGLE" h="15.0" w="150.0" x="197.0" y="441.2319641113281" fill="#ffffff" width="1" outline="#000000"/>
  </node>
  <node label="rGSVIVP00009242001" id="-1091">
    <att type="string" name="vizmap:vv10940Phenylpropanoid_biosynthesis_xml_me NODE_SHAPE" value="RECT"/>
    <att type="string" name="vizmap:vv10940Phenylpropanoid_biosynthesis_xml NODE_FILL_COLOR" value="java.awt.Color[r=255,g=255,b=255]"/>
    <att type="string" name="canonicalName" value="GSVIVP00009242001"/>
    <att type="string" name="vizmap:vv10940Phenylpropanoid_biosynthesis_xml_me NODE_WIDTH" value="130.0"/>
    <att type="string" name="vizmap:vv10940Phenylpropanoid_biosynthesis_xml_me NODE_HEIGHT" value="15.0"/>
    <att type="string" name="CELLDESIGNER_ALIAS" value="sa20461sa966"/>
    <att type="string" name="CELLDESIGNER_NODE_TYPE" value="RNA"/>
    <att type="string" name="vizmap:vv10940Phenylpropanoid_biosynthesis_xml NODE_HEIGHT" value="15.0"/>
    <att type="string" name="vizmap:vv10940Phenylpropanoid_biosynthesis_xml NODE_WIDTH" value="130.0"/>
    <att type="string" name="CELLDESIGNER_SPECIES" value="GSVIVP00009242001"/>
    <att type="string" name="vizmap:vv10940Phenylpropanoid_biosynthesis_xml NODE_SHAPE" value="RECT"/>
    <graphics type="RECTANGLE" h="15.0" w="150.0" x="197.0" y="424.46978759765625" fill="#ffffff" width="1" outline="#000000"/>
  </node>
  <node label="rGSVIVP00009243001" id="-1090">
    <att type="string" name="vizmap:vv10940Phenylpropanoid_biosynthesis_xml_me NODE_SHAPE" value="RECT"/>
    <att type="string" name="vizmap:vv10940Phenylpropanoid_biosynthesis_xml NODE_FILL_COLOR" value="java.awt.Color[r=255,g=255,b=255]"/>
    <att type="string" name="canonicalName" value="GSVIVP00009243001"/>
    <att type="string" name="vizmap:vv10940Phenylpropanoid_biosynthesis_xml_me NODE_WIDTH" value="130.0"/>
    <att type="string" name="vizmap:vv10940Phenylpropanoid_biosynthesis_xml_me NODE_HEIGHT" value="15.0"/>
    <att type="string" name="CELLDESIGNER_ALIAS" value="sa20462sa966"/>
    <att type="string" name="CELLDESIGNER_NODE_TYPE" value="RNA"/>
    <att type="string" name="vizmap:vv10940Phenylpropanoid_biosynthesis_xml NODE_HEIGHT" value="15.0"/>
    <att type="string" name="vizmap:vv10940Phenylpropanoid_biosynthesis_xml NODE_WIDTH" value="130.0"/>
    <att type="string" name="CELLDESIGNER_SPECIES" value="GSVIVP00009243001"/>
    <att type="string" name="vizmap:vv10940Phenylpropanoid_biosynthesis_xml NODE_SHAPE" value="RECT"/>
    <graphics type="RECTANGLE" h="15.0" w="150.0" x="197.0" y="407.7076110839844" fill="#ffffff" width="1" outline="#000000"/>
  </node>
  <node label="rGSVIVP00009245001" id="-1089">
    <att type="string" name="vizmap:vv10940Phenylpropanoid_biosynthesis_xml_me NODE_SHAPE" value="RECT"/>
    <att type="string" name="vizmap:vv10940Phenylpropanoid_biosynthesis_xml NODE_FILL_COLOR" value="java.awt.Color[r=255,g=255,b=255]"/>
    <att type="string" name="canonicalName" value="GSVIVP00009245001"/>
    <att type="string" name="vizmap:vv10940Phenylpropanoid_biosynthesis_xml_me NODE_WIDTH" value="130.0"/>
    <att type="string" name="vizmap:vv10940Phenylpropanoid_biosynthesis_xml_me NODE_HEIGHT" value="15.0"/>
    <att type="string" name="CELLDESIGNER_ALIAS" value="sa20463sa966"/>
    <att type="string" name="CELLDESIGNER_NODE_TYPE" value="RNA"/>
    <att type="string" name="vizmap:vv10940Phenylpropanoid_biosynthesis_xml NODE_HEIGHT" value="15.0"/>
    <att type="string" name="vizmap:vv10940Phenylpropanoid_biosynthesis_xml NODE_WIDTH" value="130.0"/>
    <att type="string" name="CELLDESIGNER_SPECIES" value="GSVIVP00009245001"/>
    <att type="string" name="vizmap:vv10940Phenylpropanoid_biosynthesis_xml NODE_SHAPE" value="RECT"/>
    <graphics type="RECTANGLE" h="15.0" w="150.0" x="197.0" y="390.9454345703125" fill="#ffffff" width="1" outline="#000000"/>
  </node>
  <node label="rGSVIVP00010116001" id="-1088">
    <att type="string" name="vizmap:vv10940Phenylpropanoid_biosynthesis_xml_me NODE_SHAPE" value="RECT"/>
    <att type="string" name="vizmap:vv10940Phenylpropanoid_biosynthesis_xml NODE_FILL_COLOR" value="java.awt.Color[r=255,g=255,b=255]"/>
    <att type="string" name="canonicalName" value="GSVIVP00010116001"/>
    <att type="string" name="vizmap:vv10940Phenylpropanoid_biosynthesis_xml_me NODE_WIDTH" value="130.0"/>
    <att type="string" name="vizmap:vv10940Phenylpropanoid_biosynthesis_xml_me NODE_HEIGHT" value="15.0"/>
    <att type="string" name="CELLDESIGNER_ALIAS" value="sa20489sa966"/>
    <att type="string" name="CELLDESIGNER_NODE_TYPE" value="RNA"/>
    <att type="string" name="vizmap:vv10940Phenylpropanoid_biosynthesis_xml NODE_HEIGHT" value="15.0"/>
    <att type="string" name="vizmap:vv10940Phenylpropanoid_biosynthesis_xml NODE_WIDTH" value="130.0"/>
    <att type="string" name="CELLDESIGNER_SPECIES" value="GSVIVP00010116001"/>
    <att type="string" name="vizmap:vv10940Phenylpropanoid_biosynthesis_xml NODE_SHAPE" value="RECT"/>
    <graphics type="RECTANGLE" h="15.0" w="150.0" x="197.0" y="374.1832275390625" fill="#ffffff" width="1" outline="#000000"/>
  </node>
  <node label="rGSVIVP00031872001" id="-1087">
    <att type="string" name="vizmap:vv10940Phenylpropanoid_biosynthesis_xml_me NODE_SHAPE" value="RECT"/>
    <att type="string" name="vizmap:vv10940Phenylpropanoid_biosynthesis_xml NODE_FILL_COLOR" value="java.awt.Color[r=255,g=255,b=255]"/>
    <att type="string" name="canonicalName" value="GSVIVP00031872001"/>
    <att type="string" name="vizmap:vv10940Phenylpropanoid_biosynthesis_xml_me NODE_WIDTH" value="130.0"/>
    <att type="string" name="vizmap:vv10940Phenylpropanoid_biosynthesis_xml_me NODE_HEIGHT" value="15.0"/>
    <att type="string" name="CELLDESIGNER_ALIAS" value="sa21299sa966"/>
    <att type="string" name="CELLDESIGNER_NODE_TYPE" value="RNA"/>
    <att type="string" name="vizmap:vv10940Phenylpropanoid_biosynthesis_xml NODE_HEIGHT" value="15.0"/>
    <att type="string" name="vizmap:vv10940Phenylpropanoid_biosynthesis_xml NODE_WIDTH" value="130.0"/>
    <att type="string" name="CELLDESIGNER_SPECIES" value="GSVIVP00031872001"/>
    <att type="string" name="vizmap:vv10940Phenylpropanoid_biosynthesis_xml NODE_SHAPE" value="RECT"/>
    <graphics type="RECTANGLE" h="15.0" w="150.0" x="197.0" y="357.4210510253906" fill="#ffffff" width="1" outline="#000000"/>
  </node>
  <node label="rGSVIVP00031875001" id="-1086">
    <att type="string" name="vizmap:vv10940Phenylpropanoid_biosynthesis_xml_me NODE_SHAPE" value="RECT"/>
    <att type="string" name="vizmap:vv10940Phenylpropanoid_biosynthesis_xml NODE_FILL_COLOR" value="java.awt.Color[r=255,g=255,b=255]"/>
    <att type="string" name="canonicalName" value="GSVIVP00031875001"/>
    <att type="string" name="vizmap:vv10940Phenylpropanoid_biosynthesis_xml_me NODE_WIDTH" value="130.0"/>
    <att type="string" name="vizmap:vv10940Phenylpropanoid_biosynthesis_xml_me NODE_HEIGHT" value="15.0"/>
    <att type="string" name="CELLDESIGNER_ALIAS" value="sa21300sa966"/>
    <att type="string" name="CELLDESIGNER_NODE_TYPE" value="RNA"/>
    <att type="string" name="vizmap:vv10940Phenylpropanoid_biosynthesis_xml NODE_HEIGHT" value="15.0"/>
    <att type="string" name="vizmap:vv10940Phenylpropanoid_biosynthesis_xml NODE_WIDTH" value="130.0"/>
    <att type="string" name="CELLDESIGNER_SPECIES" value="GSVIVP00031875001"/>
    <att type="string" name="vizmap:vv10940Phenylpropanoid_biosynthesis_xml NODE_SHAPE" value="RECT"/>
    <graphics type="RECTANGLE" h="15.0" w="150.0" x="197.0" y="340.65887451171875" fill="#ffffff" width="1" outline="#000000"/>
  </node>
  <node label="rGSVIVP00031877001" id="-1085">
    <att type="string" name="vizmap:vv10940Phenylpropanoid_biosynthesis_xml_me NODE_SHAPE" value="RECT"/>
    <att type="string" name="vizmap:vv10940Phenylpropanoid_biosynthesis_xml NODE_FILL_COLOR" value="java.awt.Color[r=255,g=255,b=255]"/>
    <att type="string" name="canonicalName" value="GSVIVP00031877001"/>
    <att type="string" name="vizmap:vv10940Phenylpropanoid_biosynthesis_xml_me NODE_WIDTH" value="130.0"/>
    <att type="string" name="vizmap:vv10940Phenylpropanoid_biosynthesis_xml_me NODE_HEIGHT" value="15.0"/>
    <att type="string" name="CELLDESIGNER_ALIAS" value="sa21301sa966"/>
    <att type="string" name="CELLDESIGNER_NODE_TYPE" value="RNA"/>
    <att type="string" name="vizmap:vv10940Phenylpropanoid_biosynthesis_xml NODE_HEIGHT" value="15.0"/>
    <att type="string" name="vizmap:vv10940Phenylpropanoid_biosynthesis_xml NODE_WIDTH" value="130.0"/>
    <att type="string" name="CELLDESIGNER_SPECIES" value="GSVIVP00031877001"/>
    <att type="string" name="vizmap:vv10940Phenylpropanoid_biosynthesis_xml NODE_SHAPE" value="RECT"/>
    <graphics type="RECTANGLE" h="15.0" w="150.0" x="197.0" y="323.8966979980469" fill="#ffffff" width="1" outline="#000000"/>
  </node>
  <node label="rGSVIVP00031880001" id="-1084">
    <att type="string" name="vizmap:vv10940Phenylpropanoid_biosynthesis_xml_me NODE_SHAPE" value="RECT"/>
    <att type="string" name="vizmap:vv10940Phenylpropanoid_biosynthesis_xml NODE_FILL_COLOR" value="java.awt.Color[r=255,g=255,b=255]"/>
    <att type="string" name="canonicalName" value="GSVIVP00031880001"/>
    <att type="string" name="vizmap:vv10940Phenylpropanoid_biosynthesis_xml_me NODE_WIDTH" value="130.0"/>
    <att type="string" name="vizmap:vv10940Phenylpropanoid_biosynthesis_xml_me NODE_HEIGHT" value="15.0"/>
    <att type="string" name="CELLDESIGNER_ALIAS" value="sa21302sa966"/>
    <att type="string" name="CELLDESIGNER_NODE_TYPE" value="RNA"/>
    <att type="string" name="vizmap:vv10940Phenylpropanoid_biosynthesis_xml NODE_HEIGHT" value="15.0"/>
    <att type="string" name="vizmap:vv10940Phenylpropanoid_biosynthesis_xml NODE_WIDTH" value="130.0"/>
    <att type="string" name="CELLDESIGNER_SPECIES" value="GSVIVP00031880001"/>
    <att type="string" name="vizmap:vv10940Phenylpropanoid_biosynthesis_xml NODE_SHAPE" value="RECT"/>
    <graphics type="RECTANGLE" h="15.0" w="150.0" x="197.0" y="307.134521484375" fill="#ffffff" width="1" outline="#000000"/>
  </node>
  <node label="rGSVIVP00031882001" id="-1083">
    <att type="string" name="vizmap:vv10940Phenylpropanoid_biosynthesis_xml_me NODE_SHAPE" value="RECT"/>
    <att type="string" name="vizmap:vv10940Phenylpropanoid_biosynthesis_xml NODE_FILL_COLOR" value="java.awt.Color[r=255,g=255,b=255]"/>
    <att type="string" name="canonicalName" value="GSVIVP00031882001"/>
    <att type="string" name="vizmap:vv10940Phenylpropanoid_biosynthesis_xml_me NODE_WIDTH" value="130.0"/>
    <att type="string" name="vizmap:vv10940Phenylpropanoid_biosynthesis_xml_me NODE_HEIGHT" value="15.0"/>
    <att type="string" name="CELLDESIGNER_ALIAS" value="sa21303sa966"/>
    <att type="string" name="CELLDESIGNER_NODE_TYPE" value="RNA"/>
    <att type="string" name="vizmap:vv10940Phenylpropanoid_biosynthesis_xml NODE_HEIGHT" value="15.0"/>
    <att type="string" name="vizmap:vv10940Phenylpropanoid_biosynthesis_xml NODE_WIDTH" value="130.0"/>
    <att type="string" name="CELLDESIGNER_SPECIES" value="GSVIVP00031882001"/>
    <att type="string" name="vizmap:vv10940Phenylpropanoid_biosynthesis_xml NODE_SHAPE" value="RECT"/>
    <graphics type="RECTANGLE" h="15.0" w="150.0" x="197.0" y="290.372314453125" fill="#ffffff" width="1" outline="#000000"/>
  </node>
  <node label="rGSVIVP00031885001" id="-1082">
    <att type="string" name="vizmap:vv10940Phenylpropanoid_biosynthesis_xml_me NODE_SHAPE" value="RECT"/>
    <att type="string" name="vizmap:vv10940Phenylpropanoid_biosynthesis_xml NODE_FILL_COLOR" value="java.awt.Color[r=255,g=255,b=255]"/>
    <att type="string" name="canonicalName" value="GSVIVP00031885001"/>
    <att type="string" name="vizmap:vv10940Phenylpropanoid_biosynthesis_xml_me NODE_WIDTH" value="130.0"/>
    <att type="string" name="vizmap:vv10940Phenylpropanoid_biosynthesis_xml_me NODE_HEIGHT" value="15.0"/>
    <att type="string" name="CELLDESIGNER_ALIAS" value="sa21304sa966"/>
    <att type="string" name="CELLDESIGNER_NODE_TYPE" value="RNA"/>
    <att type="string" name="vizmap:vv10940Phenylpropanoid_biosynthesis_xml NODE_HEIGHT" value="15.0"/>
    <att type="string" name="vizmap:vv10940Phenylpropanoid_biosynthesis_xml NODE_WIDTH" value="130.0"/>
    <att type="string" name="CELLDESIGNER_SPECIES" value="GSVIVP00031885001"/>
    <att type="string" name="vizmap:vv10940Phenylpropanoid_biosynthesis_xml NODE_SHAPE" value="RECT"/>
    <graphics type="RECTANGLE" h="15.0" w="150.0" x="197.0" y="810.0" fill="#ffffff" width="1" outline="#000000"/>
  </node>
  <node label="rGSVIVP00003518001" id="-1081">
    <att type="string" name="vizmap:vv10940Phenylpropanoid_biosynthesis_xml_me NODE_SHAPE" value="RECT"/>
    <att type="string" name="vizmap:vv10940Phenylpropanoid_biosynthesis_xml NODE_FILL_COLOR" value="java.awt.Color[r=255,g=255,b=255]"/>
    <att type="string" name="canonicalName" value="GSVIVP00003518001"/>
    <att type="string" name="vizmap:vv10940Phenylpropanoid_biosynthesis_xml_me NODE_WIDTH" value="130.0"/>
    <att type="string" name="vizmap:vv10940Phenylpropanoid_biosynthesis_xml_me NODE_HEIGHT" value="15.0"/>
    <att type="string" name="CELLDESIGNER_ALIAS" value="sa20219sa975"/>
    <att type="string" name="CELLDESIGNER_NODE_TYPE" value="RNA"/>
    <att type="string" name="vizmap:vv10940Phenylpropanoid_biosynthesis_xml NODE_HEIGHT" value="15.0"/>
    <att type="string" name="vizmap:vv10940Phenylpropanoid_biosynthesis_xml NODE_WIDTH" value="130.0"/>
    <att type="string" name="CELLDESIGNER_SPECIES" value="GSVIVP00003518001"/>
    <att type="string" name="vizmap:vv10940Phenylpropanoid_biosynthesis_xml NODE_SHAPE" value="RECT"/>
    <graphics type="RECTANGLE" h="15.0" w="150.0" x="1908.0" y="878.6561889648438" fill="#ffffff" width="1" outline="#000000"/>
  </node>
  <node label="rGSVIVP00015403001" id="-1080">
    <att type="string" name="vizmap:vv10940Phenylpropanoid_biosynthesis_xml_me NODE_SHAPE" value="RECT"/>
    <att type="string" name="vizmap:vv10940Phenylpropanoid_biosynthesis_xml NODE_FILL_COLOR" value="java.awt.Color[r=255,g=255,b=255]"/>
    <att type="string" name="canonicalName" value="GSVIVP00015403001"/>
    <att type="string" name="vizmap:vv10940Phenylpropanoid_biosynthesis_xml_me NODE_WIDTH" value="130.0"/>
    <att type="string" name="vizmap:vv10940Phenylpropanoid_biosynthesis_xml_me NODE_HEIGHT" value="15.0"/>
    <att type="string" name="CELLDESIGNER_ALIAS" value="sa20696sa975"/>
    <att type="string" name="CELLDESIGNER_NODE_TYPE" value="RNA"/>
    <att type="string" name="vizmap:vv10940Phenylpropanoid_biosynthesis_xml NODE_HEIGHT" value="15.0"/>
    <att type="string" name="vizmap:vv10940Phenylpropanoid_biosynthesis_xml NODE_WIDTH" value="130.0"/>
    <att type="string" name="CELLDESIGNER_SPECIES" value="GSVIVP00015403001"/>
    <att type="string" name="vizmap:vv10940Phenylpropanoid_biosynthesis_xml NODE_SHAPE" value="RECT"/>
    <graphics type="RECTANGLE" h="15.0" w="150.0" x="1908.0" y="862.328125" fill="#ffffff" width="1" outline="#000000"/>
  </node>
  <node label="rGSVIVP00025991001" id="-1079">
    <att type="string" name="vizmap:vv10940Phenylpropanoid_biosynthesis_xml_me NODE_SHAPE" value="RECT"/>
    <att type="string" name="vizmap:vv10940Phenylpropanoid_biosynthesis_xml NODE_FILL_COLOR" value="java.awt.Color[r=255,g=255,b=255]"/>
    <att type="string" name="canonicalName" value="GSVIVP00025991001"/>
    <att type="string" name="vizmap:vv10940Phenylpropanoid_biosynthesis_xml_me NODE_WIDTH" value="130.0"/>
    <att type="string" name="vizmap:vv10940Phenylpropanoid_biosynthesis_xml_me NODE_HEIGHT" value="15.0"/>
    <att type="string" name="CELLDESIGNER_ALIAS" value="sa21093sa975"/>
    <att type="string" name="CELLDESIGNER_NODE_TYPE" value="RNA"/>
    <att type="string" name="vizmap:vv10940Phenylpropanoid_biosynthesis_xml NODE_HEIGHT" value="15.0"/>
    <att type="string" name="vizmap:vv10940Phenylpropanoid_biosynthesis_xml NODE_WIDTH" value="130.0"/>
    <att type="string" name="CELLDESIGNER_SPECIES" value="GSVIVP00025991001"/>
    <att type="string" name="vizmap:vv10940Phenylpropanoid_biosynthesis_xml NODE_SHAPE" value="RECT"/>
    <graphics type="RECTANGLE" h="15.0" w="150.0" x="1908.0" y="927.6405029296875" fill="#ffffff" width="1" outline="#000000"/>
  </node>
  <node label="rGSVIVP00025993001" id="-1078">
    <att type="string" name="vizmap:vv10940Phenylpropanoid_biosynthesis_xml_me NODE_SHAPE" value="RECT"/>
    <att type="string" name="vizmap:vv10940Phenylpropanoid_biosynthesis_xml NODE_FILL_COLOR" value="java.awt.Color[r=255,g=255,b=255]"/>
    <att type="string" name="canonicalName" value="GSVIVP00025993001"/>
    <att type="string" name="vizmap:vv10940Phenylpropanoid_biosynthesis_xml_me NODE_WIDTH" value="130.0"/>
    <att type="string" name="vizmap:vv10940Phenylpropanoid_biosynthesis_xml_me NODE_HEIGHT" value="15.0"/>
    <att type="string" name="CELLDESIGNER_ALIAS" value="sa21094sa975"/>
    <att type="string" name="CELLDESIGNER_NODE_TYPE" value="RNA"/>
    <att type="string" name="vizmap:vv10940Phenylpropanoid_biosynthesis_xml NODE_HEIGHT" value="15.0"/>
    <att type="string" name="vizmap:vv10940Phenylpropanoid_biosynthesis_xml NODE_WIDTH" value="130.0"/>
    <att type="string" name="CELLDESIGNER_SPECIES" value="GSVIVP00025993001"/>
    <att type="string" name="vizmap:vv10940Phenylpropanoid_biosynthesis_xml NODE_SHAPE" value="RECT"/>
    <graphics type="RECTANGLE" h="15.0" w="150.0" x="1908.0" y="911.3124389648438" fill="#ffffff" width="1" outline="#000000"/>
  </node>
  <node label="rGSVIVP00025994001" id="-1077">
    <att type="string" name="vizmap:vv10940Phenylpropanoid_biosynthesis_xml_me NODE_SHAPE" value="RECT"/>
    <att type="string" name="vizmap:vv10940Phenylpropanoid_biosynthesis_xml NODE_FILL_COLOR" value="java.awt.Color[r=255,g=255,b=255]"/>
    <att type="string" name="canonicalName" value="GSVIVP00025994001"/>
    <att type="string" name="vizmap:vv10940Phenylpropanoid_biosynthesis_xml_me NODE_WIDTH" value="130.0"/>
    <att type="string" name="vizmap:vv10940Phenylpropanoid_biosynthesis_xml_me NODE_HEIGHT" value="15.0"/>
    <att type="string" name="CELLDESIGNER_ALIAS" value="sa21095sa975"/>
    <att type="string" name="CELLDESIGNER_NODE_TYPE" value="RNA"/>
    <att type="string" name="vizmap:vv10940Phenylpropanoid_biosynthesis_xml NODE_HEIGHT" value="15.0"/>
    <att type="string" name="vizmap:vv10940Phenylpropanoid_biosynthesis_xml NODE_WIDTH" value="130.0"/>
    <att type="string" name="CELLDESIGNER_SPECIES" value="GSVIVP00025994001"/>
    <att type="string" name="vizmap:vv10940Phenylpropanoid_biosynthesis_xml NODE_SHAPE" value="RECT"/>
    <graphics type="RECTANGLE" h="15.0" w="150.0" x="1908.0" y="894.9843139648438" fill="#ffffff" width="1" outline="#000000"/>
  </node>
  <node label="rGSVIVP00037164001" id="-1076">
    <att type="string" name="vizmap:vv10940Phenylpropanoid_biosynthesis_xml_me NODE_SHAPE" value="RECT"/>
    <att type="string" name="vizmap:vv10940Phenylpropanoid_biosynthesis_xml NODE_FILL_COLOR" value="java.awt.Color[r=255,g=255,b=255]"/>
    <att type="string" name="canonicalName" value="GSVIVP00037164001"/>
    <att type="string" name="vizmap:vv10940Phenylpropanoid_biosynthesis_xml_me NODE_WIDTH" value="130.0"/>
    <att type="string" name="vizmap:vv10940Phenylpropanoid_biosynthesis_xml_me NODE_HEIGHT" value="15.0"/>
    <att type="string" name="CELLDESIGNER_ALIAS" value="sa21508sa975"/>
    <att type="string" name="CELLDESIGNER_NODE_TYPE" value="RNA"/>
    <att type="string" name="vizmap:vv10940Phenylpropanoid_biosynthesis_xml NODE_HEIGHT" value="15.0"/>
    <att type="string" name="vizmap:vv10940Phenylpropanoid_biosynthesis_xml NODE_WIDTH" value="130.0"/>
    <att type="string" name="CELLDESIGNER_SPECIES" value="GSVIVP00037164001"/>
    <att type="string" name="vizmap:vv10940Phenylpropanoid_biosynthesis_xml NODE_SHAPE" value="RECT"/>
    <graphics type="RECTANGLE" h="15.0" w="150.0" x="1908.0" y="846.0" fill="#ffffff" width="1" outline="#000000"/>
  </node>
  <node label="coniferyl acetate" id="-1075">
    <att type="string" name="vizmap:vv10940Phenylpropanoid_biosynthesis_xml_me NODE_SHAPE" value="ELLIPSE"/>
    <att type="string" name="vizmap:vv10940Phenylpropanoid_biosynthesis_xml NODE_FILL_COLOR" value="java.awt.Color[r=255,g=255,b=255]"/>
    <att type="string" name="canonicalName" value="coniferyl acetate"/>
    <att type="string" name="vizmap:vv10940Phenylpropanoid_biosynthesis_xml_me NODE_WIDTH" value="130.0"/>
    <att type="string" name="vizmap:vv10940Phenylpropanoid_biosynthesis_xml_me NODE_HEIGHT" value="15.0"/>
    <att type="string" name="CELLDESIGNER_ALIAS" value="sa1064"/>
    <att type="string" name="CELLDESIGNER_NODE_TYPE" value="SIMPLE_MOLECULE"/>
    <att type="string" name="vizmap:vv10940Phenylpropanoid_biosynthesis_xml NODE_HEIGHT" value="15.0"/>
    <att type="string" name="vizmap:vv10940Phenylpropanoid_biosynthesis_xml NODE_WIDTH" value="130.0"/>
    <att type="string" name="CELLDESIGNER_SPECIES" value="CID12835430"/>
    <att type="string" name="vizmap:vv10940Phenylpropanoid_biosynthesis_xml NODE_SHAPE" value="ELLIPSE"/>
    <graphics type="ELLIPSE" h="15.0" w="200.0" x="1479.0" y="996.5" fill="#ffffff" width="1" outline="#000000"/>
  </node>
  <node label="CFAT" id="-1074">
    <att type="string" name="vizmap:vv10940Phenylpropanoid_biosynthesis_xml_me NODE_SHAPE" value="OCTAGON"/>
    <att type="string" name="vizmap:vv10940Phenylpropanoid_biosynthesis_xml NODE_FILL_COLOR" value="java.awt.Color[r=255,g=255,b=255]"/>
    <att type="string" name="canonicalName" value="CFAT"/>
    <att type="string" name="vizmap:vv10940Phenylpropanoid_biosynthesis_xml_me NODE_WIDTH" value="130.0"/>
    <att type="string" name="vizmap:vv10940Phenylpropanoid_biosynthesis_xml_me NODE_HEIGHT" value="15.0"/>
    <att type="string" name="CELLDESIGNER_ALIAS" value="sa1065"/>
    <att type="string" name="CELLDESIGNER_NODE_TYPE" value="PROTEIN"/>
    <att type="string" name="vizmap:vv10940Phenylpropanoid_biosynthesis_xml NODE_HEIGHT" value="15.0"/>
    <att type="string" name="vizmap:vv10940Phenylpropanoid_biosynthesis_xml NODE_WIDTH" value="130.0"/>
    <att type="string" name="CELLDESIGNER_SPECIES" value="CFAT"/>
    <att type="string" name="vizmap:vv10940Phenylpropanoid_biosynthesis_xml NODE_SHAPE" value="OCTAGON"/>
    <graphics type="OCTAGON" h="15.0" w="250.0" x="1496.0" y="980.5" fill="#ffffff" width="1" outline="#000000"/>
  </node>
  <node label="(+)-Pinoresinol" id="-1073">
    <att type="string" name="vizmap:vv10940Phenylpropanoid_biosynthesis_xml_me NODE_SHAPE" value="ELLIPSE"/>
    <att type="string" name="vizmap:vv10940Phenylpropanoid_biosynthesis_xml NODE_FILL_COLOR" value="java.awt.Color[r=255,g=255,b=255]"/>
    <att type="string" name="canonicalName" value="(+)-Pinoresinol"/>
    <att type="string" name="vizmap:vv10940Phenylpropanoid_biosynthesis_xml_me NODE_WIDTH" value="130.0"/>
    <att type="string" name="vizmap:vv10940Phenylpropanoid_biosynthesis_xml_me NODE_HEIGHT" value="15.0"/>
    <att type="string" name="CELLDESIGNER_ALIAS" value="sa1066"/>
    <att type="string" name="CELLDESIGNER_NODE_TYPE" value="SIMPLE_MOLECULE"/>
    <att type="string" name="vizmap:vv10940Phenylpropanoid_biosynthesis_xml NODE_HEIGHT" value="15.0"/>
    <att type="string" name="vizmap:vv10940Phenylpropanoid_biosynthesis_xml NODE_WIDTH" value="130.0"/>
    <att type="string" name="CELLDESIGNER_SPECIES" value="C05366"/>
    <att type="string" name="vizmap:vv10940Phenylpropanoid_biosynthesis_xml NODE_SHAPE" value="ELLIPSE"/>
    <graphics type="ELLIPSE" h="15.0" w="200.0" x="1089.0" y="1018.5" fill="#ffffff" width="1" outline="#000000"/>
  </node>
  <node label="Lariciresinol" id="-1072">
    <att type="string" name="vizmap:vv10940Phenylpropanoid_biosynthesis_xml_me NODE_SHAPE" value="ELLIPSE"/>
    <att type="string" name="vizmap:vv10940Phenylpropanoid_biosynthesis_xml NODE_FILL_COLOR" value="java.awt.Color[r=255,g=255,b=255]"/>
    <att type="string" name="canonicalName" value="Lariciresinol"/>
    <att type="string" name="vizmap:vv10940Phenylpropanoid_biosynthesis_xml_me NODE_WIDTH" value="130.0"/>
    <att type="string" name="vizmap:vv10940Phenylpropanoid_biosynthesis_xml_me NODE_HEIGHT" value="15.0"/>
    <att type="string" name="CELLDESIGNER_ALIAS" value="sa1068"/>
    <att type="string" name="CELLDESIGNER_NODE_TYPE" value="SIMPLE_MOLECULE"/>
    <att type="string" name="vizmap:vv10940Phenylpropanoid_biosynthesis_xml NODE_HEIGHT" value="15.0"/>
    <att type="string" name="vizmap:vv10940Phenylpropanoid_biosynthesis_xml NODE_WIDTH" value="130.0"/>
    <att type="string" name="CELLDESIGNER_SPECIES" value="C10646"/>
    <att type="string" name="vizmap:vv10940Phenylpropanoid_biosynthesis_xml NODE_SHAPE" value="ELLIPSE"/>
    <graphics type="ELLIPSE" h="15.0" w="200.0" x="1045.0" y="1114.5" fill="#ffffff" width="1" outline="#000000"/>
  </node>
  <node label="PLR" id="-1071">
    <att type="string" name="vizmap:vv10940Phenylpropanoid_biosynthesis_xml_me NODE_SHAPE" value="OCTAGON"/>
    <att type="string" name="vizmap:vv10940Phenylpropanoid_biosynthesis_xml NODE_FILL_COLOR" value="java.awt.Color[r=255,g=255,b=255]"/>
    <att type="string" name="canonicalName" value="PLR"/>
    <att type="string" name="vizmap:vv10940Phenylpropanoid_biosynthesis_xml_me NODE_WIDTH" value="130.0"/>
    <att type="string" name="vizmap:vv10940Phenylpropanoid_biosynthesis_xml_me NODE_HEIGHT" value="15.0"/>
    <att type="string" name="CELLDESIGNER_ALIAS" value="sa1069"/>
    <att type="string" name="CELLDESIGNER_NODE_TYPE" value="PROTEIN"/>
    <att type="string" name="vizmap:vv10940Phenylpropanoid_biosynthesis_xml NODE_HEIGHT" value="15.0"/>
    <att type="string" name="vizmap:vv10940Phenylpropanoid_biosynthesis_xml NODE_WIDTH" value="130.0"/>
    <att type="string" name="CELLDESIGNER_SPECIES" value="PLR"/>
    <att type="string" name="vizmap:vv10940Phenylpropanoid_biosynthesis_xml NODE_SHAPE" value="OCTAGON"/>
    <graphics type="OCTAGON" h="15.0" w="250.0" x="985.0" y="1019.5" fill="#ffffff" width="1" outline="#000000"/>
  </node>
  <node label="Secoisolariciresinol" id="-1070">
    <att type="string" name="vizmap:vv10940Phenylpropanoid_biosynthesis_xml_me NODE_SHAPE" value="ELLIPSE"/>
    <att type="string" name="vizmap:vv10940Phenylpropanoid_biosynthesis_xml NODE_FILL_COLOR" value="java.awt.Color[r=255,g=255,b=255]"/>
    <att type="string" name="canonicalName" value="Secoisolariciresinol"/>
    <att type="string" name="vizmap:vv10940Phenylpropanoid_biosynthesis_xml_me NODE_WIDTH" value="130.0"/>
    <att type="string" name="vizmap:vv10940Phenylpropanoid_biosynthesis_xml_me NODE_HEIGHT" value="15.0"/>
    <att type="string" name="CELLDESIGNER_ALIAS" value="sa1070"/>
    <att type="string" name="CELLDESIGNER_NODE_TYPE" value="SIMPLE_MOLECULE"/>
    <att type="string" name="vizmap:vv10940Phenylpropanoid_biosynthesis_xml NODE_HEIGHT" value="15.0"/>
    <att type="string" name="vizmap:vv10940Phenylpropanoid_biosynthesis_xml NODE_WIDTH" value="130.0"/>
    <att type="string" name="CELLDESIGNER_SPECIES" value="CID65373"/>
    <att type="string" name="vizmap:vv10940Phenylpropanoid_biosynthesis_xml NODE_SHAPE" value="ELLIPSE"/>
    <graphics type="ELLIPSE" h="15.0" w="200.0" x="695.0" y="1129.5" fill="#ffffff" width="1" outline="#000000"/>
  </node>
  <node label="Matairesinol" id="-1069">
    <att type="string" name="vizmap:vv10940Phenylpropanoid_biosynthesis_xml_me NODE_SHAPE" value="ELLIPSE"/>
    <att type="string" name="vizmap:vv10940Phenylpropanoid_biosynthesis_xml NODE_FILL_COLOR" value="java.awt.Color[r=255,g=255,b=255]"/>
    <att type="string" name="canonicalName" value="Matairesinol"/>
    <att type="string" name="vizmap:vv10940Phenylpropanoid_biosynthesis_xml_me NODE_WIDTH" value="130.0"/>
    <att type="string" name="vizmap:vv10940Phenylpropanoid_biosynthesis_xml_me NODE_HEIGHT" value="15.0"/>
    <att type="string" name="CELLDESIGNER_ALIAS" value="sa1071"/>
    <att type="string" name="CELLDESIGNER_NODE_TYPE" value="SIMPLE_MOLECULE"/>
    <att type="string" name="vizmap:vv10940Phenylpropanoid_biosynthesis_xml NODE_HEIGHT" value="15.0"/>
    <att type="string" name="vizmap:vv10940Phenylpropanoid_biosynthesis_xml NODE_WIDTH" value="130.0"/>
    <att type="string" name="CELLDESIGNER_SPECIES" value="C10682"/>
    <att type="string" name="vizmap:vv10940Phenylpropanoid_biosynthesis_xml NODE_SHAPE" value="ELLIPSE"/>
    <graphics type="ELLIPSE" h="15.0" w="200.0" x="233.0" y="1130.5" fill="#ffffff" width="1" outline="#000000"/>
  </node>
  <node label="SIRD" id="-1068">
    <att type="string" name="vizmap:vv10940Phenylpropanoid_biosynthesis_xml_me NODE_SHAPE" value="OCTAGON"/>
    <att type="string" name="vizmap:vv10940Phenylpropanoid_biosynthesis_xml NODE_FILL_COLOR" value="java.awt.Color[r=255,g=255,b=255]"/>
    <att type="string" name="canonicalName" value="SIRD"/>
    <att type="string" name="vizmap:vv10940Phenylpropanoid_biosynthesis_xml_me NODE_WIDTH" value="130.0"/>
    <att type="string" name="vizmap:vv10940Phenylpropanoid_biosynthesis_xml_me NODE_HEIGHT" value="15.0"/>
    <att type="string" name="CELLDESIGNER_ALIAS" value="sa1072"/>
    <att type="string" name="CELLDESIGNER_NODE_TYPE" value="PROTEIN"/>
    <att type="string" name="vizmap:vv10940Phenylpropanoid_biosynthesis_xml NODE_HEIGHT" value="15.0"/>
    <att type="string" name="vizmap:vv10940Phenylpropanoid_biosynthesis_xml NODE_WIDTH" value="130.0"/>
    <att type="string" name="CELLDESIGNER_SPECIES" value="SIRD"/>
    <att type="string" name="vizmap:vv10940Phenylpropanoid_biosynthesis_xml NODE_SHAPE" value="OCTAGON"/>
    <graphics type="OCTAGON" h="15.0" w="250.0" x="378.0" y="1121.5" fill="#ffffff" width="1" outline="#000000"/>
  </node>
  <node label="rGSVIVP00017191001" id="-1067">
    <att type="string" name="vizmap:vv10940Phenylpropanoid_biosynthesis_xml_me NODE_SHAPE" value="RECT"/>
    <att type="string" name="vizmap:vv10940Phenylpropanoid_biosynthesis_xml NODE_FILL_COLOR" value="java.awt.Color[r=255,g=255,b=255]"/>
    <att type="string" name="canonicalName" value="GSVIVP00017191001"/>
    <att type="string" name="vizmap:vv10940Phenylpropanoid_biosynthesis_xml_me NODE_WIDTH" value="130.0"/>
    <att type="string" name="vizmap:vv10940Phenylpropanoid_biosynthesis_xml_me NODE_HEIGHT" value="15.0"/>
    <att type="string" name="CELLDESIGNER_ALIAS" value="sa20131"/>
    <att type="string" name="CELLDESIGNER_NODE_TYPE" value="RNA"/>
    <att type="string" name="vizmap:vv10940Phenylpropanoid_biosynthesis_xml NODE_HEIGHT" value="15.0"/>
    <att type="string" name="vizmap:vv10940Phenylpropanoid_biosynthesis_xml NODE_WIDTH" value="130.0"/>
    <att type="string" name="CELLDESIGNER_SPECIES" value="GSVIVP00017191001"/>
    <att type="string" name="vizmap:vv10940Phenylpropanoid_biosynthesis_xml NODE_SHAPE" value="RECT"/>
    <graphics type="RECTANGLE" h="15.0" w="150.0" x="812.0" y="354.0" fill="#ffffff" width="1" outline="#000000"/>
  </node>
  <node label="rGSVIVP00032705001" id="-1066">
    <att type="string" name="vizmap:vv10940Phenylpropanoid_biosynthesis_xml_me NODE_SHAPE" value="RECT"/>
    <att type="string" name="vizmap:vv10940Phenylpropanoid_biosynthesis_xml NODE_FILL_COLOR" value="java.awt.Color[r=255,g=255,b=255]"/>
    <att type="string" name="canonicalName" value="GSVIVP00032705001"/>
    <att type="string" name="vizmap:vv10940Phenylpropanoid_biosynthesis_xml_me NODE_WIDTH" value="130.0"/>
    <att type="string" name="vizmap:vv10940Phenylpropanoid_biosynthesis_xml_me NODE_HEIGHT" value="15.0"/>
    <att type="string" name="CELLDESIGNER_ALIAS" value="sa20132"/>
    <att type="string" name="CELLDESIGNER_NODE_TYPE" value="RNA"/>
    <att type="string" name="vizmap:vv10940Phenylpropanoid_biosynthesis_xml NODE_HEIGHT" value="15.0"/>
    <att type="string" name="vizmap:vv10940Phenylpropanoid_biosynthesis_xml NODE_WIDTH" value="130.0"/>
    <att type="string" name="CELLDESIGNER_SPECIES" value="GSVIVP00032705001"/>
    <att type="string" name="vizmap:vv10940Phenylpropanoid_biosynthesis_xml NODE_SHAPE" value="RECT"/>
    <graphics type="RECTANGLE" h="15.0" w="150.0" x="808.0" y="370.2037048339844" fill="#ffffff" width="1" outline="#000000"/>
  </node>
  <node label="rGSVIVP00029106001" id="-1065">
    <att type="string" name="vizmap:vv10940Phenylpropanoid_biosynthesis_xml_me NODE_SHAPE" value="RECT"/>
    <att type="string" name="vizmap:vv10940Phenylpropanoid_biosynthesis_xml NODE_FILL_COLOR" value="java.awt.Color[r=255,g=255,b=255]"/>
    <att type="string" name="canonicalName" value="GSVIVP00029106001"/>
    <att type="string" name="vizmap:vv10940Phenylpropanoid_biosynthesis_xml_me NODE_WIDTH" value="130.0"/>
    <att type="string" name="vizmap:vv10940Phenylpropanoid_biosynthesis_xml_me NODE_HEIGHT" value="15.0"/>
    <att type="string" name="CELLDESIGNER_ALIAS" value="sa20133"/>
    <att type="string" name="CELLDESIGNER_NODE_TYPE" value="RNA"/>
    <att type="string" name="vizmap:vv10940Phenylpropanoid_biosynthesis_xml NODE_HEIGHT" value="15.0"/>
    <att type="string" name="vizmap:vv10940Phenylpropanoid_biosynthesis_xml NODE_WIDTH" value="130.0"/>
    <att type="string" name="CELLDESIGNER_SPECIES" value="GSVIVP00029106001"/>
    <att type="string" name="vizmap:vv10940Phenylpropanoid_biosynthesis_xml NODE_SHAPE" value="RECT"/>
    <graphics type="RECTANGLE" h="15.0" w="150.0" x="808.0" y="386.40740966796875" fill="#ffffff" width="1" outline="#000000"/>
  </node>
  <node label="rGSVIVP00017980001" id="-1064">
    <att type="string" name="vizmap:vv10940Phenylpropanoid_biosynthesis_xml_me NODE_SHAPE" value="RECT"/>
    <att type="string" name="vizmap:vv10940Phenylpropanoid_biosynthesis_xml NODE_FILL_COLOR" value="java.awt.Color[r=255,g=255,b=255]"/>
    <att type="string" name="canonicalName" value="GSVIVP00017980001"/>
    <att type="string" name="vizmap:vv10940Phenylpropanoid_biosynthesis_xml_me NODE_WIDTH" value="130.0"/>
    <att type="string" name="vizmap:vv10940Phenylpropanoid_biosynthesis_xml_me NODE_HEIGHT" value="15.0"/>
    <att type="string" name="CELLDESIGNER_ALIAS" value="sa20134"/>
    <att type="string" name="CELLDESIGNER_NODE_TYPE" value="RNA"/>
    <att type="string" name="vizmap:vv10940Phenylpropanoid_biosynthesis_xml NODE_HEIGHT" value="15.0"/>
    <att type="string" name="vizmap:vv10940Phenylpropanoid_biosynthesis_xml NODE_WIDTH" value="130.0"/>
    <att type="string" name="CELLDESIGNER_SPECIES" value="GSVIVP00017980001"/>
    <att type="string" name="vizmap:vv10940Phenylpropanoid_biosynthesis_xml NODE_SHAPE" value="RECT"/>
    <graphics type="RECTANGLE" h="15.0" w="150.0" x="774.0" y="541.111083984375" fill="#ffffff" width="1" outline="#000000"/>
  </node>
  <node label="rGSVIVP00013771001" id="-1063">
    <att type="string" name="vizmap:vv10940Phenylpropanoid_biosynthesis_xml_me NODE_SHAPE" value="RECT"/>
    <att type="string" name="vizmap:vv10940Phenylpropanoid_biosynthesis_xml NODE_FILL_COLOR" value="java.awt.Color[r=255,g=255,b=255]"/>
    <att type="string" name="canonicalName" value="GSVIVP00013771001"/>
    <att type="string" name="vizmap:vv10940Phenylpropanoid_biosynthesis_xml_me NODE_WIDTH" value="130.0"/>
    <att type="string" name="vizmap:vv10940Phenylpropanoid_biosynthesis_xml_me NODE_HEIGHT" value="15.0"/>
    <att type="string" name="CELLDESIGNER_ALIAS" value="sa20135"/>
    <att type="string" name="CELLDESIGNER_NODE_TYPE" value="RNA"/>
    <att type="string" name="vizmap:vv10940Phenylpropanoid_biosynthesis_xml NODE_HEIGHT" value="15.0"/>
    <att type="string" name="vizmap:vv10940Phenylpropanoid_biosynthesis_xml NODE_WIDTH" value="130.0"/>
    <att type="string" name="CELLDESIGNER_SPECIES" value="GSVIVP00013771001"/>
    <att type="string" name="vizmap:vv10940Phenylpropanoid_biosynthesis_xml NODE_SHAPE" value="RECT"/>
    <graphics type="RECTANGLE" h="15.0" w="150.0" x="1803.0" y="50.8148193359375" fill="#ffffff" width="1" outline="#000000"/>
  </node>
  <node label="rGSVIVP00036656001" id="-1062">
    <att type="string" name="vizmap:vv10940Phenylpropanoid_biosynthesis_xml_me NODE_SHAPE" value="RECT"/>
    <att type="string" name="vizmap:vv10940Phenylpropanoid_biosynthesis_xml NODE_FILL_COLOR" value="java.awt.Color[r=255,g=255,b=255]"/>
    <att type="string" name="canonicalName" value="GSVIVP00036656001"/>
    <att type="string" name="vizmap:vv10940Phenylpropanoid_biosynthesis_xml_me NODE_WIDTH" value="130.0"/>
    <att type="string" name="vizmap:vv10940Phenylpropanoid_biosynthesis_xml_me NODE_HEIGHT" value="15.0"/>
    <att type="string" name="CELLDESIGNER_ALIAS" value="sa20136"/>
    <att type="string" name="CELLDESIGNER_NODE_TYPE" value="RNA"/>
    <att type="string" name="vizmap:vv10940Phenylpropanoid_biosynthesis_xml NODE_HEIGHT" value="15.0"/>
    <att type="string" name="vizmap:vv10940Phenylpropanoid_biosynthesis_xml NODE_WIDTH" value="130.0"/>
    <att type="string" name="CELLDESIGNER_SPECIES" value="GSVIVP00036656001"/>
    <att type="string" name="vizmap:vv10940Phenylpropanoid_biosynthesis_xml NODE_SHAPE" value="RECT"/>
    <graphics type="RECTANGLE" h="15.0" w="150.0" x="1803.0" y="66.51851654052734" fill="#ffffff" width="1" outline="#000000"/>
  </node>
  <node label="rGSVIVP00006816001" id="-1061">
    <att type="string" name="vizmap:vv10940Phenylpropanoid_biosynthesis_xml_me NODE_SHAPE" value="RECT"/>
    <att type="string" name="vizmap:vv10940Phenylpropanoid_biosynthesis_xml NODE_FILL_COLOR" value="java.awt.Color[r=255,g=255,b=255]"/>
    <att type="string" name="canonicalName" value="GSVIVP00006816001"/>
    <att type="string" name="vizmap:vv10940Phenylpropanoid_biosynthesis_xml_me NODE_WIDTH" value="130.0"/>
    <att type="string" name="vizmap:vv10940Phenylpropanoid_biosynthesis_xml_me NODE_HEIGHT" value="15.0"/>
    <att type="string" name="CELLDESIGNER_ALIAS" value="sa20137"/>
    <att type="string" name="CELLDESIGNER_NODE_TYPE" value="RNA"/>
    <att type="string" name="vizmap:vv10940Phenylpropanoid_biosynthesis_xml NODE_HEIGHT" value="15.0"/>
    <att type="string" name="vizmap:vv10940Phenylpropanoid_biosynthesis_xml NODE_WIDTH" value="130.0"/>
    <att type="string" name="CELLDESIGNER_SPECIES" value="GSVIVP00006816001"/>
    <att type="string" name="vizmap:vv10940Phenylpropanoid_biosynthesis_xml NODE_SHAPE" value="RECT"/>
    <graphics type="RECTANGLE" h="15.0" w="150.0" x="1488.0" y="932.2222290039062" fill="#ffffff" width="1" outline="#000000"/>
  </node>
  <node label="rGSVIVP00006841001" id="-1060">
    <att type="string" name="vizmap:vv10940Phenylpropanoid_biosynthesis_xml_me NODE_SHAPE" value="RECT"/>
    <att type="string" name="vizmap:vv10940Phenylpropanoid_biosynthesis_xml NODE_FILL_COLOR" value="java.awt.Color[r=255,g=255,b=255]"/>
    <att type="string" name="canonicalName" value="GSVIVP00006841001"/>
    <att type="string" name="vizmap:vv10940Phenylpropanoid_biosynthesis_xml_me NODE_WIDTH" value="130.0"/>
    <att type="string" name="vizmap:vv10940Phenylpropanoid_biosynthesis_xml_me NODE_HEIGHT" value="15.0"/>
    <att type="string" name="CELLDESIGNER_ALIAS" value="sa20138"/>
    <att type="string" name="CELLDESIGNER_NODE_TYPE" value="RNA"/>
    <att type="string" name="vizmap:vv10940Phenylpropanoid_biosynthesis_xml NODE_HEIGHT" value="15.0"/>
    <att type="string" name="vizmap:vv10940Phenylpropanoid_biosynthesis_xml NODE_WIDTH" value="130.0"/>
    <att type="string" name="CELLDESIGNER_SPECIES" value="GSVIVP00006841001"/>
    <att type="string" name="vizmap:vv10940Phenylpropanoid_biosynthesis_xml NODE_SHAPE" value="RECT"/>
    <graphics type="RECTANGLE" h="15.0" w="150.0" x="1488.0" y="948.9259033203125" fill="#ffffff" width="1" outline="#000000"/>
  </node>
  <node label="rGSVIVP00029719001" id="-1059">
    <att type="string" name="vizmap:vv10940Phenylpropanoid_biosynthesis_xml_me NODE_SHAPE" value="RECT"/>
    <att type="string" name="vizmap:vv10940Phenylpropanoid_biosynthesis_xml NODE_FILL_COLOR" value="java.awt.Color[r=255,g=255,b=255]"/>
    <att type="string" name="canonicalName" value="GSVIVP00029719001"/>
    <att type="string" name="vizmap:vv10940Phenylpropanoid_biosynthesis_xml_me NODE_WIDTH" value="130.0"/>
    <att type="string" name="vizmap:vv10940Phenylpropanoid_biosynthesis_xml_me NODE_HEIGHT" value="15.0"/>
    <att type="string" name="CELLDESIGNER_ALIAS" value="sa20139"/>
    <att type="string" name="CELLDESIGNER_NODE_TYPE" value="RNA"/>
    <att type="string" name="vizmap:vv10940Phenylpropanoid_biosynthesis_xml NODE_HEIGHT" value="15.0"/>
    <att type="string" name="vizmap:vv10940Phenylpropanoid_biosynthesis_xml NODE_WIDTH" value="130.0"/>
    <att type="string" name="CELLDESIGNER_SPECIES" value="GSVIVP00029719001"/>
    <att type="string" name="vizmap:vv10940Phenylpropanoid_biosynthesis_xml NODE_SHAPE" value="RECT"/>
    <graphics type="RECTANGLE" h="15.0" w="150.0" x="1488.0" y="964.629638671875" fill="#ffffff" width="1" outline="#000000"/>
  </node>
  <node label="rGSVIVP00023330001" id="-1058">
    <att type="string" name="vizmap:vv10940Phenylpropanoid_biosynthesis_xml_me NODE_SHAPE" value="RECT"/>
    <att type="string" name="vizmap:vv10940Phenylpropanoid_biosynthesis_xml NODE_FILL_COLOR" value="java.awt.Color[r=255,g=255,b=255]"/>
    <att type="string" name="canonicalName" value="GSVIVP00023330001"/>
    <att type="string" name="vizmap:vv10940Phenylpropanoid_biosynthesis_xml_me NODE_WIDTH" value="130.0"/>
    <att type="string" name="vizmap:vv10940Phenylpropanoid_biosynthesis_xml_me NODE_HEIGHT" value="15.0"/>
    <att type="string" name="CELLDESIGNER_ALIAS" value="sa20140"/>
    <att type="string" name="CELLDESIGNER_NODE_TYPE" value="RNA"/>
    <att type="string" name="vizmap:vv10940Phenylpropanoid_biosynthesis_xml NODE_HEIGHT" value="15.0"/>
    <att type="string" name="vizmap:vv10940Phenylpropanoid_biosynthesis_xml NODE_WIDTH" value="130.0"/>
    <att type="string" name="CELLDESIGNER_SPECIES" value="GSVIVP00023330001"/>
    <att type="string" name="vizmap:vv10940Phenylpropanoid_biosynthesis_xml NODE_SHAPE" value="RECT"/>
    <graphics type="RECTANGLE" h="15.0" w="150.0" x="959.0" y="1037.3333740234375" fill="#ffffff" width="1" outline="#000000"/>
  </node>
  <node label="rDT011795" id="-1057">
    <att type="string" name="vizmap:vv10940Phenylpropanoid_biosynthesis_xml_me NODE_SHAPE" value="RECT"/>
    <att type="string" name="vizmap:vv10940Phenylpropanoid_biosynthesis_xml NODE_FILL_COLOR" value="java.awt.Color[r=255,g=255,b=255]"/>
    <att type="string" name="canonicalName" value="DT011795"/>
    <att type="string" name="vizmap:vv10940Phenylpropanoid_biosynthesis_xml_me NODE_WIDTH" value="130.0"/>
    <att type="string" name="vizmap:vv10940Phenylpropanoid_biosynthesis_xml_me NODE_HEIGHT" value="15.0"/>
    <att type="string" name="CELLDESIGNER_ALIAS" value="sa20141"/>
    <att type="string" name="CELLDESIGNER_NODE_TYPE" value="RNA"/>
    <att type="string" name="vizmap:vv10940Phenylpropanoid_biosynthesis_xml NODE_HEIGHT" value="15.0"/>
    <att type="string" name="vizmap:vv10940Phenylpropanoid_biosynthesis_xml NODE_WIDTH" value="130.0"/>
    <att type="string" name="CELLDESIGNER_SPECIES" value="DT011795"/>
    <att type="string" name="vizmap:vv10940Phenylpropanoid_biosynthesis_xml NODE_SHAPE" value="RECT"/>
    <graphics type="RECTANGLE" h="15.0" w="150.0" x="1404.0" y="119.03703308105469" fill="#ffffff" width="1" outline="#000000"/>
  </node>
  <node label="rGSVIVP00017649001" id="-1056">
    <att type="string" name="vizmap:vv10940Phenylpropanoid_biosynthesis_xml_me NODE_SHAPE" value="RECT"/>
    <att type="string" name="vizmap:vv10940Phenylpropanoid_biosynthesis_xml NODE_FILL_COLOR" value="java.awt.Color[r=255,g=255,b=255]"/>
    <att type="string" name="canonicalName" value="GSVIVP00017649001"/>
    <att type="string" name="vizmap:vv10940Phenylpropanoid_biosynthesis_xml_me NODE_WIDTH" value="130.0"/>
    <att type="string" name="vizmap:vv10940Phenylpropanoid_biosynthesis_xml_me NODE_HEIGHT" value="15.0"/>
    <att type="string" name="CELLDESIGNER_ALIAS" value="sa20142"/>
    <att type="string" name="CELLDESIGNER_NODE_TYPE" value="RNA"/>
    <att type="string" name="vizmap:vv10940Phenylpropanoid_biosynthesis_xml NODE_HEIGHT" value="15.0"/>
    <att type="string" name="vizmap:vv10940Phenylpropanoid_biosynthesis_xml NODE_WIDTH" value="130.0"/>
    <att type="string" name="CELLDESIGNER_SPECIES" value="GSVIVP00017649001"/>
    <att type="string" name="vizmap:vv10940Phenylpropanoid_biosynthesis_xml NODE_SHAPE" value="RECT"/>
    <graphics type="RECTANGLE" h="15.0" w="150.0" x="1404.0" y="135.60902404785156" fill="#ffffff" width="1" outline="#000000"/>
  </node>
  <node label="rGSVIVP00016439001" id="-1055">
    <att type="string" name="vizmap:vv10940Phenylpropanoid_biosynthesis_xml_me NODE_SHAPE" value="RECT"/>
    <att type="string" name="vizmap:vv10940Phenylpropanoid_biosynthesis_xml NODE_FILL_COLOR" value="java.awt.Color[r=255,g=255,b=255]"/>
    <att type="string" name="canonicalName" value="GSVIVP00016439001"/>
    <att type="string" name="vizmap:vv10940Phenylpropanoid_biosynthesis_xml_me NODE_WIDTH" value="130.0"/>
    <att type="string" name="vizmap:vv10940Phenylpropanoid_biosynthesis_xml_me NODE_HEIGHT" value="15.0"/>
    <att type="string" name="CELLDESIGNER_ALIAS" value="sa20143"/>
    <att type="string" name="CELLDESIGNER_NODE_TYPE" value="RNA"/>
    <att type="string" name="vizmap:vv10940Phenylpropanoid_biosynthesis_xml NODE_HEIGHT" value="15.0"/>
    <att type="string" name="vizmap:vv10940Phenylpropanoid_biosynthesis_xml NODE_WIDTH" value="130.0"/>
    <att type="string" name="CELLDESIGNER_SPECIES" value="GSVIVP00016439001"/>
    <att type="string" name="vizmap:vv10940Phenylpropanoid_biosynthesis_xml NODE_SHAPE" value="RECT"/>
    <graphics type="RECTANGLE" h="15.0" w="150.0" x="1404.0" y="152.18099975585938" fill="#ffffff" width="1" outline="#000000"/>
  </node>
  <node label="rGSVIVP00019415001" id="-1054">
    <att type="string" name="vizmap:vv10940Phenylpropanoid_biosynthesis_xml_me NODE_SHAPE" value="RECT"/>
    <att type="string" name="vizmap:vv10940Phenylpropanoid_biosynthesis_xml NODE_FILL_COLOR" value="java.awt.Color[r=255,g=255,b=255]"/>
    <att type="string" name="canonicalName" value="GSVIVP00019415001"/>
    <att type="string" name="vizmap:vv10940Phenylpropanoid_biosynthesis_xml_me NODE_WIDTH" value="130.0"/>
    <att type="string" name="vizmap:vv10940Phenylpropanoid_biosynthesis_xml_me NODE_HEIGHT" value="15.0"/>
    <att type="string" name="CELLDESIGNER_ALIAS" value="sa20144"/>
    <att type="string" name="CELLDESIGNER_NODE_TYPE" value="RNA"/>
    <att type="string" name="vizmap:vv10940Phenylpropanoid_biosynthesis_xml NODE_HEIGHT" value="15.0"/>
    <att type="string" name="vizmap:vv10940Phenylpropanoid_biosynthesis_xml NODE_WIDTH" value="130.0"/>
    <att type="string" name="CELLDESIGNER_SPECIES" value="GSVIVP00019415001"/>
    <att type="string" name="vizmap:vv10940Phenylpropanoid_biosynthesis_xml NODE_SHAPE" value="RECT"/>
    <graphics type="RECTANGLE" h="15.0" w="150.0" x="1404.0" y="168.75299072265625" fill="#ffffff" width="1" outline="#000000"/>
  </node>
  <node label="rGSVIVP00017652001" id="-1053">
    <att type="string" name="vizmap:vv10940Phenylpropanoid_biosynthesis_xml_me NODE_SHAPE" value="RECT"/>
    <att type="string" name="vizmap:vv10940Phenylpropanoid_biosynthesis_xml NODE_FILL_COLOR" value="java.awt.Color[r=255,g=255,b=255]"/>
    <att type="string" name="canonicalName" value="GSVIVP00017652001"/>
    <att type="string" name="vizmap:vv10940Phenylpropanoid_biosynthesis_xml_me NODE_WIDTH" value="130.0"/>
    <att type="string" name="vizmap:vv10940Phenylpropanoid_biosynthesis_xml_me NODE_HEIGHT" value="15.0"/>
    <att type="string" name="CELLDESIGNER_ALIAS" value="sa20145"/>
    <att type="string" name="CELLDESIGNER_NODE_TYPE" value="RNA"/>
    <att type="string" name="vizmap:vv10940Phenylpropanoid_biosynthesis_xml NODE_HEIGHT" value="15.0"/>
    <att type="string" name="vizmap:vv10940Phenylpropanoid_biosynthesis_xml NODE_WIDTH" value="130.0"/>
    <att type="string" name="CELLDESIGNER_SPECIES" value="GSVIVP00017652001"/>
    <att type="string" name="vizmap:vv10940Phenylpropanoid_biosynthesis_xml NODE_SHAPE" value="RECT"/>
    <graphics type="RECTANGLE" h="15.0" w="150.0" x="1404.0" y="185.32496643066406" fill="#ffffff" width="1" outline="#000000"/>
  </node>
  <node label="rGSVIVP00017653001" id="-1052">
    <att type="string" name="vizmap:vv10940Phenylpropanoid_biosynthesis_xml_me NODE_SHAPE" value="RECT"/>
    <att type="string" name="vizmap:vv10940Phenylpropanoid_biosynthesis_xml NODE_FILL_COLOR" value="java.awt.Color[r=255,g=255,b=255]"/>
    <att type="string" name="canonicalName" value="GSVIVP00017653001"/>
    <att type="string" name="vizmap:vv10940Phenylpropanoid_biosynthesis_xml_me NODE_WIDTH" value="130.0"/>
    <att type="string" name="vizmap:vv10940Phenylpropanoid_biosynthesis_xml_me NODE_HEIGHT" value="15.0"/>
    <att type="string" name="CELLDESIGNER_ALIAS" value="sa20146"/>
    <att type="string" name="CELLDESIGNER_NODE_TYPE" value="RNA"/>
    <att type="string" name="vizmap:vv10940Phenylpropanoid_biosynthesis_xml NODE_HEIGHT" value="15.0"/>
    <att type="string" name="vizmap:vv10940Phenylpropanoid_biosynthesis_xml NODE_WIDTH" value="130.0"/>
    <att type="string" name="CELLDESIGNER_SPECIES" value="GSVIVP00017653001"/>
    <att type="string" name="vizmap:vv10940Phenylpropanoid_biosynthesis_xml NODE_SHAPE" value="RECT"/>
    <graphics type="RECTANGLE" h="15.0" w="150.0" x="1404.0" y="201.89695739746094" fill="#ffffff" width="1" outline="#000000"/>
  </node>
  <node label="rGSVIVP00002505001" id="-1051">
    <att type="string" name="vizmap:vv10940Phenylpropanoid_biosynthesis_xml_me NODE_SHAPE" value="RECT"/>
    <att type="string" name="vizmap:vv10940Phenylpropanoid_biosynthesis_xml NODE_FILL_COLOR" value="java.awt.Color[r=255,g=255,b=255]"/>
    <att type="string" name="canonicalName" value="GSVIVP00002505001"/>
    <att type="string" name="vizmap:vv10940Phenylpropanoid_biosynthesis_xml_me NODE_WIDTH" value="130.0"/>
    <att type="string" name="vizmap:vv10940Phenylpropanoid_biosynthesis_xml_me NODE_HEIGHT" value="15.0"/>
    <att type="string" name="CELLDESIGNER_ALIAS" value="sa20147"/>
    <att type="string" name="CELLDESIGNER_NODE_TYPE" value="RNA"/>
    <att type="string" name="vizmap:vv10940Phenylpropanoid_biosynthesis_xml NODE_HEIGHT" value="15.0"/>
    <att type="string" name="vizmap:vv10940Phenylpropanoid_biosynthesis_xml NODE_WIDTH" value="130.0"/>
    <att type="string" name="CELLDESIGNER_SPECIES" value="GSVIVP00002505001"/>
    <att type="string" name="vizmap:vv10940Phenylpropanoid_biosynthesis_xml NODE_SHAPE" value="RECT"/>
    <graphics type="RECTANGLE" h="15.0" w="150.0" x="1026.0" y="952.25927734375" fill="#ffffff" width="1" outline="#000000"/>
  </node>
  <node label="rGSVIVP00002507001" id="-1050">
    <att type="string" name="vizmap:vv10940Phenylpropanoid_biosynthesis_xml_me NODE_SHAPE" value="RECT"/>
    <att type="string" name="vizmap:vv10940Phenylpropanoid_biosynthesis_xml NODE_FILL_COLOR" value="java.awt.Color[r=255,g=255,b=255]"/>
    <att type="string" name="canonicalName" value="GSVIVP00002507001"/>
    <att type="string" name="vizmap:vv10940Phenylpropanoid_biosynthesis_xml_me NODE_WIDTH" value="130.0"/>
    <att type="string" name="vizmap:vv10940Phenylpropanoid_biosynthesis_xml_me NODE_HEIGHT" value="15.0"/>
    <att type="string" name="CELLDESIGNER_ALIAS" value="sa20148"/>
    <att type="string" name="CELLDESIGNER_NODE_TYPE" value="RNA"/>
    <att type="string" name="vizmap:vv10940Phenylpropanoid_biosynthesis_xml NODE_HEIGHT" value="15.0"/>
    <att type="string" name="vizmap:vv10940Phenylpropanoid_biosynthesis_xml NODE_WIDTH" value="130.0"/>
    <att type="string" name="CELLDESIGNER_SPECIES" value="GSVIVP00002507001"/>
    <att type="string" name="vizmap:vv10940Phenylpropanoid_biosynthesis_xml NODE_SHAPE" value="RECT"/>
    <graphics type="RECTANGLE" h="15.0" w="150.0" x="1026.0" y="968.629638671875" fill="#ffffff" width="1" outline="#000000"/>
  </node>
  <node label="rGSVIVP00002506001" id="-1049">
    <att type="string" name="vizmap:vv10940Phenylpropanoid_biosynthesis_xml_me NODE_SHAPE" value="RECT"/>
    <att type="string" name="vizmap:vv10940Phenylpropanoid_biosynthesis_xml NODE_FILL_COLOR" value="java.awt.Color[r=255,g=255,b=255]"/>
    <att type="string" name="canonicalName" value="GSVIVP00002506001"/>
    <att type="string" name="vizmap:vv10940Phenylpropanoid_biosynthesis_xml_me NODE_WIDTH" value="130.0"/>
    <att type="string" name="vizmap:vv10940Phenylpropanoid_biosynthesis_xml_me NODE_HEIGHT" value="15.0"/>
    <att type="string" name="CELLDESIGNER_ALIAS" value="sa20149"/>
    <att type="string" name="CELLDESIGNER_NODE_TYPE" value="RNA"/>
    <att type="string" name="vizmap:vv10940Phenylpropanoid_biosynthesis_xml NODE_HEIGHT" value="15.0"/>
    <att type="string" name="vizmap:vv10940Phenylpropanoid_biosynthesis_xml NODE_WIDTH" value="130.0"/>
    <att type="string" name="CELLDESIGNER_SPECIES" value="GSVIVP00002506001"/>
    <att type="string" name="vizmap:vv10940Phenylpropanoid_biosynthesis_xml NODE_SHAPE" value="RECT"/>
    <graphics type="RECTANGLE" h="15.0" w="150.0" x="1026.0" y="985.0" fill="#ffffff" width="1" outline="#000000"/>
  </node>
  <node label="rGSVIVP00002504001" id="-1048">
    <att type="string" name="vizmap:vv10940Phenylpropanoid_biosynthesis_xml_me NODE_SHAPE" value="RECT"/>
    <att type="string" name="vizmap:vv10940Phenylpropanoid_biosynthesis_xml NODE_FILL_COLOR" value="java.awt.Color[r=255,g=255,b=255]"/>
    <att type="string" name="canonicalName" value="GSVIVP00002504001"/>
    <att type="string" name="vizmap:vv10940Phenylpropanoid_biosynthesis_xml_me NODE_WIDTH" value="130.0"/>
    <att type="string" name="vizmap:vv10940Phenylpropanoid_biosynthesis_xml_me NODE_HEIGHT" value="15.0"/>
    <att type="string" name="CELLDESIGNER_ALIAS" value="sa20150"/>
    <att type="string" name="CELLDESIGNER_NODE_TYPE" value="RNA"/>
    <att type="string" name="vizmap:vv10940Phenylpropanoid_biosynthesis_xml NODE_HEIGHT" value="15.0"/>
    <att type="string" name="vizmap:vv10940Phenylpropanoid_biosynthesis_xml NODE_WIDTH" value="130.0"/>
    <att type="string" name="CELLDESIGNER_SPECIES" value="GSVIVP00002504001"/>
    <att type="string" name="vizmap:vv10940Phenylpropanoid_biosynthesis_xml NODE_SHAPE" value="RECT"/>
    <graphics type="RECTANGLE" h="15.0" w="150.0" x="1026.0" y="1001.370361328125" fill="#ffffff" width="1" outline="#000000"/>
  </node>
  <node label="rGSVIVP00038750001" id="-1047">
    <att type="string" name="vizmap:vv10940Phenylpropanoid_biosynthesis_xml_me NODE_SHAPE" value="RECT"/>
    <att type="string" name="vizmap:vv10940Phenylpropanoid_biosynthesis_xml NODE_FILL_COLOR" value="java.awt.Color[r=255,g=255,b=255]"/>
    <att type="string" name="canonicalName" value="GSVIVP00038750001"/>
    <att type="string" name="vizmap:vv10940Phenylpropanoid_biosynthesis_xml_me NODE_WIDTH" value="130.0"/>
    <att type="string" name="vizmap:vv10940Phenylpropanoid_biosynthesis_xml_me NODE_HEIGHT" value="15.0"/>
    <att type="string" name="CELLDESIGNER_ALIAS" value="sa20151"/>
    <att type="string" name="CELLDESIGNER_NODE_TYPE" value="RNA"/>
    <att type="string" name="vizmap:vv10940Phenylpropanoid_biosynthesis_xml NODE_HEIGHT" value="15.0"/>
    <att type="string" name="vizmap:vv10940Phenylpropanoid_biosynthesis_xml NODE_WIDTH" value="130.0"/>
    <att type="string" name="CELLDESIGNER_SPECIES" value="GSVIVP00038750001"/>
    <att type="string" name="vizmap:vv10940Phenylpropanoid_biosynthesis_xml NODE_SHAPE" value="RECT"/>
    <graphics type="RECTANGLE" h="15.0" w="150.0" x="959.0" y="1053.9874267578125" fill="#ffffff" width="1" outline="#000000"/>
  </node>
  <node label="rGSVIVP00038748001" id="-1046">
    <att type="string" name="vizmap:vv10940Phenylpropanoid_biosynthesis_xml_me NODE_SHAPE" value="RECT"/>
    <att type="string" name="vizmap:vv10940Phenylpropanoid_biosynthesis_xml NODE_FILL_COLOR" value="java.awt.Color[r=255,g=255,b=255]"/>
    <att type="string" name="canonicalName" value="GSVIVP00038748001"/>
    <att type="string" name="vizmap:vv10940Phenylpropanoid_biosynthesis_xml_me NODE_WIDTH" value="130.0"/>
    <att type="string" name="vizmap:vv10940Phenylpropanoid_biosynthesis_xml_me NODE_HEIGHT" value="15.0"/>
    <att type="string" name="CELLDESIGNER_ALIAS" value="sa20152"/>
    <att type="string" name="CELLDESIGNER_NODE_TYPE" value="RNA"/>
    <att type="string" name="vizmap:vv10940Phenylpropanoid_biosynthesis_xml NODE_HEIGHT" value="15.0"/>
    <att type="string" name="vizmap:vv10940Phenylpropanoid_biosynthesis_xml NODE_WIDTH" value="130.0"/>
    <att type="string" name="CELLDESIGNER_SPECIES" value="GSVIVP00038748001"/>
    <att type="string" name="vizmap:vv10940Phenylpropanoid_biosynthesis_xml NODE_SHAPE" value="RECT"/>
    <graphics type="RECTANGLE" h="15.0" w="150.0" x="959.0" y="1069.6416015625" fill="#ffffff" width="1" outline="#000000"/>
  </node>
  <node label="rGSVIVP00037049001" id="-1045">
    <att type="string" name="vizmap:vv10940Phenylpropanoid_biosynthesis_xml_me NODE_SHAPE" value="RECT"/>
    <att type="string" name="vizmap:vv10940Phenylpropanoid_biosynthesis_xml NODE_FILL_COLOR" value="java.awt.Color[r=255,g=255,b=255]"/>
    <att type="string" name="canonicalName" value="GSVIVP00037049001"/>
    <att type="string" name="vizmap:vv10940Phenylpropanoid_biosynthesis_xml_me NODE_WIDTH" value="130.0"/>
    <att type="string" name="vizmap:vv10940Phenylpropanoid_biosynthesis_xml_me NODE_HEIGHT" value="15.0"/>
    <att type="string" name="CELLDESIGNER_ALIAS" value="sa20153"/>
    <att type="string" name="CELLDESIGNER_NODE_TYPE" value="RNA"/>
    <att type="string" name="vizmap:vv10940Phenylpropanoid_biosynthesis_xml NODE_HEIGHT" value="15.0"/>
    <att type="string" name="vizmap:vv10940Phenylpropanoid_biosynthesis_xml NODE_WIDTH" value="130.0"/>
    <att type="string" name="CELLDESIGNER_SPECIES" value="GSVIVP00037049001"/>
    <att type="string" name="vizmap:vv10940Phenylpropanoid_biosynthesis_xml NODE_SHAPE" value="RECT"/>
    <graphics type="RECTANGLE" h="15.0" w="150.0" x="959.0" y="1086.2957763671875" fill="#ffffff" width="1" outline="#000000"/>
  </node>
  <node label="rGSVIVP00038746001" id="-1044">
    <att type="string" name="vizmap:vv10940Phenylpropanoid_biosynthesis_xml_me NODE_SHAPE" value="RECT"/>
    <att type="string" name="vizmap:vv10940Phenylpropanoid_biosynthesis_xml NODE_FILL_COLOR" value="java.awt.Color[r=255,g=255,b=255]"/>
    <att type="string" name="canonicalName" value="GSVIVP00038746001"/>
    <att type="string" name="vizmap:vv10940Phenylpropanoid_biosynthesis_xml_me NODE_WIDTH" value="130.0"/>
    <att type="string" name="vizmap:vv10940Phenylpropanoid_biosynthesis_xml_me NODE_HEIGHT" value="15.0"/>
    <att type="string" name="CELLDESIGNER_ALIAS" value="sa20154"/>
    <att type="string" name="CELLDESIGNER_NODE_TYPE" value="RNA"/>
    <att type="string" name="vizmap:vv10940Phenylpropanoid_biosynthesis_xml NODE_HEIGHT" value="15.0"/>
    <att type="string" name="vizmap:vv10940Phenylpropanoid_biosynthesis_xml NODE_WIDTH" value="130.0"/>
    <att type="string" name="CELLDESIGNER_SPECIES" value="GSVIVP00038746001"/>
    <att type="string" name="vizmap:vv10940Phenylpropanoid_biosynthesis_xml NODE_SHAPE" value="RECT"/>
    <graphics type="RECTANGLE" h="15.0" w="150.0" x="959.0" y="1102.949951171875" fill="#ffffff" width="1" outline="#000000"/>
  </node>
  <node label="rGSVIVP00026213001" id="-1043">
    <att type="string" name="vizmap:vv10940Phenylpropanoid_biosynthesis_xml_me NODE_SHAPE" value="RECT"/>
    <att type="string" name="vizmap:vv10940Phenylpropanoid_biosynthesis_xml NODE_FILL_COLOR" value="java.awt.Color[r=255,g=255,b=255]"/>
    <att type="string" name="canonicalName" value="GSVIVP00026213001"/>
    <att type="string" name="vizmap:vv10940Phenylpropanoid_biosynthesis_xml_me NODE_WIDTH" value="130.0"/>
    <att type="string" name="vizmap:vv10940Phenylpropanoid_biosynthesis_xml_me NODE_HEIGHT" value="15.0"/>
    <att type="string" name="CELLDESIGNER_ALIAS" value="sa20155"/>
    <att type="string" name="CELLDESIGNER_NODE_TYPE" value="RNA"/>
    <att type="string" name="vizmap:vv10940Phenylpropanoid_biosynthesis_xml NODE_HEIGHT" value="15.0"/>
    <att type="string" name="vizmap:vv10940Phenylpropanoid_biosynthesis_xml NODE_WIDTH" value="130.0"/>
    <att type="string" name="CELLDESIGNER_SPECIES" value="GSVIVP00026213001"/>
    <att type="string" name="vizmap:vv10940Phenylpropanoid_biosynthesis_xml NODE_SHAPE" value="RECT"/>
    <graphics type="RECTANGLE" h="15.0" w="150.0" x="1095.0" y="123.56446838378906" fill="#ffffff" width="1" outline="#000000"/>
  </node>
  <node label="rGSVIVP00016605001" id="-1042">
    <att type="string" name="vizmap:vv10940Phenylpropanoid_biosynthesis_xml_me NODE_SHAPE" value="RECT"/>
    <att type="string" name="vizmap:vv10940Phenylpropanoid_biosynthesis_xml NODE_FILL_COLOR" value="java.awt.Color[r=255,g=255,b=255]"/>
    <att type="string" name="canonicalName" value="GSVIVP00016605001"/>
    <att type="string" name="vizmap:vv10940Phenylpropanoid_biosynthesis_xml_me NODE_WIDTH" value="130.0"/>
    <att type="string" name="vizmap:vv10940Phenylpropanoid_biosynthesis_xml_me NODE_HEIGHT" value="15.0"/>
    <att type="string" name="CELLDESIGNER_ALIAS" value="sa20156"/>
    <att type="string" name="CELLDESIGNER_NODE_TYPE" value="RNA"/>
    <att type="string" name="vizmap:vv10940Phenylpropanoid_biosynthesis_xml NODE_HEIGHT" value="15.0"/>
    <att type="string" name="vizmap:vv10940Phenylpropanoid_biosynthesis_xml NODE_WIDTH" value="130.0"/>
    <att type="string" name="CELLDESIGNER_SPECIES" value="GSVIVP00016605001"/>
    <att type="string" name="vizmap:vv10940Phenylpropanoid_biosynthesis_xml NODE_SHAPE" value="RECT"/>
    <graphics type="RECTANGLE" h="15.0" w="150.0" x="1095.0" y="139.82521057128906" fill="#ffffff" width="1" outline="#000000"/>
  </node>
  <node label="rGSVIVP00016606001" id="-1041">
    <att type="string" name="vizmap:vv10940Phenylpropanoid_biosynthesis_xml_me NODE_SHAPE" value="RECT"/>
    <att type="string" name="vizmap:vv10940Phenylpropanoid_biosynthesis_xml NODE_FILL_COLOR" value="java.awt.Color[r=255,g=255,b=255]"/>
    <att type="string" name="canonicalName" value="GSVIVP00016606001"/>
    <att type="string" name="vizmap:vv10940Phenylpropanoid_biosynthesis_xml_me NODE_WIDTH" value="130.0"/>
    <att type="string" name="vizmap:vv10940Phenylpropanoid_biosynthesis_xml_me NODE_HEIGHT" value="15.0"/>
    <att type="string" name="CELLDESIGNER_ALIAS" value="sa20157"/>
    <att type="string" name="CELLDESIGNER_NODE_TYPE" value="RNA"/>
    <att type="string" name="vizmap:vv10940Phenylpropanoid_biosynthesis_xml NODE_HEIGHT" value="15.0"/>
    <att type="string" name="vizmap:vv10940Phenylpropanoid_biosynthesis_xml NODE_WIDTH" value="130.0"/>
    <att type="string" name="CELLDESIGNER_SPECIES" value="GSVIVP00016606001"/>
    <att type="string" name="vizmap:vv10940Phenylpropanoid_biosynthesis_xml NODE_SHAPE" value="RECT"/>
    <graphics type="RECTANGLE" h="15.0" w="150.0" x="1095.0" y="156.08595275878906" fill="#ffffff" width="1" outline="#000000"/>
  </node>
  <node label="rGSVIVP00002827001" id="-1040">
    <att type="string" name="vizmap:vv10940Phenylpropanoid_biosynthesis_xml_me NODE_SHAPE" value="RECT"/>
    <att type="string" name="vizmap:vv10940Phenylpropanoid_biosynthesis_xml NODE_FILL_COLOR" value="java.awt.Color[r=255,g=255,b=255]"/>
    <att type="string" name="canonicalName" value="GSVIVP00002827001"/>
    <att type="string" name="vizmap:vv10940Phenylpropanoid_biosynthesis_xml_me NODE_WIDTH" value="130.0"/>
    <att type="string" name="vizmap:vv10940Phenylpropanoid_biosynthesis_xml_me NODE_HEIGHT" value="15.0"/>
    <att type="string" name="CELLDESIGNER_ALIAS" value="sa20158"/>
    <att type="string" name="CELLDESIGNER_NODE_TYPE" value="RNA"/>
    <att type="string" name="vizmap:vv10940Phenylpropanoid_biosynthesis_xml NODE_HEIGHT" value="15.0"/>
    <att type="string" name="vizmap:vv10940Phenylpropanoid_biosynthesis_xml NODE_WIDTH" value="130.0"/>
    <att type="string" name="CELLDESIGNER_SPECIES" value="GSVIVP00002827001"/>
    <att type="string" name="vizmap:vv10940Phenylpropanoid_biosynthesis_xml NODE_SHAPE" value="RECT"/>
    <graphics type="RECTANGLE" h="15.0" w="150.0" x="1095.0" y="172.34669494628906" fill="#ffffff" width="1" outline="#000000"/>
  </node>
  <node label="rGSVIVP00002829001" id="-1039">
    <att type="string" name="vizmap:vv10940Phenylpropanoid_biosynthesis_xml_me NODE_SHAPE" value="RECT"/>
    <att type="string" name="vizmap:vv10940Phenylpropanoid_biosynthesis_xml NODE_FILL_COLOR" value="java.awt.Color[r=255,g=255,b=255]"/>
    <att type="string" name="canonicalName" value="GSVIVP00002829001"/>
    <att type="string" name="vizmap:vv10940Phenylpropanoid_biosynthesis_xml_me NODE_WIDTH" value="130.0"/>
    <att type="string" name="vizmap:vv10940Phenylpropanoid_biosynthesis_xml_me NODE_HEIGHT" value="15.0"/>
    <att type="string" name="CELLDESIGNER_ALIAS" value="sa20159"/>
    <att type="string" name="CELLDESIGNER_NODE_TYPE" value="RNA"/>
    <att type="string" name="vizmap:vv10940Phenylpropanoid_biosynthesis_xml NODE_HEIGHT" value="15.0"/>
    <att type="string" name="vizmap:vv10940Phenylpropanoid_biosynthesis_xml NODE_WIDTH" value="130.0"/>
    <att type="string" name="CELLDESIGNER_SPECIES" value="GSVIVP00002829001"/>
    <att type="string" name="vizmap:vv10940Phenylpropanoid_biosynthesis_xml NODE_SHAPE" value="RECT"/>
    <graphics type="RECTANGLE" h="15.0" w="150.0" x="1095.0" y="188.60745239257812" fill="#ffffff" width="1" outline="#000000"/>
  </node>
  <node label="rGSVIVP00002831001" id="-1038">
    <att type="string" name="vizmap:vv10940Phenylpropanoid_biosynthesis_xml_me NODE_SHAPE" value="RECT"/>
    <att type="string" name="vizmap:vv10940Phenylpropanoid_biosynthesis_xml NODE_FILL_COLOR" value="java.awt.Color[r=255,g=255,b=255]"/>
    <att type="string" name="canonicalName" value="GSVIVP00002831001"/>
    <att type="string" name="vizmap:vv10940Phenylpropanoid_biosynthesis_xml_me NODE_WIDTH" value="130.0"/>
    <att type="string" name="vizmap:vv10940Phenylpropanoid_biosynthesis_xml_me NODE_HEIGHT" value="15.0"/>
    <att type="string" name="CELLDESIGNER_ALIAS" value="sa20160"/>
    <att type="string" name="CELLDESIGNER_NODE_TYPE" value="RNA"/>
    <att type="string" name="vizmap:vv10940Phenylpropanoid_biosynthesis_xml NODE_HEIGHT" value="15.0"/>
    <att type="string" name="vizmap:vv10940Phenylpropanoid_biosynthesis_xml NODE_WIDTH" value="130.0"/>
    <att type="string" name="CELLDESIGNER_SPECIES" value="GSVIVP00002831001"/>
    <att type="string" name="vizmap:vv10940Phenylpropanoid_biosynthesis_xml NODE_SHAPE" value="RECT"/>
    <graphics type="RECTANGLE" h="15.0" w="150.0" x="1095.0" y="204.86819458007812" fill="#ffffff" width="1" outline="#000000"/>
  </node>
  <node label="rGSVIVP00000478001" id="-1037">
    <att type="string" name="vizmap:vv10940Phenylpropanoid_biosynthesis_xml_me NODE_SHAPE" value="RECT"/>
    <att type="string" name="vizmap:vv10940Phenylpropanoid_biosynthesis_xml NODE_FILL_COLOR" value="java.awt.Color[r=255,g=255,b=255]"/>
    <att type="string" name="canonicalName" value="GSVIVP00000478001"/>
    <att type="string" name="vizmap:vv10940Phenylpropanoid_biosynthesis_xml_me NODE_WIDTH" value="130.0"/>
    <att type="string" name="vizmap:vv10940Phenylpropanoid_biosynthesis_xml_me NODE_HEIGHT" value="15.0"/>
    <att type="string" name="CELLDESIGNER_ALIAS" value="sa20161"/>
    <att type="string" name="CELLDESIGNER_NODE_TYPE" value="RNA"/>
    <att type="string" name="vizmap:vv10940Phenylpropanoid_biosynthesis_xml NODE_HEIGHT" value="15.0"/>
    <att type="string" name="vizmap:vv10940Phenylpropanoid_biosynthesis_xml NODE_WIDTH" value="130.0"/>
    <att type="string" name="CELLDESIGNER_SPECIES" value="GSVIVP00000478001"/>
    <att type="string" name="vizmap:vv10940Phenylpropanoid_biosynthesis_xml NODE_SHAPE" value="RECT"/>
    <graphics type="RECTANGLE" h="15.0" w="150.0" x="1908.0" y="1074.593505859375" fill="#ffffff" width="1" outline="#000000"/>
  </node>
  <node label="rGSVIVP00021538001" id="-1036">
    <att type="string" name="vizmap:vv10940Phenylpropanoid_biosynthesis_xml_me NODE_SHAPE" value="RECT"/>
    <att type="string" name="vizmap:vv10940Phenylpropanoid_biosynthesis_xml NODE_FILL_COLOR" value="java.awt.Color[r=255,g=255,b=255]"/>
    <att type="string" name="canonicalName" value="GSVIVP00021538001"/>
    <att type="string" name="vizmap:vv10940Phenylpropanoid_biosynthesis_xml_me NODE_WIDTH" value="130.0"/>
    <att type="string" name="vizmap:vv10940Phenylpropanoid_biosynthesis_xml_me NODE_HEIGHT" value="15.0"/>
    <att type="string" name="CELLDESIGNER_ALIAS" value="sa20162"/>
    <att type="string" name="CELLDESIGNER_NODE_TYPE" value="RNA"/>
    <att type="string" name="vizmap:vv10940Phenylpropanoid_biosynthesis_xml NODE_HEIGHT" value="15.0"/>
    <att type="string" name="vizmap:vv10940Phenylpropanoid_biosynthesis_xml NODE_WIDTH" value="130.0"/>
    <att type="string" name="CELLDESIGNER_SPECIES" value="GSVIVP00021538001"/>
    <att type="string" name="vizmap:vv10940Phenylpropanoid_biosynthesis_xml NODE_SHAPE" value="RECT"/>
    <graphics type="RECTANGLE" h="15.0" w="150.0" x="368.0" y="894.2513427734375" fill="#ffffff" width="1" outline="#000000"/>
  </node>
  <node label="rGSVIVP00021548001" id="-1035">
    <att type="string" name="vizmap:vv10940Phenylpropanoid_biosynthesis_xml_me NODE_SHAPE" value="RECT"/>
    <att type="string" name="vizmap:vv10940Phenylpropanoid_biosynthesis_xml NODE_FILL_COLOR" value="java.awt.Color[r=255,g=255,b=255]"/>
    <att type="string" name="canonicalName" value="GSVIVP00021548001"/>
    <att type="string" name="vizmap:vv10940Phenylpropanoid_biosynthesis_xml_me NODE_WIDTH" value="130.0"/>
    <att type="string" name="vizmap:vv10940Phenylpropanoid_biosynthesis_xml_me NODE_HEIGHT" value="15.0"/>
    <att type="string" name="CELLDESIGNER_ALIAS" value="sa20163"/>
    <att type="string" name="CELLDESIGNER_NODE_TYPE" value="RNA"/>
    <att type="string" name="vizmap:vv10940Phenylpropanoid_biosynthesis_xml NODE_HEIGHT" value="15.0"/>
    <att type="string" name="vizmap:vv10940Phenylpropanoid_biosynthesis_xml NODE_WIDTH" value="130.0"/>
    <att type="string" name="CELLDESIGNER_SPECIES" value="GSVIVP00021548001"/>
    <att type="string" name="vizmap:vv10940Phenylpropanoid_biosynthesis_xml NODE_SHAPE" value="RECT"/>
    <graphics type="RECTANGLE" h="15.0" w="150.0" x="368.0" y="910.2527465820312" fill="#ffffff" width="1" outline="#000000"/>
  </node>
  <node label="rGSVIVP00037294001" id="-1034">
    <att type="string" name="vizmap:vv10940Phenylpropanoid_biosynthesis_xml_me NODE_SHAPE" value="RECT"/>
    <att type="string" name="vizmap:vv10940Phenylpropanoid_biosynthesis_xml NODE_FILL_COLOR" value="java.awt.Color[r=255,g=255,b=255]"/>
    <att type="string" name="canonicalName" value="GSVIVP00037294001"/>
    <att type="string" name="vizmap:vv10940Phenylpropanoid_biosynthesis_xml_me NODE_WIDTH" value="130.0"/>
    <att type="string" name="vizmap:vv10940Phenylpropanoid_biosynthesis_xml_me NODE_HEIGHT" value="15.0"/>
    <att type="string" name="CELLDESIGNER_ALIAS" value="sa20164"/>
    <att type="string" name="CELLDESIGNER_NODE_TYPE" value="RNA"/>
    <att type="string" name="vizmap:vv10940Phenylpropanoid_biosynthesis_xml NODE_HEIGHT" value="15.0"/>
    <att type="string" name="vizmap:vv10940Phenylpropanoid_biosynthesis_xml NODE_WIDTH" value="130.0"/>
    <att type="string" name="CELLDESIGNER_SPECIES" value="GSVIVP00037294001"/>
    <att type="string" name="vizmap:vv10940Phenylpropanoid_biosynthesis_xml NODE_SHAPE" value="RECT"/>
    <graphics type="RECTANGLE" h="15.0" w="150.0" x="368.0" y="926.2540893554688" fill="#ffffff" width="1" outline="#000000"/>
  </node>
  <node label="rGSVIVP00021545001" id="-1033">
    <att type="string" name="vizmap:vv10940Phenylpropanoid_biosynthesis_xml_me NODE_SHAPE" value="RECT"/>
    <att type="string" name="vizmap:vv10940Phenylpropanoid_biosynthesis_xml NODE_FILL_COLOR" value="java.awt.Color[r=255,g=255,b=255]"/>
    <att type="string" name="canonicalName" value="GSVIVP00021545001"/>
    <att type="string" name="vizmap:vv10940Phenylpropanoid_biosynthesis_xml_me NODE_WIDTH" value="130.0"/>
    <att type="string" name="vizmap:vv10940Phenylpropanoid_biosynthesis_xml_me NODE_HEIGHT" value="15.0"/>
    <att type="string" name="CELLDESIGNER_ALIAS" value="sa20165"/>
    <att type="string" name="CELLDESIGNER_NODE_TYPE" value="RNA"/>
    <att type="string" name="vizmap:vv10940Phenylpropanoid_biosynthesis_xml NODE_HEIGHT" value="15.0"/>
    <att type="string" name="vizmap:vv10940Phenylpropanoid_biosynthesis_xml NODE_WIDTH" value="130.0"/>
    <att type="string" name="CELLDESIGNER_SPECIES" value="GSVIVP00021545001"/>
    <att type="string" name="vizmap:vv10940Phenylpropanoid_biosynthesis_xml NODE_SHAPE" value="RECT"/>
    <graphics type="RECTANGLE" h="15.0" w="150.0" x="368.0" y="942.2554321289062" fill="#ffffff" width="1" outline="#000000"/>
  </node>
  <node label="rGSVIVP00037431001" id="-1032">
    <att type="string" name="vizmap:vv10940Phenylpropanoid_biosynthesis_xml_me NODE_SHAPE" value="RECT"/>
    <att type="string" name="vizmap:vv10940Phenylpropanoid_biosynthesis_xml NODE_FILL_COLOR" value="java.awt.Color[r=255,g=255,b=255]"/>
    <att type="string" name="canonicalName" value="GSVIVP00037431001"/>
    <att type="string" name="vizmap:vv10940Phenylpropanoid_biosynthesis_xml_me NODE_WIDTH" value="130.0"/>
    <att type="string" name="vizmap:vv10940Phenylpropanoid_biosynthesis_xml_me NODE_HEIGHT" value="15.0"/>
    <att type="string" name="CELLDESIGNER_ALIAS" value="sa20166"/>
    <att type="string" name="CELLDESIGNER_NODE_TYPE" value="RNA"/>
    <att type="string" name="vizmap:vv10940Phenylpropanoid_biosynthesis_xml NODE_HEIGHT" value="15.0"/>
    <att type="string" name="vizmap:vv10940Phenylpropanoid_biosynthesis_xml NODE_WIDTH" value="130.0"/>
    <att type="string" name="CELLDESIGNER_SPECIES" value="GSVIVP00037431001"/>
    <att type="string" name="vizmap:vv10940Phenylpropanoid_biosynthesis_xml NODE_SHAPE" value="RECT"/>
    <graphics type="RECTANGLE" h="15.0" w="150.0" x="368.0" y="958.2567749023438" fill="#ffffff" width="1" outline="#000000"/>
  </node>
  <node label="rGSVIVP00037295001" id="-1031">
    <att type="string" name="vizmap:vv10940Phenylpropanoid_biosynthesis_xml_me NODE_SHAPE" value="RECT"/>
    <att type="string" name="vizmap:vv10940Phenylpropanoid_biosynthesis_xml NODE_FILL_COLOR" value="java.awt.Color[r=255,g=255,b=255]"/>
    <att type="string" name="canonicalName" value="GSVIVP00037295001"/>
    <att type="string" name="vizmap:vv10940Phenylpropanoid_biosynthesis_xml_me NODE_WIDTH" value="130.0"/>
    <att type="string" name="vizmap:vv10940Phenylpropanoid_biosynthesis_xml_me NODE_HEIGHT" value="15.0"/>
    <att type="string" name="CELLDESIGNER_ALIAS" value="sa20167"/>
    <att type="string" name="CELLDESIGNER_NODE_TYPE" value="RNA"/>
    <att type="string" name="vizmap:vv10940Phenylpropanoid_biosynthesis_xml NODE_HEIGHT" value="15.0"/>
    <att type="string" name="vizmap:vv10940Phenylpropanoid_biosynthesis_xml NODE_WIDTH" value="130.0"/>
    <att type="string" name="CELLDESIGNER_SPECIES" value="GSVIVP00037295001"/>
    <att type="string" name="vizmap:vv10940Phenylpropanoid_biosynthesis_xml NODE_SHAPE" value="RECT"/>
    <graphics type="RECTANGLE" h="15.0" w="150.0" x="368.0" y="974.2581787109375" fill="#ffffff" width="1" outline="#000000"/>
  </node>
  <node label="rGSVIVP00021542001" id="-1030">
    <att type="string" name="vizmap:vv10940Phenylpropanoid_biosynthesis_xml_me NODE_SHAPE" value="RECT"/>
    <att type="string" name="vizmap:vv10940Phenylpropanoid_biosynthesis_xml NODE_FILL_COLOR" value="java.awt.Color[r=255,g=255,b=255]"/>
    <att type="string" name="canonicalName" value="GSVIVP00021542001"/>
    <att type="string" name="vizmap:vv10940Phenylpropanoid_biosynthesis_xml_me NODE_WIDTH" value="130.0"/>
    <att type="string" name="vizmap:vv10940Phenylpropanoid_biosynthesis_xml_me NODE_HEIGHT" value="15.0"/>
    <att type="string" name="CELLDESIGNER_ALIAS" value="sa20168"/>
    <att type="string" name="CELLDESIGNER_NODE_TYPE" value="RNA"/>
    <att type="string" name="vizmap:vv10940Phenylpropanoid_biosynthesis_xml NODE_HEIGHT" value="15.0"/>
    <att type="string" name="vizmap:vv10940Phenylpropanoid_biosynthesis_xml NODE_WIDTH" value="130.0"/>
    <att type="string" name="CELLDESIGNER_SPECIES" value="GSVIVP00021542001"/>
    <att type="string" name="vizmap:vv10940Phenylpropanoid_biosynthesis_xml NODE_SHAPE" value="RECT"/>
    <graphics type="RECTANGLE" h="15.0" w="150.0" x="368.0" y="990.259521484375" fill="#ffffff" width="1" outline="#000000"/>
  </node>
  <node label="rGSVIVP00021544001" id="-1029">
    <att type="string" name="vizmap:vv10940Phenylpropanoid_biosynthesis_xml_me NODE_SHAPE" value="RECT"/>
    <att type="string" name="vizmap:vv10940Phenylpropanoid_biosynthesis_xml NODE_FILL_COLOR" value="java.awt.Color[r=255,g=255,b=255]"/>
    <att type="string" name="canonicalName" value="GSVIVP00021544001"/>
    <att type="string" name="vizmap:vv10940Phenylpropanoid_biosynthesis_xml_me NODE_WIDTH" value="130.0"/>
    <att type="string" name="vizmap:vv10940Phenylpropanoid_biosynthesis_xml_me NODE_HEIGHT" value="15.0"/>
    <att type="string" name="CELLDESIGNER_ALIAS" value="sa20169"/>
    <att type="string" name="CELLDESIGNER_NODE_TYPE" value="RNA"/>
    <att type="string" name="vizmap:vv10940Phenylpropanoid_biosynthesis_xml NODE_HEIGHT" value="15.0"/>
    <att type="string" name="vizmap:vv10940Phenylpropanoid_biosynthesis_xml NODE_WIDTH" value="130.0"/>
    <att type="string" name="CELLDESIGNER_SPECIES" value="GSVIVP00021544001"/>
    <att type="string" name="vizmap:vv10940Phenylpropanoid_biosynthesis_xml NODE_SHAPE" value="RECT"/>
    <graphics type="RECTANGLE" h="15.0" w="150.0" x="368.0" y="1006.2608642578125" fill="#ffffff" width="1" outline="#000000"/>
  </node>
  <node label="rGSVIVP00021547001" id="-1028">
    <att type="string" name="vizmap:vv10940Phenylpropanoid_biosynthesis_xml_me NODE_SHAPE" value="RECT"/>
    <att type="string" name="vizmap:vv10940Phenylpropanoid_biosynthesis_xml NODE_FILL_COLOR" value="java.awt.Color[r=255,g=255,b=255]"/>
    <att type="string" name="canonicalName" value="GSVIVP00021547001"/>
    <att type="string" name="vizmap:vv10940Phenylpropanoid_biosynthesis_xml_me NODE_WIDTH" value="130.0"/>
    <att type="string" name="vizmap:vv10940Phenylpropanoid_biosynthesis_xml_me NODE_HEIGHT" value="15.0"/>
    <att type="string" name="CELLDESIGNER_ALIAS" value="sa20170"/>
    <att type="string" name="CELLDESIGNER_NODE_TYPE" value="RNA"/>
    <att type="string" name="vizmap:vv10940Phenylpropanoid_biosynthesis_xml NODE_HEIGHT" value="15.0"/>
    <att type="string" name="vizmap:vv10940Phenylpropanoid_biosynthesis_xml NODE_WIDTH" value="130.0"/>
    <att type="string" name="CELLDESIGNER_SPECIES" value="GSVIVP00021547001"/>
    <att type="string" name="vizmap:vv10940Phenylpropanoid_biosynthesis_xml NODE_SHAPE" value="RECT"/>
    <graphics type="RECTANGLE" h="15.0" w="150.0" x="368.0" y="1022.26220703125" fill="#ffffff" width="1" outline="#000000"/>
  </node>
  <node label="rGSVIVP00037296001" id="-1027">
    <att type="string" name="vizmap:vv10940Phenylpropanoid_biosynthesis_xml_me NODE_SHAPE" value="RECT"/>
    <att type="string" name="vizmap:vv10940Phenylpropanoid_biosynthesis_xml NODE_FILL_COLOR" value="java.awt.Color[r=255,g=255,b=255]"/>
    <att type="string" name="canonicalName" value="GSVIVP00037296001"/>
    <att type="string" name="vizmap:vv10940Phenylpropanoid_biosynthesis_xml_me NODE_WIDTH" value="130.0"/>
    <att type="string" name="vizmap:vv10940Phenylpropanoid_biosynthesis_xml_me NODE_HEIGHT" value="15.0"/>
    <att type="string" name="CELLDESIGNER_ALIAS" value="sa20171"/>
    <att type="string" name="CELLDESIGNER_NODE_TYPE" value="RNA"/>
    <att type="string" name="vizmap:vv10940Phenylpropanoid_biosynthesis_xml NODE_HEIGHT" value="15.0"/>
    <att type="string" name="vizmap:vv10940Phenylpropanoid_biosynthesis_xml NODE_WIDTH" value="130.0"/>
    <att type="string" name="CELLDESIGNER_SPECIES" value="GSVIVP00037296001"/>
    <att type="string" name="vizmap:vv10940Phenylpropanoid_biosynthesis_xml NODE_SHAPE" value="RECT"/>
    <graphics type="RECTANGLE" h="15.0" w="150.0" x="368.0" y="1038.2635498046875" fill="#ffffff" width="1" outline="#000000"/>
  </node>
  <node label="rGSVIVP00021537001" id="-1026">
    <att type="string" name="vizmap:vv10940Phenylpropanoid_biosynthesis_xml_me NODE_SHAPE" value="RECT"/>
    <att type="string" name="vizmap:vv10940Phenylpropanoid_biosynthesis_xml NODE_FILL_COLOR" value="java.awt.Color[r=255,g=255,b=255]"/>
    <att type="string" name="canonicalName" value="GSVIVP00021537001"/>
    <att type="string" name="vizmap:vv10940Phenylpropanoid_biosynthesis_xml_me NODE_WIDTH" value="130.0"/>
    <att type="string" name="vizmap:vv10940Phenylpropanoid_biosynthesis_xml_me NODE_HEIGHT" value="15.0"/>
    <att type="string" name="CELLDESIGNER_ALIAS" value="sa20172"/>
    <att type="string" name="CELLDESIGNER_NODE_TYPE" value="RNA"/>
    <att type="string" name="vizmap:vv10940Phenylpropanoid_biosynthesis_xml NODE_HEIGHT" value="15.0"/>
    <att type="string" name="vizmap:vv10940Phenylpropanoid_biosynthesis_xml NODE_WIDTH" value="130.0"/>
    <att type="string" name="CELLDESIGNER_SPECIES" value="GSVIVP00021537001"/>
    <att type="string" name="vizmap:vv10940Phenylpropanoid_biosynthesis_xml NODE_SHAPE" value="RECT"/>
    <graphics type="RECTANGLE" h="15.0" w="150.0" x="368.0" y="1054.264892578125" fill="#ffffff" width="1" outline="#000000"/>
  </node>
  <node label="rGSVIVP00021540001" id="-1025">
    <att type="string" name="vizmap:vv10940Phenylpropanoid_biosynthesis_xml_me NODE_SHAPE" value="RECT"/>
    <att type="string" name="vizmap:vv10940Phenylpropanoid_biosynthesis_xml NODE_FILL_COLOR" value="java.awt.Color[r=255,g=255,b=255]"/>
    <att type="string" name="canonicalName" value="GSVIVP00021540001"/>
    <att type="string" name="vizmap:vv10940Phenylpropanoid_biosynthesis_xml_me NODE_WIDTH" value="130.0"/>
    <att type="string" name="vizmap:vv10940Phenylpropanoid_biosynthesis_xml_me NODE_HEIGHT" value="15.0"/>
    <att type="string" name="CELLDESIGNER_ALIAS" value="sa20173"/>
    <att type="string" name="CELLDESIGNER_NODE_TYPE" value="RNA"/>
    <att type="string" name="vizmap:vv10940Phenylpropanoid_biosynthesis_xml NODE_HEIGHT" value="15.0"/>
    <att type="string" name="vizmap:vv10940Phenylpropanoid_biosynthesis_xml NODE_WIDTH" value="130.0"/>
    <att type="string" name="CELLDESIGNER_SPECIES" value="GSVIVP00021540001"/>
    <att type="string" name="vizmap:vv10940Phenylpropanoid_biosynthesis_xml NODE_SHAPE" value="RECT"/>
    <graphics type="RECTANGLE" h="15.0" w="150.0" x="368.0" y="1070.266357421875" fill="#ffffff" width="1" outline="#000000"/>
  </node>
  <node label="rGSVIVP00023991001" id="-1024">
    <att type="string" name="vizmap:vv10940Phenylpropanoid_biosynthesis_xml_me NODE_SHAPE" value="RECT"/>
    <att type="string" name="vizmap:vv10940Phenylpropanoid_biosynthesis_xml NODE_FILL_COLOR" value="java.awt.Color[r=255,g=255,b=255]"/>
    <att type="string" name="canonicalName" value="GSVIVP00023991001"/>
    <att type="string" name="vizmap:vv10940Phenylpropanoid_biosynthesis_xml_me NODE_WIDTH" value="130.0"/>
    <att type="string" name="vizmap:vv10940Phenylpropanoid_biosynthesis_xml_me NODE_HEIGHT" value="15.0"/>
    <att type="string" name="CELLDESIGNER_ALIAS" value="sa20174"/>
    <att type="string" name="CELLDESIGNER_NODE_TYPE" value="RNA"/>
    <att type="string" name="vizmap:vv10940Phenylpropanoid_biosynthesis_xml NODE_HEIGHT" value="15.0"/>
    <att type="string" name="vizmap:vv10940Phenylpropanoid_biosynthesis_xml NODE_WIDTH" value="130.0"/>
    <att type="string" name="CELLDESIGNER_SPECIES" value="GSVIVP00023991001"/>
    <att type="string" name="vizmap:vv10940Phenylpropanoid_biosynthesis_xml NODE_SHAPE" value="RECT"/>
    <graphics type="RECTANGLE" h="15.0" w="150.0" x="368.0" y="1086.2677001953125" fill="#ffffff" width="1" outline="#000000"/>
  </node>
  <node label="rGSVIVP00037292001" id="-1023">
    <att type="string" name="vizmap:vv10940Phenylpropanoid_biosynthesis_xml_me NODE_SHAPE" value="RECT"/>
    <att type="string" name="vizmap:vv10940Phenylpropanoid_biosynthesis_xml NODE_FILL_COLOR" value="java.awt.Color[r=255,g=255,b=255]"/>
    <att type="string" name="canonicalName" value="GSVIVP00037292001"/>
    <att type="string" name="vizmap:vv10940Phenylpropanoid_biosynthesis_xml_me NODE_WIDTH" value="130.0"/>
    <att type="string" name="vizmap:vv10940Phenylpropanoid_biosynthesis_xml_me NODE_HEIGHT" value="15.0"/>
    <att type="string" name="CELLDESIGNER_ALIAS" value="sa20175"/>
    <att type="string" name="CELLDESIGNER_NODE_TYPE" value="RNA"/>
    <att type="string" name="vizmap:vv10940Phenylpropanoid_biosynthesis_xml NODE_HEIGHT" value="15.0"/>
    <att type="string" name="vizmap:vv10940Phenylpropanoid_biosynthesis_xml NODE_WIDTH" value="130.0"/>
    <att type="string" name="CELLDESIGNER_SPECIES" value="GSVIVP00037292001"/>
    <att type="string" name="vizmap:vv10940Phenylpropanoid_biosynthesis_xml NODE_SHAPE" value="RECT"/>
    <graphics type="RECTANGLE" h="15.0" w="150.0" x="368.0" y="1102.26904296875" fill="#ffffff" width="1" outline="#000000"/>
  </node>
  <node label="rGSVIVP00007155001" id="-1022">
    <att type="string" name="vizmap:vv10940Phenylpropanoid_biosynthesis_xml_me NODE_SHAPE" value="RECT"/>
    <att type="string" name="vizmap:vv10940Phenylpropanoid_biosynthesis_xml NODE_FILL_COLOR" value="java.awt.Color[r=255,g=255,b=255]"/>
    <att type="string" name="canonicalName" value="GSVIVP00007155001"/>
    <att type="string" name="vizmap:vv10940Phenylpropanoid_biosynthesis_xml_me NODE_WIDTH" value="130.0"/>
    <att type="string" name="vizmap:vv10940Phenylpropanoid_biosynthesis_xml_me NODE_HEIGHT" value="15.0"/>
    <att type="string" name="CELLDESIGNER_ALIAS" value="sa20176"/>
    <att type="string" name="CELLDESIGNER_NODE_TYPE" value="RNA"/>
    <att type="string" name="vizmap:vv10940Phenylpropanoid_biosynthesis_xml NODE_HEIGHT" value="15.0"/>
    <att type="string" name="vizmap:vv10940Phenylpropanoid_biosynthesis_xml NODE_WIDTH" value="130.0"/>
    <att type="string" name="CELLDESIGNER_SPECIES" value="GSVIVP00007155001"/>
    <att type="string" name="vizmap:vv10940Phenylpropanoid_biosynthesis_xml NODE_SHAPE" value="RECT"/>
    <graphics type="RECTANGLE" h="15.0" w="150.0" x="596.0" y="63.34211730957031" fill="#ffffff" width="1" outline="#000000"/>
  </node>
  <node label="rGSVIVP00007355001" id="-1021">
    <att type="string" name="vizmap:vv10940Phenylpropanoid_biosynthesis_xml_me NODE_SHAPE" value="RECT"/>
    <att type="string" name="vizmap:vv10940Phenylpropanoid_biosynthesis_xml NODE_FILL_COLOR" value="java.awt.Color[r=255,g=255,b=255]"/>
    <att type="string" name="canonicalName" value="GSVIVP00007355001"/>
    <att type="string" name="vizmap:vv10940Phenylpropanoid_biosynthesis_xml_me NODE_WIDTH" value="130.0"/>
    <att type="string" name="vizmap:vv10940Phenylpropanoid_biosynthesis_xml_me NODE_HEIGHT" value="15.0"/>
    <att type="string" name="CELLDESIGNER_ALIAS" value="sa20177"/>
    <att type="string" name="CELLDESIGNER_NODE_TYPE" value="RNA"/>
    <att type="string" name="vizmap:vv10940Phenylpropanoid_biosynthesis_xml NODE_HEIGHT" value="15.0"/>
    <att type="string" name="vizmap:vv10940Phenylpropanoid_biosynthesis_xml NODE_WIDTH" value="130.0"/>
    <att type="string" name="CELLDESIGNER_SPECIES" value="GSVIVP00007355001"/>
    <att type="string" name="vizmap:vv10940Phenylpropanoid_biosynthesis_xml NODE_SHAPE" value="RECT"/>
    <graphics type="RECTANGLE" h="15.0" w="150.0" x="197.0" y="5.415212631225586" fill="#ffffff" width="1" outline="#000000"/>
  </node>
  <node label="rGSVIVP00035953001" id="-1020">
    <att type="string" name="vizmap:vv10940Phenylpropanoid_biosynthesis_xml_me NODE_SHAPE" value="RECT"/>
    <att type="string" name="vizmap:vv10940Phenylpropanoid_biosynthesis_xml NODE_FILL_COLOR" value="java.awt.Color[r=255,g=255,b=255]"/>
    <att type="string" name="canonicalName" value="GSVIVP00035953001"/>
    <att type="string" name="vizmap:vv10940Phenylpropanoid_biosynthesis_xml_me NODE_WIDTH" value="130.0"/>
    <att type="string" name="vizmap:vv10940Phenylpropanoid_biosynthesis_xml_me NODE_HEIGHT" value="15.0"/>
    <att type="string" name="CELLDESIGNER_ALIAS" value="sa20184"/>
    <att type="string" name="CELLDESIGNER_NODE_TYPE" value="RNA"/>
    <att type="string" name="vizmap:vv10940Phenylpropanoid_biosynthesis_xml NODE_HEIGHT" value="15.0"/>
    <att type="string" name="vizmap:vv10940Phenylpropanoid_biosynthesis_xml NODE_WIDTH" value="130.0"/>
    <att type="string" name="CELLDESIGNER_SPECIES" value="GSVIVP00035953001"/>
    <att type="string" name="vizmap:vv10940Phenylpropanoid_biosynthesis_xml NODE_SHAPE" value="RECT"/>
    <graphics type="RECTANGLE" h="15.0" w="150.0" x="1404.0" y="217.46893310546875" fill="#ffffff" width="1" outline="#000000"/>
  </node>
  <node label="rGSVIVP00035950001" id="-1019">
    <att type="string" name="vizmap:vv10940Phenylpropanoid_biosynthesis_xml_me NODE_SHAPE" value="RECT"/>
    <att type="string" name="vizmap:vv10940Phenylpropanoid_biosynthesis_xml NODE_FILL_COLOR" value="java.awt.Color[r=255,g=255,b=255]"/>
    <att type="string" name="canonicalName" value="GSVIVP00035950001"/>
    <att type="string" name="vizmap:vv10940Phenylpropanoid_biosynthesis_xml_me NODE_WIDTH" value="130.0"/>
    <att type="string" name="vizmap:vv10940Phenylpropanoid_biosynthesis_xml_me NODE_HEIGHT" value="15.0"/>
    <att type="string" name="CELLDESIGNER_ALIAS" value="sa20185"/>
    <att type="string" name="CELLDESIGNER_NODE_TYPE" value="RNA"/>
    <att type="string" name="vizmap:vv10940Phenylpropanoid_biosynthesis_xml NODE_HEIGHT" value="15.0"/>
    <att type="string" name="vizmap:vv10940Phenylpropanoid_biosynthesis_xml NODE_WIDTH" value="130.0"/>
    <att type="string" name="CELLDESIGNER_SPECIES" value="GSVIVP00035950001"/>
    <att type="string" name="vizmap:vv10940Phenylpropanoid_biosynthesis_xml NODE_SHAPE" value="RECT"/>
    <graphics type="RECTANGLE" h="15.0" w="150.0" x="1404.0" y="234.04092407226562" fill="#ffffff" width="1" outline="#000000"/>
  </node>
  <node label="DIRPR" id="-1018">
    <att type="string" name="vizmap:vv10940Phenylpropanoid_biosynthesis_xml_me NODE_SHAPE" value="OCTAGON"/>
    <att type="string" name="vizmap:vv10940Phenylpropanoid_biosynthesis_xml NODE_FILL_COLOR" value="java.awt.Color[r=255,g=255,b=255]"/>
    <att type="string" name="canonicalName" value="DIRPR"/>
    <att type="string" name="vizmap:vv10940Phenylpropanoid_biosynthesis_xml_me NODE_WIDTH" value="130.0"/>
    <att type="string" name="vizmap:vv10940Phenylpropanoid_biosynthesis_xml_me NODE_HEIGHT" value="15.0"/>
    <att type="string" name="CELLDESIGNER_ALIAS" value="sa1067"/>
    <att type="string" name="CELLDESIGNER_NODE_TYPE" value="PROTEIN"/>
    <att type="string" name="vizmap:vv10940Phenylpropanoid_biosynthesis_xml NODE_HEIGHT" value="15.0"/>
    <att type="string" name="vizmap:vv10940Phenylpropanoid_biosynthesis_xml NODE_WIDTH" value="130.0"/>
    <att type="string" name="CELLDESIGNER_SPECIES" value="DIRPR"/>
    <att type="string" name="vizmap:vv10940Phenylpropanoid_biosynthesis_xml NODE_SHAPE" value="OCTAGON"/>
    <graphics type="OCTAGON" h="15.0" w="250.0" x="1042.0" y="935.5" fill="#ffffff" width="1" outline="#000000"/>
  </node>
  <node label="Sinapoylcholine" id="-1017">
    <att type="string" name="vizmap:vv10940Phenylpropanoid_biosynthesis_xml_me NODE_SHAPE" value="ELLIPSE"/>
    <att type="string" name="vizmap:vv10940Phenylpropanoid_biosynthesis_xml NODE_FILL_COLOR" value="java.awt.Color[r=255,g=255,b=255]"/>
    <att type="string" name="canonicalName" value="Sinapoylcholine"/>
    <att type="string" name="vizmap:vv10940Phenylpropanoid_biosynthesis_xml_me NODE_WIDTH" value="130.0"/>
    <att type="string" name="vizmap:vv10940Phenylpropanoid_biosynthesis_xml_me NODE_HEIGHT" value="15.0"/>
    <att type="string" name="CELLDESIGNER_ALIAS" value="sa21286"/>
    <att type="string" name="CELLDESIGNER_NODE_TYPE" value="SIMPLE_MOLECULE"/>
    <att type="string" name="vizmap:vv10940Phenylpropanoid_biosynthesis_xml NODE_HEIGHT" value="15.0"/>
    <att type="string" name="vizmap:vv10940Phenylpropanoid_biosynthesis_xml NODE_WIDTH" value="130.0"/>
    <att type="string" name="CELLDESIGNER_SPECIES" value="C00933"/>
    <att type="string" name="vizmap:vv10940Phenylpropanoid_biosynthesis_xml NODE_SHAPE" value="ELLIPSE"/>
    <graphics type="ELLIPSE" h="15.0" w="200.0" x="2089.0" y="36.5" fill="#ffffff" width="1" outline="#000000"/>
  </node>
  <node label="sinapoylglucose-choline O-sinapoyltransferase" id="-1016">
    <att type="string" name="vizmap:vv10940Phenylpropanoid_biosynthesis_xml_me NODE_SHAPE" value="OCTAGON"/>
    <att type="string" name="vizmap:vv10940Phenylpropanoid_biosynthesis_xml NODE_FILL_COLOR" value="java.awt.Color[r=255,g=255,b=255]"/>
    <att type="string" name="canonicalName" value="sinapoylglucose-choline O-sinapoyltransferase"/>
    <att type="string" name="vizmap:vv10940Phenylpropanoid_biosynthesis_xml_me NODE_WIDTH" value="130.0"/>
    <att type="string" name="vizmap:vv10940Phenylpropanoid_biosynthesis_xml_me NODE_HEIGHT" value="15.0"/>
    <att type="string" name="CELLDESIGNER_ALIAS" value="sa21287"/>
    <att type="string" name="CELLDESIGNER_NODE_TYPE" value="PROTEIN"/>
    <att type="string" name="vizmap:vv10940Phenylpropanoid_biosynthesis_xml NODE_HEIGHT" value="15.0"/>
    <att type="string" name="vizmap:vv10940Phenylpropanoid_biosynthesis_xml NODE_WIDTH" value="130.0"/>
    <att type="string" name="CELLDESIGNER_SPECIES" value="E2_3_1_91"/>
    <att type="string" name="vizmap:vv10940Phenylpropanoid_biosynthesis_xml NODE_SHAPE" value="OCTAGON"/>
    <graphics type="OCTAGON" h="15.0" w="250.0" x="1914.0" y="19.5" fill="#ffffff" width="1" outline="#000000"/>
  </node>
  <node label="rGSVIVP00001505001" id="-1015">
    <att type="string" name="vizmap:vv10940Phenylpropanoid_biosynthesis_xml_me NODE_SHAPE" value="RECT"/>
    <att type="string" name="vizmap:vv10940Phenylpropanoid_biosynthesis_xml NODE_FILL_COLOR" value="java.awt.Color[r=255,g=255,b=255]"/>
    <att type="string" name="canonicalName" value="GSVIVP00001505001"/>
    <att type="string" name="vizmap:vv10940Phenylpropanoid_biosynthesis_xml_me NODE_WIDTH" value="130.0"/>
    <att type="string" name="vizmap:vv10940Phenylpropanoid_biosynthesis_xml_me NODE_HEIGHT" value="15.0"/>
    <att type="string" name="CELLDESIGNER_ALIAS" value="sa21288"/>
    <att type="string" name="CELLDESIGNER_NODE_TYPE" value="RNA"/>
    <att type="string" name="vizmap:vv10940Phenylpropanoid_biosynthesis_xml NODE_HEIGHT" value="15.0"/>
    <att type="string" name="vizmap:vv10940Phenylpropanoid_biosynthesis_xml NODE_WIDTH" value="130.0"/>
    <att type="string" name="CELLDESIGNER_SPECIES" value="GSVIVP00001505001"/>
    <att type="string" name="vizmap:vv10940Phenylpropanoid_biosynthesis_xml NODE_SHAPE" value="RECT"/>
    <graphics type="RECTANGLE" h="15.0" w="150.0" x="2062.75" y="3.7450027465820312" fill="#ffffff" width="1" outline="#000000"/>
  </node>
  <node label="rGSVIVP00021546001" id="-1014">
    <att type="string" name="vizmap:vv10940Phenylpropanoid_biosynthesis_xml_me NODE_SHAPE" value="RECT"/>
    <att type="string" name="vizmap:vv10940Phenylpropanoid_biosynthesis_xml NODE_FILL_COLOR" value="java.awt.Color[r=255,g=255,b=255]"/>
    <att type="string" name="canonicalName" value="GSVIVP00021546001"/>
    <att type="string" name="vizmap:vv10940Phenylpropanoid_biosynthesis_xml_me NODE_WIDTH" value="130.0"/>
    <att type="string" name="vizmap:vv10940Phenylpropanoid_biosynthesis_xml_me NODE_HEIGHT" value="15.0"/>
    <att type="string" name="CELLDESIGNER_ALIAS" value="sa21291"/>
    <att type="string" name="CELLDESIGNER_NODE_TYPE" value="RNA"/>
    <att type="string" name="vizmap:vv10940Phenylpropanoid_biosynthesis_xml NODE_HEIGHT" value="15.0"/>
    <att type="string" name="vizmap:vv10940Phenylpropanoid_biosynthesis_xml NODE_WIDTH" value="130.0"/>
    <att type="string" name="CELLDESIGNER_SPECIES" value="GSVIVP00021546001"/>
    <att type="string" name="vizmap:vv10940Phenylpropanoid_biosynthesis_xml NODE_SHAPE" value="RECT"/>
    <graphics type="RECTANGLE" h="15.0" w="150.0" x="368.0" y="878.25" fill="#ffffff" width="1" outline="#000000"/>
  </node>
  <node label="R03919STATE_TRANSITION" id="-1013">
    <att type="string" name="vizmap:vv10940Phenylpropanoid_biosynthesis_xml_me NODE_SHAPE" value="TRIANGLE"/>
    <att type="string" name="vizmap:vv10940Phenylpropanoid_biosynthesis_xml NODE_FILL_COLOR" value="java.awt.Color[r=255,g=255,b=255]"/>
    <att type="string" name="canonicalName" value="R03919STATE_TRANSITION"/>
    <att type="string" name="vizmap:vv10940Phenylpropanoid_biosynthesis_xml_me NODE_WIDTH" value="10.0"/>
    <att type="string" name="vizmap:vv10940Phenylpropanoid_biosynthesis_xml_me NODE_HEIGHT" value="10.0"/>
    <att type="string" name="CELLDESIGNER_NODE_TYPE" value="STATE_TRANSITION"/>
    <att type="string" name="vizmap:vv10940Phenylpropanoid_biosynthesis_xml NODE_HEIGHT" value="10.0"/>
    <att type="string" name="vizmap:vv10940Phenylpropanoid_biosynthesis_xml NODE_WIDTH" value="10.0"/>
    <att type="string" name="vizmap:vv10940Phenylpropanoid_biosynthesis_xml NODE_SHAPE" value="TRIANGLE"/>
    <att type="string" name="CELLDESIGNER_REACTION" value="R03919STATE_TRANSITION"/>
    <graphics type="TRIANGLE" h="10.0" w="10.0" x="1799.0" y="923.5" fill="#ffffff" width="1" outline="#000000"/>
  </node>
  <node label="R02950STATE_TRANSITION" id="-1012">
    <att type="string" name="vizmap:vv10940Phenylpropanoid_biosynthesis_xml_me NODE_SHAPE" value="TRIANGLE"/>
    <att type="string" name="vizmap:vv10940Phenylpropanoid_biosynthesis_xml NODE_FILL_COLOR" value="java.awt.Color[r=255,g=255,b=255]"/>
    <att type="string" name="canonicalName" value="R02950STATE_TRANSITION"/>
    <att type="string" name="vizmap:vv10940Phenylpropanoid_biosynthesis_xml_me NODE_WIDTH" value="10.0"/>
    <att type="string" name="vizmap:vv10940Phenylpropanoid_biosynthesis_xml_me NODE_HEIGHT" value="10.0"/>
    <att type="string" name="CELLDESIGNER_NODE_TYPE" value="STATE_TRANSITION"/>
    <att type="string" name="vizmap:vv10940Phenylpropanoid_biosynthesis_xml NODE_HEIGHT" value="10.0"/>
    <att type="string" name="vizmap:vv10940Phenylpropanoid_biosynthesis_xml NODE_WIDTH" value="10.0"/>
    <att type="string" name="vizmap:vv10940Phenylpropanoid_biosynthesis_xml NODE_SHAPE" value="TRIANGLE"/>
    <att type="string" name="CELLDESIGNER_REACTION" value="R02950STATE_TRANSITION"/>
    <graphics type="TRIANGLE" h="10.0" w="10.0" x="836.5" y="4.0" fill="#ffffff" width="1" outline="#000000"/>
  </node>
  <node label="R01615STATE_TRANSITION" id="-1011">
    <att type="string" name="vizmap:vv10940Phenylpropanoid_biosynthesis_xml_me NODE_SHAPE" value="TRIANGLE"/>
    <att type="string" name="vizmap:vv10940Phenylpropanoid_biosynthesis_xml NODE_FILL_COLOR" value="java.awt.Color[r=255,g=255,b=255]"/>
    <att type="string" name="canonicalName" value="R01615STATE_TRANSITION"/>
    <att type="string" name="vizmap:vv10940Phenylpropanoid_biosynthesis_xml_me NODE_WIDTH" value="10.0"/>
    <att type="string" name="vizmap:vv10940Phenylpropanoid_biosynthesis_xml_me NODE_HEIGHT" value="10.0"/>
    <att type="string" name="CELLDESIGNER_NODE_TYPE" value="STATE_TRANSITION"/>
    <att type="string" name="vizmap:vv10940Phenylpropanoid_biosynthesis_xml NODE_HEIGHT" value="10.0"/>
    <att type="string" name="vizmap:vv10940Phenylpropanoid_biosynthesis_xml NODE_WIDTH" value="10.0"/>
    <att type="string" name="vizmap:vv10940Phenylpropanoid_biosynthesis_xml NODE_SHAPE" value="TRIANGLE"/>
    <att type="string" name="CELLDESIGNER_REACTION" value="R01615STATE_TRANSITION"/>
    <graphics type="TRIANGLE" h="10.0" w="10.0" x="701.0" y="590.5" fill="#ffffff" width="1" outline="#000000"/>
  </node>
  <node label="R02506STATE_TRANSITION" id="-1010">
    <att type="string" name="vizmap:vv10940Phenylpropanoid_biosynthesis_xml_me NODE_SHAPE" value="TRIANGLE"/>
    <att type="string" name="vizmap:vv10940Phenylpropanoid_biosynthesis_xml NODE_FILL_COLOR" value="java.awt.Color[r=255,g=255,b=255]"/>
    <att type="string" name="canonicalName" value="R02506STATE_TRANSITION"/>
    <att type="string" name="vizmap:vv10940Phenylpropanoid_biosynthesis_xml_me NODE_WIDTH" value="10.0"/>
    <att type="string" name="vizmap:vv10940Phenylpropanoid_biosynthesis_xml_me NODE_HEIGHT" value="10.0"/>
    <att type="string" name="CELLDESIGNER_NODE_TYPE" value="STATE_TRANSITION"/>
    <att type="string" name="vizmap:vv10940Phenylpropanoid_biosynthesis_xml NODE_HEIGHT" value="10.0"/>
    <att type="string" name="vizmap:vv10940Phenylpropanoid_biosynthesis_xml NODE_WIDTH" value="10.0"/>
    <att type="string" name="vizmap:vv10940Phenylpropanoid_biosynthesis_xml NODE_SHAPE" value="TRIANGLE"/>
    <att type="string" name="CELLDESIGNER_REACTION" value="R02506STATE_TRANSITION"/>
    <graphics type="TRIANGLE" h="10.0" w="10.0" x="316.0" y="509.5" fill="#ffffff" width="1" outline="#000000"/>
  </node>
  <node label="R02596STATE_TRANSITION" id="-1009">
    <att type="string" name="vizmap:vv10940Phenylpropanoid_biosynthesis_xml_me NODE_SHAPE" value="TRIANGLE"/>
    <att type="string" name="vizmap:vv10940Phenylpropanoid_biosynthesis_xml NODE_FILL_COLOR" value="java.awt.Color[r=255,g=255,b=255]"/>
    <att type="string" name="canonicalName" value="R02596STATE_TRANSITION"/>
    <att type="string" name="vizmap:vv10940Phenylpropanoid_biosynthesis_xml_me NODE_WIDTH" value="10.0"/>
    <att type="string" name="vizmap:vv10940Phenylpropanoid_biosynthesis_xml_me NODE_HEIGHT" value="10.0"/>
    <att type="string" name="CELLDESIGNER_NODE_TYPE" value="STATE_TRANSITION"/>
    <att type="string" name="vizmap:vv10940Phenylpropanoid_biosynthesis_xml NODE_HEIGHT" value="10.0"/>
    <att type="string" name="vizmap:vv10940Phenylpropanoid_biosynthesis_xml NODE_WIDTH" value="10.0"/>
    <att type="string" name="vizmap:vv10940Phenylpropanoid_biosynthesis_xml NODE_SHAPE" value="TRIANGLE"/>
    <att type="string" name="CELLDESIGNER_REACTION" value="R02596STATE_TRANSITION"/>
    <graphics type="TRIANGLE" h="10.0" w="10.0" x="1323.0" y="912.5" fill="#ffffff" width="1" outline="#000000"/>
  </node>
  <node label="R06583STATE_TRANSITION" id="-1008">
    <att type="string" name="vizmap:vv10940Phenylpropanoid_biosynthesis_xml_me NODE_SHAPE" value="TRIANGLE"/>
    <att type="string" name="vizmap:vv10940Phenylpropanoid_biosynthesis_xml NODE_FILL_COLOR" value="java.awt.Color[r=255,g=255,b=255]"/>
    <att type="string" name="canonicalName" value="R06583STATE_TRANSITION"/>
    <att type="string" name="vizmap:vv10940Phenylpropanoid_biosynthesis_xml_me NODE_WIDTH" value="10.0"/>
    <att type="string" name="vizmap:vv10940Phenylpropanoid_biosynthesis_xml_me NODE_HEIGHT" value="10.0"/>
    <att type="string" name="CELLDESIGNER_NODE_TYPE" value="STATE_TRANSITION"/>
    <att type="string" name="vizmap:vv10940Phenylpropanoid_biosynthesis_xml NODE_HEIGHT" value="10.0"/>
    <att type="string" name="vizmap:vv10940Phenylpropanoid_biosynthesis_xml NODE_WIDTH" value="10.0"/>
    <att type="string" name="vizmap:vv10940Phenylpropanoid_biosynthesis_xml NODE_SHAPE" value="TRIANGLE"/>
    <att type="string" name="CELLDESIGNER_REACTION" value="R06583STATE_TRANSITION"/>
    <graphics type="TRIANGLE" h="10.0" w="10.0" x="1594.0" y="274.0" fill="#ffffff" width="1" outline="#000000"/>
  </node>
  <node label="R03918" id="-1007">
    <att type="string" name="vizmap:vv10940Phenylpropanoid_biosynthesis_xml_me NODE_SHAPE" value="TRIANGLE"/>
    <att type="string" name="vizmap:vv10940Phenylpropanoid_biosynthesis_xml NODE_FILL_COLOR" value="java.awt.Color[r=255,g=255,b=255]"/>
    <att type="string" name="canonicalName" value="R03918"/>
    <att type="string" name="vizmap:vv10940Phenylpropanoid_biosynthesis_xml_me NODE_WIDTH" value="10.0"/>
    <att type="string" name="vizmap:vv10940Phenylpropanoid_biosynthesis_xml_me NODE_HEIGHT" value="10.0"/>
    <att type="string" name="CELLDESIGNER_NODE_TYPE" value="STATE_TRANSITION"/>
    <att type="string" name="vizmap:vv10940Phenylpropanoid_biosynthesis_xml NODE_HEIGHT" value="10.0"/>
    <att type="string" name="vizmap:vv10940Phenylpropanoid_biosynthesis_xml NODE_WIDTH" value="10.0"/>
    <att type="string" name="vizmap:vv10940Phenylpropanoid_biosynthesis_xml NODE_SHAPE" value="TRIANGLE"/>
    <att type="string" name="CELLDESIGNER_REACTION" value="R03918"/>
    <graphics type="TRIANGLE" h="10.0" w="10.0" x="1784.5" y="800.0" fill="#ffffff" width="1" outline="#000000"/>
  </node>
  <node label="R07437STATE_TRANSITION" id="-1006">
    <att type="string" name="vizmap:vv10940Phenylpropanoid_biosynthesis_xml_me NODE_SHAPE" value="TRIANGLE"/>
    <att type="string" name="vizmap:vv10940Phenylpropanoid_biosynthesis_xml NODE_FILL_COLOR" value="java.awt.Color[r=255,g=255,b=255]"/>
    <att type="string" name="canonicalName" value="R07437STATE_TRANSITION"/>
    <att type="string" name="vizmap:vv10940Phenylpropanoid_biosynthesis_xml_me NODE_WIDTH" value="10.0"/>
    <att type="string" name="vizmap:vv10940Phenylpropanoid_biosynthesis_xml_me NODE_HEIGHT" value="10.0"/>
    <att type="string" name="CELLDESIGNER_NODE_TYPE" value="STATE_TRANSITION"/>
    <att type="string" name="vizmap:vv10940Phenylpropanoid_biosynthesis_xml NODE_HEIGHT" value="10.0"/>
    <att type="string" name="vizmap:vv10940Phenylpropanoid_biosynthesis_xml NODE_WIDTH" value="10.0"/>
    <att type="string" name="vizmap:vv10940Phenylpropanoid_biosynthesis_xml NODE_SHAPE" value="TRIANGLE"/>
    <att type="string" name="CELLDESIGNER_REACTION" value="R07437STATE_TRANSITION"/>
    <graphics type="TRIANGLE" h="10.0" w="10.0" x="721.0" y="800.0" fill="#ffffff" width="1" outline="#000000"/>
  </node>
  <node label="R04257STATE_TRANSITION" id="-1005">
    <att type="string" name="vizmap:vv10940Phenylpropanoid_biosynthesis_xml_me NODE_SHAPE" value="TRIANGLE"/>
    <att type="string" name="vizmap:vv10940Phenylpropanoid_biosynthesis_xml NODE_FILL_COLOR" value="java.awt.Color[r=255,g=255,b=255]"/>
    <att type="string" name="canonicalName" value="R04257STATE_TRANSITION"/>
    <att type="string" name="vizmap:vv10940Phenylpropanoid_biosynthesis_xml_me NODE_WIDTH" value="10.0"/>
    <att type="string" name="vizmap:vv10940Phenylpropanoid_biosynthesis_xml_me NODE_HEIGHT" value="10.0"/>
    <att type="string" name="CELLDESIGNER_NODE_TYPE" value="STATE_TRANSITION"/>
    <att type="string" name="vizmap:vv10940Phenylpropanoid_biosynthesis_xml NODE_HEIGHT" value="10.0"/>
    <att type="string" name="vizmap:vv10940Phenylpropanoid_biosynthesis_xml NODE_WIDTH" value="10.0"/>
    <att type="string" name="vizmap:vv10940Phenylpropanoid_biosynthesis_xml NODE_SHAPE" value="TRIANGLE"/>
    <att type="string" name="CELLDESIGNER_REACTION" value="R04257STATE_TRANSITION"/>
    <graphics type="TRIANGLE" h="10.0" w="10.0" x="163.0" y="862.5" fill="#ffffff" width="1" outline="#000000"/>
  </node>
  <node label="R06569STATE_TRANSITION" id="-1004">
    <att type="string" name="vizmap:vv10940Phenylpropanoid_biosynthesis_xml_me NODE_SHAPE" value="TRIANGLE"/>
    <att type="string" name="vizmap:vv10940Phenylpropanoid_biosynthesis_xml NODE_FILL_COLOR" value="java.awt.Color[r=255,g=255,b=255]"/>
    <att type="string" name="canonicalName" value="R06569STATE_TRANSITION"/>
    <att type="string" name="vizmap:vv10940Phenylpropanoid_biosynthesis_xml_me NODE_WIDTH" value="10.0"/>
    <att type="string" name="vizmap:vv10940Phenylpropanoid_biosynthesis_xml_me NODE_HEIGHT" value="10.0"/>
    <att type="string" name="CELLDESIGNER_NODE_TYPE" value="STATE_TRANSITION"/>
    <att type="string" name="vizmap:vv10940Phenylpropanoid_biosynthesis_xml NODE_HEIGHT" value="10.0"/>
    <att type="string" name="vizmap:vv10940Phenylpropanoid_biosynthesis_xml NODE_WIDTH" value="10.0"/>
    <att type="string" name="vizmap:vv10940Phenylpropanoid_biosynthesis_xml NODE_SHAPE" value="TRIANGLE"/>
    <att type="string" name="CELLDESIGNER_REACTION" value="R06569STATE_TRANSITION"/>
    <graphics type="TRIANGLE" h="10.0" w="10.0" x="1596.5" y="597.0" fill="#ffffff" width="1" outline="#000000"/>
  </node>
  <node label="R07436STATE_TRANSITION" id="-1003">
    <att type="string" name="vizmap:vv10940Phenylpropanoid_biosynthesis_xml_me NODE_SHAPE" value="TRIANGLE"/>
    <att type="string" name="vizmap:vv10940Phenylpropanoid_biosynthesis_xml NODE_FILL_COLOR" value="java.awt.Color[r=255,g=255,b=255]"/>
    <att type="string" name="canonicalName" value="R07436STATE_TRANSITION"/>
    <att type="string" name="vizmap:vv10940Phenylpropanoid_biosynthesis_xml_me NODE_WIDTH" value="10.0"/>
    <att type="string" name="vizmap:vv10940Phenylpropanoid_biosynthesis_xml_me NODE_HEIGHT" value="10.0"/>
    <att type="string" name="CELLDESIGNER_NODE_TYPE" value="STATE_TRANSITION"/>
    <att type="string" name="vizmap:vv10940Phenylpropanoid_biosynthesis_xml NODE_HEIGHT" value="10.0"/>
    <att type="string" name="vizmap:vv10940Phenylpropanoid_biosynthesis_xml NODE_WIDTH" value="10.0"/>
    <att type="string" name="vizmap:vv10940Phenylpropanoid_biosynthesis_xml NODE_SHAPE" value="TRIANGLE"/>
    <att type="string" name="CELLDESIGNER_REACTION" value="R07436STATE_TRANSITION"/>
    <graphics type="TRIANGLE" h="10.0" w="10.0" x="858.5" y="443.5" fill="#ffffff" width="1" outline="#000000"/>
  </node>
  <node label="R06570STATE_TRANSITION" id="-1002">
    <att type="string" name="vizmap:vv10940Phenylpropanoid_biosynthesis_xml_me NODE_SHAPE" value="TRIANGLE"/>
    <att type="string" name="vizmap:vv10940Phenylpropanoid_biosynthesis_xml NODE_FILL_COLOR" value="java.awt.Color[r=255,g=255,b=255]"/>
    <att type="string" name="canonicalName" value="R06570STATE_TRANSITION"/>
    <att type="string" name="vizmap:vv10940Phenylpropanoid_biosynthesis_xml_me NODE_WIDTH" value="10.0"/>
    <att type="string" name="vizmap:vv10940Phenylpropanoid_biosynthesis_xml_me NODE_HEIGHT" value="10.0"/>
    <att type="string" name="CELLDESIGNER_NODE_TYPE" value="STATE_TRANSITION"/>
    <att type="string" name="vizmap:vv10940Phenylpropanoid_biosynthesis_xml NODE_HEIGHT" value="10.0"/>
    <att type="string" name="vizmap:vv10940Phenylpropanoid_biosynthesis_xml NODE_WIDTH" value="10.0"/>
    <att type="string" name="vizmap:vv10940Phenylpropanoid_biosynthesis_xml NODE_SHAPE" value="TRIANGLE"/>
    <att type="string" name="CELLDESIGNER_REACTION" value="R06570STATE_TRANSITION"/>
    <graphics type="TRIANGLE" h="10.0" w="10.0" x="1589.5" y="800.0" fill="#ffffff" width="1" outline="#000000"/>
  </node>
  <node label="R06578STATE_TRANSITION" id="-1001">
    <att type="string" name="vizmap:vv10940Phenylpropanoid_biosynthesis_xml_me NODE_SHAPE" value="TRIANGLE"/>
    <att type="string" name="vizmap:vv10940Phenylpropanoid_biosynthesis_xml NODE_FILL_COLOR" value="java.awt.Color[r=255,g=255,b=255]"/>
    <att type="string" name="canonicalName" value="R06578STATE_TRANSITION"/>
    <att type="string" name="vizmap:vv10940Phenylpropanoid_biosynthesis_xml_me NODE_WIDTH" value="10.0"/>
    <att type="string" name="vizmap:vv10940Phenylpropanoid_biosynthesis_xml_me NODE_HEIGHT" value="10.0"/>
    <att type="string" name="CELLDESIGNER_NODE_TYPE" value="STATE_TRANSITION"/>
    <att type="string" name="vizmap:vv10940Phenylpropanoid_biosynthesis_xml NODE_HEIGHT" value="10.0"/>
    <att type="string" name="vizmap:vv10940Phenylpropanoid_biosynthesis_xml NODE_WIDTH" value="10.0"/>
    <att type="string" name="vizmap:vv10940Phenylpropanoid_biosynthesis_xml NODE_SHAPE" value="TRIANGLE"/>
    <att type="string" name="CELLDESIGNER_REACTION" value="R06578STATE_TRANSITION"/>
    <graphics type="TRIANGLE" h="10.0" w="10.0" x="1717.0" y="448.0" fill="#ffffff" width="1" outline="#000000"/>
  </node>
  <node label="R02253STATE_TRANSITION" id="-1000">
    <att type="string" name="vizmap:vv10940Phenylpropanoid_biosynthesis_xml_me NODE_SHAPE" value="TRIANGLE"/>
    <att type="string" name="vizmap:vv10940Phenylpropanoid_biosynthesis_xml NODE_FILL_COLOR" value="java.awt.Color[r=255,g=255,b=255]"/>
    <att type="string" name="canonicalName" value="R02253STATE_TRANSITION"/>
    <att type="string" name="vizmap:vv10940Phenylpropanoid_biosynthesis_xml_me NODE_WIDTH" value="10.0"/>
    <att type="string" name="vizmap:vv10940Phenylpropanoid_biosynthesis_xml_me NODE_HEIGHT" value="10.0"/>
    <att type="string" name="CELLDESIGNER_NODE_TYPE" value="STATE_TRANSITION"/>
    <att type="string" name="vizmap:vv10940Phenylpropanoid_biosynthesis_xml NODE_HEIGHT" value="10.0"/>
    <att type="string" name="vizmap:vv10940Phenylpropanoid_biosynthesis_xml NODE_WIDTH" value="10.0"/>
    <att type="string" name="vizmap:vv10940Phenylpropanoid_biosynthesis_xml NODE_SHAPE" value="TRIANGLE"/>
    <att type="string" name="CELLDESIGNER_REACTION" value="R02253STATE_TRANSITION"/>
    <graphics type="TRIANGLE" h="10.0" w="10.0" x="501.5" y="4.0" fill="#ffffff" width="1" outline="#000000"/>
  </node>
  <node label="R02220STATE_TRANSITION" id="-999">
    <att type="string" name="vizmap:vv10940Phenylpropanoid_biosynthesis_xml_me NODE_SHAPE" value="TRIANGLE"/>
    <att type="string" name="vizmap:vv10940Phenylpropanoid_biosynthesis_xml NODE_FILL_COLOR" value="java.awt.Color[r=255,g=255,b=255]"/>
    <att type="string" name="canonicalName" value="R02220STATE_TRANSITION"/>
    <att type="string" name="vizmap:vv10940Phenylpropanoid_biosynthesis_xml_me NODE_WIDTH" value="10.0"/>
    <att type="string" name="vizmap:vv10940Phenylpropanoid_biosynthesis_xml_me NODE_HEIGHT" value="10.0"/>
    <att type="string" name="CELLDESIGNER_NODE_TYPE" value="STATE_TRANSITION"/>
    <att type="string" name="vizmap:vv10940Phenylpropanoid_biosynthesis_xml NODE_HEIGHT" value="10.0"/>
    <att type="string" name="vizmap:vv10940Phenylpropanoid_biosynthesis_xml NODE_WIDTH" value="10.0"/>
    <att type="string" name="vizmap:vv10940Phenylpropanoid_biosynthesis_xml NODE_SHAPE" value="TRIANGLE"/>
    <att type="string" name="CELLDESIGNER_REACTION" value="R02220STATE_TRANSITION"/>
    <graphics type="TRIANGLE" h="10.0" w="10.0" x="1804.5" y="595.0" fill="#ffffff" width="1" outline="#000000"/>
  </node>
  <node label="R06572STATE_TRANSITION" id="-998">
    <att type="string" name="vizmap:vv10940Phenylpropanoid_biosynthesis_xml_me NODE_SHAPE" value="TRIANGLE"/>
    <att type="string" name="vizmap:vv10940Phenylpropanoid_biosynthesis_xml NODE_FILL_COLOR" value="java.awt.Color[r=255,g=255,b=255]"/>
    <att type="string" name="canonicalName" value="R06572STATE_TRANSITION"/>
    <att type="string" name="vizmap:vv10940Phenylpropanoid_biosynthesis_xml_me NODE_WIDTH" value="10.0"/>
    <att type="string" name="vizmap:vv10940Phenylpropanoid_biosynthesis_xml_me NODE_HEIGHT" value="10.0"/>
    <att type="string" name="CELLDESIGNER_NODE_TYPE" value="STATE_TRANSITION"/>
    <att type="string" name="vizmap:vv10940Phenylpropanoid_biosynthesis_xml NODE_HEIGHT" value="10.0"/>
    <att type="string" name="vizmap:vv10940Phenylpropanoid_biosynthesis_xml NODE_WIDTH" value="10.0"/>
    <att type="string" name="vizmap:vv10940Phenylpropanoid_biosynthesis_xml NODE_SHAPE" value="TRIANGLE"/>
    <att type="string" name="CELLDESIGNER_REACTION" value="R06572STATE_TRANSITION"/>
    <graphics type="TRIANGLE" h="10.0" w="10.0" x="1452.0" y="741.0" fill="#ffffff" width="1" outline="#000000"/>
  </node>
  <node label="R07440STATE_TRANSITION" id="-997">
    <att type="string" name="vizmap:vv10940Phenylpropanoid_biosynthesis_xml_me NODE_SHAPE" value="TRIANGLE"/>
    <att type="string" name="vizmap:vv10940Phenylpropanoid_biosynthesis_xml NODE_FILL_COLOR" value="java.awt.Color[r=255,g=255,b=255]"/>
    <att type="string" name="canonicalName" value="R07440STATE_TRANSITION"/>
    <att type="string" name="vizmap:vv10940Phenylpropanoid_biosynthesis_xml_me NODE_WIDTH" value="10.0"/>
    <att type="string" name="vizmap:vv10940Phenylpropanoid_biosynthesis_xml_me NODE_HEIGHT" value="10.0"/>
    <att type="string" name="CELLDESIGNER_NODE_TYPE" value="STATE_TRANSITION"/>
    <att type="string" name="vizmap:vv10940Phenylpropanoid_biosynthesis_xml NODE_HEIGHT" value="10.0"/>
    <att type="string" name="vizmap:vv10940Phenylpropanoid_biosynthesis_xml NODE_WIDTH" value="10.0"/>
    <att type="string" name="vizmap:vv10940Phenylpropanoid_biosynthesis_xml NODE_SHAPE" value="TRIANGLE"/>
    <att type="string" name="CELLDESIGNER_REACTION" value="R07440STATE_TRANSITION"/>
    <graphics type="TRIANGLE" h="10.0" w="10.0" x="1466.5" y="52.5" fill="#ffffff" width="1" outline="#000000"/>
  </node>
  <node label="R01942STATE_TRANSITION" id="-996">
    <att type="string" name="vizmap:vv10940Phenylpropanoid_biosynthesis_xml_me NODE_SHAPE" value="TRIANGLE"/>
    <att type="string" name="vizmap:vv10940Phenylpropanoid_biosynthesis_xml NODE_FILL_COLOR" value="java.awt.Color[r=255,g=255,b=255]"/>
    <att type="string" name="canonicalName" value="R01942STATE_TRANSITION"/>
    <att type="string" name="vizmap:vv10940Phenylpropanoid_biosynthesis_xml_me NODE_WIDTH" value="10.0"/>
    <att type="string" name="vizmap:vv10940Phenylpropanoid_biosynthesis_xml_me NODE_HEIGHT" value="10.0"/>
    <att type="string" name="CELLDESIGNER_NODE_TYPE" value="STATE_TRANSITION"/>
    <att type="string" name="vizmap:vv10940Phenylpropanoid_biosynthesis_xml NODE_HEIGHT" value="10.0"/>
    <att type="string" name="vizmap:vv10940Phenylpropanoid_biosynthesis_xml NODE_WIDTH" value="10.0"/>
    <att type="string" name="vizmap:vv10940Phenylpropanoid_biosynthesis_xml NODE_SHAPE" value="TRIANGLE"/>
    <att type="string" name="CELLDESIGNER_REACTION" value="R01942STATE_TRANSITION"/>
    <graphics type="TRIANGLE" h="10.0" w="10.0" x="1177.0" y="444.5" fill="#ffffff" width="1" outline="#000000"/>
  </node>
  <node label="R06573STATE_TRANSITION" id="-995">
    <att type="string" name="vizmap:vv10940Phenylpropanoid_biosynthesis_xml_me NODE_SHAPE" value="TRIANGLE"/>
    <att type="string" name="vizmap:vv10940Phenylpropanoid_biosynthesis_xml NODE_FILL_COLOR" value="java.awt.Color[r=255,g=255,b=255]"/>
    <att type="string" name="canonicalName" value="R06573STATE_TRANSITION"/>
    <att type="string" name="vizmap:vv10940Phenylpropanoid_biosynthesis_xml_me NODE_WIDTH" value="10.0"/>
    <att type="string" name="vizmap:vv10940Phenylpropanoid_biosynthesis_xml_me NODE_HEIGHT" value="10.0"/>
    <att type="string" name="CELLDESIGNER_NODE_TYPE" value="STATE_TRANSITION"/>
    <att type="string" name="vizmap:vv10940Phenylpropanoid_biosynthesis_xml NODE_HEIGHT" value="10.0"/>
    <att type="string" name="vizmap:vv10940Phenylpropanoid_biosynthesis_xml NODE_WIDTH" value="10.0"/>
    <att type="string" name="vizmap:vv10940Phenylpropanoid_biosynthesis_xml NODE_SHAPE" value="TRIANGLE"/>
    <att type="string" name="CELLDESIGNER_REACTION" value="R06573STATE_TRANSITION"/>
    <graphics type="TRIANGLE" h="10.0" w="10.0" x="1453.0" y="853.0" fill="#ffffff" width="1" outline="#000000"/>
  </node>
  <node label="R02255STATE_TRANSITION" id="-994">
    <att type="string" name="vizmap:vv10940Phenylpropanoid_biosynthesis_xml_me NODE_SHAPE" value="TRIANGLE"/>
    <att type="string" name="vizmap:vv10940Phenylpropanoid_biosynthesis_xml NODE_FILL_COLOR" value="java.awt.Color[r=255,g=255,b=255]"/>
    <att type="string" name="canonicalName" value="R02255STATE_TRANSITION"/>
    <att type="string" name="vizmap:vv10940Phenylpropanoid_biosynthesis_xml_me NODE_WIDTH" value="10.0"/>
    <att type="string" name="vizmap:vv10940Phenylpropanoid_biosynthesis_xml_me NODE_HEIGHT" value="10.0"/>
    <att type="string" name="CELLDESIGNER_NODE_TYPE" value="STATE_TRANSITION"/>
    <att type="string" name="vizmap:vv10940Phenylpropanoid_biosynthesis_xml NODE_HEIGHT" value="10.0"/>
    <att type="string" name="vizmap:vv10940Phenylpropanoid_biosynthesis_xml NODE_WIDTH" value="10.0"/>
    <att type="string" name="vizmap:vv10940Phenylpropanoid_biosynthesis_xml NODE_SHAPE" value="TRIANGLE"/>
    <att type="string" name="CELLDESIGNER_REACTION" value="R02255STATE_TRANSITION"/>
    <graphics type="TRIANGLE" h="10.0" w="10.0" x="314.5" y="224.0" fill="#ffffff" width="1" outline="#000000"/>
  </node>
  <node label="R02194STATE_TRANSITION" id="-993">
    <att type="string" name="vizmap:vv10940Phenylpropanoid_biosynthesis_xml_me NODE_SHAPE" value="TRIANGLE"/>
    <att type="string" name="vizmap:vv10940Phenylpropanoid_biosynthesis_xml NODE_FILL_COLOR" value="java.awt.Color[r=255,g=255,b=255]"/>
    <att type="string" name="canonicalName" value="R02194STATE_TRANSITION"/>
    <att type="string" name="vizmap:vv10940Phenylpropanoid_biosynthesis_xml_me NODE_WIDTH" value="10.0"/>
    <att type="string" name="vizmap:vv10940Phenylpropanoid_biosynthesis_xml_me NODE_HEIGHT" value="10.0"/>
    <att type="string" name="CELLDESIGNER_NODE_TYPE" value="STATE_TRANSITION"/>
    <att type="string" name="vizmap:vv10940Phenylpropanoid_biosynthesis_xml NODE_HEIGHT" value="10.0"/>
    <att type="string" name="vizmap:vv10940Phenylpropanoid_biosynthesis_xml NODE_WIDTH" value="10.0"/>
    <att type="string" name="vizmap:vv10940Phenylpropanoid_biosynthesis_xml NODE_SHAPE" value="TRIANGLE"/>
    <att type="string" name="CELLDESIGNER_REACTION" value="R02194STATE_TRANSITION"/>
    <graphics type="TRIANGLE" h="10.0" w="10.0" x="1333.5" y="225.0" fill="#ffffff" width="1" outline="#000000"/>
  </node>
  <node label="R00737STATE_TRANSITION" id="-992">
    <att type="string" name="vizmap:vv10940Phenylpropanoid_biosynthesis_xml_me NODE_SHAPE" value="TRIANGLE"/>
    <att type="string" name="vizmap:vv10940Phenylpropanoid_biosynthesis_xml NODE_FILL_COLOR" value="java.awt.Color[r=255,g=255,b=255]"/>
    <att type="string" name="canonicalName" value="R00737STATE_TRANSITION"/>
    <att type="string" name="vizmap:vv10940Phenylpropanoid_biosynthesis_xml_me NODE_WIDTH" value="10.0"/>
    <att type="string" name="vizmap:vv10940Phenylpropanoid_biosynthesis_xml_me NODE_HEIGHT" value="10.0"/>
    <att type="string" name="CELLDESIGNER_NODE_TYPE" value="STATE_TRANSITION"/>
    <att type="string" name="vizmap:vv10940Phenylpropanoid_biosynthesis_xml NODE_HEIGHT" value="10.0"/>
    <att type="string" name="vizmap:vv10940Phenylpropanoid_biosynthesis_xml NODE_WIDTH" value="10.0"/>
    <att type="string" name="vizmap:vv10940Phenylpropanoid_biosynthesis_xml NODE_SHAPE" value="TRIANGLE"/>
    <att type="string" name="CELLDESIGNER_REACTION" value="R00737STATE_TRANSITION"/>
    <graphics type="TRIANGLE" h="10.0" w="10.0" x="677.0" y="41.5" fill="#ffffff" width="1" outline="#000000"/>
  </node>
  <node label="R06579STATE_TRANSITION" id="-991">
    <att type="string" name="vizmap:vv10940Phenylpropanoid_biosynthesis_xml_me NODE_SHAPE" value="TRIANGLE"/>
    <att type="string" name="vizmap:vv10940Phenylpropanoid_biosynthesis_xml NODE_FILL_COLOR" value="java.awt.Color[r=255,g=255,b=255]"/>
    <att type="string" name="canonicalName" value="R06579STATE_TRANSITION"/>
    <att type="string" name="vizmap:vv10940Phenylpropanoid_biosynthesis_xml_me NODE_WIDTH" value="10.0"/>
    <att type="string" name="vizmap:vv10940Phenylpropanoid_biosynthesis_xml_me NODE_HEIGHT" value="10.0"/>
    <att type="string" name="CELLDESIGNER_NODE_TYPE" value="STATE_TRANSITION"/>
    <att type="string" name="vizmap:vv10940Phenylpropanoid_biosynthesis_xml NODE_HEIGHT" value="10.0"/>
    <att type="string" name="vizmap:vv10940Phenylpropanoid_biosynthesis_xml NODE_WIDTH" value="10.0"/>
    <att type="string" name="vizmap:vv10940Phenylpropanoid_biosynthesis_xml NODE_SHAPE" value="TRIANGLE"/>
    <att type="string" name="CELLDESIGNER_REACTION" value="R06579STATE_TRANSITION"/>
    <graphics type="TRIANGLE" h="10.0" w="10.0" x="869.5" y="740.5" fill="#ffffff" width="1" outline="#000000"/>
  </node>
  <node label="R04007STATE_TRANSITION" id="-990">
    <att type="string" name="vizmap:vv10940Phenylpropanoid_biosynthesis_xml_me NODE_SHAPE" value="TRIANGLE"/>
    <att type="string" name="vizmap:vv10940Phenylpropanoid_biosynthesis_xml NODE_FILL_COLOR" value="java.awt.Color[r=255,g=255,b=255]"/>
    <att type="string" name="canonicalName" value="R04007STATE_TRANSITION"/>
    <att type="string" name="vizmap:vv10940Phenylpropanoid_biosynthesis_xml_me NODE_WIDTH" value="10.0"/>
    <att type="string" name="vizmap:vv10940Phenylpropanoid_biosynthesis_xml_me NODE_HEIGHT" value="10.0"/>
    <att type="string" name="CELLDESIGNER_NODE_TYPE" value="STATE_TRANSITION"/>
    <att type="string" name="vizmap:vv10940Phenylpropanoid_biosynthesis_xml NODE_HEIGHT" value="10.0"/>
    <att type="string" name="vizmap:vv10940Phenylpropanoid_biosynthesis_xml NODE_WIDTH" value="10.0"/>
    <att type="string" name="vizmap:vv10940Phenylpropanoid_biosynthesis_xml NODE_SHAPE" value="TRIANGLE"/>
    <att type="string" name="CELLDESIGNER_REACTION" value="R04007STATE_TRANSITION"/>
    <graphics type="TRIANGLE" h="10.0" w="10.0" x="702.5" y="917.5" fill="#ffffff" width="1" outline="#000000"/>
  </node>
  <node label="R01616STATE_TRANSITION" id="-989">
    <att type="string" name="vizmap:vv10940Phenylpropanoid_biosynthesis_xml_me NODE_SHAPE" value="TRIANGLE"/>
    <att type="string" name="vizmap:vv10940Phenylpropanoid_biosynthesis_xml NODE_FILL_COLOR" value="java.awt.Color[r=255,g=255,b=255]"/>
    <att type="string" name="canonicalName" value="R01616STATE_TRANSITION"/>
    <att type="string" name="vizmap:vv10940Phenylpropanoid_biosynthesis_xml_me NODE_WIDTH" value="10.0"/>
    <att type="string" name="vizmap:vv10940Phenylpropanoid_biosynthesis_xml_me NODE_HEIGHT" value="10.0"/>
    <att type="string" name="CELLDESIGNER_NODE_TYPE" value="STATE_TRANSITION"/>
    <att type="string" name="vizmap:vv10940Phenylpropanoid_biosynthesis_xml NODE_HEIGHT" value="10.0"/>
    <att type="string" name="vizmap:vv10940Phenylpropanoid_biosynthesis_xml NODE_WIDTH" value="10.0"/>
    <att type="string" name="vizmap:vv10940Phenylpropanoid_biosynthesis_xml NODE_SHAPE" value="TRIANGLE"/>
    <att type="string" name="CELLDESIGNER_REACTION" value="R01616STATE_TRANSITION"/>
    <graphics type="TRIANGLE" h="10.0" w="10.0" x="693.0" y="222.0" fill="#ffffff" width="1" outline="#000000"/>
  </node>
  <node label="R07443STATE_TRANSITION" id="-988">
    <att type="string" name="vizmap:vv10940Phenylpropanoid_biosynthesis_xml_me NODE_SHAPE" value="TRIANGLE"/>
    <att type="string" name="vizmap:vv10940Phenylpropanoid_biosynthesis_xml NODE_FILL_COLOR" value="java.awt.Color[r=255,g=255,b=255]"/>
    <att type="string" name="canonicalName" value="R07443STATE_TRANSITION"/>
    <att type="string" name="vizmap:vv10940Phenylpropanoid_biosynthesis_xml_me NODE_WIDTH" value="10.0"/>
    <att type="string" name="vizmap:vv10940Phenylpropanoid_biosynthesis_xml_me NODE_HEIGHT" value="10.0"/>
    <att type="string" name="CELLDESIGNER_NODE_TYPE" value="STATE_TRANSITION"/>
    <att type="string" name="vizmap:vv10940Phenylpropanoid_biosynthesis_xml NODE_HEIGHT" value="10.0"/>
    <att type="string" name="vizmap:vv10940Phenylpropanoid_biosynthesis_xml NODE_WIDTH" value="10.0"/>
    <att type="string" name="vizmap:vv10940Phenylpropanoid_biosynthesis_xml NODE_SHAPE" value="TRIANGLE"/>
    <att type="string" name="CELLDESIGNER_REACTION" value="R07443STATE_TRANSITION"/>
    <graphics type="TRIANGLE" h="10.0" w="10.0" x="1588.5" y="923.5" fill="#ffffff" width="1" outline="#000000"/>
  </node>
  <node label="R02221STATE_TRANSITION" id="-987">
    <att type="string" name="vizmap:vv10940Phenylpropanoid_biosynthesis_xml_me NODE_SHAPE" value="TRIANGLE"/>
    <att type="string" name="vizmap:vv10940Phenylpropanoid_biosynthesis_xml NODE_FILL_COLOR" value="java.awt.Color[r=255,g=255,b=255]"/>
    <att type="string" name="canonicalName" value="R02221STATE_TRANSITION"/>
    <att type="string" name="vizmap:vv10940Phenylpropanoid_biosynthesis_xml_me NODE_WIDTH" value="10.0"/>
    <att type="string" name="vizmap:vv10940Phenylpropanoid_biosynthesis_xml_me NODE_HEIGHT" value="10.0"/>
    <att type="string" name="CELLDESIGNER_NODE_TYPE" value="STATE_TRANSITION"/>
    <att type="string" name="vizmap:vv10940Phenylpropanoid_biosynthesis_xml NODE_HEIGHT" value="10.0"/>
    <att type="string" name="vizmap:vv10940Phenylpropanoid_biosynthesis_xml NODE_WIDTH" value="10.0"/>
    <att type="string" name="vizmap:vv10940Phenylpropanoid_biosynthesis_xml NODE_SHAPE" value="TRIANGLE"/>
    <att type="string" name="CELLDESIGNER_REACTION" value="R02221STATE_TRANSITION"/>
    <graphics type="TRIANGLE" h="10.0" w="10.0" x="1842.0" y="275.0" fill="#ffffff" width="1" outline="#000000"/>
  </node>
  <node label="R03323STATE_TRANSITION" id="-986">
    <att type="string" name="vizmap:vv10940Phenylpropanoid_biosynthesis_xml_me NODE_SHAPE" value="TRIANGLE"/>
    <att type="string" name="vizmap:vv10940Phenylpropanoid_biosynthesis_xml NODE_FILL_COLOR" value="java.awt.Color[r=255,g=255,b=255]"/>
    <att type="string" name="canonicalName" value="R03323STATE_TRANSITION"/>
    <att type="string" name="vizmap:vv10940Phenylpropanoid_biosynthesis_xml_me NODE_WIDTH" value="10.0"/>
    <att type="string" name="vizmap:vv10940Phenylpropanoid_biosynthesis_xml_me NODE_HEIGHT" value="10.0"/>
    <att type="string" name="CELLDESIGNER_NODE_TYPE" value="STATE_TRANSITION"/>
    <att type="string" name="vizmap:vv10940Phenylpropanoid_biosynthesis_xml NODE_HEIGHT" value="10.0"/>
    <att type="string" name="vizmap:vv10940Phenylpropanoid_biosynthesis_xml NODE_WIDTH" value="10.0"/>
    <att type="string" name="vizmap:vv10940Phenylpropanoid_biosynthesis_xml NODE_SHAPE" value="TRIANGLE"/>
    <att type="string" name="CELLDESIGNER_REACTION" value="R03323STATE_TRANSITION"/>
    <graphics type="TRIANGLE" h="10.0" w="10.0" x="1787.0" y="18.5" fill="#ffffff" width="1" outline="#000000"/>
  </node>
  <node label="R01943STATE_TRANSITION" id="-985">
    <att type="string" name="vizmap:vv10940Phenylpropanoid_biosynthesis_xml_me NODE_SHAPE" value="TRIANGLE"/>
    <att type="string" name="vizmap:vv10940Phenylpropanoid_biosynthesis_xml NODE_FILL_COLOR" value="java.awt.Color[r=255,g=255,b=255]"/>
    <att type="string" name="canonicalName" value="R01943STATE_TRANSITION"/>
    <att type="string" name="vizmap:vv10940Phenylpropanoid_biosynthesis_xml_me NODE_WIDTH" value="10.0"/>
    <att type="string" name="vizmap:vv10940Phenylpropanoid_biosynthesis_xml_me NODE_HEIGHT" value="10.0"/>
    <att type="string" name="CELLDESIGNER_NODE_TYPE" value="STATE_TRANSITION"/>
    <att type="string" name="vizmap:vv10940Phenylpropanoid_biosynthesis_xml NODE_HEIGHT" value="10.0"/>
    <att type="string" name="vizmap:vv10940Phenylpropanoid_biosynthesis_xml NODE_WIDTH" value="10.0"/>
    <att type="string" name="vizmap:vv10940Phenylpropanoid_biosynthesis_xml NODE_SHAPE" value="TRIANGLE"/>
    <att type="string" name="CELLDESIGNER_REACTION" value="R01943STATE_TRANSITION"/>
    <graphics type="TRIANGLE" h="10.0" w="10.0" x="1002.0" y="225.5" fill="#ffffff" width="1" outline="#000000"/>
  </node>
  <node label="R06571STATE_TRANSITION" id="-984">
    <att type="string" name="vizmap:vv10940Phenylpropanoid_biosynthesis_xml_me NODE_SHAPE" value="TRIANGLE"/>
    <att type="string" name="vizmap:vv10940Phenylpropanoid_biosynthesis_xml NODE_FILL_COLOR" value="java.awt.Color[r=255,g=255,b=255]"/>
    <att type="string" name="canonicalName" value="R06571STATE_TRANSITION"/>
    <att type="string" name="vizmap:vv10940Phenylpropanoid_biosynthesis_xml_me NODE_WIDTH" value="10.0"/>
    <att type="string" name="vizmap:vv10940Phenylpropanoid_biosynthesis_xml_me NODE_HEIGHT" value="10.0"/>
    <att type="string" name="CELLDESIGNER_NODE_TYPE" value="STATE_TRANSITION"/>
    <att type="string" name="vizmap:vv10940Phenylpropanoid_biosynthesis_xml NODE_HEIGHT" value="10.0"/>
    <att type="string" name="vizmap:vv10940Phenylpropanoid_biosynthesis_xml NODE_WIDTH" value="10.0"/>
    <att type="string" name="vizmap:vv10940Phenylpropanoid_biosynthesis_xml NODE_SHAPE" value="TRIANGLE"/>
    <att type="string" name="CELLDESIGNER_REACTION" value="R06571STATE_TRANSITION"/>
    <graphics type="TRIANGLE" h="10.0" w="10.0" x="1022.5" y="797.0" fill="#ffffff" width="1" outline="#000000"/>
  </node>
  <node label="R02193STATE_TRANSITION" id="-983">
    <att type="string" name="vizmap:vv10940Phenylpropanoid_biosynthesis_xml_me NODE_SHAPE" value="TRIANGLE"/>
    <att type="string" name="vizmap:vv10940Phenylpropanoid_biosynthesis_xml NODE_FILL_COLOR" value="java.awt.Color[r=255,g=255,b=255]"/>
    <att type="string" name="canonicalName" value="R02193STATE_TRANSITION"/>
    <att type="string" name="vizmap:vv10940Phenylpropanoid_biosynthesis_xml_me NODE_WIDTH" value="10.0"/>
    <att type="string" name="vizmap:vv10940Phenylpropanoid_biosynthesis_xml_me NODE_HEIGHT" value="10.0"/>
    <att type="string" name="CELLDESIGNER_NODE_TYPE" value="STATE_TRANSITION"/>
    <att type="string" name="vizmap:vv10940Phenylpropanoid_biosynthesis_xml NODE_HEIGHT" value="10.0"/>
    <att type="string" name="vizmap:vv10940Phenylpropanoid_biosynthesis_xml NODE_WIDTH" value="10.0"/>
    <att type="string" name="vizmap:vv10940Phenylpropanoid_biosynthesis_xml NODE_SHAPE" value="TRIANGLE"/>
    <att type="string" name="CELLDESIGNER_REACTION" value="R02193STATE_TRANSITION"/>
    <graphics type="TRIANGLE" h="10.0" w="10.0" x="1316.5" y="590.5" fill="#ffffff" width="1" outline="#000000"/>
  </node>
  <node label="R01941" id="-982">
    <att type="string" name="vizmap:vv10940Phenylpropanoid_biosynthesis_xml_me NODE_SHAPE" value="TRIANGLE"/>
    <att type="string" name="vizmap:vv10940Phenylpropanoid_biosynthesis_xml NODE_FILL_COLOR" value="java.awt.Color[r=255,g=255,b=255]"/>
    <att type="string" name="canonicalName" value="R01941"/>
    <att type="string" name="vizmap:vv10940Phenylpropanoid_biosynthesis_xml_me NODE_WIDTH" value="10.0"/>
    <att type="string" name="vizmap:vv10940Phenylpropanoid_biosynthesis_xml_me NODE_HEIGHT" value="10.0"/>
    <att type="string" name="CELLDESIGNER_NODE_TYPE" value="STATE_TRANSITION"/>
    <att type="string" name="vizmap:vv10940Phenylpropanoid_biosynthesis_xml NODE_HEIGHT" value="10.0"/>
    <att type="string" name="vizmap:vv10940Phenylpropanoid_biosynthesis_xml NODE_WIDTH" value="10.0"/>
    <att type="string" name="vizmap:vv10940Phenylpropanoid_biosynthesis_xml NODE_SHAPE" value="TRIANGLE"/>
    <att type="string" name="CELLDESIGNER_REACTION" value="R01941"/>
    <graphics type="TRIANGLE" h="10.0" w="10.0" x="1027.0" y="593.5" fill="#ffffff" width="1" outline="#000000"/>
  </node>
  <node label="R00697STATE_TRANSITION" id="-981">
    <att type="string" name="vizmap:vv10940Phenylpropanoid_biosynthesis_xml_me NODE_SHAPE" value="TRIANGLE"/>
    <att type="string" name="vizmap:vv10940Phenylpropanoid_biosynthesis_xml NODE_FILL_COLOR" value="java.awt.Color[r=255,g=255,b=255]"/>
    <att type="string" name="canonicalName" value="R00697STATE_TRANSITION"/>
    <att type="string" name="vizmap:vv10940Phenylpropanoid_biosynthesis_xml_me NODE_WIDTH" value="10.0"/>
    <att type="string" name="vizmap:vv10940Phenylpropanoid_biosynthesis_xml_me NODE_HEIGHT" value="10.0"/>
    <att type="string" name="CELLDESIGNER_NODE_TYPE" value="STATE_TRANSITION"/>
    <att type="string" name="vizmap:vv10940Phenylpropanoid_biosynthesis_xml NODE_HEIGHT" value="10.0"/>
    <att type="string" name="vizmap:vv10940Phenylpropanoid_biosynthesis_xml NODE_WIDTH" value="10.0"/>
    <att type="string" name="vizmap:vv10940Phenylpropanoid_biosynthesis_xml NODE_SHAPE" value="TRIANGLE"/>
    <att type="string" name="CELLDESIGNER_REACTION" value="R00697STATE_TRANSITION"/>
    <graphics type="TRIANGLE" h="10.0" w="10.0" x="365.5" y="44.5" fill="#ffffff" width="1" outline="#000000"/>
  </node>
  <node label="R02593" id="-980">
    <att type="string" name="vizmap:vv10940Phenylpropanoid_biosynthesis_xml_me NODE_SHAPE" value="TRIANGLE"/>
    <att type="string" name="vizmap:vv10940Phenylpropanoid_biosynthesis_xml NODE_FILL_COLOR" value="java.awt.Color[r=255,g=255,b=255]"/>
    <att type="string" name="canonicalName" value="R02593"/>
    <att type="string" name="vizmap:vv10940Phenylpropanoid_biosynthesis_xml_me NODE_WIDTH" value="10.0"/>
    <att type="string" name="vizmap:vv10940Phenylpropanoid_biosynthesis_xml_me NODE_HEIGHT" value="10.0"/>
    <att type="string" name="CELLDESIGNER_NODE_TYPE" value="STATE_TRANSITION"/>
    <att type="string" name="vizmap:vv10940Phenylpropanoid_biosynthesis_xml NODE_HEIGHT" value="10.0"/>
    <att type="string" name="vizmap:vv10940Phenylpropanoid_biosynthesis_xml NODE_WIDTH" value="10.0"/>
    <att type="string" name="vizmap:vv10940Phenylpropanoid_biosynthesis_xml NODE_SHAPE" value="TRIANGLE"/>
    <att type="string" name="CELLDESIGNER_REACTION" value="R02593"/>
    <graphics type="TRIANGLE" h="10.0" w="10.0" x="1315.5" y="794.0" fill="#ffffff" width="1" outline="#000000"/>
  </node>
  <node label="re50440STATE_TRANSITION" id="-979">
    <att type="string" name="vizmap:vv10940Phenylpropanoid_biosynthesis_xml_me NODE_SHAPE" value="TRIANGLE"/>
    <att type="string" name="vizmap:vv10940Phenylpropanoid_biosynthesis_xml NODE_FILL_COLOR" value="java.awt.Color[r=255,g=255,b=255]"/>
    <att type="string" name="canonicalName" value="re50440STATE_TRANSITION"/>
    <att type="string" name="vizmap:vv10940Phenylpropanoid_biosynthesis_xml_me NODE_WIDTH" value="10.0"/>
    <att type="string" name="vizmap:vv10940Phenylpropanoid_biosynthesis_xml_me NODE_HEIGHT" value="10.0"/>
    <att type="string" name="CELLDESIGNER_NODE_TYPE" value="STATE_TRANSITION"/>
    <att type="string" name="vizmap:vv10940Phenylpropanoid_biosynthesis_xml NODE_HEIGHT" value="10.0"/>
    <att type="string" name="vizmap:vv10940Phenylpropanoid_biosynthesis_xml NODE_WIDTH" value="10.0"/>
    <att type="string" name="vizmap:vv10940Phenylpropanoid_biosynthesis_xml NODE_SHAPE" value="TRIANGLE"/>
    <att type="string" name="CELLDESIGNER_REACTION" value="re50440STATE_TRANSITION"/>
[truncated: 197,246 more chars]
