# Supplementary material for: Proteomic analysis of shoot tissue during photoperiod induced growth cessation in V. riparia Michx. grapevines
Source: Proteome Sci. 2010 Aug 12;8:44. doi: 10.1186/1477-5956-8-44 (PMC2929227; doi:10.1186/1477-5956-8-44)
Supplement: Additional file 2 — Cytoscape session containing the VitisNet molecular networks with proteins presenting outstanding evolution between LD and SD. The session contains a subset of 15 VitisNet molecular networksshowing differential LD and SD protein expression. Tutorial for using VitisNet in Cytoscape can be obtained at http://vitis-dormancy.sdstate.org. [file 1477-5956-8-44-S2.ZIP › CytoscapeSession-2010_06_02-09_46/vv10190Oxidative_phosphorylation.xml.me.me.xgmml]

<?xml version="1.0" encoding="UTF-8" standalone="yes"?>
<graph label="vv10190Oxidative_phosphorylation.xml.me.me" xmlns:dc="http://purl.org/dc/elements/1.1/" xmlns:xlink="http://www.w3.org/1999/xlink" xmlns:rdf="http://www.w3.org/1999/02/22-rdf-syntax-ns#" xmlns:cy="http://www.cytoscape.org" xmlns="http://www.cs.rpi.edu/XGMML"  directed="1">
  <att name="documentVersion" value="1.1"/>
  <att name="networkMetadata">
    <rdf:RDF>
      <rdf:Description rdf:about="http://www.cytoscape.org/">
        <dc:type>Protein-Protein Interaction</dc:type>
        <dc:description>N/A</dc:description>
        <dc:identifier>N/A</dc:identifier>
        <dc:date>2010-06-02 09:46:13</dc:date>
        <dc:title>vv10190Oxidative_phosphorylation.xml.me.me</dc:title>
        <dc:source>http://www.cytoscape.org/</dc:source>
        <dc:format>Cytoscape-XGMML</dc:format>
      </rdf:Description>
    </rdf:RDF>
  </att>
  <att type="string" name="backgroundColor" value="#ffffff"/>
  <att type="real" name="GRAPH_VIEW_ZOOM" value="0.7976474316468837"/>
  <att type="real" name="GRAPH_VIEW_CENTER_X" value="1910.3373432578862"/>
  <att type="real" name="GRAPH_VIEW_CENTER_Y" value="772.6090493300618"/>
  <node label="NADH dehydrogenase I subunit 1 ND1" id="-2071">
    <att type="string" name="canonicalName" value="NADH dehydrogenase I subunit 1 ND1"/>
    <att type="string" name="CELLDESIGNER_ALIAS" value="sa1"/>
    <att type="string" name="vizmap:vv10190Oxidative_phosphorylation_xml NODE_HEIGHT" value="15.0"/>
    <att type="string" name="CELLDESIGNER_NODE_TYPE" value="PROTEIN"/>
    <att type="string" name="vizmap:vv10190Oxidative_phosphorylation_xml NODE_WIDTH" value="130.0"/>
    <att type="string" name="vizmap:vv10190Oxidative_phosphorylation_xml_me_me NODE_HEIGHT" value="15.0"/>
    <att type="string" name="vizmap:vv10190Oxidative_phosphorylation_xml_me_me NODE_SHAPE" value="OCTAGON"/>
    <att type="string" name="CELLDESIGNER_SPECIES" value="K03878"/>
    <att type="string" name="vizmap:vv10190Oxidative_phosphorylation_xml NODE_SHAPE" value="OCTAGON"/>
    <att type="string" name="vizmap:vv10190Oxidative_phosphorylation_xml_me_me NODE_WIDTH" value="130.0"/>
    <att type="string" name="vizmap:vv10190Oxidative_phosphorylation_xml NODE_FILL_COLOR" value="java.awt.Color[r=255,g=255,b=255]"/>
    <graphics type="OCTAGON" h="15.0" w="250.0" x="0.0" y="247.0" fill="#ffffff" width="1" outline="#000000"/>
  </node>
  <node label="NADH dehydrogenase I subunit 2 ND2" id="-2070">
    <att type="string" name="canonicalName" value="NADH dehydrogenase I subunit 2 ND2"/>
    <att type="string" name="CELLDESIGNER_ALIAS" value="sa2"/>
    <att type="string" name="vizmap:vv10190Oxidative_phosphorylation_xml NODE_HEIGHT" value="15.0"/>
    <att type="string" name="CELLDESIGNER_NODE_TYPE" value="PROTEIN"/>
    <att type="string" name="vizmap:vv10190Oxidative_phosphorylation_xml NODE_WIDTH" value="130.0"/>
    <att type="string" name="vizmap:vv10190Oxidative_phosphorylation_xml_me_me NODE_HEIGHT" value="15.0"/>
    <att type="string" name="vizmap:vv10190Oxidative_phosphorylation_xml_me_me NODE_SHAPE" value="OCTAGON"/>
    <att type="string" name="CELLDESIGNER_SPECIES" value="K03879"/>
    <att type="string" name="vizmap:vv10190Oxidative_phosphorylation_xml NODE_SHAPE" value="OCTAGON"/>
    <att type="string" name="vizmap:vv10190Oxidative_phosphorylation_xml_me_me NODE_WIDTH" value="130.0"/>
    <att type="string" name="vizmap:vv10190Oxidative_phosphorylation_xml NODE_FILL_COLOR" value="java.awt.Color[r=255,g=255,b=255]"/>
    <graphics type="OCTAGON" h="15.0" w="250.0" x="269.71429443359375" y="248.0" fill="#ffffff" width="1" outline="#000000"/>
  </node>
  <node label="NADH dehydrogenase I subunit 3 ND3" id="-2069">
    <att type="string" name="canonicalName" value="NADH dehydrogenase I subunit 3 ND3"/>
    <att type="string" name="CELLDESIGNER_ALIAS" value="sa3"/>
    <att type="string" name="vizmap:vv10190Oxidative_phosphorylation_xml NODE_HEIGHT" value="15.0"/>
    <att type="string" name="CELLDESIGNER_NODE_TYPE" value="PROTEIN"/>
    <att type="string" name="vizmap:vv10190Oxidative_phosphorylation_xml NODE_WIDTH" value="130.0"/>
    <att type="string" name="vizmap:vv10190Oxidative_phosphorylation_xml_me_me NODE_HEIGHT" value="15.0"/>
    <att type="string" name="vizmap:vv10190Oxidative_phosphorylation_xml_me_me NODE_SHAPE" value="OCTAGON"/>
    <att type="string" name="CELLDESIGNER_SPECIES" value="K03880"/>
    <att type="string" name="vizmap:vv10190Oxidative_phosphorylation_xml NODE_SHAPE" value="OCTAGON"/>
    <att type="string" name="vizmap:vv10190Oxidative_phosphorylation_xml_me_me NODE_WIDTH" value="130.0"/>
    <att type="string" name="vizmap:vv10190Oxidative_phosphorylation_xml NODE_FILL_COLOR" value="java.awt.Color[r=255,g=255,b=255]"/>
    <graphics type="OCTAGON" h="15.0" w="250.0" x="539.4285888671875" y="248.0" fill="#ffffff" width="1" outline="#000000"/>
  </node>
  <node label="NADH dehydrogenase I subunit 4 ND4" id="-2068">
    <att type="string" name="canonicalName" value="NADH dehydrogenase I subunit 4 ND4"/>
    <att type="string" name="CELLDESIGNER_ALIAS" value="sa4"/>
    <att type="string" name="vizmap:vv10190Oxidative_phosphorylation_xml NODE_HEIGHT" value="15.0"/>
    <att type="string" name="CELLDESIGNER_NODE_TYPE" value="PROTEIN"/>
    <att type="string" name="vizmap:vv10190Oxidative_phosphorylation_xml NODE_WIDTH" value="130.0"/>
    <att type="string" name="vizmap:vv10190Oxidative_phosphorylation_xml_me_me NODE_HEIGHT" value="15.0"/>
    <att type="string" name="vizmap:vv10190Oxidative_phosphorylation_xml_me_me NODE_SHAPE" value="OCTAGON"/>
    <att type="string" name="CELLDESIGNER_SPECIES" value="K03881"/>
    <att type="string" name="vizmap:vv10190Oxidative_phosphorylation_xml NODE_SHAPE" value="OCTAGON"/>
    <att type="string" name="vizmap:vv10190Oxidative_phosphorylation_xml_me_me NODE_WIDTH" value="130.0"/>
    <att type="string" name="vizmap:vv10190Oxidative_phosphorylation_xml NODE_FILL_COLOR" value="java.awt.Color[r=255,g=255,b=255]"/>
    <graphics type="OCTAGON" h="15.0" w="250.0" x="809.1428833007812" y="248.0" fill="#ffffff" width="1" outline="#000000"/>
  </node>
  <node label="NADH dehydrogenase I subunit 4L ND4L" id="-2067">
    <att type="string" name="canonicalName" value="NADH dehydrogenase I subunit 4L ND4L"/>
    <att type="string" name="CELLDESIGNER_ALIAS" value="sa5"/>
    <att type="string" name="vizmap:vv10190Oxidative_phosphorylation_xml NODE_HEIGHT" value="15.0"/>
    <att type="string" name="CELLDESIGNER_NODE_TYPE" value="PROTEIN"/>
    <att type="string" name="vizmap:vv10190Oxidative_phosphorylation_xml NODE_WIDTH" value="130.0"/>
    <att type="string" name="vizmap:vv10190Oxidative_phosphorylation_xml_me_me NODE_HEIGHT" value="15.0"/>
    <att type="string" name="vizmap:vv10190Oxidative_phosphorylation_xml_me_me NODE_SHAPE" value="OCTAGON"/>
    <att type="string" name="CELLDESIGNER_SPECIES" value="K03882"/>
    <att type="string" name="vizmap:vv10190Oxidative_phosphorylation_xml NODE_SHAPE" value="OCTAGON"/>
    <att type="string" name="vizmap:vv10190Oxidative_phosphorylation_xml_me_me NODE_WIDTH" value="130.0"/>
    <att type="string" name="vizmap:vv10190Oxidative_phosphorylation_xml NODE_FILL_COLOR" value="java.awt.Color[r=255,g=255,b=255]"/>
    <graphics type="OCTAGON" h="15.0" w="250.0" x="1078.857177734375" y="248.0" fill="#ffffff" width="1" outline="#000000"/>
  </node>
  <node label="NADH dehydrogenase I subunit 5 ND5" id="-2066">
    <att type="string" name="canonicalName" value="NADH dehydrogenase I subunit 5 ND5"/>
    <att type="string" name="CELLDESIGNER_ALIAS" value="sa6"/>
    <att type="string" name="vizmap:vv10190Oxidative_phosphorylation_xml NODE_HEIGHT" value="15.0"/>
    <att type="string" name="CELLDESIGNER_NODE_TYPE" value="PROTEIN"/>
    <att type="string" name="vizmap:vv10190Oxidative_phosphorylation_xml NODE_WIDTH" value="130.0"/>
    <att type="string" name="vizmap:vv10190Oxidative_phosphorylation_xml_me_me NODE_HEIGHT" value="15.0"/>
    <att type="string" name="vizmap:vv10190Oxidative_phosphorylation_xml_me_me NODE_SHAPE" value="OCTAGON"/>
    <att type="string" name="CELLDESIGNER_SPECIES" value="K03883"/>
    <att type="string" name="vizmap:vv10190Oxidative_phosphorylation_xml NODE_SHAPE" value="OCTAGON"/>
    <att type="string" name="vizmap:vv10190Oxidative_phosphorylation_xml_me_me NODE_WIDTH" value="130.0"/>
    <att type="string" name="vizmap:vv10190Oxidative_phosphorylation_xml NODE_FILL_COLOR" value="java.awt.Color[r=255,g=255,b=255]"/>
    <graphics type="OCTAGON" h="15.0" w="250.0" x="1348.5714111328125" y="248.0" fill="#ffffff" width="1" outline="#000000"/>
  </node>
  <node label="NADH dehydrogenase I subunit 6 ND6" id="-2065">
    <att type="string" name="canonicalName" value="NADH dehydrogenase I subunit 6 ND6"/>
    <att type="string" name="CELLDESIGNER_ALIAS" value="sa7"/>
    <att type="string" name="vizmap:vv10190Oxidative_phosphorylation_xml NODE_HEIGHT" value="15.0"/>
    <att type="string" name="CELLDESIGNER_NODE_TYPE" value="PROTEIN"/>
    <att type="string" name="vizmap:vv10190Oxidative_phosphorylation_xml NODE_WIDTH" value="130.0"/>
    <att type="string" name="vizmap:vv10190Oxidative_phosphorylation_xml_me_me NODE_HEIGHT" value="15.0"/>
    <att type="string" name="vizmap:vv10190Oxidative_phosphorylation_xml_me_me NODE_SHAPE" value="OCTAGON"/>
    <att type="string" name="CELLDESIGNER_SPECIES" value="K03884"/>
    <att type="string" name="vizmap:vv10190Oxidative_phosphorylation_xml NODE_SHAPE" value="OCTAGON"/>
    <att type="string" name="vizmap:vv10190Oxidative_phosphorylation_xml_me_me NODE_WIDTH" value="130.0"/>
    <att type="string" name="vizmap:vv10190Oxidative_phosphorylation_xml NODE_FILL_COLOR" value="java.awt.Color[r=255,g=255,b=255]"/>
    <graphics type="OCTAGON" h="15.0" w="250.0" x="1618.2857666015625" y="248.0" fill="#ffffff" width="1" outline="#000000"/>
  </node>
  <node label="NADH dehydrogenase (ubiquinone) Fe-S protein 1" id="-2064">
    <att type="string" name="canonicalName" value="NADH dehydrogenase (ubiquinone) Fe-S protein 1"/>
    <att type="string" name="CELLDESIGNER_ALIAS" value="sa8"/>
    <att type="string" name="vizmap:vv10190Oxidative_phosphorylation_xml NODE_HEIGHT" value="15.0"/>
    <att type="string" name="CELLDESIGNER_NODE_TYPE" value="PROTEIN"/>
    <att type="string" name="vizmap:vv10190Oxidative_phosphorylation_xml NODE_WIDTH" value="130.0"/>
    <att type="string" name="vizmap:vv10190Oxidative_phosphorylation_xml_me_me NODE_HEIGHT" value="15.0"/>
    <att type="string" name="vizmap:vv10190Oxidative_phosphorylation_xml_me_me NODE_SHAPE" value="OCTAGON"/>
    <att type="string" name="CELLDESIGNER_SPECIES" value="K03934"/>
    <att type="string" name="vizmap:vv10190Oxidative_phosphorylation_xml NODE_SHAPE" value="OCTAGON"/>
    <att type="string" name="vizmap:vv10190Oxidative_phosphorylation_xml_me_me NODE_WIDTH" value="130.0"/>
    <att type="string" name="vizmap:vv10190Oxidative_phosphorylation_xml NODE_FILL_COLOR" value="java.awt.Color[r=255,g=255,b=255]"/>
    <graphics type="OCTAGON" h="15.0" w="250.0" x="1.0" y="323.5" fill="#ffffff" width="1" outline="#000000"/>
  </node>
  <node label="NADH dehydrogenase (ubiquinone) Fe-S protein 3" id="-2063">
    <att type="string" name="canonicalName" value="NADH dehydrogenase (ubiquinone) Fe-S protein 3"/>
    <att type="string" name="CELLDESIGNER_ALIAS" value="sa10"/>
    <att type="string" name="vizmap:vv10190Oxidative_phosphorylation_xml NODE_HEIGHT" value="15.0"/>
    <att type="string" name="CELLDESIGNER_NODE_TYPE" value="PROTEIN"/>
    <att type="string" name="vizmap:vv10190Oxidative_phosphorylation_xml NODE_WIDTH" value="130.0"/>
    <att type="string" name="vizmap:vv10190Oxidative_phosphorylation_xml_me_me NODE_HEIGHT" value="15.0"/>
    <att type="string" name="vizmap:vv10190Oxidative_phosphorylation_xml_me_me NODE_SHAPE" value="OCTAGON"/>
    <att type="string" name="CELLDESIGNER_SPECIES" value="K03936"/>
    <att type="string" name="vizmap:vv10190Oxidative_phosphorylation_xml NODE_SHAPE" value="OCTAGON"/>
    <att type="string" name="vizmap:vv10190Oxidative_phosphorylation_xml_me_me NODE_WIDTH" value="130.0"/>
    <att type="string" name="vizmap:vv10190Oxidative_phosphorylation_xml NODE_FILL_COLOR" value="java.awt.Color[r=255,g=255,b=255]"/>
    <graphics type="OCTAGON" h="15.0" w="250.0" x="476.2874755859375" y="323.5" fill="#ffffff" width="1" outline="#000000"/>
  </node>
  <node label="NADH dehydrogenase (ubiquinone) Fe-S protein 4" id="-2062">
    <att type="string" name="canonicalName" value="NADH dehydrogenase (ubiquinone) Fe-S protein 4"/>
    <att type="string" name="CELLDESIGNER_ALIAS" value="sa11"/>
    <att type="string" name="vizmap:vv10190Oxidative_phosphorylation_xml NODE_HEIGHT" value="15.0"/>
    <att type="string" name="CELLDESIGNER_NODE_TYPE" value="PROTEIN"/>
    <att type="string" name="vizmap:vv10190Oxidative_phosphorylation_xml NODE_WIDTH" value="130.0"/>
    <att type="string" name="vizmap:vv10190Oxidative_phosphorylation_xml_me_me NODE_HEIGHT" value="15.0"/>
    <att type="string" name="vizmap:vv10190Oxidative_phosphorylation_xml_me_me NODE_SHAPE" value="OCTAGON"/>
    <att type="string" name="CELLDESIGNER_SPECIES" value="K03937"/>
    <att type="string" name="vizmap:vv10190Oxidative_phosphorylation_xml NODE_SHAPE" value="OCTAGON"/>
    <att type="string" name="vizmap:vv10190Oxidative_phosphorylation_xml_me_me NODE_WIDTH" value="130.0"/>
    <att type="string" name="vizmap:vv10190Oxidative_phosphorylation_xml NODE_FILL_COLOR" value="java.awt.Color[r=255,g=255,b=255]"/>
    <graphics type="OCTAGON" h="15.0" w="250.0" x="746.5750122070312" y="323.5" fill="#ffffff" width="1" outline="#000000"/>
  </node>
  <node label="NADH dehydrogenase (ubiquinone) Fe-S protein 5" id="-2061">
    <att type="string" name="canonicalName" value="NADH dehydrogenase (ubiquinone) Fe-S protein 5"/>
    <att type="string" name="CELLDESIGNER_ALIAS" value="sa12"/>
    <att type="string" name="vizmap:vv10190Oxidative_phosphorylation_xml NODE_HEIGHT" value="15.0"/>
    <att type="string" name="CELLDESIGNER_NODE_TYPE" value="PROTEIN"/>
    <att type="string" name="vizmap:vv10190Oxidative_phosphorylation_xml NODE_WIDTH" value="130.0"/>
    <att type="string" name="vizmap:vv10190Oxidative_phosphorylation_xml_me_me NODE_HEIGHT" value="15.0"/>
    <att type="string" name="vizmap:vv10190Oxidative_phosphorylation_xml_me_me NODE_SHAPE" value="OCTAGON"/>
    <att type="string" name="CELLDESIGNER_SPECIES" value="K03938"/>
    <att type="string" name="vizmap:vv10190Oxidative_phosphorylation_xml NODE_SHAPE" value="OCTAGON"/>
    <att type="string" name="vizmap:vv10190Oxidative_phosphorylation_xml_me_me NODE_WIDTH" value="130.0"/>
    <att type="string" name="vizmap:vv10190Oxidative_phosphorylation_xml NODE_FILL_COLOR" value="java.awt.Color[r=255,g=255,b=255]"/>
    <graphics type="OCTAGON" h="15.0" w="250.0" x="1016.862548828125" y="323.5" fill="#ffffff" width="1" outline="#000000"/>
  </node>
  <node label="NADH dehydrogenase (ubiquinone) Fe-S protein 6" id="-2060">
    <att type="string" name="canonicalName" value="NADH dehydrogenase (ubiquinone) Fe-S protein 6"/>
    <att type="string" name="CELLDESIGNER_ALIAS" value="sa13"/>
    <att type="string" name="vizmap:vv10190Oxidative_phosphorylation_xml NODE_HEIGHT" value="15.0"/>
    <att type="string" name="CELLDESIGNER_NODE_TYPE" value="PROTEIN"/>
    <att type="string" name="vizmap:vv10190Oxidative_phosphorylation_xml NODE_WIDTH" value="130.0"/>
    <att type="string" name="vizmap:vv10190Oxidative_phosphorylation_xml_me_me NODE_HEIGHT" value="15.0"/>
    <att type="string" name="vizmap:vv10190Oxidative_phosphorylation_xml_me_me NODE_SHAPE" value="OCTAGON"/>
    <att type="string" name="CELLDESIGNER_SPECIES" value="K03939"/>
    <att type="string" name="vizmap:vv10190Oxidative_phosphorylation_xml NODE_SHAPE" value="OCTAGON"/>
    <att type="string" name="vizmap:vv10190Oxidative_phosphorylation_xml_me_me NODE_WIDTH" value="130.0"/>
    <att type="string" name="vizmap:vv10190Oxidative_phosphorylation_xml NODE_FILL_COLOR" value="java.awt.Color[r=255,g=255,b=255]"/>
    <graphics type="OCTAGON" h="15.0" w="250.0" x="1287.1500244140625" y="323.5" fill="#ffffff" width="1" outline="#000000"/>
  </node>
  <node label="NADH dehydrogenase (ubiquinone) Fe-S protein 7" id="-2059">
    <att type="string" name="canonicalName" value="NADH dehydrogenase (ubiquinone) Fe-S protein 7"/>
    <att type="string" name="CELLDESIGNER_ALIAS" value="sa14"/>
    <att type="string" name="vizmap:vv10190Oxidative_phosphorylation_xml NODE_HEIGHT" value="15.0"/>
    <att type="string" name="CELLDESIGNER_NODE_TYPE" value="PROTEIN"/>
    <att type="string" name="vizmap:vv10190Oxidative_phosphorylation_xml NODE_WIDTH" value="130.0"/>
    <att type="string" name="vizmap:vv10190Oxidative_phosphorylation_xml_me_me NODE_HEIGHT" value="15.0"/>
    <att type="string" name="vizmap:vv10190Oxidative_phosphorylation_xml_me_me NODE_SHAPE" value="OCTAGON"/>
    <att type="string" name="CELLDESIGNER_SPECIES" value="K03940"/>
    <att type="string" name="vizmap:vv10190Oxidative_phosphorylation_xml NODE_SHAPE" value="OCTAGON"/>
    <att type="string" name="vizmap:vv10190Oxidative_phosphorylation_xml_me_me NODE_WIDTH" value="130.0"/>
    <att type="string" name="vizmap:vv10190Oxidative_phosphorylation_xml NODE_FILL_COLOR" value="java.awt.Color[r=255,g=255,b=255]"/>
    <graphics type="OCTAGON" h="15.0" w="250.0" x="1557.4375" y="323.5" fill="#ffffff" width="1" outline="#000000"/>
  </node>
  <node label="NADH dehydrogenase (ubiquinone) Fe-S protein 8" id="-2058">
    <att type="string" name="canonicalName" value="NADH dehydrogenase (ubiquinone) Fe-S protein 8"/>
    <att type="string" name="CELLDESIGNER_ALIAS" value="sa15"/>
    <att type="string" name="vizmap:vv10190Oxidative_phosphorylation_xml NODE_HEIGHT" value="15.0"/>
    <att type="string" name="CELLDESIGNER_NODE_TYPE" value="PROTEIN"/>
    <att type="string" name="vizmap:vv10190Oxidative_phosphorylation_xml NODE_WIDTH" value="130.0"/>
    <att type="string" name="vizmap:vv10190Oxidative_phosphorylation_xml_me_me NODE_HEIGHT" value="15.0"/>
    <att type="string" name="vizmap:vv10190Oxidative_phosphorylation_xml_me_me NODE_SHAPE" value="OCTAGON"/>
    <att type="string" name="CELLDESIGNER_SPECIES" value="K03941"/>
    <att type="string" name="vizmap:vv10190Oxidative_phosphorylation_xml NODE_SHAPE" value="OCTAGON"/>
    <att type="string" name="vizmap:vv10190Oxidative_phosphorylation_xml_me_me NODE_WIDTH" value="130.0"/>
    <att type="string" name="vizmap:vv10190Oxidative_phosphorylation_xml NODE_FILL_COLOR" value="java.awt.Color[r=255,g=255,b=255]"/>
    <graphics type="OCTAGON" h="15.0" w="250.0" x="1827.7249755859375" y="323.5" fill="#ffffff" width="1" outline="#000000"/>
  </node>
  <node label="NADH dehydrogenase (ubiquinone) flavoprotein 1" id="-2057">
    <att type="string" name="canonicalName" value="NADH dehydrogenase (ubiquinone) flavoprotein 1"/>
    <att type="string" name="CELLDESIGNER_ALIAS" value="sa16"/>
    <att type="string" name="vizmap:vv10190Oxidative_phosphorylation_xml NODE_HEIGHT" value="15.0"/>
    <att type="string" name="CELLDESIGNER_NODE_TYPE" value="PROTEIN"/>
    <att type="string" name="vizmap:vv10190Oxidative_phosphorylation_xml NODE_WIDTH" value="130.0"/>
    <att type="string" name="vizmap:vv10190Oxidative_phosphorylation_xml_me_me NODE_HEIGHT" value="15.0"/>
    <att type="string" name="vizmap:vv10190Oxidative_phosphorylation_xml_me_me NODE_SHAPE" value="OCTAGON"/>
    <att type="string" name="CELLDESIGNER_SPECIES" value="K03942"/>
    <att type="string" name="vizmap:vv10190Oxidative_phosphorylation_xml NODE_SHAPE" value="OCTAGON"/>
    <att type="string" name="vizmap:vv10190Oxidative_phosphorylation_xml_me_me NODE_WIDTH" value="130.0"/>
    <att type="string" name="vizmap:vv10190Oxidative_phosphorylation_xml NODE_FILL_COLOR" value="java.awt.Color[r=255,g=255,b=255]"/>
    <graphics type="OCTAGON" h="15.0" w="250.0" x="2098.012451171875" y="323.5" fill="#ffffff" width="1" outline="#000000"/>
  </node>
  <node label="NADH dehydrogenase (ubiquinone) flavoprotein 2" id="-2056">
    <att type="string" name="canonicalName" value="NADH dehydrogenase (ubiquinone) flavoprotein 2"/>
    <att type="string" name="CELLDESIGNER_ALIAS" value="sa17"/>
    <att type="string" name="vizmap:vv10190Oxidative_phosphorylation_xml NODE_HEIGHT" value="15.0"/>
    <att type="string" name="CELLDESIGNER_NODE_TYPE" value="PROTEIN"/>
    <att type="string" name="vizmap:vv10190Oxidative_phosphorylation_xml NODE_WIDTH" value="130.0"/>
    <att type="string" name="vizmap:vv10190Oxidative_phosphorylation_xml_me_me NODE_HEIGHT" value="15.0"/>
    <att type="string" name="vizmap:vv10190Oxidative_phosphorylation_xml_me_me NODE_SHAPE" value="OCTAGON"/>
    <att type="string" name="CELLDESIGNER_SPECIES" value="K03943"/>
    <att type="string" name="vizmap:vv10190Oxidative_phosphorylation_xml NODE_SHAPE" value="OCTAGON"/>
    <att type="string" name="vizmap:vv10190Oxidative_phosphorylation_xml_me_me NODE_WIDTH" value="130.0"/>
    <att type="string" name="vizmap:vv10190Oxidative_phosphorylation_xml NODE_FILL_COLOR" value="java.awt.Color[r=255,g=255,b=255]"/>
    <graphics type="OCTAGON" h="15.0" w="250.0" x="2364.300048828125" y="323.5" fill="#ffffff" width="1" outline="#000000"/>
  </node>
  <node label="NADH dehydrogenase I chain C" id="-2055">
    <att type="string" name="canonicalName" value="NADH dehydrogenase I chain C"/>
    <att type="string" name="CELLDESIGNER_ALIAS" value="sa21"/>
    <att type="string" name="vizmap:vv10190Oxidative_phosphorylation_xml NODE_HEIGHT" value="15.0"/>
    <att type="string" name="CELLDESIGNER_NODE_TYPE" value="PROTEIN"/>
    <att type="string" name="vizmap:vv10190Oxidative_phosphorylation_xml NODE_WIDTH" value="130.0"/>
    <att type="string" name="vizmap:vv10190Oxidative_phosphorylation_xml_me_me NODE_HEIGHT" value="15.0"/>
    <att type="string" name="vizmap:vv10190Oxidative_phosphorylation_xml_me_me NODE_SHAPE" value="OCTAGON"/>
    <att type="string" name="CELLDESIGNER_SPECIES" value="K00332"/>
    <att type="string" name="vizmap:vv10190Oxidative_phosphorylation_xml NODE_SHAPE" value="OCTAGON"/>
    <att type="string" name="vizmap:vv10190Oxidative_phosphorylation_xml_me_me NODE_WIDTH" value="130.0"/>
    <att type="string" name="vizmap:vv10190Oxidative_phosphorylation_xml NODE_FILL_COLOR" value="java.awt.Color[r=255,g=255,b=255]"/>
    <graphics type="OCTAGON" h="15.0" w="250.0" x="1.384613037109375" y="415.5" fill="#ffffff" width="1" outline="#000000"/>
  </node>
  <node label="NADH dehydrogenase I chain D" id="-2054">
    <att type="string" name="canonicalName" value="NADH dehydrogenase I chain D"/>
    <att type="string" name="CELLDESIGNER_ALIAS" value="sa22"/>
    <att type="string" name="vizmap:vv10190Oxidative_phosphorylation_xml NODE_HEIGHT" value="15.0"/>
    <att type="string" name="CELLDESIGNER_NODE_TYPE" value="PROTEIN"/>
    <att type="string" name="vizmap:vv10190Oxidative_phosphorylation_xml NODE_WIDTH" value="130.0"/>
    <att type="string" name="vizmap:vv10190Oxidative_phosphorylation_xml_me_me NODE_HEIGHT" value="15.0"/>
    <att type="string" name="vizmap:vv10190Oxidative_phosphorylation_xml_me_me NODE_SHAPE" value="OCTAGON"/>
    <att type="string" name="CELLDESIGNER_SPECIES" value="K00333"/>
    <att type="string" name="vizmap:vv10190Oxidative_phosphorylation_xml NODE_SHAPE" value="OCTAGON"/>
    <att type="string" name="vizmap:vv10190Oxidative_phosphorylation_xml_me_me NODE_WIDTH" value="130.0"/>
    <att type="string" name="vizmap:vv10190Oxidative_phosphorylation_xml NODE_FILL_COLOR" value="java.awt.Color[r=255,g=255,b=255]"/>
    <graphics type="OCTAGON" h="15.0" w="250.0" x="272.5384521484375" y="415.5" fill="#ffffff" width="1" outline="#000000"/>
  </node>
  <node label="NADH dehydrogenase I chain J" id="-2053">
    <att type="string" name="canonicalName" value="NADH dehydrogenase I chain J"/>
    <att type="string" name="CELLDESIGNER_ALIAS" value="sa28"/>
    <att type="string" name="vizmap:vv10190Oxidative_phosphorylation_xml NODE_HEIGHT" value="15.0"/>
    <att type="string" name="CELLDESIGNER_NODE_TYPE" value="PROTEIN"/>
    <att type="string" name="vizmap:vv10190Oxidative_phosphorylation_xml NODE_WIDTH" value="130.0"/>
    <att type="string" name="vizmap:vv10190Oxidative_phosphorylation_xml_me_me NODE_HEIGHT" value="15.0"/>
    <att type="string" name="vizmap:vv10190Oxidative_phosphorylation_xml_me_me NODE_SHAPE" value="OCTAGON"/>
    <att type="string" name="CELLDESIGNER_SPECIES" value="K00339"/>
    <att type="string" name="vizmap:vv10190Oxidative_phosphorylation_xml NODE_SHAPE" value="OCTAGON"/>
    <att type="string" name="vizmap:vv10190Oxidative_phosphorylation_xml_me_me NODE_WIDTH" value="130.0"/>
    <att type="string" name="vizmap:vv10190Oxidative_phosphorylation_xml NODE_FILL_COLOR" value="java.awt.Color[r=255,g=255,b=255]"/>
    <graphics type="OCTAGON" h="15.0" w="250.0" x="543.6923217773438" y="415.5" fill="#ffffff" width="1" outline="#000000"/>
  </node>
  <node label="NADH dehydrogenase I chain K" id="-2052">
    <att type="string" name="canonicalName" value="NADH dehydrogenase I chain K"/>
    <att type="string" name="CELLDESIGNER_ALIAS" value="sa29"/>
    <att type="string" name="vizmap:vv10190Oxidative_phosphorylation_xml NODE_HEIGHT" value="15.0"/>
    <att type="string" name="CELLDESIGNER_NODE_TYPE" value="PROTEIN"/>
    <att type="string" name="vizmap:vv10190Oxidative_phosphorylation_xml NODE_WIDTH" value="130.0"/>
    <att type="string" name="vizmap:vv10190Oxidative_phosphorylation_xml_me_me NODE_HEIGHT" value="15.0"/>
    <att type="string" name="vizmap:vv10190Oxidative_phosphorylation_xml_me_me NODE_SHAPE" value="OCTAGON"/>
    <att type="string" name="CELLDESIGNER_SPECIES" value="K00340"/>
    <att type="string" name="vizmap:vv10190Oxidative_phosphorylation_xml NODE_SHAPE" value="OCTAGON"/>
    <att type="string" name="vizmap:vv10190Oxidative_phosphorylation_xml_me_me NODE_WIDTH" value="130.0"/>
    <att type="string" name="vizmap:vv10190Oxidative_phosphorylation_xml NODE_FILL_COLOR" value="java.awt.Color[r=255,g=255,b=255]"/>
    <graphics type="OCTAGON" h="15.0" w="250.0" x="814.8461303710938" y="415.5" fill="#ffffff" width="1" outline="#000000"/>
  </node>
  <node label="NADH dehydrogenase I chain N" id="-2051">
    <att type="string" name="canonicalName" value="NADH dehydrogenase I chain N"/>
    <att type="string" name="CELLDESIGNER_ALIAS" value="sa32"/>
    <att type="string" name="vizmap:vv10190Oxidative_phosphorylation_xml NODE_HEIGHT" value="15.0"/>
    <att type="string" name="CELLDESIGNER_NODE_TYPE" value="PROTEIN"/>
    <att type="string" name="vizmap:vv10190Oxidative_phosphorylation_xml NODE_WIDTH" value="130.0"/>
    <att type="string" name="vizmap:vv10190Oxidative_phosphorylation_xml_me_me NODE_HEIGHT" value="15.0"/>
    <att type="string" name="vizmap:vv10190Oxidative_phosphorylation_xml_me_me NODE_SHAPE" value="OCTAGON"/>
    <att type="string" name="CELLDESIGNER_SPECIES" value="K00343"/>
    <att type="string" name="vizmap:vv10190Oxidative_phosphorylation_xml NODE_SHAPE" value="OCTAGON"/>
    <att type="string" name="vizmap:vv10190Oxidative_phosphorylation_xml_me_me NODE_WIDTH" value="130.0"/>
    <att type="string" name="vizmap:vv10190Oxidative_phosphorylation_xml NODE_FILL_COLOR" value="java.awt.Color[r=255,g=255,b=255]"/>
    <graphics type="OCTAGON" h="15.0" w="250.0" x="1349.0" y="413.5" fill="#ffffff" width="1" outline="#000000"/>
  </node>
  <node label="NADH dehydrogenase I subunit 5" id="-2050">
    <att type="string" name="canonicalName" value="NADH dehydrogenase I subunit 5"/>
    <att type="string" name="CELLDESIGNER_ALIAS" value="sa36"/>
    <att type="string" name="vizmap:vv10190Oxidative_phosphorylation_xml NODE_HEIGHT" value="15.0"/>
    <att type="string" name="CELLDESIGNER_NODE_TYPE" value="PROTEIN"/>
    <att type="string" name="vizmap:vv10190Oxidative_phosphorylation_xml NODE_WIDTH" value="130.0"/>
    <att type="string" name="vizmap:vv10190Oxidative_phosphorylation_xml_me_me NODE_HEIGHT" value="15.0"/>
    <att type="string" name="vizmap:vv10190Oxidative_phosphorylation_xml_me_me NODE_SHAPE" value="OCTAGON"/>
    <att type="string" name="CELLDESIGNER_SPECIES" value="K05577"/>
    <att type="string" name="vizmap:vv10190Oxidative_phosphorylation_xml NODE_SHAPE" value="OCTAGON"/>
    <att type="string" name="vizmap:vv10190Oxidative_phosphorylation_xml_me_me NODE_WIDTH" value="130.0"/>
    <att type="string" name="vizmap:vv10190Oxidative_phosphorylation_xml NODE_FILL_COLOR" value="java.awt.Color[r=255,g=255,b=255]"/>
    <graphics type="OCTAGON" h="15.0" w="250.0" x="1350.8953857421875" y="552.5" fill="#ffffff" width="1" outline="#000000"/>
  </node>
  <node label="NADH dehydrogenase I subunit 7" id="-2049">
    <att type="string" name="canonicalName" value="NADH dehydrogenase I subunit 7"/>
    <att type="string" name="CELLDESIGNER_ALIAS" value="sa38"/>
    <att type="string" name="vizmap:vv10190Oxidative_phosphorylation_xml NODE_HEIGHT" value="15.0"/>
    <att type="string" name="CELLDESIGNER_NODE_TYPE" value="PROTEIN"/>
    <att type="string" name="vizmap:vv10190Oxidative_phosphorylation_xml NODE_WIDTH" value="130.0"/>
    <att type="string" name="vizmap:vv10190Oxidative_phosphorylation_xml_me_me NODE_HEIGHT" value="15.0"/>
    <att type="string" name="vizmap:vv10190Oxidative_phosphorylation_xml_me_me NODE_SHAPE" value="OCTAGON"/>
    <att type="string" name="CELLDESIGNER_SPECIES" value="K05579"/>
    <att type="string" name="vizmap:vv10190Oxidative_phosphorylation_xml NODE_SHAPE" value="OCTAGON"/>
    <att type="string" name="vizmap:vv10190Oxidative_phosphorylation_xml_me_me NODE_WIDTH" value="130.0"/>
    <att type="string" name="vizmap:vv10190Oxidative_phosphorylation_xml NODE_FILL_COLOR" value="java.awt.Color[r=255,g=255,b=255]"/>
    <graphics type="OCTAGON" h="15.0" w="250.0" x="540.8170166015625" y="552.5" fill="#ffffff" width="1" outline="#000000"/>
  </node>
  <node label="NADH dehydrogenase I subunit I" id="-2048">
    <att type="string" name="canonicalName" value="NADH dehydrogenase I subunit I"/>
    <att type="string" name="CELLDESIGNER_ALIAS" value="sa39"/>
    <att type="string" name="vizmap:vv10190Oxidative_phosphorylation_xml NODE_HEIGHT" value="15.0"/>
    <att type="string" name="CELLDESIGNER_NODE_TYPE" value="PROTEIN"/>
    <att type="string" name="vizmap:vv10190Oxidative_phosphorylation_xml NODE_WIDTH" value="130.0"/>
    <att type="string" name="vizmap:vv10190Oxidative_phosphorylation_xml_me_me NODE_HEIGHT" value="15.0"/>
    <att type="string" name="vizmap:vv10190Oxidative_phosphorylation_xml_me_me NODE_SHAPE" value="OCTAGON"/>
    <att type="string" name="CELLDESIGNER_SPECIES" value="K05580"/>
    <att type="string" name="vizmap:vv10190Oxidative_phosphorylation_xml NODE_SHAPE" value="OCTAGON"/>
    <att type="string" name="vizmap:vv10190Oxidative_phosphorylation_xml_me_me NODE_WIDTH" value="130.0"/>
    <att type="string" name="vizmap:vv10190Oxidative_phosphorylation_xml NODE_FILL_COLOR" value="java.awt.Color[r=255,g=255,b=255]"/>
    <graphics type="OCTAGON" h="15.0" w="250.0" x="1080.8692626953125" y="552.5" fill="#ffffff" width="1" outline="#000000"/>
  </node>
  <node label="NADH dehydrogenase I subunit J" id="-2047">
    <att type="string" name="canonicalName" value="NADH dehydrogenase I subunit J"/>
    <att type="string" name="CELLDESIGNER_ALIAS" value="sa40"/>
    <att type="string" name="vizmap:vv10190Oxidative_phosphorylation_xml NODE_HEIGHT" value="15.0"/>
    <att type="string" name="CELLDESIGNER_NODE_TYPE" value="PROTEIN"/>
    <att type="string" name="vizmap:vv10190Oxidative_phosphorylation_xml NODE_WIDTH" value="130.0"/>
    <att type="string" name="vizmap:vv10190Oxidative_phosphorylation_xml_me_me NODE_HEIGHT" value="15.0"/>
    <att type="string" name="vizmap:vv10190Oxidative_phosphorylation_xml_me_me NODE_SHAPE" value="OCTAGON"/>
    <att type="string" name="CELLDESIGNER_SPECIES" value="K05581"/>
    <att type="string" name="vizmap:vv10190Oxidative_phosphorylation_xml NODE_SHAPE" value="OCTAGON"/>
    <att type="string" name="vizmap:vv10190Oxidative_phosphorylation_xml_me_me NODE_WIDTH" value="130.0"/>
    <att type="string" name="vizmap:vv10190Oxidative_phosphorylation_xml NODE_FILL_COLOR" value="java.awt.Color[r=255,g=255,b=255]"/>
    <graphics type="OCTAGON" h="15.0" w="250.0" x="270.7908630371094" y="552.5" fill="#ffffff" width="1" outline="#000000"/>
  </node>
  <node label="NADH dehydrogenase I subunit K" id="-2046">
    <att type="string" name="canonicalName" value="NADH dehydrogenase I subunit K"/>
    <att type="string" name="CELLDESIGNER_ALIAS" value="sa41"/>
    <att type="string" name="vizmap:vv10190Oxidative_phosphorylation_xml NODE_HEIGHT" value="15.0"/>
    <att type="string" name="CELLDESIGNER_NODE_TYPE" value="PROTEIN"/>
    <att type="string" name="vizmap:vv10190Oxidative_phosphorylation_xml NODE_WIDTH" value="130.0"/>
    <att type="string" name="vizmap:vv10190Oxidative_phosphorylation_xml_me_me NODE_HEIGHT" value="15.0"/>
    <att type="string" name="vizmap:vv10190Oxidative_phosphorylation_xml_me_me NODE_SHAPE" value="OCTAGON"/>
    <att type="string" name="CELLDESIGNER_SPECIES" value="K05582"/>
    <att type="string" name="vizmap:vv10190Oxidative_phosphorylation_xml NODE_SHAPE" value="OCTAGON"/>
    <att type="string" name="vizmap:vv10190Oxidative_phosphorylation_xml_me_me NODE_WIDTH" value="130.0"/>
    <att type="string" name="vizmap:vv10190Oxidative_phosphorylation_xml NODE_FILL_COLOR" value="java.awt.Color[r=255,g=255,b=255]"/>
    <graphics type="OCTAGON" h="15.0" w="250.0" x="0.76470947265625" y="552.5" fill="#ffffff" width="1" outline="#000000"/>
  </node>
  <node label="NADH dehydrogenase I subunit M" id="-2045">
    <att type="string" name="canonicalName" value="NADH dehydrogenase I subunit M"/>
    <att type="string" name="CELLDESIGNER_ALIAS" value="sa43"/>
    <att type="string" name="vizmap:vv10190Oxidative_phosphorylation_xml NODE_HEIGHT" value="15.0"/>
    <att type="string" name="CELLDESIGNER_NODE_TYPE" value="PROTEIN"/>
    <att type="string" name="vizmap:vv10190Oxidative_phosphorylation_xml NODE_WIDTH" value="130.0"/>
    <att type="string" name="vizmap:vv10190Oxidative_phosphorylation_xml_me_me NODE_HEIGHT" value="15.0"/>
    <att type="string" name="vizmap:vv10190Oxidative_phosphorylation_xml_me_me NODE_SHAPE" value="OCTAGON"/>
    <att type="string" name="CELLDESIGNER_SPECIES" value="K05584"/>
    <att type="string" name="vizmap:vv10190Oxidative_phosphorylation_xml NODE_SHAPE" value="OCTAGON"/>
    <att type="string" name="vizmap:vv10190Oxidative_phosphorylation_xml_me_me NODE_WIDTH" value="130.0"/>
    <att type="string" name="vizmap:vv10190Oxidative_phosphorylation_xml NODE_FILL_COLOR" value="java.awt.Color[r=255,g=255,b=255]"/>
    <graphics type="OCTAGON" h="15.0" w="250.0" x="1890.94775390625" y="552.5" fill="#ffffff" width="1" outline="#000000"/>
  </node>
  <node label="NADH dehydrogenase I subunit N" id="-2044">
    <att type="string" name="canonicalName" value="NADH dehydrogenase I subunit N"/>
    <att type="string" name="CELLDESIGNER_ALIAS" value="sa44"/>
    <att type="string" name="vizmap:vv10190Oxidative_phosphorylation_xml NODE_HEIGHT" value="15.0"/>
    <att type="string" name="CELLDESIGNER_NODE_TYPE" value="PROTEIN"/>
    <att type="string" name="vizmap:vv10190Oxidative_phosphorylation_xml NODE_WIDTH" value="130.0"/>
    <att type="string" name="vizmap:vv10190Oxidative_phosphorylation_xml_me_me NODE_HEIGHT" value="15.0"/>
    <att type="string" name="vizmap:vv10190Oxidative_phosphorylation_xml_me_me NODE_SHAPE" value="OCTAGON"/>
    <att type="string" name="CELLDESIGNER_SPECIES" value="K05585"/>
    <att type="string" name="vizmap:vv10190Oxidative_phosphorylation_xml NODE_SHAPE" value="OCTAGON"/>
    <att type="string" name="vizmap:vv10190Oxidative_phosphorylation_xml_me_me NODE_WIDTH" value="130.0"/>
    <att type="string" name="vizmap:vv10190Oxidative_phosphorylation_xml NODE_FILL_COLOR" value="java.awt.Color[r=255,g=255,b=255]"/>
    <graphics type="OCTAGON" h="15.0" w="250.0" x="2160.973876953125" y="552.5" fill="#ffffff" width="1" outline="#000000"/>
  </node>
  <node label="NADH dehydrogenase I subunit 1" id="-2043">
    <att type="string" name="canonicalName" value="NADH dehydrogenase I subunit 1"/>
    <att type="string" name="CELLDESIGNER_ALIAS" value="sa48"/>
    <att type="string" name="vizmap:vv10190Oxidative_phosphorylation_xml NODE_HEIGHT" value="15.0"/>
    <att type="string" name="CELLDESIGNER_NODE_TYPE" value="PROTEIN"/>
    <att type="string" name="vizmap:vv10190Oxidative_phosphorylation_xml NODE_WIDTH" value="130.0"/>
    <att type="string" name="vizmap:vv10190Oxidative_phosphorylation_xml_me_me NODE_HEIGHT" value="15.0"/>
    <att type="string" name="vizmap:vv10190Oxidative_phosphorylation_xml_me_me NODE_SHAPE" value="OCTAGON"/>
    <att type="string" name="CELLDESIGNER_SPECIES" value="K05572"/>
    <att type="string" name="vizmap:vv10190Oxidative_phosphorylation_xml NODE_SHAPE" value="OCTAGON"/>
    <att type="string" name="vizmap:vv10190Oxidative_phosphorylation_xml_me_me NODE_WIDTH" value="130.0"/>
    <att type="string" name="vizmap:vv10190Oxidative_phosphorylation_xml NODE_FILL_COLOR" value="java.awt.Color[r=255,g=255,b=255]"/>
    <graphics type="OCTAGON" h="15.0" w="250.0" x="810.8431396484375" y="552.5" fill="#ffffff" width="1" outline="#000000"/>
  </node>
  <node label="NADH dehydrogenase I subunit 2" id="-2042">
    <att type="string" name="canonicalName" value="NADH dehydrogenase I subunit 2"/>
    <att type="string" name="CELLDESIGNER_ALIAS" value="sa49"/>
    <att type="string" name="vizmap:vv10190Oxidative_phosphorylation_xml NODE_HEIGHT" value="15.0"/>
    <att type="string" name="CELLDESIGNER_NODE_TYPE" value="PROTEIN"/>
    <att type="string" name="vizmap:vv10190Oxidative_phosphorylation_xml NODE_WIDTH" value="130.0"/>
    <att type="string" name="vizmap:vv10190Oxidative_phosphorylation_xml_me_me NODE_HEIGHT" value="15.0"/>
    <att type="string" name="vizmap:vv10190Oxidative_phosphorylation_xml_me_me NODE_SHAPE" value="OCTAGON"/>
    <att type="string" name="CELLDESIGNER_SPECIES" value="K05573"/>
    <att type="string" name="vizmap:vv10190Oxidative_phosphorylation_xml NODE_SHAPE" value="OCTAGON"/>
    <att type="string" name="vizmap:vv10190Oxidative_phosphorylation_xml_me_me NODE_WIDTH" value="130.0"/>
    <att type="string" name="vizmap:vv10190Oxidative_phosphorylation_xml NODE_FILL_COLOR" value="java.awt.Color[r=255,g=255,b=255]"/>
    <graphics type="OCTAGON" h="15.0" w="250.0" x="1620.9215087890625" y="552.5" fill="#ffffff" width="1" outline="#000000"/>
  </node>
  <node label="NADH dehydrogenase (ubiquinone) 1 alpha subcomplex 5" id="-2041">
    <att type="string" name="canonicalName" value="NADH dehydrogenase (ubiquinone) 1 alpha subcomplex 5"/>
    <att type="string" name="CELLDESIGNER_ALIAS" value="sa54"/>
    <att type="string" name="vizmap:vv10190Oxidative_phosphorylation_xml NODE_HEIGHT" value="15.0"/>
    <att type="string" name="CELLDESIGNER_NODE_TYPE" value="PROTEIN"/>
    <att type="string" name="vizmap:vv10190Oxidative_phosphorylation_xml NODE_WIDTH" value="130.0"/>
    <att type="string" name="vizmap:vv10190Oxidative_phosphorylation_xml_me_me NODE_HEIGHT" value="15.0"/>
    <att type="string" name="vizmap:vv10190Oxidative_phosphorylation_xml_me_me NODE_SHAPE" value="OCTAGON"/>
    <att type="string" name="CELLDESIGNER_SPECIES" value="K03949"/>
    <att type="string" name="vizmap:vv10190Oxidative_phosphorylation_xml NODE_SHAPE" value="OCTAGON"/>
    <att type="string" name="vizmap:vv10190Oxidative_phosphorylation_xml_me_me NODE_WIDTH" value="130.0"/>
    <att type="string" name="vizmap:vv10190Oxidative_phosphorylation_xml NODE_FILL_COLOR" value="java.awt.Color[r=255,g=255,b=255]"/>
    <graphics type="OCTAGON" h="15.0" w="250.0" x="3.18182373046875" y="835.5" fill="#ffffff" width="1" outline="#000000"/>
  </node>
  <node label="NADH dehydrogenase (ubiquinone) 1 alpha subcomplex 6" id="-2040">
    <att type="string" name="canonicalName" value="NADH dehydrogenase (ubiquinone) 1 alpha subcomplex 6"/>
    <att type="string" name="CELLDESIGNER_ALIAS" value="sa55"/>
    <att type="string" name="vizmap:vv10190Oxidative_phosphorylation_xml NODE_HEIGHT" value="15.0"/>
    <att type="string" name="CELLDESIGNER_NODE_TYPE" value="PROTEIN"/>
    <att type="string" name="vizmap:vv10190Oxidative_phosphorylation_xml NODE_WIDTH" value="130.0"/>
    <att type="string" name="vizmap:vv10190Oxidative_phosphorylation_xml_me_me NODE_HEIGHT" value="15.0"/>
    <att type="string" name="vizmap:vv10190Oxidative_phosphorylation_xml_me_me NODE_SHAPE" value="OCTAGON"/>
    <att type="string" name="CELLDESIGNER_SPECIES" value="K03950"/>
    <att type="string" name="vizmap:vv10190Oxidative_phosphorylation_xml NODE_SHAPE" value="OCTAGON"/>
    <att type="string" name="vizmap:vv10190Oxidative_phosphorylation_xml_me_me NODE_WIDTH" value="130.0"/>
    <att type="string" name="vizmap:vv10190Oxidative_phosphorylation_xml NODE_FILL_COLOR" value="java.awt.Color[r=255,g=255,b=255]"/>
    <graphics type="OCTAGON" h="15.0" w="250.0" x="272.7878723144531" y="835.5" fill="#ffffff" width="1" outline="#000000"/>
  </node>
  <node label="NADH dehydrogenase (ubiquinone) 1 alpha subcomplex 9" id="-2039">
    <att type="string" name="canonicalName" value="NADH dehydrogenase (ubiquinone) 1 alpha subcomplex 9"/>
    <att type="string" name="CELLDESIGNER_ALIAS" value="sa59"/>
    <att type="string" name="vizmap:vv10190Oxidative_phosphorylation_xml NODE_HEIGHT" value="15.0"/>
    <att type="string" name="CELLDESIGNER_NODE_TYPE" value="PROTEIN"/>
    <att type="string" name="vizmap:vv10190Oxidative_phosphorylation_xml NODE_WIDTH" value="130.0"/>
    <att type="string" name="vizmap:vv10190Oxidative_phosphorylation_xml_me_me NODE_HEIGHT" value="15.0"/>
    <att type="string" name="vizmap:vv10190Oxidative_phosphorylation_xml_me_me NODE_SHAPE" value="OCTAGON"/>
    <att type="string" name="CELLDESIGNER_SPECIES" value="K03953"/>
    <att type="string" name="vizmap:vv10190Oxidative_phosphorylation_xml NODE_SHAPE" value="OCTAGON"/>
    <att type="string" name="vizmap:vv10190Oxidative_phosphorylation_xml_me_me NODE_WIDTH" value="130.0"/>
    <att type="string" name="vizmap:vv10190Oxidative_phosphorylation_xml NODE_FILL_COLOR" value="java.awt.Color[r=255,g=255,b=255]"/>
    <graphics type="OCTAGON" h="15.0" w="250.0" x="542.3939208984375" y="835.5" fill="#ffffff" width="1" outline="#000000"/>
  </node>
  <node label="NADH-ubiquinone oxidoreductase subunit" id="-2038">
    <att type="string" name="canonicalName" value="NADH-ubiquinone oxidoreductase subunit"/>
    <att type="string" name="CELLDESIGNER_ALIAS" value="sa62"/>
    <att type="string" name="vizmap:vv10190Oxidative_phosphorylation_xml NODE_HEIGHT" value="15.0"/>
    <att type="string" name="CELLDESIGNER_NODE_TYPE" value="PROTEIN"/>
    <att type="string" name="vizmap:vv10190Oxidative_phosphorylation_xml NODE_WIDTH" value="130.0"/>
    <att type="string" name="vizmap:vv10190Oxidative_phosphorylation_xml_me_me NODE_HEIGHT" value="15.0"/>
    <att type="string" name="vizmap:vv10190Oxidative_phosphorylation_xml_me_me NODE_SHAPE" value="OCTAGON"/>
    <att type="string" name="CELLDESIGNER_SPECIES" value="K03956"/>
    <att type="string" name="vizmap:vv10190Oxidative_phosphorylation_xml NODE_SHAPE" value="OCTAGON"/>
    <att type="string" name="vizmap:vv10190Oxidative_phosphorylation_xml_me_me NODE_WIDTH" value="130.0"/>
    <att type="string" name="vizmap:vv10190Oxidative_phosphorylation_xml NODE_FILL_COLOR" value="java.awt.Color[r=255,g=255,b=255]"/>
    <graphics type="OCTAGON" h="15.0" w="250.0" x="812.0" y="835.5" fill="#ffffff" width="1" outline="#000000"/>
  </node>
  <node label="NADH dehydrogenase (ubiquinone) 1 beta subcomplex 7" id="-2037">
    <att type="string" name="canonicalName" value="NADH dehydrogenase (ubiquinone) 1 beta subcomplex 7"/>
    <att type="string" name="CELLDESIGNER_ALIAS" value="sa69"/>
    <att type="string" name="vizmap:vv10190Oxidative_phosphorylation_xml NODE_HEIGHT" value="15.0"/>
    <att type="string" name="CELLDESIGNER_NODE_TYPE" value="PROTEIN"/>
    <att type="string" name="vizmap:vv10190Oxidative_phosphorylation_xml NODE_WIDTH" value="130.0"/>
    <att type="string" name="vizmap:vv10190Oxidative_phosphorylation_xml_me_me NODE_HEIGHT" value="15.0"/>
    <att type="string" name="vizmap:vv10190Oxidative_phosphorylation_xml_me_me NODE_SHAPE" value="OCTAGON"/>
    <att type="string" name="CELLDESIGNER_SPECIES" value="K03963"/>
    <att type="string" name="vizmap:vv10190Oxidative_phosphorylation_xml NODE_SHAPE" value="OCTAGON"/>
    <att type="string" name="vizmap:vv10190Oxidative_phosphorylation_xml_me_me NODE_WIDTH" value="130.0"/>
    <att type="string" name="vizmap:vv10190Oxidative_phosphorylation_xml NODE_FILL_COLOR" value="java.awt.Color[r=255,g=255,b=255]"/>
    <graphics type="OCTAGON" h="15.0" w="250.0" x="17.545455932617188" y="913.1363525390625" fill="#ffffff" width="1" outline="#000000"/>
  </node>
  <node label="NADH dehydrogenase (ubiquinone) 1 beta subcomplex 9" id="-2036">
    <att type="string" name="canonicalName" value="NADH dehydrogenase (ubiquinone) 1 beta subcomplex 9"/>
    <att type="string" name="CELLDESIGNER_ALIAS" value="sa71"/>
    <att type="string" name="vizmap:vv10190Oxidative_phosphorylation_xml NODE_HEIGHT" value="15.0"/>
    <att type="string" name="CELLDESIGNER_NODE_TYPE" value="PROTEIN"/>
    <att type="string" name="vizmap:vv10190Oxidative_phosphorylation_xml NODE_WIDTH" value="130.0"/>
    <att type="string" name="vizmap:vv10190Oxidative_phosphorylation_xml_me_me NODE_HEIGHT" value="15.0"/>
    <att type="string" name="vizmap:vv10190Oxidative_phosphorylation_xml_me_me NODE_SHAPE" value="OCTAGON"/>
    <att type="string" name="CELLDESIGNER_SPECIES" value="K03965"/>
    <att type="string" name="vizmap:vv10190Oxidative_phosphorylation_xml NODE_SHAPE" value="OCTAGON"/>
    <att type="string" name="vizmap:vv10190Oxidative_phosphorylation_xml_me_me NODE_WIDTH" value="130.0"/>
    <att type="string" name="vizmap:vv10190Oxidative_phosphorylation_xml NODE_FILL_COLOR" value="java.awt.Color[r=255,g=255,b=255]"/>
    <graphics type="OCTAGON" h="15.0" w="250.0" x="287.18182373046875" y="913.1363525390625" fill="#ffffff" width="1" outline="#000000"/>
  </node>
  <node label="NADH dehydrogenase (ubiquinone) 1 beta subcomplex 10" id="-2035">
    <att type="string" name="canonicalName" value="NADH dehydrogenase (ubiquinone) 1 beta subcomplex 10"/>
    <att type="string" name="CELLDESIGNER_ALIAS" value="sa72"/>
    <att type="string" name="vizmap:vv10190Oxidative_phosphorylation_xml NODE_HEIGHT" value="15.0"/>
    <att type="string" name="CELLDESIGNER_NODE_TYPE" value="PROTEIN"/>
    <att type="string" name="vizmap:vv10190Oxidative_phosphorylation_xml NODE_WIDTH" value="130.0"/>
    <att type="string" name="vizmap:vv10190Oxidative_phosphorylation_xml_me_me NODE_HEIGHT" value="15.0"/>
    <att type="string" name="vizmap:vv10190Oxidative_phosphorylation_xml_me_me NODE_SHAPE" value="OCTAGON"/>
    <att type="string" name="CELLDESIGNER_SPECIES" value="K03966"/>
    <att type="string" name="vizmap:vv10190Oxidative_phosphorylation_xml NODE_SHAPE" value="OCTAGON"/>
    <att type="string" name="vizmap:vv10190Oxidative_phosphorylation_xml_me_me NODE_WIDTH" value="130.0"/>
    <att type="string" name="vizmap:vv10190Oxidative_phosphorylation_xml NODE_FILL_COLOR" value="java.awt.Color[r=255,g=255,b=255]"/>
    <graphics type="OCTAGON" h="15.0" w="250.0" x="556.8181762695312" y="913.1363525390625" fill="#ffffff" width="1" outline="#000000"/>
  </node>
  <node label="succinate dehydrogenase (ubiquinone) flavoprotein subunit precursor" id="-2034">
    <att type="string" name="canonicalName" value="succinate dehydrogenase (ubiquinone) flavoprotein subunit precursor"/>
    <att type="string" name="CELLDESIGNER_ALIAS" value="sa75"/>
    <att type="string" name="vizmap:vv10190Oxidative_phosphorylation_xml NODE_HEIGHT" value="15.0"/>
    <att type="string" name="CELLDESIGNER_NODE_TYPE" value="PROTEIN"/>
    <att type="string" name="vizmap:vv10190Oxidative_phosphorylation_xml NODE_WIDTH" value="130.0"/>
    <att type="string" name="vizmap:vv10190Oxidative_phosphorylation_xml_me_me NODE_HEIGHT" value="15.0"/>
    <att type="string" name="vizmap:vv10190Oxidative_phosphorylation_xml_me_me NODE_SHAPE" value="OCTAGON"/>
    <att type="string" name="CELLDESIGNER_SPECIES" value="K00234"/>
    <att type="string" name="vizmap:vv10190Oxidative_phosphorylation_xml NODE_SHAPE" value="OCTAGON"/>
    <att type="string" name="vizmap:vv10190Oxidative_phosphorylation_xml_me_me NODE_WIDTH" value="130.0"/>
    <att type="string" name="vizmap:vv10190Oxidative_phosphorylation_xml NODE_FILL_COLOR" value="java.awt.Color[r=255,g=255,b=255]"/>
    <graphics type="OCTAGON" h="15.0" w="250.0" x="53.0" y="970.5" fill="#ffffff" width="1" outline="#000000"/>
  </node>
  <node label="ubiquinol-cytochrome c reductase iron-sulfur subunit" id="-2033">
    <att type="string" name="canonicalName" value="ubiquinol-cytochrome c reductase iron-sulfur subunit"/>
    <att type="string" name="CELLDESIGNER_ALIAS" value="sa87"/>
    <att type="string" name="vizmap:vv10190Oxidative_phosphorylation_xml NODE_HEIGHT" value="15.0"/>
    <att type="string" name="CELLDESIGNER_NODE_TYPE" value="PROTEIN"/>
    <att type="string" name="vizmap:vv10190Oxidative_phosphorylation_xml NODE_WIDTH" value="130.0"/>
    <att type="string" name="vizmap:vv10190Oxidative_phosphorylation_xml_me_me NODE_HEIGHT" value="15.0"/>
    <att type="string" name="vizmap:vv10190Oxidative_phosphorylation_xml_me_me NODE_SHAPE" value="OCTAGON"/>
    <att type="string" name="CELLDESIGNER_SPECIES" value="K00411"/>
    <att type="string" name="vizmap:vv10190Oxidative_phosphorylation_xml NODE_SHAPE" value="OCTAGON"/>
    <att type="string" name="vizmap:vv10190Oxidative_phosphorylation_xml_me_me NODE_WIDTH" value="130.0"/>
    <att type="string" name="vizmap:vv10190Oxidative_phosphorylation_xml NODE_FILL_COLOR" value="java.awt.Color[r=255,g=255,b=255]"/>
    <graphics type="OCTAGON" h="15.0" w="250.0" x="2.0" y="1120.5" fill="#ffffff" width="1" outline="#000000"/>
  </node>
  <node label="ubiquinol-cytochrome c reductase cytochrome b subunit" id="-2032">
    <att type="string" name="canonicalName" value="ubiquinol-cytochrome c reductase cytochrome b subunit"/>
    <att type="string" name="CELLDESIGNER_ALIAS" value="sa88"/>
    <att type="string" name="vizmap:vv10190Oxidative_phosphorylation_xml NODE_HEIGHT" value="15.0"/>
    <att type="string" name="CELLDESIGNER_NODE_TYPE" value="PROTEIN"/>
    <att type="string" name="vizmap:vv10190Oxidative_phosphorylation_xml NODE_WIDTH" value="130.0"/>
    <att type="string" name="vizmap:vv10190Oxidative_phosphorylation_xml_me_me NODE_HEIGHT" value="15.0"/>
    <att type="string" name="vizmap:vv10190Oxidative_phosphorylation_xml_me_me NODE_SHAPE" value="OCTAGON"/>
    <att type="string" name="CELLDESIGNER_SPECIES" value="K00412"/>
    <att type="string" name="vizmap:vv10190Oxidative_phosphorylation_xml NODE_SHAPE" value="OCTAGON"/>
    <att type="string" name="vizmap:vv10190Oxidative_phosphorylation_xml_me_me NODE_WIDTH" value="130.0"/>
    <att type="string" name="vizmap:vv10190Oxidative_phosphorylation_xml NODE_FILL_COLOR" value="java.awt.Color[r=255,g=255,b=255]"/>
    <graphics type="OCTAGON" h="15.0" w="250.0" x="270.0" y="1120.5" fill="#ffffff" width="1" outline="#000000"/>
  </node>
  <node label="ubiquinol-cytochrome c reductase cytochrome c1 subunit" id="-2031">
    <att type="string" name="canonicalName" value="ubiquinol-cytochrome c reductase cytochrome c1 subunit"/>
    <att type="string" name="CELLDESIGNER_ALIAS" value="sa89"/>
    <att type="string" name="vizmap:vv10190Oxidative_phosphorylation_xml NODE_HEIGHT" value="15.0"/>
    <att type="string" name="CELLDESIGNER_NODE_TYPE" value="PROTEIN"/>
    <att type="string" name="vizmap:vv10190Oxidative_phosphorylation_xml NODE_WIDTH" value="130.0"/>
    <att type="string" name="vizmap:vv10190Oxidative_phosphorylation_xml_me_me NODE_HEIGHT" value="15.0"/>
    <att type="string" name="vizmap:vv10190Oxidative_phosphorylation_xml_me_me NODE_SHAPE" value="OCTAGON"/>
    <att type="string" name="CELLDESIGNER_SPECIES" value="K00413"/>
    <att type="string" name="vizmap:vv10190Oxidative_phosphorylation_xml NODE_SHAPE" value="OCTAGON"/>
    <att type="string" name="vizmap:vv10190Oxidative_phosphorylation_xml_me_me NODE_WIDTH" value="130.0"/>
    <att type="string" name="vizmap:vv10190Oxidative_phosphorylation_xml NODE_FILL_COLOR" value="java.awt.Color[r=255,g=255,b=255]"/>
    <graphics type="OCTAGON" h="15.0" w="250.0" x="543.0" y="1120.5" fill="#ffffff" width="1" outline="#000000"/>
  </node>
  <node label="ubiquinol-cytochrome c reductase subunit 6" id="-2030">
    <att type="string" name="canonicalName" value="ubiquinol-cytochrome c reductase subunit 6"/>
    <att type="string" name="CELLDESIGNER_ALIAS" value="sa99"/>
    <att type="string" name="vizmap:vv10190Oxidative_phosphorylation_xml NODE_HEIGHT" value="15.0"/>
    <att type="string" name="CELLDESIGNER_NODE_TYPE" value="PROTEIN"/>
    <att type="string" name="vizmap:vv10190Oxidative_phosphorylation_xml NODE_WIDTH" value="130.0"/>
    <att type="string" name="vizmap:vv10190Oxidative_phosphorylation_xml_me_me NODE_HEIGHT" value="15.0"/>
    <att type="string" name="vizmap:vv10190Oxidative_phosphorylation_xml_me_me NODE_SHAPE" value="OCTAGON"/>
    <att type="string" name="CELLDESIGNER_SPECIES" value="K00416"/>
    <att type="string" name="vizmap:vv10190Oxidative_phosphorylation_xml NODE_SHAPE" value="OCTAGON"/>
    <att type="string" name="vizmap:vv10190Oxidative_phosphorylation_xml_me_me NODE_WIDTH" value="130.0"/>
    <att type="string" name="vizmap:vv10190Oxidative_phosphorylation_xml NODE_FILL_COLOR" value="java.awt.Color[r=255,g=255,b=255]"/>
    <graphics type="OCTAGON" h="15.0" w="250.0" x="3.0" y="1203.5" fill="#ffffff" width="1" outline="#000000"/>
  </node>
  <node label="ubiquinol-cytochrome c reductase subunit 7" id="-2029">
    <att type="string" name="canonicalName" value="ubiquinol-cytochrome c reductase subunit 7"/>
    <att type="string" name="CELLDESIGNER_ALIAS" value="sa100"/>
    <att type="string" name="vizmap:vv10190Oxidative_phosphorylation_xml NODE_HEIGHT" value="15.0"/>
    <att type="string" name="CELLDESIGNER_NODE_TYPE" value="PROTEIN"/>
    <att type="string" name="vizmap:vv10190Oxidative_phosphorylation_xml NODE_WIDTH" value="130.0"/>
    <att type="string" name="vizmap:vv10190Oxidative_phosphorylation_xml_me_me NODE_HEIGHT" value="15.0"/>
    <att type="string" name="vizmap:vv10190Oxidative_phosphorylation_xml_me_me NODE_SHAPE" value="OCTAGON"/>
    <att type="string" name="CELLDESIGNER_SPECIES" value="K00417"/>
    <att type="string" name="vizmap:vv10190Oxidative_phosphorylation_xml NODE_SHAPE" value="OCTAGON"/>
    <att type="string" name="vizmap:vv10190Oxidative_phosphorylation_xml_me_me NODE_WIDTH" value="130.0"/>
    <att type="string" name="vizmap:vv10190Oxidative_phosphorylation_xml NODE_FILL_COLOR" value="java.awt.Color[r=255,g=255,b=255]"/>
    <graphics type="OCTAGON" h="15.0" w="250.0" x="272.3333435058594" y="1203.5" fill="#ffffff" width="1" outline="#000000"/>
  </node>
  <node label="ubiquinol-cytochrome c reductase subunit 8" id="-2028">
    <att type="string" name="canonicalName" value="ubiquinol-cytochrome c reductase subunit 8"/>
    <att type="string" name="CELLDESIGNER_ALIAS" value="sa101"/>
    <att type="string" name="vizmap:vv10190Oxidative_phosphorylation_xml NODE_HEIGHT" value="15.0"/>
    <att type="string" name="CELLDESIGNER_NODE_TYPE" value="PROTEIN"/>
    <att type="string" name="vizmap:vv10190Oxidative_phosphorylation_xml NODE_WIDTH" value="130.0"/>
    <att type="string" name="vizmap:vv10190Oxidative_phosphorylation_xml_me_me NODE_HEIGHT" value="15.0"/>
    <att type="string" name="vizmap:vv10190Oxidative_phosphorylation_xml_me_me NODE_SHAPE" value="OCTAGON"/>
    <att type="string" name="CELLDESIGNER_SPECIES" value="K00418"/>
    <att type="string" name="vizmap:vv10190Oxidative_phosphorylation_xml NODE_SHAPE" value="OCTAGON"/>
    <att type="string" name="vizmap:vv10190Oxidative_phosphorylation_xml_me_me NODE_WIDTH" value="130.0"/>
    <att type="string" name="vizmap:vv10190Oxidative_phosphorylation_xml NODE_FILL_COLOR" value="java.awt.Color[r=255,g=255,b=255]"/>
    <graphics type="OCTAGON" h="15.0" w="250.0" x="541.6666870117188" y="1203.5" fill="#ffffff" width="1" outline="#000000"/>
  </node>
  <node label="ubiquinol-cytochrome c reductase subunit 9" id="-2027">
    <att type="string" name="canonicalName" value="ubiquinol-cytochrome c reductase subunit 9"/>
    <att type="string" name="CELLDESIGNER_ALIAS" value="sa102"/>
    <att type="string" name="vizmap:vv10190Oxidative_phosphorylation_xml NODE_HEIGHT" value="15.0"/>
    <att type="string" name="CELLDESIGNER_NODE_TYPE" value="PROTEIN"/>
    <att type="string" name="vizmap:vv10190Oxidative_phosphorylation_xml NODE_WIDTH" value="130.0"/>
    <att type="string" name="vizmap:vv10190Oxidative_phosphorylation_xml_me_me NODE_HEIGHT" value="15.0"/>
    <att type="string" name="vizmap:vv10190Oxidative_phosphorylation_xml_me_me NODE_SHAPE" value="OCTAGON"/>
    <att type="string" name="CELLDESIGNER_SPECIES" value="K00419"/>
    <att type="string" name="vizmap:vv10190Oxidative_phosphorylation_xml NODE_SHAPE" value="OCTAGON"/>
    <att type="string" name="vizmap:vv10190Oxidative_phosphorylation_xml_me_me NODE_WIDTH" value="130.0"/>
    <att type="string" name="vizmap:vv10190Oxidative_phosphorylation_xml NODE_FILL_COLOR" value="java.awt.Color[r=255,g=255,b=255]"/>
    <graphics type="OCTAGON" h="15.0" w="250.0" x="811.0" y="1203.5" fill="#ffffff" width="1" outline="#000000"/>
  </node>
  <node label="cytochrome c oxidase subunit I" id="-2026">
    <att type="string" name="canonicalName" value="cytochrome c oxidase subunit I"/>
    <att type="string" name="CELLDESIGNER_ALIAS" value="sa105"/>
    <att type="string" name="vizmap:vv10190Oxidative_phosphorylation_xml NODE_HEIGHT" value="15.0"/>
    <att type="string" name="CELLDESIGNER_NODE_TYPE" value="PROTEIN"/>
    <att type="string" name="vizmap:vv10190Oxidative_phosphorylation_xml NODE_WIDTH" value="130.0"/>
    <att type="string" name="vizmap:vv10190Oxidative_phosphorylation_xml_me_me NODE_HEIGHT" value="15.0"/>
    <att type="string" name="vizmap:vv10190Oxidative_phosphorylation_xml_me_me NODE_SHAPE" value="OCTAGON"/>
    <att type="string" name="CELLDESIGNER_SPECIES" value="K02256"/>
    <att type="string" name="vizmap:vv10190Oxidative_phosphorylation_xml NODE_SHAPE" value="OCTAGON"/>
    <att type="string" name="vizmap:vv10190Oxidative_phosphorylation_xml_me_me NODE_WIDTH" value="130.0"/>
    <att type="string" name="vizmap:vv10190Oxidative_phosphorylation_xml NODE_FILL_COLOR" value="java.awt.Color[r=255,g=255,b=255]"/>
    <graphics type="OCTAGON" h="15.0" w="250.0" x="1401.8582763671875" y="1194.5" fill="#ffffff" width="1" outline="#000000"/>
  </node>
  <node label="cytochrome c oxidase subunit XI assembly protein" id="-2025">
    <att type="string" name="canonicalName" value="cytochrome c oxidase subunit XI assembly protein"/>
    <att type="string" name="CELLDESIGNER_ALIAS" value="sa106"/>
    <att type="string" name="vizmap:vv10190Oxidative_phosphorylation_xml NODE_HEIGHT" value="15.0"/>
    <att type="string" name="CELLDESIGNER_NODE_TYPE" value="PROTEIN"/>
    <att type="string" name="vizmap:vv10190Oxidative_phosphorylation_xml NODE_WIDTH" value="130.0"/>
    <att type="string" name="vizmap:vv10190Oxidative_phosphorylation_xml_me_me NODE_HEIGHT" value="15.0"/>
    <att type="string" name="vizmap:vv10190Oxidative_phosphorylation_xml_me_me NODE_SHAPE" value="OCTAGON"/>
    <att type="string" name="CELLDESIGNER_SPECIES" value="K02258"/>
    <att type="string" name="vizmap:vv10190Oxidative_phosphorylation_xml NODE_SHAPE" value="OCTAGON"/>
    <att type="string" name="vizmap:vv10190Oxidative_phosphorylation_xml_me_me NODE_WIDTH" value="130.0"/>
    <att type="string" name="vizmap:vv10190Oxidative_phosphorylation_xml NODE_FILL_COLOR" value="java.awt.Color[r=255,g=255,b=255]"/>
    <graphics type="OCTAGON" h="15.0" w="250.0" x="1873.0" y="1252.5" fill="#ffffff" width="1" outline="#000000"/>
  </node>
  <node label="cytochrome c oxidase subunit XVII assembly protein" id="-2024">
    <att type="string" name="canonicalName" value="cytochrome c oxidase subunit XVII assembly protein"/>
    <att type="string" name="CELLDESIGNER_ALIAS" value="sa108"/>
    <att type="string" name="vizmap:vv10190Oxidative_phosphorylation_xml NODE_HEIGHT" value="15.0"/>
    <att type="string" name="CELLDESIGNER_NODE_TYPE" value="PROTEIN"/>
    <att type="string" name="vizmap:vv10190Oxidative_phosphorylation_xml NODE_WIDTH" value="130.0"/>
    <att type="string" name="vizmap:vv10190Oxidative_phosphorylation_xml_me_me NODE_HEIGHT" value="15.0"/>
    <att type="string" name="vizmap:vv10190Oxidative_phosphorylation_xml_me_me NODE_SHAPE" value="OCTAGON"/>
    <att type="string" name="CELLDESIGNER_SPECIES" value="K02260"/>
    <att type="string" name="vizmap:vv10190Oxidative_phosphorylation_xml NODE_SHAPE" value="OCTAGON"/>
    <att type="string" name="vizmap:vv10190Oxidative_phosphorylation_xml_me_me NODE_WIDTH" value="130.0"/>
    <att type="string" name="vizmap:vv10190Oxidative_phosphorylation_xml NODE_FILL_COLOR" value="java.awt.Color[r=255,g=255,b=255]"/>
    <graphics type="OCTAGON" h="15.0" w="250.0" x="3013.408447265625" y="1194.5" fill="#ffffff" width="1" outline="#000000"/>
  </node>
  <node label="cytochrome c oxidase subunit II" id="-2023">
    <att type="string" name="canonicalName" value="cytochrome c oxidase subunit II"/>
    <att type="string" name="CELLDESIGNER_ALIAS" value="sa109"/>
    <att type="string" name="vizmap:vv10190Oxidative_phosphorylation_xml NODE_HEIGHT" value="15.0"/>
    <att type="string" name="CELLDESIGNER_NODE_TYPE" value="PROTEIN"/>
    <att type="string" name="vizmap:vv10190Oxidative_phosphorylation_xml NODE_WIDTH" value="130.0"/>
    <att type="string" name="vizmap:vv10190Oxidative_phosphorylation_xml_me_me NODE_HEIGHT" value="15.0"/>
    <att type="string" name="vizmap:vv10190Oxidative_phosphorylation_xml_me_me NODE_SHAPE" value="OCTAGON"/>
    <att type="string" name="CELLDESIGNER_SPECIES" value="K02261"/>
    <att type="string" name="vizmap:vv10190Oxidative_phosphorylation_xml NODE_SHAPE" value="OCTAGON"/>
    <att type="string" name="vizmap:vv10190Oxidative_phosphorylation_xml_me_me NODE_WIDTH" value="130.0"/>
    <att type="string" name="vizmap:vv10190Oxidative_phosphorylation_xml NODE_FILL_COLOR" value="java.awt.Color[r=255,g=255,b=255]"/>
    <graphics type="OCTAGON" h="15.0" w="250.0" x="1670.449951171875" y="1194.5" fill="#ffffff" width="1" outline="#000000"/>
  </node>
  <node label="cytochrome c oxidase subunit III" id="-2022">
    <att type="string" name="canonicalName" value="cytochrome c oxidase subunit III"/>
    <att type="string" name="CELLDESIGNER_ALIAS" value="sa110"/>
    <att type="string" name="vizmap:vv10190Oxidative_phosphorylation_xml NODE_HEIGHT" value="15.0"/>
    <att type="string" name="CELLDESIGNER_NODE_TYPE" value="PROTEIN"/>
    <att type="string" name="vizmap:vv10190Oxidative_phosphorylation_xml NODE_WIDTH" value="130.0"/>
    <att type="string" name="vizmap:vv10190Oxidative_phosphorylation_xml_me_me NODE_HEIGHT" value="15.0"/>
    <att type="string" name="vizmap:vv10190Oxidative_phosphorylation_xml_me_me NODE_SHAPE" value="OCTAGON"/>
    <att type="string" name="CELLDESIGNER_SPECIES" value="K02262"/>
    <att type="string" name="vizmap:vv10190Oxidative_phosphorylation_xml NODE_SHAPE" value="OCTAGON"/>
    <att type="string" name="vizmap:vv10190Oxidative_phosphorylation_xml_me_me NODE_WIDTH" value="130.0"/>
    <att type="string" name="vizmap:vv10190Oxidative_phosphorylation_xml NODE_FILL_COLOR" value="java.awt.Color[r=255,g=255,b=255]"/>
    <graphics type="OCTAGON" h="15.0" w="250.0" x="1133.2667236328125" y="1194.5" fill="#ffffff" width="1" outline="#000000"/>
  </node>
  <node label="cytochrome c oxidase subunit Vb" id="-2021">
    <att type="string" name="canonicalName" value="cytochrome c oxidase subunit Vb"/>
    <att type="string" name="CELLDESIGNER_ALIAS" value="sa113"/>
    <att type="string" name="vizmap:vv10190Oxidative_phosphorylation_xml NODE_HEIGHT" value="15.0"/>
    <att type="string" name="CELLDESIGNER_NODE_TYPE" value="PROTEIN"/>
    <att type="string" name="vizmap:vv10190Oxidative_phosphorylation_xml NODE_WIDTH" value="130.0"/>
    <att type="string" name="vizmap:vv10190Oxidative_phosphorylation_xml_me_me NODE_HEIGHT" value="15.0"/>
    <att type="string" name="vizmap:vv10190Oxidative_phosphorylation_xml_me_me NODE_SHAPE" value="OCTAGON"/>
    <att type="string" name="CELLDESIGNER_SPECIES" value="K02265"/>
    <att type="string" name="vizmap:vv10190Oxidative_phosphorylation_xml NODE_SHAPE" value="OCTAGON"/>
    <att type="string" name="vizmap:vv10190Oxidative_phosphorylation_xml_me_me NODE_WIDTH" value="130.0"/>
    <att type="string" name="vizmap:vv10190Oxidative_phosphorylation_xml NODE_FILL_COLOR" value="java.awt.Color[r=255,g=255,b=255]"/>
    <graphics type="OCTAGON" h="15.0" w="250.0" x="1939.04150390625" y="1194.5" fill="#ffffff" width="1" outline="#000000"/>
  </node>
  <node label="cytochrome c oxidase subunit VIa" id="-2020">
    <att type="string" name="canonicalName" value="cytochrome c oxidase subunit VIa"/>
    <att type="string" name="CELLDESIGNER_ALIAS" value="sa114"/>
    <att type="string" name="vizmap:vv10190Oxidative_phosphorylation_xml NODE_HEIGHT" value="15.0"/>
    <att type="string" name="CELLDESIGNER_NODE_TYPE" value="PROTEIN"/>
    <att type="string" name="vizmap:vv10190Oxidative_phosphorylation_xml NODE_WIDTH" value="130.0"/>
    <att type="string" name="vizmap:vv10190Oxidative_phosphorylation_xml_me_me NODE_HEIGHT" value="15.0"/>
    <att type="string" name="vizmap:vv10190Oxidative_phosphorylation_xml_me_me NODE_SHAPE" value="OCTAGON"/>
    <att type="string" name="CELLDESIGNER_SPECIES" value="K02266"/>
    <att type="string" name="vizmap:vv10190Oxidative_phosphorylation_xml NODE_SHAPE" value="OCTAGON"/>
    <att type="string" name="vizmap:vv10190Oxidative_phosphorylation_xml_me_me NODE_WIDTH" value="130.0"/>
    <att type="string" name="vizmap:vv10190Oxidative_phosphorylation_xml NODE_FILL_COLOR" value="java.awt.Color[r=255,g=255,b=255]"/>
    <graphics type="OCTAGON" h="15.0" w="250.0" x="2207.63330078125" y="1194.5" fill="#ffffff" width="1" outline="#000000"/>
  </node>
  <node label="cytochrome c oxidase subunit VIb" id="-2019">
    <att type="string" name="canonicalName" value="cytochrome c oxidase subunit VIb"/>
    <att type="string" name="CELLDESIGNER_ALIAS" value="sa115"/>
    <att type="string" name="vizmap:vv10190Oxidative_phosphorylation_xml NODE_HEIGHT" value="15.0"/>
    <att type="string" name="CELLDESIGNER_NODE_TYPE" value="PROTEIN"/>
    <att type="string" name="vizmap:vv10190Oxidative_phosphorylation_xml NODE_WIDTH" value="130.0"/>
    <att type="string" name="vizmap:vv10190Oxidative_phosphorylation_xml_me_me NODE_HEIGHT" value="15.0"/>
    <att type="string" name="vizmap:vv10190Oxidative_phosphorylation_xml_me_me NODE_SHAPE" value="OCTAGON"/>
    <att type="string" name="CELLDESIGNER_SPECIES" value="K02267"/>
    <att type="string" name="vizmap:vv10190Oxidative_phosphorylation_xml NODE_SHAPE" value="OCTAGON"/>
    <att type="string" name="vizmap:vv10190Oxidative_phosphorylation_xml_me_me NODE_WIDTH" value="130.0"/>
    <att type="string" name="vizmap:vv10190Oxidative_phosphorylation_xml NODE_FILL_COLOR" value="java.awt.Color[r=255,g=255,b=255]"/>
    <graphics type="OCTAGON" h="15.0" w="250.0" x="2476.22509765625" y="1194.5" fill="#ffffff" width="1" outline="#000000"/>
  </node>
  <node label="cytochrome c oxidase subunit VIIa" id="-2018">
    <att type="string" name="canonicalName" value="cytochrome c oxidase subunit VIIa"/>
    <att type="string" name="CELLDESIGNER_ALIAS" value="sa118"/>
    <att type="string" name="vizmap:vv10190Oxidative_phosphorylation_xml NODE_HEIGHT" value="15.0"/>
    <att type="string" name="CELLDESIGNER_NODE_TYPE" value="PROTEIN"/>
    <att type="string" name="vizmap:vv10190Oxidative_phosphorylation_xml NODE_WIDTH" value="130.0"/>
    <att type="string" name="vizmap:vv10190Oxidative_phosphorylation_xml_me_me NODE_HEIGHT" value="15.0"/>
    <att type="string" name="vizmap:vv10190Oxidative_phosphorylation_xml_me_me NODE_SHAPE" value="OCTAGON"/>
    <att type="string" name="CELLDESIGNER_SPECIES" value="K02270"/>
    <att type="string" name="vizmap:vv10190Oxidative_phosphorylation_xml NODE_SHAPE" value="OCTAGON"/>
    <att type="string" name="vizmap:vv10190Oxidative_phosphorylation_xml_me_me NODE_WIDTH" value="130.0"/>
    <att type="string" name="vizmap:vv10190Oxidative_phosphorylation_xml NODE_FILL_COLOR" value="java.awt.Color[r=255,g=255,b=255]"/>
    <graphics type="OCTAGON" h="15.0" w="250.0" x="2744.816650390625" y="1194.5" fill="#ffffff" width="1" outline="#000000"/>
  </node>
  <node label="cytochrome o ubiquinol oxidase subunit III" id="-2017">
    <att type="string" name="canonicalName" value="cytochrome o ubiquinol oxidase subunit III"/>
    <att type="string" name="CELLDESIGNER_ALIAS" value="sa124"/>
    <att type="string" name="vizmap:vv10190Oxidative_phosphorylation_xml NODE_HEIGHT" value="15.0"/>
    <att type="string" name="CELLDESIGNER_NODE_TYPE" value="PROTEIN"/>
    <att type="string" name="vizmap:vv10190Oxidative_phosphorylation_xml NODE_WIDTH" value="130.0"/>
    <att type="string" name="vizmap:vv10190Oxidative_phosphorylation_xml_me_me NODE_HEIGHT" value="15.0"/>
    <att type="string" name="vizmap:vv10190Oxidative_phosphorylation_xml_me_me NODE_SHAPE" value="OCTAGON"/>
    <att type="string" name="CELLDESIGNER_SPECIES" value="K02299"/>
    <att type="string" name="vizmap:vv10190Oxidative_phosphorylation_xml NODE_SHAPE" value="OCTAGON"/>
    <att type="string" name="vizmap:vv10190Oxidative_phosphorylation_xml_me_me NODE_WIDTH" value="130.0"/>
    <att type="string" name="vizmap:vv10190Oxidative_phosphorylation_xml NODE_FILL_COLOR" value="java.awt.Color[r=255,g=255,b=255]"/>
    <graphics type="OCTAGON" h="15.0" w="250.0" x="1557.0" y="1299.5" fill="#ffffff" width="1" outline="#000000"/>
  </node>
  <node label="cytochrome bd-I oxidase subunit I" id="-2016">
    <att type="string" name="canonicalName" value="cytochrome bd-I oxidase subunit I"/>
    <att type="string" name="CELLDESIGNER_ALIAS" value="sa139"/>
    <att type="string" name="vizmap:vv10190Oxidative_phosphorylation_xml NODE_HEIGHT" value="15.0"/>
    <att type="string" name="CELLDESIGNER_NODE_TYPE" value="PROTEIN"/>
    <att type="string" name="vizmap:vv10190Oxidative_phosphorylation_xml NODE_WIDTH" value="130.0"/>
    <att type="string" name="vizmap:vv10190Oxidative_phosphorylation_xml_me_me NODE_HEIGHT" value="15.0"/>
    <att type="string" name="vizmap:vv10190Oxidative_phosphorylation_xml_me_me NODE_SHAPE" value="OCTAGON"/>
    <att type="string" name="CELLDESIGNER_SPECIES" value="K00425"/>
    <att type="string" name="vizmap:vv10190Oxidative_phosphorylation_xml NODE_SHAPE" value="OCTAGON"/>
    <att type="string" name="vizmap:vv10190Oxidative_phosphorylation_xml_me_me NODE_WIDTH" value="130.0"/>
    <att type="string" name="vizmap:vv10190Oxidative_phosphorylation_xml NODE_FILL_COLOR" value="java.awt.Color[r=255,g=255,b=255]"/>
    <graphics type="OCTAGON" h="15.0" w="250.0" x="1829.0" y="1299.5" fill="#ffffff" width="1" outline="#000000"/>
  </node>
  <node label="V-type H+-transporting ATPase subunit I" id="-2015">
    <att type="string" name="canonicalName" value="V-type H+-transporting ATPase subunit I"/>
    <att type="string" name="CELLDESIGNER_ALIAS" value="sa141"/>
    <att type="string" name="vizmap:vv10190Oxidative_phosphorylation_xml NODE_HEIGHT" value="15.0"/>
    <att type="string" name="CELLDESIGNER_NODE_TYPE" value="PROTEIN"/>
    <att type="string" name="vizmap:vv10190Oxidative_phosphorylation_xml NODE_WIDTH" value="130.0"/>
    <att type="string" name="vizmap:vv10190Oxidative_phosphorylation_xml_me_me NODE_HEIGHT" value="15.0"/>
    <att type="string" name="vizmap:vv10190Oxidative_phosphorylation_xml_me_me NODE_SHAPE" value="OCTAGON"/>
    <att type="string" name="CELLDESIGNER_SPECIES" value="K02154"/>
    <att type="string" name="vizmap:vv10190Oxidative_phosphorylation_xml NODE_SHAPE" value="OCTAGON"/>
    <att type="string" name="vizmap:vv10190Oxidative_phosphorylation_xml_me_me NODE_WIDTH" value="130.0"/>
    <att type="string" name="vizmap:vv10190Oxidative_phosphorylation_xml NODE_FILL_COLOR" value="java.awt.Color[r=255,g=255,b=255]"/>
    <graphics type="OCTAGON" h="15.0" w="250.0" x="1134.0" y="1058.5" fill="#ffffff" width="1" outline="#000000"/>
  </node>
  <node label="V-type H+-transporting ATPase subunit B" id="-2014">
    <att type="string" name="canonicalName" value="V-type H+-transporting ATPase subunit B"/>
    <att type="string" name="CELLDESIGNER_ALIAS" value="sa142"/>
    <att type="string" name="vizmap:vv10190Oxidative_phosphorylation_xml NODE_HEIGHT" value="15.0"/>
    <att type="string" name="CELLDESIGNER_NODE_TYPE" value="PROTEIN"/>
    <att type="string" name="vizmap:vv10190Oxidative_phosphorylation_xml NODE_WIDTH" value="130.0"/>
    <att type="string" name="vizmap:vv10190Oxidative_phosphorylation_xml_me_me NODE_HEIGHT" value="15.0"/>
    <att type="string" name="vizmap:vv10190Oxidative_phosphorylation_xml_me_me NODE_SHAPE" value="OCTAGON"/>
    <att type="string" name="CELLDESIGNER_SPECIES" value="K02147"/>
    <att type="string" name="vizmap:vv10190Oxidative_phosphorylation_xml NODE_SHAPE" value="OCTAGON"/>
    <att type="string" name="vizmap:vv10190Oxidative_phosphorylation_xml_me_me NODE_WIDTH" value="130.0"/>
    <att type="string" name="vizmap:vv10190Oxidative_phosphorylation_xml NODE_FILL_COLOR" value="java.awt.Color[r=255,g=255,b=255]"/>
    <graphics type="OCTAGON" h="15.0" w="250.0" x="1405.0" y="972.5" fill="#ffffff" width="1" outline="#000000"/>
  </node>
  <node label="V-type H+-transporting ATPase subunit C" id="-2013">
    <att type="string" name="canonicalName" value="V-type H+-transporting ATPase subunit C"/>
    <att type="string" name="CELLDESIGNER_ALIAS" value="sa143"/>
    <att type="string" name="vizmap:vv10190Oxidative_phosphorylation_xml NODE_HEIGHT" value="15.0"/>
    <att type="string" name="CELLDESIGNER_NODE_TYPE" value="PROTEIN"/>
    <att type="string" name="vizmap:vv10190Oxidative_phosphorylation_xml NODE_WIDTH" value="130.0"/>
    <att type="string" name="vizmap:vv10190Oxidative_phosphorylation_xml_me_me NODE_HEIGHT" value="15.0"/>
    <att type="string" name="vizmap:vv10190Oxidative_phosphorylation_xml_me_me NODE_SHAPE" value="OCTAGON"/>
    <att type="string" name="CELLDESIGNER_SPECIES" value="K02148"/>
    <att type="string" name="vizmap:vv10190Oxidative_phosphorylation_xml NODE_SHAPE" value="OCTAGON"/>
    <att type="string" name="vizmap:vv10190Oxidative_phosphorylation_xml_me_me NODE_WIDTH" value="130.0"/>
    <att type="string" name="vizmap:vv10190Oxidative_phosphorylation_xml NODE_FILL_COLOR" value="java.awt.Color[r=255,g=255,b=255]"/>
    <graphics type="OCTAGON" h="15.0" w="250.0" x="1675.0" y="972.5" fill="#ffffff" width="1" outline="#000000"/>
  </node>
  <node label="V-type H+-transporting ATPase subunit D" id="-2012">
    <att type="string" name="canonicalName" value="V-type H+-transporting ATPase subunit D"/>
    <att type="string" name="CELLDESIGNER_ALIAS" value="sa144"/>
    <att type="string" name="vizmap:vv10190Oxidative_phosphorylation_xml NODE_HEIGHT" value="15.0"/>
    <att type="string" name="CELLDESIGNER_NODE_TYPE" value="PROTEIN"/>
    <att type="string" name="vizmap:vv10190Oxidative_phosphorylation_xml NODE_WIDTH" value="130.0"/>
    <att type="string" name="vizmap:vv10190Oxidative_phosphorylation_xml_me_me NODE_HEIGHT" value="15.0"/>
    <att type="string" name="vizmap:vv10190Oxidative_phosphorylation_xml_me_me NODE_SHAPE" value="OCTAGON"/>
    <att type="string" name="CELLDESIGNER_SPECIES" value="K02149"/>
    <att type="string" name="vizmap:vv10190Oxidative_phosphorylation_xml NODE_SHAPE" value="OCTAGON"/>
    <att type="string" name="vizmap:vv10190Oxidative_phosphorylation_xml_me_me NODE_WIDTH" value="130.0"/>
    <att type="string" name="vizmap:vv10190Oxidative_phosphorylation_xml NODE_FILL_COLOR" value="java.awt.Color[r=255,g=255,b=255]"/>
    <graphics type="OCTAGON" h="15.0" w="250.0" x="1945.0" y="972.5" fill="#ffffff" width="1" outline="#000000"/>
  </node>
  <node label="V-type H+-transporting ATPase subunit E" id="-2011">
    <att type="string" name="canonicalName" value="V-type H+-transporting ATPase subunit E"/>
    <att type="string" name="CELLDESIGNER_ALIAS" value="sa145"/>
    <att type="string" name="vizmap:vv10190Oxidative_phosphorylation_xml NODE_HEIGHT" value="15.0"/>
    <att type="string" name="CELLDESIGNER_NODE_TYPE" value="PROTEIN"/>
    <att type="string" name="vizmap:vv10190Oxidative_phosphorylation_xml NODE_WIDTH" value="130.0"/>
    <att type="string" name="vizmap:vv10190Oxidative_phosphorylation_xml_me_me NODE_HEIGHT" value="15.0"/>
    <att type="string" name="vizmap:vv10190Oxidative_phosphorylation_xml_me_me NODE_SHAPE" value="OCTAGON"/>
    <att type="string" name="CELLDESIGNER_SPECIES" value="K02150"/>
    <att type="string" name="vizmap:vv10190Oxidative_phosphorylation_xml NODE_SHAPE" value="OCTAGON"/>
    <att type="string" name="vizmap:vv10190Oxidative_phosphorylation_xml_me_me NODE_WIDTH" value="130.0"/>
    <att type="string" name="vizmap:vv10190Oxidative_phosphorylation_xml NODE_FILL_COLOR" value="java.awt.Color[r=255,g=255,b=255]"/>
    <graphics type="OCTAGON" h="15.0" w="250.0" x="2215.0" y="972.5" fill="#ffffff" width="1" outline="#000000"/>
  </node>
  <node label="V-type H+-transporting ATPase subunit G" id="-2010">
    <att type="string" name="canonicalName" value="V-type H+-transporting ATPase subunit G"/>
    <att type="string" name="CELLDESIGNER_ALIAS" value="sa147"/>
    <att type="string" name="vizmap:vv10190Oxidative_phosphorylation_xml NODE_HEIGHT" value="15.0"/>
    <att type="string" name="CELLDESIGNER_NODE_TYPE" value="PROTEIN"/>
    <att type="string" name="vizmap:vv10190Oxidative_phosphorylation_xml NODE_WIDTH" value="130.0"/>
    <att type="string" name="vizmap:vv10190Oxidative_phosphorylation_xml_me_me NODE_HEIGHT" value="15.0"/>
    <att type="string" name="vizmap:vv10190Oxidative_phosphorylation_xml_me_me NODE_SHAPE" value="OCTAGON"/>
    <att type="string" name="CELLDESIGNER_SPECIES" value="K02152"/>
    <att type="string" name="vizmap:vv10190Oxidative_phosphorylation_xml NODE_SHAPE" value="OCTAGON"/>
    <att type="string" name="vizmap:vv10190Oxidative_phosphorylation_xml_me_me NODE_WIDTH" value="130.0"/>
    <att type="string" name="vizmap:vv10190Oxidative_phosphorylation_xml NODE_FILL_COLOR" value="java.awt.Color[r=255,g=255,b=255]"/>
    <graphics type="OCTAGON" h="15.0" w="250.0" x="2489.0" y="972.5" fill="#ffffff" width="1" outline="#000000"/>
  </node>
  <node label="V-type H+-transporting ATPase subunit H" id="-2009">
    <att type="string" name="canonicalName" value="V-type H+-transporting ATPase subunit H"/>
    <att type="string" name="CELLDESIGNER_ALIAS" value="sa148"/>
    <att type="string" name="vizmap:vv10190Oxidative_phosphorylation_xml NODE_HEIGHT" value="15.0"/>
    <att type="string" name="CELLDESIGNER_NODE_TYPE" value="PROTEIN"/>
    <att type="string" name="vizmap:vv10190Oxidative_phosphorylation_xml NODE_WIDTH" value="130.0"/>
    <att type="string" name="vizmap:vv10190Oxidative_phosphorylation_xml_me_me NODE_HEIGHT" value="15.0"/>
    <att type="string" name="vizmap:vv10190Oxidative_phosphorylation_xml_me_me NODE_SHAPE" value="OCTAGON"/>
    <att type="string" name="CELLDESIGNER_SPECIES" value="K02153"/>
    <att type="string" name="vizmap:vv10190Oxidative_phosphorylation_xml NODE_SHAPE" value="OCTAGON"/>
    <att type="string" name="vizmap:vv10190Oxidative_phosphorylation_xml_me_me NODE_WIDTH" value="130.0"/>
    <att type="string" name="vizmap:vv10190Oxidative_phosphorylation_xml NODE_FILL_COLOR" value="java.awt.Color[r=255,g=255,b=255]"/>
    <graphics type="OCTAGON" h="15.0" w="250.0" x="2759.0" y="972.5" fill="#ffffff" width="1" outline="#000000"/>
  </node>
  <node label="V-type H+-transporting ATPase subunit A" id="-2008">
    <att type="string" name="canonicalName" value="V-type H+-transporting ATPase subunit A"/>
    <att type="string" name="CELLDESIGNER_ALIAS" value="sa150"/>
    <att type="string" name="vizmap:vv10190Oxidative_phosphorylation_xml NODE_HEIGHT" value="15.0"/>
    <att type="string" name="CELLDESIGNER_NODE_TYPE" value="PROTEIN"/>
    <att type="string" name="vizmap:vv10190Oxidative_phosphorylation_xml NODE_WIDTH" value="130.0"/>
    <att type="string" name="vizmap:vv10190Oxidative_phosphorylation_xml_me_me NODE_HEIGHT" value="15.0"/>
    <att type="string" name="vizmap:vv10190Oxidative_phosphorylation_xml_me_me NODE_SHAPE" value="OCTAGON"/>
    <att type="string" name="CELLDESIGNER_SPECIES" value="K02145"/>
    <att type="string" name="vizmap:vv10190Oxidative_phosphorylation_xml NODE_SHAPE" value="OCTAGON"/>
    <att type="string" name="vizmap:vv10190Oxidative_phosphorylation_xml_me_me NODE_WIDTH" value="130.0"/>
    <att type="string" name="vizmap:vv10190Oxidative_phosphorylation_xml NODE_FILL_COLOR" value="java.awt.Color[r=255,g=255,b=255]"/>
    <graphics type="OCTAGON" h="15.0" w="250.0" x="1135.0" y="972.5" fill="#ffffff" width="1" outline="#000000"/>
  </node>
  <node label="V-type H+-transporting ATPase subunit AC39" id="-2007">
    <att type="string" name="canonicalName" value="V-type H+-transporting ATPase subunit AC39"/>
    <att type="string" name="CELLDESIGNER_ALIAS" value="sa151"/>
    <att type="string" name="vizmap:vv10190Oxidative_phosphorylation_xml NODE_HEIGHT" value="15.0"/>
    <att type="string" name="CELLDESIGNER_NODE_TYPE" value="PROTEIN"/>
    <att type="string" name="vizmap:vv10190Oxidative_phosphorylation_xml NODE_WIDTH" value="130.0"/>
    <att type="string" name="vizmap:vv10190Oxidative_phosphorylation_xml_me_me NODE_HEIGHT" value="15.0"/>
    <att type="string" name="vizmap:vv10190Oxidative_phosphorylation_xml_me_me NODE_SHAPE" value="OCTAGON"/>
    <att type="string" name="CELLDESIGNER_SPECIES" value="K02146"/>
    <att type="string" name="vizmap:vv10190Oxidative_phosphorylation_xml NODE_SHAPE" value="OCTAGON"/>
    <att type="string" name="vizmap:vv10190Oxidative_phosphorylation_xml_me_me NODE_WIDTH" value="130.0"/>
    <att type="string" name="vizmap:vv10190Oxidative_phosphorylation_xml NODE_FILL_COLOR" value="java.awt.Color[r=255,g=255,b=255]"/>
    <graphics type="OCTAGON" h="15.0" w="250.0" x="1405.0" y="1047.5" fill="#ffffff" width="1" outline="#000000"/>
  </node>
  <node label="V-type H+-transporting ATPase 54 kD subunit" id="-2006">
    <att type="string" name="canonicalName" value="V-type H+-transporting ATPase 54 kD subunit"/>
    <att type="string" name="CELLDESIGNER_ALIAS" value="sa152"/>
    <att type="string" name="vizmap:vv10190Oxidative_phosphorylation_xml NODE_HEIGHT" value="15.0"/>
    <att type="string" name="CELLDESIGNER_NODE_TYPE" value="PROTEIN"/>
    <att type="string" name="vizmap:vv10190Oxidative_phosphorylation_xml NODE_WIDTH" value="130.0"/>
    <att type="string" name="vizmap:vv10190Oxidative_phosphorylation_xml_me_me NODE_HEIGHT" value="15.0"/>
    <att type="string" name="vizmap:vv10190Oxidative_phosphorylation_xml_me_me NODE_SHAPE" value="OCTAGON"/>
    <att type="string" name="CELLDESIGNER_SPECIES" value="K02144"/>
    <att type="string" name="vizmap:vv10190Oxidative_phosphorylation_xml NODE_SHAPE" value="OCTAGON"/>
    <att type="string" name="vizmap:vv10190Oxidative_phosphorylation_xml_me_me NODE_WIDTH" value="130.0"/>
    <att type="string" name="vizmap:vv10190Oxidative_phosphorylation_xml NODE_FILL_COLOR" value="java.awt.Color[r=255,g=255,b=255]"/>
    <graphics type="OCTAGON" h="15.0" w="250.0" x="1677.0" y="1047.5" fill="#ffffff" width="1" outline="#000000"/>
  </node>
  <node label="V-type H+-transporting ATPase 21kDa proteolipid subunit" id="-2005">
    <att type="string" name="canonicalName" value="V-type H+-transporting ATPase 21kDa proteolipid subunit"/>
    <att type="string" name="CELLDESIGNER_ALIAS" value="sa154"/>
    <att type="string" name="vizmap:vv10190Oxidative_phosphorylation_xml NODE_HEIGHT" value="15.0"/>
    <att type="string" name="CELLDESIGNER_NODE_TYPE" value="PROTEIN"/>
    <att type="string" name="vizmap:vv10190Oxidative_phosphorylation_xml NODE_WIDTH" value="130.0"/>
    <att type="string" name="vizmap:vv10190Oxidative_phosphorylation_xml_me_me NODE_HEIGHT" value="15.0"/>
    <att type="string" name="vizmap:vv10190Oxidative_phosphorylation_xml_me_me NODE_SHAPE" value="OCTAGON"/>
    <att type="string" name="CELLDESIGNER_SPECIES" value="K03661"/>
    <att type="string" name="vizmap:vv10190Oxidative_phosphorylation_xml NODE_SHAPE" value="OCTAGON"/>
    <att type="string" name="vizmap:vv10190Oxidative_phosphorylation_xml_me_me NODE_WIDTH" value="130.0"/>
    <att type="string" name="vizmap:vv10190Oxidative_phosphorylation_xml NODE_FILL_COLOR" value="java.awt.Color[r=255,g=255,b=255]"/>
    <graphics type="OCTAGON" h="15.0" w="250.0" x="1948.0" y="1098.5" fill="#ffffff" width="1" outline="#000000"/>
  </node>
  <node label="F-type H+-transporting ATPase beta chain ATPF1B" id="-2004">
    <att type="string" name="canonicalName" value="F-type H+-transporting ATPase beta chain ATPF1B"/>
    <att type="string" name="CELLDESIGNER_ALIAS" value="sa155"/>
    <att type="string" name="vizmap:vv10190Oxidative_phosphorylation_xml NODE_HEIGHT" value="15.0"/>
    <att type="string" name="CELLDESIGNER_NODE_TYPE" value="PROTEIN"/>
    <att type="string" name="vizmap:vv10190Oxidative_phosphorylation_xml NODE_WIDTH" value="130.0"/>
    <att type="string" name="vizmap:vv10190Oxidative_phosphorylation_xml_me_me NODE_HEIGHT" value="15.0"/>
    <att type="string" name="vizmap:vv10190Oxidative_phosphorylation_xml_me_me NODE_SHAPE" value="OCTAGON"/>
    <att type="string" name="CELLDESIGNER_SPECIES" value="K02112"/>
    <att type="string" name="vizmap:vv10190Oxidative_phosphorylation_xml NODE_SHAPE" value="OCTAGON"/>
    <att type="string" name="vizmap:vv10190Oxidative_phosphorylation_xml_me_me NODE_WIDTH" value="130.0"/>
    <att type="string" name="vizmap:vv10190Oxidative_phosphorylation_xml NODE_FILL_COLOR" value="java.awt.Color[r=255,g=255,b=255]"/>
    <graphics type="OCTAGON" h="15.0" w="250.0" x="1141.0" y="665.5" fill="#ffffff" width="1" outline="#000000"/>
  </node>
  <node label="F-type H+-transporting ATPase b chain" id="-2003">
    <att type="string" name="vizmap:vv10195Photosynthesis_xml NODE_SHAPE" value="OCTAGON"/>
    <att type="string" name="canonicalName" value="F-type H+-transporting ATPase b chain"/>
    <att type="string" name="vizmap:vv10195Photosynthesis_xml NODE_WIDTH" value="130.0"/>
    <att type="string" name="CELLDESIGNER_ALIAS" value="sa64"/>
    <att type="string" name="vizmap:vv10190Oxidative_phosphorylation_xml NODE_HEIGHT" value="15.0"/>
    <att type="string" name="vizmap:vv10195Photosynthesis_xml_me NODE_SHAPE" value="OCTAGON"/>
    <att type="string" name="CELLDESIGNER_NODE_TYPE" value="PROTEIN"/>
    <att type="string" name="vizmap:vv10190Oxidative_phosphorylation_xml NODE_WIDTH" value="130.0"/>
    <att type="string" name="vizmap:vv10190Oxidative_phosphorylation_xml_me_me NODE_HEIGHT" value="15.0"/>
    <att type="string" name="vizmap:vv10190Oxidative_phosphorylation_xml_me_me NODE_SHAPE" value="OCTAGON"/>
    <att type="string" name="vizmap:vv10195Photosynthesis_xml NODE_HEIGHT" value="15.0"/>
    <att type="string" name="CELLDESIGNER_SPECIES" value="K02109"/>
    <att type="string" name="vizmap:vv10190Oxidative_phosphorylation_xml NODE_SHAPE" value="OCTAGON"/>
    <att type="string" name="vizmap:vv10195Photosynthesis_xml NODE_FILL_COLOR" value="java.awt.Color[r=255,g=255,b=255]"/>
    <att type="string" name="vizmap:vv10190Oxidative_phosphorylation_xml_me_me NODE_WIDTH" value="130.0"/>
    <att type="string" name="vizmap:vv10190Oxidative_phosphorylation_xml NODE_FILL_COLOR" value="java.awt.Color[r=255,g=255,b=255]"/>
    <graphics type="OCTAGON" h="15.0" w="250.0" x="3029.0" y="643.5" fill="#ffffff" width="1" outline="#000000"/>
  </node>
  <node label="F-type H+-transporting ATPase c chain" id="-2002">
    <att type="string" name="vizmap:vv10195Photosynthesis_xml NODE_SHAPE" value="OCTAGON"/>
    <att type="string" name="canonicalName" value="F-type H+-transporting ATPase c chain"/>
    <att type="string" name="vizmap:vv10195Photosynthesis_xml NODE_WIDTH" value="130.0"/>
    <att type="string" name="CELLDESIGNER_ALIAS" value="sa62"/>
    <att type="string" name="vizmap:vv10190Oxidative_phosphorylation_xml NODE_HEIGHT" value="15.0"/>
    <att type="string" name="vizmap:vv10195Photosynthesis_xml_me NODE_SHAPE" value="OCTAGON"/>
    <att type="string" name="CELLDESIGNER_NODE_TYPE" value="PROTEIN"/>
    <att type="string" name="vizmap:vv10190Oxidative_phosphorylation_xml NODE_WIDTH" value="130.0"/>
    <att type="string" name="vizmap:vv10190Oxidative_phosphorylation_xml_me_me NODE_HEIGHT" value="15.0"/>
    <att type="string" name="vizmap:vv10190Oxidative_phosphorylation_xml_me_me NODE_SHAPE" value="OCTAGON"/>
    <att type="string" name="vizmap:vv10195Photosynthesis_xml NODE_HEIGHT" value="15.0"/>
    <att type="string" name="CELLDESIGNER_SPECIES" value="K02110"/>
    <att type="string" name="vizmap:vv10190Oxidative_phosphorylation_xml NODE_SHAPE" value="OCTAGON"/>
    <att type="string" name="vizmap:vv10195Photosynthesis_xml NODE_FILL_COLOR" value="java.awt.Color[r=255,g=255,b=255]"/>
    <att type="string" name="vizmap:vv10190Oxidative_phosphorylation_xml_me_me NODE_WIDTH" value="130.0"/>
    <att type="string" name="vizmap:vv10190Oxidative_phosphorylation_xml NODE_FILL_COLOR" value="java.awt.Color[r=255,g=255,b=255]"/>
    <graphics type="OCTAGON" h="15.0" w="250.0" x="2489.571533203125" y="643.5" fill="#ffffff" width="1" outline="#000000"/>
  </node>
  <node label="F-type H+-transporting ATPase alpha chain ATPF1A" id="-2001">
    <att type="string" name="canonicalName" value="F-type H+-transporting ATPase alpha chain ATPF1A"/>
    <att type="string" name="CELLDESIGNER_ALIAS" value="sa159"/>
    <att type="string" name="vizmap:vv10190Oxidative_phosphorylation_xml NODE_HEIGHT" value="15.0"/>
    <att type="string" name="CELLDESIGNER_NODE_TYPE" value="PROTEIN"/>
    <att type="string" name="vizmap:vv10190Oxidative_phosphorylation_xml NODE_WIDTH" value="130.0"/>
    <att type="string" name="vizmap:vv10190Oxidative_phosphorylation_xml_me_me NODE_HEIGHT" value="15.0"/>
    <att type="string" name="vizmap:vv10190Oxidative_phosphorylation_xml_me_me NODE_SHAPE" value="OCTAGON"/>
    <att type="string" name="CELLDESIGNER_SPECIES" value="K02111"/>
    <att type="string" name="vizmap:vv10190Oxidative_phosphorylation_xml NODE_SHAPE" value="OCTAGON"/>
    <att type="string" name="vizmap:vv10190Oxidative_phosphorylation_xml_me_me NODE_WIDTH" value="130.0"/>
    <att type="string" name="vizmap:vv10190Oxidative_phosphorylation_xml NODE_FILL_COLOR" value="java.awt.Color[r=255,g=255,b=255]"/>
    <graphics type="OCTAGON" h="15.0" w="250.0" x="1410.7142333984375" y="643.5" fill="#ffffff" width="1" outline="#000000"/>
  </node>
  <node label="F-type H+-transporting ATPase delta chain ATPF1D" id="-2000">
    <att type="string" name="canonicalName" value="F-type H+-transporting ATPase delta chain ATPF1D"/>
    <att type="string" name="CELLDESIGNER_ALIAS" value="sa160"/>
    <att type="string" name="vizmap:vv10190Oxidative_phosphorylation_xml NODE_HEIGHT" value="15.0"/>
    <att type="string" name="CELLDESIGNER_NODE_TYPE" value="PROTEIN"/>
    <att type="string" name="vizmap:vv10190Oxidative_phosphorylation_xml NODE_WIDTH" value="130.0"/>
    <att type="string" name="vizmap:vv10190Oxidative_phosphorylation_xml_me_me NODE_HEIGHT" value="15.0"/>
    <att type="string" name="vizmap:vv10190Oxidative_phosphorylation_xml_me_me NODE_SHAPE" value="OCTAGON"/>
    <att type="string" name="CELLDESIGNER_SPECIES" value="K02113"/>
    <att type="string" name="vizmap:vv10190Oxidative_phosphorylation_xml NODE_SHAPE" value="OCTAGON"/>
    <att type="string" name="vizmap:vv10190Oxidative_phosphorylation_xml_me_me NODE_WIDTH" value="130.0"/>
    <att type="string" name="vizmap:vv10190Oxidative_phosphorylation_xml NODE_FILL_COLOR" value="java.awt.Color[r=255,g=255,b=255]"/>
    <graphics type="OCTAGON" h="15.0" w="250.0" x="1950.142822265625" y="643.5" fill="#ffffff" width="1" outline="#000000"/>
  </node>
  <node label="F-type H+-transporting ATPase epsilon chain ATPF1E" id="-1999">
    <att type="string" name="canonicalName" value="F-type H+-transporting ATPase epsilon chain ATPF1E"/>
    <att type="string" name="CELLDESIGNER_ALIAS" value="sa161"/>
    <att type="string" name="vizmap:vv10190Oxidative_phosphorylation_xml NODE_HEIGHT" value="15.0"/>
    <att type="string" name="CELLDESIGNER_NODE_TYPE" value="PROTEIN"/>
    <att type="string" name="vizmap:vv10190Oxidative_phosphorylation_xml NODE_WIDTH" value="130.0"/>
    <att type="string" name="vizmap:vv10190Oxidative_phosphorylation_xml_me_me NODE_HEIGHT" value="15.0"/>
    <att type="string" name="vizmap:vv10190Oxidative_phosphorylation_xml_me_me NODE_SHAPE" value="OCTAGON"/>
    <att type="string" name="CELLDESIGNER_SPECIES" value="K02114"/>
    <att type="string" name="vizmap:vv10190Oxidative_phosphorylation_xml NODE_SHAPE" value="OCTAGON"/>
    <att type="string" name="vizmap:vv10190Oxidative_phosphorylation_xml_me_me NODE_WIDTH" value="130.0"/>
    <att type="string" name="vizmap:vv10190Oxidative_phosphorylation_xml NODE_FILL_COLOR" value="java.awt.Color[r=255,g=255,b=255]"/>
    <graphics type="OCTAGON" h="15.0" w="250.0" x="2219.857177734375" y="643.5" fill="#ffffff" width="1" outline="#000000"/>
  </node>
  <node label="F-type H+-transporting ATPase gamma chain ATPF1G" id="-1998">
    <att type="string" name="canonicalName" value="F-type H+-transporting ATPase gamma chain ATPF1G"/>
    <att type="string" name="CELLDESIGNER_ALIAS" value="sa162"/>
    <att type="string" name="vizmap:vv10190Oxidative_phosphorylation_xml NODE_HEIGHT" value="15.0"/>
    <att type="string" name="CELLDESIGNER_NODE_TYPE" value="PROTEIN"/>
    <att type="string" name="vizmap:vv10190Oxidative_phosphorylation_xml NODE_WIDTH" value="130.0"/>
    <att type="string" name="vizmap:vv10190Oxidative_phosphorylation_xml_me_me NODE_HEIGHT" value="15.0"/>
    <att type="string" name="vizmap:vv10190Oxidative_phosphorylation_xml_me_me NODE_SHAPE" value="OCTAGON"/>
    <att type="string" name="CELLDESIGNER_SPECIES" value="K02115"/>
    <att type="string" name="vizmap:vv10190Oxidative_phosphorylation_xml NODE_SHAPE" value="OCTAGON"/>
    <att type="string" name="vizmap:vv10190Oxidative_phosphorylation_xml_me_me NODE_WIDTH" value="130.0"/>
    <att type="string" name="vizmap:vv10190Oxidative_phosphorylation_xml NODE_FILL_COLOR" value="java.awt.Color[r=255,g=255,b=255]"/>
    <graphics type="OCTAGON" h="15.0" w="250.0" x="1680.4285888671875" y="643.5" fill="#ffffff" width="1" outline="#000000"/>
  </node>
  <node label="F-type H+-transporting ATPase subunit 8" id="-1997">
    <att type="string" name="canonicalName" value="F-type H+-transporting ATPase subunit 8"/>
    <att type="string" name="CELLDESIGNER_ALIAS" value="sa163"/>
    <att type="string" name="vizmap:vv10190Oxidative_phosphorylation_xml NODE_HEIGHT" value="15.0"/>
    <att type="string" name="CELLDESIGNER_NODE_TYPE" value="PROTEIN"/>
    <att type="string" name="vizmap:vv10190Oxidative_phosphorylation_xml NODE_WIDTH" value="130.0"/>
    <att type="string" name="vizmap:vv10190Oxidative_phosphorylation_xml_me_me NODE_HEIGHT" value="15.0"/>
    <att type="string" name="vizmap:vv10190Oxidative_phosphorylation_xml_me_me NODE_SHAPE" value="OCTAGON"/>
    <att type="string" name="CELLDESIGNER_SPECIES" value="K02125"/>
    <att type="string" name="vizmap:vv10190Oxidative_phosphorylation_xml NODE_SHAPE" value="OCTAGON"/>
    <att type="string" name="vizmap:vv10190Oxidative_phosphorylation_xml_me_me NODE_WIDTH" value="130.0"/>
    <att type="string" name="vizmap:vv10190Oxidative_phosphorylation_xml NODE_FILL_COLOR" value="java.awt.Color[r=255,g=255,b=255]"/>
    <graphics type="OCTAGON" h="15.0" w="250.0" x="1141.0" y="799.5" fill="#ffffff" width="1" outline="#000000"/>
  </node>
  <node label="F-type H+-transporting ATPase subunit a" id="-1996">
    <att type="string" name="canonicalName" value="F-type H+-transporting ATPase subunit a"/>
    <att type="string" name="CELLDESIGNER_ALIAS" value="sa164"/>
    <att type="string" name="vizmap:vv10190Oxidative_phosphorylation_xml NODE_HEIGHT" value="15.0"/>
    <att type="string" name="CELLDESIGNER_NODE_TYPE" value="PROTEIN"/>
    <att type="string" name="vizmap:vv10190Oxidative_phosphorylation_xml NODE_WIDTH" value="130.0"/>
    <att type="string" name="vizmap:vv10190Oxidative_phosphorylation_xml_me_me NODE_HEIGHT" value="15.0"/>
    <att type="string" name="vizmap:vv10190Oxidative_phosphorylation_xml_me_me NODE_SHAPE" value="OCTAGON"/>
    <att type="string" name="CELLDESIGNER_SPECIES" value="K02126"/>
    <att type="string" name="vizmap:vv10190Oxidative_phosphorylation_xml NODE_SHAPE" value="OCTAGON"/>
    <att type="string" name="vizmap:vv10190Oxidative_phosphorylation_xml_me_me NODE_WIDTH" value="130.0"/>
    <att type="string" name="vizmap:vv10190Oxidative_phosphorylation_xml NODE_FILL_COLOR" value="java.awt.Color[r=255,g=255,b=255]"/>
    <graphics type="OCTAGON" h="15.0" w="250.0" x="3024.0" y="716.5" fill="#ffffff" width="1" outline="#000000"/>
  </node>
  <node label="F-type H+-transporting ATPase subunit c" id="-1995">
    <att type="string" name="canonicalName" value="F-type H+-transporting ATPase subunit c"/>
    <att type="string" name="CELLDESIGNER_ALIAS" value="sa166"/>
    <att type="string" name="vizmap:vv10190Oxidative_phosphorylation_xml NODE_HEIGHT" value="15.0"/>
    <att type="string" name="CELLDESIGNER_NODE_TYPE" value="PROTEIN"/>
    <att type="string" name="vizmap:vv10190Oxidative_phosphorylation_xml NODE_WIDTH" value="130.0"/>
    <att type="string" name="vizmap:vv10190Oxidative_phosphorylation_xml_me_me NODE_HEIGHT" value="15.0"/>
    <att type="string" name="vizmap:vv10190Oxidative_phosphorylation_xml_me_me NODE_SHAPE" value="OCTAGON"/>
    <att type="string" name="CELLDESIGNER_SPECIES" value="K02128"/>
    <att type="string" name="vizmap:vv10190Oxidative_phosphorylation_xml NODE_SHAPE" value="OCTAGON"/>
    <att type="string" name="vizmap:vv10190Oxidative_phosphorylation_xml_me_me NODE_WIDTH" value="130.0"/>
    <att type="string" name="vizmap:vv10190Oxidative_phosphorylation_xml NODE_FILL_COLOR" value="java.awt.Color[r=255,g=255,b=255]"/>
    <graphics type="OCTAGON" h="15.0" w="250.0" x="2755.333251953125" y="716.5" fill="#ffffff" width="1" outline="#000000"/>
  </node>
  <node label="F-type H+-transporting ATPase alpha chain ATPeF1A" id="-1994">
    <att type="string" name="canonicalName" value="F-type H+-transporting ATPase alpha chain ATPeF1A"/>
    <att type="string" name="CELLDESIGNER_ALIAS" value="sa170"/>
    <att type="string" name="vizmap:vv10190Oxidative_phosphorylation_xml NODE_HEIGHT" value="15.0"/>
    <att type="string" name="CELLDESIGNER_NODE_TYPE" value="PROTEIN"/>
    <att type="string" name="vizmap:vv10190Oxidative_phosphorylation_xml NODE_WIDTH" value="130.0"/>
    <att type="string" name="vizmap:vv10190Oxidative_phosphorylation_xml_me_me NODE_HEIGHT" value="15.0"/>
    <att type="string" name="vizmap:vv10190Oxidative_phosphorylation_xml_me_me NODE_SHAPE" value="OCTAGON"/>
    <att type="string" name="CELLDESIGNER_SPECIES" value="K02132"/>
    <att type="string" name="vizmap:vv10190Oxidative_phosphorylation_xml NODE_SHAPE" value="OCTAGON"/>
    <att type="string" name="vizmap:vv10190Oxidative_phosphorylation_xml_me_me NODE_WIDTH" value="130.0"/>
    <att type="string" name="vizmap:vv10190Oxidative_phosphorylation_xml NODE_FILL_COLOR" value="java.awt.Color[r=255,g=255,b=255]"/>
    <graphics type="OCTAGON" h="15.0" w="250.0" x="1406.5" y="716.5" fill="#ffffff" width="1" outline="#000000"/>
  </node>
  <node label="F-type H+-transporting ATPase beta chain ATPeF1B" id="-1993">
    <att type="string" name="canonicalName" value="F-type H+-transporting ATPase beta chain ATPeF1B"/>
    <att type="string" name="CELLDESIGNER_ALIAS" value="sa171"/>
    <att type="string" name="vizmap:vv10190Oxidative_phosphorylation_xml NODE_HEIGHT" value="15.0"/>
    <att type="string" name="CELLDESIGNER_NODE_TYPE" value="PROTEIN"/>
    <att type="string" name="vizmap:vv10190Oxidative_phosphorylation_xml NODE_WIDTH" value="130.0"/>
    <att type="string" name="vizmap:vv10190Oxidative_phosphorylation_xml_me_me NODE_HEIGHT" value="15.0"/>
    <att type="string" name="vizmap:vv10190Oxidative_phosphorylation_xml_me_me NODE_SHAPE" value="OCTAGON"/>
    <att type="string" name="CELLDESIGNER_SPECIES" value="K02133"/>
    <att type="string" name="vizmap:vv10190Oxidative_phosphorylation_xml NODE_SHAPE" value="OCTAGON"/>
    <att type="string" name="vizmap:vv10190Oxidative_phosphorylation_xml_me_me NODE_WIDTH" value="130.0"/>
    <att type="string" name="vizmap:vv10190Oxidative_phosphorylation_xml NODE_FILL_COLOR" value="java.awt.Color[r=255,g=255,b=255]"/>
    <graphics type="OCTAGON" h="15.0" w="250.0" x="1129.0" y="748.5" fill="#ffffff" width="1" outline="#000000"/>
  </node>
  <node label="F-type H+-transporting ATPase delta chain ATPeF1D" id="-1992">
    <att type="string" name="canonicalName" value="F-type H+-transporting ATPase delta chain ATPeF1D"/>
    <att type="string" name="CELLDESIGNER_ALIAS" value="sa172"/>
    <att type="string" name="vizmap:vv10190Oxidative_phosphorylation_xml NODE_HEIGHT" value="15.0"/>
    <att type="string" name="CELLDESIGNER_NODE_TYPE" value="PROTEIN"/>
    <att type="string" name="vizmap:vv10190Oxidative_phosphorylation_xml NODE_WIDTH" value="130.0"/>
    <att type="string" name="vizmap:vv10190Oxidative_phosphorylation_xml_me_me NODE_HEIGHT" value="15.0"/>
    <att type="string" name="vizmap:vv10190Oxidative_phosphorylation_xml_me_me NODE_SHAPE" value="OCTAGON"/>
    <att type="string" name="CELLDESIGNER_SPECIES" value="K02134"/>
    <att type="string" name="vizmap:vv10190Oxidative_phosphorylation_xml NODE_SHAPE" value="OCTAGON"/>
    <att type="string" name="vizmap:vv10190Oxidative_phosphorylation_xml_me_me NODE_WIDTH" value="130.0"/>
    <att type="string" name="vizmap:vv10190Oxidative_phosphorylation_xml NODE_FILL_COLOR" value="java.awt.Color[r=255,g=255,b=255]"/>
    <graphics type="OCTAGON" h="15.0" w="250.0" x="2218.0" y="716.5" fill="#ffffff" width="1" outline="#000000"/>
  </node>
  <node label="F-type H+-transporting ATPase epsilon chain ATPeF1E" id="-1991">
    <att type="string" name="canonicalName" value="F-type H+-transporting ATPase epsilon chain ATPeF1E"/>
    <att type="string" name="CELLDESIGNER_ALIAS" value="sa173"/>
    <att type="string" name="vizmap:vv10190Oxidative_phosphorylation_xml NODE_HEIGHT" value="15.0"/>
    <att type="string" name="CELLDESIGNER_NODE_TYPE" value="PROTEIN"/>
    <att type="string" name="vizmap:vv10190Oxidative_phosphorylation_xml NODE_WIDTH" value="130.0"/>
    <att type="string" name="vizmap:vv10190Oxidative_phosphorylation_xml_me_me NODE_HEIGHT" value="15.0"/>
    <att type="string" name="vizmap:vv10190Oxidative_phosphorylation_xml_me_me NODE_SHAPE" value="OCTAGON"/>
    <att type="string" name="CELLDESIGNER_SPECIES" value="K02135"/>
    <att type="string" name="vizmap:vv10190Oxidative_phosphorylation_xml NODE_SHAPE" value="OCTAGON"/>
    <att type="string" name="vizmap:vv10190Oxidative_phosphorylation_xml_me_me NODE_WIDTH" value="130.0"/>
    <att type="string" name="vizmap:vv10190Oxidative_phosphorylation_xml NODE_FILL_COLOR" value="java.awt.Color[r=255,g=255,b=255]"/>
    <graphics type="OCTAGON" h="15.0" w="250.0" x="2486.666748046875" y="716.5" fill="#ffffff" width="1" outline="#000000"/>
  </node>
  <node label="F-type H+-transporting ATPase gamma chain ATPeF1G" id="-1990">
    <att type="string" name="canonicalName" value="F-type H+-transporting ATPase gamma chain ATPeF1G"/>
    <att type="string" name="CELLDESIGNER_ALIAS" value="sa174"/>
    <att type="string" name="vizmap:vv10190Oxidative_phosphorylation_xml NODE_HEIGHT" value="15.0"/>
    <att type="string" name="CELLDESIGNER_NODE_TYPE" value="PROTEIN"/>
    <att type="string" name="vizmap:vv10190Oxidative_phosphorylation_xml NODE_WIDTH" value="130.0"/>
    <att type="string" name="vizmap:vv10190Oxidative_phosphorylation_xml_me_me NODE_HEIGHT" value="15.0"/>
    <att type="string" name="vizmap:vv10190Oxidative_phosphorylation_xml_me_me NODE_SHAPE" value="OCTAGON"/>
    <att type="string" name="CELLDESIGNER_SPECIES" value="K02136"/>
    <att type="string" name="vizmap:vv10190Oxidative_phosphorylation_xml NODE_SHAPE" value="OCTAGON"/>
    <att type="string" name="vizmap:vv10190Oxidative_phosphorylation_xml_me_me NODE_WIDTH" value="130.0"/>
    <att type="string" name="vizmap:vv10190Oxidative_phosphorylation_xml NODE_FILL_COLOR" value="java.awt.Color[r=255,g=255,b=255]"/>
    <graphics type="OCTAGON" h="15.0" w="250.0" x="1678.0" y="716.5" fill="#ffffff" width="1" outline="#000000"/>
  </node>
  <node label="F-type H+-transporting ATPase oligomycin sensitivity conferral protein" id="-1989">
    <att type="string" name="canonicalName" value="F-type H+-transporting ATPase oligomycin sensitivity conferral protein"/>
    <att type="string" name="CELLDESIGNER_ALIAS" value="sa175"/>
    <att type="string" name="vizmap:vv10190Oxidative_phosphorylation_xml NODE_HEIGHT" value="15.0"/>
    <att type="string" name="CELLDESIGNER_NODE_TYPE" value="PROTEIN"/>
    <att type="string" name="vizmap:vv10190Oxidative_phosphorylation_xml NODE_WIDTH" value="130.0"/>
    <att type="string" name="vizmap:vv10190Oxidative_phosphorylation_xml_me_me NODE_HEIGHT" value="15.0"/>
    <att type="string" name="vizmap:vv10190Oxidative_phosphorylation_xml_me_me NODE_SHAPE" value="OCTAGON"/>
    <att type="string" name="CELLDESIGNER_SPECIES" value="K02137"/>
    <att type="string" name="vizmap:vv10190Oxidative_phosphorylation_xml NODE_SHAPE" value="OCTAGON"/>
    <att type="string" name="vizmap:vv10190Oxidative_phosphorylation_xml_me_me NODE_WIDTH" value="130.0"/>
    <att type="string" name="vizmap:vv10190Oxidative_phosphorylation_xml NODE_FILL_COLOR" value="java.awt.Color[r=255,g=255,b=255]"/>
    <graphics type="OCTAGON" h="15.0" w="250.0" x="1944.0" y="716.5" fill="#ffffff" width="1" outline="#000000"/>
  </node>
  <node label="F-type H+-transporting ATPase d chain" id="-1988">
    <att type="string" name="canonicalName" value="F-type H+-transporting ATPase d chain"/>
    <att type="string" name="CELLDESIGNER_ALIAS" value="sa176"/>
    <att type="string" name="vizmap:vv10190Oxidative_phosphorylation_xml NODE_HEIGHT" value="15.0"/>
    <att type="string" name="CELLDESIGNER_NODE_TYPE" value="PROTEIN"/>
    <att type="string" name="vizmap:vv10190Oxidative_phosphorylation_xml NODE_WIDTH" value="130.0"/>
    <att type="string" name="vizmap:vv10190Oxidative_phosphorylation_xml_me_me NODE_HEIGHT" value="15.0"/>
    <att type="string" name="vizmap:vv10190Oxidative_phosphorylation_xml_me_me NODE_SHAPE" value="OCTAGON"/>
    <att type="string" name="CELLDESIGNER_SPECIES" value="K02138"/>
    <att type="string" name="vizmap:vv10190Oxidative_phosphorylation_xml NODE_SHAPE" value="OCTAGON"/>
    <att type="string" name="vizmap:vv10190Oxidative_phosphorylation_xml_me_me NODE_WIDTH" value="130.0"/>
    <att type="string" name="vizmap:vv10190Oxidative_phosphorylation_xml NODE_FILL_COLOR" value="java.awt.Color[r=255,g=255,b=255]"/>
    <graphics type="OCTAGON" h="15.0" w="250.0" x="1137.0" y="840.5" fill="#ffffff" width="1" outline="#000000"/>
  </node>
  <node label="F-type H+-transporting ATPase g chain" id="-1987">
    <att type="string" name="canonicalName" value="F-type H+-transporting ATPase g chain"/>
    <att type="string" name="CELLDESIGNER_ALIAS" value="sa178"/>
    <att type="string" name="vizmap:vv10190Oxidative_phosphorylation_xml NODE_HEIGHT" value="15.0"/>
    <att type="string" name="CELLDESIGNER_NODE_TYPE" value="PROTEIN"/>
    <att type="string" name="vizmap:vv10190Oxidative_phosphorylation_xml NODE_WIDTH" value="130.0"/>
    <att type="string" name="vizmap:vv10190Oxidative_phosphorylation_xml_me_me NODE_HEIGHT" value="15.0"/>
    <att type="string" name="vizmap:vv10190Oxidative_phosphorylation_xml_me_me NODE_SHAPE" value="OCTAGON"/>
    <att type="string" name="CELLDESIGNER_SPECIES" value="K02140"/>
    <att type="string" name="vizmap:vv10190Oxidative_phosphorylation_xml NODE_SHAPE" value="OCTAGON"/>
    <att type="string" name="vizmap:vv10190Oxidative_phosphorylation_xml_me_me NODE_WIDTH" value="130.0"/>
    <att type="string" name="vizmap:vv10190Oxidative_phosphorylation_xml NODE_FILL_COLOR" value="java.awt.Color[r=255,g=255,b=255]"/>
    <graphics type="OCTAGON" h="15.0" w="250.0" x="1409.0" y="840.5" fill="#ffffff" width="1" outline="#000000"/>
  </node>
  <node label="rGSVIVP00013852001" id="-1986">
    <att type="string" name="canonicalName" value="GSVIVP00013852001"/>
    <att type="string" name="CELLDESIGNER_ALIAS" value="sa182"/>
    <att type="string" name="vizmap:vv10190Oxidative_phosphorylation_xml NODE_HEIGHT" value="15.0"/>
    <att type="string" name="CELLDESIGNER_NODE_TYPE" value="RNA"/>
    <att type="string" name="vizmap:vv10190Oxidative_phosphorylation_xml NODE_WIDTH" value="130.0"/>
    <att type="string" name="vizmap:vv10190Oxidative_phosphorylation_xml_me_me NODE_HEIGHT" value="15.0"/>
    <att type="string" name="vizmap:vv10190Oxidative_phosphorylation_xml_me_me NODE_SHAPE" value="RECT"/>
    <att type="string" name="CELLDESIGNER_SPECIES" value="GSVIVP00013852001"/>
    <att type="string" name="vizmap:vv10190Oxidative_phosphorylation_xml NODE_SHAPE" value="RECT"/>
    <att type="string" name="vizmap:vv10190Oxidative_phosphorylation_xml_me_me NODE_WIDTH" value="130.0"/>
    <att type="string" name="vizmap:vv10190Oxidative_phosphorylation_xml NODE_FILL_COLOR" value="java.awt.Color[r=255,g=255,b=255]"/>
    <graphics type="RECTANGLE" h="15.0" w="150.0" x="545.8198852539062" y="1153.5" fill="#ffffff" width="1" outline="#000000"/>
  </node>
  <node label="rGSVIVP00032598001" id="-1985">
    <att type="string" name="canonicalName" value="GSVIVP00032598001"/>
    <att type="string" name="CELLDESIGNER_ALIAS" value="sa183"/>
    <att type="string" name="vizmap:vv10190Oxidative_phosphorylation_xml NODE_HEIGHT" value="15.0"/>
    <att type="string" name="CELLDESIGNER_NODE_TYPE" value="RNA"/>
    <att type="string" name="vizmap:vv10190Oxidative_phosphorylation_xml NODE_WIDTH" value="130.0"/>
    <att type="string" name="vizmap:vv10190Oxidative_phosphorylation_xml_me_me NODE_HEIGHT" value="15.0"/>
    <att type="string" name="vizmap:vv10190Oxidative_phosphorylation_xml_me_me NODE_SHAPE" value="RECT"/>
    <att type="string" name="CELLDESIGNER_SPECIES" value="GSVIVP00032598001"/>
    <att type="string" name="vizmap:vv10190Oxidative_phosphorylation_xml NODE_SHAPE" value="RECT"/>
    <att type="string" name="vizmap:vv10190Oxidative_phosphorylation_xml_me_me NODE_WIDTH" value="130.0"/>
    <att type="string" name="vizmap:vv10190Oxidative_phosphorylation_xml NODE_FILL_COLOR" value="java.awt.Color[r=255,g=255,b=255]"/>
    <graphics type="RECTANGLE" h="15.0" w="150.0" x="278.81988525390625" y="1181.5" fill="#ffffff" width="1" outline="#000000"/>
  </node>
  <node label="rCB349010" id="-1984">
    <att type="string" name="canonicalName" value="CB349010"/>
    <att type="string" name="CELLDESIGNER_ALIAS" value="sa184"/>
    <att type="string" name="vizmap:vv10190Oxidative_phosphorylation_xml NODE_HEIGHT" value="15.0"/>
    <att type="string" name="CELLDESIGNER_NODE_TYPE" value="RNA"/>
    <att type="string" name="vizmap:vv10190Oxidative_phosphorylation_xml NODE_WIDTH" value="130.0"/>
    <att type="string" name="vizmap:vv10190Oxidative_phosphorylation_xml_me_me NODE_HEIGHT" value="15.0"/>
    <att type="string" name="vizmap:vv10190Oxidative_phosphorylation_xml_me_me NODE_SHAPE" value="RECT"/>
    <att type="string" name="CELLDESIGNER_SPECIES" value="CB349010"/>
    <att type="string" name="vizmap:vv10190Oxidative_phosphorylation_xml NODE_SHAPE" value="RECT"/>
    <att type="string" name="vizmap:vv10190Oxidative_phosphorylation_xml_me_me NODE_WIDTH" value="130.0"/>
    <att type="string" name="vizmap:vv10190Oxidative_phosphorylation_xml NODE_FILL_COLOR" value="java.awt.Color[r=255,g=255,b=255]"/>
    <graphics type="RECTANGLE" h="15.0" w="150.0" x="278.81988525390625" y="1165.5" fill="#ffffff" width="1" outline="#000000"/>
  </node>
  <node label="rCF605934" id="-1983">
    <att type="string" name="canonicalName" value="CF605934"/>
    <att type="string" name="CELLDESIGNER_ALIAS" value="sa185"/>
    <att type="string" name="vizmap:vv10190Oxidative_phosphorylation_xml NODE_HEIGHT" value="15.0"/>
    <att type="string" name="CELLDESIGNER_NODE_TYPE" value="RNA"/>
    <att type="string" name="vizmap:vv10190Oxidative_phosphorylation_xml NODE_WIDTH" value="130.0"/>
    <att type="string" name="vizmap:vv10190Oxidative_phosphorylation_xml_me_me NODE_HEIGHT" value="15.0"/>
    <att type="string" name="vizmap:vv10190Oxidative_phosphorylation_xml_me_me NODE_SHAPE" value="RECT"/>
    <att type="string" name="CELLDESIGNER_SPECIES" value="CF605934"/>
    <att type="string" name="vizmap:vv10190Oxidative_phosphorylation_xml NODE_SHAPE" value="RECT"/>
    <att type="string" name="vizmap:vv10190Oxidative_phosphorylation_xml_me_me NODE_WIDTH" value="130.0"/>
    <att type="string" name="vizmap:vv10190Oxidative_phosphorylation_xml NODE_FILL_COLOR" value="java.awt.Color[r=255,g=255,b=255]"/>
    <graphics type="RECTANGLE" h="15.0" w="150.0" x="2.8198776245117188" y="1185.5" fill="#ffffff" width="1" outline="#000000"/>
  </node>
  <node label="rGSVIVP00031786001" id="-1982">
    <att type="string" name="canonicalName" value="GSVIVP00031786001"/>
    <att type="string" name="CELLDESIGNER_ALIAS" value="sa186"/>
    <att type="string" name="vizmap:vv10190Oxidative_phosphorylation_xml NODE_HEIGHT" value="15.0"/>
    <att type="string" name="CELLDESIGNER_NODE_TYPE" value="RNA"/>
    <att type="string" name="vizmap:vv10190Oxidative_phosphorylation_xml NODE_WIDTH" value="130.0"/>
    <att type="string" name="vizmap:vv10190Oxidative_phosphorylation_xml_me_me NODE_HEIGHT" value="15.0"/>
    <att type="string" name="vizmap:vv10190Oxidative_phosphorylation_xml_me_me NODE_SHAPE" value="RECT"/>
    <att type="string" name="CELLDESIGNER_SPECIES" value="GSVIVP00031786001"/>
    <att type="string" name="vizmap:vv10190Oxidative_phosphorylation_xml NODE_SHAPE" value="RECT"/>
    <att type="string" name="vizmap:vv10190Oxidative_phosphorylation_xml_me_me NODE_WIDTH" value="130.0"/>
    <att type="string" name="vizmap:vv10190Oxidative_phosphorylation_xml NODE_FILL_COLOR" value="java.awt.Color[r=255,g=255,b=255]"/>
    <graphics type="RECTANGLE" h="15.0" w="150.0" x="2.8198776245117188" y="1169.5" fill="#ffffff" width="1" outline="#000000"/>
  </node>
  <node label="rGSVIVP00034552001" id="-1981">
    <att type="string" name="canonicalName" value="GSVIVP00034552001"/>
    <att type="string" name="CELLDESIGNER_ALIAS" value="sa187"/>
    <att type="string" name="vizmap:vv10190Oxidative_phosphorylation_xml NODE_HEIGHT" value="15.0"/>
    <att type="string" name="CELLDESIGNER_NODE_TYPE" value="RNA"/>
    <att type="string" name="vizmap:vv10190Oxidative_phosphorylation_xml NODE_WIDTH" value="130.0"/>
    <att type="string" name="vizmap:vv10190Oxidative_phosphorylation_xml_me_me NODE_HEIGHT" value="15.0"/>
    <att type="string" name="vizmap:vv10190Oxidative_phosphorylation_xml_me_me NODE_SHAPE" value="RECT"/>
    <att type="string" name="CELLDESIGNER_SPECIES" value="GSVIVP00034552001"/>
    <att type="string" name="vizmap:vv10190Oxidative_phosphorylation_xml NODE_SHAPE" value="RECT"/>
    <att type="string" name="vizmap:vv10190Oxidative_phosphorylation_xml_me_me NODE_WIDTH" value="130.0"/>
    <att type="string" name="vizmap:vv10190Oxidative_phosphorylation_xml NODE_FILL_COLOR" value="java.awt.Color[r=255,g=255,b=255]"/>
    <graphics type="RECTANGLE" h="15.0" w="150.0" x="545.8198852539062" y="1103.5" fill="#ffffff" width="1" outline="#000000"/>
  </node>
  <node label="rGSVIVP00020558001" id="-1980">
    <att type="string" name="canonicalName" value="GSVIVP00020558001"/>
    <att type="string" name="CELLDESIGNER_ALIAS" value="sa188"/>
    <att type="string" name="vizmap:vv10190Oxidative_phosphorylation_xml NODE_HEIGHT" value="15.0"/>
    <att type="string" name="CELLDESIGNER_NODE_TYPE" value="RNA"/>
    <att type="string" name="vizmap:vv10190Oxidative_phosphorylation_xml NODE_WIDTH" value="130.0"/>
    <att type="string" name="vizmap:vv10190Oxidative_phosphorylation_xml_me_me NODE_HEIGHT" value="15.0"/>
    <att type="string" name="vizmap:vv10190Oxidative_phosphorylation_xml_me_me NODE_SHAPE" value="RECT"/>
    <att type="string" name="CELLDESIGNER_SPECIES" value="GSVIVP00020558001"/>
    <att type="string" name="vizmap:vv10190Oxidative_phosphorylation_xml NODE_SHAPE" value="RECT"/>
    <att type="string" name="vizmap:vv10190Oxidative_phosphorylation_xml_me_me NODE_WIDTH" value="130.0"/>
    <att type="string" name="vizmap:vv10190Oxidative_phosphorylation_xml NODE_FILL_COLOR" value="java.awt.Color[r=255,g=255,b=255]"/>
    <graphics type="RECTANGLE" h="15.0" w="150.0" x="545.8198852539062" y="1087.5" fill="#ffffff" width="1" outline="#000000"/>
  </node>
  <node label="rGSVIVP00000938001" id="-1979">
    <att type="string" name="canonicalName" value="GSVIVP00000938001"/>
    <att type="string" name="CELLDESIGNER_ALIAS" value="sa189"/>
    <att type="string" name="vizmap:vv10190Oxidative_phosphorylation_xml NODE_HEIGHT" value="15.0"/>
    <att type="string" name="CELLDESIGNER_NODE_TYPE" value="RNA"/>
    <att type="string" name="vizmap:vv10190Oxidative_phosphorylation_xml NODE_WIDTH" value="130.0"/>
    <att type="string" name="vizmap:vv10190Oxidative_phosphorylation_xml_me_me NODE_HEIGHT" value="15.0"/>
    <att type="string" name="vizmap:vv10190Oxidative_phosphorylation_xml_me_me NODE_SHAPE" value="RECT"/>
    <att type="string" name="CELLDESIGNER_SPECIES" value="GSVIVP00000938001"/>
    <att type="string" name="vizmap:vv10190Oxidative_phosphorylation_xml NODE_SHAPE" value="RECT"/>
    <att type="string" name="vizmap:vv10190Oxidative_phosphorylation_xml_me_me NODE_WIDTH" value="130.0"/>
    <att type="string" name="vizmap:vv10190Oxidative_phosphorylation_xml NODE_FILL_COLOR" value="java.awt.Color[r=255,g=255,b=255]"/>
    <graphics type="RECTANGLE" h="15.0" w="150.0" x="275.81988525390625" y="1099.5" fill="#ffffff" width="1" outline="#000000"/>
  </node>
  <node label="rGSVIVP00006205001" id="-1978">
    <att type="string" name="canonicalName" value="GSVIVP00006205001"/>
    <att type="string" name="CELLDESIGNER_ALIAS" value="sa190"/>
    <att type="string" name="vizmap:vv10190Oxidative_phosphorylation_xml NODE_HEIGHT" value="15.0"/>
    <att type="string" name="CELLDESIGNER_NODE_TYPE" value="RNA"/>
    <att type="string" name="vizmap:vv10190Oxidative_phosphorylation_xml NODE_WIDTH" value="130.0"/>
    <att type="string" name="vizmap:vv10190Oxidative_phosphorylation_xml_me_me NODE_HEIGHT" value="15.0"/>
    <att type="string" name="vizmap:vv10190Oxidative_phosphorylation_xml_me_me NODE_SHAPE" value="RECT"/>
    <att type="string" name="CELLDESIGNER_SPECIES" value="GSVIVP00006205001"/>
    <att type="string" name="vizmap:vv10190Oxidative_phosphorylation_xml NODE_SHAPE" value="RECT"/>
    <att type="string" name="vizmap:vv10190Oxidative_phosphorylation_xml_me_me NODE_WIDTH" value="130.0"/>
    <att type="string" name="vizmap:vv10190Oxidative_phosphorylation_xml NODE_FILL_COLOR" value="java.awt.Color[r=255,g=255,b=255]"/>
    <graphics type="RECTANGLE" h="15.0" w="150.0" x="6.81988525390625" y="1100.5" fill="#ffffff" width="1" outline="#000000"/>
  </node>
  <node label="rGSVIVP00037959001" id="-1977">
    <att type="string" name="canonicalName" value="GSVIVP00037959001"/>
    <att type="string" name="CELLDESIGNER_ALIAS" value="sa191"/>
    <att type="string" name="vizmap:vv10190Oxidative_phosphorylation_xml NODE_HEIGHT" value="15.0"/>
    <att type="string" name="CELLDESIGNER_NODE_TYPE" value="RNA"/>
    <att type="string" name="vizmap:vv10190Oxidative_phosphorylation_xml NODE_WIDTH" value="130.0"/>
    <att type="string" name="vizmap:vv10190Oxidative_phosphorylation_xml_me_me NODE_HEIGHT" value="15.0"/>
    <att type="string" name="vizmap:vv10190Oxidative_phosphorylation_xml_me_me NODE_SHAPE" value="RECT"/>
    <att type="string" name="CELLDESIGNER_SPECIES" value="GSVIVP00037959001"/>
    <att type="string" name="vizmap:vv10190Oxidative_phosphorylation_xml NODE_SHAPE" value="RECT"/>
    <att type="string" name="vizmap:vv10190Oxidative_phosphorylation_xml_me_me NODE_WIDTH" value="130.0"/>
    <att type="string" name="vizmap:vv10190Oxidative_phosphorylation_xml NODE_FILL_COLOR" value="java.awt.Color[r=255,g=255,b=255]"/>
    <graphics type="RECTANGLE" h="15.0" w="150.0" x="6.81988525390625" y="1084.5" fill="#ffffff" width="1" outline="#000000"/>
  </node>
  <node label="rCO819349" id="-1976">
    <att type="string" name="canonicalName" value="CO819349"/>
    <att type="string" name="CELLDESIGNER_ALIAS" value="sa192"/>
    <att type="string" name="vizmap:vv10190Oxidative_phosphorylation_xml NODE_HEIGHT" value="15.0"/>
    <att type="string" name="CELLDESIGNER_NODE_TYPE" value="RNA"/>
    <att type="string" name="vizmap:vv10190Oxidative_phosphorylation_xml NODE_WIDTH" value="130.0"/>
    <att type="string" name="vizmap:vv10190Oxidative_phosphorylation_xml_me_me NODE_HEIGHT" value="15.0"/>
    <att type="string" name="vizmap:vv10190Oxidative_phosphorylation_xml_me_me NODE_SHAPE" value="RECT"/>
    <att type="string" name="CELLDESIGNER_SPECIES" value="CO819349"/>
    <att type="string" name="vizmap:vv10190Oxidative_phosphorylation_xml NODE_SHAPE" value="RECT"/>
    <att type="string" name="vizmap:vv10190Oxidative_phosphorylation_xml_me_me NODE_WIDTH" value="130.0"/>
    <att type="string" name="vizmap:vv10190Oxidative_phosphorylation_xml NODE_FILL_COLOR" value="java.awt.Color[r=255,g=255,b=255]"/>
    <graphics type="RECTANGLE" h="15.0" w="150.0" x="1600.81982421875" y="1234.5" fill="#ffffff" width="1" outline="#000000"/>
  </node>
  <node label="rGSVIVP00022603001" id="-1975">
    <att type="string" name="canonicalName" value="GSVIVP00022603001"/>
    <att type="string" name="CELLDESIGNER_ALIAS" value="sa193"/>
    <att type="string" name="vizmap:vv10190Oxidative_phosphorylation_xml NODE_HEIGHT" value="15.0"/>
    <att type="string" name="CELLDESIGNER_NODE_TYPE" value="RNA"/>
    <att type="string" name="vizmap:vv10190Oxidative_phosphorylation_xml NODE_WIDTH" value="130.0"/>
    <att type="string" name="vizmap:vv10190Oxidative_phosphorylation_xml_me_me NODE_HEIGHT" value="15.0"/>
    <att type="string" name="vizmap:vv10190Oxidative_phosphorylation_xml_me_me NODE_SHAPE" value="RECT"/>
    <att type="string" name="CELLDESIGNER_SPECIES" value="GSVIVP00022603001"/>
    <att type="string" name="vizmap:vv10190Oxidative_phosphorylation_xml NODE_SHAPE" value="RECT"/>
    <att type="string" name="vizmap:vv10190Oxidative_phosphorylation_xml_me_me NODE_WIDTH" value="130.0"/>
    <att type="string" name="vizmap:vv10190Oxidative_phosphorylation_xml NODE_FILL_COLOR" value="java.awt.Color[r=255,g=255,b=255]"/>
    <graphics type="RECTANGLE" h="15.0" w="150.0" x="1600.81982421875" y="1218.5" fill="#ffffff" width="1" outline="#000000"/>
  </node>
  <node label="rGSVIVP00034344001" id="-1974">
    <att type="string" name="canonicalName" value="GSVIVP00034344001"/>
    <att type="string" name="CELLDESIGNER_ALIAS" value="sa194"/>
    <att type="string" name="vizmap:vv10190Oxidative_phosphorylation_xml NODE_HEIGHT" value="15.0"/>
    <att type="string" name="CELLDESIGNER_NODE_TYPE" value="RNA"/>
    <att type="string" name="vizmap:vv10190Oxidative_phosphorylation_xml NODE_WIDTH" value="130.0"/>
    <att type="string" name="vizmap:vv10190Oxidative_phosphorylation_xml_me_me NODE_HEIGHT" value="15.0"/>
    <att type="string" name="vizmap:vv10190Oxidative_phosphorylation_xml_me_me NODE_SHAPE" value="RECT"/>
    <att type="string" name="CELLDESIGNER_SPECIES" value="GSVIVP00034344001"/>
    <att type="string" name="vizmap:vv10190Oxidative_phosphorylation_xml NODE_SHAPE" value="RECT"/>
    <att type="string" name="vizmap:vv10190Oxidative_phosphorylation_xml_me_me NODE_WIDTH" value="130.0"/>
    <att type="string" name="vizmap:vv10190Oxidative_phosphorylation_xml NODE_FILL_COLOR" value="java.awt.Color[r=255,g=255,b=255]"/>
    <graphics type="RECTANGLE" h="15.0" w="150.0" x="2149.81982421875" y="1236.5" fill="#ffffff" width="1" outline="#000000"/>
  </node>
  <node label="rCF207545" id="-1973">
    <att type="string" name="canonicalName" value="CF207545"/>
    <att type="string" name="CELLDESIGNER_ALIAS" value="sa195"/>
    <att type="string" name="vizmap:vv10190Oxidative_phosphorylation_xml NODE_HEIGHT" value="15.0"/>
    <att type="string" name="CELLDESIGNER_NODE_TYPE" value="RNA"/>
    <att type="string" name="vizmap:vv10190Oxidative_phosphorylation_xml NODE_WIDTH" value="130.0"/>
    <att type="string" name="vizmap:vv10190Oxidative_phosphorylation_xml_me_me NODE_HEIGHT" value="15.0"/>
    <att type="string" name="vizmap:vv10190Oxidative_phosphorylation_xml_me_me NODE_SHAPE" value="RECT"/>
    <att type="string" name="CELLDESIGNER_SPECIES" value="CF207545"/>
    <att type="string" name="vizmap:vv10190Oxidative_phosphorylation_xml NODE_SHAPE" value="RECT"/>
    <att type="string" name="vizmap:vv10190Oxidative_phosphorylation_xml_me_me NODE_WIDTH" value="130.0"/>
    <att type="string" name="vizmap:vv10190Oxidative_phosphorylation_xml NODE_FILL_COLOR" value="java.awt.Color[r=255,g=255,b=255]"/>
    <graphics type="RECTANGLE" h="15.0" w="150.0" x="2149.81982421875" y="1220.5" fill="#ffffff" width="1" outline="#000000"/>
  </node>
  <node label="rGSVIVP00020869001" id="-1972">
    <att type="string" name="canonicalName" value="GSVIVP00020869001"/>
    <att type="string" name="CELLDESIGNER_ALIAS" value="sa196"/>
    <att type="string" name="vizmap:vv10190Oxidative_phosphorylation_xml NODE_HEIGHT" value="15.0"/>
    <att type="string" name="CELLDESIGNER_NODE_TYPE" value="RNA"/>
    <att type="string" name="vizmap:vv10190Oxidative_phosphorylation_xml NODE_WIDTH" value="130.0"/>
    <att type="string" name="vizmap:vv10190Oxidative_phosphorylation_xml_me_me NODE_HEIGHT" value="15.0"/>
    <att type="string" name="vizmap:vv10190Oxidative_phosphorylation_xml_me_me NODE_SHAPE" value="RECT"/>
    <att type="string" name="CELLDESIGNER_SPECIES" value="GSVIVP00020869001"/>
    <att type="string" name="vizmap:vv10190Oxidative_phosphorylation_xml NODE_SHAPE" value="RECT"/>
    <att type="string" name="vizmap:vv10190Oxidative_phosphorylation_xml_me_me NODE_WIDTH" value="130.0"/>
    <att type="string" name="vizmap:vv10190Oxidative_phosphorylation_xml NODE_FILL_COLOR" value="java.awt.Color[r=255,g=255,b=255]"/>
    <graphics type="RECTANGLE" h="15.0" w="150.0" x="2291.81982421875" y="139.5" fill="#ffffff" width="1" outline="#000000"/>
  </node>
  <node label="rTC63558" id="-1971">
    <att type="string" name="canonicalName" value="TC63558"/>
    <att type="string" name="CELLDESIGNER_ALIAS" value="sa197"/>
    <att type="string" name="vizmap:vv10190Oxidative_phosphorylation_xml NODE_HEIGHT" value="15.0"/>
    <att type="string" name="CELLDESIGNER_NODE_TYPE" value="RNA"/>
    <att type="string" name="vizmap:vv10190Oxidative_phosphorylation_xml NODE_WIDTH" value="130.0"/>
    <att type="string" name="vizmap:vv10190Oxidative_phosphorylation_xml_me_me NODE_HEIGHT" value="15.0"/>
    <att type="string" name="vizmap:vv10190Oxidative_phosphorylation_xml_me_me NODE_SHAPE" value="RECT"/>
    <att type="string" name="CELLDESIGNER_SPECIES" value="TC63558"/>
    <att type="string" name="vizmap:vv10190Oxidative_phosphorylation_xml NODE_SHAPE" value="RECT"/>
    <att type="string" name="vizmap:vv10190Oxidative_phosphorylation_xml_me_me NODE_WIDTH" value="130.0"/>
    <att type="string" name="vizmap:vv10190Oxidative_phosphorylation_xml NODE_FILL_COLOR" value="java.awt.Color[r=255,g=255,b=255]"/>
    <graphics type="RECTANGLE" h="15.0" w="150.0" x="2291.81982421875" y="123.5" fill="#ffffff" width="1" outline="#000000"/>
  </node>
  <node label="rGSVIVP00024946001" id="-1970">
    <att type="string" name="canonicalName" value="GSVIVP00024946001"/>
    <att type="string" name="CELLDESIGNER_ALIAS" value="sa198"/>
    <att type="string" name="vizmap:vv10190Oxidative_phosphorylation_xml NODE_HEIGHT" value="15.0"/>
    <att type="string" name="CELLDESIGNER_NODE_TYPE" value="RNA"/>
    <att type="string" name="vizmap:vv10190Oxidative_phosphorylation_xml NODE_WIDTH" value="130.0"/>
    <att type="string" name="vizmap:vv10190Oxidative_phosphorylation_xml_me_me NODE_HEIGHT" value="15.0"/>
    <att type="string" name="vizmap:vv10190Oxidative_phosphorylation_xml_me_me NODE_SHAPE" value="RECT"/>
    <att type="string" name="CELLDESIGNER_SPECIES" value="GSVIVP00024946001"/>
    <att type="string" name="vizmap:vv10190Oxidative_phosphorylation_xml NODE_SHAPE" value="RECT"/>
    <att type="string" name="vizmap:vv10190Oxidative_phosphorylation_xml_me_me NODE_WIDTH" value="130.0"/>
    <att type="string" name="vizmap:vv10190Oxidative_phosphorylation_xml NODE_FILL_COLOR" value="java.awt.Color[r=255,g=255,b=255]"/>
    <graphics type="RECTANGLE" h="15.0" w="150.00000381469727" x="59.81988334655762" y="954.5" fill="#ffffff" width="1" outline="#000000"/>
  </node>
  <node label="rGSVIVP00008859001" id="-1969">
    <att type="string" name="canonicalName" value="GSVIVP00008859001"/>
    <att type="string" name="CELLDESIGNER_ALIAS" value="sa199"/>
    <att type="string" name="vizmap:vv10190Oxidative_phosphorylation_xml NODE_HEIGHT" value="15.0"/>
    <att type="string" name="CELLDESIGNER_NODE_TYPE" value="RNA"/>
    <att type="string" name="vizmap:vv10190Oxidative_phosphorylation_xml NODE_WIDTH" value="130.0"/>
    <att type="string" name="vizmap:vv10190Oxidative_phosphorylation_xml_me_me NODE_HEIGHT" value="15.0"/>
    <att type="string" name="vizmap:vv10190Oxidative_phosphorylation_xml_me_me NODE_SHAPE" value="RECT"/>
    <att type="string" name="CELLDESIGNER_SPECIES" value="GSVIVP00008859001"/>
    <att type="string" name="vizmap:vv10190Oxidative_phosphorylation_xml NODE_SHAPE" value="RECT"/>
    <att type="string" name="vizmap:vv10190Oxidative_phosphorylation_xml_me_me NODE_WIDTH" value="130.0"/>
    <att type="string" name="vizmap:vv10190Oxidative_phosphorylation_xml NODE_FILL_COLOR" value="java.awt.Color[r=255,g=255,b=255]"/>
    <graphics type="RECTANGLE" h="15.0" w="150.00000381469727" x="59.81988334655762" y="938.5" fill="#ffffff" width="1" outline="#000000"/>
  </node>
  <node label="rGSVIVP00003280001" id="-1968">
    <att type="string" name="canonicalName" value="GSVIVP00003280001"/>
    <att type="string" name="CELLDESIGNER_ALIAS" value="sa200"/>
    <att type="string" name="vizmap:vv10190Oxidative_phosphorylation_xml NODE_HEIGHT" value="15.0"/>
    <att type="string" name="CELLDESIGNER_NODE_TYPE" value="RNA"/>
    <att type="string" name="vizmap:vv10190Oxidative_phosphorylation_xml NODE_WIDTH" value="130.0"/>
    <att type="string" name="vizmap:vv10190Oxidative_phosphorylation_xml_me_me NODE_HEIGHT" value="15.0"/>
    <att type="string" name="vizmap:vv10190Oxidative_phosphorylation_xml_me_me NODE_SHAPE" value="RECT"/>
    <att type="string" name="CELLDESIGNER_SPECIES" value="GSVIVP00003280001"/>
    <att type="string" name="vizmap:vv10190Oxidative_phosphorylation_xml NODE_SHAPE" value="RECT"/>
    <att type="string" name="vizmap:vv10190Oxidative_phosphorylation_xml_me_me NODE_WIDTH" value="130.0"/>
    <att type="string" name="vizmap:vv10190Oxidative_phosphorylation_xml NODE_FILL_COLOR" value="java.awt.Color[r=255,g=255,b=255]"/>
    <graphics type="RECTANGLE" h="15.0" w="150.0" x="2656.81982421875" y="246.21429443359375" fill="#ffffff" width="1" outline="#000000"/>
  </node>
  <node label="rGSVIVP00003288001" id="-1967">
    <att type="string" name="canonicalName" value="GSVIVP00003288001"/>
    <att type="string" name="CELLDESIGNER_ALIAS" value="sa201"/>
    <att type="string" name="vizmap:vv10190Oxidative_phosphorylation_xml NODE_HEIGHT" value="15.0"/>
    <att type="string" name="CELLDESIGNER_NODE_TYPE" value="RNA"/>
    <att type="string" name="vizmap:vv10190Oxidative_phosphorylation_xml NODE_WIDTH" value="130.0"/>
    <att type="string" name="vizmap:vv10190Oxidative_phosphorylation_xml_me_me NODE_HEIGHT" value="15.0"/>
    <att type="string" name="vizmap:vv10190Oxidative_phosphorylation_xml_me_me NODE_SHAPE" value="RECT"/>
    <att type="string" name="CELLDESIGNER_SPECIES" value="GSVIVP00003288001"/>
    <att type="string" name="vizmap:vv10190Oxidative_phosphorylation_xml NODE_SHAPE" value="RECT"/>
    <att type="string" name="vizmap:vv10190Oxidative_phosphorylation_xml_me_me NODE_WIDTH" value="130.0"/>
    <att type="string" name="vizmap:vv10190Oxidative_phosphorylation_xml NODE_FILL_COLOR" value="java.awt.Color[r=255,g=255,b=255]"/>
    <graphics type="RECTANGLE" h="15.0" w="150.0" x="2656.81982421875" y="230.35714721679688" fill="#ffffff" width="1" outline="#000000"/>
  </node>
  <node label="rGSVIVP00022618001" id="-1966">
    <att type="string" name="canonicalName" value="GSVIVP00022618001"/>
    <att type="string" name="CELLDESIGNER_ALIAS" value="sa202"/>
    <att type="string" name="vizmap:vv10190Oxidative_phosphorylation_xml NODE_HEIGHT" value="15.0"/>
    <att type="string" name="CELLDESIGNER_NODE_TYPE" value="RNA"/>
    <att type="string" name="vizmap:vv10190Oxidative_phosphorylation_xml NODE_WIDTH" value="130.0"/>
    <att type="string" name="vizmap:vv10190Oxidative_phosphorylation_xml_me_me NODE_HEIGHT" value="15.0"/>
    <att type="string" name="vizmap:vv10190Oxidative_phosphorylation_xml_me_me NODE_SHAPE" value="RECT"/>
    <att type="string" name="CELLDESIGNER_SPECIES" value="GSVIVP00022618001"/>
    <att type="string" name="vizmap:vv10190Oxidative_phosphorylation_xml NODE_SHAPE" value="RECT"/>
    <att type="string" name="vizmap:vv10190Oxidative_phosphorylation_xml_me_me NODE_WIDTH" value="130.0"/>
    <att type="string" name="vizmap:vv10190Oxidative_phosphorylation_xml NODE_FILL_COLOR" value="java.awt.Color[r=255,g=255,b=255]"/>
    <graphics type="RECTANGLE" h="15.0" w="150.0" x="2656.81982421875" y="214.5" fill="#ffffff" width="1" outline="#000000"/>
  </node>
  <node label="rGSVIVP00003295001" id="-1965">
    <att type="string" name="canonicalName" value="GSVIVP00003295001"/>
    <att type="string" name="CELLDESIGNER_ALIAS" value="sa203"/>
    <att type="string" name="vizmap:vv10190Oxidative_phosphorylation_xml NODE_HEIGHT" value="15.0"/>
    <att type="string" name="CELLDESIGNER_NODE_TYPE" value="RNA"/>
    <att type="string" name="vizmap:vv10190Oxidative_phosphorylation_xml NODE_WIDTH" value="130.0"/>
    <att type="string" name="vizmap:vv10190Oxidative_phosphorylation_xml_me_me NODE_HEIGHT" value="15.0"/>
    <att type="string" name="vizmap:vv10190Oxidative_phosphorylation_xml_me_me NODE_SHAPE" value="RECT"/>
    <att type="string" name="CELLDESIGNER_SPECIES" value="GSVIVP00003295001"/>
    <att type="string" name="vizmap:vv10190Oxidative_phosphorylation_xml NODE_SHAPE" value="RECT"/>
    <att type="string" name="vizmap:vv10190Oxidative_phosphorylation_xml_me_me NODE_WIDTH" value="130.0"/>
    <att type="string" name="vizmap:vv10190Oxidative_phosphorylation_xml NODE_FILL_COLOR" value="java.awt.Color[r=255,g=255,b=255]"/>
    <graphics type="RECTANGLE" h="15.0" w="150.0" x="2656.81982421875" y="198.64285278320312" fill="#ffffff" width="1" outline="#000000"/>
  </node>
  <node label="rGSVIVP00013522001" id="-1964">
    <att type="string" name="protein" value="GSVIVP00013522001"/>
    <att type="list" name="cytoscape.alias.list">
      <att type="string" name="cytoscape.alias.list" value="GSVIVP00013522001"/>
    </att>
    <att type="string" name="canonicalName" value="GSVIVP00013522001"/>
    <att type="string" name="CELLDESIGNER_ALIAS" value="sa204"/>
    <att type="string" name="vizmap:vv10190Oxidative_phosphorylation_xml NODE_HEIGHT" value="15.0"/>
    <att type="string" name="CELLDESIGNER_NODE_TYPE" value="RNA"/>
    <att type="string" name="vizmap:vv10190Oxidative_phosphorylation_xml NODE_WIDTH" value="130.0"/>
    <att type="string" name="vizmap:vv10190Oxidative_phosphorylation_xml_me_me NODE_HEIGHT" value="15.0"/>
    <att type="string" name="vizmap:vv10190Oxidative_phosphorylation_xml_me_me NODE_SHAPE" value="RECT"/>
    <att type="string" name="condition" value="7LD"/>
    <att type="string" name="CELLDESIGNER_SPECIES" value="GSVIVP00013522001"/>
    <att type="string" name="vizmap:vv10190Oxidative_phosphorylation_xml NODE_SHAPE" value="RECT"/>
    <att type="string" name="vizmap:vv10190Oxidative_phosphorylation_xml_me_me NODE_WIDTH" value="130.0"/>
    <att type="string" name="vizmap:vv10190Oxidative_phosphorylation_xml NODE_FILL_COLOR" value="java.awt.Color[r=204,g=204,b=255]"/>
    <graphics type="RECTANGLE" h="15.0" w="150.0" x="2656.81982421875" y="182.7857208251953" fill="#ffffcc" width="1" outline="#000000"/>
  </node>
  <node label="rGSVIVP00000475001" id="-1963">
    <att type="string" name="canonicalName" value="GSVIVP00000475001"/>
    <att type="string" name="CELLDESIGNER_ALIAS" value="sa205"/>
    <att type="string" name="vizmap:vv10190Oxidative_phosphorylation_xml NODE_HEIGHT" value="15.0"/>
    <att type="string" name="CELLDESIGNER_NODE_TYPE" value="RNA"/>
    <att type="string" name="vizmap:vv10190Oxidative_phosphorylation_xml NODE_WIDTH" value="130.0"/>
    <att type="string" name="vizmap:vv10190Oxidative_phosphorylation_xml_me_me NODE_HEIGHT" value="15.0"/>
    <att type="string" name="vizmap:vv10190Oxidative_phosphorylation_xml_me_me NODE_SHAPE" value="RECT"/>
    <att type="string" name="CELLDESIGNER_SPECIES" value="GSVIVP00000475001"/>
    <att type="string" name="vizmap:vv10190Oxidative_phosphorylation_xml NODE_SHAPE" value="RECT"/>
    <att type="string" name="vizmap:vv10190Oxidative_phosphorylation_xml_me_me NODE_WIDTH" value="130.0"/>
    <att type="string" name="vizmap:vv10190Oxidative_phosphorylation_xml NODE_FILL_COLOR" value="java.awt.Color[r=255,g=255,b=255]"/>
    <graphics type="RECTANGLE" h="15.0" w="150.0" x="2656.81982421875" y="166.92857360839844" fill="#ffffff" width="1" outline="#000000"/>
  </node>
  <node label="rGSVIVP00026188001" id="-1962">
    <att type="string" name="canonicalName" value="GSVIVP00026188001"/>
    <att type="string" name="CELLDESIGNER_ALIAS" value="sa206"/>
    <att type="string" name="vizmap:vv10190Oxidative_phosphorylation_xml NODE_HEIGHT" value="15.0"/>
    <att type="string" name="CELLDESIGNER_NODE_TYPE" value="RNA"/>
    <att type="string" name="vizmap:vv10190Oxidative_phosphorylation_xml NODE_WIDTH" value="130.0"/>
    <att type="string" name="vizmap:vv10190Oxidative_phosphorylation_xml_me_me NODE_HEIGHT" value="15.0"/>
    <att type="string" name="vizmap:vv10190Oxidative_phosphorylation_xml_me_me NODE_SHAPE" value="RECT"/>
    <att type="string" name="CELLDESIGNER_SPECIES" value="GSVIVP00026188001"/>
    <att type="string" name="vizmap:vv10190Oxidative_phosphorylation_xml NODE_SHAPE" value="RECT"/>
    <att type="string" name="vizmap:vv10190Oxidative_phosphorylation_xml_me_me NODE_WIDTH" value="130.0"/>
    <att type="string" name="vizmap:vv10190Oxidative_phosphorylation_xml NODE_FILL_COLOR" value="java.awt.Color[r=255,g=255,b=255]"/>
    <graphics type="RECTANGLE" h="15.0" w="150.0" x="2656.81982421875" y="151.07142639160156" fill="#ffffff" width="1" outline="#000000"/>
  </node>
  <node label="rTC58313" id="-1961">
    <att type="string" name="canonicalName" value="TC58313"/>
    <att type="string" name="CELLDESIGNER_ALIAS" value="sa207"/>
    <att type="string" name="vizmap:vv10190Oxidative_phosphorylation_xml NODE_HEIGHT" value="15.0"/>
    <att type="string" name="CELLDESIGNER_NODE_TYPE" value="RNA"/>
    <att type="string" name="vizmap:vv10190Oxidative_phosphorylation_xml NODE_WIDTH" value="130.0"/>
    <att type="string" name="vizmap:vv10190Oxidative_phosphorylation_xml_me_me NODE_HEIGHT" value="15.0"/>
    <att type="string" name="vizmap:vv10190Oxidative_phosphorylation_xml_me_me NODE_SHAPE" value="RECT"/>
    <att type="string" name="CELLDESIGNER_SPECIES" value="TC58313"/>
    <att type="string" name="vizmap:vv10190Oxidative_phosphorylation_xml NODE_SHAPE" value="RECT"/>
    <att type="string" name="vizmap:vv10190Oxidative_phosphorylation_xml_me_me NODE_WIDTH" value="130.0"/>
    <att type="string" name="vizmap:vv10190Oxidative_phosphorylation_xml NODE_FILL_COLOR" value="java.awt.Color[r=255,g=255,b=255]"/>
    <graphics type="RECTANGLE" h="15.0" w="150.0" x="2656.81982421875" y="135.2142791748047" fill="#ffffff" width="1" outline="#000000"/>
  </node>
  <node label="rTC63158" id="-1960">
    <att type="string" name="protein" value="TC63158"/>
    <att type="list" name="cytoscape.alias.list">
      <att type="string" name="cytoscape.alias.list" value="TC63158"/>
    </att>
    <att type="string" name="canonicalName" value="TC63158"/>
    <att type="string" name="CELLDESIGNER_ALIAS" value="sa208"/>
    <att type="string" name="vizmap:vv10190Oxidative_phosphorylation_xml NODE_HEIGHT" value="15.0"/>
    <att type="string" name="CELLDESIGNER_NODE_TYPE" value="RNA"/>
    <att type="string" name="vizmap:vv10190Oxidative_phosphorylation_xml NODE_WIDTH" value="130.0"/>
    <att type="string" name="vizmap:vv10190Oxidative_phosphorylation_xml_me_me NODE_HEIGHT" value="15.0"/>
    <att type="string" name="vizmap:vv10190Oxidative_phosphorylation_xml_me_me NODE_SHAPE" value="RECT"/>
    <att type="string" name="condition" value="28LD"/>
    <att type="string" name="CELLDESIGNER_SPECIES" value="TC63158"/>
    <att type="string" name="vizmap:vv10190Oxidative_phosphorylation_xml NODE_SHAPE" value="RECT"/>
    <att type="string" name="vizmap:vv10190Oxidative_phosphorylation_xml_me_me NODE_WIDTH" value="130.0"/>
    <att type="string" name="vizmap:vv10190Oxidative_phosphorylation_xml NODE_FILL_COLOR" value="java.awt.Color[r=51,g=51,b=255]"/>
    <graphics type="RECTANGLE" h="15.0" w="150.0" x="2656.81982421875" y="119.35714721679688" fill="#ffff00" width="1" outline="#000000"/>
  </node>
  <node label="rGSVIVP00022617001" id="-1959">
    <att type="string" name="canonicalName" value="GSVIVP00022617001"/>
    <att type="string" name="CELLDESIGNER_ALIAS" value="sa209"/>
    <att type="string" name="vizmap:vv10190Oxidative_phosphorylation_xml NODE_HEIGHT" value="15.0"/>
    <att type="string" name="CELLDESIGNER_NODE_TYPE" value="RNA"/>
    <att type="string" name="vizmap:vv10190Oxidative_phosphorylation_xml NODE_WIDTH" value="130.0"/>
    <att type="string" name="vizmap:vv10190Oxidative_phosphorylation_xml_me_me NODE_HEIGHT" value="15.0"/>
    <att type="string" name="vizmap:vv10190Oxidative_phosphorylation_xml_me_me NODE_SHAPE" value="RECT"/>
    <att type="string" name="CELLDESIGNER_SPECIES" value="GSVIVP00022617001"/>
    <att type="string" name="vizmap:vv10190Oxidative_phosphorylation_xml NODE_SHAPE" value="RECT"/>
    <att type="string" name="vizmap:vv10190Oxidative_phosphorylation_xml_me_me NODE_WIDTH" value="130.0"/>
    <att type="string" name="vizmap:vv10190Oxidative_phosphorylation_xml NODE_FILL_COLOR" value="java.awt.Color[r=255,g=255,b=255]"/>
    <graphics type="RECTANGLE" h="15.0" w="150.0" x="2656.81982421875" y="104.5" fill="#ffffff" width="1" outline="#000000"/>
  </node>
  <node label="rTC62094" id="-1958">
    <att type="string" name="canonicalName" value="TC62094"/>
    <att type="string" name="CELLDESIGNER_ALIAS" value="sa210"/>
    <att type="string" name="vizmap:vv10190Oxidative_phosphorylation_xml NODE_HEIGHT" value="15.0"/>
    <att type="string" name="CELLDESIGNER_NODE_TYPE" value="RNA"/>
    <att type="string" name="vizmap:vv10190Oxidative_phosphorylation_xml NODE_WIDTH" value="130.0"/>
    <att type="string" name="vizmap:vv10190Oxidative_phosphorylation_xml_me_me NODE_HEIGHT" value="15.0"/>
    <att type="string" name="vizmap:vv10190Oxidative_phosphorylation_xml_me_me NODE_SHAPE" value="RECT"/>
    <att type="string" name="CELLDESIGNER_SPECIES" value="TC62094"/>
    <att type="string" name="vizmap:vv10190Oxidative_phosphorylation_xml NODE_SHAPE" value="RECT"/>
    <att type="string" name="vizmap:vv10190Oxidative_phosphorylation_xml_me_me NODE_WIDTH" value="130.0"/>
    <att type="string" name="vizmap:vv10190Oxidative_phosphorylation_xml NODE_FILL_COLOR" value="java.awt.Color[r=255,g=255,b=255]"/>
    <graphics type="RECTANGLE" h="15.0" w="150.0" x="819.8198852539062" y="1182.5" fill="#ffffff" width="1" outline="#000000"/>
  </node>
  <node label="rCA810508" id="-1957">
    <att type="string" name="canonicalName" value="CA810508"/>
    <att type="string" name="CELLDESIGNER_ALIAS" value="sa211"/>
    <att type="string" name="vizmap:vv10190Oxidative_phosphorylation_xml NODE_HEIGHT" value="15.0"/>
    <att type="string" name="CELLDESIGNER_NODE_TYPE" value="RNA"/>
    <att type="string" name="vizmap:vv10190Oxidative_phosphorylation_xml NODE_WIDTH" value="130.0"/>
    <att type="string" name="vizmap:vv10190Oxidative_phosphorylation_xml_me_me NODE_HEIGHT" value="15.0"/>
    <att type="string" name="vizmap:vv10190Oxidative_phosphorylation_xml_me_me NODE_SHAPE" value="RECT"/>
    <att type="string" name="CELLDESIGNER_SPECIES" value="CA810508"/>
    <att type="string" name="vizmap:vv10190Oxidative_phosphorylation_xml NODE_SHAPE" value="RECT"/>
    <att type="string" name="vizmap:vv10190Oxidative_phosphorylation_xml_me_me NODE_WIDTH" value="130.0"/>
    <att type="string" name="vizmap:vv10190Oxidative_phosphorylation_xml NODE_FILL_COLOR" value="java.awt.Color[r=255,g=255,b=255]"/>
    <graphics type="RECTANGLE" h="15.0" w="150.0" x="545.8198852539062" y="1185.5" fill="#ffffff" width="1" outline="#000000"/>
  </node>
  <node label="rGSVIVP00023918001" id="-1956">
    <att type="string" name="canonicalName" value="GSVIVP00023918001"/>
    <att type="string" name="CELLDESIGNER_ALIAS" value="sa212"/>
    <att type="string" name="vizmap:vv10190Oxidative_phosphorylation_xml NODE_HEIGHT" value="15.0"/>
    <att type="string" name="CELLDESIGNER_NODE_TYPE" value="RNA"/>
    <att type="string" name="vizmap:vv10190Oxidative_phosphorylation_xml NODE_WIDTH" value="130.0"/>
    <att type="string" name="vizmap:vv10190Oxidative_phosphorylation_xml_me_me NODE_HEIGHT" value="15.0"/>
    <att type="string" name="vizmap:vv10190Oxidative_phosphorylation_xml_me_me NODE_SHAPE" value="RECT"/>
    <att type="string" name="CELLDESIGNER_SPECIES" value="GSVIVP00023918001"/>
    <att type="string" name="vizmap:vv10190Oxidative_phosphorylation_xml NODE_SHAPE" value="RECT"/>
    <att type="string" name="vizmap:vv10190Oxidative_phosphorylation_xml_me_me NODE_WIDTH" value="130.0"/>
    <att type="string" name="vizmap:vv10190Oxidative_phosphorylation_xml NODE_FILL_COLOR" value="java.awt.Color[r=255,g=255,b=255]"/>
    <graphics type="RECTANGLE" h="15.0" w="150.0" x="545.8198852539062" y="1169.5" fill="#ffffff" width="1" outline="#000000"/>
  </node>
  <node label="rGSVIVP00013874001" id="-1955">
    <att type="string" name="canonicalName" value="GSVIVP00013874001"/>
    <att type="string" name="CELLDESIGNER_ALIAS" value="sa215"/>
    <att type="string" name="vizmap:vv10190Oxidative_phosphorylation_xml NODE_HEIGHT" value="15.0"/>
    <att type="string" name="CELLDESIGNER_NODE_TYPE" value="RNA"/>
    <att type="string" name="vizmap:vv10190Oxidative_phosphorylation_xml NODE_WIDTH" value="130.0"/>
    <att type="string" name="vizmap:vv10190Oxidative_phosphorylation_xml_me_me NODE_HEIGHT" value="15.0"/>
    <att type="string" name="vizmap:vv10190Oxidative_phosphorylation_xml_me_me NODE_SHAPE" value="RECT"/>
    <att type="string" name="CELLDESIGNER_SPECIES" value="GSVIVP00013874001"/>
    <att type="string" name="vizmap:vv10190Oxidative_phosphorylation_xml NODE_SHAPE" value="RECT"/>
    <att type="string" name="vizmap:vv10190Oxidative_phosphorylation_xml_me_me NODE_WIDTH" value="130.0"/>
    <att type="string" name="vizmap:vv10190Oxidative_phosphorylation_xml NODE_FILL_COLOR" value="java.awt.Color[r=255,g=255,b=255]"/>
    <graphics type="RECTANGLE" h="15.0" w="150.0" x="1951.81982421875" y="699.5692138671875" fill="#ffffff" width="1" outline="#000000"/>
  </node>
  <node label="rGSVIVP00028809001" id="-1954">
    <att type="string" name="canonicalName" value="GSVIVP00028809001"/>
    <att type="string" name="CELLDESIGNER_ALIAS" value="sa217"/>
    <att type="string" name="vizmap:vv10190Oxidative_phosphorylation_xml NODE_HEIGHT" value="15.0"/>
    <att type="string" name="CELLDESIGNER_NODE_TYPE" value="RNA"/>
    <att type="string" name="vizmap:vv10190Oxidative_phosphorylation_xml NODE_WIDTH" value="130.0"/>
    <att type="string" name="vizmap:vv10190Oxidative_phosphorylation_xml_me_me NODE_HEIGHT" value="15.0"/>
    <att type="string" name="vizmap:vv10190Oxidative_phosphorylation_xml_me_me NODE_SHAPE" value="RECT"/>
    <att type="string" name="CELLDESIGNER_SPECIES" value="GSVIVP00028809001"/>
    <att type="string" name="vizmap:vv10190Oxidative_phosphorylation_xml NODE_SHAPE" value="RECT"/>
    <att type="string" name="vizmap:vv10190Oxidative_phosphorylation_xml_me_me NODE_WIDTH" value="130.0"/>
    <att type="string" name="vizmap:vv10190Oxidative_phosphorylation_xml NODE_FILL_COLOR" value="java.awt.Color[r=255,g=255,b=255]"/>
    <graphics type="RECTANGLE" h="15.0" w="150.0" x="1951.81982421875" y="683.4057006835938" fill="#ffffff" width="1" outline="#000000"/>
  </node>
  <node label="rGSVIVP00016204001" id="-1953">
    <att type="string" name="canonicalName" value="GSVIVP00016204001"/>
    <att type="string" name="CELLDESIGNER_ALIAS" value="sa219"/>
    <att type="string" name="vizmap:vv10190Oxidative_phosphorylation_xml NODE_HEIGHT" value="15.0"/>
    <att type="string" name="CELLDESIGNER_NODE_TYPE" value="RNA"/>
    <att type="string" name="vizmap:vv10190Oxidative_phosphorylation_xml NODE_WIDTH" value="130.0"/>
    <att type="string" name="vizmap:vv10190Oxidative_phosphorylation_xml_me_me NODE_HEIGHT" value="15.0"/>
    <att type="string" name="vizmap:vv10190Oxidative_phosphorylation_xml_me_me NODE_SHAPE" value="RECT"/>
    <att type="string" name="CELLDESIGNER_SPECIES" value="GSVIVP00016204001"/>
    <att type="string" name="vizmap:vv10190Oxidative_phosphorylation_xml NODE_SHAPE" value="RECT"/>
    <att type="string" name="vizmap:vv10190Oxidative_phosphorylation_xml_me_me NODE_WIDTH" value="130.0"/>
    <att type="string" name="vizmap:vv10190Oxidative_phosphorylation_xml NODE_FILL_COLOR" value="java.awt.Color[r=255,g=255,b=255]"/>
    <graphics type="RECTANGLE" h="15.0" w="150.0" x="1678.81982421875" y="698.2422485351562" fill="#ffffff" width="1" outline="#000000"/>
  </node>
  <node label="rGSVIVP00025273001" id="-1952">
    <att type="string" name="canonicalName" value="GSVIVP00025273001"/>
    <att type="string" name="CELLDESIGNER_ALIAS" value="sa221"/>
    <att type="string" name="vizmap:vv10190Oxidative_phosphorylation_xml NODE_HEIGHT" value="15.0"/>
    <att type="string" name="CELLDESIGNER_NODE_TYPE" value="RNA"/>
    <att type="string" name="vizmap:vv10190Oxidative_phosphorylation_xml NODE_WIDTH" value="130.0"/>
    <att type="string" name="vizmap:vv10190Oxidative_phosphorylation_xml_me_me NODE_HEIGHT" value="15.0"/>
    <att type="string" name="vizmap:vv10190Oxidative_phosphorylation_xml_me_me NODE_SHAPE" value="RECT"/>
    <att type="string" name="CELLDESIGNER_SPECIES" value="GSVIVP00025273001"/>
    <att type="string" name="vizmap:vv10190Oxidative_phosphorylation_xml NODE_SHAPE" value="RECT"/>
    <att type="string" name="vizmap:vv10190Oxidative_phosphorylation_xml_me_me NODE_WIDTH" value="130.0"/>
    <att type="string" name="vizmap:vv10190Oxidative_phosphorylation_xml NODE_FILL_COLOR" value="java.awt.Color[r=255,g=255,b=255]"/>
    <graphics type="RECTANGLE" h="15.0" w="150.0" x="2492.81982421875" y="680.0787353515625" fill="#ffffff" width="1" outline="#000000"/>
  </node>
  <node label="rCB917463" id="-1951">
    <att type="string" name="canonicalName" value="CB917463"/>
    <att type="string" name="CELLDESIGNER_ALIAS" value="sa223"/>
    <att type="string" name="vizmap:vv10190Oxidative_phosphorylation_xml NODE_HEIGHT" value="15.0"/>
    <att type="string" name="CELLDESIGNER_NODE_TYPE" value="RNA"/>
    <att type="string" name="vizmap:vv10190Oxidative_phosphorylation_xml NODE_WIDTH" value="130.0"/>
    <att type="string" name="vizmap:vv10190Oxidative_phosphorylation_xml_me_me NODE_HEIGHT" value="15.0"/>
    <att type="string" name="vizmap:vv10190Oxidative_phosphorylation_xml_me_me NODE_SHAPE" value="RECT"/>
    <att type="string" name="CELLDESIGNER_SPECIES" value="CB917463"/>
    <att type="string" name="vizmap:vv10190Oxidative_phosphorylation_xml NODE_SHAPE" value="RECT"/>
    <att type="string" name="vizmap:vv10190Oxidative_phosphorylation_xml_me_me NODE_WIDTH" value="130.0"/>
    <att type="string" name="vizmap:vv10190Oxidative_phosphorylation_xml NODE_FILL_COLOR" value="java.awt.Color[r=255,g=255,b=255]"/>
    <graphics type="RECTANGLE" h="15.0" w="150.0" x="2492.81982421875" y="664.9152221679688" fill="#ffffff" width="1" outline="#000000"/>
  </node>
  <node label="rGSVIVP00019017001" id="-1950">
    <att type="string" name="canonicalName" value="GSVIVP00019017001"/>
    <att type="string" name="CELLDESIGNER_ALIAS" value="sa225"/>
    <att type="string" name="vizmap:vv10190Oxidative_phosphorylation_xml NODE_HEIGHT" value="15.0"/>
    <att type="string" name="CELLDESIGNER_NODE_TYPE" value="RNA"/>
    <att type="string" name="vizmap:vv10190Oxidative_phosphorylation_xml NODE_WIDTH" value="130.0"/>
    <att type="string" name="vizmap:vv10190Oxidative_phosphorylation_xml_me_me NODE_HEIGHT" value="15.0"/>
    <att type="string" name="vizmap:vv10190Oxidative_phosphorylation_xml_me_me NODE_SHAPE" value="RECT"/>
    <att type="string" name="CELLDESIGNER_SPECIES" value="GSVIVP00019017001"/>
    <att type="string" name="vizmap:vv10190Oxidative_phosphorylation_xml NODE_SHAPE" value="RECT"/>
    <att type="string" name="vizmap:vv10190Oxidative_phosphorylation_xml_me_me NODE_WIDTH" value="130.0"/>
    <att type="string" name="vizmap:vv10190Oxidative_phosphorylation_xml NODE_FILL_COLOR" value="java.awt.Color[r=255,g=255,b=255]"/>
    <graphics type="RECTANGLE" h="15.0" w="150.0" x="2221.81982421875" y="697.751708984375" fill="#ffffff" width="1" outline="#000000"/>
  </node>
  <node label="rDV940758" id="-1949">
    <att type="string" name="canonicalName" value="DV940758"/>
    <att type="string" name="CELLDESIGNER_ALIAS" value="sa227"/>
    <att type="string" name="vizmap:vv10190Oxidative_phosphorylation_xml NODE_HEIGHT" value="15.0"/>
    <att type="string" name="CELLDESIGNER_NODE_TYPE" value="RNA"/>
    <att type="string" name="vizmap:vv10190Oxidative_phosphorylation_xml NODE_WIDTH" value="130.0"/>
    <att type="string" name="vizmap:vv10190Oxidative_phosphorylation_xml_me_me NODE_HEIGHT" value="15.0"/>
    <att type="string" name="vizmap:vv10190Oxidative_phosphorylation_xml_me_me NODE_SHAPE" value="RECT"/>
    <att type="string" name="CELLDESIGNER_SPECIES" value="DV940758"/>
    <att type="string" name="vizmap:vv10190Oxidative_phosphorylation_xml NODE_SHAPE" value="RECT"/>
    <att type="string" name="vizmap:vv10190Oxidative_phosphorylation_xml_me_me NODE_WIDTH" value="130.0"/>
    <att type="string" name="vizmap:vv10190Oxidative_phosphorylation_xml NODE_FILL_COLOR" value="java.awt.Color[r=255,g=255,b=255]"/>
    <graphics type="RECTANGLE" h="15.0" w="150.0" x="2221.81982421875" y="681.5882568359375" fill="#ffffff" width="1" outline="#000000"/>
  </node>
  <node label="rGSVIVP00017772001" id="-1948">
    <att type="string" name="protein" value="GSVIVP00017772001"/>
    <att type="list" name="cytoscape.alias.list">
      <att type="string" name="cytoscape.alias.list" value="GSVIVP00017772001"/>
    </att>
    <att type="string" name="canonicalName" value="GSVIVP00017772001"/>
    <att type="string" name="CELLDESIGNER_ALIAS" value="sa229"/>
    <att type="string" name="vizmap:vv10190Oxidative_phosphorylation_xml NODE_HEIGHT" value="15.0"/>
    <att type="string" name="CELLDESIGNER_NODE_TYPE" value="RNA"/>
    <att type="string" name="vizmap:vv10190Oxidative_phosphorylation_xml NODE_WIDTH" value="130.0"/>
    <att type="string" name="vizmap:vv10190Oxidative_phosphorylation_xml_me_me NODE_HEIGHT" value="15.0"/>
    <att type="string" name="vizmap:vv10190Oxidative_phosphorylation_xml_me_me NODE_SHAPE" value="RECT"/>
    <att type="string" name="condition" value="ALD"/>
    <att type="string" name="CELLDESIGNER_SPECIES" value="GSVIVP00017772001"/>
    <att type="string" name="vizmap:vv10190Oxidative_phosphorylation_xml NODE_SHAPE" value="RECT"/>
    <att type="string" name="vizmap:vv10190Oxidative_phosphorylation_xml_me_me NODE_WIDTH" value="130.0"/>
    <att type="string" name="vizmap:vv10190Oxidative_phosphorylation_xml NODE_FILL_COLOR" value="java.awt.Color[r=0,g=0,b=153]"/>
    <graphics type="RECTANGLE" h="15.0" w="150.0" x="1133.81982421875" y="731.4247436523438" fill="#cccc00" width="1" outline="#000000"/>
  </node>
  <node label="rCB972929" id="-1947">
    <att type="string" name="canonicalName" value="CB972929"/>
    <att type="string" name="CELLDESIGNER_ALIAS" value="sa231"/>
    <att type="string" name="vizmap:vv10190Oxidative_phosphorylation_xml NODE_HEIGHT" value="15.0"/>
    <att type="string" name="CELLDESIGNER_NODE_TYPE" value="RNA"/>
    <att type="string" name="vizmap:vv10190Oxidative_phosphorylation_xml NODE_WIDTH" value="130.0"/>
    <att type="string" name="vizmap:vv10190Oxidative_phosphorylation_xml_me_me NODE_HEIGHT" value="15.0"/>
    <att type="string" name="vizmap:vv10190Oxidative_phosphorylation_xml_me_me NODE_SHAPE" value="RECT"/>
    <att type="string" name="CELLDESIGNER_SPECIES" value="CB972929"/>
    <att type="string" name="vizmap:vv10190Oxidative_phosphorylation_xml NODE_SHAPE" value="RECT"/>
    <att type="string" name="vizmap:vv10190Oxidative_phosphorylation_xml_me_me NODE_WIDTH" value="130.0"/>
    <att type="string" name="vizmap:vv10190Oxidative_phosphorylation_xml NODE_FILL_COLOR" value="java.awt.Color[r=255,g=255,b=255]"/>
    <graphics type="RECTANGLE" h="15.0" w="150.0" x="1133.81982421875" y="716.26123046875" fill="#ffffff" width="1" outline="#000000"/>
  </node>
  <node label="rGSVIVP00030440001" id="-1946">
    <att type="string" name="canonicalName" value="GSVIVP00030440001"/>
    <att type="string" name="CELLDESIGNER_ALIAS" value="sa233"/>
    <att type="string" name="vizmap:vv10190Oxidative_phosphorylation_xml NODE_HEIGHT" value="15.0"/>
    <att type="string" name="CELLDESIGNER_NODE_TYPE" value="RNA"/>
    <att type="string" name="vizmap:vv10190Oxidative_phosphorylation_xml NODE_WIDTH" value="130.0"/>
    <att type="string" name="vizmap:vv10190Oxidative_phosphorylation_xml_me_me NODE_HEIGHT" value="15.0"/>
    <att type="string" name="vizmap:vv10190Oxidative_phosphorylation_xml_me_me NODE_SHAPE" value="RECT"/>
    <att type="string" name="CELLDESIGNER_SPECIES" value="GSVIVP00030440001"/>
    <att type="string" name="vizmap:vv10190Oxidative_phosphorylation_xml NODE_SHAPE" value="RECT"/>
    <att type="string" name="vizmap:vv10190Oxidative_phosphorylation_xml_me_me NODE_WIDTH" value="130.0"/>
    <att type="string" name="vizmap:vv10190Oxidative_phosphorylation_xml NODE_FILL_COLOR" value="java.awt.Color[r=255,g=255,b=255]"/>
    <graphics type="RECTANGLE" h="15.0" w="150.0" x="1133.81982421875" y="701.0977783203125" fill="#ffffff" width="1" outline="#000000"/>
  </node>
  <node label="rGSVIVP00035260001" id="-1945">
    <att type="string" name="canonicalName" value="GSVIVP00035260001"/>
    <att type="string" name="CELLDESIGNER_ALIAS" value="sa235"/>
    <att type="string" name="vizmap:vv10190Oxidative_phosphorylation_xml NODE_HEIGHT" value="15.0"/>
    <att type="string" name="CELLDESIGNER_NODE_TYPE" value="RNA"/>
    <att type="string" name="vizmap:vv10190Oxidative_phosphorylation_xml NODE_WIDTH" value="130.0"/>
    <att type="string" name="vizmap:vv10190Oxidative_phosphorylation_xml_me_me NODE_HEIGHT" value="15.0"/>
    <att type="string" name="vizmap:vv10190Oxidative_phosphorylation_xml_me_me NODE_SHAPE" value="RECT"/>
    <att type="string" name="CELLDESIGNER_SPECIES" value="GSVIVP00035260001"/>
    <att type="string" name="vizmap:vv10190Oxidative_phosphorylation_xml NODE_SHAPE" value="RECT"/>
    <att type="string" name="vizmap:vv10190Oxidative_phosphorylation_xml_me_me NODE_WIDTH" value="130.0"/>
    <att type="string" name="vizmap:vv10190Oxidative_phosphorylation_xml NODE_FILL_COLOR" value="java.awt.Color[r=255,g=255,b=255]"/>
    <graphics type="RECTANGLE" h="15.0" w="150.0" x="1410.81982421875" y="697.9342651367188" fill="#ffffff" width="1" outline="#000000"/>
  </node>
  <node label="rGSVIVP00031482001" id="-1944">
    <att type="string" name="canonicalName" value="GSVIVP00031482001"/>
    <att type="string" name="CELLDESIGNER_ALIAS" value="sa237"/>
    <att type="string" name="vizmap:vv10190Oxidative_phosphorylation_xml NODE_HEIGHT" value="15.0"/>
    <att type="string" name="CELLDESIGNER_NODE_TYPE" value="RNA"/>
    <att type="string" name="vizmap:vv10190Oxidative_phosphorylation_xml NODE_WIDTH" value="130.0"/>
    <att type="string" name="vizmap:vv10190Oxidative_phosphorylation_xml_me_me NODE_HEIGHT" value="15.0"/>
    <att type="string" name="vizmap:vv10190Oxidative_phosphorylation_xml_me_me NODE_SHAPE" value="RECT"/>
    <att type="string" name="CELLDESIGNER_SPECIES" value="GSVIVP00031482001"/>
    <att type="string" name="vizmap:vv10190Oxidative_phosphorylation_xml NODE_SHAPE" value="RECT"/>
    <att type="string" name="vizmap:vv10190Oxidative_phosphorylation_xml_me_me NODE_WIDTH" value="130.0"/>
    <att type="string" name="vizmap:vv10190Oxidative_phosphorylation_xml NODE_FILL_COLOR" value="java.awt.Color[r=255,g=255,b=255]"/>
    <graphics type="RECTANGLE" h="15.0" w="150.0" x="2758.81982421875" y="695.77490234375" fill="#ffffff" width="1" outline="#000000"/>
  </node>
  <node label="rGSVIVP00035666001" id="-1943">
    <att type="string" name="canonicalName" value="GSVIVP00035666001"/>
    <att type="string" name="CELLDESIGNER_ALIAS" value="sa239"/>
    <att type="string" name="vizmap:vv10190Oxidative_phosphorylation_xml NODE_HEIGHT" value="15.0"/>
    <att type="string" name="CELLDESIGNER_NODE_TYPE" value="RNA"/>
    <att type="string" name="vizmap:vv10190Oxidative_phosphorylation_xml NODE_WIDTH" value="130.0"/>
    <att type="string" name="vizmap:vv10190Oxidative_phosphorylation_xml_me_me NODE_HEIGHT" value="15.0"/>
    <att type="string" name="vizmap:vv10190Oxidative_phosphorylation_xml_me_me NODE_SHAPE" value="RECT"/>
    <att type="string" name="CELLDESIGNER_SPECIES" value="GSVIVP00035666001"/>
    <att type="string" name="vizmap:vv10190Oxidative_phosphorylation_xml NODE_SHAPE" value="RECT"/>
    <att type="string" name="vizmap:vv10190Oxidative_phosphorylation_xml_me_me NODE_WIDTH" value="130.0"/>
    <att type="string" name="vizmap:vv10190Oxidative_phosphorylation_xml NODE_FILL_COLOR" value="java.awt.Color[r=255,g=255,b=255]"/>
    <graphics type="RECTANGLE" h="15.0" w="150.0" x="2758.81982421875" y="679.6155395507812" fill="#ffffff" width="1" outline="#000000"/>
  </node>
  <node label="rTC67818" id="-1942">
    <att type="string" name="canonicalName" value="TC67818"/>
    <att type="string" name="CELLDESIGNER_ALIAS" value="sa241"/>
    <att type="string" name="vizmap:vv10190Oxidative_phosphorylation_xml NODE_HEIGHT" value="15.0"/>
    <att type="string" name="CELLDESIGNER_NODE_TYPE" value="RNA"/>
    <att type="string" name="vizmap:vv10190Oxidative_phosphorylation_xml NODE_WIDTH" value="130.0"/>
    <att type="string" name="vizmap:vv10190Oxidative_phosphorylation_xml_me_me NODE_HEIGHT" value="15.0"/>
    <att type="string" name="vizmap:vv10190Oxidative_phosphorylation_xml_me_me NODE_SHAPE" value="RECT"/>
    <att type="string" name="CELLDESIGNER_SPECIES" value="TC67818"/>
    <att type="string" name="vizmap:vv10190Oxidative_phosphorylation_xml NODE_SHAPE" value="RECT"/>
    <att type="string" name="vizmap:vv10190Oxidative_phosphorylation_xml_me_me NODE_WIDTH" value="130.0"/>
    <att type="string" name="vizmap:vv10190Oxidative_phosphorylation_xml NODE_FILL_COLOR" value="java.awt.Color[r=255,g=255,b=255]"/>
    <graphics type="RECTANGLE" h="15.0" w="150.0" x="3025.81982421875" y="699.4561767578125" fill="#ffffff" width="1" outline="#000000"/>
  </node>
  <node label="rGSVIVP00035565001" id="-1941">
    <att type="string" name="canonicalName" value="GSVIVP00035565001"/>
    <att type="string" name="CELLDESIGNER_ALIAS" value="sa243"/>
    <att type="string" name="vizmap:vv10190Oxidative_phosphorylation_xml NODE_HEIGHT" value="15.0"/>
    <att type="string" name="CELLDESIGNER_NODE_TYPE" value="RNA"/>
    <att type="string" name="vizmap:vv10190Oxidative_phosphorylation_xml NODE_WIDTH" value="130.0"/>
    <att type="string" name="vizmap:vv10190Oxidative_phosphorylation_xml_me_me NODE_HEIGHT" value="15.0"/>
    <att type="string" name="vizmap:vv10190Oxidative_phosphorylation_xml_me_me NODE_SHAPE" value="RECT"/>
    <att type="string" name="CELLDESIGNER_SPECIES" value="GSVIVP00035565001"/>
    <att type="string" name="vizmap:vv10190Oxidative_phosphorylation_xml NODE_SHAPE" value="RECT"/>
    <att type="string" name="vizmap:vv10190Oxidative_phosphorylation_xml_me_me NODE_WIDTH" value="130.0"/>
    <att type="string" name="vizmap:vv10190Oxidative_phosphorylation_xml NODE_FILL_COLOR" value="java.awt.Color[r=255,g=255,b=255]"/>
    <graphics type="RECTANGLE" h="15.0" w="150.0" x="3025.81982421875" y="682.2968139648438" fill="#ffffff" width="1" outline="#000000"/>
  </node>
  <node label="rAJ862911" id="-1940">
    <att type="string" name="canonicalName" value="AJ862911"/>
    <att type="string" name="CELLDESIGNER_ALIAS" value="sa245"/>
    <att type="string" name="vizmap:vv10190Oxidative_phosphorylation_xml NODE_HEIGHT" value="15.0"/>
    <att type="string" name="CELLDESIGNER_NODE_TYPE" value="RNA"/>
    <att type="string" name="vizmap:vv10190Oxidative_phosphorylation_xml NODE_WIDTH" value="130.0"/>
    <att type="string" name="vizmap:vv10190Oxidative_phosphorylation_xml_me_me NODE_HEIGHT" value="15.0"/>
    <att type="string" name="vizmap:vv10190Oxidative_phosphorylation_xml_me_me NODE_SHAPE" value="RECT"/>
    <att type="string" name="CELLDESIGNER_SPECIES" value="AJ862911"/>
    <att type="string" name="vizmap:vv10190Oxidative_phosphorylation_xml NODE_SHAPE" value="RECT"/>
    <att type="string" name="vizmap:vv10190Oxidative_phosphorylation_xml_me_me NODE_WIDTH" value="130.0"/>
    <att type="string" name="vizmap:vv10190Oxidative_phosphorylation_xml NODE_FILL_COLOR" value="java.awt.Color[r=255,g=255,b=255]"/>
    <graphics type="RECTANGLE" h="15.0" w="150.0" x="3025.81982421875" y="666.137451171875" fill="#ffffff" width="1" outline="#000000"/>
  </node>
  <node label="rGSVIVP00006954001" id="-1939">
    <att type="string" name="canonicalName" value="GSVIVP00006954001"/>
    <att type="string" name="CELLDESIGNER_ALIAS" value="sa247"/>
    <att type="string" name="vizmap:vv10190Oxidative_phosphorylation_xml NODE_HEIGHT" value="15.0"/>
    <att type="string" name="CELLDESIGNER_NODE_TYPE" value="RNA"/>
    <att type="string" name="vizmap:vv10190Oxidative_phosphorylation_xml NODE_WIDTH" value="130.0"/>
    <att type="string" name="vizmap:vv10190Oxidative_phosphorylation_xml_me_me NODE_HEIGHT" value="15.0"/>
    <att type="string" name="vizmap:vv10190Oxidative_phosphorylation_xml_me_me NODE_SHAPE" value="RECT"/>
    <att type="string" name="CELLDESIGNER_SPECIES" value="GSVIVP00006954001"/>
    <att type="string" name="vizmap:vv10190Oxidative_phosphorylation_xml NODE_SHAPE" value="RECT"/>
    <att type="string" name="vizmap:vv10190Oxidative_phosphorylation_xml_me_me NODE_WIDTH" value="130.0"/>
    <att type="string" name="vizmap:vv10190Oxidative_phosphorylation_xml NODE_FILL_COLOR" value="java.awt.Color[r=255,g=255,b=255]"/>
    <graphics type="RECTANGLE" h="15.0" w="150.0" x="1146.81982421875" y="782.9780883789062" fill="#ffffff" width="1" outline="#000000"/>
  </node>
  <node label="rGSVIVP00035613001" id="-1938">
    <att type="string" name="canonicalName" value="GSVIVP00035613001"/>
    <att type="string" name="CELLDESIGNER_ALIAS" value="sa249"/>
    <att type="string" name="vizmap:vv10190Oxidative_phosphorylation_xml NODE_HEIGHT" value="15.0"/>
    <att type="string" name="CELLDESIGNER_NODE_TYPE" value="RNA"/>
    <att type="string" name="vizmap:vv10190Oxidative_phosphorylation_xml NODE_WIDTH" value="130.0"/>
    <att type="string" name="vizmap:vv10190Oxidative_phosphorylation_xml_me_me NODE_HEIGHT" value="15.0"/>
    <att type="string" name="vizmap:vv10190Oxidative_phosphorylation_xml_me_me NODE_SHAPE" value="RECT"/>
    <att type="string" name="CELLDESIGNER_SPECIES" value="GSVIVP00035613001"/>
    <att type="string" name="vizmap:vv10190Oxidative_phosphorylation_xml NODE_SHAPE" value="RECT"/>
    <att type="string" name="vizmap:vv10190Oxidative_phosphorylation_xml_me_me NODE_WIDTH" value="130.0"/>
    <att type="string" name="vizmap:vv10190Oxidative_phosphorylation_xml NODE_FILL_COLOR" value="java.awt.Color[r=255,g=255,b=255]"/>
    <graphics type="RECTANGLE" h="15.0" w="150.0" x="1146.81982421875" y="766.8187255859375" fill="#ffffff" width="1" outline="#000000"/>
  </node>
  <node label="rGSVIVP00037888001" id="-1937">
    <att type="string" name="canonicalName" value="GSVIVP00037888001"/>
    <att type="string" name="CELLDESIGNER_ALIAS" value="sa251"/>
    <att type="string" name="vizmap:vv10190Oxidative_phosphorylation_xml NODE_HEIGHT" value="15.0"/>
    <att type="string" name="CELLDESIGNER_NODE_TYPE" value="RNA"/>
    <att type="string" name="vizmap:vv10190Oxidative_phosphorylation_xml NODE_WIDTH" value="130.0"/>
    <att type="string" name="vizmap:vv10190Oxidative_phosphorylation_xml_me_me NODE_HEIGHT" value="15.0"/>
    <att type="string" name="vizmap:vv10190Oxidative_phosphorylation_xml_me_me NODE_SHAPE" value="RECT"/>
    <att type="string" name="CELLDESIGNER_SPECIES" value="GSVIVP00037888001"/>
    <att type="string" name="vizmap:vv10190Oxidative_phosphorylation_xml NODE_SHAPE" value="RECT"/>
    <att type="string" name="vizmap:vv10190Oxidative_phosphorylation_xml_me_me NODE_WIDTH" value="130.0"/>
    <att type="string" name="vizmap:vv10190Oxidative_phosphorylation_xml NODE_FILL_COLOR" value="java.awt.Color[r=255,g=255,b=255]"/>
    <graphics type="RECTANGLE" h="15.0" w="150.0" x="1408.81982421875" y="862.6593627929688" fill="#ffffff" width="1" outline="#000000"/>
  </node>
  <node label="rGSVIVP00008677001" id="-1936">
    <att type="string" name="canonicalName" value="GSVIVP00008677001"/>
    <att type="string" name="CELLDESIGNER_ALIAS" value="sa253"/>
    <att type="string" name="vizmap:vv10190Oxidative_phosphorylation_xml NODE_HEIGHT" value="15.0"/>
    <att type="string" name="CELLDESIGNER_NODE_TYPE" value="RNA"/>
    <att type="string" name="vizmap:vv10190Oxidative_phosphorylation_xml NODE_WIDTH" value="130.0"/>
    <att type="string" name="vizmap:vv10190Oxidative_phosphorylation_xml_me_me NODE_HEIGHT" value="15.0"/>
    <att type="string" name="vizmap:vv10190Oxidative_phosphorylation_xml_me_me NODE_SHAPE" value="RECT"/>
    <att type="string" name="CELLDESIGNER_SPECIES" value="GSVIVP00008677001"/>
    <att type="string" name="vizmap:vv10190Oxidative_phosphorylation_xml NODE_SHAPE" value="RECT"/>
    <att type="string" name="vizmap:vv10190Oxidative_phosphorylation_xml_me_me NODE_WIDTH" value="130.0"/>
    <att type="string" name="vizmap:vv10190Oxidative_phosphorylation_xml NODE_FILL_COLOR" value="java.awt.Color[r=255,g=255,b=255]"/>
    <graphics type="RECTANGLE" h="15.0" w="150.0" x="1132.81982421875" y="863.5" fill="#ffffff" width="1" outline="#000000"/>
  </node>
  <node label="rGSVIVP00031334001" id="-1935">
    <att type="string" name="canonicalName" value="GSVIVP00031334001"/>
    <att type="string" name="CELLDESIGNER_ALIAS" value="sa255"/>
    <att type="string" name="vizmap:vv10190Oxidative_phosphorylation_xml NODE_HEIGHT" value="15.0"/>
    <att type="string" name="CELLDESIGNER_NODE_TYPE" value="RNA"/>
    <att type="string" name="vizmap:vv10190Oxidative_phosphorylation_xml NODE_WIDTH" value="130.0"/>
    <att type="string" name="vizmap:vv10190Oxidative_phosphorylation_xml_me_me NODE_HEIGHT" value="15.0"/>
    <att type="string" name="vizmap:vv10190Oxidative_phosphorylation_xml_me_me NODE_SHAPE" value="RECT"/>
    <att type="string" name="CELLDESIGNER_SPECIES" value="GSVIVP00031334001"/>
    <att type="string" name="vizmap:vv10190Oxidative_phosphorylation_xml NODE_SHAPE" value="RECT"/>
    <att type="string" name="vizmap:vv10190Oxidative_phosphorylation_xml_me_me NODE_WIDTH" value="130.0"/>
    <att type="string" name="vizmap:vv10190Oxidative_phosphorylation_xml NODE_FILL_COLOR" value="java.awt.Color[r=255,g=255,b=255]"/>
    <graphics type="RECTANGLE" h="15.0" w="150.0" x="2944.81982421875" y="340.5" fill="#ffffff" width="1" outline="#000000"/>
  </node>
  <node label="rGSVIVP00032330001" id="-1934">
    <att type="string" name="canonicalName" value="GSVIVP00032330001"/>
    <att type="string" name="CELLDESIGNER_ALIAS" value="sa257"/>
    <att type="string" name="vizmap:vv10190Oxidative_phosphorylation_xml NODE_HEIGHT" value="15.0"/>
    <att type="string" name="CELLDESIGNER_NODE_TYPE" value="RNA"/>
    <att type="string" name="vizmap:vv10190Oxidative_phosphorylation_xml NODE_WIDTH" value="130.0"/>
    <att type="string" name="vizmap:vv10190Oxidative_phosphorylation_xml_me_me NODE_HEIGHT" value="15.0"/>
    <att type="string" name="vizmap:vv10190Oxidative_phosphorylation_xml_me_me NODE_SHAPE" value="RECT"/>
    <att type="string" name="CELLDESIGNER_SPECIES" value="GSVIVP00032330001"/>
    <att type="string" name="vizmap:vv10190Oxidative_phosphorylation_xml NODE_SHAPE" value="RECT"/>
    <att type="string" name="vizmap:vv10190Oxidative_phosphorylation_xml_me_me NODE_WIDTH" value="130.0"/>
    <att type="string" name="vizmap:vv10190Oxidative_phosphorylation_xml NODE_FILL_COLOR" value="java.awt.Color[r=255,g=255,b=255]"/>
    <graphics type="RECTANGLE" h="15.0" w="150.0" x="2944.81982421875" y="324.5" fill="#ffffff" width="1" outline="#000000"/>
  </node>
  <node label="rCB922060" id="-1933">
    <att type="string" name="canonicalName" value="CB922060"/>
    <att type="string" name="CELLDESIGNER_ALIAS" value="sa259"/>
    <att type="string" name="vizmap:vv10190Oxidative_phosphorylation_xml NODE_HEIGHT" value="15.0"/>
    <att type="string" name="CELLDESIGNER_NODE_TYPE" value="RNA"/>
    <att type="string" name="vizmap:vv10190Oxidative_phosphorylation_xml NODE_WIDTH" value="130.0"/>
    <att type="string" name="vizmap:vv10190Oxidative_phosphorylation_xml_me_me NODE_HEIGHT" value="15.0"/>
    <att type="string" name="vizmap:vv10190Oxidative_phosphorylation_xml_me_me NODE_SHAPE" value="RECT"/>
    <att type="string" name="CELLDESIGNER_SPECIES" value="CB922060"/>
    <att type="string" name="vizmap:vv10190Oxidative_phosphorylation_xml NODE_SHAPE" value="RECT"/>
    <att type="string" name="vizmap:vv10190Oxidative_phosphorylation_xml_me_me NODE_WIDTH" value="130.0"/>
    <att type="string" name="vizmap:vv10190Oxidative_phosphorylation_xml NODE_FILL_COLOR" value="java.awt.Color[r=255,g=255,b=255]"/>
    <graphics type="RECTANGLE" h="15.0" w="150.0" x="2944.81982421875" y="308.5" fill="#ffffff" width="1" outline="#000000"/>
  </node>
  <node label="rGSVIVP00019095001" id="-1932">
    <att type="string" name="canonicalName" value="GSVIVP00019095001"/>
    <att type="string" name="CELLDESIGNER_ALIAS" value="sa261"/>
    <att type="string" name="vizmap:vv10190Oxidative_phosphorylation_xml NODE_HEIGHT" value="15.0"/>
    <att type="string" name="CELLDESIGNER_NODE_TYPE" value="RNA"/>
    <att type="string" name="vizmap:vv10190Oxidative_phosphorylation_xml NODE_WIDTH" value="130.0"/>
    <att type="string" name="vizmap:vv10190Oxidative_phosphorylation_xml_me_me NODE_HEIGHT" value="15.0"/>
    <att type="string" name="vizmap:vv10190Oxidative_phosphorylation_xml_me_me NODE_SHAPE" value="RECT"/>
    <att type="string" name="CELLDESIGNER_SPECIES" value="GSVIVP00019095001"/>
    <att type="string" name="vizmap:vv10190Oxidative_phosphorylation_xml NODE_SHAPE" value="RECT"/>
    <att type="string" name="vizmap:vv10190Oxidative_phosphorylation_xml_me_me NODE_WIDTH" value="130.0"/>
    <att type="string" name="vizmap:vv10190Oxidative_phosphorylation_xml NODE_FILL_COLOR" value="java.awt.Color[r=255,g=255,b=255]"/>
    <graphics type="RECTANGLE" h="15.0" w="150.0" x="2944.81982421875" y="292.5" fill="#ffffff" width="1" outline="#000000"/>
  </node>
  <node label="rGSVIVP00000073001" id="-1931">
    <att type="string" name="canonicalName" value="GSVIVP00000073001"/>
    <att type="string" name="CELLDESIGNER_ALIAS" value="sa263"/>
    <att type="string" name="vizmap:vv10190Oxidative_phosphorylation_xml NODE_HEIGHT" value="15.0"/>
    <att type="string" name="CELLDESIGNER_NODE_TYPE" value="RNA"/>
    <att type="string" name="vizmap:vv10190Oxidative_phosphorylation_xml NODE_WIDTH" value="130.0"/>
    <att type="string" name="vizmap:vv10190Oxidative_phosphorylation_xml_me_me NODE_HEIGHT" value="15.0"/>
    <att type="string" name="vizmap:vv10190Oxidative_phosphorylation_xml_me_me NODE_SHAPE" value="RECT"/>
    <att type="string" name="CELLDESIGNER_SPECIES" value="GSVIVP00000073001"/>
    <att type="string" name="vizmap:vv10190Oxidative_phosphorylation_xml NODE_SHAPE" value="RECT"/>
    <att type="string" name="vizmap:vv10190Oxidative_phosphorylation_xml_me_me NODE_WIDTH" value="130.0"/>
    <att type="string" name="vizmap:vv10190Oxidative_phosphorylation_xml NODE_FILL_COLOR" value="java.awt.Color[r=255,g=255,b=255]"/>
    <graphics type="RECTANGLE" h="15.0" w="150.0" x="2944.81982421875" y="276.5" fill="#ffffff" width="1" outline="#000000"/>
  </node>
  <node label="rGSVIVP00009537001" id="-1930">
    <att type="string" name="canonicalName" value="GSVIVP00009537001"/>
    <att type="string" name="CELLDESIGNER_ALIAS" value="sa265"/>
    <att type="string" name="vizmap:vv10190Oxidative_phosphorylation_xml NODE_HEIGHT" value="15.0"/>
    <att type="string" name="CELLDESIGNER_NODE_TYPE" value="RNA"/>
    <att type="string" name="vizmap:vv10190Oxidative_phosphorylation_xml NODE_WIDTH" value="130.0"/>
    <att type="string" name="vizmap:vv10190Oxidative_phosphorylation_xml_me_me NODE_HEIGHT" value="15.0"/>
    <att type="string" name="vizmap:vv10190Oxidative_phosphorylation_xml_me_me NODE_SHAPE" value="RECT"/>
    <att type="string" name="CELLDESIGNER_SPECIES" value="GSVIVP00009537001"/>
    <att type="string" name="vizmap:vv10190Oxidative_phosphorylation_xml NODE_SHAPE" value="RECT"/>
    <att type="string" name="vizmap:vv10190Oxidative_phosphorylation_xml_me_me NODE_WIDTH" value="130.0"/>
    <att type="string" name="vizmap:vv10190Oxidative_phosphorylation_xml NODE_FILL_COLOR" value="java.awt.Color[r=255,g=255,b=255]"/>
    <graphics type="RECTANGLE" h="15.0" w="150.0" x="2944.81982421875" y="260.5" fill="#ffffff" width="1" outline="#000000"/>
  </node>
  <node label="rGSVIVP00033981001" id="-1929">
    <att type="string" name="canonicalName" value="GSVIVP00033981001"/>
    <att type="string" name="CELLDESIGNER_ALIAS" value="sa267"/>
    <att type="string" name="vizmap:vv10190Oxidative_phosphorylation_xml NODE_HEIGHT" value="15.0"/>
    <att type="string" name="CELLDESIGNER_NODE_TYPE" value="RNA"/>
    <att type="string" name="vizmap:vv10190Oxidative_phosphorylation_xml NODE_WIDTH" value="130.0"/>
    <att type="string" name="vizmap:vv10190Oxidative_phosphorylation_xml_me_me NODE_HEIGHT" value="15.0"/>
    <att type="string" name="vizmap:vv10190Oxidative_phosphorylation_xml_me_me NODE_SHAPE" value="RECT"/>
    <att type="string" name="CELLDESIGNER_SPECIES" value="GSVIVP00033981001"/>
    <att type="string" name="vizmap:vv10190Oxidative_phosphorylation_xml NODE_SHAPE" value="RECT"/>
    <att type="string" name="vizmap:vv10190Oxidative_phosphorylation_xml_me_me NODE_WIDTH" value="130.0"/>
    <att type="string" name="vizmap:vv10190Oxidative_phosphorylation_xml NODE_FILL_COLOR" value="java.awt.Color[r=255,g=255,b=255]"/>
    <graphics type="RECTANGLE" h="15.0" w="150.0" x="2944.81982421875" y="244.5" fill="#ffffff" width="1" outline="#000000"/>
  </node>
  <node label="rGSVIVP00000438001" id="-1928">
    <att type="string" name="canonicalName" value="GSVIVP00000438001"/>
    <att type="string" name="CELLDESIGNER_ALIAS" value="sa269"/>
    <att type="string" name="vizmap:vv10190Oxidative_phosphorylation_xml NODE_HEIGHT" value="15.0"/>
    <att type="string" name="CELLDESIGNER_NODE_TYPE" value="RNA"/>
    <att type="string" name="vizmap:vv10190Oxidative_phosphorylation_xml NODE_WIDTH" value="130.0"/>
    <att type="string" name="vizmap:vv10190Oxidative_phosphorylation_xml_me_me NODE_HEIGHT" value="15.0"/>
    <att type="string" name="vizmap:vv10190Oxidative_phosphorylation_xml_me_me NODE_SHAPE" value="RECT"/>
    <att type="string" name="CELLDESIGNER_SPECIES" value="GSVIVP00000438001"/>
    <att type="string" name="vizmap:vv10190Oxidative_phosphorylation_xml NODE_SHAPE" value="RECT"/>
    <att type="string" name="vizmap:vv10190Oxidative_phosphorylation_xml_me_me NODE_WIDTH" value="130.0"/>
    <att type="string" name="vizmap:vv10190Oxidative_phosphorylation_xml NODE_FILL_COLOR" value="java.awt.Color[r=255,g=255,b=255]"/>
    <graphics type="RECTANGLE" h="15.0" w="150.0" x="2944.81982421875" y="228.5" fill="#ffffff" width="1" outline="#000000"/>
  </node>
  <node label="rGSVIVP00034179001" id="-1927">
    <att type="string" name="canonicalName" value="GSVIVP00034179001"/>
    <att type="string" name="CELLDESIGNER_ALIAS" value="sa271"/>
    <att type="string" name="vizmap:vv10190Oxidative_phosphorylation_xml NODE_HEIGHT" value="15.0"/>
    <att type="string" name="CELLDESIGNER_NODE_TYPE" value="RNA"/>
    <att type="string" name="vizmap:vv10190Oxidative_phosphorylation_xml NODE_WIDTH" value="130.0"/>
    <att type="string" name="vizmap:vv10190Oxidative_phosphorylation_xml_me_me NODE_HEIGHT" value="15.0"/>
    <att type="string" name="vizmap:vv10190Oxidative_phosphorylation_xml_me_me NODE_SHAPE" value="RECT"/>
    <att type="string" name="CELLDESIGNER_SPECIES" value="GSVIVP00034179001"/>
    <att type="string" name="vizmap:vv10190Oxidative_phosphorylation_xml NODE_SHAPE" value="RECT"/>
    <att type="string" name="vizmap:vv10190Oxidative_phosphorylation_xml_me_me NODE_WIDTH" value="130.0"/>
    <att type="string" name="vizmap:vv10190Oxidative_phosphorylation_xml NODE_FILL_COLOR" value="java.awt.Color[r=255,g=255,b=255]"/>
    <graphics type="RECTANGLE" h="15.0" w="150.0" x="2944.81982421875" y="212.5" fill="#ffffff" width="1" outline="#000000"/>
  </node>
  <node label="rGSVIVP00020872001" id="-1926">
    <att type="string" name="canonicalName" value="GSVIVP00020872001"/>
    <att type="string" name="CELLDESIGNER_ALIAS" value="sa273"/>
    <att type="string" name="vizmap:vv10190Oxidative_phosphorylation_xml NODE_HEIGHT" value="15.0"/>
    <att type="string" name="CELLDESIGNER_NODE_TYPE" value="RNA"/>
    <att type="string" name="vizmap:vv10190Oxidative_phosphorylation_xml NODE_WIDTH" value="130.0"/>
    <att type="string" name="vizmap:vv10190Oxidative_phosphorylation_xml_me_me NODE_HEIGHT" value="15.0"/>
    <att type="string" name="vizmap:vv10190Oxidative_phosphorylation_xml_me_me NODE_SHAPE" value="RECT"/>
    <att type="string" name="CELLDESIGNER_SPECIES" value="GSVIVP00020872001"/>
    <att type="string" name="vizmap:vv10190Oxidative_phosphorylation_xml NODE_SHAPE" value="RECT"/>
    <att type="string" name="vizmap:vv10190Oxidative_phosphorylation_xml_me_me NODE_WIDTH" value="130.0"/>
    <att type="string" name="vizmap:vv10190Oxidative_phosphorylation_xml NODE_FILL_COLOR" value="java.awt.Color[r=255,g=255,b=255]"/>
    <graphics type="RECTANGLE" h="15.0" w="150.0" x="2944.81982421875" y="196.5" fill="#ffffff" width="1" outline="#000000"/>
  </node>
  <node label="rGSVIVP00009535001" id="-1925">
    <att type="string" name="canonicalName" value="GSVIVP00009535001"/>
    <att type="string" name="CELLDESIGNER_ALIAS" value="sa275"/>
    <att type="string" name="vizmap:vv10190Oxidative_phosphorylation_xml NODE_HEIGHT" value="15.0"/>
    <att type="string" name="CELLDESIGNER_NODE_TYPE" value="RNA"/>
    <att type="string" name="vizmap:vv10190Oxidative_phosphorylation_xml NODE_WIDTH" value="130.0"/>
    <att type="string" name="vizmap:vv10190Oxidative_phosphorylation_xml_me_me NODE_HEIGHT" value="15.0"/>
    <att type="string" name="vizmap:vv10190Oxidative_phosphorylation_xml_me_me NODE_SHAPE" value="RECT"/>
    <att type="string" name="CELLDESIGNER_SPECIES" value="GSVIVP00009535001"/>
    <att type="string" name="vizmap:vv10190Oxidative_phosphorylation_xml NODE_SHAPE" value="RECT"/>
    <att type="string" name="vizmap:vv10190Oxidative_phosphorylation_xml_me_me NODE_WIDTH" value="130.0"/>
    <att type="string" name="vizmap:vv10190Oxidative_phosphorylation_xml NODE_FILL_COLOR" value="java.awt.Color[r=255,g=255,b=255]"/>
    <graphics type="RECTANGLE" h="15.0" w="150.0" x="2944.81982421875" y="180.5" fill="#ffffff" width="1" outline="#000000"/>
  </node>
  <node label="rGSVIVP00005610001" id="-1924">
    <att type="string" name="canonicalName" value="GSVIVP00005610001"/>
    <att type="string" name="CELLDESIGNER_ALIAS" value="sa277"/>
    <att type="string" name="vizmap:vv10190Oxidative_phosphorylation_xml NODE_HEIGHT" value="15.0"/>
    <att type="string" name="CELLDESIGNER_NODE_TYPE" value="RNA"/>
    <att type="string" name="vizmap:vv10190Oxidative_phosphorylation_xml NODE_WIDTH" value="130.0"/>
    <att type="string" name="vizmap:vv10190Oxidative_phosphorylation_xml_me_me NODE_HEIGHT" value="15.0"/>
    <att type="string" name="vizmap:vv10190Oxidative_phosphorylation_xml_me_me NODE_SHAPE" value="RECT"/>
    <att type="string" name="CELLDESIGNER_SPECIES" value="GSVIVP00005610001"/>
    <att type="string" name="vizmap:vv10190Oxidative_phosphorylation_xml NODE_SHAPE" value="RECT"/>
    <att type="string" name="vizmap:vv10190Oxidative_phosphorylation_xml_me_me NODE_WIDTH" value="130.0"/>
    <att type="string" name="vizmap:vv10190Oxidative_phosphorylation_xml NODE_FILL_COLOR" value="java.awt.Color[r=255,g=255,b=255]"/>
    <graphics type="RECTANGLE" h="15.0" w="150.0" x="2944.81982421875" y="164.5" fill="#ffffff" width="1" outline="#000000"/>
  </node>
  <node label="rGSVIVP00009536001" id="-1923">
    <att type="string" name="canonicalName" value="GSVIVP00009536001"/>
    <att type="string" name="CELLDESIGNER_ALIAS" value="sa279"/>
    <att type="string" name="vizmap:vv10190Oxidative_phosphorylation_xml NODE_HEIGHT" value="15.0"/>
    <att type="string" name="CELLDESIGNER_NODE_TYPE" value="RNA"/>
    <att type="string" name="vizmap:vv10190Oxidative_phosphorylation_xml NODE_WIDTH" value="130.0"/>
    <att type="string" name="vizmap:vv10190Oxidative_phosphorylation_xml_me_me NODE_HEIGHT" value="15.0"/>
    <att type="string" name="vizmap:vv10190Oxidative_phosphorylation_xml_me_me NODE_SHAPE" value="RECT"/>
    <att type="string" name="CELLDESIGNER_SPECIES" value="GSVIVP00009536001"/>
    <att type="string" name="vizmap:vv10190Oxidative_phosphorylation_xml NODE_SHAPE" value="RECT"/>
    <att type="string" name="vizmap:vv10190Oxidative_phosphorylation_xml_me_me NODE_WIDTH" value="130.0"/>
    <att type="string" name="vizmap:vv10190Oxidative_phosphorylation_xml NODE_FILL_COLOR" value="java.awt.Color[r=255,g=255,b=255]"/>
    <graphics type="RECTANGLE" h="15.0" w="150.0" x="2944.81982421875" y="148.5" fill="#ffffff" width="1" outline="#000000"/>
  </node>
  <node label="rGSVIVP00000436001" id="-1922">
    <att type="string" name="canonicalName" value="GSVIVP00000436001"/>
    <att type="string" name="CELLDESIGNER_ALIAS" value="sa281"/>
    <att type="string" name="vizmap:vv10190Oxidative_phosphorylation_xml NODE_HEIGHT" value="15.0"/>
    <att type="string" name="CELLDESIGNER_NODE_TYPE" value="RNA"/>
    <att type="string" name="vizmap:vv10190Oxidative_phosphorylation_xml NODE_WIDTH" value="130.0"/>
    <att type="string" name="vizmap:vv10190Oxidative_phosphorylation_xml_me_me NODE_HEIGHT" value="15.0"/>
    <att type="string" name="vizmap:vv10190Oxidative_phosphorylation_xml_me_me NODE_SHAPE" value="RECT"/>
    <att type="string" name="CELLDESIGNER_SPECIES" value="GSVIVP00000436001"/>
    <att type="string" name="vizmap:vv10190Oxidative_phosphorylation_xml NODE_SHAPE" value="RECT"/>
    <att type="string" name="vizmap:vv10190Oxidative_phosphorylation_xml_me_me NODE_WIDTH" value="130.0"/>
    <att type="string" name="vizmap:vv10190Oxidative_phosphorylation_xml NODE_FILL_COLOR" value="java.awt.Color[r=255,g=255,b=255]"/>
    <graphics type="RECTANGLE" h="15.0" w="150.0" x="2944.81982421875" y="132.5" fill="#ffffff" width="1" outline="#000000"/>
  </node>
  <node label="rGSVIVP00009538001" id="-1921">
    <att type="string" name="canonicalName" value="GSVIVP00009538001"/>
    <att type="string" name="CELLDESIGNER_ALIAS" value="sa283"/>
    <att type="string" name="vizmap:vv10190Oxidative_phosphorylation_xml NODE_HEIGHT" value="15.0"/>
    <att type="string" name="CELLDESIGNER_NODE_TYPE" value="RNA"/>
    <att type="string" name="vizmap:vv10190Oxidative_phosphorylation_xml NODE_WIDTH" value="130.0"/>
    <att type="string" name="vizmap:vv10190Oxidative_phosphorylation_xml_me_me NODE_HEIGHT" value="15.0"/>
    <att type="string" name="vizmap:vv10190Oxidative_phosphorylation_xml_me_me NODE_SHAPE" value="RECT"/>
    <att type="string" name="CELLDESIGNER_SPECIES" value="GSVIVP00009538001"/>
    <att type="string" name="vizmap:vv10190Oxidative_phosphorylation_xml NODE_SHAPE" value="RECT"/>
    <att type="string" name="vizmap:vv10190Oxidative_phosphorylation_xml_me_me NODE_WIDTH" value="130.0"/>
    <att type="string" name="vizmap:vv10190Oxidative_phosphorylation_xml NODE_FILL_COLOR" value="java.awt.Color[r=255,g=255,b=255]"/>
    <graphics type="RECTANGLE" h="15.0" w="150.0" x="2944.81982421875" y="116.5" fill="#ffffff" width="1" outline="#000000"/>
  </node>
  <node label="rGSVIVP00009529001" id="-1920">
    <att type="string" name="canonicalName" value="GSVIVP00009529001"/>
    <att type="string" name="CELLDESIGNER_ALIAS" value="sa285"/>
    <att type="string" name="vizmap:vv10190Oxidative_phosphorylation_xml NODE_HEIGHT" value="15.0"/>
    <att type="string" name="CELLDESIGNER_NODE_TYPE" value="RNA"/>
    <att type="string" name="vizmap:vv10190Oxidative_phosphorylation_xml NODE_WIDTH" value="130.0"/>
    <att type="string" name="vizmap:vv10190Oxidative_phosphorylation_xml_me_me NODE_HEIGHT" value="15.0"/>
    <att type="string" name="vizmap:vv10190Oxidative_phosphorylation_xml_me_me NODE_SHAPE" value="RECT"/>
    <att type="string" name="CELLDESIGNER_SPECIES" value="GSVIVP00009529001"/>
    <att type="string" name="vizmap:vv10190Oxidative_phosphorylation_xml NODE_SHAPE" value="RECT"/>
    <att type="string" name="vizmap:vv10190Oxidative_phosphorylation_xml_me_me NODE_WIDTH" value="130.0"/>
    <att type="string" name="vizmap:vv10190Oxidative_phosphorylation_xml NODE_FILL_COLOR" value="java.awt.Color[r=255,g=255,b=255]"/>
    <graphics type="RECTANGLE" h="15.0" w="150.0" x="2944.81982421875" y="100.5" fill="#ffffff" width="1" outline="#000000"/>
  </node>
  <node label="rCF405983" id="-1919">
    <att type="string" name="canonicalName" value="CF405983"/>
    <att type="string" name="CELLDESIGNER_ALIAS" value="sa287"/>
    <att type="string" name="vizmap:vv10190Oxidative_phosphorylation_xml NODE_HEIGHT" value="15.0"/>
    <att type="string" name="CELLDESIGNER_NODE_TYPE" value="RNA"/>
    <att type="string" name="vizmap:vv10190Oxidative_phosphorylation_xml NODE_WIDTH" value="130.0"/>
    <att type="string" name="vizmap:vv10190Oxidative_phosphorylation_xml_me_me NODE_HEIGHT" value="15.0"/>
    <att type="string" name="vizmap:vv10190Oxidative_phosphorylation_xml_me_me NODE_SHAPE" value="RECT"/>
    <att type="string" name="CELLDESIGNER_SPECIES" value="CF405983"/>
    <att type="string" name="vizmap:vv10190Oxidative_phosphorylation_xml NODE_SHAPE" value="RECT"/>
    <att type="string" name="vizmap:vv10190Oxidative_phosphorylation_xml_me_me NODE_WIDTH" value="130.0"/>
    <att type="string" name="vizmap:vv10190Oxidative_phosphorylation_xml NODE_FILL_COLOR" value="java.awt.Color[r=255,g=255,b=255]"/>
    <graphics type="RECTANGLE" h="15.0" w="150.0" x="2656.81982421875" y="436.5" fill="#ffffff" width="1" outline="#000000"/>
  </node>
  <node label="rGSVIVP00029599001" id="-1918">
    <att type="string" name="canonicalName" value="GSVIVP00029599001"/>
    <att type="string" name="CELLDESIGNER_ALIAS" value="sa289"/>
    <att type="string" name="vizmap:vv10190Oxidative_phosphorylation_xml NODE_HEIGHT" value="15.0"/>
    <att type="string" name="CELLDESIGNER_NODE_TYPE" value="RNA"/>
    <att type="string" name="vizmap:vv10190Oxidative_phosphorylation_xml NODE_WIDTH" value="130.0"/>
    <att type="string" name="vizmap:vv10190Oxidative_phosphorylation_xml_me_me NODE_HEIGHT" value="15.0"/>
    <att type="string" name="vizmap:vv10190Oxidative_phosphorylation_xml_me_me NODE_SHAPE" value="RECT"/>
    <att type="string" name="CELLDESIGNER_SPECIES" value="GSVIVP00029599001"/>
    <att type="string" name="vizmap:vv10190Oxidative_phosphorylation_xml NODE_SHAPE" value="RECT"/>
    <att type="string" name="vizmap:vv10190Oxidative_phosphorylation_xml_me_me NODE_WIDTH" value="130.0"/>
    <att type="string" name="vizmap:vv10190Oxidative_phosphorylation_xml NODE_FILL_COLOR" value="java.awt.Color[r=255,g=255,b=255]"/>
    <graphics type="RECTANGLE" h="15.0" w="150.0" x="2656.81982421875" y="420.6428527832031" fill="#ffffff" width="1" outline="#000000"/>
  </node>
  <node label="rGSVIVP00028963001" id="-1917">
    <att type="string" name="canonicalName" value="GSVIVP00028963001"/>
    <att type="string" name="CELLDESIGNER_ALIAS" value="sa291"/>
    <att type="string" name="vizmap:vv10190Oxidative_phosphorylation_xml NODE_HEIGHT" value="15.0"/>
    <att type="string" name="CELLDESIGNER_NODE_TYPE" value="RNA"/>
    <att type="string" name="vizmap:vv10190Oxidative_phosphorylation_xml NODE_WIDTH" value="130.0"/>
    <att type="string" name="vizmap:vv10190Oxidative_phosphorylation_xml_me_me NODE_HEIGHT" value="15.0"/>
    <att type="string" name="vizmap:vv10190Oxidative_phosphorylation_xml_me_me NODE_SHAPE" value="RECT"/>
    <att type="string" name="CELLDESIGNER_SPECIES" value="GSVIVP00028963001"/>
    <att type="string" name="vizmap:vv10190Oxidative_phosphorylation_xml NODE_SHAPE" value="RECT"/>
    <att type="string" name="vizmap:vv10190Oxidative_phosphorylation_xml_me_me NODE_WIDTH" value="130.0"/>
    <att type="string" name="vizmap:vv10190Oxidative_phosphorylation_xml NODE_FILL_COLOR" value="java.awt.Color[r=255,g=255,b=255]"/>
    <graphics type="RECTANGLE" h="15.0" w="150.0" x="2656.81982421875" y="404.78570556640625" fill="#ffffff" width="1" outline="#000000"/>
  </node>
  <node label="rGSVIVP00003290001" id="-1916">
    <att type="string" name="canonicalName" value="GSVIVP00003290001"/>
    <att type="string" name="CELLDESIGNER_ALIAS" value="sa293"/>
    <att type="string" name="vizmap:vv10190Oxidative_phosphorylation_xml NODE_HEIGHT" value="15.0"/>
    <att type="string" name="CELLDESIGNER_NODE_TYPE" value="RNA"/>
    <att type="string" name="vizmap:vv10190Oxidative_phosphorylation_xml NODE_WIDTH" value="130.0"/>
    <att type="string" name="vizmap:vv10190Oxidative_phosphorylation_xml_me_me NODE_HEIGHT" value="15.0"/>
    <att type="string" name="vizmap:vv10190Oxidative_phosphorylation_xml_me_me NODE_SHAPE" value="RECT"/>
    <att type="string" name="CELLDESIGNER_SPECIES" value="GSVIVP00003290001"/>
    <att type="string" name="vizmap:vv10190Oxidative_phosphorylation_xml NODE_SHAPE" value="RECT"/>
    <att type="string" name="vizmap:vv10190Oxidative_phosphorylation_xml_me_me NODE_WIDTH" value="130.0"/>
    <att type="string" name="vizmap:vv10190Oxidative_phosphorylation_xml NODE_FILL_COLOR" value="java.awt.Color[r=255,g=255,b=255]"/>
    <graphics type="RECTANGLE" h="15.0" w="150.0" x="2656.81982421875" y="388.9285583496094" fill="#ffffff" width="1" outline="#000000"/>
  </node>
  <node label="rGSVIVP00002628001" id="-1915">
    <att type="string" name="canonicalName" value="GSVIVP00002628001"/>
    <att type="string" name="CELLDESIGNER_ALIAS" value="sa295"/>
    <att type="string" name="vizmap:vv10190Oxidative_phosphorylation_xml NODE_HEIGHT" value="15.0"/>
    <att type="string" name="CELLDESIGNER_NODE_TYPE" value="RNA"/>
    <att type="string" name="vizmap:vv10190Oxidative_phosphorylation_xml NODE_WIDTH" value="130.0"/>
    <att type="string" name="vizmap:vv10190Oxidative_phosphorylation_xml_me_me NODE_HEIGHT" value="15.0"/>
    <att type="string" name="vizmap:vv10190Oxidative_phosphorylation_xml_me_me NODE_SHAPE" value="RECT"/>
    <att type="string" name="CELLDESIGNER_SPECIES" value="GSVIVP00002628001"/>
    <att type="string" name="vizmap:vv10190Oxidative_phosphorylation_xml NODE_SHAPE" value="RECT"/>
    <att type="string" name="vizmap:vv10190Oxidative_phosphorylation_xml_me_me NODE_WIDTH" value="130.0"/>
    <att type="string" name="vizmap:vv10190Oxidative_phosphorylation_xml NODE_FILL_COLOR" value="java.awt.Color[r=255,g=255,b=255]"/>
    <graphics type="RECTANGLE" h="15.0" w="150.0" x="2656.81982421875" y="373.0714416503906" fill="#ffffff" width="1" outline="#000000"/>
  </node>
  <node label="rGSVIVP00024902001" id="-1914">
    <att type="string" name="canonicalName" value="GSVIVP00024902001"/>
    <att type="string" name="CELLDESIGNER_ALIAS" value="sa297"/>
    <att type="string" name="vizmap:vv10190Oxidative_phosphorylation_xml NODE_HEIGHT" value="15.0"/>
    <att type="string" name="CELLDESIGNER_NODE_TYPE" value="RNA"/>
    <att type="string" name="vizmap:vv10190Oxidative_phosphorylation_xml NODE_WIDTH" value="130.0"/>
    <att type="string" name="vizmap:vv10190Oxidative_phosphorylation_xml_me_me NODE_HEIGHT" value="15.0"/>
    <att type="string" name="vizmap:vv10190Oxidative_phosphorylation_xml_me_me NODE_SHAPE" value="RECT"/>
    <att type="string" name="CELLDESIGNER_SPECIES" value="GSVIVP00024902001"/>
    <att type="string" name="vizmap:vv10190Oxidative_phosphorylation_xml NODE_SHAPE" value="RECT"/>
    <att type="string" name="vizmap:vv10190Oxidative_phosphorylation_xml_me_me NODE_WIDTH" value="130.0"/>
    <att type="string" name="vizmap:vv10190Oxidative_phosphorylation_xml NODE_FILL_COLOR" value="java.awt.Color[r=255,g=255,b=255]"/>
    <graphics type="RECTANGLE" h="15.0" w="150.0" x="2656.81982421875" y="357.21429443359375" fill="#ffffff" width="1" outline="#000000"/>
  </node>
  <node label="rGSVIVP00034766001" id="-1913">
    <att type="string" name="canonicalName" value="GSVIVP00034766001"/>
    <att type="string" name="CELLDESIGNER_ALIAS" value="sa299"/>
    <att type="string" name="vizmap:vv10190Oxidative_phosphorylation_xml NODE_HEIGHT" value="15.0"/>
    <att type="string" name="CELLDESIGNER_NODE_TYPE" value="RNA"/>
    <att type="string" name="vizmap:vv10190Oxidative_phosphorylation_xml NODE_WIDTH" value="130.0"/>
    <att type="string" name="vizmap:vv10190Oxidative_phosphorylation_xml_me_me NODE_HEIGHT" value="15.0"/>
    <att type="string" name="vizmap:vv10190Oxidative_phosphorylation_xml_me_me NODE_SHAPE" value="RECT"/>
    <att type="string" name="CELLDESIGNER_SPECIES" value="GSVIVP00034766001"/>
    <att type="string" name="vizmap:vv10190Oxidative_phosphorylation_xml NODE_SHAPE" value="RECT"/>
    <att type="string" name="vizmap:vv10190Oxidative_phosphorylation_xml_me_me NODE_WIDTH" value="130.0"/>
    <att type="string" name="vizmap:vv10190Oxidative_phosphorylation_xml NODE_FILL_COLOR" value="java.awt.Color[r=255,g=255,b=255]"/>
    <graphics type="RECTANGLE" h="15.0" w="150.0" x="2656.81982421875" y="341.3571472167969" fill="#ffffff" width="1" outline="#000000"/>
  </node>
  <node label="rGSVIVP00003284001" id="-1912">
    <att type="string" name="canonicalName" value="GSVIVP00003284001"/>
    <att type="string" name="CELLDESIGNER_ALIAS" value="sa301"/>
    <att type="string" name="vizmap:vv10190Oxidative_phosphorylation_xml NODE_HEIGHT" value="15.0"/>
    <att type="string" name="CELLDESIGNER_NODE_TYPE" value="RNA"/>
    <att type="string" name="vizmap:vv10190Oxidative_phosphorylation_xml NODE_WIDTH" value="130.0"/>
    <att type="string" name="vizmap:vv10190Oxidative_phosphorylation_xml_me_me NODE_HEIGHT" value="15.0"/>
    <att type="string" name="vizmap:vv10190Oxidative_phosphorylation_xml_me_me NODE_SHAPE" value="RECT"/>
    <att type="string" name="CELLDESIGNER_SPECIES" value="GSVIVP00003284001"/>
    <att type="string" name="vizmap:vv10190Oxidative_phosphorylation_xml NODE_SHAPE" value="RECT"/>
    <att type="string" name="vizmap:vv10190Oxidative_phosphorylation_xml_me_me NODE_WIDTH" value="130.0"/>
    <att type="string" name="vizmap:vv10190Oxidative_phosphorylation_xml NODE_FILL_COLOR" value="java.awt.Color[r=255,g=255,b=255]"/>
    <graphics type="RECTANGLE" h="15.0" w="150.0" x="2656.81982421875" y="325.5" fill="#ffffff" width="1" outline="#000000"/>
  </node>
  <node label="rGSVIVP00006405001" id="-1911">
    <att type="string" name="canonicalName" value="GSVIVP00006405001"/>
    <att type="string" name="CELLDESIGNER_ALIAS" value="sa303"/>
    <att type="string" name="vizmap:vv10190Oxidative_phosphorylation_xml NODE_HEIGHT" value="15.0"/>
    <att type="string" name="CELLDESIGNER_NODE_TYPE" value="RNA"/>
    <att type="string" name="vizmap:vv10190Oxidative_phosphorylation_xml NODE_WIDTH" value="130.0"/>
    <att type="string" name="vizmap:vv10190Oxidative_phosphorylation_xml_me_me NODE_HEIGHT" value="15.0"/>
    <att type="string" name="vizmap:vv10190Oxidative_phosphorylation_xml_me_me NODE_SHAPE" value="RECT"/>
    <att type="string" name="CELLDESIGNER_SPECIES" value="GSVIVP00006405001"/>
    <att type="string" name="vizmap:vv10190Oxidative_phosphorylation_xml NODE_SHAPE" value="RECT"/>
    <att type="string" name="vizmap:vv10190Oxidative_phosphorylation_xml_me_me NODE_WIDTH" value="130.0"/>
    <att type="string" name="vizmap:vv10190Oxidative_phosphorylation_xml NODE_FILL_COLOR" value="java.awt.Color[r=255,g=255,b=255]"/>
    <graphics type="RECTANGLE" h="15.0" w="150.0" x="2656.81982421875" y="309.6428527832031" fill="#ffffff" width="1" outline="#000000"/>
  </node>
  <node label="rCB922867" id="-1910">
    <att type="string" name="canonicalName" value="CB922867"/>
    <att type="string" name="CELLDESIGNER_ALIAS" value="sa305"/>
    <att type="string" name="vizmap:vv10190Oxidative_phosphorylation_xml NODE_HEIGHT" value="15.0"/>
    <att type="string" name="CELLDESIGNER_NODE_TYPE" value="RNA"/>
    <att type="string" name="vizmap:vv10190Oxidative_phosphorylation_xml NODE_WIDTH" value="130.0"/>
    <att type="string" name="vizmap:vv10190Oxidative_phosphorylation_xml_me_me NODE_HEIGHT" value="15.0"/>
    <att type="string" name="vizmap:vv10190Oxidative_phosphorylation_xml_me_me NODE_SHAPE" value="RECT"/>
    <att type="string" name="CELLDESIGNER_SPECIES" value="CB922867"/>
    <att type="string" name="vizmap:vv10190Oxidative_phosphorylation_xml NODE_SHAPE" value="RECT"/>
    <att type="string" name="vizmap:vv10190Oxidative_phosphorylation_xml_me_me NODE_WIDTH" value="130.0"/>
    <att type="string" name="vizmap:vv10190Oxidative_phosphorylation_xml NODE_FILL_COLOR" value="java.awt.Color[r=255,g=255,b=255]"/>
    <graphics type="RECTANGLE" h="15.0" w="150.0" x="2656.81982421875" y="293.78570556640625" fill="#ffffff" width="1" outline="#000000"/>
  </node>
  <node label="rGSVIVP00015038001" id="-1909">
    <att type="string" name="canonicalName" value="GSVIVP00015038001"/>
    <att type="string" name="CELLDESIGNER_ALIAS" value="sa307"/>
    <att type="string" name="vizmap:vv10190Oxidative_phosphorylation_xml NODE_HEIGHT" value="15.0"/>
    <att type="string" name="CELLDESIGNER_NODE_TYPE" value="RNA"/>
    <att type="string" name="vizmap:vv10190Oxidative_phosphorylation_xml NODE_WIDTH" value="130.0"/>
    <att type="string" name="vizmap:vv10190Oxidative_phosphorylation_xml_me_me NODE_HEIGHT" value="15.0"/>
    <att type="string" name="vizmap:vv10190Oxidative_phosphorylation_xml_me_me NODE_SHAPE" value="RECT"/>
    <att type="string" name="CELLDESIGNER_SPECIES" value="GSVIVP00015038001"/>
    <att type="string" name="vizmap:vv10190Oxidative_phosphorylation_xml NODE_SHAPE" value="RECT"/>
    <att type="string" name="vizmap:vv10190Oxidative_phosphorylation_xml_me_me NODE_WIDTH" value="130.0"/>
    <att type="string" name="vizmap:vv10190Oxidative_phosphorylation_xml NODE_FILL_COLOR" value="java.awt.Color[r=255,g=255,b=255]"/>
    <graphics type="RECTANGLE" h="15.0" w="150.0" x="2656.81982421875" y="277.9285583496094" fill="#ffffff" width="1" outline="#000000"/>
  </node>
  <node label="rGSVIVP00003285001" id="-1908">
    <att type="string" name="canonicalName" value="GSVIVP00003285001"/>
    <att type="string" name="CELLDESIGNER_ALIAS" value="sa309"/>
    <att type="string" name="vizmap:vv10190Oxidative_phosphorylation_xml NODE_HEIGHT" value="15.0"/>
    <att type="string" name="CELLDESIGNER_NODE_TYPE" value="RNA"/>
    <att type="string" name="vizmap:vv10190Oxidative_phosphorylation_xml NODE_WIDTH" value="130.0"/>
    <att type="string" name="vizmap:vv10190Oxidative_phosphorylation_xml_me_me NODE_HEIGHT" value="15.0"/>
    <att type="string" name="vizmap:vv10190Oxidative_phosphorylation_xml_me_me NODE_SHAPE" value="RECT"/>
    <att type="string" name="CELLDESIGNER_SPECIES" value="GSVIVP00003285001"/>
    <att type="string" name="vizmap:vv10190Oxidative_phosphorylation_xml NODE_SHAPE" value="RECT"/>
    <att type="string" name="vizmap:vv10190Oxidative_phosphorylation_xml_me_me NODE_WIDTH" value="130.0"/>
    <att type="string" name="vizmap:vv10190Oxidative_phosphorylation_xml NODE_FILL_COLOR" value="java.awt.Color[r=255,g=255,b=255]"/>
    <graphics type="RECTANGLE" h="15.0" w="150.0" x="2656.81982421875" y="262.0714416503906" fill="#ffffff" width="1" outline="#000000"/>
  </node>
  <node label="rGSVIVP00000947001" id="-1907">
    <att type="string" name="canonicalName" value="GSVIVP00000947001"/>
    <att type="string" name="CELLDESIGNER_ALIAS" value="sa348"/>
    <att type="string" name="vizmap:vv10190Oxidative_phosphorylation_xml NODE_HEIGHT" value="15.0"/>
    <att type="string" name="CELLDESIGNER_NODE_TYPE" value="RNA"/>
    <att type="string" name="vizmap:vv10190Oxidative_phosphorylation_xml NODE_WIDTH" value="130.0"/>
    <att type="string" name="vizmap:vv10190Oxidative_phosphorylation_xml_me_me NODE_HEIGHT" value="15.0"/>
    <att type="string" name="vizmap:vv10190Oxidative_phosphorylation_xml_me_me NODE_SHAPE" value="RECT"/>
    <att type="string" name="CELLDESIGNER_SPECIES" value="GSVIVP00000947001"/>
    <att type="string" name="vizmap:vv10190Oxidative_phosphorylation_xml NODE_SHAPE" value="RECT"/>
    <att type="string" name="vizmap:vv10190Oxidative_phosphorylation_xml_me_me NODE_WIDTH" value="130.0"/>
    <att type="string" name="vizmap:vv10190Oxidative_phosphorylation_xml NODE_FILL_COLOR" value="java.awt.Color[r=255,g=255,b=255]"/>
    <graphics type="RECTANGLE" h="15.0" w="150.0" x="1407.81982421875" y="1157.43603515625" fill="#ffffff" width="1" outline="#000000"/>
  </node>
  <node label="rGSVIVP00018706001" id="-1906">
    <att type="string" name="canonicalName" value="GSVIVP00018706001"/>
    <att type="string" name="CELLDESIGNER_ALIAS" value="sa350"/>
    <att type="string" name="vizmap:vv10190Oxidative_phosphorylation_xml NODE_HEIGHT" value="15.0"/>
    <att type="string" name="CELLDESIGNER_NODE_TYPE" value="RNA"/>
    <att type="string" name="vizmap:vv10190Oxidative_phosphorylation_xml NODE_WIDTH" value="130.0"/>
    <att type="string" name="vizmap:vv10190Oxidative_phosphorylation_xml_me_me NODE_HEIGHT" value="15.0"/>
    <att type="string" name="vizmap:vv10190Oxidative_phosphorylation_xml_me_me NODE_SHAPE" value="RECT"/>
    <att type="string" name="CELLDESIGNER_SPECIES" value="GSVIVP00018706001"/>
    <att type="string" name="vizmap:vv10190Oxidative_phosphorylation_xml NODE_SHAPE" value="RECT"/>
    <att type="string" name="vizmap:vv10190Oxidative_phosphorylation_xml_me_me NODE_WIDTH" value="130.0"/>
    <att type="string" name="vizmap:vv10190Oxidative_phosphorylation_xml NODE_FILL_COLOR" value="java.awt.Color[r=255,g=255,b=255]"/>
    <graphics type="RECTANGLE" h="15.0" w="150.0" x="1407.81982421875" y="1141.2724609375" fill="#ffffff" width="1" outline="#000000"/>
  </node>
  <node label="rGSVIVP00000941001" id="-1905">
    <att type="string" name="canonicalName" value="GSVIVP00000941001"/>
    <att type="string" name="CELLDESIGNER_ALIAS" value="sa352"/>
    <att type="string" name="vizmap:vv10190Oxidative_phosphorylation_xml NODE_HEIGHT" value="15.0"/>
    <att type="string" name="CELLDESIGNER_NODE_TYPE" value="RNA"/>
    <att type="string" name="vizmap:vv10190Oxidative_phosphorylation_xml NODE_WIDTH" value="130.0"/>
    <att type="string" name="vizmap:vv10190Oxidative_phosphorylation_xml_me_me NODE_HEIGHT" value="15.0"/>
    <att type="string" name="vizmap:vv10190Oxidative_phosphorylation_xml_me_me NODE_SHAPE" value="RECT"/>
    <att type="string" name="CELLDESIGNER_SPECIES" value="GSVIVP00000941001"/>
    <att type="string" name="vizmap:vv10190Oxidative_phosphorylation_xml NODE_SHAPE" value="RECT"/>
    <att type="string" name="vizmap:vv10190Oxidative_phosphorylation_xml_me_me NODE_WIDTH" value="130.0"/>
    <att type="string" name="vizmap:vv10190Oxidative_phosphorylation_xml NODE_FILL_COLOR" value="java.awt.Color[r=255,g=255,b=255]"/>
    <graphics type="RECTANGLE" h="15.0" w="150.0" x="1407.81982421875" y="1125.1090087890625" fill="#ffffff" width="1" outline="#000000"/>
  </node>
  <node label="rTC67252" id="-1904">
    <att type="string" name="canonicalName" value="TC67252"/>
    <att type="string" name="CELLDESIGNER_ALIAS" value="sa354"/>
    <att type="string" name="vizmap:vv10190Oxidative_phosphorylation_xml NODE_HEIGHT" value="15.0"/>
    <att type="string" name="CELLDESIGNER_NODE_TYPE" value="RNA"/>
    <att type="string" name="vizmap:vv10190Oxidative_phosphorylation_xml NODE_WIDTH" value="130.0"/>
    <att type="string" name="vizmap:vv10190Oxidative_phosphorylation_xml_me_me NODE_HEIGHT" value="15.0"/>
    <att type="string" name="vizmap:vv10190Oxidative_phosphorylation_xml_me_me NODE_SHAPE" value="RECT"/>
    <att type="string" name="CELLDESIGNER_SPECIES" value="TC67252"/>
    <att type="string" name="vizmap:vv10190Oxidative_phosphorylation_xml NODE_SHAPE" value="RECT"/>
    <att type="string" name="vizmap:vv10190Oxidative_phosphorylation_xml_me_me NODE_WIDTH" value="130.0"/>
    <att type="string" name="vizmap:vv10190Oxidative_phosphorylation_xml NODE_FILL_COLOR" value="java.awt.Color[r=255,g=255,b=255]"/>
    <graphics type="RECTANGLE" h="15.0" w="150.0" x="1407.81982421875" y="1108.945556640625" fill="#ffffff" width="1" outline="#000000"/>
  </node>
  <node label="rGSVIVP00000946001" id="-1903">
    <att type="string" name="canonicalName" value="GSVIVP00000946001"/>
    <att type="string" name="CELLDESIGNER_ALIAS" value="sa356"/>
    <att type="string" name="vizmap:vv10190Oxidative_phosphorylation_xml NODE_HEIGHT" value="15.0"/>
    <att type="string" name="CELLDESIGNER_NODE_TYPE" value="RNA"/>
    <att type="string" name="vizmap:vv10190Oxidative_phosphorylation_xml NODE_WIDTH" value="130.0"/>
    <att type="string" name="vizmap:vv10190Oxidative_phosphorylation_xml_me_me NODE_HEIGHT" value="15.0"/>
    <att type="string" name="vizmap:vv10190Oxidative_phosphorylation_xml_me_me NODE_SHAPE" value="RECT"/>
    <att type="string" name="CELLDESIGNER_SPECIES" value="GSVIVP00000946001"/>
    <att type="string" name="vizmap:vv10190Oxidative_phosphorylation_xml NODE_SHAPE" value="RECT"/>
    <att type="string" name="vizmap:vv10190Oxidative_phosphorylation_xml_me_me NODE_WIDTH" value="130.0"/>
    <att type="string" name="vizmap:vv10190Oxidative_phosphorylation_xml NODE_FILL_COLOR" value="java.awt.Color[r=255,g=255,b=255]"/>
    <graphics type="RECTANGLE" h="15.0" w="150.0" x="1407.81982421875" y="1092.781982421875" fill="#ffffff" width="1" outline="#000000"/>
  </node>
  <node label="rGSVIVP00000945001" id="-1902">
    <att type="string" name="canonicalName" value="GSVIVP00000945001"/>
    <att type="string" name="CELLDESIGNER_ALIAS" value="sa358"/>
    <att type="string" name="vizmap:vv10190Oxidative_phosphorylation_xml NODE_HEIGHT" value="15.0"/>
    <att type="string" name="CELLDESIGNER_NODE_TYPE" value="RNA"/>
    <att type="string" name="vizmap:vv10190Oxidative_phosphorylation_xml NODE_WIDTH" value="130.0"/>
    <att type="string" name="vizmap:vv10190Oxidative_phosphorylation_xml_me_me NODE_HEIGHT" value="15.0"/>
    <att type="string" name="vizmap:vv10190Oxidative_phosphorylation_xml_me_me NODE_SHAPE" value="RECT"/>
    <att type="string" name="CELLDESIGNER_SPECIES" value="GSVIVP00000945001"/>
    <att type="string" name="vizmap:vv10190Oxidative_phosphorylation_xml NODE_SHAPE" value="RECT"/>
    <att type="string" name="vizmap:vv10190Oxidative_phosphorylation_xml_me_me NODE_WIDTH" value="130.0"/>
    <att type="string" name="vizmap:vv10190Oxidative_phosphorylation_xml NODE_FILL_COLOR" value="java.awt.Color[r=255,g=255,b=255]"/>
    <graphics type="RECTANGLE" h="15.0" w="150.0" x="1407.81982421875" y="1076.6185302734375" fill="#ffffff" width="1" outline="#000000"/>
  </node>
  <node label="rGSVIVP00035973001" id="-1901">
    <att type="string" name="canonicalName" value="GSVIVP00035973001"/>
    <att type="string" name="CELLDESIGNER_ALIAS" value="sa360"/>
    <att type="string" name="vizmap:vv10190Oxidative_phosphorylation_xml NODE_HEIGHT" value="15.0"/>
    <att type="string" name="CELLDESIGNER_NODE_TYPE" value="RNA"/>
    <att type="string" name="vizmap:vv10190Oxidative_phosphorylation_xml NODE_WIDTH" value="130.0"/>
    <att type="string" name="vizmap:vv10190Oxidative_phosphorylation_xml_me_me NODE_HEIGHT" value="15.0"/>
    <att type="string" name="vizmap:vv10190Oxidative_phosphorylation_xml_me_me NODE_SHAPE" value="RECT"/>
    <att type="string" name="CELLDESIGNER_SPECIES" value="GSVIVP00035973001"/>
    <att type="string" name="vizmap:vv10190Oxidative_phosphorylation_xml NODE_SHAPE" value="RECT"/>
    <att type="string" name="vizmap:vv10190Oxidative_phosphorylation_xml_me_me NODE_WIDTH" value="130.0"/>
    <att type="string" name="vizmap:vv10190Oxidative_phosphorylation_xml NODE_FILL_COLOR" value="java.awt.Color[r=255,g=255,b=255]"/>
    <graphics type="RECTANGLE" h="15.0" w="150.0" x="2224.81982421875" y="1081.455078125" fill="#ffffff" width="1" outline="#000000"/>
  </node>
  <node label="rGSVIVP00014491001" id="-1900">
    <att type="string" name="canonicalName" value="GSVIVP00014491001"/>
    <att type="string" name="CELLDESIGNER_ALIAS" value="sa362"/>
    <att type="string" name="vizmap:vv10190Oxidative_phosphorylation_xml NODE_HEIGHT" value="15.0"/>
    <att type="string" name="CELLDESIGNER_NODE_TYPE" value="RNA"/>
    <att type="string" name="vizmap:vv10190Oxidative_phosphorylation_xml NODE_WIDTH" value="130.0"/>
    <att type="string" name="vizmap:vv10190Oxidative_phosphorylation_xml_me_me NODE_HEIGHT" value="15.0"/>
    <att type="string" name="vizmap:vv10190Oxidative_phosphorylation_xml_me_me NODE_SHAPE" value="RECT"/>
    <att type="string" name="CELLDESIGNER_SPECIES" value="GSVIVP00014491001"/>
    <att type="string" name="vizmap:vv10190Oxidative_phosphorylation_xml NODE_SHAPE" value="RECT"/>
    <att type="string" name="vizmap:vv10190Oxidative_phosphorylation_xml_me_me NODE_WIDTH" value="130.0"/>
    <att type="string" name="vizmap:vv10190Oxidative_phosphorylation_xml NODE_FILL_COLOR" value="java.awt.Color[r=255,g=255,b=255]"/>
    <graphics type="RECTANGLE" h="15.0" w="150.0" x="2224.81982421875" y="1065.29150390625" fill="#ffffff" width="1" outline="#000000"/>
  </node>
  <node label="rGSVIVP00015399001" id="-1899">
    <att type="string" name="canonicalName" value="GSVIVP00015399001"/>
    <att type="string" name="CELLDESIGNER_ALIAS" value="sa364"/>
    <att type="string" name="vizmap:vv10190Oxidative_phosphorylation_xml NODE_HEIGHT" value="15.0"/>
    <att type="string" name="CELLDESIGNER_NODE_TYPE" value="RNA"/>
    <att type="string" name="vizmap:vv10190Oxidative_phosphorylation_xml NODE_WIDTH" value="130.0"/>
    <att type="string" name="vizmap:vv10190Oxidative_phosphorylation_xml_me_me NODE_HEIGHT" value="15.0"/>
    <att type="string" name="vizmap:vv10190Oxidative_phosphorylation_xml_me_me NODE_SHAPE" value="RECT"/>
    <att type="string" name="CELLDESIGNER_SPECIES" value="GSVIVP00015399001"/>
    <att type="string" name="vizmap:vv10190Oxidative_phosphorylation_xml NODE_SHAPE" value="RECT"/>
    <att type="string" name="vizmap:vv10190Oxidative_phosphorylation_xml_me_me NODE_WIDTH" value="130.0"/>
    <att type="string" name="vizmap:vv10190Oxidative_phosphorylation_xml NODE_FILL_COLOR" value="java.awt.Color[r=255,g=255,b=255]"/>
    <graphics type="RECTANGLE" h="15.0" w="150.0" x="2224.81982421875" y="1049.1280517578125" fill="#ffffff" width="1" outline="#000000"/>
  </node>
  <node label="rGSVIVP00024467001" id="-1898">
    <att type="string" name="canonicalName" value="GSVIVP00024467001"/>
    <att type="string" name="CELLDESIGNER_ALIAS" value="sa366"/>
    <att type="string" name="vizmap:vv10190Oxidative_phosphorylation_xml NODE_HEIGHT" value="15.0"/>
    <att type="string" name="CELLDESIGNER_NODE_TYPE" value="RNA"/>
    <att type="string" name="vizmap:vv10190Oxidative_phosphorylation_xml NODE_WIDTH" value="130.0"/>
    <att type="string" name="vizmap:vv10190Oxidative_phosphorylation_xml_me_me NODE_HEIGHT" value="15.0"/>
    <att type="string" name="vizmap:vv10190Oxidative_phosphorylation_xml_me_me NODE_SHAPE" value="RECT"/>
    <att type="string" name="CELLDESIGNER_SPECIES" value="GSVIVP00024467001"/>
    <att type="string" name="vizmap:vv10190Oxidative_phosphorylation_xml NODE_SHAPE" value="RECT"/>
    <att type="string" name="vizmap:vv10190Oxidative_phosphorylation_xml_me_me NODE_WIDTH" value="130.0"/>
    <att type="string" name="vizmap:vv10190Oxidative_phosphorylation_xml NODE_FILL_COLOR" value="java.awt.Color[r=255,g=255,b=255]"/>
    <graphics type="RECTANGLE" h="15.0" w="150.0" x="1141.81982421875" y="1026.9644775390625" fill="#ffffff" width="1" outline="#000000"/>
  </node>
  <node label="rGSVIVP00014511001" id="-1897">
    <att type="string" name="canonicalName" value="GSVIVP00014511001"/>
    <att type="string" name="CELLDESIGNER_ALIAS" value="sa368"/>
    <att type="string" name="vizmap:vv10190Oxidative_phosphorylation_xml NODE_HEIGHT" value="15.0"/>
    <att type="string" name="CELLDESIGNER_NODE_TYPE" value="RNA"/>
    <att type="string" name="vizmap:vv10190Oxidative_phosphorylation_xml NODE_WIDTH" value="130.0"/>
    <att type="string" name="vizmap:vv10190Oxidative_phosphorylation_xml_me_me NODE_HEIGHT" value="15.0"/>
    <att type="string" name="vizmap:vv10190Oxidative_phosphorylation_xml_me_me NODE_SHAPE" value="RECT"/>
    <att type="string" name="CELLDESIGNER_SPECIES" value="GSVIVP00014511001"/>
    <att type="string" name="vizmap:vv10190Oxidative_phosphorylation_xml NODE_SHAPE" value="RECT"/>
    <att type="string" name="vizmap:vv10190Oxidative_phosphorylation_xml_me_me NODE_WIDTH" value="130.0"/>
    <att type="string" name="vizmap:vv10190Oxidative_phosphorylation_xml NODE_FILL_COLOR" value="java.awt.Color[r=255,g=255,b=255]"/>
    <graphics type="RECTANGLE" h="15.0" w="150.0" x="1141.81982421875" y="1039.801025390625" fill="#ffffff" width="1" outline="#000000"/>
  </node>
  <node label="rGSVIVP00002678001" id="-1896">
    <att type="string" name="canonicalName" value="GSVIVP00002678001"/>
    <att type="string" name="CELLDESIGNER_ALIAS" value="sa370"/>
    <att type="string" name="vizmap:vv10190Oxidative_phosphorylation_xml NODE_HEIGHT" value="15.0"/>
    <att type="string" name="CELLDESIGNER_NODE_TYPE" value="RNA"/>
    <att type="string" name="vizmap:vv10190Oxidative_phosphorylation_xml NODE_WIDTH" value="130.0"/>
    <att type="string" name="vizmap:vv10190Oxidative_phosphorylation_xml_me_me NODE_HEIGHT" value="15.0"/>
    <att type="string" name="vizmap:vv10190Oxidative_phosphorylation_xml_me_me NODE_SHAPE" value="RECT"/>
    <att type="string" name="CELLDESIGNER_SPECIES" value="GSVIVP00002678001"/>
    <att type="string" name="vizmap:vv10190Oxidative_phosphorylation_xml NODE_SHAPE" value="RECT"/>
    <att type="string" name="vizmap:vv10190Oxidative_phosphorylation_xml_me_me NODE_WIDTH" value="130.0"/>
    <att type="string" name="vizmap:vv10190Oxidative_phosphorylation_xml NODE_FILL_COLOR" value="java.awt.Color[r=255,g=255,b=255]"/>
    <graphics type="RECTANGLE" h="15.0" w="150.0" x="1141.81982421875" y="1023.6375732421875" fill="#ffffff" width="1" outline="#000000"/>
  </node>
  <node label="rGSVIVP00035934001" id="-1895">
    <att type="string" name="canonicalName" value="GSVIVP00035934001"/>
    <att type="string" name="CELLDESIGNER_ALIAS" value="sa372"/>
    <att type="string" name="vizmap:vv10190Oxidative_phosphorylation_xml NODE_HEIGHT" value="15.0"/>
    <att type="string" name="CELLDESIGNER_NODE_TYPE" value="RNA"/>
    <att type="string" name="vizmap:vv10190Oxidative_phosphorylation_xml NODE_WIDTH" value="130.0"/>
    <att type="string" name="vizmap:vv10190Oxidative_phosphorylation_xml_me_me NODE_HEIGHT" value="15.0"/>
    <att type="string" name="vizmap:vv10190Oxidative_phosphorylation_xml_me_me NODE_SHAPE" value="RECT"/>
    <att type="string" name="CELLDESIGNER_SPECIES" value="GSVIVP00035934001"/>
    <att type="string" name="vizmap:vv10190Oxidative_phosphorylation_xml NODE_SHAPE" value="RECT"/>
    <att type="string" name="vizmap:vv10190Oxidative_phosphorylation_xml_me_me NODE_WIDTH" value="130.0"/>
    <att type="string" name="vizmap:vv10190Oxidative_phosphorylation_xml NODE_FILL_COLOR" value="java.awt.Color[r=255,g=255,b=255]"/>
    <graphics type="RECTANGLE" h="15.0" w="150.0" x="1141.81982421875" y="1007.47412109375" fill="#ffffff" width="1" outline="#000000"/>
  </node>
  <node label="rGSVIVP00027243001" id="-1894">
    <att type="string" name="canonicalName" value="GSVIVP00027243001"/>
    <att type="string" name="CELLDESIGNER_ALIAS" value="sa374"/>
    <att type="string" name="vizmap:vv10190Oxidative_phosphorylation_xml NODE_HEIGHT" value="15.0"/>
    <att type="string" name="CELLDESIGNER_NODE_TYPE" value="RNA"/>
    <att type="string" name="vizmap:vv10190Oxidative_phosphorylation_xml NODE_WIDTH" value="130.0"/>
    <att type="string" name="vizmap:vv10190Oxidative_phosphorylation_xml_me_me NODE_HEIGHT" value="15.0"/>
    <att type="string" name="vizmap:vv10190Oxidative_phosphorylation_xml_me_me NODE_SHAPE" value="RECT"/>
    <att type="string" name="CELLDESIGNER_SPECIES" value="GSVIVP00027243001"/>
    <att type="string" name="vizmap:vv10190Oxidative_phosphorylation_xml NODE_SHAPE" value="RECT"/>
    <att type="string" name="vizmap:vv10190Oxidative_phosphorylation_xml_me_me NODE_WIDTH" value="130.0"/>
    <att type="string" name="vizmap:vv10190Oxidative_phosphorylation_xml NODE_FILL_COLOR" value="java.awt.Color[r=255,g=255,b=255]"/>
    <graphics type="RECTANGLE" h="15.0" w="150.0" x="2760.81982421875" y="949.310546875" fill="#ffffff" width="1" outline="#000000"/>
  </node>
  <node label="rGSVIVP00010890001" id="-1893">
    <att type="string" name="canonicalName" value="GSVIVP00010890001"/>
    <att type="string" name="CELLDESIGNER_ALIAS" value="sa376"/>
    <att type="string" name="vizmap:vv10190Oxidative_phosphorylation_xml NODE_HEIGHT" value="15.0"/>
    <att type="string" name="CELLDESIGNER_NODE_TYPE" value="RNA"/>
    <att type="string" name="vizmap:vv10190Oxidative_phosphorylation_xml NODE_WIDTH" value="130.0"/>
    <att type="string" name="vizmap:vv10190Oxidative_phosphorylation_xml_me_me NODE_HEIGHT" value="15.0"/>
    <att type="string" name="vizmap:vv10190Oxidative_phosphorylation_xml_me_me NODE_SHAPE" value="RECT"/>
    <att type="string" name="CELLDESIGNER_SPECIES" value="GSVIVP00010890001"/>
    <att type="string" name="vizmap:vv10190Oxidative_phosphorylation_xml NODE_SHAPE" value="RECT"/>
    <att type="string" name="vizmap:vv10190Oxidative_phosphorylation_xml_me_me NODE_WIDTH" value="130.0"/>
    <att type="string" name="vizmap:vv10190Oxidative_phosphorylation_xml NODE_FILL_COLOR" value="java.awt.Color[r=255,g=255,b=255]"/>
    <graphics type="RECTANGLE" h="15.0" w="150.0" x="2760.81982421875" y="933.1470947265625" fill="#ffffff" width="1" outline="#000000"/>
  </node>
  <node label="rTC68535" id="-1892">
    <att type="string" name="canonicalName" value="TC68535"/>
    <att type="string" name="CELLDESIGNER_ALIAS" value="sa378"/>
    <att type="string" name="vizmap:vv10190Oxidative_phosphorylation_xml NODE_HEIGHT" value="15.0"/>
    <att type="string" name="CELLDESIGNER_NODE_TYPE" value="RNA"/>
    <att type="string" name="vizmap:vv10190Oxidative_phosphorylation_xml NODE_WIDTH" value="130.0"/>
    <att type="string" name="vizmap:vv10190Oxidative_phosphorylation_xml_me_me NODE_HEIGHT" value="15.0"/>
    <att type="string" name="vizmap:vv10190Oxidative_phosphorylation_xml_me_me NODE_SHAPE" value="RECT"/>
    <att type="string" name="CELLDESIGNER_SPECIES" value="TC68535"/>
    <att type="string" name="vizmap:vv10190Oxidative_phosphorylation_xml NODE_SHAPE" value="RECT"/>
    <att type="string" name="vizmap:vv10190Oxidative_phosphorylation_xml_me_me NODE_WIDTH" value="130.0"/>
    <att type="string" name="vizmap:vv10190Oxidative_phosphorylation_xml NODE_FILL_COLOR" value="java.awt.Color[r=255,g=255,b=255]"/>
    <graphics type="RECTANGLE" h="15.0" w="150.0" x="2489.81982421875" y="951.9835815429688" fill="#ffffff" width="1" outline="#000000"/>
  </node>
  <node label="rGSVIVP00023190001" id="-1891">
    <att type="string" name="canonicalName" value="GSVIVP00023190001"/>
    <att type="string" name="CELLDESIGNER_ALIAS" value="sa380"/>
    <att type="string" name="vizmap:vv10190Oxidative_phosphorylation_xml NODE_HEIGHT" value="15.0"/>
    <att type="string" name="CELLDESIGNER_NODE_TYPE" value="RNA"/>
    <att type="string" name="vizmap:vv10190Oxidative_phosphorylation_xml NODE_WIDTH" value="130.0"/>
    <att type="string" name="vizmap:vv10190Oxidative_phosphorylation_xml_me_me NODE_HEIGHT" value="15.0"/>
    <att type="string" name="vizmap:vv10190Oxidative_phosphorylation_xml_me_me NODE_SHAPE" value="RECT"/>
    <att type="string" name="CELLDESIGNER_SPECIES" value="GSVIVP00023190001"/>
    <att type="string" name="vizmap:vv10190Oxidative_phosphorylation_xml NODE_SHAPE" value="RECT"/>
    <att type="string" name="vizmap:vv10190Oxidative_phosphorylation_xml_me_me NODE_WIDTH" value="130.0"/>
    <att type="string" name="vizmap:vv10190Oxidative_phosphorylation_xml NODE_FILL_COLOR" value="java.awt.Color[r=255,g=255,b=255]"/>
    <graphics type="RECTANGLE" h="15.0" w="150.0" x="2489.81982421875" y="935.570068359375" fill="#ffffff" width="1" outline="#000000"/>
  </node>
  <node label="rGSVIVP00038692001" id="-1890">
    <att type="string" name="canonicalName" value="GSVIVP00038692001"/>
    <att type="string" name="CELLDESIGNER_ALIAS" value="sa382"/>
    <att type="string" name="vizmap:vv10190Oxidative_phosphorylation_xml NODE_HEIGHT" value="15.0"/>
    <att type="string" name="CELLDESIGNER_NODE_TYPE" value="RNA"/>
    <att type="string" name="vizmap:vv10190Oxidative_phosphorylation_xml NODE_WIDTH" value="130.0"/>
    <att type="string" name="vizmap:vv10190Oxidative_phosphorylation_xml_me_me NODE_HEIGHT" value="15.0"/>
    <att type="string" name="vizmap:vv10190Oxidative_phosphorylation_xml_me_me NODE_SHAPE" value="RECT"/>
    <att type="string" name="CELLDESIGNER_SPECIES" value="GSVIVP00038692001"/>
    <att type="string" name="vizmap:vv10190Oxidative_phosphorylation_xml NODE_SHAPE" value="RECT"/>
    <att type="string" name="vizmap:vv10190Oxidative_phosphorylation_xml_me_me NODE_WIDTH" value="130.0"/>
    <att type="string" name="vizmap:vv10190Oxidative_phosphorylation_xml NODE_FILL_COLOR" value="java.awt.Color[r=255,g=255,b=255]"/>
    <graphics type="RECTANGLE" h="15.0" w="150.0" x="2489.81982421875" y="919.1565551757812" fill="#ffffff" width="1" outline="#000000"/>
  </node>
  <node label="rGSVIVP00038691001" id="-1889">
    <att type="string" name="canonicalName" value="GSVIVP00038691001"/>
    <att type="string" name="CELLDESIGNER_ALIAS" value="sa384"/>
    <att type="string" name="vizmap:vv10190Oxidative_phosphorylation_xml NODE_HEIGHT" value="15.0"/>
    <att type="string" name="CELLDESIGNER_NODE_TYPE" value="RNA"/>
    <att type="string" name="vizmap:vv10190Oxidative_phosphorylation_xml NODE_WIDTH" value="130.0"/>
    <att type="string" name="vizmap:vv10190Oxidative_phosphorylation_xml_me_me NODE_HEIGHT" value="15.0"/>
    <att type="string" name="vizmap:vv10190Oxidative_phosphorylation_xml_me_me NODE_SHAPE" value="RECT"/>
    <att type="string" name="CELLDESIGNER_SPECIES" value="GSVIVP00038691001"/>
    <att type="string" name="vizmap:vv10190Oxidative_phosphorylation_xml NODE_SHAPE" value="RECT"/>
    <att type="string" name="vizmap:vv10190Oxidative_phosphorylation_xml_me_me NODE_WIDTH" value="130.0"/>
    <att type="string" name="vizmap:vv10190Oxidative_phosphorylation_xml NODE_FILL_COLOR" value="java.awt.Color[r=255,g=255,b=255]"/>
    <graphics type="RECTANGLE" h="15.0" w="150.0" x="2489.81982421875" y="902.7431030273438" fill="#ffffff" width="1" outline="#000000"/>
  </node>
  <node label="rGSVIVP00038681001" id="-1888">
    <att type="string" name="canonicalName" value="GSVIVP00038681001"/>
    <att type="string" name="CELLDESIGNER_ALIAS" value="sa386"/>
    <att type="string" name="vizmap:vv10190Oxidative_phosphorylation_xml NODE_HEIGHT" value="15.0"/>
    <att type="string" name="CELLDESIGNER_NODE_TYPE" value="RNA"/>
    <att type="string" name="vizmap:vv10190Oxidative_phosphorylation_xml NODE_WIDTH" value="130.0"/>
    <att type="string" name="vizmap:vv10190Oxidative_phosphorylation_xml_me_me NODE_HEIGHT" value="15.0"/>
    <att type="string" name="vizmap:vv10190Oxidative_phosphorylation_xml_me_me NODE_SHAPE" value="RECT"/>
    <att type="string" name="CELLDESIGNER_SPECIES" value="GSVIVP00038681001"/>
    <att type="string" name="vizmap:vv10190Oxidative_phosphorylation_xml NODE_SHAPE" value="RECT"/>
    <att type="string" name="vizmap:vv10190Oxidative_phosphorylation_xml_me_me NODE_WIDTH" value="130.0"/>
    <att type="string" name="vizmap:vv10190Oxidative_phosphorylation_xml NODE_FILL_COLOR" value="java.awt.Color[r=255,g=255,b=255]"/>
    <graphics type="RECTANGLE" h="15.0" w="150.0" x="2489.81982421875" y="886.32958984375" fill="#ffffff" width="1" outline="#000000"/>
  </node>
  <node label="rGSVIVP00033658001" id="-1887">
    <att type="string" name="canonicalName" value="GSVIVP00033658001"/>
    <att type="string" name="CELLDESIGNER_ALIAS" value="sa388"/>
    <att type="string" name="vizmap:vv10190Oxidative_phosphorylation_xml NODE_HEIGHT" value="15.0"/>
    <att type="string" name="CELLDESIGNER_NODE_TYPE" value="RNA"/>
    <att type="string" name="vizmap:vv10190Oxidative_phosphorylation_xml NODE_WIDTH" value="130.0"/>
    <att type="string" name="vizmap:vv10190Oxidative_phosphorylation_xml_me_me NODE_HEIGHT" value="15.0"/>
    <att type="string" name="vizmap:vv10190Oxidative_phosphorylation_xml_me_me NODE_SHAPE" value="RECT"/>
    <att type="string" name="CELLDESIGNER_SPECIES" value="GSVIVP00033658001"/>
    <att type="string" name="vizmap:vv10190Oxidative_phosphorylation_xml NODE_SHAPE" value="RECT"/>
    <att type="string" name="vizmap:vv10190Oxidative_phosphorylation_xml_me_me NODE_WIDTH" value="130.0"/>
    <att type="string" name="vizmap:vv10190Oxidative_phosphorylation_xml NODE_FILL_COLOR" value="java.awt.Color[r=255,g=255,b=255]"/>
    <graphics type="RECTANGLE" h="15.0" w="150.0" x="2221.81982421875" y="953.1660766601562" fill="#ffffff" width="1" outline="#000000"/>
  </node>
  <node label="rGSVIVP00002483001" id="-1886">
    <att type="string" name="canonicalName" value="GSVIVP00002483001"/>
    <att type="string" name="CELLDESIGNER_ALIAS" value="sa390"/>
    <att type="string" name="vizmap:vv10190Oxidative_phosphorylation_xml NODE_HEIGHT" value="15.0"/>
    <att type="string" name="CELLDESIGNER_NODE_TYPE" value="RNA"/>
    <att type="string" name="vizmap:vv10190Oxidative_phosphorylation_xml NODE_WIDTH" value="130.0"/>
    <att type="string" name="vizmap:vv10190Oxidative_phosphorylation_xml_me_me NODE_HEIGHT" value="15.0"/>
    <att type="string" name="vizmap:vv10190Oxidative_phosphorylation_xml_me_me NODE_SHAPE" value="RECT"/>
    <att type="string" name="CELLDESIGNER_SPECIES" value="GSVIVP00002483001"/>
    <att type="string" name="vizmap:vv10190Oxidative_phosphorylation_xml NODE_SHAPE" value="RECT"/>
    <att type="string" name="vizmap:vv10190Oxidative_phosphorylation_xml_me_me NODE_WIDTH" value="130.0"/>
    <att type="string" name="vizmap:vv10190Oxidative_phosphorylation_xml NODE_FILL_COLOR" value="java.awt.Color[r=255,g=255,b=255]"/>
    <graphics type="RECTANGLE" h="15.0" w="150.0" x="2221.81982421875" y="937.0026245117188" fill="#ffffff" width="1" outline="#000000"/>
  </node>
  <node label="rGSVIVP00002474001" id="-1885">
    <att type="string" name="canonicalName" value="GSVIVP00002474001"/>
    <att type="string" name="CELLDESIGNER_ALIAS" value="sa392"/>
    <att type="string" name="vizmap:vv10190Oxidative_phosphorylation_xml NODE_HEIGHT" value="15.0"/>
    <att type="string" name="CELLDESIGNER_NODE_TYPE" value="RNA"/>
    <att type="string" name="vizmap:vv10190Oxidative_phosphorylation_xml NODE_WIDTH" value="130.0"/>
    <att type="string" name="vizmap:vv10190Oxidative_phosphorylation_xml_me_me NODE_HEIGHT" value="15.0"/>
    <att type="string" name="vizmap:vv10190Oxidative_phosphorylation_xml_me_me NODE_SHAPE" value="RECT"/>
    <att type="string" name="CELLDESIGNER_SPECIES" value="GSVIVP00002474001"/>
    <att type="string" name="vizmap:vv10190Oxidative_phosphorylation_xml NODE_SHAPE" value="RECT"/>
    <att type="string" name="vizmap:vv10190Oxidative_phosphorylation_xml_me_me NODE_WIDTH" value="130.0"/>
    <att type="string" name="vizmap:vv10190Oxidative_phosphorylation_xml NODE_FILL_COLOR" value="java.awt.Color[r=255,g=255,b=255]"/>
    <graphics type="RECTANGLE" h="15.0" w="150.0" x="2221.81982421875" y="921.839111328125" fill="#ffffff" width="1" outline="#000000"/>
  </node>
  <node label="rGSVIVP00023024001" id="-1884">
    <att type="string" name="canonicalName" value="GSVIVP00023024001"/>
    <att type="string" name="CELLDESIGNER_ALIAS" value="sa394"/>
    <att type="string" name="vizmap:vv10190Oxidative_phosphorylation_xml NODE_HEIGHT" value="15.0"/>
    <att type="string" name="CELLDESIGNER_NODE_TYPE" value="RNA"/>
    <att type="string" name="vizmap:vv10190Oxidative_phosphorylation_xml NODE_WIDTH" value="130.0"/>
    <att type="string" name="vizmap:vv10190Oxidative_phosphorylation_xml_me_me NODE_HEIGHT" value="15.0"/>
    <att type="string" name="vizmap:vv10190Oxidative_phosphorylation_xml_me_me NODE_SHAPE" value="RECT"/>
    <att type="string" name="CELLDESIGNER_SPECIES" value="GSVIVP00023024001"/>
    <att type="string" name="vizmap:vv10190Oxidative_phosphorylation_xml NODE_SHAPE" value="RECT"/>
    <att type="string" name="vizmap:vv10190Oxidative_phosphorylation_xml_me_me NODE_WIDTH" value="130.0"/>
    <att type="string" name="vizmap:vv10190Oxidative_phosphorylation_xml NODE_FILL_COLOR" value="java.awt.Color[r=255,g=255,b=255]"/>
    <graphics type="RECTANGLE" h="15.0" w="150.0" x="1949.81982421875" y="951.6755981445312" fill="#ffffff" width="1" outline="#000000"/>
  </node>
  <node label="rGSVIVP00018828001" id="-1883">
    <att type="string" name="canonicalName" value="GSVIVP00018828001"/>
    <att type="string" name="CELLDESIGNER_ALIAS" value="sa396"/>
    <att type="string" name="vizmap:vv10190Oxidative_phosphorylation_xml NODE_HEIGHT" value="15.0"/>
    <att type="string" name="CELLDESIGNER_NODE_TYPE" value="RNA"/>
    <att type="string" name="vizmap:vv10190Oxidative_phosphorylation_xml NODE_WIDTH" value="130.0"/>
    <att type="string" name="vizmap:vv10190Oxidative_phosphorylation_xml_me_me NODE_HEIGHT" value="15.0"/>
    <att type="string" name="vizmap:vv10190Oxidative_phosphorylation_xml_me_me NODE_SHAPE" value="RECT"/>
    <att type="string" name="CELLDESIGNER_SPECIES" value="GSVIVP00018828001"/>
    <att type="string" name="vizmap:vv10190Oxidative_phosphorylation_xml NODE_SHAPE" value="RECT"/>
    <att type="string" name="vizmap:vv10190Oxidative_phosphorylation_xml_me_me NODE_WIDTH" value="130.0"/>
    <att type="string" name="vizmap:vv10190Oxidative_phosphorylation_xml NODE_FILL_COLOR" value="java.awt.Color[r=255,g=255,b=255]"/>
    <graphics type="RECTANGLE" h="15.0" w="150.0" x="1949.81982421875" y="935.5121459960938" fill="#ffffff" width="1" outline="#000000"/>
  </node>
  <node label="rGSVIVP00032892001" id="-1882">
    <att type="string" name="canonicalName" value="GSVIVP00032892001"/>
    <att type="string" name="CELLDESIGNER_ALIAS" value="sa398"/>
    <att type="string" name="vizmap:vv10190Oxidative_phosphorylation_xml NODE_HEIGHT" value="15.0"/>
    <att type="string" name="CELLDESIGNER_NODE_TYPE" value="RNA"/>
    <att type="string" name="vizmap:vv10190Oxidative_phosphorylation_xml NODE_WIDTH" value="130.0"/>
    <att type="string" name="vizmap:vv10190Oxidative_phosphorylation_xml_me_me NODE_HEIGHT" value="15.0"/>
    <att type="string" name="vizmap:vv10190Oxidative_phosphorylation_xml_me_me NODE_SHAPE" value="RECT"/>
    <att type="string" name="CELLDESIGNER_SPECIES" value="GSVIVP00032892001"/>
    <att type="string" name="vizmap:vv10190Oxidative_phosphorylation_xml NODE_SHAPE" value="RECT"/>
    <att type="string" name="vizmap:vv10190Oxidative_phosphorylation_xml_me_me NODE_WIDTH" value="130.0"/>
    <att type="string" name="vizmap:vv10190Oxidative_phosphorylation_xml NODE_FILL_COLOR" value="java.awt.Color[r=255,g=255,b=255]"/>
    <graphics type="RECTANGLE" h="15.0" w="150.0" x="1681.81982421875" y="950.3486328125" fill="#ffffff" width="1" outline="#000000"/>
  </node>
  <node label="rDV940081" id="-1881">
    <att type="string" name="canonicalName" value="DV940081"/>
    <att type="string" name="CELLDESIGNER_ALIAS" value="sa400"/>
    <att type="string" name="vizmap:vv10190Oxidative_phosphorylation_xml NODE_HEIGHT" value="15.0"/>
    <att type="string" name="CELLDESIGNER_NODE_TYPE" value="RNA"/>
    <att type="string" name="vizmap:vv10190Oxidative_phosphorylation_xml NODE_WIDTH" value="130.0"/>
    <att type="string" name="vizmap:vv10190Oxidative_phosphorylation_xml_me_me NODE_HEIGHT" value="15.0"/>
    <att type="string" name="vizmap:vv10190Oxidative_phosphorylation_xml_me_me NODE_SHAPE" value="RECT"/>
    <att type="string" name="CELLDESIGNER_SPECIES" value="DV940081"/>
    <att type="string" name="vizmap:vv10190Oxidative_phosphorylation_xml NODE_SHAPE" value="RECT"/>
    <att type="string" name="vizmap:vv10190Oxidative_phosphorylation_xml_me_me NODE_WIDTH" value="130.0"/>
    <att type="string" name="vizmap:vv10190Oxidative_phosphorylation_xml NODE_FILL_COLOR" value="java.awt.Color[r=255,g=255,b=255]"/>
    <graphics type="RECTANGLE" h="15.0" w="150.0" x="1681.81982421875" y="934.1851196289062" fill="#ffffff" width="1" outline="#000000"/>
  </node>
  <node label="rGSVIVP00037933001" id="-1880">
    <att type="string" name="canonicalName" value="GSVIVP00037933001"/>
    <att type="string" name="CELLDESIGNER_ALIAS" value="sa402"/>
    <att type="string" name="vizmap:vv10190Oxidative_phosphorylation_xml NODE_HEIGHT" value="15.0"/>
    <att type="string" name="CELLDESIGNER_NODE_TYPE" value="RNA"/>
    <att type="string" name="vizmap:vv10190Oxidative_phosphorylation_xml NODE_WIDTH" value="130.0"/>
    <att type="string" name="vizmap:vv10190Oxidative_phosphorylation_xml_me_me NODE_HEIGHT" value="15.0"/>
    <att type="string" name="vizmap:vv10190Oxidative_phosphorylation_xml_me_me NODE_SHAPE" value="RECT"/>
    <att type="string" name="CELLDESIGNER_SPECIES" value="GSVIVP00037933001"/>
    <att type="string" name="vizmap:vv10190Oxidative_phosphorylation_xml NODE_SHAPE" value="RECT"/>
    <att type="string" name="vizmap:vv10190Oxidative_phosphorylation_xml_me_me NODE_WIDTH" value="130.0"/>
    <att type="string" name="vizmap:vv10190Oxidative_phosphorylation_xml NODE_FILL_COLOR" value="java.awt.Color[r=255,g=255,b=255]"/>
    <graphics type="RECTANGLE" h="15.0" w="150.0" x="1681.81982421875" y="918.0216064453125" fill="#ffffff" width="1" outline="#000000"/>
  </node>
  <node label="rGSVIVP00018019001" id="-1879">
    <att type="string" name="canonicalName" value="GSVIVP00018019001"/>
    <att type="string" name="CELLDESIGNER_ALIAS" value="sa404"/>
    <att type="string" name="vizmap:vv10190Oxidative_phosphorylation_xml NODE_HEIGHT" value="15.0"/>
    <att type="string" name="CELLDESIGNER_NODE_TYPE" value="RNA"/>
    <att type="string" name="vizmap:vv10190Oxidative_phosphorylation_xml NODE_WIDTH" value="130.0"/>
    <att type="string" name="vizmap:vv10190Oxidative_phosphorylation_xml_me_me NODE_HEIGHT" value="15.0"/>
    <att type="string" name="vizmap:vv10190Oxidative_phosphorylation_xml_me_me NODE_SHAPE" value="RECT"/>
    <att type="string" name="CELLDESIGNER_SPECIES" value="GSVIVP00018019001"/>
    <att type="string" name="vizmap:vv10190Oxidative_phosphorylation_xml NODE_SHAPE" value="RECT"/>
    <att type="string" name="vizmap:vv10190Oxidative_phosphorylation_xml_me_me NODE_WIDTH" value="130.0"/>
    <att type="string" name="vizmap:vv10190Oxidative_phosphorylation_xml NODE_FILL_COLOR" value="java.awt.Color[r=255,g=255,b=255]"/>
    <graphics type="RECTANGLE" h="15.0" w="150.0" x="1681.81982421875" y="902.858154296875" fill="#ffffff" width="1" outline="#000000"/>
  </node>
  <node label="rGSVIVP00036158001" id="-1878">
    <att type="string" name="protein" value="GSVIVP00036158001"/>
    <att type="list" name="cytoscape.alias.list">
      <att type="string" name="cytoscape.alias.list" value="GSVIVP00036158001"/>
    </att>
    <att type="string" name="canonicalName" value="GSVIVP00036158001"/>
    <att type="string" name="CELLDESIGNER_ALIAS" value="sa406"/>
    <att type="string" name="vizmap:vv10190Oxidative_phosphorylation_xml NODE_HEIGHT" value="15.0"/>
    <att type="string" name="CELLDESIGNER_NODE_TYPE" value="RNA"/>
    <att type="string" name="vizmap:vv10190Oxidative_phosphorylation_xml NODE_WIDTH" value="130.0"/>
    <att type="string" name="vizmap:vv10190Oxidative_phosphorylation_xml_me_me NODE_HEIGHT" value="15.0"/>
    <att type="string" name="vizmap:vv10190Oxidative_phosphorylation_xml_me_me NODE_SHAPE" value="RECT"/>
    <att type="string" name="condition" value="28LD"/>
    <att type="string" name="CELLDESIGNER_SPECIES" value="GSVIVP00036158001"/>
    <att type="string" name="vizmap:vv10190Oxidative_phosphorylation_xml NODE_SHAPE" value="RECT"/>
    <att type="string" name="vizmap:vv10190Oxidative_phosphorylation_xml_me_me NODE_WIDTH" value="130.0"/>
    <att type="string" name="vizmap:vv10190Oxidative_phosphorylation_xml NODE_FILL_COLOR" value="java.awt.Color[r=51,g=51,b=255]"/>
    <graphics type="RECTANGLE" h="15.0" w="150.0" x="1411.81982421875" y="952.6946411132812" fill="#ffff00" width="1" outline="#000000"/>
  </node>
  <node label="rGSVIVP00022241001" id="-1877">
    <att type="string" name="canonicalName" value="GSVIVP00022241001"/>
    <att type="string" name="CELLDESIGNER_ALIAS" value="sa408"/>
    <att type="string" name="vizmap:vv10190Oxidative_phosphorylation_xml NODE_HEIGHT" value="15.0"/>
    <att type="string" name="CELLDESIGNER_NODE_TYPE" value="RNA"/>
    <att type="string" name="vizmap:vv10190Oxidative_phosphorylation_xml NODE_WIDTH" value="130.0"/>
    <att type="string" name="vizmap:vv10190Oxidative_phosphorylation_xml_me_me NODE_HEIGHT" value="15.0"/>
    <att type="string" name="vizmap:vv10190Oxidative_phosphorylation_xml_me_me NODE_SHAPE" value="RECT"/>
    <att type="string" name="CELLDESIGNER_SPECIES" value="GSVIVP00022241001"/>
    <att type="string" name="vizmap:vv10190Oxidative_phosphorylation_xml NODE_SHAPE" value="RECT"/>
    <att type="string" name="vizmap:vv10190Oxidative_phosphorylation_xml_me_me NODE_WIDTH" value="130.0"/>
    <att type="string" name="vizmap:vv10190Oxidative_phosphorylation_xml NODE_FILL_COLOR" value="java.awt.Color[r=255,g=255,b=255]"/>
    <graphics type="RECTANGLE" h="15.0" w="150.0" x="1411.81982421875" y="936.5311279296875" fill="#ffffff" width="1" outline="#000000"/>
  </node>
  <node label="rGSVIVP00015498001" id="-1876">
    <att type="string" name="canonicalName" value="GSVIVP00015498001"/>
    <att type="string" name="CELLDESIGNER_ALIAS" value="sa410"/>
    <att type="string" name="vizmap:vv10190Oxidative_phosphorylation_xml NODE_HEIGHT" value="15.0"/>
    <att type="string" name="CELLDESIGNER_NODE_TYPE" value="RNA"/>
    <att type="string" name="vizmap:vv10190Oxidative_phosphorylation_xml NODE_WIDTH" value="130.0"/>
    <att type="string" name="vizmap:vv10190Oxidative_phosphorylation_xml_me_me NODE_HEIGHT" value="15.0"/>
    <att type="string" name="vizmap:vv10190Oxidative_phosphorylation_xml_me_me NODE_SHAPE" value="RECT"/>
    <att type="string" name="CELLDESIGNER_SPECIES" value="GSVIVP00015498001"/>
    <att type="string" name="vizmap:vv10190Oxidative_phosphorylation_xml NODE_SHAPE" value="RECT"/>
    <att type="string" name="vizmap:vv10190Oxidative_phosphorylation_xml_me_me NODE_WIDTH" value="130.0"/>
    <att type="string" name="vizmap:vv10190Oxidative_phosphorylation_xml NODE_FILL_COLOR" value="java.awt.Color[r=255,g=255,b=255]"/>
    <graphics type="RECTANGLE" h="15.0" w="150.0" x="1411.81982421875" y="920.36767578125" fill="#ffffff" width="1" outline="#000000"/>
  </node>
  <node label="rGSVIVP00011938001" id="-1875">
    <att type="string" name="canonicalName" value="GSVIVP00011938001"/>
    <att type="string" name="CELLDESIGNER_ALIAS" value="sa412"/>
    <att type="string" name="vizmap:vv10190Oxidative_phosphorylation_xml NODE_HEIGHT" value="15.0"/>
    <att type="string" name="CELLDESIGNER_NODE_TYPE" value="RNA"/>
    <att type="string" name="vizmap:vv10190Oxidative_phosphorylation_xml NODE_WIDTH" value="130.0"/>
    <att type="string" name="vizmap:vv10190Oxidative_phosphorylation_xml_me_me NODE_HEIGHT" value="15.0"/>
    <att type="string" name="vizmap:vv10190Oxidative_phosphorylation_xml_me_me NODE_SHAPE" value="RECT"/>
    <att type="string" name="CELLDESIGNER_SPECIES" value="GSVIVP00011938001"/>
    <att type="string" name="vizmap:vv10190Oxidative_phosphorylation_xml NODE_SHAPE" value="RECT"/>
    <att type="string" name="vizmap:vv10190Oxidative_phosphorylation_xml_me_me NODE_WIDTH" value="130.0"/>
    <att type="string" name="vizmap:vv10190Oxidative_phosphorylation_xml NODE_FILL_COLOR" value="java.awt.Color[r=255,g=255,b=255]"/>
    <graphics type="RECTANGLE" h="15.0" w="150.0" x="1411.81982421875" y="904.2041625976562" fill="#ffffff" width="1" outline="#000000"/>
  </node>
  <node label="rGSVIVP00020891001" id="-1874">
    <att type="string" name="canonicalName" value="GSVIVP00020891001"/>
    <att type="string" name="CELLDESIGNER_ALIAS" value="sa414"/>
    <att type="string" name="vizmap:vv10190Oxidative_phosphorylation_xml NODE_HEIGHT" value="15.0"/>
    <att type="string" name="CELLDESIGNER_NODE_TYPE" value="RNA"/>
    <att type="string" name="vizmap:vv10190Oxidative_phosphorylation_xml NODE_WIDTH" value="130.0"/>
    <att type="string" name="vizmap:vv10190Oxidative_phosphorylation_xml_me_me NODE_HEIGHT" value="15.0"/>
    <att type="string" name="vizmap:vv10190Oxidative_phosphorylation_xml_me_me NODE_SHAPE" value="RECT"/>
    <att type="string" name="CELLDESIGNER_SPECIES" value="GSVIVP00020891001"/>
    <att type="string" name="vizmap:vv10190Oxidative_phosphorylation_xml NODE_SHAPE" value="RECT"/>
    <att type="string" name="vizmap:vv10190Oxidative_phosphorylation_xml_me_me NODE_WIDTH" value="130.0"/>
    <att type="string" name="vizmap:vv10190Oxidative_phosphorylation_xml NODE_FILL_COLOR" value="java.awt.Color[r=255,g=255,b=255]"/>
    <graphics type="RECTANGLE" h="15.0" w="150.0" x="1408.81982421875" y="1029.0406494140625" fill="#ffffff" width="1" outline="#000000"/>
  </node>
  <node label="rGSVIVP00029622001" id="-1873">
    <att type="string" name="protein" value="GSVIVP00029622001"/>
    <att type="list" name="cytoscape.alias.list">
      <att type="string" name="cytoscape.alias.list" value="GSVIVP00029622001"/>
    </att>
    <att type="string" name="canonicalName" value="GSVIVP00029622001"/>
    <att type="string" name="CELLDESIGNER_ALIAS" value="sa416"/>
    <att type="string" name="vizmap:vv10190Oxidative_phosphorylation_xml NODE_HEIGHT" value="15.0"/>
    <att type="string" name="CELLDESIGNER_NODE_TYPE" value="RNA"/>
    <att type="string" name="vizmap:vv10190Oxidative_phosphorylation_xml NODE_WIDTH" value="130.0"/>
    <att type="string" name="vizmap:vv10190Oxidative_phosphorylation_xml_me_me NODE_HEIGHT" value="15.0"/>
    <att type="string" name="vizmap:vv10190Oxidative_phosphorylation_xml_me_me NODE_SHAPE" value="RECT"/>
    <att type="string" name="condition" value="7LD"/>
    <att type="string" name="CELLDESIGNER_SPECIES" value="GSVIVP00029622001"/>
    <att type="string" name="vizmap:vv10190Oxidative_phosphorylation_xml NODE_SHAPE" value="RECT"/>
    <att type="string" name="vizmap:vv10190Oxidative_phosphorylation_xml_me_me NODE_WIDTH" value="130.0"/>
    <att type="string" name="vizmap:vv10190Oxidative_phosphorylation_xml NODE_FILL_COLOR" value="java.awt.Color[r=204,g=204,b=255]"/>
    <graphics type="RECTANGLE" h="15.0" w="150.0" x="1141.81982421875" y="953.877197265625" fill="#ffffcc" width="1" outline="#000000"/>
  </node>
  <node label="rGSVIVP00032341001" id="-1872">
    <att type="string" name="canonicalName" value="GSVIVP00032341001"/>
    <att type="string" name="CELLDESIGNER_ALIAS" value="sa418"/>
    <att type="string" name="vizmap:vv10190Oxidative_phosphorylation_xml NODE_HEIGHT" value="15.0"/>
    <att type="string" name="CELLDESIGNER_NODE_TYPE" value="RNA"/>
    <att type="string" name="vizmap:vv10190Oxidative_phosphorylation_xml NODE_WIDTH" value="130.0"/>
    <att type="string" name="vizmap:vv10190Oxidative_phosphorylation_xml_me_me NODE_HEIGHT" value="15.0"/>
    <att type="string" name="vizmap:vv10190Oxidative_phosphorylation_xml_me_me NODE_SHAPE" value="RECT"/>
    <att type="string" name="CELLDESIGNER_SPECIES" value="GSVIVP00032341001"/>
    <att type="string" name="vizmap:vv10190Oxidative_phosphorylation_xml NODE_SHAPE" value="RECT"/>
    <att type="string" name="vizmap:vv10190Oxidative_phosphorylation_xml_me_me NODE_WIDTH" value="130.0"/>
    <att type="string" name="vizmap:vv10190Oxidative_phosphorylation_xml NODE_FILL_COLOR" value="java.awt.Color[r=255,g=255,b=255]"/>
    <graphics type="RECTANGLE" h="15.0" w="150.0" x="1141.81982421875" y="936.7136840820312" fill="#ffffff" width="1" outline="#000000"/>
  </node>
  <node label="rGSVIVP00013981001" id="-1871">
    <att type="string" name="canonicalName" value="GSVIVP00013981001"/>
    <att type="string" name="CELLDESIGNER_ALIAS" value="sa420"/>
    <att type="string" name="vizmap:vv10190Oxidative_phosphorylation_xml NODE_HEIGHT" value="15.0"/>
    <att type="string" name="CELLDESIGNER_NODE_TYPE" value="RNA"/>
    <att type="string" name="vizmap:vv10190Oxidative_phosphorylation_xml NODE_WIDTH" value="130.0"/>
    <att type="string" name="vizmap:vv10190Oxidative_phosphorylation_xml_me_me NODE_HEIGHT" value="15.0"/>
    <att type="string" name="vizmap:vv10190Oxidative_phosphorylation_xml_me_me NODE_SHAPE" value="RECT"/>
    <att type="string" name="CELLDESIGNER_SPECIES" value="GSVIVP00013981001"/>
    <att type="string" name="vizmap:vv10190Oxidative_phosphorylation_xml NODE_SHAPE" value="RECT"/>
    <att type="string" name="vizmap:vv10190Oxidative_phosphorylation_xml_me_me NODE_WIDTH" value="130.0"/>
    <att type="string" name="vizmap:vv10190Oxidative_phosphorylation_xml NODE_FILL_COLOR" value="java.awt.Color[r=255,g=255,b=255]"/>
    <graphics type="RECTANGLE" h="15.0" w="150.0" x="1679.81982421875" y="1028.5501708984375" fill="#ffffff" width="1" outline="#000000"/>
  </node>
  <node label="rGSVIVP00013982001" id="-1870">
    <att type="string" name="canonicalName" value="GSVIVP00013982001"/>
    <att type="string" name="CELLDESIGNER_ALIAS" value="sa422"/>
    <att type="string" name="vizmap:vv10190Oxidative_phosphorylation_xml NODE_HEIGHT" value="15.0"/>
    <att type="string" name="CELLDESIGNER_NODE_TYPE" value="RNA"/>
    <att type="string" name="vizmap:vv10190Oxidative_phosphorylation_xml NODE_WIDTH" value="130.0"/>
    <att type="string" name="vizmap:vv10190Oxidative_phosphorylation_xml_me_me NODE_HEIGHT" value="15.0"/>
    <att type="string" name="vizmap:vv10190Oxidative_phosphorylation_xml_me_me NODE_SHAPE" value="RECT"/>
    <att type="string" name="CELLDESIGNER_SPECIES" value="GSVIVP00013982001"/>
    <att type="string" name="vizmap:vv10190Oxidative_phosphorylation_xml NODE_SHAPE" value="RECT"/>
    <att type="string" name="vizmap:vv10190Oxidative_phosphorylation_xml_me_me NODE_WIDTH" value="130.0"/>
    <att type="string" name="vizmap:vv10190Oxidative_phosphorylation_xml NODE_FILL_COLOR" value="java.awt.Color[r=255,g=255,b=255]"/>
    <graphics type="RECTANGLE" h="15.0" w="150.0" x="1679.81982421875" y="1012.38671875" fill="#ffffff" width="1" outline="#000000"/>
  </node>
  <node label="rGSVIVP00034202001" id="-1869">
    <att type="string" name="canonicalName" value="GSVIVP00034202001"/>
    <att type="string" name="CELLDESIGNER_ALIAS" value="sa424"/>
    <att type="string" name="vizmap:vv10190Oxidative_phosphorylation_xml NODE_HEIGHT" value="15.0"/>
    <att type="string" name="CELLDESIGNER_NODE_TYPE" value="RNA"/>
    <att type="string" name="vizmap:vv10190Oxidative_phosphorylation_xml NODE_WIDTH" value="130.0"/>
    <att type="string" name="vizmap:vv10190Oxidative_phosphorylation_xml_me_me NODE_HEIGHT" value="15.0"/>
    <att type="string" name="vizmap:vv10190Oxidative_phosphorylation_xml_me_me NODE_SHAPE" value="RECT"/>
    <att type="string" name="CELLDESIGNER_SPECIES" value="GSVIVP00034202001"/>
    <att type="string" name="vizmap:vv10190Oxidative_phosphorylation_xml NODE_SHAPE" value="RECT"/>
    <att type="string" name="vizmap:vv10190Oxidative_phosphorylation_xml_me_me NODE_WIDTH" value="130.0"/>
    <att type="string" name="vizmap:vv10190Oxidative_phosphorylation_xml NODE_FILL_COLOR" value="java.awt.Color[r=255,g=255,b=255]"/>
    <graphics type="RECTANGLE" h="15.0" w="150.0" x="1408.81982421875" y="824.2232055664062" fill="#ffffff" width="1" outline="#000000"/>
  </node>
  <node label="rTC55108" id="-1868">
    <att type="string" name="canonicalName" value="TC55108"/>
    <att type="string" name="CELLDESIGNER_ALIAS" value="sa426"/>
    <att type="string" name="vizmap:vv10190Oxidative_phosphorylation_xml NODE_HEIGHT" value="15.0"/>
    <att type="string" name="CELLDESIGNER_NODE_TYPE" value="RNA"/>
    <att type="string" name="vizmap:vv10190Oxidative_phosphorylation_xml NODE_WIDTH" value="130.0"/>
    <att type="string" name="vizmap:vv10190Oxidative_phosphorylation_xml_me_me NODE_HEIGHT" value="15.0"/>
    <att type="string" name="vizmap:vv10190Oxidative_phosphorylation_xml_me_me NODE_SHAPE" value="RECT"/>
    <att type="string" name="CELLDESIGNER_SPECIES" value="TC55108"/>
    <att type="string" name="vizmap:vv10190Oxidative_phosphorylation_xml NODE_SHAPE" value="RECT"/>
    <att type="string" name="vizmap:vv10190Oxidative_phosphorylation_xml_me_me NODE_WIDTH" value="130.0"/>
    <att type="string" name="vizmap:vv10190Oxidative_phosphorylation_xml NODE_FILL_COLOR" value="java.awt.Color[r=255,g=255,b=255]"/>
    <graphics type="RECTANGLE" h="15.0" w="150.0" x="1408.81982421875" y="808.0596923828125" fill="#ffffff" width="1" outline="#000000"/>
  </node>
  <node label="rGSVIVP00027454001" id="-1867">
    <att type="string" name="canonicalName" value="GSVIVP00027454001"/>
    <att type="string" name="CELLDESIGNER_ALIAS" value="sa428"/>
    <att type="string" name="vizmap:vv10190Oxidative_phosphorylation_xml NODE_HEIGHT" value="15.0"/>
    <att type="string" name="CELLDESIGNER_NODE_TYPE" value="RNA"/>
    <att type="string" name="vizmap:vv10190Oxidative_phosphorylation_xml NODE_WIDTH" value="130.0"/>
    <att type="string" name="vizmap:vv10190Oxidative_phosphorylation_xml_me_me NODE_HEIGHT" value="15.0"/>
    <att type="string" name="vizmap:vv10190Oxidative_phosphorylation_xml_me_me NODE_SHAPE" value="RECT"/>
    <att type="string" name="CELLDESIGNER_SPECIES" value="GSVIVP00027454001"/>
    <att type="string" name="vizmap:vv10190Oxidative_phosphorylation_xml NODE_SHAPE" value="RECT"/>
    <att type="string" name="vizmap:vv10190Oxidative_phosphorylation_xml_me_me NODE_WIDTH" value="130.0"/>
    <att type="string" name="vizmap:vv10190Oxidative_phosphorylation_xml NODE_FILL_COLOR" value="java.awt.Color[r=255,g=255,b=255]"/>
    <graphics type="RECTANGLE" h="15.0" w="150.0" x="1408.81982421875" y="791.8961791992188" fill="#ffffff" width="1" outline="#000000"/>
  </node>
  <node label="rGSVIVP00018240001" id="-1866">
    <att type="string" name="canonicalName" value="GSVIVP00018240001"/>
    <att type="string" name="CELLDESIGNER_ALIAS" value="sa430"/>
    <att type="string" name="vizmap:vv10190Oxidative_phosphorylation_xml NODE_HEIGHT" value="15.0"/>
    <att type="string" name="CELLDESIGNER_NODE_TYPE" value="RNA"/>
    <att type="string" name="vizmap:vv10190Oxidative_phosphorylation_xml NODE_WIDTH" value="130.0"/>
    <att type="string" name="vizmap:vv10190Oxidative_phosphorylation_xml_me_me NODE_HEIGHT" value="15.0"/>
    <att type="string" name="vizmap:vv10190Oxidative_phosphorylation_xml_me_me NODE_SHAPE" value="RECT"/>
    <att type="string" name="CELLDESIGNER_SPECIES" value="GSVIVP00018240001"/>
    <att type="string" name="vizmap:vv10190Oxidative_phosphorylation_xml NODE_SHAPE" value="RECT"/>
    <att type="string" name="vizmap:vv10190Oxidative_phosphorylation_xml_me_me NODE_WIDTH" value="130.0"/>
    <att type="string" name="vizmap:vv10190Oxidative_phosphorylation_xml NODE_FILL_COLOR" value="java.awt.Color[r=255,g=255,b=255]"/>
    <graphics type="RECTANGLE" h="15.0" w="150.0" x="1138.81982421875" y="822.7327270507812" fill="#ffffff" width="1" outline="#000000"/>
  </node>
  <node label="rGSVIVP00033562001" id="-1865">
    <att type="string" name="canonicalName" value="GSVIVP00033562001"/>
    <att type="string" name="CELLDESIGNER_ALIAS" value="sa432"/>
    <att type="string" name="vizmap:vv10190Oxidative_phosphorylation_xml NODE_HEIGHT" value="15.0"/>
    <att type="string" name="CELLDESIGNER_NODE_TYPE" value="RNA"/>
    <att type="string" name="vizmap:vv10190Oxidative_phosphorylation_xml NODE_WIDTH" value="130.0"/>
    <att type="string" name="vizmap:vv10190Oxidative_phosphorylation_xml_me_me NODE_HEIGHT" value="15.0"/>
    <att type="string" name="vizmap:vv10190Oxidative_phosphorylation_xml_me_me NODE_SHAPE" value="RECT"/>
    <att type="string" name="CELLDESIGNER_SPECIES" value="GSVIVP00033562001"/>
    <att type="string" name="vizmap:vv10190Oxidative_phosphorylation_xml NODE_SHAPE" value="RECT"/>
    <att type="string" name="vizmap:vv10190Oxidative_phosphorylation_xml_me_me NODE_WIDTH" value="130.0"/>
    <att type="string" name="vizmap:vv10190Oxidative_phosphorylation_xml NODE_FILL_COLOR" value="java.awt.Color[r=255,g=255,b=255]"/>
    <graphics type="RECTANGLE" h="15.0" w="150.0" x="2.8198776245117188" y="129.1483917236328" fill="#ffffff" width="1" outline="#000000"/>
  </node>
  <node label="rTC59660" id="-1864">
    <att type="string" name="canonicalName" value="TC59660"/>
    <att type="string" name="CELLDESIGNER_ALIAS" value="sa434"/>
    <att type="string" name="vizmap:vv10190Oxidative_phosphorylation_xml NODE_HEIGHT" value="15.0"/>
    <att type="string" name="CELLDESIGNER_NODE_TYPE" value="RNA"/>
    <att type="string" name="vizmap:vv10190Oxidative_phosphorylation_xml NODE_WIDTH" value="130.0"/>
    <att type="string" name="vizmap:vv10190Oxidative_phosphorylation_xml_me_me NODE_HEIGHT" value="15.0"/>
    <att type="string" name="vizmap:vv10190Oxidative_phosphorylation_xml_me_me NODE_SHAPE" value="RECT"/>
    <att type="string" name="CELLDESIGNER_SPECIES" value="TC59660"/>
    <att type="string" name="vizmap:vv10190Oxidative_phosphorylation_xml NODE_SHAPE" value="RECT"/>
    <att type="string" name="vizmap:vv10190Oxidative_phosphorylation_xml_me_me NODE_WIDTH" value="130.0"/>
    <att type="string" name="vizmap:vv10190Oxidative_phosphorylation_xml NODE_FILL_COLOR" value="java.awt.Color[r=255,g=255,b=255]"/>
    <graphics type="RECTANGLE" h="15.0" w="150.0" x="2.8198776245117188" y="113.06182861328125" fill="#ffffff" width="1" outline="#000000"/>
  </node>
  <node label="rGSVIVP00013264001" id="-1863">
    <att type="string" name="canonicalName" value="GSVIVP00013264001"/>
    <att type="string" name="CELLDESIGNER_ALIAS" value="sa436"/>
    <att type="string" name="vizmap:vv10190Oxidative_phosphorylation_xml NODE_HEIGHT" value="15.0"/>
    <att type="string" name="CELLDESIGNER_NODE_TYPE" value="RNA"/>
    <att type="string" name="vizmap:vv10190Oxidative_phosphorylation_xml NODE_WIDTH" value="130.0"/>
    <att type="string" name="vizmap:vv10190Oxidative_phosphorylation_xml_me_me NODE_HEIGHT" value="15.0"/>
    <att type="string" name="vizmap:vv10190Oxidative_phosphorylation_xml_me_me NODE_SHAPE" value="RECT"/>
    <att type="string" name="CELLDESIGNER_SPECIES" value="GSVIVP00013264001"/>
    <att type="string" name="vizmap:vv10190Oxidative_phosphorylation_xml NODE_SHAPE" value="RECT"/>
    <att type="string" name="vizmap:vv10190Oxidative_phosphorylation_xml_me_me NODE_WIDTH" value="130.0"/>
    <att type="string" name="vizmap:vv10190Oxidative_phosphorylation_xml NODE_FILL_COLOR" value="java.awt.Color[r=255,g=255,b=255]"/>
    <graphics type="RECTANGLE" h="15.0" w="150.0" x="2.8198776245117188" y="96.97525024414062" fill="#ffffff" width="1" outline="#000000"/>
  </node>
  <node label="rGSVIVP00035659001" id="-1862">
    <att type="string" name="canonicalName" value="GSVIVP00035659001"/>
    <att type="string" name="CELLDESIGNER_ALIAS" value="sa438"/>
    <att type="string" name="vizmap:vv10190Oxidative_phosphorylation_xml NODE_HEIGHT" value="15.0"/>
    <att type="string" name="CELLDESIGNER_NODE_TYPE" value="RNA"/>
    <att type="string" name="vizmap:vv10190Oxidative_phosphorylation_xml NODE_WIDTH" value="130.0"/>
    <att type="string" name="vizmap:vv10190Oxidative_phosphorylation_xml_me_me NODE_HEIGHT" value="15.0"/>
    <att type="string" name="vizmap:vv10190Oxidative_phosphorylation_xml_me_me NODE_SHAPE" value="RECT"/>
    <att type="string" name="CELLDESIGNER_SPECIES" value="GSVIVP00035659001"/>
    <att type="string" name="vizmap:vv10190Oxidative_phosphorylation_xml NODE_SHAPE" value="RECT"/>
    <att type="string" name="vizmap:vv10190Oxidative_phosphorylation_xml_me_me NODE_WIDTH" value="130.0"/>
    <att type="string" name="vizmap:vv10190Oxidative_phosphorylation_xml NODE_FILL_COLOR" value="java.awt.Color[r=255,g=255,b=255]"/>
    <graphics type="RECTANGLE" h="15.0" w="150.0" x="2.8198776245117188" y="80.88867950439453" fill="#ffffff" width="1" outline="#000000"/>
  </node>
  <node label="rGSVIVP00006940001" id="-1861">
    <att type="string" name="canonicalName" value="GSVIVP00006940001"/>
    <att type="string" name="CELLDESIGNER_ALIAS" value="sa440"/>
    <att type="string" name="vizmap:vv10190Oxidative_phosphorylation_xml NODE_HEIGHT" value="15.0"/>
    <att type="string" name="CELLDESIGNER_NODE_TYPE" value="RNA"/>
    <att type="string" name="vizmap:vv10190Oxidative_phosphorylation_xml NODE_WIDTH" value="130.0"/>
    <att type="string" name="vizmap:vv10190Oxidative_phosphorylation_xml_me_me NODE_HEIGHT" value="15.0"/>
    <att type="string" name="vizmap:vv10190Oxidative_phosphorylation_xml_me_me NODE_SHAPE" value="RECT"/>
    <att type="string" name="CELLDESIGNER_SPECIES" value="GSVIVP00006940001"/>
    <att type="string" name="vizmap:vv10190Oxidative_phosphorylation_xml NODE_SHAPE" value="RECT"/>
    <att type="string" name="vizmap:vv10190Oxidative_phosphorylation_xml_me_me NODE_WIDTH" value="130.0"/>
    <att type="string" name="vizmap:vv10190Oxidative_phosphorylation_xml NODE_FILL_COLOR" value="java.awt.Color[r=255,g=255,b=255]"/>
    <graphics type="RECTANGLE" h="15.0" w="150.0" x="2.8198776245117188" y="64.80210876464844" fill="#ffffff" width="1" outline="#000000"/>
  </node>
  <node label="rCB002942" id="-1860">
    <att type="string" name="canonicalName" value="CB002942"/>
    <att type="string" name="CELLDESIGNER_ALIAS" value="sa442"/>
    <att type="string" name="vizmap:vv10190Oxidative_phosphorylation_xml NODE_HEIGHT" value="15.0"/>
    <att type="string" name="CELLDESIGNER_NODE_TYPE" value="RNA"/>
    <att type="string" name="vizmap:vv10190Oxidative_phosphorylation_xml NODE_WIDTH" value="130.0"/>
    <att type="string" name="vizmap:vv10190Oxidative_phosphorylation_xml_me_me NODE_HEIGHT" value="15.0"/>
    <att type="string" name="vizmap:vv10190Oxidative_phosphorylation_xml_me_me NODE_SHAPE" value="RECT"/>
    <att type="string" name="CELLDESIGNER_SPECIES" value="CB002942"/>
    <att type="string" name="vizmap:vv10190Oxidative_phosphorylation_xml NODE_SHAPE" value="RECT"/>
    <att type="string" name="vizmap:vv10190Oxidative_phosphorylation_xml_me_me NODE_WIDTH" value="130.0"/>
    <att type="string" name="vizmap:vv10190Oxidative_phosphorylation_xml NODE_FILL_COLOR" value="java.awt.Color[r=255,g=255,b=255]"/>
    <graphics type="RECTANGLE" h="15.0" w="150.0" x="2.8198776245117188" y="48.71553039550781" fill="#ffffff" width="1" outline="#000000"/>
  </node>
  <node label="rTC60000" id="-1859">
    <att type="string" name="canonicalName" value="TC60000"/>
    <att type="string" name="CELLDESIGNER_ALIAS" value="sa444"/>
    <att type="string" name="vizmap:vv10190Oxidative_phosphorylation_xml NODE_HEIGHT" value="15.0"/>
    <att type="string" name="CELLDESIGNER_NODE_TYPE" value="RNA"/>
    <att type="string" name="vizmap:vv10190Oxidative_phosphorylation_xml NODE_WIDTH" value="130.0"/>
    <att type="string" name="vizmap:vv10190Oxidative_phosphorylation_xml_me_me NODE_HEIGHT" value="15.0"/>
    <att type="string" name="vizmap:vv10190Oxidative_phosphorylation_xml_me_me NODE_SHAPE" value="RECT"/>
    <att type="string" name="CELLDESIGNER_SPECIES" value="TC60000"/>
    <att type="string" name="vizmap:vv10190Oxidative_phosphorylation_xml NODE_SHAPE" value="RECT"/>
    <att type="string" name="vizmap:vv10190Oxidative_phosphorylation_xml_me_me NODE_WIDTH" value="130.0"/>
    <att type="string" name="vizmap:vv10190Oxidative_phosphorylation_xml NODE_FILL_COLOR" value="java.awt.Color[r=255,g=255,b=255]"/>
    <graphics type="RECTANGLE" h="15.0" w="150.0" x="2.8198776245117188" y="32.628963470458984" fill="#ffffff" width="1" outline="#000000"/>
  </node>
  <node label="rTC59663" id="-1858">
    <att type="string" name="canonicalName" value="TC59663"/>
    <att type="string" name="CELLDESIGNER_ALIAS" value="sa446"/>
    <att type="string" name="vizmap:vv10190Oxidative_phosphorylation_xml NODE_HEIGHT" value="15.0"/>
    <att type="string" name="CELLDESIGNER_NODE_TYPE" value="RNA"/>
    <att type="string" name="vizmap:vv10190Oxidative_phosphorylation_xml NODE_WIDTH" value="130.0"/>
    <att type="string" name="vizmap:vv10190Oxidative_phosphorylation_xml_me_me NODE_HEIGHT" value="15.0"/>
    <att type="string" name="vizmap:vv10190Oxidative_phosphorylation_xml_me_me NODE_SHAPE" value="RECT"/>
    <att type="string" name="CELLDESIGNER_SPECIES" value="TC59663"/>
    <att type="string" name="vizmap:vv10190Oxidative_phosphorylation_xml NODE_SHAPE" value="RECT"/>
    <att type="string" name="vizmap:vv10190Oxidative_phosphorylation_xml_me_me NODE_WIDTH" value="130.0"/>
    <att type="string" name="vizmap:vv10190Oxidative_phosphorylation_xml NODE_FILL_COLOR" value="java.awt.Color[r=255,g=255,b=255]"/>
    <graphics type="RECTANGLE" h="15.0" w="150.0" x="2.8198776245117188" y="16.54239273071289" fill="#ffffff" width="1" outline="#000000"/>
  </node>
  <node label="rGSVIVP00032571001" id="-1857">
    <att type="string" name="canonicalName" value="GSVIVP00032571001"/>
    <att type="string" name="CELLDESIGNER_ALIAS" value="sa448"/>
    <att type="string" name="vizmap:vv10190Oxidative_phosphorylation_xml NODE_HEIGHT" value="15.0"/>
    <att type="string" name="CELLDESIGNER_NODE_TYPE" value="RNA"/>
    <att type="string" name="vizmap:vv10190Oxidative_phosphorylation_xml NODE_WIDTH" value="130.0"/>
    <att type="string" name="vizmap:vv10190Oxidative_phosphorylation_xml_me_me NODE_HEIGHT" value="15.0"/>
    <att type="string" name="vizmap:vv10190Oxidative_phosphorylation_xml_me_me NODE_SHAPE" value="RECT"/>
    <att type="string" name="CELLDESIGNER_SPECIES" value="GSVIVP00032571001"/>
    <att type="string" name="vizmap:vv10190Oxidative_phosphorylation_xml NODE_SHAPE" value="RECT"/>
    <att type="string" name="vizmap:vv10190Oxidative_phosphorylation_xml_me_me NODE_WIDTH" value="130.0"/>
    <att type="string" name="vizmap:vv10190Oxidative_phosphorylation_xml NODE_FILL_COLOR" value="java.awt.Color[r=255,g=255,b=255]"/>
    <graphics type="RECTANGLE" h="15.0" w="150.0" x="1955.81982421875" y="1081.37890625" fill="#ffffff" width="1" outline="#000000"/>
  </node>
  <node label="rGSVIVP00034535001" id="-1856">
    <att type="string" name="canonicalName" value="GSVIVP00034535001"/>
    <att type="string" name="CELLDESIGNER_ALIAS" value="sa450"/>
    <att type="string" name="vizmap:vv10190Oxidative_phosphorylation_xml NODE_HEIGHT" value="15.0"/>
    <att type="string" name="CELLDESIGNER_NODE_TYPE" value="RNA"/>
    <att type="string" name="vizmap:vv10190Oxidative_phosphorylation_xml NODE_WIDTH" value="130.0"/>
    <att type="string" name="vizmap:vv10190Oxidative_phosphorylation_xml_me_me NODE_HEIGHT" value="15.0"/>
    <att type="string" name="vizmap:vv10190Oxidative_phosphorylation_xml_me_me NODE_SHAPE" value="RECT"/>
    <att type="string" name="CELLDESIGNER_SPECIES" value="GSVIVP00034535001"/>
    <att type="string" name="vizmap:vv10190Oxidative_phosphorylation_xml NODE_SHAPE" value="RECT"/>
    <att type="string" name="vizmap:vv10190Oxidative_phosphorylation_xml_me_me NODE_WIDTH" value="130.0"/>
    <att type="string" name="vizmap:vv10190Oxidative_phosphorylation_xml NODE_FILL_COLOR" value="java.awt.Color[r=255,g=255,b=255]"/>
    <graphics type="RECTANGLE" h="15.0" w="150.0" x="1955.81982421875" y="1065.2154541015625" fill="#ffffff" width="1" outline="#000000"/>
  </node>
  <node label="rCF606094" id="-1855">
    <att type="string" name="canonicalName" value="CF606094"/>
    <att type="string" name="CELLDESIGNER_ALIAS" value="sa452"/>
    <att type="string" name="vizmap:vv10190Oxidative_phosphorylation_xml NODE_HEIGHT" value="15.0"/>
    <att type="string" name="CELLDESIGNER_NODE_TYPE" value="RNA"/>
    <att type="string" name="vizmap:vv10190Oxidative_phosphorylation_xml NODE_WIDTH" value="130.0"/>
    <att type="string" name="vizmap:vv10190Oxidative_phosphorylation_xml_me_me NODE_HEIGHT" value="15.0"/>
    <att type="string" name="vizmap:vv10190Oxidative_phosphorylation_xml_me_me NODE_SHAPE" value="RECT"/>
    <att type="string" name="CELLDESIGNER_SPECIES" value="CF606094"/>
    <att type="string" name="vizmap:vv10190Oxidative_phosphorylation_xml NODE_SHAPE" value="RECT"/>
    <att type="string" name="vizmap:vv10190Oxidative_phosphorylation_xml_me_me NODE_WIDTH" value="130.0"/>
    <att type="string" name="vizmap:vv10190Oxidative_phosphorylation_xml NODE_FILL_COLOR" value="java.awt.Color[r=255,g=255,b=255]"/>
    <graphics type="RECTANGLE" h="15.0" w="150.0" x="1557.81982421875" y="1283.0518798828125" fill="#ffffff" width="1" outline="#000000"/>
  </node>
  <node label="rGSVIVP00024494001" id="-1854">
    <att type="string" name="canonicalName" value="GSVIVP00024494001"/>
    <att type="string" name="CELLDESIGNER_ALIAS" value="sa454"/>
    <att type="string" name="vizmap:vv10190Oxidative_phosphorylation_xml NODE_HEIGHT" value="15.0"/>
    <att type="string" name="CELLDESIGNER_NODE_TYPE" value="RNA"/>
    <att type="string" name="vizmap:vv10190Oxidative_phosphorylation_xml NODE_WIDTH" value="130.0"/>
    <att type="string" name="vizmap:vv10190Oxidative_phosphorylation_xml_me_me NODE_HEIGHT" value="15.0"/>
    <att type="string" name="vizmap:vv10190Oxidative_phosphorylation_xml_me_me NODE_SHAPE" value="RECT"/>
    <att type="string" name="CELLDESIGNER_SPECIES" value="GSVIVP00024494001"/>
    <att type="string" name="vizmap:vv10190Oxidative_phosphorylation_xml NODE_SHAPE" value="RECT"/>
    <att type="string" name="vizmap:vv10190Oxidative_phosphorylation_xml_me_me NODE_WIDTH" value="130.0"/>
    <att type="string" name="vizmap:vv10190Oxidative_phosphorylation_xml NODE_FILL_COLOR" value="java.awt.Color[r=255,g=255,b=255]"/>
    <graphics type="RECTANGLE" h="15.0" w="150.0" x="2756.81982421875" y="1176.888427734375" fill="#ffffff" width="1" outline="#000000"/>
  </node>
  <node label="rGSVIVP00017105001" id="-1853">
    <att type="string" name="canonicalName" value="GSVIVP00017105001"/>
    <att type="string" name="CELLDESIGNER_ALIAS" value="sa456"/>
    <att type="string" name="vizmap:vv10190Oxidative_phosphorylation_xml NODE_HEIGHT" value="15.0"/>
    <att type="string" name="CELLDESIGNER_NODE_TYPE" value="RNA"/>
    <att type="string" name="vizmap:vv10190Oxidative_phosphorylation_xml NODE_WIDTH" value="130.0"/>
    <att type="string" name="vizmap:vv10190Oxidative_phosphorylation_xml_me_me NODE_HEIGHT" value="15.0"/>
    <att type="string" name="vizmap:vv10190Oxidative_phosphorylation_xml_me_me NODE_SHAPE" value="RECT"/>
    <att type="string" name="CELLDESIGNER_SPECIES" value="GSVIVP00017105001"/>
    <att type="string" name="vizmap:vv10190Oxidative_phosphorylation_xml NODE_SHAPE" value="RECT"/>
    <att type="string" name="vizmap:vv10190Oxidative_phosphorylation_xml_me_me NODE_WIDTH" value="130.0"/>
    <att type="string" name="vizmap:vv10190Oxidative_phosphorylation_xml NODE_FILL_COLOR" value="java.awt.Color[r=255,g=255,b=255]"/>
    <graphics type="RECTANGLE" h="15.0" w="150.0" x="2486.81982421875" y="1174.7249755859375" fill="#ffffff" width="1" outline="#000000"/>
  </node>
  <node label="rGSVIVP00029510001" id="-1852">
    <att type="string" name="canonicalName" value="GSVIVP00029510001"/>
    <att type="string" name="CELLDESIGNER_ALIAS" value="sa458"/>
    <att type="string" name="vizmap:vv10190Oxidative_phosphorylation_xml NODE_HEIGHT" value="15.0"/>
    <att type="string" name="CELLDESIGNER_NODE_TYPE" value="RNA"/>
    <att type="string" name="vizmap:vv10190Oxidative_phosphorylation_xml NODE_WIDTH" value="130.0"/>
    <att type="string" name="vizmap:vv10190Oxidative_phosphorylation_xml_me_me NODE_HEIGHT" value="15.0"/>
    <att type="string" name="vizmap:vv10190Oxidative_phosphorylation_xml_me_me NODE_SHAPE" value="RECT"/>
    <att type="string" name="CELLDESIGNER_SPECIES" value="GSVIVP00029510001"/>
    <att type="string" name="vizmap:vv10190Oxidative_phosphorylation_xml NODE_SHAPE" value="RECT"/>
    <att type="string" name="vizmap:vv10190Oxidative_phosphorylation_xml_me_me NODE_WIDTH" value="130.0"/>
    <att type="string" name="vizmap:vv10190Oxidative_phosphorylation_xml NODE_FILL_COLOR" value="java.awt.Color[r=255,g=255,b=255]"/>
    <graphics type="RECTANGLE" h="15.0" w="150.0" x="2486.81982421875" y="1158.5614013671875" fill="#ffffff" width="1" outline="#000000"/>
  </node>
  <node label="rGSVIVP00029511001" id="-1851">
    <att type="string" name="canonicalName" value="GSVIVP00029511001"/>
    <att type="string" name="CELLDESIGNER_ALIAS" value="sa460"/>
    <att type="string" name="vizmap:vv10190Oxidative_phosphorylation_xml NODE_HEIGHT" value="15.0"/>
    <att type="string" name="CELLDESIGNER_NODE_TYPE" value="RNA"/>
    <att type="string" name="vizmap:vv10190Oxidative_phosphorylation_xml NODE_WIDTH" value="130.0"/>
    <att type="string" name="vizmap:vv10190Oxidative_phosphorylation_xml_me_me NODE_HEIGHT" value="15.0"/>
    <att type="string" name="vizmap:vv10190Oxidative_phosphorylation_xml_me_me NODE_SHAPE" value="RECT"/>
    <att type="string" name="CELLDESIGNER_SPECIES" value="GSVIVP00029511001"/>
    <att type="string" name="vizmap:vv10190Oxidative_phosphorylation_xml NODE_SHAPE" value="RECT"/>
    <att type="string" name="vizmap:vv10190Oxidative_phosphorylation_xml_me_me NODE_WIDTH" value="130.0"/>
    <att type="string" name="vizmap:vv10190Oxidative_phosphorylation_xml NODE_FILL_COLOR" value="java.awt.Color[r=255,g=255,b=255]"/>
    <graphics type="RECTANGLE" h="15.0" w="150.0" x="2486.81982421875" y="1142.39794921875" fill="#ffffff" width="1" outline="#000000"/>
  </node>
  <node label="rGSVIVP00010652001" id="-1850">
    <att type="string" name="canonicalName" value="GSVIVP00010652001"/>
    <att type="string" name="CELLDESIGNER_ALIAS" value="sa462"/>
    <att type="string" name="vizmap:vv10190Oxidative_phosphorylation_xml NODE_HEIGHT" value="15.0"/>
    <att type="string" name="CELLDESIGNER_NODE_TYPE" value="RNA"/>
    <att type="string" name="vizmap:vv10190Oxidative_phosphorylation_xml NODE_WIDTH" value="130.0"/>
    <att type="string" name="vizmap:vv10190Oxidative_phosphorylation_xml_me_me NODE_HEIGHT" value="15.0"/>
    <att type="string" name="vizmap:vv10190Oxidative_phosphorylation_xml_me_me NODE_SHAPE" value="RECT"/>
    <att type="string" name="CELLDESIGNER_SPECIES" value="GSVIVP00010652001"/>
    <att type="string" name="vizmap:vv10190Oxidative_phosphorylation_xml NODE_SHAPE" value="RECT"/>
    <att type="string" name="vizmap:vv10190Oxidative_phosphorylation_xml_me_me NODE_WIDTH" value="130.0"/>
    <att type="string" name="vizmap:vv10190Oxidative_phosphorylation_xml NODE_FILL_COLOR" value="java.awt.Color[r=255,g=255,b=255]"/>
    <graphics type="RECTANGLE" h="15.0" w="150.0" x="2223.81982421875" y="1176.234375" fill="#ffffff" width="1" outline="#000000"/>
  </node>
  <node label="rGSVIVP00032608001" id="-1849">
    <att type="string" name="canonicalName" value="GSVIVP00032608001"/>
    <att type="string" name="CELLDESIGNER_ALIAS" value="sa464"/>
    <att type="string" name="vizmap:vv10190Oxidative_phosphorylation_xml NODE_HEIGHT" value="15.0"/>
    <att type="string" name="CELLDESIGNER_NODE_TYPE" value="RNA"/>
    <att type="string" name="vizmap:vv10190Oxidative_phosphorylation_xml NODE_WIDTH" value="130.0"/>
    <att type="string" name="vizmap:vv10190Oxidative_phosphorylation_xml_me_me NODE_HEIGHT" value="15.0"/>
    <att type="string" name="vizmap:vv10190Oxidative_phosphorylation_xml_me_me NODE_SHAPE" value="RECT"/>
    <att type="string" name="CELLDESIGNER_SPECIES" value="GSVIVP00032608001"/>
    <att type="string" name="vizmap:vv10190Oxidative_phosphorylation_xml NODE_SHAPE" value="RECT"/>
    <att type="string" name="vizmap:vv10190Oxidative_phosphorylation_xml_me_me NODE_WIDTH" value="130.0"/>
    <att type="string" name="vizmap:vv10190Oxidative_phosphorylation_xml NODE_FILL_COLOR" value="java.awt.Color[r=255,g=255,b=255]"/>
    <graphics type="RECTANGLE" h="15.0" w="150.0" x="1946.81982421875" y="1173.0709228515625" fill="#ffffff" width="1" outline="#000000"/>
  </node>
  <node label="rGSVIVP00034556001" id="-1848">
    <att type="string" name="canonicalName" value="GSVIVP00034556001"/>
    <att type="string" name="CELLDESIGNER_ALIAS" value="sa466"/>
    <att type="string" name="vizmap:vv10190Oxidative_phosphorylation_xml NODE_HEIGHT" value="15.0"/>
    <att type="string" name="CELLDESIGNER_NODE_TYPE" value="RNA"/>
    <att type="string" name="vizmap:vv10190Oxidative_phosphorylation_xml NODE_WIDTH" value="130.0"/>
    <att type="string" name="vizmap:vv10190Oxidative_phosphorylation_xml_me_me NODE_HEIGHT" value="15.0"/>
    <att type="string" name="vizmap:vv10190Oxidative_phosphorylation_xml_me_me NODE_SHAPE" value="RECT"/>
    <att type="string" name="CELLDESIGNER_SPECIES" value="GSVIVP00034556001"/>
    <att type="string" name="vizmap:vv10190Oxidative_phosphorylation_xml NODE_SHAPE" value="RECT"/>
    <att type="string" name="vizmap:vv10190Oxidative_phosphorylation_xml_me_me NODE_WIDTH" value="130.0"/>
    <att type="string" name="vizmap:vv10190Oxidative_phosphorylation_xml NODE_FILL_COLOR" value="java.awt.Color[r=255,g=255,b=255]"/>
    <graphics type="RECTANGLE" h="15.0" w="150.0" x="1946.81982421875" y="1157.907470703125" fill="#ffffff" width="1" outline="#000000"/>
  </node>
  <node label="rGSVIVP00035612001" id="-1847">
    <att type="string" name="canonicalName" value="GSVIVP00035612001"/>
    <att type="string" name="CELLDESIGNER_ALIAS" value="sa468"/>
    <att type="string" name="vizmap:vv10190Oxidative_phosphorylation_xml NODE_HEIGHT" value="15.0"/>
    <att type="string" name="CELLDESIGNER_NODE_TYPE" value="RNA"/>
    <att type="string" name="vizmap:vv10190Oxidative_phosphorylation_xml NODE_WIDTH" value="130.0"/>
    <att type="string" name="vizmap:vv10190Oxidative_phosphorylation_xml_me_me NODE_HEIGHT" value="15.0"/>
    <att type="string" name="vizmap:vv10190Oxidative_phosphorylation_xml_me_me NODE_SHAPE" value="RECT"/>
    <att type="string" name="CELLDESIGNER_SPECIES" value="GSVIVP00035612001"/>
    <att type="string" name="vizmap:vv10190Oxidative_phosphorylation_xml NODE_SHAPE" value="RECT"/>
    <att type="string" name="vizmap:vv10190Oxidative_phosphorylation_xml_me_me NODE_WIDTH" value="130.0"/>
    <att type="string" name="vizmap:vv10190Oxidative_phosphorylation_xml NODE_FILL_COLOR" value="java.awt.Color[r=255,g=255,b=255]"/>
    <graphics type="RECTANGLE" h="15.0" w="150.0" x="1143.81982421875" y="1174.743896484375" fill="#ffffff" width="1" outline="#000000"/>
  </node>
  <node label="rGSVIVP00035611001" id="-1846">
    <att type="string" name="canonicalName" value="GSVIVP00035611001"/>
    <att type="string" name="CELLDESIGNER_ALIAS" value="sa470"/>
    <att type="string" name="vizmap:vv10190Oxidative_phosphorylation_xml NODE_HEIGHT" value="15.0"/>
    <att type="string" name="CELLDESIGNER_NODE_TYPE" value="RNA"/>
    <att type="string" name="vizmap:vv10190Oxidative_phosphorylation_xml NODE_WIDTH" value="130.0"/>
    <att type="string" name="vizmap:vv10190Oxidative_phosphorylation_xml_me_me NODE_HEIGHT" value="15.0"/>
    <att type="string" name="vizmap:vv10190Oxidative_phosphorylation_xml_me_me NODE_SHAPE" value="RECT"/>
    <att type="string" name="CELLDESIGNER_SPECIES" value="GSVIVP00035611001"/>
    <att type="string" name="vizmap:vv10190Oxidative_phosphorylation_xml NODE_SHAPE" value="RECT"/>
    <att type="string" name="vizmap:vv10190Oxidative_phosphorylation_xml_me_me NODE_WIDTH" value="130.0"/>
    <att type="string" name="vizmap:vv10190Oxidative_phosphorylation_xml NODE_FILL_COLOR" value="java.awt.Color[r=255,g=255,b=255]"/>
    <graphics type="RECTANGLE" h="15.0" w="150.0" x="1143.81982421875" y="1158.5804443359375" fill="#ffffff" width="1" outline="#000000"/>
  </node>
  <node label="rGSVIVP00015863001" id="-1845">
    <att type="string" name="canonicalName" value="GSVIVP00015863001"/>
    <att type="string" name="CELLDESIGNER_ALIAS" value="sa472"/>
    <att type="string" name="vizmap:vv10190Oxidative_phosphorylation_xml NODE_HEIGHT" value="15.0"/>
    <att type="string" name="CELLDESIGNER_NODE_TYPE" value="RNA"/>
    <att type="string" name="vizmap:vv10190Oxidative_phosphorylation_xml NODE_WIDTH" value="130.0"/>
    <att type="string" name="vizmap:vv10190Oxidative_phosphorylation_xml_me_me NODE_HEIGHT" value="15.0"/>
    <att type="string" name="vizmap:vv10190Oxidative_phosphorylation_xml_me_me NODE_SHAPE" value="RECT"/>
    <att type="string" name="CELLDESIGNER_SPECIES" value="GSVIVP00015863001"/>
    <att type="string" name="vizmap:vv10190Oxidative_phosphorylation_xml NODE_SHAPE" value="RECT"/>
    <att type="string" name="vizmap:vv10190Oxidative_phosphorylation_xml_me_me NODE_WIDTH" value="130.0"/>
    <att type="string" name="vizmap:vv10190Oxidative_phosphorylation_xml NODE_FILL_COLOR" value="java.awt.Color[r=255,g=255,b=255]"/>
    <graphics type="RECTANGLE" h="15.0" w="150.0" x="1143.81982421875" y="1141.4169921875" fill="#ffffff" width="1" outline="#000000"/>
  </node>
  <node label="rGSVIVP00035667001" id="-1844">
    <att type="string" name="canonicalName" value="GSVIVP00035667001"/>
    <att type="string" name="CELLDESIGNER_ALIAS" value="sa474"/>
    <att type="string" name="vizmap:vv10190Oxidative_phosphorylation_xml NODE_HEIGHT" value="15.0"/>
    <att type="string" name="CELLDESIGNER_NODE_TYPE" value="RNA"/>
    <att type="string" name="vizmap:vv10190Oxidative_phosphorylation_xml NODE_WIDTH" value="130.0"/>
    <att type="string" name="vizmap:vv10190Oxidative_phosphorylation_xml_me_me NODE_HEIGHT" value="15.0"/>
    <att type="string" name="vizmap:vv10190Oxidative_phosphorylation_xml_me_me NODE_SHAPE" value="RECT"/>
    <att type="string" name="CELLDESIGNER_SPECIES" value="GSVIVP00035667001"/>
    <att type="string" name="vizmap:vv10190Oxidative_phosphorylation_xml NODE_SHAPE" value="RECT"/>
    <att type="string" name="vizmap:vv10190Oxidative_phosphorylation_xml_me_me NODE_WIDTH" value="130.0"/>
    <att type="string" name="vizmap:vv10190Oxidative_phosphorylation_xml NODE_FILL_COLOR" value="java.awt.Color[r=255,g=255,b=255]"/>
    <graphics type="RECTANGLE" h="15.0" w="150.0" x="1674.81982421875" y="1175.25341796875" fill="#ffffff" width="1" outline="#000000"/>
  </node>
  <node label="rGSVIVP00035278001" id="-1843">
    <att type="string" name="canonicalName" value="GSVIVP00035278001"/>
    <att type="string" name="CELLDESIGNER_ALIAS" value="sa476"/>
    <att type="string" name="vizmap:vv10190Oxidative_phosphorylation_xml NODE_HEIGHT" value="15.0"/>
    <att type="string" name="CELLDESIGNER_NODE_TYPE" value="RNA"/>
    <att type="string" name="vizmap:vv10190Oxidative_phosphorylation_xml NODE_WIDTH" value="130.0"/>
    <att type="string" name="vizmap:vv10190Oxidative_phosphorylation_xml_me_me NODE_HEIGHT" value="15.0"/>
    <att type="string" name="vizmap:vv10190Oxidative_phosphorylation_xml_me_me NODE_SHAPE" value="RECT"/>
    <att type="string" name="CELLDESIGNER_SPECIES" value="GSVIVP00035278001"/>
    <att type="string" name="vizmap:vv10190Oxidative_phosphorylation_xml NODE_SHAPE" value="RECT"/>
    <att type="string" name="vizmap:vv10190Oxidative_phosphorylation_xml_me_me NODE_WIDTH" value="130.0"/>
    <att type="string" name="vizmap:vv10190Oxidative_phosphorylation_xml NODE_FILL_COLOR" value="java.awt.Color[r=255,g=255,b=255]"/>
    <graphics type="RECTANGLE" h="15.0" w="150.0" x="1678.81982421875" y="1158.0899658203125" fill="#ffffff" width="1" outline="#000000"/>
  </node>
  <node label="rGSVIVP00027683001" id="-1842">
    <att type="string" name="canonicalName" value="GSVIVP00027683001"/>
    <att type="string" name="CELLDESIGNER_ALIAS" value="sa478"/>
    <att type="string" name="vizmap:vv10190Oxidative_phosphorylation_xml NODE_HEIGHT" value="15.0"/>
    <att type="string" name="CELLDESIGNER_NODE_TYPE" value="RNA"/>
    <att type="string" name="vizmap:vv10190Oxidative_phosphorylation_xml NODE_WIDTH" value="130.0"/>
    <att type="string" name="vizmap:vv10190Oxidative_phosphorylation_xml_me_me NODE_HEIGHT" value="15.0"/>
    <att type="string" name="vizmap:vv10190Oxidative_phosphorylation_xml_me_me NODE_SHAPE" value="RECT"/>
    <att type="string" name="CELLDESIGNER_SPECIES" value="GSVIVP00027683001"/>
    <att type="string" name="vizmap:vv10190Oxidative_phosphorylation_xml NODE_SHAPE" value="RECT"/>
    <att type="string" name="vizmap:vv10190Oxidative_phosphorylation_xml_me_me NODE_WIDTH" value="130.0"/>
    <att type="string" name="vizmap:vv10190Oxidative_phosphorylation_xml NODE_FILL_COLOR" value="java.awt.Color[r=255,g=255,b=255]"/>
    <graphics type="RECTANGLE" h="15.0" w="150.0" x="3030.81982421875" y="1174.926513671875" fill="#ffffff" width="1" outline="#000000"/>
  </node>
  <node label="rGSVIVP00014049001" id="-1841">
    <att type="string" name="canonicalName" value="GSVIVP00014049001"/>
    <att type="string" name="CELLDESIGNER_ALIAS" value="sa480"/>
    <att type="string" name="vizmap:vv10190Oxidative_phosphorylation_xml NODE_HEIGHT" value="15.0"/>
    <att type="string" name="CELLDESIGNER_NODE_TYPE" value="RNA"/>
    <att type="string" name="vizmap:vv10190Oxidative_phosphorylation_xml NODE_WIDTH" value="130.0"/>
    <att type="string" name="vizmap:vv10190Oxidative_phosphorylation_xml_me_me NODE_HEIGHT" value="15.0"/>
    <att type="string" name="vizmap:vv10190Oxidative_phosphorylation_xml_me_me NODE_SHAPE" value="RECT"/>
    <att type="string" name="CELLDESIGNER_SPECIES" value="GSVIVP00014049001"/>
    <att type="string" name="vizmap:vv10190Oxidative_phosphorylation_xml NODE_SHAPE" value="RECT"/>
    <att type="string" name="vizmap:vv10190Oxidative_phosphorylation_xml_me_me NODE_WIDTH" value="130.0"/>
    <att type="string" name="vizmap:vv10190Oxidative_phosphorylation_xml NODE_FILL_COLOR" value="java.awt.Color[r=255,g=255,b=255]"/>
    <graphics type="RECTANGLE" h="15.0" w="150.0" x="1875.81982421875" y="1235.762939453125" fill="#ffffff" width="1" outline="#000000"/>
  </node>
  <node label="rAJ862915" id="-1840">
    <att type="string" name="canonicalName" value="AJ862915"/>
    <att type="string" name="CELLDESIGNER_ALIAS" value="sa482"/>
    <att type="string" name="vizmap:vv10190Oxidative_phosphorylation_xml NODE_HEIGHT" value="15.0"/>
    <att type="string" name="CELLDESIGNER_NODE_TYPE" value="RNA"/>
    <att type="string" name="vizmap:vv10190Oxidative_phosphorylation_xml NODE_WIDTH" value="130.0"/>
    <att type="string" name="vizmap:vv10190Oxidative_phosphorylation_xml_me_me NODE_HEIGHT" value="15.0"/>
    <att type="string" name="vizmap:vv10190Oxidative_phosphorylation_xml_me_me NODE_SHAPE" value="RECT"/>
    <att type="string" name="CELLDESIGNER_SPECIES" value="AJ862915"/>
    <att type="string" name="vizmap:vv10190Oxidative_phosphorylation_xml NODE_SHAPE" value="RECT"/>
    <att type="string" name="vizmap:vv10190Oxidative_phosphorylation_xml_me_me NODE_WIDTH" value="130.0"/>
    <att type="string" name="vizmap:vv10190Oxidative_phosphorylation_xml NODE_FILL_COLOR" value="java.awt.Color[r=255,g=255,b=255]"/>
    <graphics type="RECTANGLE" h="15.0" w="150.0" x="1407.81982421875" y="1173.5994873046875" fill="#ffffff" width="1" outline="#000000"/>
  </node>
  <node label="rGSVIVP00035588001" id="-1839">
    <att type="string" name="canonicalName" value="GSVIVP00035588001"/>
    <att type="string" name="CELLDESIGNER_ALIAS" value="sa484"/>
    <att type="string" name="vizmap:vv10190Oxidative_phosphorylation_xml NODE_HEIGHT" value="15.0"/>
    <att type="string" name="CELLDESIGNER_NODE_TYPE" value="RNA"/>
    <att type="string" name="vizmap:vv10190Oxidative_phosphorylation_xml NODE_WIDTH" value="130.0"/>
    <att type="string" name="vizmap:vv10190Oxidative_phosphorylation_xml_me_me NODE_HEIGHT" value="15.0"/>
    <att type="string" name="vizmap:vv10190Oxidative_phosphorylation_xml_me_me NODE_SHAPE" value="RECT"/>
    <att type="string" name="CELLDESIGNER_SPECIES" value="GSVIVP00035588001"/>
    <att type="string" name="vizmap:vv10190Oxidative_phosphorylation_xml NODE_SHAPE" value="RECT"/>
    <att type="string" name="vizmap:vv10190Oxidative_phosphorylation_xml_me_me NODE_WIDTH" value="130.0"/>
    <att type="string" name="vizmap:vv10190Oxidative_phosphorylation_xml NODE_FILL_COLOR" value="java.awt.Color[r=255,g=255,b=255]"/>
    <graphics type="RECTANGLE" h="15.0" w="150.0" x="270.81988525390625" y="225.7932586669922" fill="#ffffff" width="1" outline="#000000"/>
  </node>
  <node label="rTC68915" id="-1838">
    <att type="string" name="canonicalName" value="TC68915"/>
    <att type="string" name="CELLDESIGNER_ALIAS" value="sa486"/>
    <att type="string" name="vizmap:vv10190Oxidative_phosphorylation_xml NODE_HEIGHT" value="15.0"/>
    <att type="string" name="CELLDESIGNER_NODE_TYPE" value="RNA"/>
    <att type="string" name="vizmap:vv10190Oxidative_phosphorylation_xml NODE_WIDTH" value="130.0"/>
    <att type="string" name="vizmap:vv10190Oxidative_phosphorylation_xml_me_me NODE_HEIGHT" value="15.0"/>
    <att type="string" name="vizmap:vv10190Oxidative_phosphorylation_xml_me_me NODE_SHAPE" value="RECT"/>
    <att type="string" name="CELLDESIGNER_SPECIES" value="TC68915"/>
    <att type="string" name="vizmap:vv10190Oxidative_phosphorylation_xml NODE_SHAPE" value="RECT"/>
    <att type="string" name="vizmap:vv10190Oxidative_phosphorylation_xml_me_me NODE_WIDTH" value="130.0"/>
    <att type="string" name="vizmap:vv10190Oxidative_phosphorylation_xml NODE_FILL_COLOR" value="java.awt.Color[r=255,g=255,b=255]"/>
    <graphics type="RECTANGLE" h="15.0" w="150.0" x="270.81988525390625" y="209.5464324951172" fill="#ffffff" width="1" outline="#000000"/>
  </node>
  <node label="rTC63822" id="-1837">
    <att type="string" name="canonicalName" value="TC63822"/>
    <att type="string" name="CELLDESIGNER_ALIAS" value="sa488"/>
    <att type="string" name="vizmap:vv10190Oxidative_phosphorylation_xml NODE_HEIGHT" value="15.0"/>
    <att type="string" name="CELLDESIGNER_NODE_TYPE" value="RNA"/>
    <att type="string" name="vizmap:vv10190Oxidative_phosphorylation_xml NODE_WIDTH" value="130.0"/>
    <att type="string" name="vizmap:vv10190Oxidative_phosphorylation_xml_me_me NODE_HEIGHT" value="15.0"/>
    <att type="string" name="vizmap:vv10190Oxidative_phosphorylation_xml_me_me NODE_SHAPE" value="RECT"/>
    <att type="string" name="CELLDESIGNER_SPECIES" value="TC63822"/>
    <att type="string" name="vizmap:vv10190Oxidative_phosphorylation_xml NODE_SHAPE" value="RECT"/>
    <att type="string" name="vizmap:vv10190Oxidative_phosphorylation_xml_me_me NODE_WIDTH" value="130.0"/>
    <att type="string" name="vizmap:vv10190Oxidative_phosphorylation_xml NODE_FILL_COLOR" value="java.awt.Color[r=255,g=255,b=255]"/>
    <graphics type="RECTANGLE" h="15.0" w="150.0" x="270.81988525390625" y="193.2996063232422" fill="#ffffff" width="1" outline="#000000"/>
  </node>
  <node label="rGSVIVP00021057001" id="-1836">
    <att type="string" name="canonicalName" value="GSVIVP00021057001"/>
    <att type="string" name="CELLDESIGNER_ALIAS" value="sa490"/>
    <att type="string" name="vizmap:vv10190Oxidative_phosphorylation_xml NODE_HEIGHT" value="15.0"/>
    <att type="string" name="CELLDESIGNER_NODE_TYPE" value="RNA"/>
    <att type="string" name="vizmap:vv10190Oxidative_phosphorylation_xml NODE_WIDTH" value="130.0"/>
    <att type="string" name="vizmap:vv10190Oxidative_phosphorylation_xml_me_me NODE_HEIGHT" value="15.0"/>
    <att type="string" name="vizmap:vv10190Oxidative_phosphorylation_xml_me_me NODE_SHAPE" value="RECT"/>
    <att type="string" name="CELLDESIGNER_SPECIES" value="GSVIVP00021057001"/>
    <att type="string" name="vizmap:vv10190Oxidative_phosphorylation_xml NODE_SHAPE" value="RECT"/>
    <att type="string" name="vizmap:vv10190Oxidative_phosphorylation_xml_me_me NODE_WIDTH" value="130.0"/>
    <att type="string" name="vizmap:vv10190Oxidative_phosphorylation_xml NODE_FILL_COLOR" value="java.awt.Color[r=255,g=255,b=255]"/>
    <graphics type="RECTANGLE" h="15.0" w="150.0" x="270.81988525390625" y="177.05276489257812" fill="#ffffff" width="1" outline="#000000"/>
  </node>
  <node label="rTC60794" id="-1835">
    <att type="string" name="canonicalName" value="TC60794"/>
    <att type="string" name="CELLDESIGNER_ALIAS" value="sa492"/>
    <att type="string" name="vizmap:vv10190Oxidative_phosphorylation_xml NODE_HEIGHT" value="15.0"/>
    <att type="string" name="CELLDESIGNER_NODE_TYPE" value="RNA"/>
    <att type="string" name="vizmap:vv10190Oxidative_phosphorylation_xml NODE_WIDTH" value="130.0"/>
    <att type="string" name="vizmap:vv10190Oxidative_phosphorylation_xml_me_me NODE_HEIGHT" value="15.0"/>
    <att type="string" name="vizmap:vv10190Oxidative_phosphorylation_xml_me_me NODE_SHAPE" value="RECT"/>
    <att type="string" name="CELLDESIGNER_SPECIES" value="TC60794"/>
    <att type="string" name="vizmap:vv10190Oxidative_phosphorylation_xml NODE_SHAPE" value="RECT"/>
    <att type="string" name="vizmap:vv10190Oxidative_phosphorylation_xml_me_me NODE_WIDTH" value="130.0"/>
    <att type="string" name="vizmap:vv10190Oxidative_phosphorylation_xml NODE_FILL_COLOR" value="java.awt.Color[r=255,g=255,b=255]"/>
    <graphics type="RECTANGLE" h="15.0" w="150.0" x="270.81988525390625" y="160.80593872070312" fill="#ffffff" width="1" outline="#000000"/>
  </node>
  <node label="rGSVIVP00000825001" id="-1834">
    <att type="string" name="canonicalName" value="GSVIVP00000825001"/>
    <att type="string" name="CELLDESIGNER_ALIAS" value="sa494"/>
    <att type="string" name="vizmap:vv10190Oxidative_phosphorylation_xml NODE_HEIGHT" value="15.0"/>
    <att type="string" name="CELLDESIGNER_NODE_TYPE" value="RNA"/>
    <att type="string" name="vizmap:vv10190Oxidative_phosphorylation_xml NODE_WIDTH" value="130.0"/>
    <att type="string" name="vizmap:vv10190Oxidative_phosphorylation_xml_me_me NODE_HEIGHT" value="15.0"/>
    <att type="string" name="vizmap:vv10190Oxidative_phosphorylation_xml_me_me NODE_SHAPE" value="RECT"/>
    <att type="string" name="CELLDESIGNER_SPECIES" value="GSVIVP00000825001"/>
    <att type="string" name="vizmap:vv10190Oxidative_phosphorylation_xml NODE_SHAPE" value="RECT"/>
    <att type="string" name="vizmap:vv10190Oxidative_phosphorylation_xml_me_me NODE_WIDTH" value="130.0"/>
    <att type="string" name="vizmap:vv10190Oxidative_phosphorylation_xml NODE_FILL_COLOR" value="java.awt.Color[r=255,g=255,b=255]"/>
    <graphics type="RECTANGLE" h="15.0" w="150.0" x="270.81988525390625" y="144.55911254882812" fill="#ffffff" width="1" outline="#000000"/>
  </node>
  <node label="rGSVIVP00001629001" id="-1833">
    <att type="string" name="canonicalName" value="GSVIVP00001629001"/>
    <att type="string" name="CELLDESIGNER_ALIAS" value="sa496"/>
    <att type="string" name="vizmap:vv10190Oxidative_phosphorylation_xml NODE_HEIGHT" value="15.0"/>
    <att type="string" name="CELLDESIGNER_NODE_TYPE" value="RNA"/>
    <att type="string" name="vizmap:vv10190Oxidative_phosphorylation_xml NODE_WIDTH" value="130.0"/>
    <att type="string" name="vizmap:vv10190Oxidative_phosphorylation_xml_me_me NODE_HEIGHT" value="15.0"/>
    <att type="string" name="vizmap:vv10190Oxidative_phosphorylation_xml_me_me NODE_SHAPE" value="RECT"/>
    <att type="string" name="CELLDESIGNER_SPECIES" value="GSVIVP00001629001"/>
    <att type="string" name="vizmap:vv10190Oxidative_phosphorylation_xml NODE_SHAPE" value="RECT"/>
    <att type="string" name="vizmap:vv10190Oxidative_phosphorylation_xml_me_me NODE_WIDTH" value="130.0"/>
    <att type="string" name="vizmap:vv10190Oxidative_phosphorylation_xml NODE_FILL_COLOR" value="java.awt.Color[r=255,g=255,b=255]"/>
    <graphics type="RECTANGLE" h="15.0" w="150.0" x="270.81988525390625" y="128.31228637695312" fill="#ffffff" width="1" outline="#000000"/>
  </node>
  <node label="rTC60654" id="-1832">
    <att type="string" name="canonicalName" value="TC60654"/>
    <att type="string" name="CELLDESIGNER_ALIAS" value="sa498"/>
    <att type="string" name="vizmap:vv10190Oxidative_phosphorylation_xml NODE_HEIGHT" value="15.0"/>
    <att type="string" name="CELLDESIGNER_NODE_TYPE" value="RNA"/>
    <att type="string" name="vizmap:vv10190Oxidative_phosphorylation_xml NODE_WIDTH" value="130.0"/>
    <att type="string" name="vizmap:vv10190Oxidative_phosphorylation_xml_me_me NODE_HEIGHT" value="15.0"/>
    <att type="string" name="vizmap:vv10190Oxidative_phosphorylation_xml_me_me NODE_SHAPE" value="RECT"/>
    <att type="string" name="CELLDESIGNER_SPECIES" value="TC60654"/>
    <att type="string" name="vizmap:vv10190Oxidative_phosphorylation_xml NODE_SHAPE" value="RECT"/>
    <att type="string" name="vizmap:vv10190Oxidative_phosphorylation_xml_me_me NODE_WIDTH" value="130.0"/>
    <att type="string" name="vizmap:vv10190Oxidative_phosphorylation_xml NODE_FILL_COLOR" value="java.awt.Color[r=255,g=255,b=255]"/>
    <graphics type="RECTANGLE" h="15.0" w="150.0" x="270.81988525390625" y="112.06546020507812" fill="#ffffff" width="1" outline="#000000"/>
  </node>
  <node label="rTC58783" id="-1831">
    <att type="string" name="canonicalName" value="TC58783"/>
    <att type="string" name="CELLDESIGNER_ALIAS" value="sa500"/>
    <att type="string" name="vizmap:vv10190Oxidative_phosphorylation_xml NODE_HEIGHT" value="15.0"/>
    <att type="string" name="CELLDESIGNER_NODE_TYPE" value="RNA"/>
    <att type="string" name="vizmap:vv10190Oxidative_phosphorylation_xml NODE_WIDTH" value="130.0"/>
    <att type="string" name="vizmap:vv10190Oxidative_phosphorylation_xml_me_me NODE_HEIGHT" value="15.0"/>
    <att type="string" name="vizmap:vv10190Oxidative_phosphorylation_xml_me_me NODE_SHAPE" value="RECT"/>
    <att type="string" name="CELLDESIGNER_SPECIES" value="TC58783"/>
    <att type="string" name="vizmap:vv10190Oxidative_phosphorylation_xml NODE_SHAPE" value="RECT"/>
    <att type="string" name="vizmap:vv10190Oxidative_phosphorylation_xml_me_me NODE_WIDTH" value="130.0"/>
    <att type="string" name="vizmap:vv10190Oxidative_phosphorylation_xml NODE_FILL_COLOR" value="java.awt.Color[r=255,g=255,b=255]"/>
    <graphics type="RECTANGLE" h="15.0" w="150.0" x="270.81988525390625" y="95.81863403320312" fill="#ffffff" width="1" outline="#000000"/>
  </node>
  <node label="rGSVIVP00014071001" id="-1830">
    <att type="string" name="canonicalName" value="GSVIVP00014071001"/>
    <att type="string" name="CELLDESIGNER_ALIAS" value="sa502"/>
    <att type="string" name="vizmap:vv10190Oxidative_phosphorylation_xml NODE_HEIGHT" value="15.0"/>
    <att type="string" name="CELLDESIGNER_NODE_TYPE" value="RNA"/>
    <att type="string" name="vizmap:vv10190Oxidative_phosphorylation_xml NODE_WIDTH" value="130.0"/>
    <att type="string" name="vizmap:vv10190Oxidative_phosphorylation_xml_me_me NODE_HEIGHT" value="15.0"/>
    <att type="string" name="vizmap:vv10190Oxidative_phosphorylation_xml_me_me NODE_SHAPE" value="RECT"/>
    <att type="string" name="CELLDESIGNER_SPECIES" value="GSVIVP00014071001"/>
    <att type="string" name="vizmap:vv10190Oxidative_phosphorylation_xml NODE_SHAPE" value="RECT"/>
    <att type="string" name="vizmap:vv10190Oxidative_phosphorylation_xml_me_me NODE_WIDTH" value="130.0"/>
    <att type="string" name="vizmap:vv10190Oxidative_phosphorylation_xml NODE_FILL_COLOR" value="java.awt.Color[r=255,g=255,b=255]"/>
    <graphics type="RECTANGLE" h="15.0" w="150.0" x="270.81988525390625" y="79.5718002319336" fill="#ffffff" width="1" outline="#000000"/>
  </node>
  <node label="rTC59615" id="-1829">
    <att type="string" name="canonicalName" value="TC59615"/>
    <att type="string" name="CELLDESIGNER_ALIAS" value="sa504"/>
    <att type="string" name="vizmap:vv10190Oxidative_phosphorylation_xml NODE_HEIGHT" value="15.0"/>
    <att type="string" name="CELLDESIGNER_NODE_TYPE" value="RNA"/>
    <att type="string" name="vizmap:vv10190Oxidative_phosphorylation_xml NODE_WIDTH" value="130.0"/>
    <att type="string" name="vizmap:vv10190Oxidative_phosphorylation_xml_me_me NODE_HEIGHT" value="15.0"/>
    <att type="string" name="vizmap:vv10190Oxidative_phosphorylation_xml_me_me NODE_SHAPE" value="RECT"/>
    <att type="string" name="CELLDESIGNER_SPECIES" value="TC59615"/>
    <att type="string" name="vizmap:vv10190Oxidative_phosphorylation_xml NODE_SHAPE" value="RECT"/>
    <att type="string" name="vizmap:vv10190Oxidative_phosphorylation_xml_me_me NODE_WIDTH" value="130.0"/>
    <att type="string" name="vizmap:vv10190Oxidative_phosphorylation_xml NODE_FILL_COLOR" value="java.awt.Color[r=255,g=255,b=255]"/>
    <graphics type="RECTANGLE" h="15.0" w="150.0" x="270.81988525390625" y="63.324974060058594" fill="#ffffff" width="1" outline="#000000"/>
  </node>
  <node label="rGSVIVP00037841001" id="-1828">
    <att type="string" name="canonicalName" value="GSVIVP00037841001"/>
    <att type="string" name="CELLDESIGNER_ALIAS" value="sa508"/>
    <att type="string" name="vizmap:vv10190Oxidative_phosphorylation_xml NODE_HEIGHT" value="15.0"/>
    <att type="string" name="CELLDESIGNER_NODE_TYPE" value="RNA"/>
    <att type="string" name="vizmap:vv10190Oxidative_phosphorylation_xml NODE_WIDTH" value="130.0"/>
    <att type="string" name="vizmap:vv10190Oxidative_phosphorylation_xml_me_me NODE_HEIGHT" value="15.0"/>
    <att type="string" name="vizmap:vv10190Oxidative_phosphorylation_xml_me_me NODE_SHAPE" value="RECT"/>
    <att type="string" name="CELLDESIGNER_SPECIES" value="GSVIVP00037841001"/>
    <att type="string" name="vizmap:vv10190Oxidative_phosphorylation_xml NODE_SHAPE" value="RECT"/>
    <att type="string" name="vizmap:vv10190Oxidative_phosphorylation_xml_me_me NODE_WIDTH" value="130.0"/>
    <att type="string" name="vizmap:vv10190Oxidative_phosphorylation_xml NODE_FILL_COLOR" value="java.awt.Color[r=255,g=255,b=255]"/>
    <graphics type="RECTANGLE" h="15.0" w="150.0" x="270.81988525390625" y="46.83131408691406" fill="#ffffff" width="1" outline="#000000"/>
  </node>
  <node label="rGSVIVP00035265001" id="-1827">
    <att type="string" name="canonicalName" value="GSVIVP00035265001"/>
    <att type="string" name="CELLDESIGNER_ALIAS" value="sa510"/>
    <att type="string" name="vizmap:vv10190Oxidative_phosphorylation_xml NODE_HEIGHT" value="15.0"/>
    <att type="string" name="CELLDESIGNER_NODE_TYPE" value="RNA"/>
    <att type="string" name="vizmap:vv10190Oxidative_phosphorylation_xml NODE_WIDTH" value="130.0"/>
    <att type="string" name="vizmap:vv10190Oxidative_phosphorylation_xml_me_me NODE_HEIGHT" value="15.0"/>
    <att type="string" name="vizmap:vv10190Oxidative_phosphorylation_xml_me_me NODE_SHAPE" value="RECT"/>
    <att type="string" name="CELLDESIGNER_SPECIES" value="GSVIVP00035265001"/>
    <att type="string" name="vizmap:vv10190Oxidative_phosphorylation_xml NODE_SHAPE" value="RECT"/>
    <att type="string" name="vizmap:vv10190Oxidative_phosphorylation_xml_me_me NODE_WIDTH" value="130.0"/>
    <att type="string" name="vizmap:vv10190Oxidative_phosphorylation_xml NODE_FILL_COLOR" value="java.awt.Color[r=255,g=255,b=255]"/>
    <graphics type="RECTANGLE" h="15.0" w="150.0" x="2.8198776245117188" y="225.66783142089844" fill="#ffffff" width="1" outline="#000000"/>
  </node>
  <node label="rTC51892" id="-1826">
    <att type="string" name="canonicalName" value="TC51892"/>
    <att type="string" name="CELLDESIGNER_ALIAS" value="sa512"/>
    <att type="string" name="vizmap:vv10190Oxidative_phosphorylation_xml NODE_HEIGHT" value="15.0"/>
    <att type="string" name="CELLDESIGNER_NODE_TYPE" value="RNA"/>
    <att type="string" name="vizmap:vv10190Oxidative_phosphorylation_xml NODE_WIDTH" value="130.0"/>
    <att type="string" name="vizmap:vv10190Oxidative_phosphorylation_xml_me_me NODE_HEIGHT" value="15.0"/>
    <att type="string" name="vizmap:vv10190Oxidative_phosphorylation_xml_me_me NODE_SHAPE" value="RECT"/>
    <att type="string" name="CELLDESIGNER_SPECIES" value="TC51892"/>
    <att type="string" name="vizmap:vv10190Oxidative_phosphorylation_xml NODE_SHAPE" value="RECT"/>
    <att type="string" name="vizmap:vv10190Oxidative_phosphorylation_xml_me_me NODE_WIDTH" value="130.0"/>
    <att type="string" name="vizmap:vv10190Oxidative_phosphorylation_xml NODE_FILL_COLOR" value="java.awt.Color[r=255,g=255,b=255]"/>
    <graphics type="RECTANGLE" h="15.0" w="150.0" x="2.8198776245117188" y="209.5812530517578" fill="#ffffff" width="1" outline="#000000"/>
  </node>
  <node label="rGSVIVP00012686001" id="-1825">
    <att type="string" name="canonicalName" value="GSVIVP00012686001"/>
    <att type="string" name="CELLDESIGNER_ALIAS" value="sa514"/>
    <att type="string" name="vizmap:vv10190Oxidative_phosphorylation_xml NODE_HEIGHT" value="15.0"/>
    <att type="string" name="CELLDESIGNER_NODE_TYPE" value="RNA"/>
    <att type="string" name="vizmap:vv10190Oxidative_phosphorylation_xml NODE_WIDTH" value="130.0"/>
    <att type="string" name="vizmap:vv10190Oxidative_phosphorylation_xml_me_me NODE_HEIGHT" value="15.0"/>
    <att type="string" name="vizmap:vv10190Oxidative_phosphorylation_xml_me_me NODE_SHAPE" value="RECT"/>
    <att type="string" name="CELLDESIGNER_SPECIES" value="GSVIVP00012686001"/>
    <att type="string" name="vizmap:vv10190Oxidative_phosphorylation_xml NODE_SHAPE" value="RECT"/>
    <att type="string" name="vizmap:vv10190Oxidative_phosphorylation_xml_me_me NODE_WIDTH" value="130.0"/>
    <att type="string" name="vizmap:vv10190Oxidative_phosphorylation_xml NODE_FILL_COLOR" value="java.awt.Color[r=255,g=255,b=255]"/>
    <graphics type="RECTANGLE" h="15.0" w="150.0" x="2.8198776245117188" y="193.4946746826172" fill="#ffffff" width="1" outline="#000000"/>
  </node>
  <node label="rTC53695" id="-1824">
    <att type="string" name="canonicalName" value="TC53695"/>
    <att type="string" name="CELLDESIGNER_ALIAS" value="sa516"/>
    <att type="string" name="vizmap:vv10190Oxidative_phosphorylation_xml NODE_HEIGHT" value="15.0"/>
    <att type="string" name="CELLDESIGNER_NODE_TYPE" value="RNA"/>
    <att type="string" name="vizmap:vv10190Oxidative_phosphorylation_xml NODE_WIDTH" value="130.0"/>
    <att type="string" name="vizmap:vv10190Oxidative_phosphorylation_xml_me_me NODE_HEIGHT" value="15.0"/>
    <att type="string" name="vizmap:vv10190Oxidative_phosphorylation_xml_me_me NODE_SHAPE" value="RECT"/>
    <att type="string" name="CELLDESIGNER_SPECIES" value="TC53695"/>
    <att type="string" name="vizmap:vv10190Oxidative_phosphorylation_xml NODE_SHAPE" value="RECT"/>
    <att type="string" name="vizmap:vv10190Oxidative_phosphorylation_xml_me_me NODE_WIDTH" value="130.0"/>
    <att type="string" name="vizmap:vv10190Oxidative_phosphorylation_xml NODE_FILL_COLOR" value="java.awt.Color[r=255,g=255,b=255]"/>
    <graphics type="RECTANGLE" h="15.0" w="150.0" x="2.8198776245117188" y="177.40811157226562" fill="#ffffff" width="1" outline="#000000"/>
  </node>
  <node label="rGSVIVP00019766001" id="-1823">
    <att type="string" name="canonicalName" value="GSVIVP00019766001"/>
    <att type="string" name="CELLDESIGNER_ALIAS" value="sa518"/>
    <att type="string" name="vizmap:vv10190Oxidative_phosphorylation_xml NODE_HEIGHT" value="15.0"/>
    <att type="string" name="CELLDESIGNER_NODE_TYPE" value="RNA"/>
    <att type="string" name="vizmap:vv10190Oxidative_phosphorylation_xml NODE_WIDTH" value="130.0"/>
    <att type="string" name="vizmap:vv10190Oxidative_phosphorylation_xml_me_me NODE_HEIGHT" value="15.0"/>
    <att type="string" name="vizmap:vv10190Oxidative_phosphorylation_xml_me_me NODE_SHAPE" value="RECT"/>
    <att type="string" name="CELLDESIGNER_SPECIES" value="GSVIVP00019766001"/>
    <att type="string" name="vizmap:vv10190Oxidative_phosphorylation_xml NODE_SHAPE" value="RECT"/>
    <att type="string" name="vizmap:vv10190Oxidative_phosphorylation_xml_me_me NODE_WIDTH" value="130.0"/>
    <att type="string" name="vizmap:vv10190Oxidative_phosphorylation_xml NODE_FILL_COLOR" value="java.awt.Color[r=255,g=255,b=255]"/>
    <graphics type="RECTANGLE" h="15.0" w="150.0" x="2.8198776245117188" y="161.321533203125" fill="#ffffff" width="1" outline="#000000"/>
  </node>
  <node label="rGSVIVP00006759001" id="-1822">
    <att type="string" name="canonicalName" value="GSVIVP00006759001"/>
    <att type="string" name="CELLDESIGNER_ALIAS" value="sa520"/>
    <att type="string" name="vizmap:vv10190Oxidative_phosphorylation_xml NODE_HEIGHT" value="15.0"/>
    <att type="string" name="CELLDESIGNER_NODE_TYPE" value="RNA"/>
    <att type="string" name="vizmap:vv10190Oxidative_phosphorylation_xml NODE_WIDTH" value="130.0"/>
    <att type="string" name="vizmap:vv10190Oxidative_phosphorylation_xml_me_me NODE_HEIGHT" value="15.0"/>
    <att type="string" name="vizmap:vv10190Oxidative_phosphorylation_xml_me_me NODE_SHAPE" value="RECT"/>
    <att type="string" name="CELLDESIGNER_SPECIES" value="GSVIVP00006759001"/>
    <att type="string" name="vizmap:vv10190Oxidative_phosphorylation_xml NODE_SHAPE" value="RECT"/>
    <att type="string" name="vizmap:vv10190Oxidative_phosphorylation_xml_me_me NODE_WIDTH" value="130.0"/>
    <att type="string" name="vizmap:vv10190Oxidative_phosphorylation_xml NODE_FILL_COLOR" value="java.awt.Color[r=255,g=255,b=255]"/>
    <graphics type="RECTANGLE" h="15.0" w="150.0" x="2.8198776245117188" y="145.23497009277344" fill="#ffffff" width="1" outline="#000000"/>
  </node>
  <node label="rGSVIVP00032064001" id="-1821">
    <att type="string" name="canonicalName" value="GSVIVP00032064001"/>
    <att type="string" name="CELLDESIGNER_ALIAS" value="sa522"/>
    <att type="string" name="vizmap:vv10190Oxidative_phosphorylation_xml NODE_HEIGHT" value="15.0"/>
    <att type="string" name="CELLDESIGNER_NODE_TYPE" value="RNA"/>
    <att type="string" name="vizmap:vv10190Oxidative_phosphorylation_xml NODE_WIDTH" value="130.0"/>
    <att type="string" name="vizmap:vv10190Oxidative_phosphorylation_xml_me_me NODE_HEIGHT" value="15.0"/>
    <att type="string" name="vizmap:vv10190Oxidative_phosphorylation_xml_me_me NODE_SHAPE" value="RECT"/>
    <att type="string" name="CELLDESIGNER_SPECIES" value="GSVIVP00032064001"/>
    <att type="string" name="vizmap:vv10190Oxidative_phosphorylation_xml NODE_SHAPE" value="RECT"/>
    <att type="string" name="vizmap:vv10190Oxidative_phosphorylation_xml_me_me NODE_WIDTH" value="130.0"/>
    <att type="string" name="vizmap:vv10190Oxidative_phosphorylation_xml NODE_FILL_COLOR" value="java.awt.Color[r=255,g=255,b=255]"/>
    <graphics type="RECTANGLE" h="15.0" w="150.0" x="807.8198852539062" y="148.57266235351562" fill="#ffffff" width="1" outline="#000000"/>
  </node>
  <node label="rGSVIVP00014994001" id="-1820">
    <att type="string" name="canonicalName" value="GSVIVP00014994001"/>
    <att type="string" name="CELLDESIGNER_ALIAS" value="sa524"/>
    <att type="string" name="vizmap:vv10190Oxidative_phosphorylation_xml NODE_HEIGHT" value="15.0"/>
    <att type="string" name="CELLDESIGNER_NODE_TYPE" value="RNA"/>
    <att type="string" name="vizmap:vv10190Oxidative_phosphorylation_xml NODE_WIDTH" value="130.0"/>
    <att type="string" name="vizmap:vv10190Oxidative_phosphorylation_xml_me_me NODE_HEIGHT" value="15.0"/>
    <att type="string" name="vizmap:vv10190Oxidative_phosphorylation_xml_me_me NODE_SHAPE" value="RECT"/>
    <att type="string" name="CELLDESIGNER_SPECIES" value="GSVIVP00014994001"/>
    <att type="string" name="vizmap:vv10190Oxidative_phosphorylation_xml NODE_SHAPE" value="RECT"/>
    <att type="string" name="vizmap:vv10190Oxidative_phosphorylation_xml_me_me NODE_WIDTH" value="130.0"/>
    <att type="string" name="vizmap:vv10190Oxidative_phosphorylation_xml NODE_FILL_COLOR" value="java.awt.Color[r=255,g=255,b=255]"/>
    <graphics type="RECTANGLE" h="15.0" w="150.0" x="807.8198852539062" y="132.4091796875" fill="#ffffff" width="1" outline="#000000"/>
  </node>
  <node label="rGSVIVP00035614001" id="-1819">
    <att type="string" name="canonicalName" value="GSVIVP00035614001"/>
    <att type="string" name="CELLDESIGNER_ALIAS" value="sa526"/>
    <att type="string" name="vizmap:vv10190Oxidative_phosphorylation_xml NODE_HEIGHT" value="15.0"/>
    <att type="string" name="CELLDESIGNER_NODE_TYPE" value="RNA"/>
    <att type="string" name="vizmap:vv10190Oxidative_phosphorylation_xml NODE_WIDTH" value="130.0"/>
    <att type="string" name="vizmap:vv10190Oxidative_phosphorylation_xml_me_me NODE_HEIGHT" value="15.0"/>
    <att type="string" name="vizmap:vv10190Oxidative_phosphorylation_xml_me_me NODE_SHAPE" value="RECT"/>
    <att type="string" name="CELLDESIGNER_SPECIES" value="GSVIVP00035614001"/>
    <att type="string" name="vizmap:vv10190Oxidative_phosphorylation_xml NODE_SHAPE" value="RECT"/>
    <att type="string" name="vizmap:vv10190Oxidative_phosphorylation_xml_me_me NODE_WIDTH" value="130.0"/>
    <att type="string" name="vizmap:vv10190Oxidative_phosphorylation_xml NODE_FILL_COLOR" value="java.awt.Color[r=255,g=255,b=255]"/>
    <graphics type="RECTANGLE" h="15.0" w="150.0" x="807.8198852539062" y="116.24568176269531" fill="#ffffff" width="1" outline="#000000"/>
  </node>
  <node label="rTC66028" id="-1818">
    <att type="string" name="canonicalName" value="TC66028"/>
    <att type="string" name="CELLDESIGNER_ALIAS" value="sa528"/>
    <att type="string" name="vizmap:vv10190Oxidative_phosphorylation_xml NODE_HEIGHT" value="15.0"/>
    <att type="string" name="CELLDESIGNER_NODE_TYPE" value="RNA"/>
    <att type="string" name="vizmap:vv10190Oxidative_phosphorylation_xml NODE_WIDTH" value="130.0"/>
    <att type="string" name="vizmap:vv10190Oxidative_phosphorylation_xml_me_me NODE_HEIGHT" value="15.0"/>
    <att type="string" name="vizmap:vv10190Oxidative_phosphorylation_xml_me_me NODE_SHAPE" value="RECT"/>
    <att type="string" name="CELLDESIGNER_SPECIES" value="TC66028"/>
    <att type="string" name="vizmap:vv10190Oxidative_phosphorylation_xml NODE_SHAPE" value="RECT"/>
    <att type="string" name="vizmap:vv10190Oxidative_phosphorylation_xml_me_me NODE_WIDTH" value="130.0"/>
    <att type="string" name="vizmap:vv10190Oxidative_phosphorylation_xml NODE_FILL_COLOR" value="java.awt.Color[r=255,g=255,b=255]"/>
    <graphics type="RECTANGLE" h="15.0" w="150.0" x="807.8198852539062" y="100.08218383789062" fill="#ffffff" width="1" outline="#000000"/>
  </node>
  <node label="rAJ862916" id="-1817">
    <att type="string" name="canonicalName" value="AJ862916"/>
    <att type="string" name="CELLDESIGNER_ALIAS" value="sa530"/>
    <att type="string" name="vizmap:vv10190Oxidative_phosphorylation_xml NODE_HEIGHT" value="15.0"/>
    <att type="string" name="CELLDESIGNER_NODE_TYPE" value="RNA"/>
    <att type="string" name="vizmap:vv10190Oxidative_phosphorylation_xml NODE_WIDTH" value="130.0"/>
    <att type="string" name="vizmap:vv10190Oxidative_phosphorylation_xml_me_me NODE_HEIGHT" value="15.0"/>
    <att type="string" name="vizmap:vv10190Oxidative_phosphorylation_xml_me_me NODE_SHAPE" value="RECT"/>
    <att type="string" name="CELLDESIGNER_SPECIES" value="AJ862916"/>
    <att type="string" name="vizmap:vv10190Oxidative_phosphorylation_xml NODE_SHAPE" value="RECT"/>
    <att type="string" name="vizmap:vv10190Oxidative_phosphorylation_xml_me_me NODE_WIDTH" value="130.0"/>
    <att type="string" name="vizmap:vv10190Oxidative_phosphorylation_xml NODE_FILL_COLOR" value="java.awt.Color[r=255,g=255,b=255]"/>
    <graphics type="RECTANGLE" h="15.0" w="150.0" x="807.8198852539062" y="83.91868591308594" fill="#ffffff" width="1" outline="#000000"/>
  </node>
  <node label="rGSVIVP00035662001" id="-1816">
    <att type="string" name="canonicalName" value="GSVIVP00035662001"/>
    <att type="string" name="CELLDESIGNER_ALIAS" value="sa532"/>
    <att type="string" name="vizmap:vv10190Oxidative_phosphorylation_xml NODE_HEIGHT" value="15.0"/>
    <att type="string" name="CELLDESIGNER_NODE_TYPE" value="RNA"/>
    <att type="string" name="vizmap:vv10190Oxidative_phosphorylation_xml NODE_WIDTH" value="130.0"/>
    <att type="string" name="vizmap:vv10190Oxidative_phosphorylation_xml_me_me NODE_HEIGHT" value="15.0"/>
    <att type="string" name="vizmap:vv10190Oxidative_phosphorylation_xml_me_me NODE_SHAPE" value="RECT"/>
    <att type="string" name="CELLDESIGNER_SPECIES" value="GSVIVP00035662001"/>
    <att type="string" name="vizmap:vv10190Oxidative_phosphorylation_xml NODE_SHAPE" value="RECT"/>
    <att type="string" name="vizmap:vv10190Oxidative_phosphorylation_xml_me_me NODE_WIDTH" value="130.0"/>
    <att type="string" name="vizmap:vv10190Oxidative_phosphorylation_xml NODE_FILL_COLOR" value="java.awt.Color[r=255,g=255,b=255]"/>
    <graphics type="RECTANGLE" h="15.0" w="150.0" x="807.8198852539062" y="67.75519561767578" fill="#ffffff" width="1" outline="#000000"/>
  </node>
  <node label="rTC68217" id="-1815">
    <att type="string" name="canonicalName" value="TC68217"/>
    <att type="string" name="CELLDESIGNER_ALIAS" value="sa534"/>
    <att type="string" name="vizmap:vv10190Oxidative_phosphorylation_xml NODE_HEIGHT" value="15.0"/>
    <att type="string" name="CELLDESIGNER_NODE_TYPE" value="RNA"/>
    <att type="string" name="vizmap:vv10190Oxidative_phosphorylation_xml NODE_WIDTH" value="130.0"/>
    <att type="string" name="vizmap:vv10190Oxidative_phosphorylation_xml_me_me NODE_HEIGHT" value="15.0"/>
    <att type="string" name="vizmap:vv10190Oxidative_phosphorylation_xml_me_me NODE_SHAPE" value="RECT"/>
    <att type="string" name="CELLDESIGNER_SPECIES" value="TC68217"/>
    <att type="string" name="vizmap:vv10190Oxidative_phosphorylation_xml NODE_SHAPE" value="RECT"/>
    <att type="string" name="vizmap:vv10190Oxidative_phosphorylation_xml_me_me NODE_WIDTH" value="130.0"/>
    <att type="string" name="vizmap:vv10190Oxidative_phosphorylation_xml NODE_FILL_COLOR" value="java.awt.Color[r=255,g=255,b=255]"/>
    <graphics type="RECTANGLE" h="15.0" w="150.0" x="807.8198852539062" y="51.591697692871094" fill="#ffffff" width="1" outline="#000000"/>
  </node>
  <node label="rGSVIVP00013242001" id="-1814">
    <att type="string" name="canonicalName" value="GSVIVP00013242001"/>
    <att type="string" name="CELLDESIGNER_ALIAS" value="sa536"/>
    <att type="string" name="vizmap:vv10190Oxidative_phosphorylation_xml NODE_HEIGHT" value="15.0"/>
    <att type="string" name="CELLDESIGNER_NODE_TYPE" value="RNA"/>
    <att type="string" name="vizmap:vv10190Oxidative_phosphorylation_xml NODE_WIDTH" value="130.0"/>
    <att type="string" name="vizmap:vv10190Oxidative_phosphorylation_xml_me_me NODE_HEIGHT" value="15.0"/>
    <att type="string" name="vizmap:vv10190Oxidative_phosphorylation_xml_me_me NODE_SHAPE" value="RECT"/>
    <att type="string" name="CELLDESIGNER_SPECIES" value="GSVIVP00013242001"/>
    <att type="string" name="vizmap:vv10190Oxidative_phosphorylation_xml NODE_SHAPE" value="RECT"/>
    <att type="string" name="vizmap:vv10190Oxidative_phosphorylation_xml_me_me NODE_WIDTH" value="130.0"/>
    <att type="string" name="vizmap:vv10190Oxidative_phosphorylation_xml NODE_FILL_COLOR" value="java.awt.Color[r=255,g=255,b=255]"/>
    <graphics type="RECTANGLE" h="15.0" w="150.0" x="807.8198852539062" y="35.42820358276367" fill="#ffffff" width="1" outline="#000000"/>
  </node>
  <node label="rTC61221" id="-1813">
    <att type="string" name="canonicalName" value="TC61221"/>
    <att type="string" name="CELLDESIGNER_ALIAS" value="sa538"/>
    <att type="string" name="vizmap:vv10190Oxidative_phosphorylation_xml NODE_HEIGHT" value="15.0"/>
    <att type="string" name="CELLDESIGNER_NODE_TYPE" value="RNA"/>
    <att type="string" name="vizmap:vv10190Oxidative_phosphorylation_xml NODE_WIDTH" value="130.0"/>
    <att type="string" name="vizmap:vv10190Oxidative_phosphorylation_xml_me_me NODE_HEIGHT" value="15.0"/>
    <att type="string" name="vizmap:vv10190Oxidative_phosphorylation_xml_me_me NODE_SHAPE" value="RECT"/>
    <att type="string" name="CELLDESIGNER_SPECIES" value="TC61221"/>
    <att type="string" name="vizmap:vv10190Oxidative_phosphorylation_xml NODE_SHAPE" value="RECT"/>
    <att type="string" name="vizmap:vv10190Oxidative_phosphorylation_xml_me_me NODE_WIDTH" value="130.0"/>
    <att type="string" name="vizmap:vv10190Oxidative_phosphorylation_xml NODE_FILL_COLOR" value="java.awt.Color[r=255,g=255,b=255]"/>
    <graphics type="RECTANGLE" h="15.0" w="150.0" x="807.8198852539062" y="19.26470947265625" fill="#ffffff" width="1" outline="#000000"/>
  </node>
  <node label="rTC63921" id="-1812">
    <att type="string" name="canonicalName" value="TC63921"/>
    <att type="string" name="CELLDESIGNER_ALIAS" value="sa540"/>
    <att type="string" name="vizmap:vv10190Oxidative_phosphorylation_xml NODE_HEIGHT" value="15.0"/>
    <att type="string" name="CELLDESIGNER_NODE_TYPE" value="RNA"/>
    <att type="string" name="vizmap:vv10190Oxidative_phosphorylation_xml NODE_WIDTH" value="130.0"/>
    <att type="string" name="vizmap:vv10190Oxidative_phosphorylation_xml_me_me NODE_HEIGHT" value="15.0"/>
    <att type="string" name="vizmap:vv10190Oxidative_phosphorylation_xml_me_me NODE_SHAPE" value="RECT"/>
    <att type="string" name="CELLDESIGNER_SPECIES" value="TC63921"/>
    <att type="string" name="vizmap:vv10190Oxidative_phosphorylation_xml NODE_SHAPE" value="RECT"/>
    <att type="string" name="vizmap:vv10190Oxidative_phosphorylation_xml_me_me NODE_WIDTH" value="130.0"/>
    <att type="string" name="vizmap:vv10190Oxidative_phosphorylation_xml NODE_FILL_COLOR" value="java.awt.Color[r=255,g=255,b=255]"/>
    <graphics type="RECTANGLE" h="15.0" w="150.0" x="807.8198852539062" y="3.101215362548828" fill="#ffffff" width="1" outline="#000000"/>
  </node>
  <node label="rTC55460" id="-1811">
    <att type="string" name="canonicalName" value="TC55460"/>
    <att type="string" name="CELLDESIGNER_ALIAS" value="sa542"/>
    <att type="string" name="vizmap:vv10190Oxidative_phosphorylation_xml NODE_HEIGHT" value="15.0"/>
    <att type="string" name="CELLDESIGNER_NODE_TYPE" value="RNA"/>
    <att type="string" name="vizmap:vv10190Oxidative_phosphorylation_xml NODE_WIDTH" value="130.0"/>
    <att type="string" name="vizmap:vv10190Oxidative_phosphorylation_xml_me_me NODE_HEIGHT" value="15.0"/>
    <att type="string" name="vizmap:vv10190Oxidative_phosphorylation_xml_me_me NODE_SHAPE" value="RECT"/>
    <att type="string" name="CELLDESIGNER_SPECIES" value="TC55460"/>
    <att type="string" name="vizmap:vv10190Oxidative_phosphorylation_xml NODE_SHAPE" value="RECT"/>
    <att type="string" name="vizmap:vv10190Oxidative_phosphorylation_xml_me_me NODE_WIDTH" value="130.0"/>
    <att type="string" name="vizmap:vv10190Oxidative_phosphorylation_xml NODE_FILL_COLOR" value="java.awt.Color[r=255,g=255,b=255]"/>
    <graphics type="RECTANGLE" h="15.0" w="150.0" x="537.8198852539062" y="232.93771362304688" fill="#ffffff" width="1" outline="#000000"/>
  </node>
  <node label="rGSVIVP00022757001" id="-1810">
    <att type="string" name="canonicalName" value="GSVIVP00022757001"/>
    <att type="string" name="CELLDESIGNER_ALIAS" value="sa544"/>
    <att type="string" name="vizmap:vv10190Oxidative_phosphorylation_xml NODE_HEIGHT" value="15.0"/>
    <att type="string" name="CELLDESIGNER_NODE_TYPE" value="RNA"/>
    <att type="string" name="vizmap:vv10190Oxidative_phosphorylation_xml NODE_WIDTH" value="130.0"/>
    <att type="string" name="vizmap:vv10190Oxidative_phosphorylation_xml_me_me NODE_HEIGHT" value="15.0"/>
    <att type="string" name="vizmap:vv10190Oxidative_phosphorylation_xml_me_me NODE_SHAPE" value="RECT"/>
    <att type="string" name="CELLDESIGNER_SPECIES" value="GSVIVP00022757001"/>
    <att type="string" name="vizmap:vv10190Oxidative_phosphorylation_xml NODE_SHAPE" value="RECT"/>
    <att type="string" name="vizmap:vv10190Oxidative_phosphorylation_xml_me_me NODE_WIDTH" value="130.0"/>
    <att type="string" name="vizmap:vv10190Oxidative_phosphorylation_xml NODE_FILL_COLOR" value="java.awt.Color[r=255,g=255,b=255]"/>
    <graphics type="RECTANGLE" h="15.0" w="150.0" x="537.8198852539062" y="216.60755920410156" fill="#ffffff" width="1" outline="#000000"/>
  </node>
  <node label="rTC55304" id="-1809">
    <att type="string" name="canonicalName" value="TC55304"/>
    <att type="string" name="CELLDESIGNER_ALIAS" value="sa546"/>
    <att type="string" name="vizmap:vv10190Oxidative_phosphorylation_xml NODE_HEIGHT" value="15.0"/>
    <att type="string" name="CELLDESIGNER_NODE_TYPE" value="RNA"/>
    <att type="string" name="vizmap:vv10190Oxidative_phosphorylation_xml NODE_WIDTH" value="130.0"/>
    <att type="string" name="vizmap:vv10190Oxidative_phosphorylation_xml_me_me NODE_HEIGHT" value="15.0"/>
    <att type="string" name="vizmap:vv10190Oxidative_phosphorylation_xml_me_me NODE_SHAPE" value="RECT"/>
    <att type="string" name="CELLDESIGNER_SPECIES" value="TC55304"/>
    <att type="string" name="vizmap:vv10190Oxidative_phosphorylation_xml NODE_SHAPE" value="RECT"/>
    <att type="string" name="vizmap:vv10190Oxidative_phosphorylation_xml_me_me NODE_WIDTH" value="130.0"/>
    <att type="string" name="vizmap:vv10190Oxidative_phosphorylation_xml NODE_FILL_COLOR" value="java.awt.Color[r=255,g=255,b=255]"/>
    <graphics type="RECTANGLE" h="15.0" w="150.0" x="537.8198852539062" y="200.27740478515625" fill="#ffffff" width="1" outline="#000000"/>
  </node>
  <node label="rTC55993" id="-1808">
    <att type="string" name="canonicalName" value="TC55993"/>
    <att type="string" name="CELLDESIGNER_ALIAS" value="sa548"/>
    <att type="string" name="vizmap:vv10190Oxidative_phosphorylation_xml NODE_HEIGHT" value="15.0"/>
    <att type="string" name="CELLDESIGNER_NODE_TYPE" value="RNA"/>
    <att type="string" name="vizmap:vv10190Oxidative_phosphorylation_xml NODE_WIDTH" value="130.0"/>
    <att type="string" name="vizmap:vv10190Oxidative_phosphorylation_xml_me_me NODE_HEIGHT" value="15.0"/>
    <att type="string" name="vizmap:vv10190Oxidative_phosphorylation_xml_me_me NODE_SHAPE" value="RECT"/>
    <att type="string" name="CELLDESIGNER_SPECIES" value="TC55993"/>
    <att type="string" name="vizmap:vv10190Oxidative_phosphorylation_xml NODE_SHAPE" value="RECT"/>
    <att type="string" name="vizmap:vv10190Oxidative_phosphorylation_xml_me_me NODE_WIDTH" value="130.0"/>
    <att type="string" name="vizmap:vv10190Oxidative_phosphorylation_xml NODE_FILL_COLOR" value="java.awt.Color[r=255,g=255,b=255]"/>
    <graphics type="RECTANGLE" h="15.0" w="150.0" x="537.8198852539062" y="184.94723510742188" fill="#ffffff" width="1" outline="#000000"/>
  </node>
  <node label="rGSVIVP00035607001" id="-1807">
    <att type="string" name="canonicalName" value="GSVIVP00035607001"/>
    <att type="string" name="CELLDESIGNER_ALIAS" value="sa550"/>
    <att type="string" name="vizmap:vv10190Oxidative_phosphorylation_xml NODE_HEIGHT" value="15.0"/>
    <att type="string" name="CELLDESIGNER_NODE_TYPE" value="RNA"/>
    <att type="string" name="vizmap:vv10190Oxidative_phosphorylation_xml NODE_WIDTH" value="130.0"/>
    <att type="string" name="vizmap:vv10190Oxidative_phosphorylation_xml_me_me NODE_HEIGHT" value="15.0"/>
    <att type="string" name="vizmap:vv10190Oxidative_phosphorylation_xml_me_me NODE_SHAPE" value="RECT"/>
    <att type="string" name="CELLDESIGNER_SPECIES" value="GSVIVP00035607001"/>
    <att type="string" name="vizmap:vv10190Oxidative_phosphorylation_xml NODE_SHAPE" value="RECT"/>
    <att type="string" name="vizmap:vv10190Oxidative_phosphorylation_xml_me_me NODE_WIDTH" value="130.0"/>
    <att type="string" name="vizmap:vv10190Oxidative_phosphorylation_xml NODE_FILL_COLOR" value="java.awt.Color[r=255,g=255,b=255]"/>
    <graphics type="RECTANGLE" h="15.0" w="150.0" x="537.8198852539062" y="168.61708068847656" fill="#ffffff" width="1" outline="#000000"/>
  </node>
  <node label="rTC65649" id="-1806">
    <att type="string" name="canonicalName" value="TC65649"/>
    <att type="string" name="CELLDESIGNER_ALIAS" value="sa552"/>
    <att type="string" name="vizmap:vv10190Oxidative_phosphorylation_xml NODE_HEIGHT" value="15.0"/>
    <att type="string" name="CELLDESIGNER_NODE_TYPE" value="RNA"/>
    <att type="string" name="vizmap:vv10190Oxidative_phosphorylation_xml NODE_WIDTH" value="130.0"/>
    <att type="string" name="vizmap:vv10190Oxidative_phosphorylation_xml_me_me NODE_HEIGHT" value="15.0"/>
    <att type="string" name="vizmap:vv10190Oxidative_phosphorylation_xml_me_me NODE_SHAPE" value="RECT"/>
    <att type="string" name="CELLDESIGNER_SPECIES" value="TC65649"/>
    <att type="string" name="vizmap:vv10190Oxidative_phosphorylation_xml NODE_SHAPE" value="RECT"/>
    <att type="string" name="vizmap:vv10190Oxidative_phosphorylation_xml_me_me NODE_WIDTH" value="130.0"/>
    <att type="string" name="vizmap:vv10190Oxidative_phosphorylation_xml NODE_FILL_COLOR" value="java.awt.Color[r=255,g=255,b=255]"/>
    <graphics type="RECTANGLE" h="15.0" w="150.0" x="537.8198852539062" y="152.2869110107422" fill="#ffffff" width="1" outline="#000000"/>
  </node>
  <node label="rTC64181" id="-1805">
    <att type="string" name="canonicalName" value="TC64181"/>
    <att type="string" name="CELLDESIGNER_ALIAS" value="sa554"/>
    <att type="string" name="vizmap:vv10190Oxidative_phosphorylation_xml NODE_HEIGHT" value="15.0"/>
    <att type="string" name="CELLDESIGNER_NODE_TYPE" value="RNA"/>
    <att type="string" name="vizmap:vv10190Oxidative_phosphorylation_xml NODE_WIDTH" value="130.0"/>
    <att type="string" name="vizmap:vv10190Oxidative_phosphorylation_xml_me_me NODE_HEIGHT" value="15.0"/>
    <att type="string" name="vizmap:vv10190Oxidative_phosphorylation_xml_me_me NODE_SHAPE" value="RECT"/>
    <att type="string" name="CELLDESIGNER_SPECIES" value="TC64181"/>
    <att type="string" name="vizmap:vv10190Oxidative_phosphorylation_xml NODE_SHAPE" value="RECT"/>
    <att type="string" name="vizmap:vv10190Oxidative_phosphorylation_xml_me_me NODE_WIDTH" value="130.0"/>
    <att type="string" name="vizmap:vv10190Oxidative_phosphorylation_xml NODE_FILL_COLOR" value="java.awt.Color[r=255,g=255,b=255]"/>
    <graphics type="RECTANGLE" h="15.0" w="150.0" x="537.8198852539062" y="136.95675659179688" fill="#ffffff" width="1" outline="#000000"/>
  </node>
  <node label="rTC66014" id="-1804">
    <att type="string" name="canonicalName" value="TC66014"/>
    <att type="string" name="CELLDESIGNER_ALIAS" value="sa556"/>
    <att type="string" name="vizmap:vv10190Oxidative_phosphorylation_xml NODE_HEIGHT" value="15.0"/>
    <att type="string" name="CELLDESIGNER_NODE_TYPE" value="RNA"/>
    <att type="string" name="vizmap:vv10190Oxidative_phosphorylation_xml NODE_WIDTH" value="130.0"/>
    <att type="string" name="vizmap:vv10190Oxidative_phosphorylation_xml_me_me NODE_HEIGHT" value="15.0"/>
    <att type="string" name="vizmap:vv10190Oxidative_phosphorylation_xml_me_me NODE_SHAPE" value="RECT"/>
    <att type="string" name="CELLDESIGNER_SPECIES" value="TC66014"/>
    <att type="string" name="vizmap:vv10190Oxidative_phosphorylation_xml NODE_SHAPE" value="RECT"/>
    <att type="string" name="vizmap:vv10190Oxidative_phosphorylation_xml_me_me NODE_WIDTH" value="130.0"/>
    <att type="string" name="vizmap:vv10190Oxidative_phosphorylation_xml NODE_FILL_COLOR" value="java.awt.Color[r=255,g=255,b=255]"/>
    <graphics type="RECTANGLE" h="15.0" w="150.0" x="1623.81982421875" y="130.9754638671875" fill="#ffffff" width="1" outline="#000000"/>
  </node>
  <node label="rTC55324" id="-1803">
    <att type="string" name="canonicalName" value="TC55324"/>
    <att type="string" name="CELLDESIGNER_ALIAS" value="sa558"/>
    <att type="string" name="vizmap:vv10190Oxidative_phosphorylation_xml NODE_HEIGHT" value="15.0"/>
    <att type="string" name="CELLDESIGNER_NODE_TYPE" value="RNA"/>
    <att type="string" name="vizmap:vv10190Oxidative_phosphorylation_xml NODE_WIDTH" value="130.0"/>
    <att type="string" name="vizmap:vv10190Oxidative_phosphorylation_xml_me_me NODE_HEIGHT" value="15.0"/>
    <att type="string" name="vizmap:vv10190Oxidative_phosphorylation_xml_me_me NODE_SHAPE" value="RECT"/>
    <att type="string" name="CELLDESIGNER_SPECIES" value="TC55324"/>
    <att type="string" name="vizmap:vv10190Oxidative_phosphorylation_xml NODE_SHAPE" value="RECT"/>
    <att type="string" name="vizmap:vv10190Oxidative_phosphorylation_xml_me_me NODE_WIDTH" value="130.0"/>
    <att type="string" name="vizmap:vv10190Oxidative_phosphorylation_xml NODE_FILL_COLOR" value="java.awt.Color[r=255,g=255,b=255]"/>
    <graphics type="RECTANGLE" h="15.0" w="150.0" x="1353.81982421875" y="228.5332794189453" fill="#ffffff" width="1" outline="#000000"/>
  </node>
  <node label="rTC64732" id="-1802">
    <att type="string" name="canonicalName" value="TC64732"/>
    <att type="string" name="CELLDESIGNER_ALIAS" value="sa560"/>
    <att type="string" name="vizmap:vv10190Oxidative_phosphorylation_xml NODE_HEIGHT" value="15.0"/>
    <att type="string" name="CELLDESIGNER_NODE_TYPE" value="RNA"/>
    <att type="string" name="vizmap:vv10190Oxidative_phosphorylation_xml NODE_WIDTH" value="130.0"/>
    <att type="string" name="vizmap:vv10190Oxidative_phosphorylation_xml_me_me NODE_HEIGHT" value="15.0"/>
    <att type="string" name="vizmap:vv10190Oxidative_phosphorylation_xml_me_me NODE_SHAPE" value="RECT"/>
    <att type="string" name="CELLDESIGNER_SPECIES" value="TC64732"/>
    <att type="string" name="vizmap:vv10190Oxidative_phosphorylation_xml NODE_SHAPE" value="RECT"/>
    <att type="string" name="vizmap:vv10190Oxidative_phosphorylation_xml_me_me NODE_WIDTH" value="130.0"/>
    <att type="string" name="vizmap:vv10190Oxidative_phosphorylation_xml NODE_FILL_COLOR" value="java.awt.Color[r=255,g=255,b=255]"/>
    <graphics type="RECTANGLE" h="15.0" w="150.0" x="1353.81982421875" y="212.0911102294922" fill="#ffffff" width="1" outline="#000000"/>
  </node>
  <node label="rTC60475" id="-1801">
    <att type="string" name="canonicalName" value="TC60475"/>
    <att type="string" name="CELLDESIGNER_ALIAS" value="sa562"/>
    <att type="string" name="vizmap:vv10190Oxidative_phosphorylation_xml NODE_HEIGHT" value="15.0"/>
    <att type="string" name="CELLDESIGNER_NODE_TYPE" value="RNA"/>
    <att type="string" name="vizmap:vv10190Oxidative_phosphorylation_xml NODE_WIDTH" value="130.0"/>
    <att type="string" name="vizmap:vv10190Oxidative_phosphorylation_xml_me_me NODE_HEIGHT" value="15.0"/>
    <att type="string" name="vizmap:vv10190Oxidative_phosphorylation_xml_me_me NODE_SHAPE" value="RECT"/>
    <att type="string" name="CELLDESIGNER_SPECIES" value="TC60475"/>
    <att type="string" name="vizmap:vv10190Oxidative_phosphorylation_xml NODE_SHAPE" value="RECT"/>
    <att type="string" name="vizmap:vv10190Oxidative_phosphorylation_xml_me_me NODE_WIDTH" value="130.0"/>
    <att type="string" name="vizmap:vv10190Oxidative_phosphorylation_xml NODE_FILL_COLOR" value="java.awt.Color[r=255,g=255,b=255]"/>
    <graphics type="RECTANGLE" h="15.0" w="150.0" x="1353.81982421875" y="196.64892578125" fill="#ffffff" width="1" outline="#000000"/>
  </node>
  <node label="rTC54327" id="-1800">
    <att type="string" name="canonicalName" value="TC54327"/>
    <att type="string" name="CELLDESIGNER_ALIAS" value="sa564"/>
    <att type="string" name="vizmap:vv10190Oxidative_phosphorylation_xml NODE_HEIGHT" value="15.0"/>
    <att type="string" name="CELLDESIGNER_NODE_TYPE" value="RNA"/>
    <att type="string" name="vizmap:vv10190Oxidative_phosphorylation_xml NODE_WIDTH" value="130.0"/>
    <att type="string" name="vizmap:vv10190Oxidative_phosphorylation_xml_me_me NODE_HEIGHT" value="15.0"/>
    <att type="string" name="vizmap:vv10190Oxidative_phosphorylation_xml_me_me NODE_SHAPE" value="RECT"/>
    <att type="string" name="CELLDESIGNER_SPECIES" value="TC54327"/>
    <att type="string" name="vizmap:vv10190Oxidative_phosphorylation_xml NODE_SHAPE" value="RECT"/>
    <att type="string" name="vizmap:vv10190Oxidative_phosphorylation_xml_me_me NODE_WIDTH" value="130.0"/>
    <att type="string" name="vizmap:vv10190Oxidative_phosphorylation_xml NODE_FILL_COLOR" value="java.awt.Color[r=255,g=255,b=255]"/>
    <graphics type="RECTANGLE" h="15.0" w="150.0" x="1353.81982421875" y="180.2067413330078" fill="#ffffff" width="1" outline="#000000"/>
  </node>
  <node label="rCN545722" id="-1799">
    <att type="string" name="canonicalName" value="CN545722"/>
    <att type="string" name="CELLDESIGNER_ALIAS" value="sa566"/>
    <att type="string" name="vizmap:vv10190Oxidative_phosphorylation_xml NODE_HEIGHT" value="15.0"/>
    <att type="string" name="CELLDESIGNER_NODE_TYPE" value="RNA"/>
    <att type="string" name="vizmap:vv10190Oxidative_phosphorylation_xml NODE_WIDTH" value="130.0"/>
    <att type="string" name="vizmap:vv10190Oxidative_phosphorylation_xml_me_me NODE_HEIGHT" value="15.0"/>
    <att type="string" name="vizmap:vv10190Oxidative_phosphorylation_xml_me_me NODE_SHAPE" value="RECT"/>
    <att type="string" name="CELLDESIGNER_SPECIES" value="CN545722"/>
    <att type="string" name="vizmap:vv10190Oxidative_phosphorylation_xml NODE_SHAPE" value="RECT"/>
    <att type="string" name="vizmap:vv10190Oxidative_phosphorylation_xml_me_me NODE_WIDTH" value="130.0"/>
    <att type="string" name="vizmap:vv10190Oxidative_phosphorylation_xml NODE_FILL_COLOR" value="java.awt.Color[r=255,g=255,b=255]"/>
    <graphics type="RECTANGLE" h="15.0" w="150.0" x="1353.81982421875" y="164.76455688476562" fill="#ffffff" width="1" outline="#000000"/>
  </node>
  <node label="rTC57628" id="-1798">
    <att type="string" name="canonicalName" value="TC57628"/>
    <att type="string" name="CELLDESIGNER_ALIAS" value="sa568"/>
    <att type="string" name="vizmap:vv10190Oxidative_phosphorylation_xml NODE_HEIGHT" value="15.0"/>
    <att type="string" name="CELLDESIGNER_NODE_TYPE" value="RNA"/>
    <att type="string" name="vizmap:vv10190Oxidative_phosphorylation_xml NODE_WIDTH" value="130.0"/>
    <att type="string" name="vizmap:vv10190Oxidative_phosphorylation_xml_me_me NODE_HEIGHT" value="15.0"/>
    <att type="string" name="vizmap:vv10190Oxidative_phosphorylation_xml_me_me NODE_SHAPE" value="RECT"/>
    <att type="string" name="CELLDESIGNER_SPECIES" value="TC57628"/>
    <att type="string" name="vizmap:vv10190Oxidative_phosphorylation_xml NODE_SHAPE" value="RECT"/>
    <att type="string" name="vizmap:vv10190Oxidative_phosphorylation_xml_me_me NODE_WIDTH" value="130.0"/>
    <att type="string" name="vizmap:vv10190Oxidative_phosphorylation_xml NODE_FILL_COLOR" value="java.awt.Color[r=255,g=255,b=255]"/>
    <graphics type="RECTANGLE" h="15.0" w="150.0" x="1353.81982421875" y="148.32237243652344" fill="#ffffff" width="1" outline="#000000"/>
  </node>
  <node label="rGSVIVP00015394001" id="-1797">
    <att type="string" name="canonicalName" value="GSVIVP00015394001"/>
    <att type="string" name="CELLDESIGNER_ALIAS" value="sa570"/>
    <att type="string" name="vizmap:vv10190Oxidative_phosphorylation_xml NODE_HEIGHT" value="15.0"/>
    <att type="string" name="CELLDESIGNER_NODE_TYPE" value="RNA"/>
    <att type="string" name="vizmap:vv10190Oxidative_phosphorylation_xml NODE_WIDTH" value="130.0"/>
    <att type="string" name="vizmap:vv10190Oxidative_phosphorylation_xml_me_me NODE_HEIGHT" value="15.0"/>
    <att type="string" name="vizmap:vv10190Oxidative_phosphorylation_xml_me_me NODE_SHAPE" value="RECT"/>
    <att type="string" name="CELLDESIGNER_SPECIES" value="GSVIVP00015394001"/>
    <att type="string" name="vizmap:vv10190Oxidative_phosphorylation_xml NODE_SHAPE" value="RECT"/>
    <att type="string" name="vizmap:vv10190Oxidative_phosphorylation_xml_me_me NODE_WIDTH" value="130.0"/>
    <att type="string" name="vizmap:vv10190Oxidative_phosphorylation_xml NODE_FILL_COLOR" value="java.awt.Color[r=255,g=255,b=255]"/>
    <graphics type="RECTANGLE" h="15.0" w="150.0" x="1353.81982421875" y="132.88018798828125" fill="#ffffff" width="1" outline="#000000"/>
  </node>
  <node label="rGSVIVP00017219001" id="-1796">
    <att type="string" name="canonicalName" value="GSVIVP00017219001"/>
    <att type="string" name="CELLDESIGNER_ALIAS" value="sa572"/>
    <att type="string" name="vizmap:vv10190Oxidative_phosphorylation_xml NODE_HEIGHT" value="15.0"/>
    <att type="string" name="CELLDESIGNER_NODE_TYPE" value="RNA"/>
    <att type="string" name="vizmap:vv10190Oxidative_phosphorylation_xml NODE_WIDTH" value="130.0"/>
    <att type="string" name="vizmap:vv10190Oxidative_phosphorylation_xml_me_me NODE_HEIGHT" value="15.0"/>
    <att type="string" name="vizmap:vv10190Oxidative_phosphorylation_xml_me_me NODE_SHAPE" value="RECT"/>
    <att type="string" name="CELLDESIGNER_SPECIES" value="GSVIVP00017219001"/>
    <att type="string" name="vizmap:vv10190Oxidative_phosphorylation_xml NODE_SHAPE" value="RECT"/>
    <att type="string" name="vizmap:vv10190Oxidative_phosphorylation_xml_me_me NODE_WIDTH" value="130.0"/>
    <att type="string" name="vizmap:vv10190Oxidative_phosphorylation_xml NODE_FILL_COLOR" value="java.awt.Color[r=255,g=255,b=255]"/>
    <graphics type="RECTANGLE" h="15.0" w="150.0" x="1079.81982421875" y="223.43800354003906" fill="#ffffff" width="1" outline="#000000"/>
  </node>
  <node label="rGSVIVP00013262001" id="-1795">
    <att type="string" name="canonicalName" value="GSVIVP00013262001"/>
    <att type="string" name="CELLDESIGNER_ALIAS" value="sa574"/>
    <att type="string" name="vizmap:vv10190Oxidative_phosphorylation_xml NODE_HEIGHT" value="15.0"/>
    <att type="string" name="CELLDESIGNER_NODE_TYPE" value="RNA"/>
    <att type="string" name="vizmap:vv10190Oxidative_phosphorylation_xml NODE_WIDTH" value="130.0"/>
    <att type="string" name="vizmap:vv10190Oxidative_phosphorylation_xml_me_me NODE_HEIGHT" value="15.0"/>
    <att type="string" name="vizmap:vv10190Oxidative_phosphorylation_xml_me_me NODE_SHAPE" value="RECT"/>
    <att type="string" name="CELLDESIGNER_SPECIES" value="GSVIVP00013262001"/>
    <att type="string" name="vizmap:vv10190Oxidative_phosphorylation_xml NODE_SHAPE" value="RECT"/>
    <att type="string" name="vizmap:vv10190Oxidative_phosphorylation_xml_me_me NODE_WIDTH" value="130.0"/>
    <att type="string" name="vizmap:vv10190Oxidative_phosphorylation_xml NODE_FILL_COLOR" value="java.awt.Color[r=255,g=255,b=255]"/>
    <graphics type="RECTANGLE" h="15.0" w="150.0" x="1079.81982421875" y="207.99581909179688" fill="#ffffff" width="1" outline="#000000"/>
  </node>
  <node label="rTC55436" id="-1794">
    <att type="string" name="canonicalName" value="TC55436"/>
    <att type="string" name="CELLDESIGNER_ALIAS" value="sa576"/>
    <att type="string" name="vizmap:vv10190Oxidative_phosphorylation_xml NODE_HEIGHT" value="15.0"/>
    <att type="string" name="CELLDESIGNER_NODE_TYPE" value="RNA"/>
    <att type="string" name="vizmap:vv10190Oxidative_phosphorylation_xml NODE_WIDTH" value="130.0"/>
    <att type="string" name="vizmap:vv10190Oxidative_phosphorylation_xml_me_me NODE_HEIGHT" value="15.0"/>
    <att type="string" name="vizmap:vv10190Oxidative_phosphorylation_xml_me_me NODE_SHAPE" value="RECT"/>
    <att type="string" name="CELLDESIGNER_SPECIES" value="TC55436"/>
    <att type="string" name="vizmap:vv10190Oxidative_phosphorylation_xml NODE_SHAPE" value="RECT"/>
    <att type="string" name="vizmap:vv10190Oxidative_phosphorylation_xml_me_me NODE_WIDTH" value="130.0"/>
    <att type="string" name="vizmap:vv10190Oxidative_phosphorylation_xml NODE_FILL_COLOR" value="java.awt.Color[r=255,g=255,b=255]"/>
    <graphics type="RECTANGLE" h="15.0" w="150.0" x="1079.81982421875" y="191.5536346435547" fill="#ffffff" width="1" outline="#000000"/>
  </node>
  <node label="rGSVIVP00017070001" id="-1793">
    <att type="string" name="canonicalName" value="GSVIVP00017070001"/>
    <att type="string" name="CELLDESIGNER_ALIAS" value="sa578"/>
    <att type="string" name="vizmap:vv10190Oxidative_phosphorylation_xml NODE_HEIGHT" value="15.0"/>
    <att type="string" name="CELLDESIGNER_NODE_TYPE" value="RNA"/>
    <att type="string" name="vizmap:vv10190Oxidative_phosphorylation_xml NODE_WIDTH" value="130.0"/>
    <att type="string" name="vizmap:vv10190Oxidative_phosphorylation_xml_me_me NODE_HEIGHT" value="15.0"/>
    <att type="string" name="vizmap:vv10190Oxidative_phosphorylation_xml_me_me NODE_SHAPE" value="RECT"/>
    <att type="string" name="CELLDESIGNER_SPECIES" value="GSVIVP00017070001"/>
    <att type="string" name="vizmap:vv10190Oxidative_phosphorylation_xml NODE_SHAPE" value="RECT"/>
    <att type="string" name="vizmap:vv10190Oxidative_phosphorylation_xml_me_me NODE_WIDTH" value="130.0"/>
    <att type="string" name="vizmap:vv10190Oxidative_phosphorylation_xml NODE_FILL_COLOR" value="java.awt.Color[r=255,g=255,b=255]"/>
    <graphics type="RECTANGLE" h="15.0" w="150.0" x="807.8198852539062" y="229.39013671875" fill="#ffffff" width="1" outline="#000000"/>
  </node>
  <node label="rGSVIVP00035618001" id="-1792">
    <att type="string" name="canonicalName" value="GSVIVP00035618001"/>
    <att type="string" name="CELLDESIGNER_ALIAS" value="sa580"/>
    <att type="string" name="vizmap:vv10190Oxidative_phosphorylation_xml NODE_HEIGHT" value="15.0"/>
    <att type="string" name="CELLDESIGNER_NODE_TYPE" value="RNA"/>
    <att type="string" name="vizmap:vv10190Oxidative_phosphorylation_xml NODE_WIDTH" value="130.0"/>
    <att type="string" name="vizmap:vv10190Oxidative_phosphorylation_xml_me_me NODE_HEIGHT" value="15.0"/>
    <att type="string" name="vizmap:vv10190Oxidative_phosphorylation_xml_me_me NODE_SHAPE" value="RECT"/>
    <att type="string" name="CELLDESIGNER_SPECIES" value="GSVIVP00035618001"/>
    <att type="string" name="vizmap:vv10190Oxidative_phosphorylation_xml NODE_SHAPE" value="RECT"/>
    <att type="string" name="vizmap:vv10190Oxidative_phosphorylation_xml_me_me NODE_WIDTH" value="130.0"/>
    <att type="string" name="vizmap:vv10190Oxidative_phosphorylation_xml NODE_FILL_COLOR" value="java.awt.Color[r=255,g=255,b=255]"/>
    <graphics type="RECTANGLE" h="15.0" w="150.0" x="807.8198852539062" y="213.22665405273438" fill="#ffffff" width="1" outline="#000000"/>
  </node>
  <node label="rGSVIVP00006956001" id="-1791">
    <att type="string" name="canonicalName" value="GSVIVP00006956001"/>
    <att type="string" name="CELLDESIGNER_ALIAS" value="sa582"/>
    <att type="string" name="vizmap:vv10190Oxidative_phosphorylation_xml NODE_HEIGHT" value="15.0"/>
    <att type="string" name="CELLDESIGNER_NODE_TYPE" value="RNA"/>
    <att type="string" name="vizmap:vv10190Oxidative_phosphorylation_xml NODE_WIDTH" value="130.0"/>
    <att type="string" name="vizmap:vv10190Oxidative_phosphorylation_xml_me_me NODE_HEIGHT" value="15.0"/>
    <att type="string" name="vizmap:vv10190Oxidative_phosphorylation_xml_me_me NODE_SHAPE" value="RECT"/>
    <att type="string" name="CELLDESIGNER_SPECIES" value="GSVIVP00006956001"/>
    <att type="string" name="vizmap:vv10190Oxidative_phosphorylation_xml NODE_SHAPE" value="RECT"/>
    <att type="string" name="vizmap:vv10190Oxidative_phosphorylation_xml_me_me NODE_WIDTH" value="130.0"/>
    <att type="string" name="vizmap:vv10190Oxidative_phosphorylation_xml NODE_FILL_COLOR" value="java.awt.Color[r=255,g=255,b=255]"/>
    <graphics type="RECTANGLE" h="15.0" w="150.0" x="807.8198852539062" y="197.0631561279297" fill="#ffffff" width="1" outline="#000000"/>
  </node>
  <node label="rGSVIVP00032971001" id="-1790">
    <att type="string" name="canonicalName" value="GSVIVP00032971001"/>
    <att type="string" name="CELLDESIGNER_ALIAS" value="sa584"/>
    <att type="string" name="vizmap:vv10190Oxidative_phosphorylation_xml NODE_HEIGHT" value="15.0"/>
    <att type="string" name="CELLDESIGNER_NODE_TYPE" value="RNA"/>
    <att type="string" name="vizmap:vv10190Oxidative_phosphorylation_xml NODE_WIDTH" value="130.0"/>
    <att type="string" name="vizmap:vv10190Oxidative_phosphorylation_xml_me_me NODE_HEIGHT" value="15.0"/>
    <att type="string" name="vizmap:vv10190Oxidative_phosphorylation_xml_me_me NODE_SHAPE" value="RECT"/>
    <att type="string" name="CELLDESIGNER_SPECIES" value="GSVIVP00032971001"/>
    <att type="string" name="vizmap:vv10190Oxidative_phosphorylation_xml NODE_SHAPE" value="RECT"/>
    <att type="string" name="vizmap:vv10190Oxidative_phosphorylation_xml_me_me NODE_WIDTH" value="130.0"/>
    <att type="string" name="vizmap:vv10190Oxidative_phosphorylation_xml NODE_FILL_COLOR" value="java.awt.Color[r=255,g=255,b=255]"/>
    <graphics type="RECTANGLE" h="15.0" w="150.0" x="807.8198852539062" y="180.899658203125" fill="#ffffff" width="1" outline="#000000"/>
  </node>
  <node label="rTC52925" id="-1789">
    <att type="string" name="canonicalName" value="TC52925"/>
    <att type="string" name="CELLDESIGNER_ALIAS" value="sa586"/>
    <att type="string" name="vizmap:vv10190Oxidative_phosphorylation_xml NODE_HEIGHT" value="15.0"/>
    <att type="string" name="CELLDESIGNER_NODE_TYPE" value="RNA"/>
    <att type="string" name="vizmap:vv10190Oxidative_phosphorylation_xml NODE_WIDTH" value="130.0"/>
    <att type="string" name="vizmap:vv10190Oxidative_phosphorylation_xml_me_me NODE_HEIGHT" value="15.0"/>
    <att type="string" name="vizmap:vv10190Oxidative_phosphorylation_xml_me_me NODE_SHAPE" value="RECT"/>
    <att type="string" name="CELLDESIGNER_SPECIES" value="TC52925"/>
    <att type="string" name="vizmap:vv10190Oxidative_phosphorylation_xml NODE_SHAPE" value="RECT"/>
    <att type="string" name="vizmap:vv10190Oxidative_phosphorylation_xml_me_me NODE_WIDTH" value="130.0"/>
    <att type="string" name="vizmap:vv10190Oxidative_phosphorylation_xml NODE_FILL_COLOR" value="java.awt.Color[r=255,g=255,b=255]"/>
    <graphics type="RECTANGLE" h="15.0" w="150.0" x="807.8198852539062" y="164.7361602783203" fill="#ffffff" width="1" outline="#000000"/>
  </node>
  <node label="rGSVIVP00030884001" id="-1788">
    <att type="string" name="canonicalName" value="GSVIVP00030884001"/>
    <att type="string" name="CELLDESIGNER_ALIAS" value="sa588"/>
    <att type="string" name="vizmap:vv10190Oxidative_phosphorylation_xml NODE_HEIGHT" value="15.0"/>
    <att type="string" name="CELLDESIGNER_NODE_TYPE" value="RNA"/>
    <att type="string" name="vizmap:vv10190Oxidative_phosphorylation_xml NODE_WIDTH" value="130.0"/>
    <att type="string" name="vizmap:vv10190Oxidative_phosphorylation_xml_me_me NODE_HEIGHT" value="15.0"/>
    <att type="string" name="vizmap:vv10190Oxidative_phosphorylation_xml_me_me NODE_SHAPE" value="RECT"/>
    <att type="string" name="CELLDESIGNER_SPECIES" value="GSVIVP00030884001"/>
    <att type="string" name="vizmap:vv10190Oxidative_phosphorylation_xml NODE_SHAPE" value="RECT"/>
    <att type="string" name="vizmap:vv10190Oxidative_phosphorylation_xml_me_me NODE_WIDTH" value="130.0"/>
    <att type="string" name="vizmap:vv10190Oxidative_phosphorylation_xml NODE_FILL_COLOR" value="java.awt.Color[r=255,g=255,b=255]"/>
    <graphics type="RECTANGLE" h="15.0" w="150.0" x="276.81988525390625" y="813.3566284179688" fill="#ffffff" width="1" outline="#000000"/>
  </node>
  <node label="rGSVIVP00037763001" id="-1787">
    <att type="string" name="canonicalName" value="GSVIVP00037763001"/>
    <att type="string" name="CELLDESIGNER_ALIAS" value="sa590"/>
    <att type="string" name="vizmap:vv10190Oxidative_phosphorylation_xml NODE_HEIGHT" value="15.0"/>
    <att type="string" name="CELLDESIGNER_NODE_TYPE" value="RNA"/>
    <att type="string" name="vizmap:vv10190Oxidative_phosphorylation_xml NODE_WIDTH" value="130.0"/>
    <att type="string" name="vizmap:vv10190Oxidative_phosphorylation_xml_me_me NODE_HEIGHT" value="15.0"/>
    <att type="string" name="vizmap:vv10190Oxidative_phosphorylation_xml_me_me NODE_SHAPE" value="RECT"/>
    <att type="string" name="CELLDESIGNER_SPECIES" value="GSVIVP00037763001"/>
    <att type="string" name="vizmap:vv10190Oxidative_phosphorylation_xml NODE_SHAPE" value="RECT"/>
    <att type="string" name="vizmap:vv10190Oxidative_phosphorylation_xml_me_me NODE_WIDTH" value="130.0"/>
    <att type="string" name="vizmap:vv10190Oxidative_phosphorylation_xml NODE_FILL_COLOR" value="java.awt.Color[r=255,g=255,b=255]"/>
    <graphics type="RECTANGLE" h="15.0" w="150.0" x="9.81988525390625" y="815.9144287109375" fill="#ffffff" width="1" outline="#000000"/>
  </node>
  <node label="rGSVIVP00033826001" id="-1786">
    <att type="string" name="canonicalName" value="GSVIVP00033826001"/>
    <att type="string" name="CELLDESIGNER_ALIAS" value="sa592"/>
    <att type="string" name="vizmap:vv10190Oxidative_phosphorylation_xml NODE_HEIGHT" value="15.0"/>
    <att type="string" name="CELLDESIGNER_NODE_TYPE" value="RNA"/>
    <att type="string" name="vizmap:vv10190Oxidative_phosphorylation_xml NODE_WIDTH" value="130.0"/>
    <att type="string" name="vizmap:vv10190Oxidative_phosphorylation_xml_me_me NODE_HEIGHT" value="15.0"/>
    <att type="string" name="vizmap:vv10190Oxidative_phosphorylation_xml_me_me NODE_SHAPE" value="RECT"/>
    <att type="string" name="CELLDESIGNER_SPECIES" value="GSVIVP00033826001"/>
    <att type="string" name="vizmap:vv10190Oxidative_phosphorylation_xml NODE_SHAPE" value="RECT"/>
    <att type="string" name="vizmap:vv10190Oxidative_phosphorylation_xml_me_me NODE_WIDTH" value="130.0"/>
    <att type="string" name="vizmap:vv10190Oxidative_phosphorylation_xml NODE_FILL_COLOR" value="java.awt.Color[r=255,g=255,b=255]"/>
    <graphics type="RECTANGLE" h="15.0" w="150.0" x="2369.81982421875" y="305.47222900390625" fill="#ffffff" width="1" outline="#000000"/>
  </node>
  <node label="rGSVIVP00023838001" id="-1785">
    <att type="string" name="canonicalName" value="GSVIVP00023838001"/>
    <att type="string" name="CELLDESIGNER_ALIAS" value="sa594"/>
    <att type="string" name="vizmap:vv10190Oxidative_phosphorylation_xml NODE_HEIGHT" value="15.0"/>
    <att type="string" name="CELLDESIGNER_NODE_TYPE" value="RNA"/>
    <att type="string" name="vizmap:vv10190Oxidative_phosphorylation_xml NODE_WIDTH" value="130.0"/>
    <att type="string" name="vizmap:vv10190Oxidative_phosphorylation_xml_me_me NODE_HEIGHT" value="15.0"/>
    <att type="string" name="vizmap:vv10190Oxidative_phosphorylation_xml_me_me NODE_SHAPE" value="RECT"/>
    <att type="string" name="CELLDESIGNER_SPECIES" value="GSVIVP00023838001"/>
    <att type="string" name="vizmap:vv10190Oxidative_phosphorylation_xml NODE_SHAPE" value="RECT"/>
    <att type="string" name="vizmap:vv10190Oxidative_phosphorylation_xml_me_me NODE_WIDTH" value="130.0"/>
    <att type="string" name="vizmap:vv10190Oxidative_phosphorylation_xml NODE_FILL_COLOR" value="java.awt.Color[r=255,g=255,b=255]"/>
    <graphics type="RECTANGLE" h="15.0" w="150.0" x="2369.81982421875" y="289.0300598144531" fill="#ffffff" width="1" outline="#000000"/>
  </node>
  <node label="rCF604985" id="-1784">
    <att type="string" name="canonicalName" value="CF604985"/>
    <att type="string" name="CELLDESIGNER_ALIAS" value="sa596"/>
    <att type="string" name="vizmap:vv10190Oxidative_phosphorylation_xml NODE_HEIGHT" value="15.0"/>
    <att type="string" name="CELLDESIGNER_NODE_TYPE" value="RNA"/>
    <att type="string" name="vizmap:vv10190Oxidative_phosphorylation_xml NODE_WIDTH" value="130.0"/>
    <att type="string" name="vizmap:vv10190Oxidative_phosphorylation_xml_me_me NODE_HEIGHT" value="15.0"/>
    <att type="string" name="vizmap:vv10190Oxidative_phosphorylation_xml_me_me NODE_SHAPE" value="RECT"/>
    <att type="string" name="CELLDESIGNER_SPECIES" value="CF604985"/>
    <att type="string" name="vizmap:vv10190Oxidative_phosphorylation_xml NODE_SHAPE" value="RECT"/>
    <att type="string" name="vizmap:vv10190Oxidative_phosphorylation_xml_me_me NODE_WIDTH" value="130.0"/>
    <att type="string" name="vizmap:vv10190Oxidative_phosphorylation_xml NODE_FILL_COLOR" value="java.awt.Color[r=255,g=255,b=255]"/>
    <graphics type="RECTANGLE" h="15.0" w="150.0" x="2096.81982421875" y="305.5878601074219" fill="#ffffff" width="1" outline="#000000"/>
  </node>
  <node label="rGSVIVP00025731001" id="-1783">
    <att type="string" name="canonicalName" value="GSVIVP00025731001"/>
    <att type="string" name="CELLDESIGNER_ALIAS" value="sa598"/>
    <att type="string" name="vizmap:vv10190Oxidative_phosphorylation_xml NODE_HEIGHT" value="15.0"/>
    <att type="string" name="CELLDESIGNER_NODE_TYPE" value="RNA"/>
    <att type="string" name="vizmap:vv10190Oxidative_phosphorylation_xml NODE_WIDTH" value="130.0"/>
    <att type="string" name="vizmap:vv10190Oxidative_phosphorylation_xml_me_me NODE_HEIGHT" value="15.0"/>
    <att type="string" name="vizmap:vv10190Oxidative_phosphorylation_xml_me_me NODE_SHAPE" value="RECT"/>
    <att type="string" name="CELLDESIGNER_SPECIES" value="GSVIVP00025731001"/>
    <att type="string" name="vizmap:vv10190Oxidative_phosphorylation_xml NODE_SHAPE" value="RECT"/>
    <att type="string" name="vizmap:vv10190Oxidative_phosphorylation_xml_me_me NODE_WIDTH" value="130.0"/>
    <att type="string" name="vizmap:vv10190Oxidative_phosphorylation_xml NODE_FILL_COLOR" value="java.awt.Color[r=255,g=255,b=255]"/>
    <graphics type="RECTANGLE" h="15.0" w="150.0" x="2096.81982421875" y="290.14569091796875" fill="#ffffff" width="1" outline="#000000"/>
  </node>
  <node label="rGSVIVP00036386001" id="-1782">
    <att type="string" name="canonicalName" value="GSVIVP00036386001"/>
    <att type="string" name="CELLDESIGNER_ALIAS" value="sa600"/>
    <att type="string" name="vizmap:vv10190Oxidative_phosphorylation_xml NODE_HEIGHT" value="15.0"/>
    <att type="string" name="CELLDESIGNER_NODE_TYPE" value="RNA"/>
    <att type="string" name="vizmap:vv10190Oxidative_phosphorylation_xml NODE_WIDTH" value="130.0"/>
    <att type="string" name="vizmap:vv10190Oxidative_phosphorylation_xml_me_me NODE_HEIGHT" value="15.0"/>
    <att type="string" name="vizmap:vv10190Oxidative_phosphorylation_xml_me_me NODE_SHAPE" value="RECT"/>
    <att type="string" name="CELLDESIGNER_SPECIES" value="GSVIVP00036386001"/>
    <att type="string" name="vizmap:vv10190Oxidative_phosphorylation_xml NODE_SHAPE" value="RECT"/>
    <att type="string" name="vizmap:vv10190Oxidative_phosphorylation_xml_me_me NODE_WIDTH" value="130.0"/>
    <att type="string" name="vizmap:vv10190Oxidative_phosphorylation_xml NODE_FILL_COLOR" value="java.awt.Color[r=255,g=255,b=255]"/>
    <graphics type="RECTANGLE" h="15.0" w="150.0" x="1825.81982421875" y="305.7034912109375" fill="#ffffff" width="1" outline="#000000"/>
  </node>
  <node label="rGSVIVP00032166001" id="-1781">
    <att type="string" name="canonicalName" value="GSVIVP00032166001"/>
    <att type="string" name="CELLDESIGNER_ALIAS" value="sa602"/>
    <att type="string" name="vizmap:vv10190Oxidative_phosphorylation_xml NODE_HEIGHT" value="15.0"/>
    <att type="string" name="CELLDESIGNER_NODE_TYPE" value="RNA"/>
    <att type="string" name="vizmap:vv10190Oxidative_phosphorylation_xml NODE_WIDTH" value="130.0"/>
    <att type="string" name="vizmap:vv10190Oxidative_phosphorylation_xml_me_me NODE_HEIGHT" value="15.0"/>
    <att type="string" name="vizmap:vv10190Oxidative_phosphorylation_xml_me_me NODE_SHAPE" value="RECT"/>
    <att type="string" name="CELLDESIGNER_SPECIES" value="GSVIVP00032166001"/>
    <att type="string" name="vizmap:vv10190Oxidative_phosphorylation_xml NODE_SHAPE" value="RECT"/>
    <att type="string" name="vizmap:vv10190Oxidative_phosphorylation_xml_me_me NODE_WIDTH" value="130.0"/>
    <att type="string" name="vizmap:vv10190Oxidative_phosphorylation_xml NODE_FILL_COLOR" value="java.awt.Color[r=255,g=255,b=255]"/>
    <graphics type="RECTANGLE" h="15.0" w="150.0" x="1558.81982421875" y="306.2613220214844" fill="#ffffff" width="1" outline="#000000"/>
  </node>
  <node label="rGSVIVP00014036001" id="-1780">
    <att type="string" name="canonicalName" value="GSVIVP00014036001"/>
    <att type="string" name="CELLDESIGNER_ALIAS" value="sa604"/>
    <att type="string" name="vizmap:vv10190Oxidative_phosphorylation_xml NODE_HEIGHT" value="15.0"/>
    <att type="string" name="CELLDESIGNER_NODE_TYPE" value="RNA"/>
    <att type="string" name="vizmap:vv10190Oxidative_phosphorylation_xml NODE_WIDTH" value="130.0"/>
    <att type="string" name="vizmap:vv10190Oxidative_phosphorylation_xml_me_me NODE_HEIGHT" value="15.0"/>
    <att type="string" name="vizmap:vv10190Oxidative_phosphorylation_xml_me_me NODE_SHAPE" value="RECT"/>
    <att type="string" name="CELLDESIGNER_SPECIES" value="GSVIVP00014036001"/>
    <att type="string" name="vizmap:vv10190Oxidative_phosphorylation_xml NODE_SHAPE" value="RECT"/>
    <att type="string" name="vizmap:vv10190Oxidative_phosphorylation_xml_me_me NODE_WIDTH" value="130.0"/>
    <att type="string" name="vizmap:vv10190Oxidative_phosphorylation_xml NODE_FILL_COLOR" value="java.awt.Color[r=255,g=255,b=255]"/>
    <graphics type="RECTANGLE" h="15.0" w="150.0" x="1289.81982421875" y="306.8191223144531" fill="#ffffff" width="1" outline="#000000"/>
  </node>
  <node label="rTC60658" id="-1779">
    <att type="string" name="canonicalName" value="TC60658"/>
    <att type="string" name="CELLDESIGNER_ALIAS" value="sa606"/>
    <att type="string" name="vizmap:vv10190Oxidative_phosphorylation_xml NODE_HEIGHT" value="15.0"/>
    <att type="string" name="CELLDESIGNER_NODE_TYPE" value="RNA"/>
    <att type="string" name="vizmap:vv10190Oxidative_phosphorylation_xml NODE_WIDTH" value="130.0"/>
    <att type="string" name="vizmap:vv10190Oxidative_phosphorylation_xml_me_me NODE_HEIGHT" value="15.0"/>
    <att type="string" name="vizmap:vv10190Oxidative_phosphorylation_xml_me_me NODE_SHAPE" value="RECT"/>
    <att type="string" name="CELLDESIGNER_SPECIES" value="TC60658"/>
    <att type="string" name="vizmap:vv10190Oxidative_phosphorylation_xml NODE_SHAPE" value="RECT"/>
    <att type="string" name="vizmap:vv10190Oxidative_phosphorylation_xml_me_me NODE_WIDTH" value="130.0"/>
    <att type="string" name="vizmap:vv10190Oxidative_phosphorylation_xml NODE_FILL_COLOR" value="java.awt.Color[r=255,g=255,b=255]"/>
    <graphics type="RECTANGLE" h="15.0" w="150.0" x="1016.81982421875" y="302.376953125" fill="#ffffff" width="1" outline="#000000"/>
  </node>
  <node label="rGSVIVP00004200001" id="-1778">
    <att type="string" name="canonicalName" value="GSVIVP00004200001"/>
    <att type="string" name="CELLDESIGNER_ALIAS" value="sa608"/>
    <att type="string" name="vizmap:vv10190Oxidative_phosphorylation_xml NODE_HEIGHT" value="15.0"/>
    <att type="string" name="CELLDESIGNER_NODE_TYPE" value="RNA"/>
    <att type="string" name="vizmap:vv10190Oxidative_phosphorylation_xml NODE_WIDTH" value="130.0"/>
    <att type="string" name="vizmap:vv10190Oxidative_phosphorylation_xml_me_me NODE_HEIGHT" value="15.0"/>
    <att type="string" name="vizmap:vv10190Oxidative_phosphorylation_xml_me_me NODE_SHAPE" value="RECT"/>
    <att type="string" name="CELLDESIGNER_SPECIES" value="GSVIVP00004200001"/>
    <att type="string" name="vizmap:vv10190Oxidative_phosphorylation_xml NODE_SHAPE" value="RECT"/>
    <att type="string" name="vizmap:vv10190Oxidative_phosphorylation_xml_me_me NODE_WIDTH" value="130.0"/>
    <att type="string" name="vizmap:vv10190Oxidative_phosphorylation_xml NODE_FILL_COLOR" value="java.awt.Color[r=255,g=255,b=255]"/>
    <graphics type="RECTANGLE" h="15.0" w="150.0" x="749.8198852539062" y="302.9347839355469" fill="#ffffff" width="1" outline="#000000"/>
  </node>
  <node label="rGSVIVP00010578001" id="-1777">
    <att type="string" name="canonicalName" value="GSVIVP00010578001"/>
    <att type="string" name="CELLDESIGNER_ALIAS" value="sa610"/>
    <att type="string" name="vizmap:vv10190Oxidative_phosphorylation_xml NODE_HEIGHT" value="15.0"/>
    <att type="string" name="CELLDESIGNER_NODE_TYPE" value="RNA"/>
    <att type="string" name="vizmap:vv10190Oxidative_phosphorylation_xml NODE_WIDTH" value="130.0"/>
    <att type="string" name="vizmap:vv10190Oxidative_phosphorylation_xml_me_me NODE_HEIGHT" value="15.0"/>
    <att type="string" name="vizmap:vv10190Oxidative_phosphorylation_xml_me_me NODE_SHAPE" value="RECT"/>
    <att type="string" name="CELLDESIGNER_SPECIES" value="GSVIVP00010578001"/>
    <att type="string" name="vizmap:vv10190Oxidative_phosphorylation_xml NODE_SHAPE" value="RECT"/>
    <att type="string" name="vizmap:vv10190Oxidative_phosphorylation_xml_me_me NODE_WIDTH" value="130.0"/>
    <att type="string" name="vizmap:vv10190Oxidative_phosphorylation_xml NODE_FILL_COLOR" value="java.awt.Color[r=255,g=255,b=255]"/>
    <graphics type="RECTANGLE" h="15.0" w="150.0" x="749.8198852539062" y="286.4925842285156" fill="#ffffff" width="1" outline="#000000"/>
  </node>
  <node label="rGSVIVP00010021001" id="-1776">
    <att type="string" name="canonicalName" value="GSVIVP00010021001"/>
    <att type="string" name="CELLDESIGNER_ALIAS" value="sa612"/>
    <att type="string" name="vizmap:vv10190Oxidative_phosphorylation_xml NODE_HEIGHT" value="15.0"/>
    <att type="string" name="CELLDESIGNER_NODE_TYPE" value="RNA"/>
    <att type="string" name="vizmap:vv10190Oxidative_phosphorylation_xml NODE_WIDTH" value="130.0"/>
    <att type="string" name="vizmap:vv10190Oxidative_phosphorylation_xml_me_me NODE_HEIGHT" value="15.0"/>
    <att type="string" name="vizmap:vv10190Oxidative_phosphorylation_xml_me_me NODE_SHAPE" value="RECT"/>
    <att type="string" name="CELLDESIGNER_SPECIES" value="GSVIVP00010021001"/>
    <att type="string" name="vizmap:vv10190Oxidative_phosphorylation_xml NODE_SHAPE" value="RECT"/>
    <att type="string" name="vizmap:vv10190Oxidative_phosphorylation_xml_me_me NODE_WIDTH" value="130.0"/>
    <att type="string" name="vizmap:vv10190Oxidative_phosphorylation_xml NODE_FILL_COLOR" value="java.awt.Color[r=255,g=255,b=255]"/>
    <graphics type="RECTANGLE" h="15.0" w="150.0" x="749.8198852539062" y="270.0504150390625" fill="#ffffff" width="1" outline="#000000"/>
  </node>
  <node label="rGSVIVP00035581001" id="-1775">
    <att type="string" name="canonicalName" value="GSVIVP00035581001"/>
    <att type="string" name="CELLDESIGNER_ALIAS" value="sa614"/>
    <att type="string" name="vizmap:vv10190Oxidative_phosphorylation_xml NODE_HEIGHT" value="15.0"/>
    <att type="string" name="CELLDESIGNER_NODE_TYPE" value="RNA"/>
    <att type="string" name="vizmap:vv10190Oxidative_phosphorylation_xml NODE_WIDTH" value="130.0"/>
    <att type="string" name="vizmap:vv10190Oxidative_phosphorylation_xml_me_me NODE_HEIGHT" value="15.0"/>
    <att type="string" name="vizmap:vv10190Oxidative_phosphorylation_xml_me_me NODE_SHAPE" value="RECT"/>
    <att type="string" name="CELLDESIGNER_SPECIES" value="GSVIVP00035581001"/>
    <att type="string" name="vizmap:vv10190Oxidative_phosphorylation_xml NODE_SHAPE" value="RECT"/>
    <att type="string" name="vizmap:vv10190Oxidative_phosphorylation_xml_me_me NODE_WIDTH" value="130.0"/>
    <att type="string" name="vizmap:vv10190Oxidative_phosphorylation_xml NODE_FILL_COLOR" value="java.awt.Color[r=255,g=255,b=255]"/>
    <graphics type="RECTANGLE" h="15.0" w="150.0" x="481.81988525390625" y="304.60821533203125" fill="#ffffff" width="1" outline="#000000"/>
  </node>
  <node label="rGSVIVP00022315001" id="-1774">
    <att type="string" name="canonicalName" value="GSVIVP00022315001"/>
    <att type="string" name="CELLDESIGNER_ALIAS" value="sa616"/>
    <att type="string" name="vizmap:vv10190Oxidative_phosphorylation_xml NODE_HEIGHT" value="15.0"/>
    <att type="string" name="CELLDESIGNER_NODE_TYPE" value="RNA"/>
    <att type="string" name="vizmap:vv10190Oxidative_phosphorylation_xml NODE_WIDTH" value="130.0"/>
    <att type="string" name="vizmap:vv10190Oxidative_phosphorylation_xml_me_me NODE_HEIGHT" value="15.0"/>
    <att type="string" name="vizmap:vv10190Oxidative_phosphorylation_xml_me_me NODE_SHAPE" value="RECT"/>
    <att type="string" name="CELLDESIGNER_SPECIES" value="GSVIVP00022315001"/>
    <att type="string" name="vizmap:vv10190Oxidative_phosphorylation_xml NODE_SHAPE" value="RECT"/>
    <att type="string" name="vizmap:vv10190Oxidative_phosphorylation_xml_me_me NODE_WIDTH" value="130.0"/>
    <att type="string" name="vizmap:vv10190Oxidative_phosphorylation_xml NODE_FILL_COLOR" value="java.awt.Color[r=255,g=255,b=255]"/>
    <graphics type="RECTANGLE" h="15.0" w="150.00000381469727" x="11.819883346557617" y="302.1660461425781" fill="#ffffff" width="1" outline="#000000"/>
  </node>
  <node label="rGSVIVP00008503001" id="-1773">
    <att type="string" name="canonicalName" value="GSVIVP00008503001"/>
    <att type="string" name="CELLDESIGNER_ALIAS" value="sa618"/>
    <att type="string" name="vizmap:vv10190Oxidative_phosphorylation_xml NODE_HEIGHT" value="15.0"/>
    <att type="string" name="CELLDESIGNER_NODE_TYPE" value="RNA"/>
    <att type="string" name="vizmap:vv10190Oxidative_phosphorylation_xml NODE_WIDTH" value="130.0"/>
    <att type="string" name="vizmap:vv10190Oxidative_phosphorylation_xml_me_me NODE_HEIGHT" value="15.0"/>
    <att type="string" name="vizmap:vv10190Oxidative_phosphorylation_xml_me_me NODE_SHAPE" value="RECT"/>
    <att type="string" name="CELLDESIGNER_SPECIES" value="GSVIVP00008503001"/>
    <att type="string" name="vizmap:vv10190Oxidative_phosphorylation_xml NODE_SHAPE" value="RECT"/>
    <att type="string" name="vizmap:vv10190Oxidative_phosphorylation_xml_me_me NODE_WIDTH" value="130.0"/>
    <att type="string" name="vizmap:vv10190Oxidative_phosphorylation_xml NODE_FILL_COLOR" value="java.awt.Color[r=255,g=255,b=255]"/>
    <graphics type="RECTANGLE" h="15.0" w="150.0" x="1894.81982421875" y="226.72384643554688" fill="#ffffff" width="1" outline="#000000"/>
  </node>
  <node label="rGSVIVP00009842001" id="-1772">
    <att type="string" name="canonicalName" value="GSVIVP00009842001"/>
    <att type="string" name="CELLDESIGNER_ALIAS" value="sa620"/>
    <att type="string" name="vizmap:vv10190Oxidative_phosphorylation_xml NODE_HEIGHT" value="15.0"/>
    <att type="string" name="CELLDESIGNER_NODE_TYPE" value="RNA"/>
    <att type="string" name="vizmap:vv10190Oxidative_phosphorylation_xml NODE_WIDTH" value="130.0"/>
    <att type="string" name="vizmap:vv10190Oxidative_phosphorylation_xml_me_me NODE_HEIGHT" value="15.0"/>
    <att type="string" name="vizmap:vv10190Oxidative_phosphorylation_xml_me_me NODE_SHAPE" value="RECT"/>
    <att type="string" name="CELLDESIGNER_SPECIES" value="GSVIVP00009842001"/>
    <att type="string" name="vizmap:vv10190Oxidative_phosphorylation_xml NODE_SHAPE" value="RECT"/>
    <att type="string" name="vizmap:vv10190Oxidative_phosphorylation_xml_me_me NODE_WIDTH" value="130.0"/>
    <att type="string" name="vizmap:vv10190Oxidative_phosphorylation_xml NODE_FILL_COLOR" value="java.awt.Color[r=255,g=255,b=255]"/>
    <graphics type="RECTANGLE" h="15.0" w="150.0" x="1894.81982421875" y="210.61500549316406" fill="#ffffff" width="1" outline="#000000"/>
  </node>
  <node label="rGSVIVP00019273001" id="-1771">
    <att type="string" name="canonicalName" value="GSVIVP00019273001"/>
    <att type="string" name="CELLDESIGNER_ALIAS" value="sa622"/>
    <att type="string" name="vizmap:vv10190Oxidative_phosphorylation_xml NODE_HEIGHT" value="15.0"/>
    <att type="string" name="CELLDESIGNER_NODE_TYPE" value="RNA"/>
    <att type="string" name="vizmap:vv10190Oxidative_phosphorylation_xml NODE_WIDTH" value="130.0"/>
    <att type="string" name="vizmap:vv10190Oxidative_phosphorylation_xml_me_me NODE_HEIGHT" value="15.0"/>
    <att type="string" name="vizmap:vv10190Oxidative_phosphorylation_xml_me_me NODE_SHAPE" value="RECT"/>
    <att type="string" name="CELLDESIGNER_SPECIES" value="GSVIVP00019273001"/>
    <att type="string" name="vizmap:vv10190Oxidative_phosphorylation_xml NODE_SHAPE" value="RECT"/>
    <att type="string" name="vizmap:vv10190Oxidative_phosphorylation_xml_me_me NODE_WIDTH" value="130.0"/>
    <att type="string" name="vizmap:vv10190Oxidative_phosphorylation_xml NODE_FILL_COLOR" value="java.awt.Color[r=255,g=255,b=255]"/>
    <graphics type="RECTANGLE" h="15.0" w="150.0" x="1894.81982421875" y="194.5061492919922" fill="#ffffff" width="1" outline="#000000"/>
  </node>
  <node label="rGSVIVP00029178001" id="-1770">
    <att type="string" name="canonicalName" value="GSVIVP00029178001"/>
    <att type="string" name="CELLDESIGNER_ALIAS" value="sa624"/>
    <att type="string" name="vizmap:vv10190Oxidative_phosphorylation_xml NODE_HEIGHT" value="15.0"/>
    <att type="string" name="CELLDESIGNER_NODE_TYPE" value="RNA"/>
    <att type="string" name="vizmap:vv10190Oxidative_phosphorylation_xml NODE_WIDTH" value="130.0"/>
    <att type="string" name="vizmap:vv10190Oxidative_phosphorylation_xml_me_me NODE_HEIGHT" value="15.0"/>
    <att type="string" name="vizmap:vv10190Oxidative_phosphorylation_xml_me_me NODE_SHAPE" value="RECT"/>
    <att type="string" name="CELLDESIGNER_SPECIES" value="GSVIVP00029178001"/>
    <att type="string" name="vizmap:vv10190Oxidative_phosphorylation_xml NODE_SHAPE" value="RECT"/>
    <att type="string" name="vizmap:vv10190Oxidative_phosphorylation_xml_me_me NODE_WIDTH" value="130.0"/>
    <att type="string" name="vizmap:vv10190Oxidative_phosphorylation_xml NODE_FILL_COLOR" value="java.awt.Color[r=255,g=255,b=255]"/>
    <graphics type="RECTANGLE" h="15.0" w="150.0" x="1894.81982421875" y="178.39730834960938" fill="#ffffff" width="1" outline="#000000"/>
  </node>
  <node label="rGSVIVP00011035001" id="-1769">
    <att type="string" name="canonicalName" value="GSVIVP00011035001"/>
    <att type="string" name="CELLDESIGNER_ALIAS" value="sa626"/>
    <att type="string" name="vizmap:vv10190Oxidative_phosphorylation_xml NODE_HEIGHT" value="15.0"/>
    <att type="string" name="CELLDESIGNER_NODE_TYPE" value="RNA"/>
    <att type="string" name="vizmap:vv10190Oxidative_phosphorylation_xml NODE_WIDTH" value="130.0"/>
    <att type="string" name="vizmap:vv10190Oxidative_phosphorylation_xml_me_me NODE_HEIGHT" value="15.0"/>
    <att type="string" name="vizmap:vv10190Oxidative_phosphorylation_xml_me_me NODE_SHAPE" value="RECT"/>
    <att type="string" name="CELLDESIGNER_SPECIES" value="GSVIVP00011035001"/>
    <att type="string" name="vizmap:vv10190Oxidative_phosphorylation_xml NODE_SHAPE" value="RECT"/>
    <att type="string" name="vizmap:vv10190Oxidative_phosphorylation_xml_me_me NODE_WIDTH" value="130.0"/>
    <att type="string" name="vizmap:vv10190Oxidative_phosphorylation_xml NODE_FILL_COLOR" value="java.awt.Color[r=255,g=255,b=255]"/>
    <graphics type="RECTANGLE" h="15.0" w="150.0" x="1894.81982421875" y="162.2884521484375" fill="#ffffff" width="1" outline="#000000"/>
  </node>
  <node label="rGSVIVP00024082001" id="-1768">
    <att type="string" name="canonicalName" value="GSVIVP00024082001"/>
    <att type="string" name="CELLDESIGNER_ALIAS" value="sa628"/>
    <att type="string" name="vizmap:vv10190Oxidative_phosphorylation_xml NODE_HEIGHT" value="15.0"/>
    <att type="string" name="CELLDESIGNER_NODE_TYPE" value="RNA"/>
    <att type="string" name="vizmap:vv10190Oxidative_phosphorylation_xml NODE_WIDTH" value="130.0"/>
    <att type="string" name="vizmap:vv10190Oxidative_phosphorylation_xml_me_me NODE_HEIGHT" value="15.0"/>
    <att type="string" name="vizmap:vv10190Oxidative_phosphorylation_xml_me_me NODE_SHAPE" value="RECT"/>
    <att type="string" name="CELLDESIGNER_SPECIES" value="GSVIVP00024082001"/>
    <att type="string" name="vizmap:vv10190Oxidative_phosphorylation_xml NODE_SHAPE" value="RECT"/>
    <att type="string" name="vizmap:vv10190Oxidative_phosphorylation_xml_me_me NODE_WIDTH" value="130.0"/>
    <att type="string" name="vizmap:vv10190Oxidative_phosphorylation_xml NODE_FILL_COLOR" value="java.awt.Color[r=255,g=255,b=255]"/>
    <graphics type="RECTANGLE" h="15.0" w="150.0" x="1894.81982421875" y="146.17959594726562" fill="#ffffff" width="1" outline="#000000"/>
  </node>
  <node label="rGSVIVP00012407001" id="-1767">
    <att type="string" name="canonicalName" value="GSVIVP00012407001"/>
    <att type="string" name="CELLDESIGNER_ALIAS" value="sa630"/>
    <att type="string" name="vizmap:vv10190Oxidative_phosphorylation_xml NODE_HEIGHT" value="15.0"/>
    <att type="string" name="CELLDESIGNER_NODE_TYPE" value="RNA"/>
    <att type="string" name="vizmap:vv10190Oxidative_phosphorylation_xml NODE_WIDTH" value="130.0"/>
    <att type="string" name="vizmap:vv10190Oxidative_phosphorylation_xml_me_me NODE_HEIGHT" value="15.0"/>
    <att type="string" name="vizmap:vv10190Oxidative_phosphorylation_xml_me_me NODE_SHAPE" value="RECT"/>
    <att type="string" name="CELLDESIGNER_SPECIES" value="GSVIVP00012407001"/>
    <att type="string" name="vizmap:vv10190Oxidative_phosphorylation_xml NODE_SHAPE" value="RECT"/>
    <att type="string" name="vizmap:vv10190Oxidative_phosphorylation_xml_me_me NODE_WIDTH" value="130.0"/>
    <att type="string" name="vizmap:vv10190Oxidative_phosphorylation_xml NODE_FILL_COLOR" value="java.awt.Color[r=255,g=255,b=255]"/>
    <graphics type="RECTANGLE" h="15.0" w="150.0" x="1894.81982421875" y="130.0707550048828" fill="#ffffff" width="1" outline="#000000"/>
  </node>
  <node label="rTC53766" id="-1766">
    <att type="string" name="canonicalName" value="TC53766"/>
    <att type="string" name="CELLDESIGNER_ALIAS" value="sa632"/>
    <att type="string" name="vizmap:vv10190Oxidative_phosphorylation_xml NODE_HEIGHT" value="15.0"/>
    <att type="string" name="CELLDESIGNER_NODE_TYPE" value="RNA"/>
    <att type="string" name="vizmap:vv10190Oxidative_phosphorylation_xml NODE_WIDTH" value="130.0"/>
    <att type="string" name="vizmap:vv10190Oxidative_phosphorylation_xml_me_me NODE_HEIGHT" value="15.0"/>
    <att type="string" name="vizmap:vv10190Oxidative_phosphorylation_xml_me_me NODE_SHAPE" value="RECT"/>
    <att type="string" name="CELLDESIGNER_SPECIES" value="TC53766"/>
    <att type="string" name="vizmap:vv10190Oxidative_phosphorylation_xml NODE_SHAPE" value="RECT"/>
    <att type="string" name="vizmap:vv10190Oxidative_phosphorylation_xml_me_me NODE_WIDTH" value="130.0"/>
    <att type="string" name="vizmap:vv10190Oxidative_phosphorylation_xml NODE_FILL_COLOR" value="java.awt.Color[r=255,g=255,b=255]"/>
    <graphics type="RECTANGLE" h="15.0" w="150.0" x="1623.81982421875" y="228.62857055664062" fill="#ffffff" width="1" outline="#000000"/>
  </node>
  <node label="rGSVIVP00035266001" id="-1765">
    <att type="string" name="canonicalName" value="GSVIVP00035266001"/>
    <att type="string" name="CELLDESIGNER_ALIAS" value="sa634"/>
    <att type="string" name="vizmap:vv10190Oxidative_phosphorylation_xml NODE_HEIGHT" value="15.0"/>
    <att type="string" name="CELLDESIGNER_NODE_TYPE" value="RNA"/>
    <att type="string" name="vizmap:vv10190Oxidative_phosphorylation_xml NODE_WIDTH" value="130.0"/>
    <att type="string" name="vizmap:vv10190Oxidative_phosphorylation_xml_me_me NODE_HEIGHT" value="15.0"/>
    <att type="string" name="vizmap:vv10190Oxidative_phosphorylation_xml_me_me NODE_SHAPE" value="RECT"/>
    <att type="string" name="CELLDESIGNER_SPECIES" value="GSVIVP00035266001"/>
    <att type="string" name="vizmap:vv10190Oxidative_phosphorylation_xml NODE_SHAPE" value="RECT"/>
    <att type="string" name="vizmap:vv10190Oxidative_phosphorylation_xml_me_me NODE_WIDTH" value="130.0"/>
    <att type="string" name="vizmap:vv10190Oxidative_phosphorylation_xml NODE_FILL_COLOR" value="java.awt.Color[r=255,g=255,b=255]"/>
    <graphics type="RECTANGLE" h="15.0" w="150.0" x="1623.81982421875" y="212.35305786132812" fill="#ffffff" width="1" outline="#000000"/>
  </node>
  <node label="rTC58919" id="-1764">
    <att type="string" name="canonicalName" value="TC58919"/>
    <att type="string" name="CELLDESIGNER_ALIAS" value="sa636"/>
    <att type="string" name="vizmap:vv10190Oxidative_phosphorylation_xml NODE_HEIGHT" value="15.0"/>
    <att type="string" name="CELLDESIGNER_NODE_TYPE" value="RNA"/>
    <att type="string" name="vizmap:vv10190Oxidative_phosphorylation_xml NODE_WIDTH" value="130.0"/>
    <att type="string" name="vizmap:vv10190Oxidative_phosphorylation_xml_me_me NODE_HEIGHT" value="15.0"/>
    <att type="string" name="vizmap:vv10190Oxidative_phosphorylation_xml_me_me NODE_SHAPE" value="RECT"/>
    <att type="string" name="CELLDESIGNER_SPECIES" value="TC58919"/>
    <att type="string" name="vizmap:vv10190Oxidative_phosphorylation_xml NODE_SHAPE" value="RECT"/>
    <att type="string" name="vizmap:vv10190Oxidative_phosphorylation_xml_me_me NODE_WIDTH" value="130.0"/>
    <att type="string" name="vizmap:vv10190Oxidative_phosphorylation_xml NODE_FILL_COLOR" value="java.awt.Color[r=255,g=255,b=255]"/>
    <graphics type="RECTANGLE" h="15.0" w="150.0" x="1623.81982421875" y="196.07752990722656" fill="#ffffff" width="1" outline="#000000"/>
  </node>
  <node label="rTC70512" id="-1763">
    <att type="string" name="canonicalName" value="TC70512"/>
    <att type="string" name="CELLDESIGNER_ALIAS" value="sa638"/>
    <att type="string" name="vizmap:vv10190Oxidative_phosphorylation_xml NODE_HEIGHT" value="15.0"/>
    <att type="string" name="CELLDESIGNER_NODE_TYPE" value="RNA"/>
    <att type="string" name="vizmap:vv10190Oxidative_phosphorylation_xml NODE_WIDTH" value="130.0"/>
    <att type="string" name="vizmap:vv10190Oxidative_phosphorylation_xml_me_me NODE_HEIGHT" value="15.0"/>
    <att type="string" name="vizmap:vv10190Oxidative_phosphorylation_xml_me_me NODE_SHAPE" value="RECT"/>
    <att type="string" name="CELLDESIGNER_SPECIES" value="TC70512"/>
    <att type="string" name="vizmap:vv10190Oxidative_phosphorylation_xml NODE_SHAPE" value="RECT"/>
    <att type="string" name="vizmap:vv10190Oxidative_phosphorylation_xml_me_me NODE_WIDTH" value="130.0"/>
    <att type="string" name="vizmap:vv10190Oxidative_phosphorylation_xml NODE_FILL_COLOR" value="java.awt.Color[r=255,g=255,b=255]"/>
    <graphics type="RECTANGLE" h="15.0" w="150.0" x="1623.81982421875" y="179.80201721191406" fill="#ffffff" width="1" outline="#000000"/>
  </node>
  <node label="rTC62180" id="-1762">
    <att type="string" name="canonicalName" value="TC62180"/>
    <att type="string" name="CELLDESIGNER_ALIAS" value="sa640"/>
    <att type="string" name="vizmap:vv10190Oxidative_phosphorylation_xml NODE_HEIGHT" value="15.0"/>
    <att type="string" name="CELLDESIGNER_NODE_TYPE" value="RNA"/>
    <att type="string" name="vizmap:vv10190Oxidative_phosphorylation_xml NODE_WIDTH" value="130.0"/>
    <att type="string" name="vizmap:vv10190Oxidative_phosphorylation_xml_me_me NODE_HEIGHT" value="15.0"/>
    <att type="string" name="vizmap:vv10190Oxidative_phosphorylation_xml_me_me NODE_SHAPE" value="RECT"/>
    <att type="string" name="CELLDESIGNER_SPECIES" value="TC62180"/>
    <att type="string" name="vizmap:vv10190Oxidative_phosphorylation_xml NODE_SHAPE" value="RECT"/>
    <att type="string" name="vizmap:vv10190Oxidative_phosphorylation_xml_me_me NODE_WIDTH" value="130.0"/>
    <att type="string" name="vizmap:vv10190Oxidative_phosphorylation_xml NODE_FILL_COLOR" value="java.awt.Color[r=255,g=255,b=255]"/>
    <graphics type="RECTANGLE" h="15.0" w="150.0" x="1623.81982421875" y="163.52650451660156" fill="#ffffff" width="1" outline="#000000"/>
  </node>
  <node label="rTC69874" id="-1761">
    <att type="string" name="canonicalName" value="TC69874"/>
    <att type="string" name="CELLDESIGNER_ALIAS" value="sa642"/>
    <att type="string" name="vizmap:vv10190Oxidative_phosphorylation_xml NODE_HEIGHT" value="15.0"/>
    <att type="string" name="CELLDESIGNER_NODE_TYPE" value="RNA"/>
    <att type="string" name="vizmap:vv10190Oxidative_phosphorylation_xml NODE_WIDTH" value="130.0"/>
    <att type="string" name="vizmap:vv10190Oxidative_phosphorylation_xml_me_me NODE_HEIGHT" value="15.0"/>
    <att type="string" name="vizmap:vv10190Oxidative_phosphorylation_xml_me_me NODE_SHAPE" value="RECT"/>
    <att type="string" name="CELLDESIGNER_SPECIES" value="TC69874"/>
    <att type="string" name="vizmap:vv10190Oxidative_phosphorylation_xml NODE_SHAPE" value="RECT"/>
    <att type="string" name="vizmap:vv10190Oxidative_phosphorylation_xml_me_me NODE_WIDTH" value="130.0"/>
    <att type="string" name="vizmap:vv10190Oxidative_phosphorylation_xml NODE_FILL_COLOR" value="java.awt.Color[r=255,g=255,b=255]"/>
    <graphics type="RECTANGLE" h="15.0" w="150.0" x="1623.81982421875" y="147.25099182128906" fill="#ffffff" width="1" outline="#000000"/>
  </node>
  <node label="rGSVIVP00011021001" id="-1760">
    <att type="string" name="canonicalName" value="GSVIVP00011021001"/>
    <att type="string" name="CELLDESIGNER_ALIAS" value="sa644"/>
    <att type="string" name="vizmap:vv10190Oxidative_phosphorylation_xml NODE_HEIGHT" value="15.0"/>
    <att type="string" name="CELLDESIGNER_NODE_TYPE" value="RNA"/>
    <att type="string" name="vizmap:vv10190Oxidative_phosphorylation_xml NODE_WIDTH" value="130.0"/>
    <att type="string" name="vizmap:vv10190Oxidative_phosphorylation_xml_me_me NODE_HEIGHT" value="15.0"/>
    <att type="string" name="vizmap:vv10190Oxidative_phosphorylation_xml_me_me NODE_SHAPE" value="RECT"/>
    <att type="string" name="CELLDESIGNER_SPECIES" value="GSVIVP00011021001"/>
    <att type="string" name="vizmap:vv10190Oxidative_phosphorylation_xml NODE_SHAPE" value="RECT"/>
    <att type="string" name="vizmap:vv10190Oxidative_phosphorylation_xml_me_me NODE_WIDTH" value="130.0"/>
    <att type="string" name="vizmap:vv10190Oxidative_phosphorylation_xml NODE_FILL_COLOR" value="java.awt.Color[r=255,g=255,b=255]"/>
    <graphics type="RECTANGLE" h="15.0" w="150.0" x="818.8198852539062" y="797.764892578125" fill="#ffffff" width="1" outline="#000000"/>
  </node>
  <node label="rGSVIVP00011023001" id="-1759">
    <att type="string" name="canonicalName" value="GSVIVP00011023001"/>
    <att type="string" name="CELLDESIGNER_ALIAS" value="sa646"/>
    <att type="string" name="vizmap:vv10190Oxidative_phosphorylation_xml NODE_HEIGHT" value="15.0"/>
    <att type="string" name="CELLDESIGNER_NODE_TYPE" value="RNA"/>
    <att type="string" name="vizmap:vv10190Oxidative_phosphorylation_xml NODE_WIDTH" value="130.0"/>
    <att type="string" name="vizmap:vv10190Oxidative_phosphorylation_xml_me_me NODE_HEIGHT" value="15.0"/>
    <att type="string" name="vizmap:vv10190Oxidative_phosphorylation_xml_me_me NODE_SHAPE" value="RECT"/>
    <att type="string" name="CELLDESIGNER_SPECIES" value="GSVIVP00011023001"/>
    <att type="string" name="vizmap:vv10190Oxidative_phosphorylation_xml NODE_SHAPE" value="RECT"/>
    <att type="string" name="vizmap:vv10190Oxidative_phosphorylation_xml_me_me NODE_WIDTH" value="130.0"/>
    <att type="string" name="vizmap:vv10190Oxidative_phosphorylation_xml NODE_FILL_COLOR" value="java.awt.Color[r=255,g=255,b=255]"/>
    <graphics type="RECTANGLE" h="15.0" w="150.0" x="818.8198852539062" y="781.656005859375" fill="#ffffff" width="1" outline="#000000"/>
  </node>
  <node label="rGSVIVP00004991001" id="-1758">
    <att type="string" name="canonicalName" value="GSVIVP00004991001"/>
    <att type="string" name="CELLDESIGNER_ALIAS" value="sa648"/>
    <att type="string" name="vizmap:vv10190Oxidative_phosphorylation_xml NODE_HEIGHT" value="15.0"/>
    <att type="string" name="CELLDESIGNER_NODE_TYPE" value="RNA"/>
    <att type="string" name="vizmap:vv10190Oxidative_phosphorylation_xml NODE_WIDTH" value="130.0"/>
    <att type="string" name="vizmap:vv10190Oxidative_phosphorylation_xml_me_me NODE_HEIGHT" value="15.0"/>
    <att type="string" name="vizmap:vv10190Oxidative_phosphorylation_xml_me_me NODE_SHAPE" value="RECT"/>
    <att type="string" name="CELLDESIGNER_SPECIES" value="GSVIVP00004991001"/>
    <att type="string" name="vizmap:vv10190Oxidative_phosphorylation_xml NODE_SHAPE" value="RECT"/>
    <att type="string" name="vizmap:vv10190Oxidative_phosphorylation_xml_me_me NODE_WIDTH" value="130.0"/>
    <att type="string" name="vizmap:vv10190Oxidative_phosphorylation_xml NODE_FILL_COLOR" value="java.awt.Color[r=255,g=255,b=255]"/>
    <graphics type="RECTANGLE" h="15.0" w="150.0" x="818.8198852539062" y="765.5471801757812" fill="#ffffff" width="1" outline="#000000"/>
  </node>
  <node label="rGSVIVP00011026001" id="-1757">
    <att type="string" name="canonicalName" value="GSVIVP00011026001"/>
    <att type="string" name="CELLDESIGNER_ALIAS" value="sa650"/>
    <att type="string" name="vizmap:vv10190Oxidative_phosphorylation_xml NODE_HEIGHT" value="15.0"/>
    <att type="string" name="CELLDESIGNER_NODE_TYPE" value="RNA"/>
    <att type="string" name="vizmap:vv10190Oxidative_phosphorylation_xml NODE_WIDTH" value="130.0"/>
    <att type="string" name="vizmap:vv10190Oxidative_phosphorylation_xml_me_me NODE_HEIGHT" value="15.0"/>
    <att type="string" name="vizmap:vv10190Oxidative_phosphorylation_xml_me_me NODE_SHAPE" value="RECT"/>
    <att type="string" name="CELLDESIGNER_SPECIES" value="GSVIVP00011026001"/>
    <att type="string" name="vizmap:vv10190Oxidative_phosphorylation_xml NODE_SHAPE" value="RECT"/>
    <att type="string" name="vizmap:vv10190Oxidative_phosphorylation_xml_me_me NODE_WIDTH" value="130.0"/>
    <att type="string" name="vizmap:vv10190Oxidative_phosphorylation_xml NODE_FILL_COLOR" value="java.awt.Color[r=255,g=255,b=255]"/>
    <graphics type="RECTANGLE" h="15.0" w="150.0" x="818.8198852539062" y="749.4382934570312" fill="#ffffff" width="1" outline="#000000"/>
  </node>
  <node label="rGSVIVP00006809001" id="-1756">
    <att type="string" name="canonicalName" value="GSVIVP00006809001"/>
    <att type="string" name="CELLDESIGNER_ALIAS" value="sa652"/>
    <att type="string" name="vizmap:vv10190Oxidative_phosphorylation_xml NODE_HEIGHT" value="15.0"/>
    <att type="string" name="CELLDESIGNER_NODE_TYPE" value="RNA"/>
    <att type="string" name="vizmap:vv10190Oxidative_phosphorylation_xml NODE_WIDTH" value="130.0"/>
    <att type="string" name="vizmap:vv10190Oxidative_phosphorylation_xml_me_me NODE_HEIGHT" value="15.0"/>
    <att type="string" name="vizmap:vv10190Oxidative_phosphorylation_xml_me_me NODE_SHAPE" value="RECT"/>
    <att type="string" name="CELLDESIGNER_SPECIES" value="GSVIVP00006809001"/>
    <att type="string" name="vizmap:vv10190Oxidative_phosphorylation_xml NODE_SHAPE" value="RECT"/>
    <att type="string" name="vizmap:vv10190Oxidative_phosphorylation_xml_me_me NODE_WIDTH" value="130.0"/>
    <att type="string" name="vizmap:vv10190Oxidative_phosphorylation_xml NODE_FILL_COLOR" value="java.awt.Color[r=255,g=255,b=255]"/>
    <graphics type="RECTANGLE" h="15.0" w="150.0" x="818.8198852539062" y="733.3294677734375" fill="#ffffff" width="1" outline="#000000"/>
  </node>
  <node label="rGSVIVP00008488001" id="-1755">
    <att type="string" name="canonicalName" value="GSVIVP00008488001"/>
    <att type="string" name="CELLDESIGNER_ALIAS" value="sa654"/>
    <att type="string" name="vizmap:vv10190Oxidative_phosphorylation_xml NODE_HEIGHT" value="15.0"/>
    <att type="string" name="CELLDESIGNER_NODE_TYPE" value="RNA"/>
    <att type="string" name="vizmap:vv10190Oxidative_phosphorylation_xml NODE_WIDTH" value="130.0"/>
    <att type="string" name="vizmap:vv10190Oxidative_phosphorylation_xml_me_me NODE_HEIGHT" value="15.0"/>
    <att type="string" name="vizmap:vv10190Oxidative_phosphorylation_xml_me_me NODE_SHAPE" value="RECT"/>
    <att type="string" name="CELLDESIGNER_SPECIES" value="GSVIVP00008488001"/>
    <att type="string" name="vizmap:vv10190Oxidative_phosphorylation_xml NODE_SHAPE" value="RECT"/>
    <att type="string" name="vizmap:vv10190Oxidative_phosphorylation_xml_me_me NODE_WIDTH" value="130.0"/>
    <att type="string" name="vizmap:vv10190Oxidative_phosphorylation_xml NODE_FILL_COLOR" value="java.awt.Color[r=255,g=255,b=255]"/>
    <graphics type="RECTANGLE" h="15.0" w="150.0" x="818.8198852539062" y="717.2206420898438" fill="#ffffff" width="1" outline="#000000"/>
  </node>
  <node label="rCB345810" id="-1754">
    <att type="string" name="canonicalName" value="CB345810"/>
    <att type="string" name="CELLDESIGNER_ALIAS" value="sa656"/>
    <att type="string" name="vizmap:vv10190Oxidative_phosphorylation_xml NODE_HEIGHT" value="15.0"/>
    <att type="string" name="CELLDESIGNER_NODE_TYPE" value="RNA"/>
    <att type="string" name="vizmap:vv10190Oxidative_phosphorylation_xml NODE_WIDTH" value="130.0"/>
    <att type="string" name="vizmap:vv10190Oxidative_phosphorylation_xml_me_me NODE_HEIGHT" value="15.0"/>
    <att type="string" name="vizmap:vv10190Oxidative_phosphorylation_xml_me_me NODE_SHAPE" value="RECT"/>
    <att type="string" name="CELLDESIGNER_SPECIES" value="CB345810"/>
    <att type="string" name="vizmap:vv10190Oxidative_phosphorylation_xml NODE_SHAPE" value="RECT"/>
    <att type="string" name="vizmap:vv10190Oxidative_phosphorylation_xml_me_me NODE_WIDTH" value="130.0"/>
    <att type="string" name="vizmap:vv10190Oxidative_phosphorylation_xml NODE_FILL_COLOR" value="java.awt.Color[r=255,g=255,b=255]"/>
    <graphics type="RECTANGLE" h="15.0" w="150.0" x="818.8198852539062" y="701.1117553710938" fill="#ffffff" width="1" outline="#000000"/>
  </node>
  <node label="rGSVIVP00035660001" id="-1753">
    <att type="string" name="canonicalName" value="GSVIVP00035660001"/>
    <att type="string" name="CELLDESIGNER_ALIAS" value="sa658"/>
    <att type="string" name="vizmap:vv10190Oxidative_phosphorylation_xml NODE_HEIGHT" value="15.0"/>
    <att type="string" name="CELLDESIGNER_NODE_TYPE" value="RNA"/>
    <att type="string" name="vizmap:vv10190Oxidative_phosphorylation_xml NODE_WIDTH" value="130.0"/>
    <att type="string" name="vizmap:vv10190Oxidative_phosphorylation_xml_me_me NODE_HEIGHT" value="15.0"/>
    <att type="string" name="vizmap:vv10190Oxidative_phosphorylation_xml_me_me NODE_SHAPE" value="RECT"/>
    <att type="string" name="CELLDESIGNER_SPECIES" value="GSVIVP00035660001"/>
    <att type="string" name="vizmap:vv10190Oxidative_phosphorylation_xml NODE_SHAPE" value="RECT"/>
    <att type="string" name="vizmap:vv10190Oxidative_phosphorylation_xml_me_me NODE_WIDTH" value="130.0"/>
    <att type="string" name="vizmap:vv10190Oxidative_phosphorylation_xml NODE_FILL_COLOR" value="java.awt.Color[r=255,g=255,b=255]"/>
    <graphics type="RECTANGLE" h="15.0" w="150.0" x="818.8198852539062" y="685.0029296875" fill="#ffffff" width="1" outline="#000000"/>
  </node>
  <node label="rGSVIVP00011024001" id="-1752">
    <att type="string" name="canonicalName" value="GSVIVP00011024001"/>
    <att type="string" name="CELLDESIGNER_ALIAS" value="sa660"/>
    <att type="string" name="vizmap:vv10190Oxidative_phosphorylation_xml NODE_HEIGHT" value="15.0"/>
    <att type="string" name="CELLDESIGNER_NODE_TYPE" value="RNA"/>
    <att type="string" name="vizmap:vv10190Oxidative_phosphorylation_xml NODE_WIDTH" value="130.0"/>
    <att type="string" name="vizmap:vv10190Oxidative_phosphorylation_xml_me_me NODE_HEIGHT" value="15.0"/>
    <att type="string" name="vizmap:vv10190Oxidative_phosphorylation_xml_me_me NODE_SHAPE" value="RECT"/>
    <att type="string" name="CELLDESIGNER_SPECIES" value="GSVIVP00011024001"/>
    <att type="string" name="vizmap:vv10190Oxidative_phosphorylation_xml NODE_SHAPE" value="RECT"/>
    <att type="string" name="vizmap:vv10190Oxidative_phosphorylation_xml_me_me NODE_WIDTH" value="130.0"/>
    <att type="string" name="vizmap:vv10190Oxidative_phosphorylation_xml NODE_FILL_COLOR" value="java.awt.Color[r=255,g=255,b=255]"/>
    <graphics type="RECTANGLE" h="15.0" w="150.0" x="818.8198852539062" y="668.89404296875" fill="#ffffff" width="1" outline="#000000"/>
  </node>
  <node label="rGSVIVP00001798001" id="-1751">
    <att type="string" name="canonicalName" value="GSVIVP00001798001"/>
    <att type="string" name="CELLDESIGNER_ALIAS" value="sa662"/>
    <att type="string" name="vizmap:vv10190Oxidative_phosphorylation_xml NODE_HEIGHT" value="15.0"/>
    <att type="string" name="CELLDESIGNER_NODE_TYPE" value="RNA"/>
    <att type="string" name="vizmap:vv10190Oxidative_phosphorylation_xml NODE_WIDTH" value="130.0"/>
    <att type="string" name="vizmap:vv10190Oxidative_phosphorylation_xml_me_me NODE_HEIGHT" value="15.0"/>
    <att type="string" name="vizmap:vv10190Oxidative_phosphorylation_xml_me_me NODE_SHAPE" value="RECT"/>
    <att type="string" name="CELLDESIGNER_SPECIES" value="GSVIVP00001798001"/>
    <att type="string" name="vizmap:vv10190Oxidative_phosphorylation_xml NODE_SHAPE" value="RECT"/>
    <att type="string" name="vizmap:vv10190Oxidative_phosphorylation_xml_me_me NODE_WIDTH" value="130.0"/>
    <att type="string" name="vizmap:vv10190Oxidative_phosphorylation_xml NODE_FILL_COLOR" value="java.awt.Color[r=255,g=255,b=255]"/>
    <graphics type="RECTANGLE" h="15.0" w="150.0" x="818.8198852539062" y="652.7852172851562" fill="#ffffff" width="1" outline="#000000"/>
  </node>
  <node label="rGSVIVP00005137001" id="-1750">
    <att type="string" name="canonicalName" value="GSVIVP00005137001"/>
    <att type="string" name="CELLDESIGNER_ALIAS" value="sa664"/>
[truncated: 351,499 more chars]
