# Supplementary material for: Proteomic analysis of shoot tissue during photoperiod induced growth cessation in V. riparia Michx. grapevines
Source: Proteome Sci. 2010 Aug 12;8:44. doi: 10.1186/1477-5956-8-44 (PMC2929227; doi:10.1186/1477-5956-8-44)
Supplement: Additional file 2 — Cytoscape session containing the VitisNet molecular networks with proteins presenting outstanding evolution between LD and SD. The session contains a subset of 15 VitisNet molecular networksshowing differential LD and SD protein expression. Tutorial for using VitisNet in Cytoscape can be obtained at http://vitis-dormancy.sdstate.org. [file 1477-5956-8-44-S2.ZIP › CytoscapeSession-2010_06_02-09_46/vv10271Methionine_metabolism.xml.me.xgmml]

<?xml version="1.0" encoding="UTF-8" standalone="yes"?>
<graph label="vv10271Methionine_metabolism.xml.me" xmlns:dc="http://purl.org/dc/elements/1.1/" xmlns:xlink="http://www.w3.org/1999/xlink" xmlns:rdf="http://www.w3.org/1999/02/22-rdf-syntax-ns#" xmlns:cy="http://www.cytoscape.org" xmlns="http://www.cs.rpi.edu/XGMML"  directed="1">
  <att name="documentVersion" value="1.1"/>
  <att name="networkMetadata">
    <rdf:RDF>
      <rdf:Description rdf:about="http://www.cytoscape.org/">
        <dc:type>Protein-Protein Interaction</dc:type>
        <dc:description>N/A</dc:description>
        <dc:identifier>N/A</dc:identifier>
        <dc:date>2010-06-02 09:46:13</dc:date>
        <dc:title>vv10271Methionine_metabolism.xml.me</dc:title>
        <dc:source>http://www.cytoscape.org/</dc:source>
        <dc:format>Cytoscape-XGMML</dc:format>
      </rdf:Description>
    </rdf:RDF>
  </att>
  <att type="string" name="backgroundColor" value="#ffffff"/>
  <att type="real" name="GRAPH_VIEW_ZOOM" value="0.5869419679318004"/>
  <att type="real" name="GRAPH_VIEW_CENTER_X" value="729.6557001298905"/>
  <att type="real" name="GRAPH_VIEW_CENTER_Y" value="442.9813552270105"/>
  <node label="re90119STATE_TRANSITION" id="-774">
    <att type="string" name="canonicalName" value="re90119STATE_TRANSITION"/>
    <att type="string" name="vizmap:vv10271Methionine_metabolism_xml_me NODE_WIDTH" value="10.0"/>
    <att type="string" name="vizmap:vv10271Methionine_metabolism_xml NODE_WIDTH" value="10.0"/>
    <att type="string" name="vizmap:vv10271Methionine_metabolism_xml NODE_FILL_COLOR" value="java.awt.Color[r=255,g=255,b=255]"/>
    <att type="string" name="CELLDESIGNER_NODE_TYPE" value="STATE_TRANSITION"/>
    <att type="string" name="vizmap:vv10271Methionine_metabolism_xml NODE_SHAPE" value="TRIANGLE"/>
    <att type="string" name="vizmap:vv10271Methionine_metabolism_xml_me NODE_SHAPE" value="TRIANGLE"/>
    <att type="string" name="vizmap:vv10271Methionine_metabolism_xml NODE_HEIGHT" value="10.0"/>
    <att type="string" name="CELLDESIGNER_REACTION" value="re90119STATE_TRANSITION"/>
    <att type="string" name="vizmap:vv10271Methionine_metabolism_xml_me NODE_HEIGHT" value="10.0"/>
    <graphics type="TRIANGLE" h="10.0" w="10.0" x="1111.25" y="448.125" fill="#ffffff" width="1" outline="#000000"/>
  </node>
  <node label="re90118STATE_TRANSITION" id="-773">
    <att type="string" name="canonicalName" value="re90118STATE_TRANSITION"/>
    <att type="string" name="vizmap:vv10271Methionine_metabolism_xml_me NODE_WIDTH" value="10.0"/>
    <att type="string" name="vizmap:vv10271Methionine_metabolism_xml NODE_WIDTH" value="10.0"/>
    <att type="string" name="vizmap:vv10271Methionine_metabolism_xml NODE_FILL_COLOR" value="java.awt.Color[r=255,g=255,b=255]"/>
    <att type="string" name="CELLDESIGNER_NODE_TYPE" value="STATE_TRANSITION"/>
    <att type="string" name="vizmap:vv10271Methionine_metabolism_xml NODE_SHAPE" value="TRIANGLE"/>
    <att type="string" name="vizmap:vv10271Methionine_metabolism_xml_me NODE_SHAPE" value="TRIANGLE"/>
    <att type="string" name="vizmap:vv10271Methionine_metabolism_xml NODE_HEIGHT" value="10.0"/>
    <att type="string" name="CELLDESIGNER_REACTION" value="re90118STATE_TRANSITION"/>
    <att type="string" name="vizmap:vv10271Methionine_metabolism_xml_me NODE_HEIGHT" value="10.0"/>
    <graphics type="TRIANGLE" h="10.0" w="10.0" x="1074.75" y="480.625" fill="#ffffff" width="1" outline="#000000"/>
  </node>
  <node label="re90117STATE_TRANSITION" id="-772">
    <att type="string" name="canonicalName" value="re90117STATE_TRANSITION"/>
    <att type="string" name="vizmap:vv10271Methionine_metabolism_xml_me NODE_WIDTH" value="10.0"/>
    <att type="string" name="vizmap:vv10271Methionine_metabolism_xml NODE_WIDTH" value="10.0"/>
    <att type="string" name="vizmap:vv10271Methionine_metabolism_xml NODE_FILL_COLOR" value="java.awt.Color[r=255,g=255,b=255]"/>
    <att type="string" name="CELLDESIGNER_NODE_TYPE" value="STATE_TRANSITION"/>
    <att type="string" name="vizmap:vv10271Methionine_metabolism_xml NODE_SHAPE" value="TRIANGLE"/>
    <att type="string" name="vizmap:vv10271Methionine_metabolism_xml_me NODE_SHAPE" value="TRIANGLE"/>
    <att type="string" name="vizmap:vv10271Methionine_metabolism_xml NODE_HEIGHT" value="10.0"/>
    <att type="string" name="CELLDESIGNER_REACTION" value="re90117STATE_TRANSITION"/>
    <att type="string" name="vizmap:vv10271Methionine_metabolism_xml_me NODE_HEIGHT" value="10.0"/>
    <graphics type="TRIANGLE" h="10.0" w="10.0" x="1038.25" y="504.875" fill="#ffffff" width="1" outline="#000000"/>
  </node>
  <node label="re90099" id="-771">
    <att type="string" name="canonicalName" value="re90099"/>
    <att type="string" name="vizmap:vv10271Methionine_metabolism_xml_me NODE_WIDTH" value="10.0"/>
    <att type="string" name="vizmap:vv10271Methionine_metabolism_xml NODE_WIDTH" value="10.0"/>
    <att type="string" name="vizmap:vv10271Methionine_metabolism_xml NODE_FILL_COLOR" value="java.awt.Color[r=255,g=255,b=255]"/>
    <att type="string" name="CELLDESIGNER_NODE_TYPE" value="STATE_TRANSITION"/>
    <att type="string" name="vizmap:vv10271Methionine_metabolism_xml NODE_SHAPE" value="TRIANGLE"/>
    <att type="string" name="vizmap:vv10271Methionine_metabolism_xml_me NODE_SHAPE" value="TRIANGLE"/>
    <att type="string" name="vizmap:vv10271Methionine_metabolism_xml NODE_HEIGHT" value="10.0"/>
    <att type="string" name="CELLDESIGNER_REACTION" value="re90099"/>
    <att type="string" name="vizmap:vv10271Methionine_metabolism_xml_me NODE_HEIGHT" value="10.0"/>
    <graphics type="TRIANGLE" h="10.0" w="10.0" x="1172.5" y="646.25" fill="#ffffff" width="1" outline="#000000"/>
  </node>
  <node label="re90098" id="-770">
    <att type="string" name="canonicalName" value="re90098"/>
    <att type="string" name="vizmap:vv10271Methionine_metabolism_xml_me NODE_WIDTH" value="10.0"/>
    <att type="string" name="vizmap:vv10271Methionine_metabolism_xml NODE_WIDTH" value="10.0"/>
    <att type="string" name="vizmap:vv10271Methionine_metabolism_xml NODE_FILL_COLOR" value="java.awt.Color[r=255,g=255,b=255]"/>
    <att type="string" name="CELLDESIGNER_NODE_TYPE" value="STATE_TRANSITION"/>
    <att type="string" name="vizmap:vv10271Methionine_metabolism_xml NODE_SHAPE" value="TRIANGLE"/>
    <att type="string" name="vizmap:vv10271Methionine_metabolism_xml_me NODE_SHAPE" value="TRIANGLE"/>
    <att type="string" name="vizmap:vv10271Methionine_metabolism_xml NODE_HEIGHT" value="10.0"/>
    <att type="string" name="CELLDESIGNER_REACTION" value="re90098"/>
    <att type="string" name="vizmap:vv10271Methionine_metabolism_xml_me NODE_HEIGHT" value="10.0"/>
    <graphics type="TRIANGLE" h="10.0" w="10.0" x="845.5" y="869.75" fill="#ffffff" width="1" outline="#000000"/>
  </node>
  <node label="re90097" id="-769">
    <att type="string" name="canonicalName" value="re90097"/>
    <att type="string" name="vizmap:vv10271Methionine_metabolism_xml_me NODE_WIDTH" value="10.0"/>
    <att type="string" name="vizmap:vv10271Methionine_metabolism_xml NODE_WIDTH" value="10.0"/>
    <att type="string" name="vizmap:vv10271Methionine_metabolism_xml NODE_FILL_COLOR" value="java.awt.Color[r=255,g=255,b=255]"/>
    <att type="string" name="CELLDESIGNER_NODE_TYPE" value="STATE_TRANSITION"/>
    <att type="string" name="vizmap:vv10271Methionine_metabolism_xml NODE_SHAPE" value="TRIANGLE"/>
    <att type="string" name="vizmap:vv10271Methionine_metabolism_xml_me NODE_SHAPE" value="TRIANGLE"/>
    <att type="string" name="vizmap:vv10271Methionine_metabolism_xml NODE_HEIGHT" value="10.0"/>
    <att type="string" name="CELLDESIGNER_REACTION" value="re90097"/>
    <att type="string" name="vizmap:vv10271Methionine_metabolism_xml_me NODE_HEIGHT" value="10.0"/>
    <graphics type="TRIANGLE" h="10.0" w="10.0" x="1211.5" y="579.75" fill="#ffffff" width="1" outline="#000000"/>
  </node>
  <node label="re90089STATE_TRANSITION" id="-768">
    <att type="string" name="canonicalName" value="re90089STATE_TRANSITION"/>
    <att type="string" name="vizmap:vv10271Methionine_metabolism_xml_me NODE_WIDTH" value="10.0"/>
    <att type="string" name="vizmap:vv10271Methionine_metabolism_xml NODE_WIDTH" value="10.0"/>
    <att type="string" name="vizmap:vv10271Methionine_metabolism_xml NODE_FILL_COLOR" value="java.awt.Color[r=255,g=255,b=255]"/>
    <att type="string" name="CELLDESIGNER_NODE_TYPE" value="STATE_TRANSITION"/>
    <att type="string" name="vizmap:vv10271Methionine_metabolism_xml NODE_SHAPE" value="TRIANGLE"/>
    <att type="string" name="vizmap:vv10271Methionine_metabolism_xml_me NODE_SHAPE" value="TRIANGLE"/>
    <att type="string" name="vizmap:vv10271Methionine_metabolism_xml NODE_HEIGHT" value="10.0"/>
    <att type="string" name="CELLDESIGNER_REACTION" value="re90089STATE_TRANSITION"/>
    <att type="string" name="vizmap:vv10271Methionine_metabolism_xml_me NODE_HEIGHT" value="10.0"/>
    <graphics type="TRIANGLE" h="10.0" w="10.0" x="959.25" y="572.375" fill="#ffffff" width="1" outline="#000000"/>
  </node>
  <node label="re90086STATE_TRANSITION" id="-767">
    <att type="string" name="canonicalName" value="re90086STATE_TRANSITION"/>
    <att type="string" name="vizmap:vv10271Methionine_metabolism_xml_me NODE_WIDTH" value="10.0"/>
    <att type="string" name="vizmap:vv10271Methionine_metabolism_xml NODE_WIDTH" value="10.0"/>
    <att type="string" name="vizmap:vv10271Methionine_metabolism_xml NODE_FILL_COLOR" value="java.awt.Color[r=255,g=255,b=255]"/>
    <att type="string" name="CELLDESIGNER_NODE_TYPE" value="STATE_TRANSITION"/>
    <att type="string" name="vizmap:vv10271Methionine_metabolism_xml NODE_SHAPE" value="TRIANGLE"/>
    <att type="string" name="vizmap:vv10271Methionine_metabolism_xml_me NODE_SHAPE" value="TRIANGLE"/>
    <att type="string" name="vizmap:vv10271Methionine_metabolism_xml NODE_HEIGHT" value="10.0"/>
    <att type="string" name="CELLDESIGNER_REACTION" value="re90086STATE_TRANSITION"/>
    <att type="string" name="vizmap:vv10271Methionine_metabolism_xml_me NODE_HEIGHT" value="10.0"/>
    <graphics type="TRIANGLE" h="10.0" w="10.0" x="1265.25" y="491.375" fill="#ffffff" width="1" outline="#000000"/>
  </node>
  <node label="re90083STATE_TRANSITION" id="-766">
    <att type="string" name="canonicalName" value="re90083STATE_TRANSITION"/>
    <att type="string" name="vizmap:vv10271Methionine_metabolism_xml_me NODE_WIDTH" value="10.0"/>
    <att type="string" name="vizmap:vv10271Methionine_metabolism_xml NODE_WIDTH" value="10.0"/>
    <att type="string" name="vizmap:vv10271Methionine_metabolism_xml NODE_FILL_COLOR" value="java.awt.Color[r=255,g=255,b=255]"/>
    <att type="string" name="CELLDESIGNER_NODE_TYPE" value="STATE_TRANSITION"/>
    <att type="string" name="vizmap:vv10271Methionine_metabolism_xml NODE_SHAPE" value="TRIANGLE"/>
    <att type="string" name="vizmap:vv10271Methionine_metabolism_xml_me NODE_SHAPE" value="TRIANGLE"/>
    <att type="string" name="vizmap:vv10271Methionine_metabolism_xml NODE_HEIGHT" value="10.0"/>
    <att type="string" name="CELLDESIGNER_REACTION" value="re90083STATE_TRANSITION"/>
    <att type="string" name="vizmap:vv10271Methionine_metabolism_xml_me NODE_HEIGHT" value="10.0"/>
    <graphics type="TRIANGLE" h="10.0" w="10.0" x="885.0" y="536.625" fill="#ffffff" width="1" outline="#000000"/>
  </node>
  <node label="re90076STATE_TRANSITION" id="-765">
    <att type="string" name="canonicalName" value="re90076STATE_TRANSITION"/>
    <att type="string" name="vizmap:vv10271Methionine_metabolism_xml_me NODE_WIDTH" value="10.0"/>
    <att type="string" name="vizmap:vv10271Methionine_metabolism_xml NODE_WIDTH" value="10.0"/>
    <att type="string" name="vizmap:vv10271Methionine_metabolism_xml NODE_FILL_COLOR" value="java.awt.Color[r=255,g=255,b=255]"/>
    <att type="string" name="CELLDESIGNER_NODE_TYPE" value="STATE_TRANSITION"/>
    <att type="string" name="vizmap:vv10271Methionine_metabolism_xml NODE_SHAPE" value="TRIANGLE"/>
    <att type="string" name="vizmap:vv10271Methionine_metabolism_xml_me NODE_SHAPE" value="TRIANGLE"/>
    <att type="string" name="vizmap:vv10271Methionine_metabolism_xml NODE_HEIGHT" value="10.0"/>
    <att type="string" name="CELLDESIGNER_REACTION" value="re90076STATE_TRANSITION"/>
    <att type="string" name="vizmap:vv10271Methionine_metabolism_xml_me NODE_HEIGHT" value="10.0"/>
    <graphics type="TRIANGLE" h="10.0" w="10.0" x="1189.0" y="650.125" fill="#ffffff" width="1" outline="#000000"/>
  </node>
  <node label="re90069STATE_TRANSITION" id="-764">
    <att type="string" name="canonicalName" value="re90069STATE_TRANSITION"/>
    <att type="string" name="vizmap:vv10271Methionine_metabolism_xml_me NODE_WIDTH" value="10.0"/>
    <att type="string" name="vizmap:vv10271Methionine_metabolism_xml NODE_WIDTH" value="10.0"/>
    <att type="string" name="vizmap:vv10271Methionine_metabolism_xml NODE_FILL_COLOR" value="java.awt.Color[r=255,g=255,b=255]"/>
    <att type="string" name="CELLDESIGNER_NODE_TYPE" value="STATE_TRANSITION"/>
    <att type="string" name="vizmap:vv10271Methionine_metabolism_xml NODE_SHAPE" value="TRIANGLE"/>
    <att type="string" name="vizmap:vv10271Methionine_metabolism_xml_me NODE_SHAPE" value="TRIANGLE"/>
    <att type="string" name="vizmap:vv10271Methionine_metabolism_xml NODE_HEIGHT" value="10.0"/>
    <att type="string" name="CELLDESIGNER_REACTION" value="re90069STATE_TRANSITION"/>
    <att type="string" name="vizmap:vv10271Methionine_metabolism_xml_me NODE_HEIGHT" value="10.0"/>
    <graphics type="TRIANGLE" h="10.0" w="10.0" x="1005.5" y="609.625" fill="#ffffff" width="1" outline="#000000"/>
  </node>
  <node label="re90067STATE_TRANSITION" id="-763">
    <att type="string" name="canonicalName" value="re90067STATE_TRANSITION"/>
    <att type="string" name="vizmap:vv10271Methionine_metabolism_xml_me NODE_WIDTH" value="10.0"/>
    <att type="string" name="vizmap:vv10271Methionine_metabolism_xml NODE_WIDTH" value="10.0"/>
    <att type="string" name="vizmap:vv10271Methionine_metabolism_xml NODE_FILL_COLOR" value="java.awt.Color[r=255,g=255,b=255]"/>
    <att type="string" name="CELLDESIGNER_NODE_TYPE" value="STATE_TRANSITION"/>
    <att type="string" name="vizmap:vv10271Methionine_metabolism_xml NODE_SHAPE" value="TRIANGLE"/>
    <att type="string" name="vizmap:vv10271Methionine_metabolism_xml_me NODE_SHAPE" value="TRIANGLE"/>
    <att type="string" name="vizmap:vv10271Methionine_metabolism_xml NODE_HEIGHT" value="10.0"/>
    <att type="string" name="CELLDESIGNER_REACTION" value="re90067STATE_TRANSITION"/>
    <att type="string" name="vizmap:vv10271Methionine_metabolism_xml_me NODE_HEIGHT" value="10.0"/>
    <graphics type="TRIANGLE" h="10.0" w="10.0" x="1268.5" y="552.625" fill="#ffffff" width="1" outline="#000000"/>
  </node>
  <node label="re90065STATE_TRANSITION" id="-762">
    <att type="string" name="canonicalName" value="re90065STATE_TRANSITION"/>
    <att type="string" name="vizmap:vv10271Methionine_metabolism_xml_me NODE_WIDTH" value="10.0"/>
    <att type="string" name="vizmap:vv10271Methionine_metabolism_xml NODE_WIDTH" value="10.0"/>
    <att type="string" name="vizmap:vv10271Methionine_metabolism_xml NODE_FILL_COLOR" value="java.awt.Color[r=255,g=255,b=255]"/>
    <att type="string" name="CELLDESIGNER_NODE_TYPE" value="STATE_TRANSITION"/>
    <att type="string" name="vizmap:vv10271Methionine_metabolism_xml NODE_SHAPE" value="TRIANGLE"/>
    <att type="string" name="vizmap:vv10271Methionine_metabolism_xml_me NODE_SHAPE" value="TRIANGLE"/>
    <att type="string" name="vizmap:vv10271Methionine_metabolism_xml NODE_HEIGHT" value="10.0"/>
    <att type="string" name="CELLDESIGNER_REACTION" value="re90065STATE_TRANSITION"/>
    <att type="string" name="vizmap:vv10271Methionine_metabolism_xml_me NODE_HEIGHT" value="10.0"/>
    <graphics type="TRIANGLE" h="10.0" w="10.0" x="1295.75" y="538.125" fill="#ffffff" width="1" outline="#000000"/>
  </node>
  <node label="re90057STATE_TRANSITION" id="-761">
    <att type="string" name="canonicalName" value="re90057STATE_TRANSITION"/>
    <att type="string" name="vizmap:vv10271Methionine_metabolism_xml_me NODE_WIDTH" value="10.0"/>
    <att type="string" name="vizmap:vv10271Methionine_metabolism_xml NODE_WIDTH" value="10.0"/>
    <att type="string" name="vizmap:vv10271Methionine_metabolism_xml NODE_FILL_COLOR" value="java.awt.Color[r=255,g=255,b=255]"/>
    <att type="string" name="CELLDESIGNER_NODE_TYPE" value="STATE_TRANSITION"/>
    <att type="string" name="vizmap:vv10271Methionine_metabolism_xml NODE_SHAPE" value="TRIANGLE"/>
    <att type="string" name="vizmap:vv10271Methionine_metabolism_xml_me NODE_SHAPE" value="TRIANGLE"/>
    <att type="string" name="vizmap:vv10271Methionine_metabolism_xml NODE_HEIGHT" value="10.0"/>
    <att type="string" name="CELLDESIGNER_REACTION" value="re90057STATE_TRANSITION"/>
    <att type="string" name="vizmap:vv10271Methionine_metabolism_xml_me NODE_HEIGHT" value="10.0"/>
    <graphics type="TRIANGLE" h="10.0" w="10.0" x="1251.0" y="590.625" fill="#ffffff" width="1" outline="#000000"/>
  </node>
  <node label="re90053STATE_TRANSITION" id="-760">
    <att type="string" name="canonicalName" value="re90053STATE_TRANSITION"/>
    <att type="string" name="vizmap:vv10271Methionine_metabolism_xml_me NODE_WIDTH" value="10.0"/>
    <att type="string" name="vizmap:vv10271Methionine_metabolism_xml NODE_WIDTH" value="10.0"/>
    <att type="string" name="vizmap:vv10271Methionine_metabolism_xml NODE_FILL_COLOR" value="java.awt.Color[r=255,g=255,b=255]"/>
    <att type="string" name="CELLDESIGNER_NODE_TYPE" value="STATE_TRANSITION"/>
    <att type="string" name="vizmap:vv10271Methionine_metabolism_xml NODE_SHAPE" value="TRIANGLE"/>
    <att type="string" name="vizmap:vv10271Methionine_metabolism_xml_me NODE_SHAPE" value="TRIANGLE"/>
    <att type="string" name="vizmap:vv10271Methionine_metabolism_xml NODE_HEIGHT" value="10.0"/>
    <att type="string" name="CELLDESIGNER_REACTION" value="re90053STATE_TRANSITION"/>
    <att type="string" name="vizmap:vv10271Methionine_metabolism_xml_me NODE_HEIGHT" value="10.0"/>
    <graphics type="TRIANGLE" h="10.0" w="10.0" x="1264.25" y="569.875" fill="#ffffff" width="1" outline="#000000"/>
  </node>
  <node label="re90044STATE_TRANSITION" id="-759">
    <att type="string" name="canonicalName" value="re90044STATE_TRANSITION"/>
    <att type="string" name="vizmap:vv10271Methionine_metabolism_xml_me NODE_WIDTH" value="10.0"/>
    <att type="string" name="vizmap:vv10271Methionine_metabolism_xml NODE_WIDTH" value="10.0"/>
    <att type="string" name="vizmap:vv10271Methionine_metabolism_xml NODE_FILL_COLOR" value="java.awt.Color[r=255,g=255,b=255]"/>
    <att type="string" name="CELLDESIGNER_NODE_TYPE" value="STATE_TRANSITION"/>
    <att type="string" name="vizmap:vv10271Methionine_metabolism_xml NODE_SHAPE" value="TRIANGLE"/>
    <att type="string" name="vizmap:vv10271Methionine_metabolism_xml_me NODE_SHAPE" value="TRIANGLE"/>
    <att type="string" name="vizmap:vv10271Methionine_metabolism_xml NODE_HEIGHT" value="10.0"/>
    <att type="string" name="CELLDESIGNER_REACTION" value="re90044STATE_TRANSITION"/>
    <att type="string" name="vizmap:vv10271Methionine_metabolism_xml_me NODE_HEIGHT" value="10.0"/>
    <graphics type="TRIANGLE" h="10.0" w="10.0" x="1586.5" y="217.5" fill="#ffffff" width="1" outline="#000000"/>
  </node>
  <node label="re90038STATE_TRANSITION" id="-758">
    <att type="string" name="canonicalName" value="re90038STATE_TRANSITION"/>
    <att type="string" name="vizmap:vv10271Methionine_metabolism_xml_me NODE_WIDTH" value="10.0"/>
    <att type="string" name="vizmap:vv10271Methionine_metabolism_xml NODE_WIDTH" value="10.0"/>
    <att type="string" name="vizmap:vv10271Methionine_metabolism_xml NODE_FILL_COLOR" value="java.awt.Color[r=255,g=255,b=255]"/>
    <att type="string" name="CELLDESIGNER_NODE_TYPE" value="STATE_TRANSITION"/>
    <att type="string" name="vizmap:vv10271Methionine_metabolism_xml NODE_SHAPE" value="TRIANGLE"/>
    <att type="string" name="vizmap:vv10271Methionine_metabolism_xml_me NODE_SHAPE" value="TRIANGLE"/>
    <att type="string" name="vizmap:vv10271Methionine_metabolism_xml NODE_HEIGHT" value="10.0"/>
    <att type="string" name="CELLDESIGNER_REACTION" value="re90038STATE_TRANSITION"/>
    <att type="string" name="vizmap:vv10271Methionine_metabolism_xml_me NODE_HEIGHT" value="10.0"/>
    <graphics type="TRIANGLE" h="10.0" w="10.0" x="1463.5" y="111.25" fill="#ffffff" width="1" outline="#000000"/>
  </node>
  <node label="re90014STATE_TRANSITION" id="-757">
    <att type="string" name="canonicalName" value="re90014STATE_TRANSITION"/>
    <att type="string" name="vizmap:vv10271Methionine_metabolism_xml_me NODE_WIDTH" value="10.0"/>
    <att type="string" name="vizmap:vv10271Methionine_metabolism_xml NODE_WIDTH" value="10.0"/>
    <att type="string" name="vizmap:vv10271Methionine_metabolism_xml NODE_FILL_COLOR" value="java.awt.Color[r=255,g=255,b=255]"/>
    <att type="string" name="CELLDESIGNER_NODE_TYPE" value="STATE_TRANSITION"/>
    <att type="string" name="vizmap:vv10271Methionine_metabolism_xml NODE_SHAPE" value="TRIANGLE"/>
    <att type="string" name="vizmap:vv10271Methionine_metabolism_xml_me NODE_SHAPE" value="TRIANGLE"/>
    <att type="string" name="vizmap:vv10271Methionine_metabolism_xml NODE_HEIGHT" value="10.0"/>
    <att type="string" name="CELLDESIGNER_REACTION" value="re90014STATE_TRANSITION"/>
    <att type="string" name="vizmap:vv10271Methionine_metabolism_xml_me NODE_HEIGHT" value="10.0"/>
    <graphics type="TRIANGLE" h="10.0" w="10.0" x="1213.3333740234375" y="200.8333282470703" fill="#ffffff" width="1" outline="#000000"/>
  </node>
  <node label="re90013STATE_TRANSITION" id="-756">
    <att type="string" name="canonicalName" value="re90013STATE_TRANSITION"/>
    <att type="string" name="vizmap:vv10271Methionine_metabolism_xml_me NODE_WIDTH" value="10.0"/>
    <att type="string" name="vizmap:vv10271Methionine_metabolism_xml NODE_WIDTH" value="10.0"/>
    <att type="string" name="vizmap:vv10271Methionine_metabolism_xml NODE_FILL_COLOR" value="java.awt.Color[r=255,g=255,b=255]"/>
    <att type="string" name="CELLDESIGNER_NODE_TYPE" value="STATE_TRANSITION"/>
    <att type="string" name="vizmap:vv10271Methionine_metabolism_xml NODE_SHAPE" value="TRIANGLE"/>
    <att type="string" name="vizmap:vv10271Methionine_metabolism_xml_me NODE_SHAPE" value="TRIANGLE"/>
    <att type="string" name="vizmap:vv10271Methionine_metabolism_xml NODE_HEIGHT" value="10.0"/>
    <att type="string" name="CELLDESIGNER_REACTION" value="re90013STATE_TRANSITION"/>
    <att type="string" name="vizmap:vv10271Methionine_metabolism_xml_me NODE_HEIGHT" value="10.0"/>
    <graphics type="TRIANGLE" h="10.0" w="10.0" x="411.0" y="264.375" fill="#ffffff" width="1" outline="#000000"/>
  </node>
  <node label="R01290STATE_TRANSITION" id="-755">
    <att type="string" name="canonicalName" value="R01290STATE_TRANSITION"/>
    <att type="string" name="vizmap:vv10271Methionine_metabolism_xml_me NODE_WIDTH" value="10.0"/>
    <att type="string" name="vizmap:vv10271Methionine_metabolism_xml NODE_WIDTH" value="10.0"/>
    <att type="string" name="vizmap:vv10271Methionine_metabolism_xml NODE_FILL_COLOR" value="java.awt.Color[r=255,g=255,b=255]"/>
    <att type="string" name="CELLDESIGNER_NODE_TYPE" value="STATE_TRANSITION"/>
    <att type="string" name="vizmap:vv10271Methionine_metabolism_xml NODE_SHAPE" value="TRIANGLE"/>
    <att type="string" name="vizmap:vv10271Methionine_metabolism_xml_me NODE_SHAPE" value="TRIANGLE"/>
    <att type="string" name="vizmap:vv10271Methionine_metabolism_xml NODE_HEIGHT" value="10.0"/>
    <att type="string" name="CELLDESIGNER_REACTION" value="R01290STATE_TRANSITION"/>
    <att type="string" name="vizmap:vv10271Methionine_metabolism_xml_me NODE_HEIGHT" value="10.0"/>
    <graphics type="TRIANGLE" h="10.0" w="10.0" x="313.0" y="845.6666870117188" fill="#ffffff" width="1" outline="#000000"/>
  </node>
  <node label="R04143STATE_TRANSITION" id="-754">
    <att type="string" name="canonicalName" value="R04143STATE_TRANSITION"/>
    <att type="string" name="vizmap:vv10271Methionine_metabolism_xml_me NODE_WIDTH" value="10.0"/>
    <att type="string" name="vizmap:vv10271Methionine_metabolism_xml NODE_WIDTH" value="10.0"/>
    <att type="string" name="vizmap:vv10271Methionine_metabolism_xml NODE_FILL_COLOR" value="java.awt.Color[r=255,g=255,b=255]"/>
    <att type="string" name="CELLDESIGNER_NODE_TYPE" value="STATE_TRANSITION"/>
    <att type="string" name="vizmap:vv10271Methionine_metabolism_xml NODE_SHAPE" value="TRIANGLE"/>
    <att type="string" name="vizmap:vv10271Methionine_metabolism_xml_me NODE_SHAPE" value="TRIANGLE"/>
    <att type="string" name="vizmap:vv10271Methionine_metabolism_xml NODE_HEIGHT" value="10.0"/>
    <att type="string" name="CELLDESIGNER_REACTION" value="R04143STATE_TRANSITION"/>
    <att type="string" name="vizmap:vv10271Methionine_metabolism_xml_me NODE_HEIGHT" value="10.0"/>
    <graphics type="TRIANGLE" h="10.0" w="10.0" x="1460.5" y="34.5" fill="#ffffff" width="1" outline="#000000"/>
  </node>
  <node label="R01401STATE_TRANSITION" id="-753">
    <att type="string" name="canonicalName" value="R01401STATE_TRANSITION"/>
    <att type="string" name="vizmap:vv10271Methionine_metabolism_xml_me NODE_WIDTH" value="10.0"/>
    <att type="string" name="vizmap:vv10271Methionine_metabolism_xml NODE_WIDTH" value="10.0"/>
    <att type="string" name="vizmap:vv10271Methionine_metabolism_xml NODE_FILL_COLOR" value="java.awt.Color[r=255,g=255,b=255]"/>
    <att type="string" name="CELLDESIGNER_NODE_TYPE" value="STATE_TRANSITION"/>
    <att type="string" name="vizmap:vv10271Methionine_metabolism_xml NODE_SHAPE" value="TRIANGLE"/>
    <att type="string" name="vizmap:vv10271Methionine_metabolism_xml_me NODE_SHAPE" value="TRIANGLE"/>
    <att type="string" name="vizmap:vv10271Methionine_metabolism_xml NODE_HEIGHT" value="10.0"/>
    <att type="string" name="CELLDESIGNER_REACTION" value="R01401STATE_TRANSITION"/>
    <att type="string" name="vizmap:vv10271Methionine_metabolism_xml_me NODE_HEIGHT" value="10.0"/>
    <graphics type="TRIANGLE" h="10.0" w="10.0" x="1259.5" y="64.0" fill="#ffffff" width="1" outline="#000000"/>
  </node>
  <node label="R03659STATE_TRANSITION" id="-752">
    <att type="string" name="canonicalName" value="R03659STATE_TRANSITION"/>
    <att type="string" name="vizmap:vv10271Methionine_metabolism_xml_me NODE_WIDTH" value="10.0"/>
    <att type="string" name="vizmap:vv10271Methionine_metabolism_xml NODE_WIDTH" value="10.0"/>
    <att type="string" name="vizmap:vv10271Methionine_metabolism_xml NODE_FILL_COLOR" value="java.awt.Color[r=255,g=255,b=255]"/>
    <att type="string" name="CELLDESIGNER_NODE_TYPE" value="STATE_TRANSITION"/>
    <att type="string" name="vizmap:vv10271Methionine_metabolism_xml NODE_SHAPE" value="TRIANGLE"/>
    <att type="string" name="vizmap:vv10271Methionine_metabolism_xml_me NODE_SHAPE" value="TRIANGLE"/>
    <att type="string" name="vizmap:vv10271Methionine_metabolism_xml NODE_HEIGHT" value="10.0"/>
    <att type="string" name="CELLDESIGNER_REACTION" value="R03659STATE_TRANSITION"/>
    <att type="string" name="vizmap:vv10271Methionine_metabolism_xml_me NODE_HEIGHT" value="10.0"/>
    <graphics type="TRIANGLE" h="10.0" w="10.0" x="265.5" y="398.0" fill="#ffffff" width="1" outline="#000000"/>
  </node>
  <node label="R01920STATE_TRANSITION" id="-751">
    <att type="string" name="canonicalName" value="R01920STATE_TRANSITION"/>
    <att type="string" name="vizmap:vv10271Methionine_metabolism_xml_me NODE_WIDTH" value="10.0"/>
    <att type="string" name="vizmap:vv10271Methionine_metabolism_xml NODE_WIDTH" value="10.0"/>
    <att type="string" name="vizmap:vv10271Methionine_metabolism_xml NODE_FILL_COLOR" value="java.awt.Color[r=255,g=255,b=255]"/>
    <att type="string" name="CELLDESIGNER_NODE_TYPE" value="STATE_TRANSITION"/>
    <att type="string" name="vizmap:vv10271Methionine_metabolism_xml NODE_SHAPE" value="TRIANGLE"/>
    <att type="string" name="vizmap:vv10271Methionine_metabolism_xml_me NODE_SHAPE" value="TRIANGLE"/>
    <att type="string" name="vizmap:vv10271Methionine_metabolism_xml NODE_HEIGHT" value="10.0"/>
    <att type="string" name="CELLDESIGNER_REACTION" value="R01920STATE_TRANSITION"/>
    <att type="string" name="vizmap:vv10271Methionine_metabolism_xml_me NODE_HEIGHT" value="10.0"/>
    <graphics type="TRIANGLE" h="10.0" w="10.0" x="927.0" y="45.0" fill="#ffffff" width="1" outline="#000000"/>
  </node>
  <node label="R02821STATE_TRANSITION" id="-750">
    <att type="string" name="canonicalName" value="R02821STATE_TRANSITION"/>
    <att type="string" name="vizmap:vv10271Methionine_metabolism_xml_me NODE_WIDTH" value="10.0"/>
    <att type="string" name="vizmap:vv10271Methionine_metabolism_xml NODE_WIDTH" value="10.0"/>
    <att type="string" name="vizmap:vv10271Methionine_metabolism_xml NODE_FILL_COLOR" value="java.awt.Color[r=255,g=255,b=255]"/>
    <att type="string" name="CELLDESIGNER_NODE_TYPE" value="STATE_TRANSITION"/>
    <att type="string" name="vizmap:vv10271Methionine_metabolism_xml NODE_SHAPE" value="TRIANGLE"/>
    <att type="string" name="vizmap:vv10271Methionine_metabolism_xml_me NODE_SHAPE" value="TRIANGLE"/>
    <att type="string" name="vizmap:vv10271Methionine_metabolism_xml NODE_HEIGHT" value="10.0"/>
    <att type="string" name="CELLDESIGNER_REACTION" value="R02821STATE_TRANSITION"/>
    <att type="string" name="vizmap:vv10271Methionine_metabolism_xml_me NODE_HEIGHT" value="10.0"/>
    <graphics type="TRIANGLE" h="10.0" w="10.0" x="507.0" y="622.0" fill="#ffffff" width="1" outline="#000000"/>
  </node>
  <node label="R00177STATE_TRANSITION" id="-749">
    <att type="string" name="canonicalName" value="R00177STATE_TRANSITION"/>
    <att type="string" name="vizmap:vv10271Methionine_metabolism_xml_me NODE_WIDTH" value="10.0"/>
    <att type="string" name="vizmap:vv10271Methionine_metabolism_xml NODE_WIDTH" value="10.0"/>
    <att type="string" name="vizmap:vv10271Methionine_metabolism_xml NODE_FILL_COLOR" value="java.awt.Color[r=255,g=255,b=255]"/>
    <att type="string" name="CELLDESIGNER_NODE_TYPE" value="STATE_TRANSITION"/>
    <att type="string" name="vizmap:vv10271Methionine_metabolism_xml NODE_SHAPE" value="TRIANGLE"/>
    <att type="string" name="vizmap:vv10271Methionine_metabolism_xml_me NODE_SHAPE" value="TRIANGLE"/>
    <att type="string" name="vizmap:vv10271Methionine_metabolism_xml NODE_HEIGHT" value="10.0"/>
    <att type="string" name="CELLDESIGNER_REACTION" value="R00177STATE_TRANSITION"/>
    <att type="string" name="vizmap:vv10271Methionine_metabolism_xml_me NODE_HEIGHT" value="10.0"/>
    <graphics type="TRIANGLE" h="10.0" w="10.0" x="834.0" y="398.5" fill="#ffffff" width="1" outline="#000000"/>
  </node>
  <node label="R04405STATE_TRANSITION" id="-748">
    <att type="string" name="canonicalName" value="R04405STATE_TRANSITION"/>
    <att type="string" name="vizmap:vv10271Methionine_metabolism_xml_me NODE_WIDTH" value="10.0"/>
    <att type="string" name="vizmap:vv10271Methionine_metabolism_xml NODE_WIDTH" value="10.0"/>
    <att type="string" name="vizmap:vv10271Methionine_metabolism_xml NODE_FILL_COLOR" value="java.awt.Color[r=255,g=255,b=255]"/>
    <att type="string" name="CELLDESIGNER_NODE_TYPE" value="STATE_TRANSITION"/>
    <att type="string" name="vizmap:vv10271Methionine_metabolism_xml NODE_SHAPE" value="TRIANGLE"/>
    <att type="string" name="vizmap:vv10271Methionine_metabolism_xml_me NODE_SHAPE" value="TRIANGLE"/>
    <att type="string" name="vizmap:vv10271Methionine_metabolism_xml NODE_HEIGHT" value="10.0"/>
    <att type="string" name="CELLDESIGNER_REACTION" value="R04405STATE_TRANSITION"/>
    <att type="string" name="vizmap:vv10271Methionine_metabolism_xml_me NODE_HEIGHT" value="10.0"/>
    <graphics type="TRIANGLE" h="10.0" w="10.0" x="507.0" y="622.0" fill="#ffffff" width="1" outline="#000000"/>
  </node>
  <node label="R03940STATE_TRANSITION" id="-747">
    <att type="string" name="canonicalName" value="R03940STATE_TRANSITION"/>
    <att type="string" name="vizmap:vv10271Methionine_metabolism_xml_me NODE_WIDTH" value="10.0"/>
    <att type="string" name="vizmap:vv10271Methionine_metabolism_xml NODE_WIDTH" value="10.0"/>
    <att type="string" name="vizmap:vv10271Methionine_metabolism_xml NODE_FILL_COLOR" value="java.awt.Color[r=255,g=255,b=255]"/>
    <att type="string" name="CELLDESIGNER_NODE_TYPE" value="STATE_TRANSITION"/>
    <att type="string" name="vizmap:vv10271Methionine_metabolism_xml NODE_SHAPE" value="TRIANGLE"/>
    <att type="string" name="vizmap:vv10271Methionine_metabolism_xml_me NODE_SHAPE" value="TRIANGLE"/>
    <att type="string" name="vizmap:vv10271Methionine_metabolism_xml NODE_HEIGHT" value="10.0"/>
    <att type="string" name="CELLDESIGNER_REACTION" value="R03940STATE_TRANSITION"/>
    <att type="string" name="vizmap:vv10271Methionine_metabolism_xml_me NODE_HEIGHT" value="10.0"/>
    <graphics type="TRIANGLE" h="10.0" w="10.0" x="15.5" y="371.5" fill="#ffffff" width="1" outline="#000000"/>
  </node>
  <node label="R07363STATE_TRANSITION" id="-746">
    <att type="string" name="canonicalName" value="R07363STATE_TRANSITION"/>
    <att type="string" name="vizmap:vv10271Methionine_metabolism_xml_me NODE_WIDTH" value="10.0"/>
    <att type="string" name="vizmap:vv10271Methionine_metabolism_xml NODE_WIDTH" value="10.0"/>
    <att type="string" name="vizmap:vv10271Methionine_metabolism_xml NODE_FILL_COLOR" value="java.awt.Color[r=255,g=255,b=255]"/>
    <att type="string" name="CELLDESIGNER_NODE_TYPE" value="STATE_TRANSITION"/>
    <att type="string" name="vizmap:vv10271Methionine_metabolism_xml NODE_SHAPE" value="TRIANGLE"/>
    <att type="string" name="vizmap:vv10271Methionine_metabolism_xml_me NODE_SHAPE" value="TRIANGLE"/>
    <att type="string" name="vizmap:vv10271Methionine_metabolism_xml NODE_HEIGHT" value="10.0"/>
    <att type="string" name="CELLDESIGNER_REACTION" value="R07363STATE_TRANSITION"/>
    <att type="string" name="vizmap:vv10271Methionine_metabolism_xml_me NODE_HEIGHT" value="10.0"/>
    <graphics type="TRIANGLE" h="10.0" w="10.0" x="11.5" y="153.5" fill="#ffffff" width="1" outline="#000000"/>
  </node>
  <node label="R01287STATE_TRANSITION" id="-745">
    <att type="string" name="canonicalName" value="R01287STATE_TRANSITION"/>
    <att type="string" name="vizmap:vv10271Methionine_metabolism_xml_me NODE_WIDTH" value="10.0"/>
    <att type="string" name="vizmap:vv10271Methionine_metabolism_xml NODE_WIDTH" value="10.0"/>
    <att type="string" name="vizmap:vv10271Methionine_metabolism_xml NODE_FILL_COLOR" value="java.awt.Color[r=255,g=255,b=255]"/>
    <att type="string" name="CELLDESIGNER_NODE_TYPE" value="STATE_TRANSITION"/>
    <att type="string" name="vizmap:vv10271Methionine_metabolism_xml NODE_SHAPE" value="TRIANGLE"/>
    <att type="string" name="vizmap:vv10271Methionine_metabolism_xml_me NODE_SHAPE" value="TRIANGLE"/>
    <att type="string" name="vizmap:vv10271Methionine_metabolism_xml NODE_HEIGHT" value="10.0"/>
    <att type="string" name="CELLDESIGNER_REACTION" value="R01287STATE_TRANSITION"/>
    <att type="string" name="vizmap:vv10271Methionine_metabolism_xml_me NODE_HEIGHT" value="10.0"/>
    <graphics type="TRIANGLE" h="10.0" w="10.0" x="354.0" y="782.5" fill="#ffffff" width="1" outline="#000000"/>
  </node>
  <node label="R00178STATE_TRANSITION" id="-744">
    <att type="string" name="canonicalName" value="R00178STATE_TRANSITION"/>
    <att type="string" name="vizmap:vv10271Methionine_metabolism_xml_me NODE_WIDTH" value="10.0"/>
    <att type="string" name="vizmap:vv10271Methionine_metabolism_xml NODE_WIDTH" value="10.0"/>
    <att type="string" name="vizmap:vv10271Methionine_metabolism_xml NODE_FILL_COLOR" value="java.awt.Color[r=255,g=255,b=255]"/>
    <att type="string" name="CELLDESIGNER_NODE_TYPE" value="STATE_TRANSITION"/>
    <att type="string" name="vizmap:vv10271Methionine_metabolism_xml NODE_SHAPE" value="TRIANGLE"/>
    <att type="string" name="vizmap:vv10271Methionine_metabolism_xml_me NODE_SHAPE" value="TRIANGLE"/>
    <att type="string" name="vizmap:vv10271Methionine_metabolism_xml NODE_HEIGHT" value="10.0"/>
    <att type="string" name="CELLDESIGNER_REACTION" value="R00178STATE_TRANSITION"/>
    <att type="string" name="vizmap:vv10271Methionine_metabolism_xml_me NODE_HEIGHT" value="10.0"/>
    <graphics type="TRIANGLE" h="10.0" w="10.0" x="924.5" y="208.0" fill="#ffffff" width="1" outline="#000000"/>
  </node>
  <node label="R03260STATE_TRANSITION" id="-743">
    <att type="string" name="canonicalName" value="R03260STATE_TRANSITION"/>
    <att type="string" name="vizmap:vv10271Methionine_metabolism_xml_me NODE_WIDTH" value="10.0"/>
    <att type="string" name="vizmap:vv10271Methionine_metabolism_xml NODE_WIDTH" value="10.0"/>
    <att type="string" name="vizmap:vv10271Methionine_metabolism_xml NODE_FILL_COLOR" value="java.awt.Color[r=255,g=255,b=255]"/>
    <att type="string" name="CELLDESIGNER_NODE_TYPE" value="STATE_TRANSITION"/>
    <att type="string" name="vizmap:vv10271Methionine_metabolism_xml NODE_SHAPE" value="TRIANGLE"/>
    <att type="string" name="vizmap:vv10271Methionine_metabolism_xml_me NODE_SHAPE" value="TRIANGLE"/>
    <att type="string" name="vizmap:vv10271Methionine_metabolism_xml NODE_HEIGHT" value="10.0"/>
    <att type="string" name="CELLDESIGNER_REACTION" value="R03260STATE_TRANSITION"/>
    <att type="string" name="vizmap:vv10271Methionine_metabolism_xml_me NODE_HEIGHT" value="10.0"/>
    <graphics type="TRIANGLE" h="10.0" w="10.0" x="8.5" y="759.0" fill="#ffffff" width="1" outline="#000000"/>
  </node>
  <node label="R07364STATE_TRANSITION" id="-742">
    <att type="string" name="canonicalName" value="R07364STATE_TRANSITION"/>
    <att type="string" name="vizmap:vv10271Methionine_metabolism_xml_me NODE_WIDTH" value="10.0"/>
    <att type="string" name="vizmap:vv10271Methionine_metabolism_xml NODE_WIDTH" value="10.0"/>
    <att type="string" name="vizmap:vv10271Methionine_metabolism_xml NODE_FILL_COLOR" value="java.awt.Color[r=255,g=255,b=255]"/>
    <att type="string" name="CELLDESIGNER_NODE_TYPE" value="STATE_TRANSITION"/>
    <att type="string" name="vizmap:vv10271Methionine_metabolism_xml NODE_SHAPE" value="TRIANGLE"/>
    <att type="string" name="vizmap:vv10271Methionine_metabolism_xml_me NODE_SHAPE" value="TRIANGLE"/>
    <att type="string" name="vizmap:vv10271Methionine_metabolism_xml NODE_HEIGHT" value="10.0"/>
    <att type="string" name="CELLDESIGNER_REACTION" value="R07364STATE_TRANSITION"/>
    <att type="string" name="vizmap:vv10271Methionine_metabolism_xml_me NODE_HEIGHT" value="10.0"/>
    <graphics type="TRIANGLE" h="10.0" w="10.0" x="232.5" y="8.5" fill="#ffffff" width="1" outline="#000000"/>
  </node>
  <node label="R01286STATE_TRANSITION" id="-741">
    <att type="string" name="canonicalName" value="R01286STATE_TRANSITION"/>
    <att type="string" name="vizmap:vv10271Methionine_metabolism_xml_me NODE_WIDTH" value="10.0"/>
    <att type="string" name="vizmap:vv10271Methionine_metabolism_xml NODE_WIDTH" value="10.0"/>
    <att type="string" name="vizmap:vv10271Methionine_metabolism_xml NODE_FILL_COLOR" value="java.awt.Color[r=255,g=255,b=255]"/>
    <att type="string" name="CELLDESIGNER_NODE_TYPE" value="STATE_TRANSITION"/>
    <att type="string" name="vizmap:vv10271Methionine_metabolism_xml NODE_SHAPE" value="TRIANGLE"/>
    <att type="string" name="vizmap:vv10271Methionine_metabolism_xml_me NODE_SHAPE" value="TRIANGLE"/>
    <att type="string" name="vizmap:vv10271Methionine_metabolism_xml NODE_HEIGHT" value="10.0"/>
    <att type="string" name="CELLDESIGNER_REACTION" value="R01286STATE_TRANSITION"/>
    <att type="string" name="vizmap:vv10271Methionine_metabolism_xml_me NODE_HEIGHT" value="10.0"/>
    <graphics type="TRIANGLE" h="10.0" w="10.0" x="255.5" y="837.0" fill="#ffffff" width="1" outline="#000000"/>
  </node>
  <node label="R03217" id="-740">
    <att type="string" name="canonicalName" value="R03217"/>
    <att type="string" name="vizmap:vv10271Methionine_metabolism_xml_me NODE_WIDTH" value="10.0"/>
    <att type="string" name="vizmap:vv10271Methionine_metabolism_xml NODE_WIDTH" value="10.0"/>
    <att type="string" name="vizmap:vv10271Methionine_metabolism_xml NODE_FILL_COLOR" value="java.awt.Color[r=255,g=255,b=255]"/>
    <att type="string" name="CELLDESIGNER_NODE_TYPE" value="STATE_TRANSITION"/>
    <att type="string" name="vizmap:vv10271Methionine_metabolism_xml NODE_SHAPE" value="TRIANGLE"/>
    <att type="string" name="vizmap:vv10271Methionine_metabolism_xml_me NODE_SHAPE" value="TRIANGLE"/>
    <att type="string" name="vizmap:vv10271Methionine_metabolism_xml NODE_HEIGHT" value="10.0"/>
    <att type="string" name="CELLDESIGNER_REACTION" value="R03217"/>
    <att type="string" name="vizmap:vv10271Methionine_metabolism_xml_me NODE_HEIGHT" value="10.0"/>
    <graphics type="TRIANGLE" h="10.0" w="10.0" x="104.5" y="770.5" fill="#ffffff" width="1" outline="#000000"/>
  </node>
  <node label="R00999" id="-739">
    <att type="string" name="canonicalName" value="R00999"/>
    <att type="string" name="vizmap:vv10271Methionine_metabolism_xml_me NODE_WIDTH" value="10.0"/>
    <att type="string" name="vizmap:vv10271Methionine_metabolism_xml NODE_WIDTH" value="10.0"/>
    <att type="string" name="vizmap:vv10271Methionine_metabolism_xml NODE_FILL_COLOR" value="java.awt.Color[r=255,g=255,b=255]"/>
    <att type="string" name="CELLDESIGNER_NODE_TYPE" value="STATE_TRANSITION"/>
    <att type="string" name="vizmap:vv10271Methionine_metabolism_xml NODE_SHAPE" value="TRIANGLE"/>
    <att type="string" name="vizmap:vv10271Methionine_metabolism_xml_me NODE_SHAPE" value="TRIANGLE"/>
    <att type="string" name="vizmap:vv10271Methionine_metabolism_xml NODE_HEIGHT" value="10.0"/>
    <att type="string" name="CELLDESIGNER_REACTION" value="R00999"/>
    <att type="string" name="vizmap:vv10271Methionine_metabolism_xml_me NODE_HEIGHT" value="10.0"/>
    <graphics type="TRIANGLE" h="10.0" w="10.0" x="23.0" y="654.0" fill="#ffffff" width="1" outline="#000000"/>
  </node>
  <node label="R00650STATE_TRANSITION" id="-738">
    <att type="string" name="canonicalName" value="R00650STATE_TRANSITION"/>
    <att type="string" name="vizmap:vv10271Methionine_metabolism_xml_me NODE_WIDTH" value="10.0"/>
    <att type="string" name="vizmap:vv10271Methionine_metabolism_xml NODE_WIDTH" value="10.0"/>
    <att type="string" name="vizmap:vv10271Methionine_metabolism_xml NODE_FILL_COLOR" value="java.awt.Color[r=255,g=255,b=255]"/>
    <att type="string" name="CELLDESIGNER_NODE_TYPE" value="STATE_TRANSITION"/>
    <att type="string" name="vizmap:vv10271Methionine_metabolism_xml NODE_SHAPE" value="TRIANGLE"/>
    <att type="string" name="vizmap:vv10271Methionine_metabolism_xml_me NODE_SHAPE" value="TRIANGLE"/>
    <att type="string" name="vizmap:vv10271Methionine_metabolism_xml NODE_HEIGHT" value="10.0"/>
    <att type="string" name="CELLDESIGNER_REACTION" value="R00650STATE_TRANSITION"/>
    <att type="string" name="vizmap:vv10271Methionine_metabolism_xml_me NODE_HEIGHT" value="10.0"/>
    <graphics type="TRIANGLE" h="10.0" w="10.0" x="507.0" y="622.0" fill="#ffffff" width="1" outline="#000000"/>
  </node>
  <node label="R07396STATE_TRANSITION" id="-737">
    <att type="string" name="canonicalName" value="R07396STATE_TRANSITION"/>
    <att type="string" name="vizmap:vv10271Methionine_metabolism_xml_me NODE_WIDTH" value="10.0"/>
    <att type="string" name="vizmap:vv10271Methionine_metabolism_xml NODE_WIDTH" value="10.0"/>
    <att type="string" name="vizmap:vv10271Methionine_metabolism_xml NODE_FILL_COLOR" value="java.awt.Color[r=255,g=255,b=255]"/>
    <att type="string" name="CELLDESIGNER_NODE_TYPE" value="STATE_TRANSITION"/>
    <att type="string" name="vizmap:vv10271Methionine_metabolism_xml NODE_SHAPE" value="TRIANGLE"/>
    <att type="string" name="vizmap:vv10271Methionine_metabolism_xml_me NODE_SHAPE" value="TRIANGLE"/>
    <att type="string" name="vizmap:vv10271Methionine_metabolism_xml NODE_HEIGHT" value="10.0"/>
    <att type="string" name="CELLDESIGNER_REACTION" value="R07396STATE_TRANSITION"/>
    <att type="string" name="vizmap:vv10271Methionine_metabolism_xml_me NODE_HEIGHT" value="10.0"/>
    <graphics type="TRIANGLE" h="10.0" w="10.0" x="483.5" y="203.0" fill="#ffffff" width="1" outline="#000000"/>
  </node>
  <node label="R01288" id="-736">
    <att type="string" name="canonicalName" value="R01288"/>
    <att type="string" name="vizmap:vv10271Methionine_metabolism_xml_me NODE_WIDTH" value="10.0"/>
    <att type="string" name="vizmap:vv10271Methionine_metabolism_xml NODE_WIDTH" value="10.0"/>
    <att type="string" name="vizmap:vv10271Methionine_metabolism_xml NODE_FILL_COLOR" value="java.awt.Color[r=255,g=255,b=255]"/>
    <att type="string" name="CELLDESIGNER_NODE_TYPE" value="STATE_TRANSITION"/>
    <att type="string" name="vizmap:vv10271Methionine_metabolism_xml NODE_SHAPE" value="TRIANGLE"/>
    <att type="string" name="vizmap:vv10271Methionine_metabolism_xml_me NODE_SHAPE" value="TRIANGLE"/>
    <att type="string" name="vizmap:vv10271Methionine_metabolism_xml NODE_HEIGHT" value="10.0"/>
    <att type="string" name="CELLDESIGNER_REACTION" value="R01288"/>
    <att type="string" name="vizmap:vv10271Methionine_metabolism_xml_me NODE_HEIGHT" value="10.0"/>
    <graphics type="TRIANGLE" h="10.0" w="10.0" x="258.0" y="771.0" fill="#ffffff" width="1" outline="#000000"/>
  </node>
  <node label="Thiopurine S-methylether" id="-735">
    <att type="string" name="canonicalName" value="Thiopurine S-methylether"/>
    <att type="string" name="vizmap:vv10271Methionine_metabolism_xml_me NODE_WIDTH" value="130.0"/>
    <att type="string" name="vizmap:vv10271Methionine_metabolism_xml NODE_WIDTH" value="130.0"/>
    <att type="string" name="vizmap:vv10271Methionine_metabolism_xml NODE_FILL_COLOR" value="java.awt.Color[r=255,g=255,b=255]"/>
    <att type="string" name="CELLDESIGNER_ALIAS" value="sa20372"/>
    <att type="string" name="CELLDESIGNER_NODE_TYPE" value="SIMPLE_MOLECULE"/>
    <att type="string" name="vizmap:vv10271Methionine_metabolism_xml NODE_SHAPE" value="ELLIPSE"/>
    <att type="string" name="vizmap:vv10271Methionine_metabolism_xml_me NODE_SHAPE" value="ELLIPSE"/>
    <att type="string" name="vizmap:vv10271Methionine_metabolism_xml NODE_HEIGHT" value="15.0"/>
    <att type="string" name="CELLDESIGNER_SPECIES" value="C03542"/>
    <att type="string" name="vizmap:vv10271Methionine_metabolism_xml_me NODE_HEIGHT" value="15.0"/>
    <graphics type="ELLIPSE" h="15.0" w="200.0" x="945.0" y="204.5" fill="#ffffff" width="1" outline="#000000"/>
  </node>
  <node label="Thiopurine" id="-734">
    <att type="string" name="canonicalName" value="Thiopurine"/>
    <att type="string" name="vizmap:vv10271Methionine_metabolism_xml_me NODE_WIDTH" value="130.0"/>
    <att type="string" name="vizmap:vv10271Methionine_metabolism_xml NODE_WIDTH" value="130.0"/>
    <att type="string" name="vizmap:vv10271Methionine_metabolism_xml NODE_FILL_COLOR" value="java.awt.Color[r=255,g=255,b=255]"/>
    <att type="string" name="CELLDESIGNER_ALIAS" value="sa20371"/>
    <att type="string" name="CELLDESIGNER_NODE_TYPE" value="SIMPLE_MOLECULE"/>
    <att type="string" name="vizmap:vv10271Methionine_metabolism_xml NODE_SHAPE" value="ELLIPSE"/>
    <att type="string" name="vizmap:vv10271Methionine_metabolism_xml_me NODE_SHAPE" value="ELLIPSE"/>
    <att type="string" name="vizmap:vv10271Methionine_metabolism_xml NODE_HEIGHT" value="15.0"/>
    <att type="string" name="CELLDESIGNER_SPECIES" value="C01756"/>
    <att type="string" name="vizmap:vv10271Methionine_metabolism_xml_me NODE_HEIGHT" value="15.0"/>
    <graphics type="ELLIPSE" h="15.0" w="200.0" x="1155.0" y="295.5" fill="#ffffff" width="1" outline="#000000"/>
  </node>
  <node label="m7G(5&apos;)pppm6Am" id="-733">
    <att type="string" name="canonicalName" value="m7G(5&apos;)pppm6Am"/>
    <att type="string" name="vizmap:vv10271Methionine_metabolism_xml_me NODE_WIDTH" value="130.0"/>
    <att type="string" name="vizmap:vv10271Methionine_metabolism_xml NODE_WIDTH" value="130.0"/>
    <att type="string" name="vizmap:vv10271Methionine_metabolism_xml NODE_FILL_COLOR" value="java.awt.Color[r=255,g=255,b=255]"/>
    <att type="string" name="CELLDESIGNER_ALIAS" value="sa20370"/>
    <att type="string" name="CELLDESIGNER_NODE_TYPE" value="SIMPLE_MOLECULE"/>
    <att type="string" name="vizmap:vv10271Methionine_metabolism_xml NODE_SHAPE" value="ELLIPSE"/>
    <att type="string" name="vizmap:vv10271Methionine_metabolism_xml_me NODE_SHAPE" value="ELLIPSE"/>
    <att type="string" name="vizmap:vv10271Methionine_metabolism_xml NODE_HEIGHT" value="15.0"/>
    <att type="string" name="CELLDESIGNER_SPECIES" value="C04833"/>
    <att type="string" name="vizmap:vv10271Methionine_metabolism_xml_me NODE_HEIGHT" value="15.0"/>
    <graphics type="ELLIPSE" h="15.0" w="200.0" x="859.0" y="282.5" fill="#ffffff" width="1" outline="#000000"/>
  </node>
  <node label="m7G(5&apos;)pppAm" id="-732">
    <att type="string" name="canonicalName" value="m7G(5&apos;)pppAm"/>
    <att type="string" name="vizmap:vv10271Methionine_metabolism_xml_me NODE_WIDTH" value="130.0"/>
    <att type="string" name="vizmap:vv10271Methionine_metabolism_xml NODE_WIDTH" value="130.0"/>
    <att type="string" name="vizmap:vv10271Methionine_metabolism_xml NODE_FILL_COLOR" value="java.awt.Color[r=255,g=255,b=255]"/>
    <att type="string" name="CELLDESIGNER_ALIAS" value="sa20369"/>
    <att type="string" name="CELLDESIGNER_NODE_TYPE" value="SIMPLE_MOLECULE"/>
    <att type="string" name="vizmap:vv10271Methionine_metabolism_xml NODE_SHAPE" value="ELLIPSE"/>
    <att type="string" name="vizmap:vv10271Methionine_metabolism_xml_me NODE_SHAPE" value="ELLIPSE"/>
    <att type="string" name="vizmap:vv10271Methionine_metabolism_xml NODE_HEIGHT" value="15.0"/>
    <att type="string" name="CELLDESIGNER_SPECIES" value="C01972"/>
    <att type="string" name="vizmap:vv10271Methionine_metabolism_xml_me NODE_HEIGHT" value="15.0"/>
    <graphics type="ELLIPSE" h="15.0" w="200.0" x="1095.0" y="347.5" fill="#ffffff" width="1" outline="#000000"/>
  </node>
  <node label="m7G(5&apos;)pppR-RNA" id="-731">
    <att type="string" name="canonicalName" value="m7G(5&apos;)pppR-RNA"/>
    <att type="string" name="vizmap:vv10271Methionine_metabolism_xml_me NODE_WIDTH" value="130.0"/>
    <att type="string" name="vizmap:vv10271Methionine_metabolism_xml NODE_WIDTH" value="130.0"/>
    <att type="string" name="vizmap:vv10271Methionine_metabolism_xml NODE_FILL_COLOR" value="java.awt.Color[r=255,g=255,b=255]"/>
    <att type="string" name="CELLDESIGNER_ALIAS" value="sa20368"/>
    <att type="string" name="CELLDESIGNER_NODE_TYPE" value="SIMPLE_MOLECULE"/>
    <att type="string" name="vizmap:vv10271Methionine_metabolism_xml NODE_SHAPE" value="ELLIPSE"/>
    <att type="string" name="vizmap:vv10271Methionine_metabolism_xml_me NODE_SHAPE" value="ELLIPSE"/>
    <att type="string" name="vizmap:vv10271Methionine_metabolism_xml NODE_HEIGHT" value="15.0"/>
    <att type="string" name="CELLDESIGNER_SPECIES" value="C02339"/>
    <att type="string" name="vizmap:vv10271Methionine_metabolism_xml_me NODE_HEIGHT" value="15.0"/>
    <graphics type="ELLIPSE" h="15.0" w="200.0" x="750.0" y="360.5" fill="#ffffff" width="1" outline="#000000"/>
  </node>
  <node label="G(5&apos;)pppR-RNA" id="-730">
    <att type="string" name="canonicalName" value="G(5&apos;)pppR-RNA"/>
    <att type="string" name="vizmap:vv10271Methionine_metabolism_xml_me NODE_WIDTH" value="130.0"/>
    <att type="string" name="vizmap:vv10271Methionine_metabolism_xml NODE_WIDTH" value="130.0"/>
    <att type="string" name="vizmap:vv10271Methionine_metabolism_xml NODE_FILL_COLOR" value="java.awt.Color[r=255,g=255,b=255]"/>
    <att type="string" name="CELLDESIGNER_ALIAS" value="sa20367"/>
    <att type="string" name="CELLDESIGNER_NODE_TYPE" value="SIMPLE_MOLECULE"/>
    <att type="string" name="vizmap:vv10271Methionine_metabolism_xml NODE_SHAPE" value="ELLIPSE"/>
    <att type="string" name="vizmap:vv10271Methionine_metabolism_xml_me NODE_SHAPE" value="ELLIPSE"/>
    <att type="string" name="vizmap:vv10271Methionine_metabolism_xml NODE_HEIGHT" value="15.0"/>
    <att type="string" name="CELLDESIGNER_SPECIES" value="C02031"/>
    <att type="string" name="vizmap:vv10271Methionine_metabolism_xml_me NODE_HEIGHT" value="15.0"/>
    <graphics type="ELLIPSE" h="15.0" w="200.0" x="1058.0" y="366.5" fill="#ffffff" width="1" outline="#000000"/>
  </node>
  <node label="thiopurine S-methyltransferase" id="-729">
    <att type="string" name="canonicalName" value="thiopurine S-methyltransferase"/>
    <att type="string" name="vizmap:vv10271Methionine_metabolism_xml_me NODE_WIDTH" value="130.0"/>
    <att type="string" name="vizmap:vv10271Methionine_metabolism_xml NODE_WIDTH" value="130.0"/>
    <att type="string" name="vizmap:vv10271Methionine_metabolism_xml NODE_FILL_COLOR" value="java.awt.Color[r=255,g=255,b=255]"/>
    <att type="string" name="CELLDESIGNER_ALIAS" value="sa20364"/>
    <att type="string" name="CELLDESIGNER_NODE_TYPE" value="PROTEIN"/>
    <att type="string" name="vizmap:vv10271Methionine_metabolism_xml NODE_SHAPE" value="OCTAGON"/>
    <att type="string" name="vizmap:vv10271Methionine_metabolism_xml_me NODE_SHAPE" value="OCTAGON"/>
    <att type="string" name="vizmap:vv10271Methionine_metabolism_xml NODE_HEIGHT" value="15.0"/>
    <att type="string" name="CELLDESIGNER_SPECIES" value="E2_1_1_67"/>
    <att type="string" name="vizmap:vv10271Methionine_metabolism_xml_me NODE_HEIGHT" value="15.0"/>
    <graphics type="OCTAGON" h="15.0" w="250.0" x="1010.0" y="186.5" fill="#ffffff" width="1" outline="#000000"/>
  </node>
  <node label="mRNA (2&apos;-O-methyladenosine-N6-)-methyltransferase" id="-728">
    <att type="string" name="canonicalName" value="mRNA (2&apos;-O-methyladenosine-N6-)-methyltransferase"/>
    <att type="string" name="vizmap:vv10271Methionine_metabolism_xml_me NODE_WIDTH" value="130.0"/>
    <att type="string" name="vizmap:vv10271Methionine_metabolism_xml NODE_WIDTH" value="130.0"/>
    <att type="string" name="vizmap:vv10271Methionine_metabolism_xml NODE_FILL_COLOR" value="java.awt.Color[r=255,g=255,b=255]"/>
    <att type="string" name="CELLDESIGNER_ALIAS" value="sa20363"/>
    <att type="string" name="CELLDESIGNER_NODE_TYPE" value="PROTEIN"/>
    <att type="string" name="vizmap:vv10271Methionine_metabolism_xml NODE_SHAPE" value="OCTAGON"/>
    <att type="string" name="vizmap:vv10271Methionine_metabolism_xml_me NODE_SHAPE" value="OCTAGON"/>
    <att type="string" name="vizmap:vv10271Methionine_metabolism_xml NODE_HEIGHT" value="15.0"/>
    <att type="string" name="CELLDESIGNER_SPECIES" value="E2_1_1_62"/>
    <att type="string" name="vizmap:vv10271Methionine_metabolism_xml_me NODE_HEIGHT" value="15.0"/>
    <graphics type="OCTAGON" h="15.0" w="250.0" x="846.0" y="263.5" fill="#ffffff" width="1" outline="#000000"/>
  </node>
  <node label="mRNA (guanine-N7-)-methyltransferase" id="-727">
    <att type="string" name="canonicalName" value="mRNA (guanine-N7-)-methyltransferase"/>
    <att type="string" name="vizmap:vv10271Methionine_metabolism_xml_me NODE_WIDTH" value="130.0"/>
    <att type="string" name="vizmap:vv10271Methionine_metabolism_xml NODE_WIDTH" value="130.0"/>
    <att type="string" name="vizmap:vv10271Methionine_metabolism_xml NODE_FILL_COLOR" value="java.awt.Color[r=255,g=255,b=255]"/>
    <att type="string" name="CELLDESIGNER_ALIAS" value="sa20361"/>
    <att type="string" name="CELLDESIGNER_NODE_TYPE" value="PROTEIN"/>
    <att type="string" name="vizmap:vv10271Methionine_metabolism_xml NODE_SHAPE" value="OCTAGON"/>
    <att type="string" name="vizmap:vv10271Methionine_metabolism_xml_me NODE_SHAPE" value="OCTAGON"/>
    <att type="string" name="vizmap:vv10271Methionine_metabolism_xml NODE_HEIGHT" value="15.0"/>
    <att type="string" name="CELLDESIGNER_SPECIES" value="E2_1_1_56"/>
    <att type="string" name="vizmap:vv10271Methionine_metabolism_xml_me NODE_HEIGHT" value="15.0"/>
    <graphics type="OCTAGON" h="15.0" w="250.0" x="829.0" y="351.5" fill="#ffffff" width="1" outline="#000000"/>
  </node>
  <node label="rGSVIVP00034749001" id="-726">
    <att type="string" name="canonicalName" value="GSVIVP00034749001"/>
    <att type="string" name="vizmap:vv10271Methionine_metabolism_xml_me NODE_WIDTH" value="130.0"/>
    <att type="string" name="vizmap:vv10271Methionine_metabolism_xml NODE_WIDTH" value="130.0"/>
    <att type="string" name="vizmap:vv10271Methionine_metabolism_xml NODE_FILL_COLOR" value="java.awt.Color[r=255,g=255,b=255]"/>
    <att type="string" name="CELLDESIGNER_ALIAS" value="sa20359"/>
    <att type="string" name="CELLDESIGNER_NODE_TYPE" value="RNA"/>
    <att type="string" name="vizmap:vv10271Methionine_metabolism_xml NODE_SHAPE" value="RECT"/>
    <att type="string" name="vizmap:vv10271Methionine_metabolism_xml_me NODE_SHAPE" value="RECT"/>
    <att type="string" name="vizmap:vv10271Methionine_metabolism_xml NODE_HEIGHT" value="15.0"/>
    <att type="string" name="CELLDESIGNER_SPECIES" value="GSVIVP00034749001"/>
    <att type="string" name="vizmap:vv10271Methionine_metabolism_xml_me NODE_HEIGHT" value="15.0"/>
    <graphics type="RECTANGLE" h="15.0" w="150.0" x="1129.0" y="169.5" fill="#ffffff" width="1" outline="#000000"/>
  </node>
  <node label="rGSVIVP00015642001" id="-725">
    <att type="string" name="canonicalName" value="GSVIVP00015642001"/>
    <att type="string" name="vizmap:vv10271Methionine_metabolism_xml_me NODE_WIDTH" value="130.0"/>
    <att type="string" name="vizmap:vv10271Methionine_metabolism_xml NODE_WIDTH" value="130.0"/>
    <att type="string" name="vizmap:vv10271Methionine_metabolism_xml NODE_FILL_COLOR" value="java.awt.Color[r=255,g=255,b=255]"/>
    <att type="string" name="CELLDESIGNER_ALIAS" value="sa20357"/>
    <att type="string" name="CELLDESIGNER_NODE_TYPE" value="RNA"/>
    <att type="string" name="vizmap:vv10271Methionine_metabolism_xml NODE_SHAPE" value="RECT"/>
    <att type="string" name="vizmap:vv10271Methionine_metabolism_xml_me NODE_SHAPE" value="RECT"/>
    <att type="string" name="vizmap:vv10271Methionine_metabolism_xml NODE_HEIGHT" value="15.0"/>
    <att type="string" name="CELLDESIGNER_SPECIES" value="GSVIVP00015642001"/>
    <att type="string" name="vizmap:vv10271Methionine_metabolism_xml_me NODE_HEIGHT" value="15.0"/>
    <graphics type="RECTANGLE" h="15.0" w="150.0" x="1022.0" y="246.5" fill="#ffffff" width="1" outline="#000000"/>
  </node>
  <node label="rGSVIVP00000538001" id="-724">
    <att type="string" name="canonicalName" value="GSVIVP00000538001"/>
    <att type="string" name="vizmap:vv10271Methionine_metabolism_xml_me NODE_WIDTH" value="130.0"/>
    <att type="string" name="vizmap:vv10271Methionine_metabolism_xml NODE_WIDTH" value="130.0"/>
    <att type="string" name="vizmap:vv10271Methionine_metabolism_xml NODE_FILL_COLOR" value="java.awt.Color[r=255,g=255,b=255]"/>
    <att type="string" name="CELLDESIGNER_ALIAS" value="sa20355"/>
    <att type="string" name="CELLDESIGNER_NODE_TYPE" value="RNA"/>
    <att type="string" name="vizmap:vv10271Methionine_metabolism_xml NODE_SHAPE" value="RECT"/>
    <att type="string" name="vizmap:vv10271Methionine_metabolism_xml_me NODE_SHAPE" value="RECT"/>
    <att type="string" name="vizmap:vv10271Methionine_metabolism_xml NODE_HEIGHT" value="15.0"/>
    <att type="string" name="CELLDESIGNER_SPECIES" value="GSVIVP00000538001"/>
    <att type="string" name="vizmap:vv10271Methionine_metabolism_xml_me NODE_HEIGHT" value="15.0"/>
    <graphics type="RECTANGLE" h="15.0" w="150.0" x="1022.0" y="231.5" fill="#ffffff" width="1" outline="#000000"/>
  </node>
  <node label="rGSVIVP00024614001" id="-723">
    <att type="string" name="canonicalName" value="GSVIVP00024614001"/>
    <att type="string" name="vizmap:vv10271Methionine_metabolism_xml_me NODE_WIDTH" value="130.0"/>
    <att type="string" name="vizmap:vv10271Methionine_metabolism_xml NODE_WIDTH" value="130.0"/>
    <att type="string" name="vizmap:vv10271Methionine_metabolism_xml NODE_FILL_COLOR" value="java.awt.Color[r=255,g=255,b=255]"/>
    <att type="string" name="CELLDESIGNER_ALIAS" value="sa20353"/>
    <att type="string" name="CELLDESIGNER_NODE_TYPE" value="RNA"/>
    <att type="string" name="vizmap:vv10271Methionine_metabolism_xml NODE_SHAPE" value="RECT"/>
    <att type="string" name="vizmap:vv10271Methionine_metabolism_xml_me NODE_SHAPE" value="RECT"/>
    <att type="string" name="vizmap:vv10271Methionine_metabolism_xml NODE_HEIGHT" value="15.0"/>
    <att type="string" name="CELLDESIGNER_SPECIES" value="GSVIVP00024614001"/>
    <att type="string" name="vizmap:vv10271Methionine_metabolism_xml_me NODE_HEIGHT" value="15.0"/>
    <graphics type="RECTANGLE" h="15.0" w="150.0" x="1372.0" y="505.5" fill="#ffffff" width="1" outline="#000000"/>
  </node>
  <node label="rGSVIVP00027468001" id="-722">
    <att type="string" name="canonicalName" value="GSVIVP00027468001"/>
    <att type="string" name="vizmap:vv10271Methionine_metabolism_xml_me NODE_WIDTH" value="130.0"/>
    <att type="string" name="vizmap:vv10271Methionine_metabolism_xml NODE_WIDTH" value="130.0"/>
    <att type="string" name="vizmap:vv10271Methionine_metabolism_xml NODE_FILL_COLOR" value="java.awt.Color[r=255,g=255,b=255]"/>
    <att type="string" name="CELLDESIGNER_ALIAS" value="sa20351"/>
    <att type="string" name="CELLDESIGNER_NODE_TYPE" value="RNA"/>
    <att type="string" name="vizmap:vv10271Methionine_metabolism_xml NODE_SHAPE" value="RECT"/>
    <att type="string" name="vizmap:vv10271Methionine_metabolism_xml_me NODE_SHAPE" value="RECT"/>
    <att type="string" name="vizmap:vv10271Methionine_metabolism_xml NODE_HEIGHT" value="15.0"/>
    <att type="string" name="CELLDESIGNER_SPECIES" value="GSVIVP00027468001"/>
    <att type="string" name="vizmap:vv10271Methionine_metabolism_xml_me NODE_HEIGHT" value="15.0"/>
    <graphics type="RECTANGLE" h="15.0" w="150.0" x="1020.0" y="332.5" fill="#ffffff" width="1" outline="#000000"/>
  </node>
  <node label="rGSVIVP00021459001" id="-721">
    <att type="string" name="canonicalName" value="GSVIVP00021459001"/>
    <att type="string" name="vizmap:vv10271Methionine_metabolism_xml_me NODE_WIDTH" value="130.0"/>
    <att type="string" name="vizmap:vv10271Methionine_metabolism_xml NODE_WIDTH" value="130.0"/>
    <att type="string" name="vizmap:vv10271Methionine_metabolism_xml NODE_FILL_COLOR" value="java.awt.Color[r=255,g=255,b=255]"/>
    <att type="string" name="CELLDESIGNER_ALIAS" value="sa20349"/>
    <att type="string" name="CELLDESIGNER_NODE_TYPE" value="RNA"/>
    <att type="string" name="vizmap:vv10271Methionine_metabolism_xml NODE_SHAPE" value="RECT"/>
    <att type="string" name="vizmap:vv10271Methionine_metabolism_xml_me NODE_SHAPE" value="RECT"/>
    <att type="string" name="vizmap:vv10271Methionine_metabolism_xml NODE_HEIGHT" value="15.0"/>
    <att type="string" name="CELLDESIGNER_SPECIES" value="GSVIVP00021459001"/>
    <att type="string" name="vizmap:vv10271Methionine_metabolism_xml_me NODE_HEIGHT" value="15.0"/>
    <graphics type="RECTANGLE" h="15.0" w="150.0" x="1020.0" y="302.5" fill="#ffffff" width="1" outline="#000000"/>
  </node>
  <node label="rGSVIVP00010810001" id="-720">
    <att type="string" name="canonicalName" value="GSVIVP00010810001"/>
    <att type="string" name="vizmap:vv10271Methionine_metabolism_xml_me NODE_WIDTH" value="130.0"/>
    <att type="string" name="vizmap:vv10271Methionine_metabolism_xml NODE_WIDTH" value="130.0"/>
    <att type="string" name="vizmap:vv10271Methionine_metabolism_xml NODE_FILL_COLOR" value="java.awt.Color[r=255,g=255,b=255]"/>
    <att type="string" name="CELLDESIGNER_ALIAS" value="sa20347"/>
    <att type="string" name="CELLDESIGNER_NODE_TYPE" value="RNA"/>
    <att type="string" name="vizmap:vv10271Methionine_metabolism_xml NODE_SHAPE" value="RECT"/>
    <att type="string" name="vizmap:vv10271Methionine_metabolism_xml_me NODE_SHAPE" value="RECT"/>
    <att type="string" name="vizmap:vv10271Methionine_metabolism_xml NODE_HEIGHT" value="15.0"/>
    <att type="string" name="CELLDESIGNER_SPECIES" value="GSVIVP00010810001"/>
    <att type="string" name="vizmap:vv10271Methionine_metabolism_xml_me NODE_HEIGHT" value="15.0"/>
    <graphics type="RECTANGLE" h="15.0" w="150.0" x="1020.0" y="317.5" fill="#ffffff" width="1" outline="#000000"/>
  </node>
  <node label="rGSVIVP00000246001" id="-719">
    <att type="string" name="canonicalName" value="GSVIVP00000246001"/>
    <att type="string" name="vizmap:vv10271Methionine_metabolism_xml_me NODE_WIDTH" value="130.0"/>
    <att type="string" name="vizmap:vv10271Methionine_metabolism_xml NODE_WIDTH" value="130.0"/>
    <att type="string" name="vizmap:vv10271Methionine_metabolism_xml NODE_FILL_COLOR" value="java.awt.Color[r=255,g=255,b=255]"/>
    <att type="string" name="CELLDESIGNER_ALIAS" value="sa20345"/>
    <att type="string" name="CELLDESIGNER_NODE_TYPE" value="RNA"/>
    <att type="string" name="vizmap:vv10271Methionine_metabolism_xml NODE_SHAPE" value="RECT"/>
    <att type="string" name="vizmap:vv10271Methionine_metabolism_xml_me NODE_SHAPE" value="RECT"/>
    <att type="string" name="vizmap:vv10271Methionine_metabolism_xml NODE_HEIGHT" value="15.0"/>
    <att type="string" name="CELLDESIGNER_SPECIES" value="GSVIVP00000246001"/>
    <att type="string" name="vizmap:vv10271Methionine_metabolism_xml_me NODE_HEIGHT" value="15.0"/>
    <graphics type="RECTANGLE" h="15.0" w="150.0" x="767.0" y="602.5" fill="#ffffff" width="1" outline="#000000"/>
  </node>
  <node label="rGSVIVP00022341001" id="-718">
    <att type="string" name="canonicalName" value="GSVIVP00022341001"/>
    <att type="string" name="vizmap:vv10271Methionine_metabolism_xml_me NODE_WIDTH" value="130.0"/>
    <att type="string" name="vizmap:vv10271Methionine_metabolism_xml NODE_WIDTH" value="130.0"/>
    <att type="string" name="vizmap:vv10271Methionine_metabolism_xml NODE_FILL_COLOR" value="java.awt.Color[r=255,g=255,b=255]"/>
    <att type="string" name="CELLDESIGNER_ALIAS" value="sa20342"/>
    <att type="string" name="CELLDESIGNER_NODE_TYPE" value="RNA"/>
    <att type="string" name="vizmap:vv10271Methionine_metabolism_xml NODE_SHAPE" value="RECT"/>
    <att type="string" name="vizmap:vv10271Methionine_metabolism_xml_me NODE_SHAPE" value="RECT"/>
    <att type="string" name="vizmap:vv10271Methionine_metabolism_xml NODE_HEIGHT" value="15.0"/>
    <att type="string" name="CELLDESIGNER_SPECIES" value="GSVIVP00022341001"/>
    <att type="string" name="vizmap:vv10271Methionine_metabolism_xml_me NODE_HEIGHT" value="15.0"/>
    <graphics type="RECTANGLE" h="15.0" w="150.0" x="101.5" y="383.7449951171875" fill="#ffffff" width="1" outline="#000000"/>
  </node>
  <node label="diphthine synthase" id="-717">
    <att type="string" name="canonicalName" value="diphthine synthase"/>
    <att type="string" name="vizmap:vv10271Methionine_metabolism_xml_me NODE_WIDTH" value="130.0"/>
    <att type="string" name="vizmap:vv10271Methionine_metabolism_xml NODE_WIDTH" value="130.0"/>
    <att type="string" name="vizmap:vv10271Methionine_metabolism_xml NODE_FILL_COLOR" value="java.awt.Color[r=255,g=255,b=255]"/>
    <att type="string" name="CELLDESIGNER_ALIAS" value="sa20336"/>
    <att type="string" name="CELLDESIGNER_NODE_TYPE" value="PROTEIN"/>
    <att type="string" name="vizmap:vv10271Methionine_metabolism_xml NODE_SHAPE" value="OCTAGON"/>
    <att type="string" name="vizmap:vv10271Methionine_metabolism_xml_me NODE_SHAPE" value="OCTAGON"/>
    <att type="string" name="vizmap:vv10271Methionine_metabolism_xml NODE_HEIGHT" value="15.0"/>
    <att type="string" name="CELLDESIGNER_SPECIES" value="E2_1_1_98"/>
    <att type="string" name="vizmap:vv10271Methionine_metabolism_xml_me NODE_HEIGHT" value="15.0"/>
    <graphics type="OCTAGON" h="15.0" w="250.0" x="1531.0" y="348.5" fill="#ffffff" width="1" outline="#000000"/>
  </node>
  <node label="2-(3-Carboxy-3-aminopropyl)-L-histidine" id="-716">
    <att type="string" name="canonicalName" value="2-(3-Carboxy-3-aminopropyl)-L-histidine"/>
    <att type="string" name="vizmap:vv10271Methionine_metabolism_xml_me NODE_WIDTH" value="130.0"/>
    <att type="string" name="vizmap:vv10271Methionine_metabolism_xml NODE_WIDTH" value="130.0"/>
    <att type="string" name="vizmap:vv10271Methionine_metabolism_xml NODE_FILL_COLOR" value="java.awt.Color[r=255,g=255,b=255]"/>
    <att type="string" name="CELLDESIGNER_ALIAS" value="sa20335"/>
    <att type="string" name="CELLDESIGNER_NODE_TYPE" value="SIMPLE_MOLECULE"/>
    <att type="string" name="vizmap:vv10271Methionine_metabolism_xml NODE_SHAPE" value="ELLIPSE"/>
    <att type="string" name="vizmap:vv10271Methionine_metabolism_xml_me NODE_SHAPE" value="ELLIPSE"/>
    <att type="string" name="vizmap:vv10271Methionine_metabolism_xml NODE_HEIGHT" value="15.0"/>
    <att type="string" name="CELLDESIGNER_SPECIES" value="C04441"/>
    <att type="string" name="vizmap:vv10271Methionine_metabolism_xml_me NODE_HEIGHT" value="15.0"/>
    <graphics type="ELLIPSE" h="15.0" w="200.0" x="1245.0" y="342.5" fill="#ffffff" width="1" outline="#000000"/>
  </node>
  <node label="2-[3-Carboxy-3-(methylammonio)propyl]-L-histidine" id="-715">
    <att type="string" name="canonicalName" value="2-[3-Carboxy-3-(methylammonio)propyl]-L-histidine"/>
    <att type="string" name="vizmap:vv10271Methionine_metabolism_xml_me NODE_WIDTH" value="130.0"/>
    <att type="string" name="vizmap:vv10271Methionine_metabolism_xml NODE_WIDTH" value="130.0"/>
    <att type="string" name="vizmap:vv10271Methionine_metabolism_xml NODE_FILL_COLOR" value="java.awt.Color[r=255,g=255,b=255]"/>
    <att type="string" name="CELLDESIGNER_ALIAS" value="sa20334"/>
    <att type="string" name="CELLDESIGNER_NODE_TYPE" value="SIMPLE_MOLECULE"/>
    <att type="string" name="vizmap:vv10271Methionine_metabolism_xml NODE_SHAPE" value="ELLIPSE"/>
    <att type="string" name="vizmap:vv10271Methionine_metabolism_xml_me NODE_SHAPE" value="ELLIPSE"/>
    <att type="string" name="vizmap:vv10271Methionine_metabolism_xml NODE_HEIGHT" value="15.0"/>
    <att type="string" name="CELLDESIGNER_SPECIES" value="C04692"/>
    <att type="string" name="vizmap:vv10271Methionine_metabolism_xml_me NODE_HEIGHT" value="15.0"/>
    <graphics type="ELLIPSE" h="15.0" w="200.0" x="1471.0" y="330.5" fill="#ffffff" width="1" outline="#000000"/>
  </node>
  <node label="protein-L-isoaspartate(D-aspartate) O-methyltransferase" id="-714">
    <att type="string" name="canonicalName" value="protein-L-isoaspartate(D-aspartate) O-methyltransferase"/>
    <att type="string" name="vizmap:vv10271Methionine_metabolism_xml_me NODE_WIDTH" value="130.0"/>
    <att type="string" name="vizmap:vv10271Methionine_metabolism_xml NODE_WIDTH" value="130.0"/>
    <att type="string" name="vizmap:vv10271Methionine_metabolism_xml NODE_FILL_COLOR" value="java.awt.Color[r=255,g=255,b=255]"/>
    <att type="string" name="CELLDESIGNER_ALIAS" value="sa20333"/>
    <att type="string" name="CELLDESIGNER_NODE_TYPE" value="PROTEIN"/>
    <att type="string" name="vizmap:vv10271Methionine_metabolism_xml NODE_SHAPE" value="OCTAGON"/>
    <att type="string" name="vizmap:vv10271Methionine_metabolism_xml_me NODE_SHAPE" value="OCTAGON"/>
    <att type="string" name="vizmap:vv10271Methionine_metabolism_xml NODE_HEIGHT" value="15.0"/>
    <att type="string" name="CELLDESIGNER_SPECIES" value="E2_1_1_77"/>
    <att type="string" name="vizmap:vv10271Methionine_metabolism_xml_me NODE_HEIGHT" value="15.0"/>
    <graphics type="OCTAGON" h="15.0" w="250.0" x="581.0" y="460.5" fill="#ffffff" width="1" outline="#000000"/>
  </node>
  <node label="Protein L-isoaspartate" id="-713">
    <att type="string" name="canonicalName" value="Protein L-isoaspartate"/>
    <att type="string" name="vizmap:vv10271Methionine_metabolism_xml_me NODE_WIDTH" value="130.0"/>
    <att type="string" name="vizmap:vv10271Methionine_metabolism_xml NODE_WIDTH" value="130.0"/>
    <att type="string" name="vizmap:vv10271Methionine_metabolism_xml NODE_FILL_COLOR" value="java.awt.Color[r=255,g=255,b=255]"/>
    <att type="string" name="CELLDESIGNER_ALIAS" value="sa20332"/>
    <att type="string" name="CELLDESIGNER_NODE_TYPE" value="SIMPLE_MOLECULE"/>
    <att type="string" name="vizmap:vv10271Methionine_metabolism_xml NODE_SHAPE" value="ELLIPSE"/>
    <att type="string" name="vizmap:vv10271Methionine_metabolism_xml_me NODE_SHAPE" value="ELLIPSE"/>
    <att type="string" name="vizmap:vv10271Methionine_metabolism_xml NODE_HEIGHT" value="15.0"/>
    <att type="string" name="CELLDESIGNER_SPECIES" value="C03306"/>
    <att type="string" name="vizmap:vv10271Methionine_metabolism_xml_me NODE_HEIGHT" value="15.0"/>
    <graphics type="ELLIPSE" h="15.0" w="200.0" x="604.0" y="412.5" fill="#ffffff" width="1" outline="#000000"/>
  </node>
  <node label="Protein L-isoaspartate methyl ester" id="-712">
    <att type="string" name="canonicalName" value="Protein L-isoaspartate methyl ester"/>
    <att type="string" name="vizmap:vv10271Methionine_metabolism_xml_me NODE_WIDTH" value="130.0"/>
    <att type="string" name="vizmap:vv10271Methionine_metabolism_xml NODE_WIDTH" value="130.0"/>
    <att type="string" name="vizmap:vv10271Methionine_metabolism_xml NODE_FILL_COLOR" value="java.awt.Color[r=255,g=255,b=255]"/>
    <att type="string" name="CELLDESIGNER_ALIAS" value="sa20331"/>
    <att type="string" name="CELLDESIGNER_NODE_TYPE" value="SIMPLE_MOLECULE"/>
    <att type="string" name="vizmap:vv10271Methionine_metabolism_xml NODE_SHAPE" value="ELLIPSE"/>
    <att type="string" name="vizmap:vv10271Methionine_metabolism_xml_me NODE_SHAPE" value="ELLIPSE"/>
    <att type="string" name="vizmap:vv10271Methionine_metabolism_xml NODE_HEIGHT" value="15.0"/>
    <att type="string" name="CELLDESIGNER_SPECIES" value="C04311"/>
    <att type="string" name="vizmap:vv10271Methionine_metabolism_xml_me NODE_HEIGHT" value="15.0"/>
    <graphics type="ELLIPSE" h="15.0" w="200.0" x="591.0" y="441.5" fill="#ffffff" width="1" outline="#000000"/>
  </node>
  <node label="cyclopropane-fatty-acyl-phospholipid synthase" id="-711">
    <att type="string" name="canonicalName" value="cyclopropane-fatty-acyl-phospholipid synthase"/>
    <att type="string" name="vizmap:vv10271Methionine_metabolism_xml_me NODE_WIDTH" value="130.0"/>
    <att type="string" name="vizmap:vv10271Methionine_metabolism_xml NODE_WIDTH" value="130.0"/>
    <att type="string" name="vizmap:vv10271Methionine_metabolism_xml NODE_FILL_COLOR" value="java.awt.Color[r=255,g=255,b=255]"/>
    <att type="string" name="CELLDESIGNER_ALIAS" value="sa20330"/>
    <att type="string" name="CELLDESIGNER_NODE_TYPE" value="PROTEIN"/>
    <att type="string" name="vizmap:vv10271Methionine_metabolism_xml NODE_SHAPE" value="OCTAGON"/>
    <att type="string" name="vizmap:vv10271Methionine_metabolism_xml_me NODE_SHAPE" value="OCTAGON"/>
    <att type="string" name="vizmap:vv10271Methionine_metabolism_xml NODE_HEIGHT" value="15.0"/>
    <att type="string" name="CELLDESIGNER_SPECIES" value="E2_1_1_79"/>
    <att type="string" name="vizmap:vv10271Methionine_metabolism_xml_me NODE_HEIGHT" value="15.0"/>
    <graphics type="OCTAGON" h="15.0" w="250.0" x="1308.0" y="770.5" fill="#ffffff" width="1" outline="#000000"/>
  </node>
  <node label="Phospholipid olefinic fatty acid" id="-710">
    <att type="string" name="canonicalName" value="Phospholipid olefinic fatty acid"/>
    <att type="string" name="vizmap:vv10271Methionine_metabolism_xml_me NODE_WIDTH" value="130.0"/>
    <att type="string" name="vizmap:vv10271Methionine_metabolism_xml NODE_WIDTH" value="130.0"/>
    <att type="string" name="vizmap:vv10271Methionine_metabolism_xml NODE_FILL_COLOR" value="java.awt.Color[r=255,g=255,b=255]"/>
    <att type="string" name="CELLDESIGNER_ALIAS" value="sa20329"/>
    <att type="string" name="CELLDESIGNER_NODE_TYPE" value="SIMPLE_MOLECULE"/>
    <att type="string" name="vizmap:vv10271Methionine_metabolism_xml NODE_SHAPE" value="ELLIPSE"/>
    <att type="string" name="vizmap:vv10271Methionine_metabolism_xml_me NODE_SHAPE" value="ELLIPSE"/>
    <att type="string" name="vizmap:vv10271Methionine_metabolism_xml NODE_HEIGHT" value="15.0"/>
    <att type="string" name="CELLDESIGNER_SPECIES" value="C01229"/>
    <att type="string" name="vizmap:vv10271Methionine_metabolism_xml_me NODE_HEIGHT" value="15.0"/>
    <graphics type="ELLIPSE" h="15.0" w="200.0" x="1108.0" y="552.5" fill="#ffffff" width="1" outline="#000000"/>
  </node>
  <node label="Phospholipid cyclopropane fatty acid" id="-709">
    <att type="string" name="canonicalName" value="Phospholipid cyclopropane fatty acid"/>
    <att type="string" name="vizmap:vv10271Methionine_metabolism_xml_me NODE_WIDTH" value="130.0"/>
    <att type="string" name="vizmap:vv10271Methionine_metabolism_xml NODE_WIDTH" value="130.0"/>
    <att type="string" name="vizmap:vv10271Methionine_metabolism_xml NODE_FILL_COLOR" value="java.awt.Color[r=255,g=255,b=255]"/>
    <att type="string" name="CELLDESIGNER_ALIAS" value="sa20328"/>
    <att type="string" name="CELLDESIGNER_NODE_TYPE" value="SIMPLE_MOLECULE"/>
    <att type="string" name="vizmap:vv10271Methionine_metabolism_xml NODE_SHAPE" value="ELLIPSE"/>
    <att type="string" name="vizmap:vv10271Methionine_metabolism_xml_me NODE_SHAPE" value="ELLIPSE"/>
    <att type="string" name="vizmap:vv10271Methionine_metabolism_xml NODE_HEIGHT" value="15.0"/>
    <att type="string" name="CELLDESIGNER_SPECIES" value="C04340"/>
    <att type="string" name="vizmap:vv10271Methionine_metabolism_xml_me NODE_HEIGHT" value="15.0"/>
    <graphics type="ELLIPSE" h="15.0" w="200.0" x="1303.0" y="755.5" fill="#ffffff" width="1" outline="#000000"/>
  </node>
  <node label="site-specific DNA-methyltransferase (adenine-specific)" id="-708">
    <att type="string" name="canonicalName" value="site-specific DNA-methyltransferase (adenine-specific)"/>
    <att type="string" name="vizmap:vv10271Methionine_metabolism_xml_me NODE_WIDTH" value="130.0"/>
    <att type="string" name="vizmap:vv10271Methionine_metabolism_xml NODE_WIDTH" value="130.0"/>
    <att type="string" name="vizmap:vv10271Methionine_metabolism_xml NODE_FILL_COLOR" value="java.awt.Color[r=255,g=255,b=255]"/>
    <att type="string" name="CELLDESIGNER_ALIAS" value="sa20327"/>
    <att type="string" name="CELLDESIGNER_NODE_TYPE" value="PROTEIN"/>
    <att type="string" name="vizmap:vv10271Methionine_metabolism_xml NODE_SHAPE" value="OCTAGON"/>
    <att type="string" name="vizmap:vv10271Methionine_metabolism_xml_me NODE_SHAPE" value="OCTAGON"/>
    <att type="string" name="vizmap:vv10271Methionine_metabolism_xml NODE_HEIGHT" value="15.0"/>
    <att type="string" name="CELLDESIGNER_SPECIES" value="E2_1_1_72"/>
    <att type="string" name="vizmap:vv10271Methionine_metabolism_xml_me NODE_HEIGHT" value="15.0"/>
    <graphics type="OCTAGON" h="15.0" w="250.0" x="582.0" y="659.5" fill="#ffffff" width="1" outline="#000000"/>
  </node>
  <node label="DNA adenine" id="-707">
    <att type="string" name="canonicalName" value="DNA adenine"/>
    <att type="string" name="vizmap:vv10271Methionine_metabolism_xml_me NODE_WIDTH" value="130.0"/>
    <att type="string" name="vizmap:vv10271Methionine_metabolism_xml NODE_WIDTH" value="130.0"/>
    <att type="string" name="vizmap:vv10271Methionine_metabolism_xml NODE_FILL_COLOR" value="java.awt.Color[r=255,g=255,b=255]"/>
    <att type="string" name="CELLDESIGNER_ALIAS" value="sa20326"/>
    <att type="string" name="CELLDESIGNER_NODE_TYPE" value="SIMPLE_MOLECULE"/>
    <att type="string" name="vizmap:vv10271Methionine_metabolism_xml NODE_SHAPE" value="ELLIPSE"/>
    <att type="string" name="vizmap:vv10271Methionine_metabolism_xml_me NODE_SHAPE" value="ELLIPSE"/>
    <att type="string" name="vizmap:vv10271Methionine_metabolism_xml NODE_HEIGHT" value="15.0"/>
    <att type="string" name="CELLDESIGNER_SPECIES" value="C00821"/>
    <att type="string" name="vizmap:vv10271Methionine_metabolism_xml_me NODE_HEIGHT" value="15.0"/>
    <graphics type="ELLIPSE" h="15.0" w="200.0" x="1043.0" y="509.5" fill="#ffffff" width="1" outline="#000000"/>
  </node>
  <node label="DNA 6-methylaminopurine" id="-706">
    <att type="string" name="canonicalName" value="DNA 6-methylaminopurine"/>
    <att type="string" name="vizmap:vv10271Methionine_metabolism_xml_me NODE_WIDTH" value="130.0"/>
    <att type="string" name="vizmap:vv10271Methionine_metabolism_xml NODE_WIDTH" value="130.0"/>
    <att type="string" name="vizmap:vv10271Methionine_metabolism_xml NODE_FILL_COLOR" value="java.awt.Color[r=255,g=255,b=255]"/>
    <att type="string" name="CELLDESIGNER_ALIAS" value="sa20325"/>
    <att type="string" name="CELLDESIGNER_NODE_TYPE" value="SIMPLE_MOLECULE"/>
    <att type="string" name="vizmap:vv10271Methionine_metabolism_xml NODE_SHAPE" value="ELLIPSE"/>
    <att type="string" name="vizmap:vv10271Methionine_metabolism_xml_me NODE_SHAPE" value="ELLIPSE"/>
    <att type="string" name="vizmap:vv10271Methionine_metabolism_xml NODE_HEIGHT" value="15.0"/>
    <att type="string" name="CELLDESIGNER_SPECIES" value="C03391"/>
    <att type="string" name="vizmap:vv10271Methionine_metabolism_xml_me NODE_HEIGHT" value="15.0"/>
    <graphics type="ELLIPSE" h="15.0" w="200.0" x="634.0" y="636.5" fill="#ffffff" width="1" outline="#000000"/>
  </node>
  <node label="tRNA (5-methylaminomethyl-2-thiouridylate)-methyltransferase" id="-705">
    <att type="string" name="canonicalName" value="tRNA (5-methylaminomethyl-2-thiouridylate)-methyltransferase"/>
    <att type="string" name="vizmap:vv10271Methionine_metabolism_xml_me NODE_WIDTH" value="130.0"/>
    <att type="string" name="vizmap:vv10271Methionine_metabolism_xml NODE_WIDTH" value="130.0"/>
    <att type="string" name="vizmap:vv10271Methionine_metabolism_xml NODE_FILL_COLOR" value="java.awt.Color[r=255,g=255,b=255]"/>
    <att type="string" name="CELLDESIGNER_ALIAS" value="sa20324"/>
    <att type="string" name="CELLDESIGNER_NODE_TYPE" value="PROTEIN"/>
    <att type="string" name="vizmap:vv10271Methionine_metabolism_xml NODE_SHAPE" value="OCTAGON"/>
    <att type="string" name="vizmap:vv10271Methionine_metabolism_xml_me NODE_SHAPE" value="OCTAGON"/>
    <att type="string" name="vizmap:vv10271Methionine_metabolism_xml NODE_HEIGHT" value="15.0"/>
    <att type="string" name="CELLDESIGNER_SPECIES" value="E2_1_1_61"/>
    <att type="string" name="vizmap:vv10271Methionine_metabolism_xml_me NODE_HEIGHT" value="15.0"/>
    <graphics type="OCTAGON" h="15.0" w="250.0" x="1373.0" y="472.5" fill="#ffffff" width="1" outline="#000000"/>
  </node>
  <node label="tRNA containing 5-methylaminomethyl-2-thiouridylate" id="-704">
    <att type="string" name="canonicalName" value="tRNA containing 5-methylaminomethyl-2-thiouridylate"/>
    <att type="string" name="vizmap:vv10271Methionine_metabolism_xml_me NODE_WIDTH" value="130.0"/>
    <att type="string" name="vizmap:vv10271Methionine_metabolism_xml NODE_WIDTH" value="130.0"/>
    <att type="string" name="vizmap:vv10271Methionine_metabolism_xml NODE_FILL_COLOR" value="java.awt.Color[r=255,g=255,b=255]"/>
    <att type="string" name="CELLDESIGNER_ALIAS" value="sa20323"/>
    <att type="string" name="CELLDESIGNER_NODE_TYPE" value="SIMPLE_MOLECULE"/>
    <att type="string" name="vizmap:vv10271Methionine_metabolism_xml NODE_SHAPE" value="ELLIPSE"/>
    <att type="string" name="vizmap:vv10271Methionine_metabolism_xml_me NODE_SHAPE" value="ELLIPSE"/>
    <att type="string" name="vizmap:vv10271Methionine_metabolism_xml NODE_HEIGHT" value="15.0"/>
    <att type="string" name="CELLDESIGNER_SPECIES" value="C04728"/>
    <att type="string" name="vizmap:vv10271Methionine_metabolism_xml_me NODE_HEIGHT" value="15.0"/>
    <graphics type="ELLIPSE" h="15.0" w="200.0" x="1431.0" y="451.5" fill="#ffffff" width="1" outline="#000000"/>
  </node>
  <node label="tRNA (guanine-N7-)-methyltransferase" id="-703">
    <att type="string" name="canonicalName" value="tRNA (guanine-N7-)-methyltransferase"/>
    <att type="string" name="vizmap:vv10271Methionine_metabolism_xml_me NODE_WIDTH" value="130.0"/>
    <att type="string" name="vizmap:vv10271Methionine_metabolism_xml NODE_WIDTH" value="130.0"/>
    <att type="string" name="vizmap:vv10271Methionine_metabolism_xml NODE_FILL_COLOR" value="java.awt.Color[r=255,g=255,b=255]"/>
    <att type="string" name="CELLDESIGNER_ALIAS" value="sa20322"/>
    <att type="string" name="CELLDESIGNER_NODE_TYPE" value="PROTEIN"/>
    <att type="string" name="vizmap:vv10271Methionine_metabolism_xml NODE_SHAPE" value="OCTAGON"/>
    <att type="string" name="vizmap:vv10271Methionine_metabolism_xml_me NODE_SHAPE" value="OCTAGON"/>
    <att type="string" name="vizmap:vv10271Methionine_metabolism_xml NODE_HEIGHT" value="15.0"/>
    <att type="string" name="CELLDESIGNER_SPECIES" value="E2_1_1_33"/>
    <att type="string" name="vizmap:vv10271Methionine_metabolism_xml_me NODE_HEIGHT" value="15.0"/>
    <graphics type="OCTAGON" h="15.0" w="250.0" x="1398.0" y="413.5" fill="#ffffff" width="1" outline="#000000"/>
  </node>
  <node label="tRNA containing N7-methylguanine" id="-702">
    <att type="string" name="canonicalName" value="tRNA containing N7-methylguanine"/>
    <att type="string" name="vizmap:vv10271Methionine_metabolism_xml_me NODE_WIDTH" value="130.0"/>
    <att type="string" name="vizmap:vv10271Methionine_metabolism_xml NODE_WIDTH" value="130.0"/>
    <att type="string" name="vizmap:vv10271Methionine_metabolism_xml NODE_FILL_COLOR" value="java.awt.Color[r=255,g=255,b=255]"/>
    <att type="string" name="CELLDESIGNER_ALIAS" value="sa20321"/>
    <att type="string" name="CELLDESIGNER_NODE_TYPE" value="SIMPLE_MOLECULE"/>
    <att type="string" name="vizmap:vv10271Methionine_metabolism_xml NODE_SHAPE" value="ELLIPSE"/>
    <att type="string" name="vizmap:vv10271Methionine_metabolism_xml_me NODE_SHAPE" value="ELLIPSE"/>
    <att type="string" name="vizmap:vv10271Methionine_metabolism_xml NODE_HEIGHT" value="15.0"/>
    <att type="string" name="CELLDESIGNER_SPECIES" value="C04160"/>
    <att type="string" name="vizmap:vv10271Methionine_metabolism_xml_me NODE_HEIGHT" value="15.0"/>
    <graphics type="ELLIPSE" h="15.0" w="200.0" x="1540.0" y="393.5" fill="#ffffff" width="1" outline="#000000"/>
  </node>
  <node label="tRNA (guanine-N2-)-methyltransferase" id="-701">
    <att type="string" name="canonicalName" value="tRNA (guanine-N2-)-methyltransferase"/>
    <att type="string" name="vizmap:vv10271Methionine_metabolism_xml_me NODE_WIDTH" value="130.0"/>
    <att type="string" name="vizmap:vv10271Methionine_metabolism_xml NODE_WIDTH" value="130.0"/>
    <att type="string" name="vizmap:vv10271Methionine_metabolism_xml NODE_FILL_COLOR" value="java.awt.Color[r=255,g=255,b=255]"/>
    <att type="string" name="CELLDESIGNER_ALIAS" value="sa20320"/>
    <att type="string" name="CELLDESIGNER_NODE_TYPE" value="PROTEIN"/>
    <att type="string" name="vizmap:vv10271Methionine_metabolism_xml NODE_SHAPE" value="OCTAGON"/>
    <att type="string" name="vizmap:vv10271Methionine_metabolism_xml_me NODE_SHAPE" value="OCTAGON"/>
    <att type="string" name="vizmap:vv10271Methionine_metabolism_xml NODE_HEIGHT" value="15.0"/>
    <att type="string" name="CELLDESIGNER_SPECIES" value="E2_1_1_32"/>
    <att type="string" name="vizmap:vv10271Methionine_metabolism_xml_me NODE_HEIGHT" value="15.0"/>
    <graphics type="OCTAGON" h="15.0" w="250.0" x="1299.0" y="623.5" fill="#ffffff" width="1" outline="#000000"/>
  </node>
  <node label="tRNA containing N2-methylguanine" id="-700">
    <att type="string" name="canonicalName" value="tRNA containing N2-methylguanine"/>
    <att type="string" name="vizmap:vv10271Methionine_metabolism_xml_me NODE_WIDTH" value="130.0"/>
    <att type="string" name="vizmap:vv10271Methionine_metabolism_xml NODE_WIDTH" value="130.0"/>
    <att type="string" name="vizmap:vv10271Methionine_metabolism_xml NODE_FILL_COLOR" value="java.awt.Color[r=255,g=255,b=255]"/>
    <att type="string" name="CELLDESIGNER_ALIAS" value="sa20319"/>
    <att type="string" name="CELLDESIGNER_NODE_TYPE" value="SIMPLE_MOLECULE"/>
    <att type="string" name="vizmap:vv10271Methionine_metabolism_xml NODE_SHAPE" value="ELLIPSE"/>
    <att type="string" name="vizmap:vv10271Methionine_metabolism_xml_me NODE_SHAPE" value="ELLIPSE"/>
    <att type="string" name="vizmap:vv10271Methionine_metabolism_xml NODE_HEIGHT" value="15.0"/>
    <att type="string" name="CELLDESIGNER_SPECIES" value="C04158"/>
    <att type="string" name="vizmap:vv10271Methionine_metabolism_xml_me NODE_HEIGHT" value="15.0"/>
    <graphics type="ELLIPSE" h="15.0" w="200.0" x="1361.0" y="603.5" fill="#ffffff" width="1" outline="#000000"/>
  </node>
  <node label="tRNA (guanine-N1-)-methyltransferase" id="-699">
    <att type="string" name="canonicalName" value="tRNA (guanine-N1-)-methyltransferase"/>
    <att type="string" name="vizmap:vv10271Methionine_metabolism_xml_me NODE_WIDTH" value="130.0"/>
    <att type="string" name="vizmap:vv10271Methionine_metabolism_xml NODE_WIDTH" value="130.0"/>
    <att type="string" name="vizmap:vv10271Methionine_metabolism_xml NODE_FILL_COLOR" value="java.awt.Color[r=255,g=255,b=255]"/>
    <att type="string" name="CELLDESIGNER_ALIAS" value="sa20318"/>
    <att type="string" name="CELLDESIGNER_NODE_TYPE" value="PROTEIN"/>
    <att type="string" name="vizmap:vv10271Methionine_metabolism_xml NODE_SHAPE" value="OCTAGON"/>
    <att type="string" name="vizmap:vv10271Methionine_metabolism_xml_me NODE_SHAPE" value="OCTAGON"/>
    <att type="string" name="vizmap:vv10271Methionine_metabolism_xml NODE_HEIGHT" value="15.0"/>
    <att type="string" name="CELLDESIGNER_SPECIES" value="E2_1_1_31"/>
    <att type="string" name="vizmap:vv10271Methionine_metabolism_xml_me NODE_HEIGHT" value="15.0"/>
    <graphics type="OCTAGON" h="15.0" w="250.0" x="1401.0" y="538.5" fill="#ffffff" width="1" outline="#000000"/>
  </node>
  <node label="tRNA" id="-698">
    <att type="string" name="canonicalName" value="tRNA"/>
    <att type="string" name="vizmap:vv10271Methionine_metabolism_xml_me NODE_WIDTH" value="130.0"/>
    <att type="string" name="vizmap:vv10271Methionine_metabolism_xml NODE_WIDTH" value="130.0"/>
    <att type="string" name="vizmap:vv10271Methionine_metabolism_xml NODE_FILL_COLOR" value="java.awt.Color[r=255,g=255,b=255]"/>
    <att type="string" name="CELLDESIGNER_ALIAS" value="sa20316"/>
    <att type="string" name="CELLDESIGNER_NODE_TYPE" value="SIMPLE_MOLECULE"/>
    <att type="string" name="vizmap:vv10271Methionine_metabolism_xml NODE_SHAPE" value="ELLIPSE"/>
    <att type="string" name="vizmap:vv10271Methionine_metabolism_xml_me NODE_SHAPE" value="ELLIPSE"/>
    <att type="string" name="vizmap:vv10271Methionine_metabolism_xml NODE_HEIGHT" value="15.0"/>
    <att type="string" name="CELLDESIGNER_SPECIES" value="C00066"/>
    <att type="string" name="vizmap:vv10271Methionine_metabolism_xml_me NODE_HEIGHT" value="15.0"/>
    <graphics type="ELLIPSE" h="15.0" w="200.0" x="1298.0" y="466.5" fill="#ffffff" width="1" outline="#000000"/>
  </node>
  <node label="tRNA containing N1-methylguanine" id="-697">
    <att type="string" name="canonicalName" value="tRNA containing N1-methylguanine"/>
    <att type="string" name="vizmap:vv10271Methionine_metabolism_xml_me NODE_WIDTH" value="130.0"/>
    <att type="string" name="vizmap:vv10271Methionine_metabolism_xml NODE_WIDTH" value="130.0"/>
    <att type="string" name="vizmap:vv10271Methionine_metabolism_xml NODE_FILL_COLOR" value="java.awt.Color[r=255,g=255,b=255]"/>
    <att type="string" name="CELLDESIGNER_ALIAS" value="sa20315"/>
    <att type="string" name="CELLDESIGNER_NODE_TYPE" value="SIMPLE_MOLECULE"/>
    <att type="string" name="vizmap:vv10271Methionine_metabolism_xml NODE_SHAPE" value="ELLIPSE"/>
    <att type="string" name="vizmap:vv10271Methionine_metabolism_xml_me NODE_SHAPE" value="ELLIPSE"/>
    <att type="string" name="vizmap:vv10271Methionine_metabolism_xml NODE_HEIGHT" value="15.0"/>
    <att type="string" name="CELLDESIGNER_SPECIES" value="C04157"/>
    <att type="string" name="vizmap:vv10271Methionine_metabolism_xml_me NODE_HEIGHT" value="15.0"/>
    <graphics type="ELLIPSE" h="15.0" w="200.0" x="1414.0" y="520.5" fill="#ffffff" width="1" outline="#000000"/>
  </node>
  <node label="methionine synthase" id="-696">
    <att type="string" name="canonicalName" value="methionine synthase"/>
    <att type="string" name="vizmap:vv10271Methionine_metabolism_xml_me NODE_WIDTH" value="130.0"/>
    <att type="string" name="vizmap:vv10271Methionine_metabolism_xml NODE_WIDTH" value="130.0"/>
    <att type="string" name="vizmap:vv10271Methionine_metabolism_xml NODE_FILL_COLOR" value="java.awt.Color[r=255,g=255,b=255]"/>
    <att type="string" name="CELLDESIGNER_ALIAS" value="sa20314"/>
    <att type="string" name="CELLDESIGNER_NODE_TYPE" value="PROTEIN"/>
    <att type="string" name="vizmap:vv10271Methionine_metabolism_xml NODE_SHAPE" value="OCTAGON"/>
    <att type="string" name="vizmap:vv10271Methionine_metabolism_xml_me NODE_SHAPE" value="OCTAGON"/>
    <att type="string" name="vizmap:vv10271Methionine_metabolism_xml NODE_HEIGHT" value="15.0"/>
    <att type="string" name="CELLDESIGNER_SPECIES" value="E2_1_1_13"/>
    <att type="string" name="vizmap:vv10271Methionine_metabolism_xml_me NODE_HEIGHT" value="15.0"/>
    <graphics type="OCTAGON" h="15.0" w="250.0" x="449.0" y="418.5" fill="#ffffff" width="1" outline="#000000"/>
  </node>
  <node label="DMAS" id="-695">
    <att type="string" name="canonicalName" value="DMAS"/>
    <att type="string" name="vizmap:vv10271Methionine_metabolism_xml_me NODE_WIDTH" value="130.0"/>
    <att type="string" name="vizmap:vv10271Methionine_metabolism_xml NODE_WIDTH" value="130.0"/>
    <att type="string" name="vizmap:vv10271Methionine_metabolism_xml NODE_FILL_COLOR" value="java.awt.Color[r=255,g=255,b=255]"/>
    <att type="string" name="CELLDESIGNER_ALIAS" value="sa20313"/>
    <att type="string" name="CELLDESIGNER_NODE_TYPE" value="PROTEIN"/>
    <att type="string" name="vizmap:vv10271Methionine_metabolism_xml NODE_SHAPE" value="OCTAGON"/>
    <att type="string" name="vizmap:vv10271Methionine_metabolism_xml_me NODE_SHAPE" value="OCTAGON"/>
    <att type="string" name="vizmap:vv10271Methionine_metabolism_xml NODE_HEIGHT" value="15.0"/>
    <att type="string" name="CELLDESIGNER_SPECIES" value="DMAS"/>
    <att type="string" name="vizmap:vv10271Methionine_metabolism_xml_me NODE_HEIGHT" value="15.0"/>
    <graphics type="OCTAGON" h="15.0" w="250.0" x="1588.0" y="244.5" fill="#ffffff" width="1" outline="#000000"/>
  </node>
  <node label="2&apos;-Deoxymugineic acid" id="-694">
    <att type="string" name="canonicalName" value="2&apos;-Deoxymugineic acid"/>
    <att type="string" name="vizmap:vv10271Methionine_metabolism_xml_me NODE_WIDTH" value="130.0"/>
    <att type="string" name="vizmap:vv10271Methionine_metabolism_xml NODE_WIDTH" value="130.0"/>
    <att type="string" name="vizmap:vv10271Methionine_metabolism_xml NODE_FILL_COLOR" value="java.awt.Color[r=255,g=255,b=255]"/>
    <att type="string" name="CELLDESIGNER_ALIAS" value="sa20312"/>
    <att type="string" name="CELLDESIGNER_NODE_TYPE" value="SIMPLE_MOLECULE"/>
    <att type="string" name="vizmap:vv10271Methionine_metabolism_xml NODE_SHAPE" value="ELLIPSE"/>
    <att type="string" name="vizmap:vv10271Methionine_metabolism_xml_me NODE_SHAPE" value="ELLIPSE"/>
    <att type="string" name="vizmap:vv10271Methionine_metabolism_xml NODE_HEIGHT" value="15.0"/>
    <att type="string" name="CELLDESIGNER_SPECIES" value="C15485"/>
    <att type="string" name="vizmap:vv10271Methionine_metabolism_xml_me NODE_HEIGHT" value="15.0"/>
    <graphics type="ELLIPSE" h="15.0" w="200.0" x="1605.0" y="312.5" fill="#ffffff" width="1" outline="#000000"/>
  </node>
  <node label="nicotianamine aminotransferase" id="-693">
    <att type="string" name="canonicalName" value="nicotianamine aminotransferase"/>
    <att type="string" name="vizmap:vv10271Methionine_metabolism_xml_me NODE_WIDTH" value="130.0"/>
    <att type="string" name="vizmap:vv10271Methionine_metabolism_xml NODE_WIDTH" value="130.0"/>
    <att type="string" name="vizmap:vv10271Methionine_metabolism_xml NODE_FILL_COLOR" value="java.awt.Color[r=255,g=255,b=255]"/>
    <att type="string" name="CELLDESIGNER_ALIAS" value="sa20311"/>
    <att type="string" name="CELLDESIGNER_NODE_TYPE" value="PROTEIN"/>
    <att type="string" name="vizmap:vv10271Methionine_metabolism_xml NODE_SHAPE" value="OCTAGON"/>
    <att type="string" name="vizmap:vv10271Methionine_metabolism_xml_me NODE_SHAPE" value="OCTAGON"/>
    <att type="string" name="vizmap:vv10271Methionine_metabolism_xml NODE_HEIGHT" value="15.0"/>
    <att type="string" name="CELLDESIGNER_SPECIES" value="E2_6_1_80"/>
    <att type="string" name="vizmap:vv10271Methionine_metabolism_xml_me NODE_HEIGHT" value="15.0"/>
    <graphics type="OCTAGON" h="15.0" w="250.0" x="1401.0" y="138.5" fill="#ffffff" width="1" outline="#000000"/>
  </node>
  <node label="2-Oxoglutarate" id="-692">
    <att type="string" name="canonicalName" value="2-Oxoglutarate"/>
    <att type="string" name="vizmap:vv10271Methionine_metabolism_xml_me NODE_WIDTH" value="130.0"/>
    <att type="string" name="vizmap:vv10271Methionine_metabolism_xml NODE_WIDTH" value="130.0"/>
    <att type="string" name="vizmap:vv10271Methionine_metabolism_xml NODE_FILL_COLOR" value="java.awt.Color[r=255,g=255,b=255]"/>
    <att type="string" name="CELLDESIGNER_ALIAS" value="sa20310"/>
    <att type="string" name="CELLDESIGNER_NODE_TYPE" value="SIMPLE_MOLECULE"/>
    <att type="string" name="vizmap:vv10271Methionine_metabolism_xml NODE_SHAPE" value="ELLIPSE"/>
    <att type="string" name="vizmap:vv10271Methionine_metabolism_xml_me NODE_SHAPE" value="ELLIPSE"/>
    <att type="string" name="vizmap:vv10271Methionine_metabolism_xml NODE_HEIGHT" value="15.0"/>
    <att type="string" name="CELLDESIGNER_SPECIES" value="C00026"/>
    <att type="string" name="vizmap:vv10271Methionine_metabolism_xml_me NODE_HEIGHT" value="15.0"/>
    <graphics type="ELLIPSE" h="15.0" w="200.0" x="1415.0" y="100.5" fill="#ffffff" width="1" outline="#000000"/>
  </node>
  <node label="L-Glutamate" id="-691">
    <att type="string" name="canonicalName" value="L-Glutamate"/>
    <att type="string" name="vizmap:vv10271Methionine_metabolism_xml_me NODE_WIDTH" value="130.0"/>
    <att type="string" name="vizmap:vv10271Methionine_metabolism_xml NODE_WIDTH" value="130.0"/>
    <att type="string" name="vizmap:vv10271Methionine_metabolism_xml NODE_FILL_COLOR" value="java.awt.Color[r=255,g=255,b=255]"/>
    <att type="string" name="CELLDESIGNER_ALIAS" value="c12"/>
    <att type="string" name="CELLDESIGNER_NODE_TYPE" value="SIMPLE_MOLECULE"/>
    <att type="string" name="vizmap:vv10271Methionine_metabolism_xml NODE_SHAPE" value="ELLIPSE"/>
    <att type="string" name="vizmap:vv10271Methionine_metabolism_xml_me NODE_SHAPE" value="ELLIPSE"/>
    <att type="string" name="vizmap:vv10271Methionine_metabolism_xml NODE_HEIGHT" value="15.0"/>
    <att type="string" name="CELLDESIGNER_SPECIES" value="C00025"/>
    <att type="string" name="vizmap:vv10271Methionine_metabolism_xml_me NODE_HEIGHT" value="15.0"/>
    <graphics type="ELLIPSE" h="15.0" w="200.0" x="1554.0" y="97.5" fill="#ffffff" width="1" outline="#000000"/>
  </node>
  <node label="3&apos;&apos;-Deamino-3&apos;&apos;-oxonicotianamine" id="-690">
    <att type="string" name="canonicalName" value="3&apos;&apos;-Deamino-3&apos;&apos;-oxonicotianamine"/>
    <att type="string" name="vizmap:vv10271Methionine_metabolism_xml_me NODE_WIDTH" value="130.0"/>
    <att type="string" name="vizmap:vv10271Methionine_metabolism_xml NODE_WIDTH" value="130.0"/>
    <att type="string" name="vizmap:vv10271Methionine_metabolism_xml NODE_FILL_COLOR" value="java.awt.Color[r=255,g=255,b=255]"/>
    <att type="string" name="CELLDESIGNER_ALIAS" value="sa20308"/>
    <att type="string" name="CELLDESIGNER_NODE_TYPE" value="SIMPLE_MOLECULE"/>
    <att type="string" name="vizmap:vv10271Methionine_metabolism_xml NODE_SHAPE" value="ELLIPSE"/>
    <att type="string" name="vizmap:vv10271Methionine_metabolism_xml_me NODE_SHAPE" value="ELLIPSE"/>
    <att type="string" name="vizmap:vv10271Methionine_metabolism_xml NODE_HEIGHT" value="15.0"/>
    <att type="string" name="CELLDESIGNER_SPECIES" value="C15486"/>
    <att type="string" name="vizmap:vv10271Methionine_metabolism_xml_me NODE_HEIGHT" value="15.0"/>
    <graphics type="ELLIPSE" h="15.0" w="200.0" x="1568.0" y="122.5" fill="#ffffff" width="1" outline="#000000"/>
  </node>
  <node label="protein-S-isoprenylcysteine O-methyltransferase" id="-689">
    <att type="string" name="canonicalName" value="protein-S-isoprenylcysteine O-methyltransferase"/>
    <att type="string" name="vizmap:vv10271Methionine_metabolism_xml_me NODE_WIDTH" value="130.0"/>
    <att type="string" name="vizmap:vv10271Methionine_metabolism_xml NODE_WIDTH" value="130.0"/>
    <att type="string" name="vizmap:vv10271Methionine_metabolism_xml NODE_FILL_COLOR" value="java.awt.Color[r=255,g=255,b=255]"/>
    <att type="string" name="CELLDESIGNER_ALIAS" value="sa20339"/>
    <att type="string" name="CELLDESIGNER_NODE_TYPE" value="PROTEIN"/>
    <att type="string" name="vizmap:vv10271Methionine_metabolism_xml NODE_SHAPE" value="OCTAGON"/>
    <att type="string" name="vizmap:vv10271Methionine_metabolism_xml_me NODE_SHAPE" value="OCTAGON"/>
    <att type="string" name="vizmap:vv10271Methionine_metabolism_xml NODE_HEIGHT" value="15.0"/>
    <att type="string" name="CELLDESIGNER_SPECIES" value="E2_1_1_100"/>
    <att type="string" name="vizmap:vv10271Methionine_metabolism_xml_me NODE_HEIGHT" value="15.0"/>
    <graphics type="OCTAGON" h="15.0" w="250.0" x="591.0" y="535.5" fill="#ffffff" width="1" outline="#000000"/>
  </node>
  <node label="Protein C-terminal S-farnesyl-L-cysteine methyl ester" id="-688">
    <att type="string" name="canonicalName" value="Protein C-terminal S-farnesyl-L-cysteine methyl ester"/>
    <att type="string" name="vizmap:vv10271Methionine_metabolism_xml_me NODE_WIDTH" value="130.0"/>
    <att type="string" name="vizmap:vv10271Methionine_metabolism_xml NODE_WIDTH" value="130.0"/>
    <att type="string" name="vizmap:vv10271Methionine_metabolism_xml NODE_FILL_COLOR" value="java.awt.Color[r=255,g=255,b=255]"/>
    <att type="string" name="CELLDESIGNER_ALIAS" value="sa20337"/>
    <att type="string" name="CELLDESIGNER_NODE_TYPE" value="SIMPLE_MOLECULE"/>
    <att type="string" name="vizmap:vv10271Methionine_metabolism_xml NODE_SHAPE" value="ELLIPSE"/>
    <att type="string" name="vizmap:vv10271Methionine_metabolism_xml_me NODE_SHAPE" value="ELLIPSE"/>
    <att type="string" name="vizmap:vv10271Methionine_metabolism_xml NODE_HEIGHT" value="15.0"/>
    <att type="string" name="CELLDESIGNER_SPECIES" value="C04748"/>
    <att type="string" name="vizmap:vv10271Methionine_metabolism_xml_me NODE_HEIGHT" value="15.0"/>
    <graphics type="ELLIPSE" h="15.0" w="200.0" x="587.0" y="515.5" fill="#ffffff" width="1" outline="#000000"/>
  </node>
  <node label="Protein C-terminal S-farnesyl-L-cysteine" id="-687">
    <att type="string" name="canonicalName" value="Protein C-terminal S-farnesyl-L-cysteine"/>
    <att type="string" name="vizmap:vv10271Methionine_metabolism_xml_me NODE_WIDTH" value="130.0"/>
    <att type="string" name="vizmap:vv10271Methionine_metabolism_xml NODE_WIDTH" value="130.0"/>
    <att type="string" name="vizmap:vv10271Methionine_metabolism_xml NODE_FILL_COLOR" value="java.awt.Color[r=255,g=255,b=255]"/>
    <att type="string" name="CELLDESIGNER_ALIAS" value="sa20338"/>
    <att type="string" name="CELLDESIGNER_NODE_TYPE" value="SIMPLE_MOLECULE"/>
    <att type="string" name="vizmap:vv10271Methionine_metabolism_xml NODE_SHAPE" value="ELLIPSE"/>
    <att type="string" name="vizmap:vv10271Methionine_metabolism_xml_me NODE_SHAPE" value="ELLIPSE"/>
    <att type="string" name="vizmap:vv10271Methionine_metabolism_xml NODE_HEIGHT" value="15.0"/>
    <att type="string" name="CELLDESIGNER_SPECIES" value="C04506"/>
    <att type="string" name="vizmap:vv10271Methionine_metabolism_xml_me NODE_HEIGHT" value="15.0"/>
    <graphics type="ELLIPSE" h="15.0" w="200.0" x="905.0" y="481.5" fill="#ffffff" width="1" outline="#000000"/>
  </node>
  <node label="nicotianamine synthase" id="-686">
    <att type="string" name="canonicalName" value="nicotianamine synthase"/>
    <att type="string" name="vizmap:vv10271Methionine_metabolism_xml_me NODE_WIDTH" value="130.0"/>
    <att type="string" name="vizmap:vv10271Methionine_metabolism_xml NODE_WIDTH" value="130.0"/>
    <att type="string" name="vizmap:vv10271Methionine_metabolism_xml NODE_FILL_COLOR" value="java.awt.Color[r=255,g=255,b=255]"/>
    <att type="string" name="CELLDESIGNER_ALIAS" value="sa20303"/>
    <att type="string" name="CELLDESIGNER_NODE_TYPE" value="PROTEIN"/>
    <att type="string" name="vizmap:vv10271Methionine_metabolism_xml NODE_SHAPE" value="OCTAGON"/>
    <att type="string" name="vizmap:vv10271Methionine_metabolism_xml_me NODE_SHAPE" value="OCTAGON"/>
    <att type="string" name="vizmap:vv10271Methionine_metabolism_xml NODE_HEIGHT" value="15.0"/>
    <att type="string" name="CELLDESIGNER_SPECIES" value="E2_5_1_43"/>
    <att type="string" name="vizmap:vv10271Methionine_metabolism_xml_me NODE_HEIGHT" value="15.0"/>
    <graphics type="OCTAGON" h="15.0" w="250.0" x="1242.0" y="218.0" fill="#ffffff" width="1" outline="#000000"/>
  </node>
  <node label="Nicotianamine" id="-685">
    <att type="string" name="canonicalName" value="Nicotianamine"/>
    <att type="string" name="vizmap:vv10271Methionine_metabolism_xml_me NODE_WIDTH" value="130.0"/>
    <att type="string" name="vizmap:vv10271Methionine_metabolism_xml NODE_WIDTH" value="130.0"/>
    <att type="string" name="vizmap:vv10271Methionine_metabolism_xml NODE_FILL_COLOR" value="java.awt.Color[r=255,g=255,b=255]"/>
    <att type="string" name="CELLDESIGNER_ALIAS" value="sa20302"/>
    <att type="string" name="CELLDESIGNER_NODE_TYPE" value="SIMPLE_MOLECULE"/>
    <att type="string" name="vizmap:vv10271Methionine_metabolism_xml NODE_SHAPE" value="ELLIPSE"/>
    <att type="string" name="vizmap:vv10271Methionine_metabolism_xml_me NODE_SHAPE" value="ELLIPSE"/>
    <att type="string" name="vizmap:vv10271Methionine_metabolism_xml NODE_HEIGHT" value="15.0"/>
    <att type="string" name="CELLDESIGNER_SPECIES" value="C05324"/>
    <att type="string" name="vizmap:vv10271Methionine_metabolism_xml_me NODE_HEIGHT" value="15.0"/>
    <graphics type="ELLIPSE" h="15.0" w="200.0" x="1317.0" y="124.5" fill="#ffffff" width="1" outline="#000000"/>
  </node>
  <node label="5&apos;-Methylthioadenosine" id="-684">
    <att type="string" name="canonicalName" value="5&apos;-Methylthioadenosine"/>
    <att type="string" name="vizmap:vv10271Methionine_metabolism_xml_me NODE_WIDTH" value="130.0"/>
    <att type="string" name="vizmap:vv10271Methionine_metabolism_xml NODE_WIDTH" value="130.0"/>
    <att type="string" name="vizmap:vv10271Methionine_metabolism_xml NODE_FILL_COLOR" value="java.awt.Color[r=255,g=255,b=255]"/>
    <att type="string" name="CELLDESIGNER_ALIAS" value="c16"/>
    <att type="string" name="CELLDESIGNER_NODE_TYPE" value="SIMPLE_MOLECULE"/>
    <att type="string" name="vizmap:vv10271Methionine_metabolism_xml NODE_SHAPE" value="ELLIPSE"/>
    <att type="string" name="vizmap:vv10271Methionine_metabolism_xml_me NODE_SHAPE" value="ELLIPSE"/>
    <att type="string" name="vizmap:vv10271Methionine_metabolism_xml NODE_HEIGHT" value="15.0"/>
    <att type="string" name="CELLDESIGNER_SPECIES" value="C00170"/>
    <att type="string" name="vizmap:vv10271Methionine_metabolism_xml_me NODE_HEIGHT" value="15.0"/>
    <graphics type="ELLIPSE" h="15.0" w="200.0" x="1164.0" y="76.0" fill="#ffffff" width="1" outline="#000000"/>
  </node>
  <node label="peptide-methionine (S)-S-oxide reductase" id="-683">
    <att type="string" name="canonicalName" value="peptide-methionine (S)-S-oxide reductase"/>
    <att type="string" name="vizmap:vv10271Methionine_metabolism_xml_me NODE_WIDTH" value="130.0"/>
    <att type="string" name="vizmap:vv10271Methionine_metabolism_xml NODE_WIDTH" value="130.0"/>
    <att type="string" name="vizmap:vv10271Methionine_metabolism_xml NODE_FILL_COLOR" value="java.awt.Color[r=255,g=255,b=255]"/>
    <att type="string" name="CELLDESIGNER_ALIAS" value="sa20300"/>
    <att type="string" name="CELLDESIGNER_NODE_TYPE" value="PROTEIN"/>
    <att type="string" name="vizmap:vv10271Methionine_metabolism_xml NODE_SHAPE" value="OCTAGON"/>
    <att type="string" name="vizmap:vv10271Methionine_metabolism_xml_me NODE_SHAPE" value="OCTAGON"/>
    <att type="string" name="vizmap:vv10271Methionine_metabolism_xml NODE_HEIGHT" value="15.0"/>
    <att type="string" name="CELLDESIGNER_SPECIES" value="E1_8_4_11"/>
    <att type="string" name="vizmap:vv10271Methionine_metabolism_xml_me NODE_HEIGHT" value="15.0"/>
    <graphics type="OCTAGON" h="15.0" w="250.0" x="255.0" y="214.0" fill="#ffffff" width="1" outline="#000000"/>
  </node>
  <node label="Thioredoxin" id="-682">
    <att type="string" name="canonicalName" value="Thioredoxin"/>
    <att type="string" name="vizmap:vv10271Methionine_metabolism_xml_me NODE_WIDTH" value="130.0"/>
    <att type="string" name="vizmap:vv10271Methionine_metabolism_xml NODE_WIDTH" value="130.0"/>
    <att type="string" name="vizmap:vv10271Methionine_metabolism_xml NODE_FILL_COLOR" value="java.awt.Color[r=255,g=255,b=255]"/>
    <att type="string" name="CELLDESIGNER_ALIAS" value="sa20299"/>
    <att type="string" name="CELLDESIGNER_NODE_TYPE" value="SIMPLE_MOLECULE"/>
    <att type="string" name="vizmap:vv10271Methionine_metabolism_xml NODE_SHAPE" value="ELLIPSE"/>
    <att type="string" name="vizmap:vv10271Methionine_metabolism_xml_me NODE_SHAPE" value="ELLIPSE"/>
    <att type="string" name="vizmap:vv10271Methionine_metabolism_xml NODE_HEIGHT" value="15.0"/>
    <att type="string" name="CELLDESIGNER_SPECIES" value="C00342"/>
    <att type="string" name="vizmap:vv10271Methionine_metabolism_xml_me NODE_HEIGHT" value="15.0"/>
    <graphics type="ELLIPSE" h="15.0" w="200.0" x="415.0" y="198.5" fill="#ffffff" width="1" outline="#000000"/>
  </node>
  <node label="Oxidized thioredoxin" id="-681">
    <att type="string" name="canonicalName" value="Oxidized thioredoxin"/>
    <att type="string" name="vizmap:vv10271Methionine_metabolism_xml_me NODE_WIDTH" value="130.0"/>
    <att type="string" name="vizmap:vv10271Methionine_metabolism_xml NODE_WIDTH" value="130.0"/>
    <att type="string" name="vizmap:vv10271Methionine_metabolism_xml NODE_FILL_COLOR" value="java.awt.Color[r=255,g=255,b=255]"/>
    <att type="string" name="CELLDESIGNER_ALIAS" value="sa20298"/>
    <att type="string" name="CELLDESIGNER_NODE_TYPE" value="SIMPLE_MOLECULE"/>
    <att type="string" name="vizmap:vv10271Methionine_metabolism_xml NODE_SHAPE" value="ELLIPSE"/>
    <att type="string" name="vizmap:vv10271Methionine_metabolism_xml_me NODE_SHAPE" value="ELLIPSE"/>
    <att type="string" name="vizmap:vv10271Methionine_metabolism_xml NODE_HEIGHT" value="15.0"/>
    <att type="string" name="CELLDESIGNER_SPECIES" value="C00343"/>
    <att type="string" name="vizmap:vv10271Methionine_metabolism_xml_me NODE_HEIGHT" value="15.0"/>
    <graphics type="ELLIPSE" h="15.0" w="200.0" x="387.0" y="356.5" fill="#ffffff" width="1" outline="#000000"/>
  </node>
  <node label="L-Methionine (S)-S-oxide" id="-680">
    <att type="string" name="canonicalName" value="L-Methionine (S)-S-oxide"/>
    <att type="string" name="vizmap:vv10271Methionine_metabolism_xml_me NODE_WIDTH" value="130.0"/>
    <att type="string" name="vizmap:vv10271Methionine_metabolism_xml NODE_WIDTH" value="130.0"/>
    <att type="string" name="vizmap:vv10271Methionine_metabolism_xml NODE_FILL_COLOR" value="java.awt.Color[r=255,g=255,b=255]"/>
    <att type="string" name="CELLDESIGNER_ALIAS" value="sa20297"/>
    <att type="string" name="CELLDESIGNER_NODE_TYPE" value="SIMPLE_MOLECULE"/>
    <att type="string" name="vizmap:vv10271Methionine_metabolism_xml NODE_SHAPE" value="ELLIPSE"/>
    <att type="string" name="vizmap:vv10271Methionine_metabolism_xml_me NODE_SHAPE" value="ELLIPSE"/>
    <att type="string" name="vizmap:vv10271Methionine_metabolism_xml NODE_HEIGHT" value="15.0"/>
    <att type="string" name="CELLDESIGNER_SPECIES" value="C15999"/>
    <att type="string" name="vizmap:vv10271Methionine_metabolism_xml_me NODE_HEIGHT" value="15.0"/>
    <graphics type="ELLIPSE" h="15.0" w="200.0" x="333.0" y="107.5" fill="#ffffff" width="1" outline="#000000"/>
  </node>
  <node label="rGSVIVP00014805001" id="-679">
    <att type="string" name="vizmap:vv10450Selenoamino_acid_metabolism_xml NODE_HEIGHT" value="15.0"/>
    <att type="string" name="canonicalName" value="GSVIVP00014805001"/>
    <att type="string" name="vizmap:vv10271Methionine_metabolism_xml_me NODE_WIDTH" value="130.0"/>
    <att type="string" name="vizmap:vv10271Methionine_metabolism_xml NODE_WIDTH" value="130.0"/>
    <att type="string" name="vizmap:vv10271Methionine_metabolism_xml NODE_FILL_COLOR" value="java.awt.Color[r=255,g=255,b=255]"/>
    <att type="string" name="CELLDESIGNER_ALIAS" value="sa20138"/>
    <att type="string" name="vizmap:vv10450Selenoamino_acid_metabolism_xml NODE_WIDTH" value="130.0"/>
    <att type="string" name="CELLDESIGNER_NODE_TYPE" value="RNA"/>
    <att type="string" name="vizmap:vv10271Methionine_metabolism_xml NODE_SHAPE" value="RECT"/>
    <att type="string" name="vizmap:vv10450Selenoamino_acid_metabolism_xml NODE_FILL_COLOR" value="java.awt.Color[r=255,g=255,b=255]"/>
    <att type="string" name="vizmap:vv10271Methionine_metabolism_xml_me NODE_SHAPE" value="RECT"/>
    <att type="string" name="vizmap:vv10271Methionine_metabolism_xml NODE_HEIGHT" value="15.0"/>
    <att type="string" name="CELLDESIGNER_SPECIES" value="GSVIVP00014805001"/>
    <att type="string" name="vizmap:vv10450Selenoamino_acid_metabolism_xml_me NODE_HEIGHT" value="15.0"/>
    <att type="string" name="vizmap:vv10450Selenoamino_acid_metabolism_xml_me NODE_WIDTH" value="130.0"/>
    <att type="string" name="vizmap:vv10450Selenoamino_acid_metabolism_xml NODE_SHAPE" value="RECT"/>
    <att type="string" name="vizmap:vv10271Methionine_metabolism_xml_me NODE_HEIGHT" value="15.0"/>
    <att type="string" name="vizmap:vv10450Selenoamino_acid_metabolism_xml_me NODE_SHAPE" value="RECT"/>
    <graphics type="RECTANGLE" h="15.0" w="150.0" x="206.0" y="496.4444580078125" fill="#ffffff" width="1" outline="#000000"/>
  </node>
  <node label="rGSVIVP00018514001" id="-678">
    <att type="string" name="vizmap:vv10450Selenoamino_acid_metabolism_xml NODE_HEIGHT" value="15.0"/>
    <att type="string" name="canonicalName" value="GSVIVP00018514001"/>
    <att type="string" name="vizmap:vv10271Methionine_metabolism_xml_me NODE_WIDTH" value="130.0"/>
    <att type="string" name="vizmap:vv10271Methionine_metabolism_xml NODE_WIDTH" value="130.0"/>
    <att type="string" name="vizmap:vv10271Methionine_metabolism_xml NODE_FILL_COLOR" value="java.awt.Color[r=255,g=255,b=255]"/>
    <att type="string" name="CELLDESIGNER_ALIAS" value="sa20142"/>
    <att type="string" name="vizmap:vv10450Selenoamino_acid_metabolism_xml NODE_WIDTH" value="130.0"/>
    <att type="string" name="CELLDESIGNER_NODE_TYPE" value="RNA"/>
    <att type="string" name="vizmap:vv10271Methionine_metabolism_xml NODE_SHAPE" value="RECT"/>
    <att type="string" name="vizmap:vv10450Selenoamino_acid_metabolism_xml NODE_FILL_COLOR" value="java.awt.Color[r=255,g=255,b=255]"/>
    <att type="string" name="vizmap:vv10271Methionine_metabolism_xml_me NODE_SHAPE" value="RECT"/>
    <att type="string" name="vizmap:vv10271Methionine_metabolism_xml NODE_HEIGHT" value="15.0"/>
    <att type="string" name="CELLDESIGNER_SPECIES" value="GSVIVP00018514001"/>
    <att type="string" name="vizmap:vv10450Selenoamino_acid_metabolism_xml_me NODE_HEIGHT" value="15.0"/>
    <att type="string" name="vizmap:vv10450Selenoamino_acid_metabolism_xml_me NODE_WIDTH" value="130.0"/>
    <att type="string" name="vizmap:vv10450Selenoamino_acid_metabolism_xml NODE_SHAPE" value="RECT"/>
    <att type="string" name="vizmap:vv10271Methionine_metabolism_xml_me NODE_HEIGHT" value="15.0"/>
    <att type="string" name="vizmap:vv10450Selenoamino_acid_metabolism_xml_me NODE_SHAPE" value="RECT"/>
    <graphics type="RECTANGLE" h="15.0" w="150.0" x="206.0" y="512.5555419921875" fill="#ffffff" width="1" outline="#000000"/>
  </node>
  <node label="rGSVIVP00008913001" id="-677">
    <att type="string" name="vizmap:vv10450Selenoamino_acid_metabolism_xml NODE_HEIGHT" value="15.0"/>
    <att type="string" name="canonicalName" value="GSVIVP00008913001"/>
    <att type="string" name="vizmap:vv10271Methionine_metabolism_xml_me NODE_WIDTH" value="130.0"/>
    <att type="string" name="vizmap:vv10271Methionine_metabolism_xml NODE_WIDTH" value="130.0"/>
    <att type="string" name="vizmap:vv10271Methionine_metabolism_xml NODE_FILL_COLOR" value="java.awt.Color[r=255,g=255,b=255]"/>
    <att type="string" name="CELLDESIGNER_ALIAS" value="sa20141"/>
    <att type="string" name="vizmap:vv10450Selenoamino_acid_metabolism_xml NODE_WIDTH" value="130.0"/>
    <att type="string" name="CELLDESIGNER_NODE_TYPE" value="RNA"/>
    <att type="string" name="vizmap:vv10271Methionine_metabolism_xml NODE_SHAPE" value="RECT"/>
    <att type="string" name="vizmap:vv10450Selenoamino_acid_metabolism_xml NODE_FILL_COLOR" value="java.awt.Color[r=255,g=255,b=255]"/>
    <att type="string" name="vizmap:vv10271Methionine_metabolism_xml_me NODE_SHAPE" value="RECT"/>
    <att type="string" name="vizmap:vv10271Methionine_metabolism_xml NODE_HEIGHT" value="15.0"/>
    <att type="string" name="CELLDESIGNER_SPECIES" value="GSVIVP00008913001"/>
    <att type="string" name="vizmap:vv10450Selenoamino_acid_metabolism_xml_me NODE_HEIGHT" value="15.0"/>
    <att type="string" name="vizmap:vv10450Selenoamino_acid_metabolism_xml_me NODE_WIDTH" value="130.0"/>
    <att type="string" name="vizmap:vv10450Selenoamino_acid_metabolism_xml NODE_SHAPE" value="RECT"/>
    <att type="string" name="vizmap:vv10271Methionine_metabolism_xml_me NODE_HEIGHT" value="15.0"/>
    <att type="string" name="vizmap:vv10450Selenoamino_acid_metabolism_xml_me NODE_SHAPE" value="RECT"/>
    <graphics type="RECTANGLE" h="15.0" w="150.0" x="206.0" y="528.6666870117188" fill="#ffffff" width="1" outline="#000000"/>
  </node>
  <node label="rGSVIVP00029457001" id="-676">
    <att type="string" name="vizmap:vv10450Selenoamino_acid_metabolism_xml NODE_HEIGHT" value="15.0"/>
    <att type="string" name="canonicalName" value="GSVIVP00029457001"/>
    <att type="string" name="vizmap:vv10271Methionine_metabolism_xml_me NODE_WIDTH" value="130.0"/>
    <att type="string" name="vizmap:vv10271Methionine_metabolism_xml NODE_WIDTH" value="130.0"/>
    <att type="string" name="vizmap:vv10271Methionine_metabolism_xml NODE_FILL_COLOR" value="java.awt.Color[r=255,g=255,b=255]"/>
    <att type="string" name="CELLDESIGNER_ALIAS" value="sa20137"/>
    <att type="string" name="vizmap:vv10450Selenoamino_acid_metabolism_xml NODE_WIDTH" value="130.0"/>
    <att type="string" name="CELLDESIGNER_NODE_TYPE" value="RNA"/>
    <att type="string" name="vizmap:vv10271Methionine_metabolism_xml NODE_SHAPE" value="RECT"/>
    <att type="string" name="vizmap:vv10450Selenoamino_acid_metabolism_xml NODE_FILL_COLOR" value="java.awt.Color[r=255,g=255,b=255]"/>
    <att type="string" name="vizmap:vv10271Methionine_metabolism_xml_me NODE_SHAPE" value="RECT"/>
    <att type="string" name="vizmap:vv10271Methionine_metabolism_xml NODE_HEIGHT" value="15.0"/>
    <att type="string" name="CELLDESIGNER_SPECIES" value="GSVIVP00029457001"/>
    <att type="string" name="vizmap:vv10450Selenoamino_acid_metabolism_xml_me NODE_HEIGHT" value="15.0"/>
    <att type="string" name="vizmap:vv10450Selenoamino_acid_metabolism_xml_me NODE_WIDTH" value="130.0"/>
    <att type="string" name="vizmap:vv10450Selenoamino_acid_metabolism_xml NODE_SHAPE" value="RECT"/>
    <att type="string" name="vizmap:vv10271Methionine_metabolism_xml_me NODE_HEIGHT" value="15.0"/>
    <att type="string" name="vizmap:vv10450Selenoamino_acid_metabolism_xml_me NODE_SHAPE" value="RECT"/>
    <graphics type="RECTANGLE" h="15.0" w="150.0" x="206.0" y="544.7777709960938" fill="#ffffff" width="1" outline="#000000"/>
  </node>
  <node label="rGSVIVP00015626001" id="-675">
    <att type="string" name="vizmap:vv10450Selenoamino_acid_metabolism_xml NODE_HEIGHT" value="15.0"/>
    <att type="string" name="canonicalName" value="GSVIVP00015626001"/>
    <att type="string" name="vizmap:vv10271Methionine_metabolism_xml_me NODE_WIDTH" value="130.0"/>
    <att type="string" name="vizmap:vv10271Methionine_metabolism_xml NODE_WIDTH" value="130.0"/>
    <att type="string" name="vizmap:vv10271Methionine_metabolism_xml NODE_FILL_COLOR" value="java.awt.Color[r=255,g=255,b=255]"/>
    <att type="string" name="CELLDESIGNER_ALIAS" value="sa20139"/>
    <att type="string" name="vizmap:vv10450Selenoamino_acid_metabolism_xml NODE_WIDTH" value="130.0"/>
    <att type="string" name="CELLDESIGNER_NODE_TYPE" value="RNA"/>
    <att type="string" name="vizmap:vv10271Methionine_metabolism_xml NODE_SHAPE" value="RECT"/>
    <att type="string" name="vizmap:vv10450Selenoamino_acid_metabolism_xml NODE_FILL_COLOR" value="java.awt.Color[r=255,g=255,b=255]"/>
    <att type="string" name="vizmap:vv10271Methionine_metabolism_xml_me NODE_SHAPE" value="RECT"/>
    <att type="string" name="vizmap:vv10271Methionine_metabolism_xml NODE_HEIGHT" value="15.0"/>
    <att type="string" name="CELLDESIGNER_SPECIES" value="GSVIVP00015626001"/>
    <att type="string" name="vizmap:vv10450Selenoamino_acid_metabolism_xml_me NODE_HEIGHT" value="15.0"/>
    <att type="string" name="vizmap:vv10450Selenoamino_acid_metabolism_xml_me NODE_WIDTH" value="130.0"/>
    <att type="string" name="vizmap:vv10450Selenoamino_acid_metabolism_xml NODE_SHAPE" value="RECT"/>
    <att type="string" name="vizmap:vv10271Methionine_metabolism_xml_me NODE_HEIGHT" value="15.0"/>
    <att type="string" name="vizmap:vv10450Selenoamino_acid_metabolism_xml_me NODE_SHAPE" value="RECT"/>
    <graphics type="RECTANGLE" h="15.0" w="150.0" x="206.0" y="560.888916015625" fill="#ffffff" width="1" outline="#000000"/>
  </node>
  <node label="rGSVIVP00029174001" id="-674">
    <att type="string" name="vizmap:vv10450Selenoamino_acid_metabolism_xml NODE_HEIGHT" value="15.0"/>
    <att type="string" name="canonicalName" value="GSVIVP00029174001"/>
    <att type="string" name="vizmap:vv10271Methionine_metabolism_xml_me NODE_WIDTH" value="130.0"/>
    <att type="string" name="vizmap:vv10271Methionine_metabolism_xml NODE_WIDTH" value="130.00006103515625"/>
    <att type="string" name="vizmap:vv10271Methionine_metabolism_xml NODE_FILL_COLOR" value="java.awt.Color[r=255,g=255,b=255]"/>
    <att type="string" name="CELLDESIGNER_ALIAS" value="sa20140"/>
    <att type="string" name="vizmap:vv10450Selenoamino_acid_metabolism_xml NODE_WIDTH" value="130.0"/>
    <att type="string" name="CELLDESIGNER_NODE_TYPE" value="RNA"/>
    <att type="string" name="vizmap:vv10271Methionine_metabolism_xml NODE_SHAPE" value="RECT"/>
    <att type="string" name="vizmap:vv10450Selenoamino_acid_metabolism_xml NODE_FILL_COLOR" value="java.awt.Color[r=255,g=255,b=255]"/>
    <att type="string" name="vizmap:vv10271Methionine_metabolism_xml_me NODE_SHAPE" value="RECT"/>
    <att type="string" name="vizmap:vv10271Methionine_metabolism_xml NODE_HEIGHT" value="15.0"/>
    <att type="string" name="CELLDESIGNER_SPECIES" value="GSVIVP00029174001"/>
    <att type="string" name="vizmap:vv10450Selenoamino_acid_metabolism_xml_me NODE_HEIGHT" value="15.0"/>
    <att type="string" name="vizmap:vv10450Selenoamino_acid_metabolism_xml_me NODE_WIDTH" value="130.0"/>
    <att type="string" name="vizmap:vv10450Selenoamino_acid_metabolism_xml NODE_SHAPE" value="RECT"/>
    <att type="string" name="vizmap:vv10271Methionine_metabolism_xml_me NODE_HEIGHT" value="15.0"/>
    <att type="string" name="vizmap:vv10450Selenoamino_acid_metabolism_xml_me NODE_SHAPE" value="RECT"/>
    <graphics type="RECTANGLE" h="15.0" w="150.0" x="213.1534423828125" y="575.9999389648438" fill="#ffffff" width="1" outline="#000000"/>
  </node>
  <node label="rGSVIVP00035494001" id="-673">
    <att type="string" name="canonicalName" value="GSVIVP00035494001"/>
    <att type="string" name="vizmap:vv10271Methionine_metabolism_xml_me NODE_WIDTH" value="130.0"/>
    <att type="string" name="vizmap:vv10271Methionine_metabolism_xml NODE_WIDTH" value="130.0"/>
    <att type="string" name="vizmap:vv10271Methionine_metabolism_xml NODE_FILL_COLOR" value="java.awt.Color[r=255,g=255,b=255]"/>
    <att type="string" name="CELLDESIGNER_ALIAS" value="sa20190"/>
    <att type="string" name="CELLDESIGNER_NODE_TYPE" value="RNA"/>
    <att type="string" name="vizmap:vv10271Methionine_metabolism_xml NODE_SHAPE" value="RECT"/>
    <att type="string" name="vizmap:vv10271Methionine_metabolism_xml_me NODE_SHAPE" value="RECT"/>
    <att type="string" name="vizmap:vv10271Methionine_metabolism_xml NODE_HEIGHT" value="15.0"/>
    <att type="string" name="CELLDESIGNER_SPECIES" value="GSVIVP00035494001"/>
    <att type="string" name="vizmap:vv10271Methionine_metabolism_xml_me NODE_HEIGHT" value="15.0"/>
    <graphics type="RECTANGLE" h="15.0" w="150.0" x="1058.0" y="784.9545288085938" fill="#ffffff" width="1" outline="#000000"/>
  </node>
  <node label="rGSVIVP00007082001" id="-672">
    <att type="string" name="canonicalName" value="GSVIVP00007082001"/>
    <att type="string" name="vizmap:vv10271Methionine_metabolism_xml_me NODE_WIDTH" value="130.0"/>
    <att type="string" name="vizmap:vv10271Methionine_metabolism_xml NODE_WIDTH" value="130.0"/>
    <att type="string" name="vizmap:vv10271Methionine_metabolism_xml NODE_FILL_COLOR" value="java.awt.Color[r=255,g=255,b=255]"/>
    <att type="string" name="CELLDESIGNER_ALIAS" value="sa20189"/>
    <att type="string" name="CELLDESIGNER_NODE_TYPE" value="RNA"/>
    <att type="string" name="vizmap:vv10271Methionine_metabolism_xml NODE_SHAPE" value="RECT"/>
    <att type="string" name="vizmap:vv10271Methionine_metabolism_xml_me NODE_SHAPE" value="RECT"/>
    <att type="string" name="vizmap:vv10271Methionine_metabolism_xml NODE_HEIGHT" value="15.0"/>
    <att type="string" name="CELLDESIGNER_SPECIES" value="GSVIVP00007082001"/>
    <att type="string" name="vizmap:vv10271Methionine_metabolism_xml_me NODE_HEIGHT" value="15.0"/>
    <graphics type="RECTANGLE" h="15.0" w="150.0" x="767.0" y="586.0" fill="#ffffff" width="1" outline="#000000"/>
  </node>
  <node label="rGSVIVP00000243001" id="-671">
    <att type="string" name="canonicalName" value="GSVIVP00000243001"/>
    <att type="string" name="vizmap:vv10271Methionine_metabolism_xml_me NODE_WIDTH" value="130.0"/>
    <att type="string" name="vizmap:vv10271Methionine_metabolism_xml NODE_WIDTH" value="130.0"/>
    <att type="string" name="vizmap:vv10271Methionine_metabolism_xml NODE_FILL_COLOR" value="java.awt.Color[r=255,g=255,b=255]"/>
    <att type="string" name="CELLDESIGNER_ALIAS" value="sa20188"/>
    <att type="string" name="CELLDESIGNER_NODE_TYPE" value="RNA"/>
    <att type="string" name="vizmap:vv10271Methionine_metabolism_xml NODE_SHAPE" value="RECT"/>
    <att type="string" name="vizmap:vv10271Methionine_metabolism_xml_me NODE_SHAPE" value="RECT"/>
    <att type="string" name="vizmap:vv10271Methionine_metabolism_xml NODE_HEIGHT" value="15.0"/>
    <att type="string" name="CELLDESIGNER_SPECIES" value="GSVIVP00000243001"/>
    <att type="string" name="vizmap:vv10271Methionine_metabolism_xml_me NODE_HEIGHT" value="15.0"/>
    <graphics type="RECTANGLE" h="15.0" w="150.0" x="767.0" y="570.6896362304688" fill="#ffffff" width="1" outline="#000000"/>
  </node>
  <node label="rGSVIVP00024288001" id="-670">
    <att type="string" name="canonicalName" value="GSVIVP00024288001"/>
    <att type="string" name="vizmap:vv10271Methionine_metabolism_xml_me NODE_WIDTH" value="130.0"/>
    <att type="string" name="vizmap:vv10271Methionine_metabolism_xml NODE_WIDTH" value="130.0"/>
    <att type="string" name="vizmap:vv10271Methionine_metabolism_xml NODE_FILL_COLOR" value="java.awt.Color[r=255,g=255,b=255]"/>
    <att type="string" name="CELLDESIGNER_ALIAS" value="sa20187"/>
    <att type="string" name="CELLDESIGNER_NODE_TYPE" value="RNA"/>
    <att type="string" name="vizmap:vv10271Methionine_metabolism_xml NODE_SHAPE" value="RECT"/>
    <att type="string" name="vizmap:vv10271Methionine_metabolism_xml_me NODE_SHAPE" value="RECT"/>
    <att type="string" name="vizmap:vv10271Methionine_metabolism_xml NODE_HEIGHT" value="15.0"/>
    <att type="string" name="CELLDESIGNER_SPECIES" value="GSVIVP00024288001"/>
    <att type="string" name="vizmap:vv10271Methionine_metabolism_xml_me NODE_HEIGHT" value="15.0"/>
    <graphics type="RECTANGLE" h="15.0" w="150.0" x="767.0" y="554.3793334960938" fill="#ffffff" width="1" outline="#000000"/>
  </node>
  <node label="rGSVIVP00022236001" id="-669">
    <att type="string" name="canonicalName" value="GSVIVP00022236001"/>
    <att type="string" name="vizmap:vv10271Methionine_metabolism_xml_me NODE_WIDTH" value="130.0"/>
    <att type="string" name="vizmap:vv10271Methionine_metabolism_xml NODE_WIDTH" value="130.0"/>
    <att type="string" name="vizmap:vv10271Methionine_metabolism_xml NODE_FILL_COLOR" value="java.awt.Color[r=255,g=255,b=255]"/>
    <att type="string" name="CELLDESIGNER_ALIAS" value="sa20186"/>
    <att type="string" name="CELLDESIGNER_NODE_TYPE" value="RNA"/>
    <att type="string" name="vizmap:vv10271Methionine_metabolism_xml NODE_SHAPE" value="RECT"/>
    <att type="string" name="vizmap:vv10271Methionine_metabolism_xml_me NODE_SHAPE" value="RECT"/>
    <att type="string" name="vizmap:vv10271Methionine_metabolism_xml NODE_HEIGHT" value="15.0"/>
    <att type="string" name="CELLDESIGNER_SPECIES" value="GSVIVP00022236001"/>
    <att type="string" name="vizmap:vv10271Methionine_metabolism_xml_me NODE_HEIGHT" value="15.0"/>
    <graphics type="RECTANGLE" h="15.0" w="150.0" x="1530.0" y="381.0689697265625" fill="#ffffff" width="1" outline="#000000"/>
  </node>
  <node label="rGSVIVP00014439001" id="-668">
    <att type="string" name="canonicalName" value="GSVIVP00014439001"/>
    <att type="string" name="vizmap:vv10271Methionine_metabolism_xml_me NODE_WIDTH" value="130.0"/>
    <att type="string" name="vizmap:vv10271Methionine_metabolism_xml NODE_WIDTH" value="130.0"/>
    <att type="string" name="vizmap:vv10271Methionine_metabolism_xml NODE_FILL_COLOR" value="java.awt.Color[r=255,g=255,b=255]"/>
    <att type="string" name="CELLDESIGNER_ALIAS" value="sa20185"/>
    <att type="string" name="CELLDESIGNER_NODE_TYPE" value="RNA"/>
    <att type="string" name="vizmap:vv10271Methionine_metabolism_xml NODE_SHAPE" value="RECT"/>
    <att type="string" name="vizmap:vv10271Methionine_metabolism_xml_me NODE_SHAPE" value="RECT"/>
    <att type="string" name="vizmap:vv10271Methionine_metabolism_xml NODE_HEIGHT" value="15.0"/>
    <att type="string" name="CELLDESIGNER_SPECIES" value="GSVIVP00014439001"/>
    <att type="string" name="vizmap:vv10271Methionine_metabolism_xml_me NODE_HEIGHT" value="15.0"/>
    <graphics type="RECTANGLE" h="15.0" w="150.0" x="1530.0" y="365.75860595703125" fill="#ffffff" width="1" outline="#000000"/>
  </node>
  <node label="rCF605453" id="-667">
    <att type="string" name="canonicalName" value="CF605453"/>
    <att type="string" name="vizmap:vv10271Methionine_metabolism_xml_me NODE_WIDTH" value="130.0"/>
    <att type="string" name="vizmap:vv10271Methionine_metabolism_xml NODE_WIDTH" value="130.0"/>
    <att type="string" name="vizmap:vv10271Methionine_metabolism_xml NODE_FILL_COLOR" value="java.awt.Color[r=255,g=255,b=255]"/>
    <att type="string" name="CELLDESIGNER_ALIAS" value="sa20184"/>
    <att type="string" name="CELLDESIGNER_NODE_TYPE" value="RNA"/>
    <att type="string" name="vizmap:vv10271Methionine_metabolism_xml NODE_SHAPE" value="RECT"/>
    <att type="string" name="vizmap:vv10271Methionine_metabolism_xml_me NODE_SHAPE" value="RECT"/>
    <att type="string" name="vizmap:vv10271Methionine_metabolism_xml NODE_HEIGHT" value="15.0"/>
    <att type="string" name="CELLDESIGNER_SPECIES" value="CF605453"/>
    <att type="string" name="vizmap:vv10271Methionine_metabolism_xml_me NODE_HEIGHT" value="15.0"/>
    <graphics type="RECTANGLE" h="15.0" w="150.0" x="602.0" y="494.4482421875" fill="#ffffff" width="1" outline="#000000"/>
  </node>
  <node label="rGSVIVP00015936001" id="-666">
    <att type="string" name="canonicalName" value="GSVIVP00015936001"/>
    <att type="string" name="vizmap:vv10271Methionine_metabolism_xml_me NODE_WIDTH" value="130.0"/>
    <att type="string" name="vizmap:vv10271Methionine_metabolism_xml NODE_WIDTH" value="130.0"/>
    <att type="string" name="vizmap:vv10271Methionine_metabolism_xml NODE_FILL_COLOR" value="java.awt.Color[r=255,g=255,b=255]"/>
    <att type="string" name="CELLDESIGNER_ALIAS" value="sa20183"/>
    <att type="string" name="CELLDESIGNER_NODE_TYPE" value="RNA"/>
    <att type="string" name="vizmap:vv10271Methionine_metabolism_xml NODE_SHAPE" value="RECT"/>
    <att type="string" name="vizmap:vv10271Methionine_metabolism_xml_me NODE_SHAPE" value="RECT"/>
    <att type="string" name="vizmap:vv10271Methionine_metabolism_xml NODE_HEIGHT" value="15.0"/>
    <att type="string" name="CELLDESIGNER_SPECIES" value="GSVIVP00015936001"/>
    <att type="string" name="vizmap:vv10271Methionine_metabolism_xml_me NODE_HEIGHT" value="15.0"/>
    <graphics type="RECTANGLE" h="15.0" w="150.0" x="602.0" y="478.137939453125" fill="#ffffff" width="1" outline="#000000"/>
  </node>
  <node label="rGSVIVP00020327001" id="-665">
    <att type="string" name="canonicalName" value="GSVIVP00020327001"/>
    <att type="string" name="vizmap:vv10271Methionine_metabolism_xml_me NODE_WIDTH" value="130.0"/>
    <att type="string" name="vizmap:vv10271Methionine_metabolism_xml NODE_WIDTH" value="130.0"/>
    <att type="string" name="vizmap:vv10271Methionine_metabolism_xml NODE_FILL_COLOR" value="java.awt.Color[r=255,g=255,b=255]"/>
    <att type="string" name="CELLDESIGNER_ALIAS" value="sa20182"/>
    <att type="string" name="CELLDESIGNER_NODE_TYPE" value="RNA"/>
    <att type="string" name="vizmap:vv10271Methionine_metabolism_xml NODE_SHAPE" value="RECT"/>
    <att type="string" name="vizmap:vv10271Methionine_metabolism_xml_me NODE_SHAPE" value="RECT"/>
    <att type="string" name="vizmap:vv10271Methionine_metabolism_xml NODE_HEIGHT" value="15.0"/>
    <att type="string" name="CELLDESIGNER_SPECIES" value="GSVIVP00020327001"/>
    <att type="string" name="vizmap:vv10271Methionine_metabolism_xml_me NODE_HEIGHT" value="15.0"/>
    <graphics type="RECTANGLE" h="15.0" w="150.0" x="1328.0" y="863.8275756835938" fill="#ffffff" width="1" outline="#000000"/>
  </node>
  <node label="rGSVIVP00032227001" id="-664">
    <att type="string" name="canonicalName" value="GSVIVP00032227001"/>
    <att type="string" name="vizmap:vv10271Methionine_metabolism_xml_me NODE_WIDTH" value="130.0"/>
    <att type="string" name="vizmap:vv10271Methionine_metabolism_xml NODE_WIDTH" value="130.0"/>
    <att type="string" name="vizmap:vv10271Methionine_metabolism_xml NODE_FILL_COLOR" value="java.awt.Color[r=255,g=255,b=255]"/>
    <att type="string" name="CELLDESIGNER_ALIAS" value="sa20181"/>
    <att type="string" name="CELLDESIGNER_NODE_TYPE" value="RNA"/>
    <att type="string" name="vizmap:vv10271Methionine_metabolism_xml NODE_SHAPE" value="RECT"/>
    <att type="string" name="vizmap:vv10271Methionine_metabolism_xml_me NODE_SHAPE" value="RECT"/>
    <att type="string" name="vizmap:vv10271Methionine_metabolism_xml NODE_HEIGHT" value="15.0"/>
    <att type="string" name="CELLDESIGNER_SPECIES" value="GSVIVP00032227001"/>
    <att type="string" name="vizmap:vv10271Methionine_metabolism_xml_me NODE_HEIGHT" value="15.0"/>
    <graphics type="RECTANGLE" h="15.0" w="150.0" x="1328.0" y="847.917236328125" fill="#ffffff" width="1" outline="#000000"/>
  </node>
  <node label="rGSVIVP00020325001" id="-663">
    <att type="string" name="canonicalName" value="GSVIVP00020325001"/>
    <att type="string" name="vizmap:vv10271Methionine_metabolism_xml_me NODE_WIDTH" value="130.0"/>
    <att type="string" name="vizmap:vv10271Methionine_metabolism_xml NODE_WIDTH" value="130.0"/>
    <att type="string" name="vizmap:vv10271Methionine_metabolism_xml NODE_FILL_COLOR" value="java.awt.Color[r=255,g=255,b=255]"/>
    <att type="string" name="CELLDESIGNER_ALIAS" value="sa20180"/>
    <att type="string" name="CELLDESIGNER_NODE_TYPE" value="RNA"/>
    <att type="string" name="vizmap:vv10271Methionine_metabolism_xml NODE_SHAPE" value="RECT"/>
    <att type="string" name="vizmap:vv10271Methionine_metabolism_xml_me NODE_SHAPE" value="RECT"/>
    <att type="string" name="vizmap:vv10271Methionine_metabolism_xml NODE_HEIGHT" value="15.0"/>
    <att type="string" name="CELLDESIGNER_SPECIES" value="GSVIVP00020325001"/>
    <att type="string" name="vizmap:vv10271Methionine_metabolism_xml_me NODE_HEIGHT" value="15.0"/>
    <graphics type="RECTANGLE" h="15.0" w="150.0" x="1328.0" y="832.0068969726562" fill="#ffffff" width="1" outline="#000000"/>
  </node>
  <node label="rGSVIVP00020324001" id="-662">
    <att type="string" name="canonicalName" value="GSVIVP00020324001"/>
    <att type="string" name="vizmap:vv10271Methionine_metabolism_xml_me NODE_WIDTH" value="130.0"/>
    <att type="string" name="vizmap:vv10271Methionine_metabolism_xml NODE_WIDTH" value="130.0"/>
    <att type="string" name="vizmap:vv10271Methionine_metabolism_xml NODE_FILL_COLOR" value="java.awt.Color[r=255,g=255,b=255]"/>
    <att type="string" name="CELLDESIGNER_ALIAS" value="sa20179"/>
    <att type="string" name="CELLDESIGNER_NODE_TYPE" value="RNA"/>
    <att type="string" name="vizmap:vv10271Methionine_metabolism_xml NODE_SHAPE" value="RECT"/>
    <att type="string" name="vizmap:vv10271Methionine_metabolism_xml_me NODE_SHAPE" value="RECT"/>
    <att type="string" name="vizmap:vv10271Methionine_metabolism_xml NODE_HEIGHT" value="15.0"/>
    <att type="string" name="CELLDESIGNER_SPECIES" value="GSVIVP00020324001"/>
    <att type="string" name="vizmap:vv10271Methionine_metabolism_xml_me NODE_HEIGHT" value="15.0"/>
    <graphics type="RECTANGLE" h="15.0" w="150.0" x="1328.0" y="816.0965576171875" fill="#ffffff" width="1" outline="#000000"/>
  </node>
  <node label="rGSVIVP00011162001" id="-661">
    <att type="string" name="canonicalName" value="GSVIVP00011162001"/>
    <att type="string" name="vizmap:vv10271Methionine_metabolism_xml_me NODE_WIDTH" value="130.0"/>
    <att type="string" name="vizmap:vv10271Methionine_metabolism_xml NODE_WIDTH" value="130.0"/>
    <att type="string" name="vizmap:vv10271Methionine_metabolism_xml NODE_FILL_COLOR" value="java.awt.Color[r=255,g=255,b=255]"/>
    <att type="string" name="CELLDESIGNER_ALIAS" value="sa20178"/>
    <att type="string" name="CELLDESIGNER_NODE_TYPE" value="RNA"/>
    <att type="string" name="vizmap:vv10271Methionine_metabolism_xml NODE_SHAPE" value="RECT"/>
    <att type="string" name="vizmap:vv10271Methionine_metabolism_xml_me NODE_SHAPE" value="RECT"/>
    <att type="string" name="vizmap:vv10271Methionine_metabolism_xml NODE_HEIGHT" value="15.0"/>
    <att type="string" name="CELLDESIGNER_SPECIES" value="GSVIVP00011162001"/>
    <att type="string" name="vizmap:vv10271Methionine_metabolism_xml_me NODE_HEIGHT" value="15.0"/>
    <graphics type="RECTANGLE" h="15.0" w="150.0" x="1328.0" y="800.1862182617188" fill="#ffffff" width="1" outline="#000000"/>
  </node>
  <node label="rGSVIVP00020323001" id="-660">
    <att type="string" name="canonicalName" value="GSVIVP00020323001"/>
    <att type="string" name="vizmap:vv10271Methionine_metabolism_xml_me NODE_WIDTH" value="130.0"/>
    <att type="string" name="vizmap:vv10271Methionine_metabolism_xml NODE_WIDTH" value="130.0"/>
    <att type="string" name="vizmap:vv10271Methionine_metabolism_xml NODE_FILL_COLOR" value="java.awt.Color[r=255,g=255,b=255]"/>
    <att type="string" name="CELLDESIGNER_ALIAS" value="sa20177"/>
    <att type="string" name="CELLDESIGNER_NODE_TYPE" value="RNA"/>
    <att type="string" name="vizmap:vv10271Methionine_metabolism_xml NODE_SHAPE" value="RECT"/>
    <att type="string" name="vizmap:vv10271Methionine_metabolism_xml_me NODE_SHAPE" value="RECT"/>
    <att type="string" name="vizmap:vv10271Methionine_metabolism_xml NODE_HEIGHT" value="15.0"/>
    <att type="string" name="CELLDESIGNER_SPECIES" value="GSVIVP00020323001"/>
    <att type="string" name="vizmap:vv10271Methionine_metabolism_xml_me NODE_HEIGHT" value="15.0"/>
    <graphics type="RECTANGLE" h="15.0" w="150.0" x="1328.0" y="784.27587890625" fill="#ffffff" width="1" outline="#000000"/>
  </node>
  <node label="rGSVIVP00027088001" id="-659">
    <att type="string" name="canonicalName" value="GSVIVP00027088001"/>
    <att type="string" name="vizmap:vv10271Methionine_metabolism_xml_me NODE_WIDTH" value="130.0"/>
    <att type="string" name="vizmap:vv10271Methionine_metabolism_xml NODE_WIDTH" value="130.0"/>
    <att type="string" name="vizmap:vv10271Methionine_metabolism_xml NODE_FILL_COLOR" value="java.awt.Color[r=255,g=255,b=255]"/>
    <att type="string" name="CELLDESIGNER_ALIAS" value="sa20176"/>
    <att type="string" name="CELLDESIGNER_NODE_TYPE" value="RNA"/>
    <att type="string" name="vizmap:vv10271Methionine_metabolism_xml NODE_SHAPE" value="RECT"/>
    <att type="string" name="vizmap:vv10271Methionine_metabolism_xml_me NODE_SHAPE" value="RECT"/>
    <att type="string" name="vizmap:vv10271Methionine_metabolism_xml NODE_HEIGHT" value="15.0"/>
    <att type="string" name="CELLDESIGNER_SPECIES" value="GSVIVP00027088001"/>
    <att type="string" name="vizmap:vv10271Methionine_metabolism_xml_me NODE_HEIGHT" value="15.0"/>
    <graphics type="RECTANGLE" h="15.0" w="150.0" x="766.0" y="723.9655151367188" fill="#ffffff" width="1" outline="#000000"/>
  </node>
  <node label="rGSVIVP00020409001" id="-658">
    <att type="string" name="canonicalName" value="GSVIVP00020409001"/>
    <att type="string" name="vizmap:vv10271Methionine_metabolism_xml_me NODE_WIDTH" value="130.0"/>
    <att type="string" name="vizmap:vv10271Methionine_metabolism_xml NODE_WIDTH" value="130.0"/>
    <att type="string" name="vizmap:vv10271Methionine_metabolism_xml NODE_FILL_COLOR" value="java.awt.Color[r=255,g=255,b=255]"/>
    <att type="string" name="CELLDESIGNER_ALIAS" value="sa20175"/>
    <att type="string" name="CELLDESIGNER_NODE_TYPE" value="RNA"/>
    <att type="string" name="vizmap:vv10271Methionine_metabolism_xml NODE_SHAPE" value="RECT"/>
    <att type="string" name="vizmap:vv10271Methionine_metabolism_xml_me NODE_SHAPE" value="RECT"/>
    <att type="string" name="vizmap:vv10271Methionine_metabolism_xml NODE_HEIGHT" value="15.0"/>
    <att type="string" name="CELLDESIGNER_SPECIES" value="GSVIVP00020409001"/>
    <att type="string" name="vizmap:vv10271Methionine_metabolism_xml_me NODE_HEIGHT" value="15.0"/>
    <graphics type="RECTANGLE" h="15.0" w="150.0" x="766.0" y="708.05517578125" fill="#ffffff" width="1" outline="#000000"/>
  </node>
  <node label="rGSVIVP00006134001" id="-657">
    <att type="string" name="canonicalName" value="GSVIVP00006134001"/>
    <att type="string" name="vizmap:vv10271Methionine_metabolism_xml_me NODE_WIDTH" value="130.0"/>
    <att type="string" name="vizmap:vv10271Methionine_metabolism_xml NODE_WIDTH" value="130.0"/>
    <att type="string" name="vizmap:vv10271Methionine_metabolism_xml NODE_FILL_COLOR" value="java.awt.Color[r=255,g=255,b=255]"/>
    <att type="string" name="CELLDESIGNER_ALIAS" value="sa20174"/>
    <att type="string" name="CELLDESIGNER_NODE_TYPE" value="RNA"/>
    <att type="string" name="vizmap:vv10271Methionine_metabolism_xml NODE_SHAPE" value="RECT"/>
    <att type="string" name="vizmap:vv10271Methionine_metabolism_xml_me NODE_SHAPE" value="RECT"/>
    <att type="string" name="vizmap:vv10271Methionine_metabolism_xml NODE_HEIGHT" value="15.0"/>
    <att type="string" name="CELLDESIGNER_SPECIES" value="GSVIVP00006134001"/>
    <att type="string" name="vizmap:vv10271Methionine_metabolism_xml_me NODE_HEIGHT" value="15.0"/>
    <graphics type="RECTANGLE" h="15.0" w="150.0" x="766.0" y="692.1448364257812" fill="#ffffff" width="1" outline="#000000"/>
  </node>
  <node label="rGSVIVP00006137001" id="-656">
    <att type="string" name="canonicalName" value="GSVIVP00006137001"/>
    <att type="string" name="vizmap:vv10271Methionine_metabolism_xml_me NODE_WIDTH" value="130.0"/>
    <att type="string" name="vizmap:vv10271Methionine_metabolism_xml NODE_WIDTH" value="130.0"/>
    <att type="string" name="vizmap:vv10271Methionine_metabolism_xml NODE_FILL_COLOR" value="java.awt.Color[r=255,g=255,b=255]"/>
    <att type="string" name="CELLDESIGNER_ALIAS" value="sa20173"/>
    <att type="string" name="CELLDESIGNER_NODE_TYPE" value="RNA"/>
    <att type="string" name="vizmap:vv10271Methionine_metabolism_xml NODE_SHAPE" value="RECT"/>
    <att type="string" name="vizmap:vv10271Methionine_metabolism_xml_me NODE_SHAPE" value="RECT"/>
    <att type="string" name="vizmap:vv10271Methionine_metabolism_xml NODE_HEIGHT" value="15.0"/>
    <att type="string" name="CELLDESIGNER_SPECIES" value="GSVIVP00006137001"/>
    <att type="string" name="vizmap:vv10271Methionine_metabolism_xml_me NODE_HEIGHT" value="15.0"/>
    <graphics type="RECTANGLE" h="15.0" w="150.0" x="766.0" y="676.2344970703125" fill="#ffffff" width="1" outline="#000000"/>
  </node>
  <node label="rTC62938" id="-655">
    <att type="string" name="canonicalName" value="TC62938"/>
    <att type="string" name="vizmap:vv10271Methionine_metabolism_xml_me NODE_WIDTH" value="130.0"/>
    <att type="string" name="vizmap:vv10271Methionine_metabolism_xml NODE_WIDTH" value="130.0"/>
    <att type="string" name="vizmap:vv10271Methionine_metabolism_xml NODE_FILL_COLOR" value="java.awt.Color[r=255,g=255,b=255]"/>
    <att type="string" name="CELLDESIGNER_ALIAS" value="sa20170"/>
    <att type="string" name="CELLDESIGNER_NODE_TYPE" value="RNA"/>
    <att type="string" name="vizmap:vv10271Methionine_metabolism_xml NODE_SHAPE" value="RECT"/>
    <att type="string" name="vizmap:vv10271Methionine_metabolism_xml_me NODE_SHAPE" value="RECT"/>
    <att type="string" name="vizmap:vv10271Methionine_metabolism_xml NODE_HEIGHT" value="15.0"/>
    <att type="string" name="CELLDESIGNER_SPECIES" value="TC62938"/>
    <att type="string" name="vizmap:vv10271Methionine_metabolism_xml_me NODE_HEIGHT" value="15.0"/>
    <graphics type="RECTANGLE" h="15.0" w="150.0" x="1374.0" y="488.10345458984375" fill="#ffffff" width="1" outline="#000000"/>
  </node>
  <node label="rGSVIVP00023235001" id="-654">
    <att type="string" name="canonicalName" value="GSVIVP00023235001"/>
    <att type="string" name="vizmap:vv10271Methionine_metabolism_xml_me NODE_WIDTH" value="130.0"/>
    <att type="string" name="vizmap:vv10271Methionine_metabolism_xml NODE_WIDTH" value="130.0"/>
    <att type="string" name="vizmap:vv10271Methionine_metabolism_xml NODE_FILL_COLOR" value="java.awt.Color[r=255,g=255,b=255]"/>
    <att type="string" name="CELLDESIGNER_ALIAS" value="sa20169"/>
    <att type="string" name="CELLDESIGNER_NODE_TYPE" value="RNA"/>
    <att type="string" name="vizmap:vv10271Methionine_metabolism_xml NODE_SHAPE" value="RECT"/>
    <att type="string" name="vizmap:vv10271Methionine_metabolism_xml_me NODE_SHAPE" value="RECT"/>
    <att type="string" name="vizmap:vv10271Methionine_metabolism_xml NODE_HEIGHT" value="15.0"/>
    <att type="string" name="CELLDESIGNER_SPECIES" value="GSVIVP00023235001"/>
    <att type="string" name="vizmap:vv10271Methionine_metabolism_xml_me NODE_HEIGHT" value="15.0"/>
    <graphics type="RECTANGLE" h="15.0" w="150.0" x="1418.0" y="432.7930908203125" fill="#ffffff" width="1" outline="#000000"/>
  </node>
  <node label="rGSVIVP00038073001" id="-653">
    <att type="string" name="canonicalName" value="GSVIVP00038073001"/>
    <att type="string" name="vizmap:vv10271Methionine_metabolism_xml_me NODE_WIDTH" value="130.0"/>
    <att type="string" name="vizmap:vv10271Methionine_metabolism_xml NODE_WIDTH" value="130.0"/>
    <att type="string" name="vizmap:vv10271Methionine_metabolism_xml NODE_FILL_COLOR" value="java.awt.Color[r=255,g=255,b=255]"/>
    <att type="string" name="CELLDESIGNER_ALIAS" value="sa20168"/>
    <att type="string" name="CELLDESIGNER_NODE_TYPE" value="RNA"/>
    <att type="string" name="vizmap:vv10271Methionine_metabolism_xml NODE_SHAPE" value="RECT"/>
    <att type="string" name="vizmap:vv10271Methionine_metabolism_xml_me NODE_SHAPE" value="RECT"/>
    <att type="string" name="vizmap:vv10271Methionine_metabolism_xml NODE_HEIGHT" value="15.0"/>
    <att type="string" name="CELLDESIGNER_SPECIES" value="GSVIVP00038073001"/>
    <att type="string" name="vizmap:vv10271Methionine_metabolism_xml_me NODE_HEIGHT" value="15.0"/>
    <graphics type="RECTANGLE" h="15.0" w="150.0" x="1420.0" y="739.4827880859375" fill="#ffffff" width="1" outline="#000000"/>
  </node>
  <node label="rGSVIVP00029422001" id="-652">
    <att type="string" name="canonicalName" value="GSVIVP00029422001"/>
    <att type="string" name="vizmap:vv10271Methionine_metabolism_xml_me NODE_WIDTH" value="130.0"/>
    <att type="string" name="vizmap:vv10271Methionine_metabolism_xml NODE_WIDTH" value="130.0"/>
    <att type="string" name="vizmap:vv10271Methionine_metabolism_xml NODE_FILL_COLOR" value="java.awt.Color[r=255,g=255,b=255]"/>
    <att type="string" name="CELLDESIGNER_ALIAS" value="sa20167"/>
    <att type="string" name="CELLDESIGNER_NODE_TYPE" value="RNA"/>
    <att type="string" name="vizmap:vv10271Methionine_metabolism_xml NODE_SHAPE" value="RECT"/>
    <att type="string" name="vizmap:vv10271Methionine_metabolism_xml_me NODE_SHAPE" value="RECT"/>
    <att type="string" name="vizmap:vv10271Methionine_metabolism_xml NODE_HEIGHT" value="15.0"/>
    <att type="string" name="CELLDESIGNER_SPECIES" value="GSVIVP00029422001"/>
    <att type="string" name="vizmap:vv10271Methionine_metabolism_xml_me NODE_HEIGHT" value="15.0"/>
    <graphics type="RECTANGLE" h="15.0" w="150.0" x="1420.0" y="723.1724243164062" fill="#ffffff" width="1" outline="#000000"/>
  </node>
  <node label="rGSVIVP00007160001" id="-651">
    <att type="string" name="canonicalName" value="GSVIVP00007160001"/>
    <att type="string" name="vizmap:vv10271Methionine_metabolism_xml_me NODE_WIDTH" value="130.0"/>
    <att type="string" name="vizmap:vv10271Methionine_metabolism_xml NODE_WIDTH" value="130.0"/>
    <att type="string" name="vizmap:vv10271Methionine_metabolism_xml NODE_FILL_COLOR" value="java.awt.Color[r=255,g=255,b=255]"/>
    <att type="string" name="CELLDESIGNER_ALIAS" value="sa20166"/>
    <att type="string" name="CELLDESIGNER_NODE_TYPE" value="RNA"/>
    <att type="string" name="vizmap:vv10271Methionine_metabolism_xml NODE_SHAPE" value="RECT"/>
    <att type="string" name="vizmap:vv10271Methionine_metabolism_xml_me NODE_SHAPE" value="RECT"/>
    <att type="string" name="vizmap:vv10271Methionine_metabolism_xml NODE_HEIGHT" value="15.0"/>
    <att type="string" name="CELLDESIGNER_SPECIES" value="GSVIVP00007160001"/>
    <att type="string" name="vizmap:vv10271Methionine_metabolism_xml_me NODE_HEIGHT" value="15.0"/>
    <graphics type="RECTANGLE" h="15.0" w="150.0" x="1420.0" y="706.862060546875" fill="#ffffff" width="1" outline="#000000"/>
  </node>
  <node label="rGSVIVP00022325001" id="-650">
    <att type="string" name="canonicalName" value="GSVIVP00022325001"/>
    <att type="string" name="vizmap:vv10271Methionine_metabolism_xml_me NODE_WIDTH" value="130.0"/>
    <att type="string" name="vizmap:vv10271Methionine_metabolism_xml NODE_WIDTH" value="130.0"/>
    <att type="string" name="vizmap:vv10271Methionine_metabolism_xml NODE_FILL_COLOR" value="java.awt.Color[r=255,g=255,b=255]"/>
    <att type="string" name="CELLDESIGNER_ALIAS" value="sa20165"/>
    <att type="string" name="CELLDESIGNER_NODE_TYPE" value="RNA"/>
    <att type="string" name="vizmap:vv10271Methionine_metabolism_xml NODE_SHAPE" value="RECT"/>
    <att type="string" name="vizmap:vv10271Methionine_metabolism_xml_me NODE_SHAPE" value="RECT"/>
    <att type="string" name="vizmap:vv10271Methionine_metabolism_xml NODE_HEIGHT" value="15.0"/>
    <att type="string" name="CELLDESIGNER_SPECIES" value="GSVIVP00022325001"/>
    <att type="string" name="vizmap:vv10271Methionine_metabolism_xml_me NODE_HEIGHT" value="15.0"/>
    <graphics type="RECTANGLE" h="15.0" w="150.0" x="1420.0" y="691.5516967773438" fill="#ffffff" width="1" outline="#000000"/>
  </node>
  <node label="rGSVIVP00025665001" id="-649">
    <att type="string" name="canonicalName" value="GSVIVP00025665001"/>
    <att type="string" name="vizmap:vv10271Methionine_metabolism_xml_me NODE_WIDTH" value="130.0"/>
    <att type="string" name="vizmap:vv10271Methionine_metabolism_xml NODE_WIDTH" value="130.0"/>
    <att type="string" name="vizmap:vv10271Methionine_metabolism_xml NODE_FILL_COLOR" value="java.awt.Color[r=255,g=255,b=255]"/>
    <att type="string" name="CELLDESIGNER_ALIAS" value="sa20164"/>
    <att type="string" name="CELLDESIGNER_NODE_TYPE" value="RNA"/>
    <att type="string" name="vizmap:vv10271Methionine_metabolism_xml NODE_SHAPE" value="RECT"/>
    <att type="string" name="vizmap:vv10271Methionine_metabolism_xml_me NODE_SHAPE" value="RECT"/>
    <att type="string" name="vizmap:vv10271Methionine_metabolism_xml NODE_HEIGHT" value="15.0"/>
    <att type="string" name="CELLDESIGNER_SPECIES" value="GSVIVP00025665001"/>
    <att type="string" name="vizmap:vv10271Methionine_metabolism_xml_me NODE_HEIGHT" value="15.0"/>
    <graphics type="RECTANGLE" h="15.0" w="150.0" x="1420.0" y="675.2413940429688" fill="#ffffff" width="1" outline="#000000"/>
  </node>
  <node label="rGSVIVP00013051001" id="-648">
    <att type="string" name="canonicalName" value="GSVIVP00013051001"/>
    <att type="string" name="vizmap:vv10271Methionine_metabolism_xml_me NODE_WIDTH" value="130.0"/>
    <att type="string" name="vizmap:vv10271Methionine_metabolism_xml NODE_WIDTH" value="130.0"/>
    <att type="string" name="vizmap:vv10271Methionine_metabolism_xml NODE_FILL_COLOR" value="java.awt.Color[r=255,g=255,b=255]"/>
    <att type="string" name="CELLDESIGNER_ALIAS" value="sa20163"/>
    <att type="string" name="CELLDESIGNER_NODE_TYPE" value="RNA"/>
    <att type="string" name="vizmap:vv10271Methionine_metabolism_xml NODE_SHAPE" value="RECT"/>
    <att type="string" name="vizmap:vv10271Methionine_metabolism_xml_me NODE_SHAPE" value="RECT"/>
    <att type="string" name="vizmap:vv10271Methionine_metabolism_xml NODE_HEIGHT" value="15.0"/>
    <att type="string" name="CELLDESIGNER_SPECIES" value="GSVIVP00013051001"/>
    <att type="string" name="vizmap:vv10271Methionine_metabolism_xml_me NODE_HEIGHT" value="15.0"/>
    <graphics type="RECTANGLE" h="15.0" w="150.0" x="1420.0" y="659.9310302734375" fill="#ffffff" width="1" outline="#000000"/>
  </node>
  <node label="rGSVIVP00033014001" id="-647">
    <att type="string" name="canonicalName" value="GSVIVP00033014001"/>
    <att type="string" name="vizmap:vv10271Methionine_metabolism_xml_me NODE_WIDTH" value="130.0"/>
    <att type="string" name="vizmap:vv10271Methionine_metabolism_xml NODE_WIDTH" value="130.0"/>
    <att type="string" name="vizmap:vv10271Methionine_metabolism_xml NODE_FILL_COLOR" value="java.awt.Color[r=255,g=255,b=255]"/>
    <att type="string" name="CELLDESIGNER_ALIAS" value="sa20162"/>
    <att type="string" name="CELLDESIGNER_NODE_TYPE" value="RNA"/>
    <att type="string" name="vizmap:vv10271Methionine_metabolism_xml NODE_SHAPE" value="RECT"/>
    <att type="string" name="vizmap:vv10271Methionine_metabolism_xml_me NODE_SHAPE" value="RECT"/>
    <att type="string" name="vizmap:vv10271Methionine_metabolism_xml NODE_HEIGHT" value="15.0"/>
    <att type="string" name="CELLDESIGNER_SPECIES" value="GSVIVP00033014001"/>
    <att type="string" name="vizmap:vv10271Methionine_metabolism_xml_me NODE_HEIGHT" value="15.0"/>
    <graphics type="RECTANGLE" h="15.0" w="150.0" x="1420.0" y="643.6206665039062" fill="#ffffff" width="1" outline="#000000"/>
  </node>
  <node label="rGSVIVP00032354001" id="-646">
    <att type="string" name="canonicalName" value="GSVIVP00032354001"/>
    <att type="string" name="vizmap:vv10271Methionine_metabolism_xml_me NODE_WIDTH" value="130.0"/>
    <att type="string" name="vizmap:vv10271Methionine_metabolism_xml NODE_WIDTH" value="130.0"/>
    <att type="string" name="vizmap:vv10271Methionine_metabolism_xml NODE_FILL_COLOR" value="java.awt.Color[r=255,g=255,b=255]"/>
    <att type="string" name="CELLDESIGNER_ALIAS" value="sa20161"/>
    <att type="string" name="CELLDESIGNER_NODE_TYPE" value="RNA"/>
    <att type="string" name="vizmap:vv10271Methionine_metabolism_xml NODE_SHAPE" value="RECT"/>
    <att type="string" name="vizmap:vv10271Methionine_metabolism_xml_me NODE_SHAPE" value="RECT"/>
    <att type="string" name="vizmap:vv10271Methionine_metabolism_xml NODE_HEIGHT" value="15.0"/>
    <att type="string" name="CELLDESIGNER_SPECIES" value="GSVIVP00032354001"/>
    <att type="string" name="vizmap:vv10271Methionine_metabolism_xml_me NODE_HEIGHT" value="15.0"/>
    <graphics type="RECTANGLE" h="15.0" w="150.0" x="1407.0" y="586.3103637695312" fill="#ffffff" width="1" outline="#000000"/>
  </node>
  <node label="rGSVIVP00022964001" id="-645">
    <att type="string" name="canonicalName" value="GSVIVP00022964001"/>
    <att type="string" name="vizmap:vv10271Methionine_metabolism_xml_me NODE_WIDTH" value="130.0"/>
    <att type="string" name="vizmap:vv10271Methionine_metabolism_xml NODE_WIDTH" value="130.0"/>
    <att type="string" name="vizmap:vv10271Methionine_metabolism_xml NODE_FILL_COLOR" value="java.awt.Color[r=255,g=255,b=255]"/>
    <att type="string" name="CELLDESIGNER_ALIAS" value="sa20160"/>
    <att type="string" name="CELLDESIGNER_NODE_TYPE" value="RNA"/>
    <att type="string" name="vizmap:vv10271Methionine_metabolism_xml NODE_SHAPE" value="RECT"/>
    <att type="string" name="vizmap:vv10271Methionine_metabolism_xml_me NODE_SHAPE" value="RECT"/>
    <att type="string" name="vizmap:vv10271Methionine_metabolism_xml NODE_HEIGHT" value="15.0"/>
    <att type="string" name="CELLDESIGNER_SPECIES" value="GSVIVP00022964001"/>
    <att type="string" name="vizmap:vv10271Methionine_metabolism_xml_me NODE_HEIGHT" value="15.0"/>
    <graphics type="RECTANGLE" h="15.0" w="150.0" x="1407.0" y="570.0" fill="#ffffff" width="1" outline="#000000"/>
  </node>
  <node label="rGSVIVP00010957001" id="-644">
    <att type="string" name="canonicalName" value="GSVIVP00010957001"/>
    <att type="string" name="vizmap:vv10271Methionine_metabolism_xml_me NODE_WIDTH" value="130.0"/>
    <att type="string" name="vizmap:vv10271Methionine_metabolism_xml NODE_WIDTH" value="130.0"/>
    <att type="string" name="vizmap:vv10271Methionine_metabolism_xml NODE_FILL_COLOR" value="java.awt.Color[r=255,g=255,b=255]"/>
    <att type="string" name="CELLDESIGNER_ALIAS" value="sa20159"/>
    <att type="string" name="CELLDESIGNER_NODE_TYPE" value="RNA"/>
    <att type="string" name="vizmap:vv10271Methionine_metabolism_xml NODE_SHAPE" value="RECT"/>
    <att type="string" name="vizmap:vv10271Methionine_metabolism_xml_me NODE_SHAPE" value="RECT"/>
    <att type="string" name="vizmap:vv10271Methionine_metabolism_xml NODE_HEIGHT" value="15.0"/>
    <att type="string" name="CELLDESIGNER_SPECIES" value="GSVIVP00010957001"/>
    <att type="string" name="vizmap:vv10271Methionine_metabolism_xml_me NODE_HEIGHT" value="15.0"/>
    <graphics type="RECTANGLE" h="15.0" w="150.0" x="1407.0" y="553.6896362304688" fill="#ffffff" width="1" outline="#000000"/>
  </node>
  <node label="rGSVIVP00031390001" id="-643">
    <att type="string" name="canonicalName" value="GSVIVP00031390001"/>
    <att type="string" name="vizmap:vv10271Methionine_metabolism_xml_me NODE_WIDTH" value="130.0"/>
    <att type="string" name="vizmap:vv10271Methionine_metabolism_xml NODE_WIDTH" value="130.0"/>
    <att type="string" name="vizmap:vv10271Methionine_metabolism_xml NODE_FILL_COLOR" value="java.awt.Color[r=255,g=255,b=255]"/>
    <att type="string" name="CELLDESIGNER_ALIAS" value="sa20158"/>
    <att type="string" name="CELLDESIGNER_NODE_TYPE" value="RNA"/>
    <att type="string" name="vizmap:vv10271Methionine_metabolism_xml NODE_SHAPE" value="RECT"/>
    <att type="string" name="vizmap:vv10271Methionine_metabolism_xml_me NODE_SHAPE" value="RECT"/>
    <att type="string" name="vizmap:vv10271Methionine_metabolism_xml NODE_HEIGHT" value="15.0"/>
    <att type="string" name="CELLDESIGNER_SPECIES" value="GSVIVP00031390001"/>
    <att type="string" name="vizmap:vv10271Methionine_metabolism_xml_me NODE_HEIGHT" value="15.0"/>
    <graphics type="RECTANGLE" h="15.0" w="150.0" x="1246.0" y="248.37930297851562" fill="#ffffff" width="1" outline="#000000"/>
  </node>
  <node label="rGSVIVP00022605001" id="-642">
    <att type="string" name="canonicalName" value="GSVIVP00022605001"/>
    <att type="string" name="vizmap:vv10271Methionine_metabolism_xml_me NODE_WIDTH" value="130.0"/>
    <att type="string" name="vizmap:vv10271Methionine_metabolism_xml NODE_WIDTH" value="130.0"/>
    <att type="string" name="vizmap:vv10271Methionine_metabolism_xml NODE_FILL_COLOR" value="java.awt.Color[r=255,g=255,b=255]"/>
    <att type="string" name="CELLDESIGNER_ALIAS" value="sa20157"/>
    <att type="string" name="CELLDESIGNER_NODE_TYPE" value="RNA"/>
    <att type="string" name="vizmap:vv10271Methionine_metabolism_xml NODE_SHAPE" value="RECT"/>
    <att type="string" name="vizmap:vv10271Methionine_metabolism_xml_me NODE_SHAPE" value="RECT"/>
    <att type="string" name="vizmap:vv10271Methionine_metabolism_xml NODE_HEIGHT" value="15.0"/>
    <att type="string" name="CELLDESIGNER_SPECIES" value="GSVIVP00022605001"/>
    <att type="string" name="vizmap:vv10271Methionine_metabolism_xml_me NODE_HEIGHT" value="15.0"/>
    <graphics type="RECTANGLE" h="15.0" w="150.0" x="1246.0" y="233.0689697265625" fill="#ffffff" width="1" outline="#000000"/>
  </node>
  <node label="rGSVIVP00031893001" id="-641">
    <att type="string" name="canonicalName" value="GSVIVP00031893001"/>
    <att type="string" name="vizmap:vv10271Methionine_metabolism_xml_me NODE_WIDTH" value="130.0"/>
    <att type="string" name="vizmap:vv10271Methionine_metabolism_xml NODE_WIDTH" value="130.0"/>
    <att type="string" name="vizmap:vv10271Methionine_metabolism_xml NODE_FILL_COLOR" value="java.awt.Color[r=255,g=255,b=255]"/>
    <att type="string" name="CELLDESIGNER_ALIAS" value="sa20156"/>
    <att type="string" name="CELLDESIGNER_NODE_TYPE" value="RNA"/>
    <att type="string" name="vizmap:vv10271Methionine_metabolism_xml NODE_SHAPE" value="RECT"/>
    <att type="string" name="vizmap:vv10271Methionine_metabolism_xml_me NODE_SHAPE" value="RECT"/>
    <att type="string" name="vizmap:vv10271Methionine_metabolism_xml NODE_HEIGHT" value="15.0"/>
    <att type="string" name="CELLDESIGNER_SPECIES" value="GSVIVP00031893001"/>
    <att type="string" name="vizmap:vv10271Methionine_metabolism_xml_me NODE_HEIGHT" value="15.0"/>
    <graphics type="RECTANGLE" h="15.0" w="150.0" x="478.0" y="449.75860595703125" fill="#ffffff" width="1" outline="#000000"/>
  </node>
  <node label="rGSVIVP00004893001" id="-640">
    <att type="string" name="canonicalName" value="GSVIVP00004893001"/>
    <att type="string" name="vizmap:vv10271Methionine_metabolism_xml_me NODE_WIDTH" value="130.0"/>
    <att type="string" name="vizmap:vv10271Methionine_metabolism_xml NODE_WIDTH" value="130.0"/>
    <att type="string" name="vizmap:vv10271Methionine_metabolism_xml NODE_FILL_COLOR" value="java.awt.Color[r=255,g=255,b=255]"/>
    <att type="string" name="CELLDESIGNER_ALIAS" value="sa20155"/>
    <att type="string" name="CELLDESIGNER_NODE_TYPE" value="RNA"/>
    <att type="string" name="vizmap:vv10271Methionine_metabolism_xml NODE_SHAPE" value="RECT"/>
    <att type="string" name="vizmap:vv10271Methionine_metabolism_xml_me NODE_SHAPE" value="RECT"/>
    <att type="string" name="vizmap:vv10271Methionine_metabolism_xml NODE_HEIGHT" value="15.0"/>
    <att type="string" name="CELLDESIGNER_SPECIES" value="GSVIVP00004893001"/>
    <att type="string" name="vizmap:vv10271Methionine_metabolism_xml_me NODE_HEIGHT" value="15.0"/>
    <graphics type="RECTANGLE" h="15.0" w="150.0" x="478.0" y="433.4482727050781" fill="#ffffff" width="1" outline="#000000"/>
  </node>
  <node label="rGSVIVP00000799001" id="-639">
    <att type="string" name="vizmap:vv10450Selenoamino_acid_metabolism_xml NODE_HEIGHT" value="15.0"/>
    <att type="string" name="canonicalName" value="GSVIVP00000799001"/>
    <att type="string" name="vizmap:vv10271Methionine_metabolism_xml_me NODE_WIDTH" value="130.0"/>
    <att type="string" name="vizmap:vv10271Methionine_metabolism_xml NODE_WIDTH" value="130.0"/>
    <att type="string" name="vizmap:vv10271Methionine_metabolism_xml NODE_FILL_COLOR" value="java.awt.Color[r=255,g=255,b=255]"/>
    <att type="string" name="CELLDESIGNER_ALIAS" value="sa20131"/>
    <att type="string" name="vizmap:vv10450Selenoamino_acid_metabolism_xml NODE_WIDTH" value="130.0"/>
    <att type="string" name="CELLDESIGNER_NODE_TYPE" value="RNA"/>
    <att type="string" name="vizmap:vv10271Methionine_metabolism_xml NODE_SHAPE" value="RECT"/>
    <att type="string" name="vizmap:vv10450Selenoamino_acid_metabolism_xml NODE_FILL_COLOR" value="java.awt.Color[r=255,g=255,b=255]"/>
    <att type="string" name="vizmap:vv10271Methionine_metabolism_xml_me NODE_SHAPE" value="RECT"/>
    <att type="string" name="vizmap:vv10271Methionine_metabolism_xml NODE_HEIGHT" value="15.0"/>
    <att type="string" name="CELLDESIGNER_SPECIES" value="GSVIVP00000799001"/>
    <att type="string" name="vizmap:vv10450Selenoamino_acid_metabolism_xml_me NODE_HEIGHT" value="15.0"/>
    <att type="string" name="vizmap:vv10450Selenoamino_acid_metabolism_xml_me NODE_WIDTH" value="130.0"/>
    <att type="string" name="vizmap:vv10450Selenoamino_acid_metabolism_xml NODE_SHAPE" value="RECT"/>
    <att type="string" name="vizmap:vv10271Methionine_metabolism_xml_me NODE_HEIGHT" value="15.0"/>
    <att type="string" name="vizmap:vv10450Selenoamino_acid_metabolism_xml_me NODE_SHAPE" value="RECT"/>
    <graphics type="RECTANGLE" h="15.0" w="150.0" x="572.0" y="309.137939453125" fill="#ffffff" width="1" outline="#000000"/>
  </node>
  <node label="rGSVIVP00030663001" id="-638">
    <att type="string" name="canonicalName" value="GSVIVP00030663001"/>
    <att type="string" name="vizmap:vv10271Methionine_metabolism_xml_me NODE_WIDTH" value="130.0"/>
    <att type="string" name="vizmap:vv10271Methionine_metabolism_xml NODE_WIDTH" value="130.0"/>
    <att type="string" name="vizmap:vv10271Methionine_metabolism_xml NODE_FILL_COLOR" value="java.awt.Color[r=255,g=255,b=255]"/>
    <att type="string" name="CELLDESIGNER_ALIAS" value="sa20153"/>
    <att type="string" name="CELLDESIGNER_NODE_TYPE" value="RNA"/>
    <att type="string" name="vizmap:vv10271Methionine_metabolism_xml NODE_SHAPE" value="RECT"/>
    <att type="string" name="vizmap:vv10271Methionine_metabolism_xml_me NODE_SHAPE" value="RECT"/>
    <att type="string" name="vizmap:vv10271Methionine_metabolism_xml NODE_HEIGHT" value="15.0"/>
    <att type="string" name="CELLDESIGNER_SPECIES" value="GSVIVP00030663001"/>
    <att type="string" name="vizmap:vv10271Methionine_metabolism_xml_me NODE_HEIGHT" value="15.0"/>
    <graphics type="RECTANGLE" h="15.0" w="150.0" x="1586.0" y="298.82757568359375" fill="#ffffff" width="1" outline="#000000"/>
  </node>
  <node label="rGSVIVP00030665001" id="-637">
    <att type="string" name="canonicalName" value="GSVIVP00030665001"/>
    <att type="string" name="vizmap:vv10271Methionine_metabolism_xml_me NODE_WIDTH" value="130.0"/>
    <att type="string" name="vizmap:vv10271Methionine_metabolism_xml NODE_WIDTH" value="130.0"/>
    <att type="string" name="vizmap:vv10271Methionine_metabolism_xml NODE_FILL_COLOR" value="java.awt.Color[r=255,g=255,b=255]"/>
    <att type="string" name="CELLDESIGNER_ALIAS" value="sa20152"/>
    <att type="string" name="CELLDESIGNER_NODE_TYPE" value="RNA"/>
    <att type="string" name="vizmap:vv10271Methionine_metabolism_xml NODE_SHAPE" value="RECT"/>
    <att type="string" name="vizmap:vv10271Methionine_metabolism_xml_me NODE_SHAPE" value="RECT"/>
    <att type="string" name="vizmap:vv10271Methionine_metabolism_xml NODE_HEIGHT" value="15.0"/>
    <att type="string" name="CELLDESIGNER_SPECIES" value="GSVIVP00030665001"/>
    <att type="string" name="vizmap:vv10271Methionine_metabolism_xml_me NODE_HEIGHT" value="15.0"/>
    <graphics type="RECTANGLE" h="15.0" w="150.0" x="1586.0" y="282.5172424316406" fill="#ffffff" width="1" outline="#000000"/>
  </node>
  <node label="rGSVIVP00030667001" id="-636">
    <att type="string" name="canonicalName" value="GSVIVP00030667001"/>
    <att type="string" name="vizmap:vv10271Methionine_metabolism_xml_me NODE_WIDTH" value="130.0"/>
    <att type="string" name="vizmap:vv10271Methionine_metabolism_xml NODE_WIDTH" value="130.0"/>
    <att type="string" name="vizmap:vv10271Methionine_metabolism_xml NODE_FILL_COLOR" value="java.awt.Color[r=255,g=255,b=255]"/>
    <att type="string" name="CELLDESIGNER_ALIAS" value="sa20151"/>
    <att type="string" name="CELLDESIGNER_NODE_TYPE" value="RNA"/>
    <att type="string" name="vizmap:vv10271Methionine_metabolism_xml NODE_SHAPE" value="RECT"/>
    <att type="string" name="vizmap:vv10271Methionine_metabolism_xml_me NODE_SHAPE" value="RECT"/>
    <att type="string" name="vizmap:vv10271Methionine_metabolism_xml NODE_HEIGHT" value="15.0"/>
    <att type="string" name="CELLDESIGNER_SPECIES" value="GSVIVP00030667001"/>
    <att type="string" name="vizmap:vv10271Methionine_metabolism_xml_me NODE_HEIGHT" value="15.0"/>
    <graphics type="RECTANGLE" h="15.0" w="150.0" x="1586.0" y="266.2069091796875" fill="#ffffff" width="1" outline="#000000"/>
  </node>
  <node label="rGSVIVP00031992001" id="-635">
    <att type="string" name="canonicalName" value="GSVIVP00031992001"/>
    <att type="string" name="vizmap:vv10271Methionine_metabolism_xml_me NODE_WIDTH" value="130.0"/>
    <att type="string" name="vizmap:vv10271Methionine_metabolism_xml NODE_WIDTH" value="130.0"/>
    <att type="string" name="vizmap:vv10271Methionine_metabolism_xml NODE_FILL_COLOR" value="java.awt.Color[r=255,g=255,b=255]"/>
    <att type="string" name="CELLDESIGNER_ALIAS" value="sa20150"/>
    <att type="string" name="CELLDESIGNER_NODE_TYPE" value="RNA"/>
    <att type="string" name="vizmap:vv10271Methionine_metabolism_xml NODE_SHAPE" value="RECT"/>
    <att type="string" name="vizmap:vv10271Methionine_metabolism_xml_me NODE_SHAPE" value="RECT"/>
    <att type="string" name="vizmap:vv10271Methionine_metabolism_xml NODE_HEIGHT" value="15.0"/>
    <att type="string" name="CELLDESIGNER_SPECIES" value="GSVIVP00031992001"/>
    <att type="string" name="vizmap:vv10271Methionine_metabolism_xml_me NODE_HEIGHT" value="15.0"/>
    <graphics type="RECTANGLE" h="15.0" w="150.0" x="1397.0" y="217.89654541015625" fill="#ffffff" width="1" outline="#000000"/>
  </node>
  <node label="rGSVIVP00033529001" id="-634">
    <att type="string" name="canonicalName" value="GSVIVP00033529001"/>
    <att type="string" name="vizmap:vv10271Methionine_metabolism_xml_me NODE_WIDTH" value="130.0"/>
    <att type="string" name="vizmap:vv10271Methionine_metabolism_xml NODE_WIDTH" value="130.0"/>
    <att type="string" name="vizmap:vv10271Methionine_metabolism_xml NODE_FILL_COLOR" value="java.awt.Color[r=255,g=255,b=255]"/>
    <att type="string" name="CELLDESIGNER_ALIAS" value="sa20149"/>
    <att type="string" name="CELLDESIGNER_NODE_TYPE" value="RNA"/>
    <att type="string" name="vizmap:vv10271Methionine_metabolism_xml NODE_SHAPE" value="RECT"/>
    <att type="string" name="vizmap:vv10271Methionine_metabolism_xml_me NODE_SHAPE" value="RECT"/>
    <att type="string" name="vizmap:vv10271Methionine_metabolism_xml NODE_HEIGHT" value="15.0"/>
    <att type="string" name="CELLDESIGNER_SPECIES" value="GSVIVP00033529001"/>
    <att type="string" name="vizmap:vv10271Methionine_metabolism_xml_me NODE_HEIGHT" value="15.0"/>
    <graphics type="RECTANGLE" h="15.0" w="150.0" x="1397.0" y="202.08621215820312" fill="#ffffff" width="1" outline="#000000"/>
  </node>
  <node label="rGSVIVP00018625001" id="-633">
    <att type="string" name="canonicalName" value="GSVIVP00018625001"/>
    <att type="string" name="vizmap:vv10271Methionine_metabolism_xml_me NODE_WIDTH" value="130.0"/>
    <att type="string" name="vizmap:vv10271Methionine_metabolism_xml NODE_WIDTH" value="130.0"/>
    <att type="string" name="vizmap:vv10271Methionine_metabolism_xml NODE_FILL_COLOR" value="java.awt.Color[r=255,g=255,b=255]"/>
    <att type="string" name="CELLDESIGNER_ALIAS" value="sa20148"/>
    <att type="string" name="CELLDESIGNER_NODE_TYPE" value="RNA"/>
    <att type="string" name="vizmap:vv10271Methionine_metabolism_xml NODE_SHAPE" value="RECT"/>
    <att type="string" name="vizmap:vv10271Methionine_metabolism_xml_me NODE_SHAPE" value="RECT"/>
    <att type="string" name="vizmap:vv10271Methionine_metabolism_xml NODE_HEIGHT" value="15.0"/>
    <att type="string" name="CELLDESIGNER_SPECIES" value="GSVIVP00018625001"/>
    <att type="string" name="vizmap:vv10271Methionine_metabolism_xml_me NODE_HEIGHT" value="15.0"/>
    <graphics type="RECTANGLE" h="15.0" w="150.0" x="1397.0" y="186.27586364746094" fill="#ffffff" width="1" outline="#000000"/>
  </node>
  <node label="rGSVIVP00031710001" id="-632">
    <att type="string" name="canonicalName" value="GSVIVP00031710001"/>
    <att type="string" name="vizmap:vv10271Methionine_metabolism_xml_me NODE_WIDTH" value="130.0"/>
    <att type="string" name="vizmap:vv10271Methionine_metabolism_xml NODE_WIDTH" value="130.0"/>
    <att type="string" name="vizmap:vv10271Methionine_metabolism_xml NODE_FILL_COLOR" value="java.awt.Color[r=255,g=255,b=255]"/>
    <att type="string" name="CELLDESIGNER_ALIAS" value="sa20147"/>
    <att type="string" name="CELLDESIGNER_NODE_TYPE" value="RNA"/>
    <att type="string" name="vizmap:vv10271Methionine_metabolism_xml NODE_SHAPE" value="RECT"/>
    <att type="string" name="vizmap:vv10271Methionine_metabolism_xml_me NODE_SHAPE" value="RECT"/>
    <att type="string" name="vizmap:vv10271Methionine_metabolism_xml NODE_HEIGHT" value="15.0"/>
    <att type="string" name="CELLDESIGNER_SPECIES" value="GSVIVP00031710001"/>
    <att type="string" name="vizmap:vv10271Methionine_metabolism_xml_me NODE_HEIGHT" value="15.0"/>
    <graphics type="RECTANGLE" h="15.0" w="150.0" x="1397.0" y="170.46551513671875" fill="#ffffff" width="1" outline="#000000"/>
  </node>
  <node label="rGSVIVP00025816001" id="-631">
    <att type="string" name="canonicalName" value="GSVIVP00025816001"/>
    <att type="string" name="vizmap:vv10271Methionine_metabolism_xml_me NODE_WIDTH" value="130.0"/>
    <att type="string" name="vizmap:vv10271Methionine_metabolism_xml NODE_WIDTH" value="130.0"/>
    <att type="string" name="vizmap:vv10271Methionine_metabolism_xml NODE_FILL_COLOR" value="java.awt.Color[r=255,g=255,b=255]"/>
    <att type="string" name="CELLDESIGNER_ALIAS" value="sa20146"/>
    <att type="string" name="CELLDESIGNER_NODE_TYPE" value="RNA"/>
    <att type="string" name="vizmap:vv10271Methionine_metabolism_xml NODE_SHAPE" value="RECT"/>
    <att type="string" name="vizmap:vv10271Methionine_metabolism_xml_me NODE_SHAPE" value="RECT"/>
    <att type="string" name="vizmap:vv10271Methionine_metabolism_xml NODE_HEIGHT" value="15.0"/>
    <att type="string" name="CELLDESIGNER_SPECIES" value="GSVIVP00025816001"/>
    <att type="string" name="vizmap:vv10271Methionine_metabolism_xml_me NODE_HEIGHT" value="15.0"/>
    <graphics type="RECTANGLE" h="15.0" w="150.0" x="1397.0" y="154.65516662597656" fill="#ffffff" width="1" outline="#000000"/>
  </node>
  <node label="rGSVIVP00012357001" id="-630">
    <att type="string" name="canonicalName" value="GSVIVP00012357001"/>
    <att type="string" name="vizmap:vv10271Methionine_metabolism_xml_me NODE_WIDTH" value="130.0"/>
    <att type="string" name="vizmap:vv10271Methionine_metabolism_xml NODE_WIDTH" value="130.0"/>
    <att type="string" name="vizmap:vv10271Methionine_metabolism_xml NODE_FILL_COLOR" value="java.awt.Color[r=255,g=255,b=255]"/>
    <att type="string" name="CELLDESIGNER_ALIAS" value="sa20145"/>
    <att type="string" name="CELLDESIGNER_NODE_TYPE" value="RNA"/>
    <att type="string" name="vizmap:vv10271Methionine_metabolism_xml NODE_SHAPE" value="RECT"/>
    <att type="string" name="vizmap:vv10271Methionine_metabolism_xml_me NODE_SHAPE" value="RECT"/>
    <att type="string" name="vizmap:vv10271Methionine_metabolism_xml NODE_HEIGHT" value="15.0"/>
    <att type="string" name="CELLDESIGNER_SPECIES" value="GSVIVP00012357001"/>
    <att type="string" name="vizmap:vv10271Methionine_metabolism_xml_me NODE_HEIGHT" value="15.0"/>
    <graphics type="RECTANGLE" h="15.0" w="150.0" x="408.0" y="342.3448181152344" fill="#ffffff" width="1" outline="#000000"/>
  </node>
  <node label="rGSVIVP00013717001" id="-629">
    <att type="string" name="canonicalName" value="GSVIVP00013717001"/>
    <att type="string" name="vizmap:vv10271Methionine_metabolism_xml_me NODE_WIDTH" value="130.0"/>
    <att type="string" name="vizmap:vv10271Methionine_metabolism_xml NODE_WIDTH" value="130.0"/>
    <att type="string" name="vizmap:vv10271Methionine_metabolism_xml NODE_FILL_COLOR" value="java.awt.Color[r=255,g=255,b=255]"/>
    <att type="string" name="CELLDESIGNER_ALIAS" value="sa20144"/>
    <att type="string" name="CELLDESIGNER_NODE_TYPE" value="RNA"/>
    <att type="string" name="vizmap:vv10271Methionine_metabolism_xml NODE_SHAPE" value="RECT"/>
    <att type="string" name="vizmap:vv10271Methionine_metabolism_xml_me NODE_SHAPE" value="RECT"/>
    <att type="string" name="vizmap:vv10271Methionine_metabolism_xml NODE_HEIGHT" value="15.0"/>
    <att type="string" name="CELLDESIGNER_SPECIES" value="GSVIVP00013717001"/>
    <att type="string" name="vizmap:vv10271Methionine_metabolism_xml_me NODE_HEIGHT" value="15.0"/>
    <graphics type="RECTANGLE" h="15.0" w="150.0" x="408.0" y="326.3201904296875" fill="#ffffff" width="1" outline="#000000"/>
  </node>
  <node label="rGSVIVP00038579001" id="-628">
    <att type="string" name="canonicalName" value="GSVIVP00038579001"/>
    <att type="string" name="vizmap:vv10271Methionine_metabolism_xml_me NODE_WIDTH" value="130.0"/>
    <att type="string" name="vizmap:vv10271Methionine_metabolism_xml NODE_WIDTH" value="130.0"/>
    <att type="string" name="vizmap:vv10271Methionine_metabolism_xml NODE_FILL_COLOR" value="java.awt.Color[r=255,g=255,b=255]"/>
    <att type="string" name="CELLDESIGNER_ALIAS" value="sa20143"/>
    <att type="string" name="CELLDESIGNER_NODE_TYPE" value="RNA"/>
    <att type="string" name="vizmap:vv10271Methionine_metabolism_xml NODE_SHAPE" value="RECT"/>
    <att type="string" name="vizmap:vv10271Methionine_metabolism_xml_me NODE_SHAPE" value="RECT"/>
    <att type="string" name="vizmap:vv10271Methionine_metabolism_xml NODE_HEIGHT" value="15.0"/>
    <att type="string" name="CELLDESIGNER_SPECIES" value="GSVIVP00038579001"/>
    <att type="string" name="vizmap:vv10271Methionine_metabolism_xml_me NODE_HEIGHT" value="15.0"/>
    <graphics type="RECTANGLE" h="15.0" w="150.0" x="408.0" y="310.2955627441406" fill="#ffffff" width="1" outline="#000000"/>
  </node>
  <node label="rGSVIVP00015923001" id="-627">
    <att type="string" name="canonicalName" value="GSVIVP00015923001"/>
    <att type="string" name="vizmap:vv10271Methionine_metabolism_xml_me NODE_WIDTH" value="130.0"/>
    <att type="string" name="vizmap:vv10271Methionine_metabolism_xml NODE_WIDTH" value="130.0"/>
    <att type="string" name="vizmap:vv10271Methionine_metabolism_xml NODE_FILL_COLOR" value="java.awt.Color[r=255,g=255,b=255]"/>
    <att type="string" name="CELLDESIGNER_ALIAS" value="sa20142"/>
    <att type="string" name="CELLDESIGNER_NODE_TYPE" value="RNA"/>
    <att type="string" name="vizmap:vv10271Methionine_metabolism_xml NODE_SHAPE" value="RECT"/>
    <att type="string" name="vizmap:vv10271Methionine_metabolism_xml_me NODE_SHAPE" value="RECT"/>
    <att type="string" name="vizmap:vv10271Methionine_metabolism_xml NODE_HEIGHT" value="15.0"/>
    <att type="string" name="CELLDESIGNER_SPECIES" value="GSVIVP00015923001"/>
    <att type="string" name="vizmap:vv10271Methionine_metabolism_xml_me NODE_HEIGHT" value="15.0"/>
    <graphics type="RECTANGLE" h="15.0" w="150.0" x="408.0" y="294.27093505859375" fill="#ffffff" width="1" outline="#000000"/>
  </node>
  <node label="rGSVIVP00014205001" id="-626">
    <att type="string" name="canonicalName" value="GSVIVP00014205001"/>
    <att type="string" name="vizmap:vv10271Methionine_metabolism_xml_me NODE_WIDTH" value="130.0"/>
    <att type="string" name="vizmap:vv10271Methionine_metabolism_xml NODE_WIDTH" value="130.0"/>
    <att type="string" name="vizmap:vv10271Methionine_metabolism_xml NODE_FILL_COLOR" value="java.awt.Color[r=255,g=255,b=255]"/>
    <att type="string" name="CELLDESIGNER_ALIAS" value="sa20141"/>
    <att type="string" name="CELLDESIGNER_NODE_TYPE" value="RNA"/>
    <att type="string" name="vizmap:vv10271Methionine_metabolism_xml NODE_SHAPE" value="RECT"/>
    <att type="string" name="vizmap:vv10271Methionine_metabolism_xml_me NODE_SHAPE" value="RECT"/>
    <att type="string" name="vizmap:vv10271Methionine_metabolism_xml NODE_HEIGHT" value="15.0"/>
    <att type="string" name="CELLDESIGNER_SPECIES" value="GSVIVP00014205001"/>
    <att type="string" name="vizmap:vv10271Methionine_metabolism_xml_me NODE_HEIGHT" value="15.0"/>
    <graphics type="RECTANGLE" h="15.0" w="150.0" x="408.0" y="278.2463073730469" fill="#ffffff" width="1" outline="#000000"/>
  </node>
  <node label="rCA813471" id="-625">
    <att type="string" name="canonicalName" value="CA813471"/>
    <att type="string" name="vizmap:vv10271Methionine_metabolism_xml_me NODE_WIDTH" value="130.0"/>
    <att type="string" name="vizmap:vv10271Methionine_metabolism_xml NODE_WIDTH" value="130.0"/>
    <att type="string" name="vizmap:vv10271Methionine_metabolism_xml NODE_FILL_COLOR" value="java.awt.Color[r=255,g=255,b=255]"/>
    <att type="string" name="CELLDESIGNER_ALIAS" value="sa20140"/>
    <att type="string" name="CELLDESIGNER_NODE_TYPE" value="RNA"/>
    <att type="string" name="vizmap:vv10271Methionine_metabolism_xml NODE_SHAPE" value="RECT"/>
    <att type="string" name="vizmap:vv10271Methionine_metabolism_xml_me NODE_SHAPE" value="RECT"/>
    <att type="string" name="vizmap:vv10271Methionine_metabolism_xml NODE_HEIGHT" value="15.0"/>
    <att type="string" name="CELLDESIGNER_SPECIES" value="CA813471"/>
    <att type="string" name="vizmap:vv10271Methionine_metabolism_xml_me NODE_HEIGHT" value="15.0"/>
    <graphics type="RECTANGLE" h="15.0" w="150.0" x="408.0" y="262.2216796875" fill="#ffffff" width="1" outline="#000000"/>
  </node>
  <node label="rGSVIVP00005758001" id="-624">
    <att type="string" name="canonicalName" value="GSVIVP00005758001"/>
    <att type="string" name="vizmap:vv10271Methionine_metabolism_xml_me NODE_WIDTH" value="130.0"/>
    <att type="string" name="vizmap:vv10271Methionine_metabolism_xml NODE_WIDTH" value="130.0"/>
    <att type="string" name="vizmap:vv10271Methionine_metabolism_xml NODE_FILL_COLOR" value="java.awt.Color[r=255,g=255,b=255]"/>
    <att type="string" name="CELLDESIGNER_ALIAS" value="sa20139"/>
    <att type="string" name="CELLDESIGNER_NODE_TYPE" value="RNA"/>
    <att type="string" name="vizmap:vv10271Methionine_metabolism_xml NODE_SHAPE" value="RECT"/>
    <att type="string" name="vizmap:vv10271Methionine_metabolism_xml_me NODE_SHAPE" value="RECT"/>
    <att type="string" name="vizmap:vv10271Methionine_metabolism_xml NODE_HEIGHT" value="15.0"/>
    <att type="string" name="CELLDESIGNER_SPECIES" value="GSVIVP00005758001"/>
    <att type="string" name="vizmap:vv10271Methionine_metabolism_xml_me NODE_HEIGHT" value="15.0"/>
    <graphics type="RECTANGLE" h="15.0" w="150.0" x="408.0" y="246.19705200195312" fill="#ffffff" width="1" outline="#000000"/>
  </node>
  <node label="rGSVIVP00019868001" id="-623">
    <att type="string" name="canonicalName" value="GSVIVP00019868001"/>
    <att type="string" name="vizmap:vv10271Methionine_metabolism_xml_me NODE_WIDTH" value="130.0"/>
    <att type="string" name="vizmap:vv10271Methionine_metabolism_xml NODE_WIDTH" value="130.0"/>
    <att type="string" name="vizmap:vv10271Methionine_metabolism_xml NODE_FILL_COLOR" value="java.awt.Color[r=255,g=255,b=255]"/>
    <att type="string" name="CELLDESIGNER_ALIAS" value="sa20138"/>
    <att type="string" name="CELLDESIGNER_NODE_TYPE" value="RNA"/>
    <att type="string" name="vizmap:vv10271Methionine_metabolism_xml NODE_SHAPE" value="RECT"/>
    <att type="string" name="vizmap:vv10271Methionine_metabolism_xml_me NODE_SHAPE" value="RECT"/>
    <att type="string" name="vizmap:vv10271Methionine_metabolism_xml NODE_HEIGHT" value="15.0"/>
    <att type="string" name="CELLDESIGNER_SPECIES" value="GSVIVP00019868001"/>
    <att type="string" name="vizmap:vv10271Methionine_metabolism_xml_me NODE_HEIGHT" value="15.0"/>
    <graphics type="RECTANGLE" h="15.0" w="150.0" x="408.0" y="230.1724090576172" fill="#ffffff" width="1" outline="#000000"/>
  </node>
  <node label="rGSVIVP00003629001" id="-622">
    <att type="string" name="canonicalName" value="GSVIVP00003629001"/>
    <att type="string" name="vizmap:vv10271Methionine_metabolism_xml_me NODE_WIDTH" value="130.0"/>
    <att type="string" name="vizmap:vv10271Methionine_metabolism_xml NODE_WIDTH" value="130.0"/>
    <att type="string" name="vizmap:vv10271Methionine_metabolism_xml NODE_FILL_COLOR" value="java.awt.Color[r=255,g=255,b=255]"/>
    <att type="string" name="CELLDESIGNER_ALIAS" value="sa20137"/>
    <att type="string" name="CELLDESIGNER_NODE_TYPE" value="RNA"/>
    <att type="string" name="vizmap:vv10271Methionine_metabolism_xml NODE_SHAPE" value="RECT"/>
    <att type="string" name="vizmap:vv10271Methionine_metabolism_xml_me NODE_SHAPE" value="RECT"/>
    <att type="string" name="vizmap:vv10271Methionine_metabolism_xml NODE_HEIGHT" value="15.0"/>
    <att type="string" name="CELLDESIGNER_SPECIES" value="GSVIVP00003629001"/>
    <att type="string" name="vizmap:vv10271Methionine_metabolism_xml_me NODE_HEIGHT" value="15.0"/>
    <graphics type="RECTANGLE" h="15.0" w="150.0" x="1058.0" y="768.8181762695312" fill="#ffffff" width="1" outline="#000000"/>
  </node>
  <node label="rGSVIVP00035510001" id="-621">
    <att type="string" name="canonicalName" value="GSVIVP00035510001"/>
    <att type="string" name="vizmap:vv10271Methionine_metabolism_xml_me NODE_WIDTH" value="130.0"/>
    <att type="string" name="vizmap:vv10271Methionine_metabolism_xml NODE_WIDTH" value="130.0"/>
    <att type="string" name="vizmap:vv10271Methionine_metabolism_xml NODE_FILL_COLOR" value="java.awt.Color[r=255,g=255,b=255]"/>
    <att type="string" name="CELLDESIGNER_ALIAS" value="sa20136"/>
    <att type="string" name="CELLDESIGNER_NODE_TYPE" value="RNA"/>
    <att type="string" name="vizmap:vv10271Methionine_metabolism_xml NODE_SHAPE" value="RECT"/>
    <att type="string" name="vizmap:vv10271Methionine_metabolism_xml_me NODE_SHAPE" value="RECT"/>
    <att type="string" name="vizmap:vv10271Methionine_metabolism_xml NODE_HEIGHT" value="15.0"/>
    <att type="string" name="CELLDESIGNER_SPECIES" value="GSVIVP00035510001"/>
    <att type="string" name="vizmap:vv10271Methionine_metabolism_xml_me NODE_HEIGHT" value="15.0"/>
    <graphics type="RECTANGLE" h="15.0" w="150.0" x="1058.0" y="752.6818237304688" fill="#ffffff" width="1" outline="#000000"/>
  </node>
  <node label="rGSVIVP00023025001" id="-620">
    <att type="string" name="canonicalName" value="GSVIVP00023025001"/>
    <att type="string" name="vizmap:vv10271Methionine_metabolism_xml_me NODE_WIDTH" value="130.0"/>
    <att type="string" name="vizmap:vv10271Methionine_metabolism_xml NODE_WIDTH" value="130.0"/>
    <att type="string" name="vizmap:vv10271Methionine_metabolism_xml NODE_FILL_COLOR" value="java.awt.Color[r=255,g=255,b=255]"/>
    <att type="string" name="CELLDESIGNER_ALIAS" value="sa20135"/>
    <att type="string" name="CELLDESIGNER_NODE_TYPE" value="RNA"/>
    <att type="string" name="vizmap:vv10271Methionine_metabolism_xml NODE_SHAPE" value="RECT"/>
    <att type="string" name="vizmap:vv10271Methionine_metabolism_xml_me NODE_SHAPE" value="RECT"/>
    <att type="string" name="vizmap:vv10271Methionine_metabolism_xml NODE_HEIGHT" value="15.0"/>
    <att type="string" name="CELLDESIGNER_SPECIES" value="GSVIVP00023025001"/>
    <att type="string" name="vizmap:vv10271Methionine_metabolism_xml_me NODE_HEIGHT" value="15.0"/>
    <graphics type="RECTANGLE" h="15.0" w="150.0" x="1058.0" y="736.5454711914062" fill="#ffffff" width="1" outline="#000000"/>
  </node>
  <node label="rGSVIVP00035492001" id="-619">
    <att type="string" name="canonicalName" value="GSVIVP00035492001"/>
    <att type="string" name="vizmap:vv10271Methionine_metabolism_xml_me NODE_WIDTH" value="130.0"/>
    <att type="string" name="vizmap:vv10271Methionine_metabolism_xml NODE_WIDTH" value="130.0"/>
    <att type="string" name="vizmap:vv10271Methionine_metabolism_xml NODE_FILL_COLOR" value="java.awt.Color[r=255,g=255,b=255]"/>
    <att type="string" name="CELLDESIGNER_ALIAS" value="sa20134"/>
    <att type="string" name="CELLDESIGNER_NODE_TYPE" value="RNA"/>
    <att type="string" name="vizmap:vv10271Methionine_metabolism_xml NODE_SHAPE" value="RECT"/>
    <att type="string" name="vizmap:vv10271Methionine_metabolism_xml_me NODE_SHAPE" value="RECT"/>
    <att type="string" name="vizmap:vv10271Methionine_metabolism_xml NODE_HEIGHT" value="15.0"/>
    <att type="string" name="CELLDESIGNER_SPECIES" value="GSVIVP00035492001"/>
    <att type="string" name="vizmap:vv10271Methionine_metabolism_xml_me NODE_HEIGHT" value="15.0"/>
    <graphics type="RECTANGLE" h="15.0" w="150.0" x="1058.0" y="720.4091186523438" fill="#ffffff" width="1" outline="#000000"/>
  </node>
  <node label="rGSVIVP00035341001" id="-618">
    <att type="string" name="canonicalName" value="GSVIVP00035341001"/>
    <att type="string" name="vizmap:vv10271Methionine_metabolism_xml_me NODE_WIDTH" value="130.0"/>
    <att type="string" name="vizmap:vv10271Methionine_metabolism_xml NODE_WIDTH" value="130.0"/>
    <att type="string" name="vizmap:vv10271Methionine_metabolism_xml NODE_FILL_COLOR" value="java.awt.Color[r=255,g=255,b=255]"/>
    <att type="string" name="CELLDESIGNER_ALIAS" value="sa20133"/>
    <att type="string" name="CELLDESIGNER_NODE_TYPE" value="RNA"/>
    <att type="string" name="vizmap:vv10271Methionine_metabolism_xml NODE_SHAPE" value="RECT"/>
    <att type="string" name="vizmap:vv10271Methionine_metabolism_xml_me NODE_SHAPE" value="RECT"/>
    <att type="string" name="vizmap:vv10271Methionine_metabolism_xml NODE_HEIGHT" value="15.0"/>
    <att type="string" name="CELLDESIGNER_SPECIES" value="GSVIVP00035341001"/>
    <att type="string" name="vizmap:vv10271Methionine_metabolism_xml_me NODE_HEIGHT" value="15.0"/>
    <graphics type="RECTANGLE" h="15.0" w="150.0" x="1058.0" y="704.272705078125" fill="#ffffff" width="1" outline="#000000"/>
  </node>
  <node label="rGSVIVP00008336001" id="-617">
    <att type="string" name="canonicalName" value="GSVIVP00008336001"/>
    <att type="string" name="vizmap:vv10271Methionine_metabolism_xml_me NODE_WIDTH" value="130.0"/>
    <att type="string" name="vizmap:vv10271Methionine_metabolism_xml NODE_WIDTH" value="130.0"/>
    <att type="string" name="vizmap:vv10271Methionine_metabolism_xml NODE_FILL_COLOR" value="java.awt.Color[r=255,g=255,b=255]"/>
    <att type="string" name="CELLDESIGNER_ALIAS" value="sa20132"/>
    <att type="string" name="CELLDESIGNER_NODE_TYPE" value="RNA"/>
    <att type="string" name="vizmap:vv10271Methionine_metabolism_xml NODE_SHAPE" value="RECT"/>
    <att type="string" name="vizmap:vv10271Methionine_metabolism_xml_me NODE_SHAPE" value="RECT"/>
    <att type="string" name="vizmap:vv10271Methionine_metabolism_xml NODE_HEIGHT" value="15.0"/>
    <att type="string" name="CELLDESIGNER_SPECIES" value="GSVIVP00008336001"/>
    <att type="string" name="vizmap:vv10271Methionine_metabolism_xml_me NODE_HEIGHT" value="15.0"/>
    <graphics type="RECTANGLE" h="15.0" w="150.0" x="1058.0" y="688.1363525390625" fill="#ffffff" width="1" outline="#000000"/>
  </node>
  <node label="rGSVIVP00032604001" id="-616">
    <att type="string" name="canonicalName" value="GSVIVP00032604001"/>
    <att type="string" name="vizmap:vv10271Methionine_metabolism_xml_me NODE_WIDTH" value="130.0"/>
    <att type="string" name="vizmap:vv10271Methionine_metabolism_xml NODE_WIDTH" value="130.0"/>
    <att type="string" name="vizmap:vv10271Methionine_metabolism_xml NODE_FILL_COLOR" value="java.awt.Color[r=255,g=255,b=255]"/>
    <att type="string" name="CELLDESIGNER_ALIAS" value="sa20131"/>
    <att type="string" name="CELLDESIGNER_NODE_TYPE" value="RNA"/>
    <att type="string" name="vizmap:vv10271Methionine_metabolism_xml NODE_SHAPE" value="RECT"/>
    <att type="string" name="vizmap:vv10271Methionine_metabolism_xml_me NODE_SHAPE" value="RECT"/>
    <att type="string" name="vizmap:vv10271Methionine_metabolism_xml NODE_HEIGHT" value="15.0"/>
    <att type="string" name="CELLDESIGNER_SPECIES" value="GSVIVP00032604001"/>
    <att type="string" name="vizmap:vv10271Methionine_metabolism_xml_me NODE_HEIGHT" value="15.0"/>
    <graphics type="RECTANGLE" h="15.0" w="150.0" x="1058.0" y="672.0" fill="#ffffff" width="1" outline="#000000"/>
  </node>
  <node label="rGSVIVP00018628001" id="-615">
    <att type="string" name="canonicalName" value="GSVIVP00018628001"/>
    <att type="string" name="vizmap:vv10271Methionine_metabolism_xml_me NODE_WIDTH" value="130.0"/>
    <att type="string" name="vizmap:vv10271Methionine_metabolism_xml NODE_WIDTH" value="130.0"/>
    <att type="string" name="vizmap:vv10271Methionine_metabolism_xml NODE_FILL_COLOR" value="java.awt.Color[r=255,g=255,b=255]"/>
    <att type="string" name="CELLDESIGNER_ALIAS" value="sa20816e31"/>
    <att type="string" name="CELLDESIGNER_NODE_TYPE" value="RNA"/>
    <att type="string" name="vizmap:vv10271Methionine_metabolism_xml NODE_SHAPE" value="RECT"/>
    <att type="string" name="vizmap:vv10271Methionine_metabolism_xml_me NODE_SHAPE" value="RECT"/>
    <att type="string" name="vizmap:vv10271Methionine_metabolism_xml NODE_HEIGHT" value="15.0"/>
    <att type="string" name="CELLDESIGNER_SPECIES" value="GSVIVP00018628001"/>
    <att type="string" name="vizmap:vv10271Methionine_metabolism_xml_me NODE_HEIGHT" value="15.0"/>
    <graphics type="RECTANGLE" h="15.0" w="150.0" x="463.0" y="28.0" fill="#ffffff" width="1" outline="#000000"/>
  </node>
  <node label="rGSVIVP00034992001" id="-614">
    <att type="string" name="canonicalName" value="GSVIVP00034992001"/>
    <att type="string" name="vizmap:vv10271Methionine_metabolism_xml_me NODE_WIDTH" value="130.0"/>
    <att type="string" name="vizmap:vv10271Methionine_metabolism_xml NODE_WIDTH" value="130.0"/>
    <att type="string" name="vizmap:vv10271Methionine_metabolism_xml NODE_FILL_COLOR" value="java.awt.Color[r=255,g=255,b=255]"/>
    <att type="string" name="CELLDESIGNER_ALIAS" value="sa21427e31"/>
    <att type="string" name="CELLDESIGNER_NODE_TYPE" value="RNA"/>
    <att type="string" name="vizmap:vv10271Methionine_metabolism_xml NODE_SHAPE" value="RECT"/>
    <att type="string" name="vizmap:vv10271Methionine_metabolism_xml_me NODE_SHAPE" value="RECT"/>
    <att type="string" name="vizmap:vv10271Methionine_metabolism_xml NODE_HEIGHT" value="15.0"/>
    <att type="string" name="CELLDESIGNER_SPECIES" value="GSVIVP00034992001"/>
    <att type="string" name="vizmap:vv10271Methionine_metabolism_xml_me NODE_HEIGHT" value="15.0"/>
    <graphics type="RECTANGLE" h="15.0" w="150.0" x="1101.0" y="34.16666793823242" fill="#ffffff" width="1" outline="#000000"/>
  </node>
  <node label="rGSVIVP00016124001" id="-613">
    <att type="string" name="canonicalName" value="GSVIVP00016124001"/>
    <att type="string" name="vizmap:vv10271Methionine_metabolism_xml_me NODE_WIDTH" value="130.0"/>
    <att type="string" name="vizmap:vv10271Methionine_metabolism_xml NODE_WIDTH" value="130.0"/>
    <att type="string" name="vizmap:vv10271Methionine_metabolism_xml NODE_FILL_COLOR" value="java.awt.Color[r=255,g=255,b=255]"/>
    <att type="string" name="CELLDESIGNER_ALIAS" value="sa20728e31"/>
    <att type="string" name="CELLDESIGNER_NODE_TYPE" value="RNA"/>
    <att type="string" name="vizmap:vv10271Methionine_metabolism_xml NODE_SHAPE" value="RECT"/>
    <att type="string" name="vizmap:vv10271Methionine_metabolism_xml_me NODE_SHAPE" value="RECT"/>
    <att type="string" name="vizmap:vv10271Methionine_metabolism_xml NODE_HEIGHT" value="15.0"/>
    <att type="string" name="CELLDESIGNER_SPECIES" value="GSVIVP00016124001"/>
    <att type="string" name="vizmap:vv10271Methionine_metabolism_xml_me NODE_HEIGHT" value="15.0"/>
    <graphics type="RECTANGLE" h="15.0" w="150.0" x="1101.0" y="50.0" fill="#ffffff" width="1" outline="#000000"/>
  </node>
  <node label="rGSVIVP00035340001" id="-612">
    <att type="string" name="canonicalName" value="GSVIVP00035340001"/>
    <att type="string" name="vizmap:vv10271Methionine_metabolism_xml_me NODE_WIDTH" value="130.0"/>
    <att type="string" name="vizmap:vv10271Methionine_metabolism_xml NODE_WIDTH" value="130.0"/>
    <att type="string" name="vizmap:vv10271Methionine_metabolism_xml NODE_FILL_COLOR" value="java.awt.Color[r=255,g=255,b=255]"/>
    <att type="string" name="CELLDESIGNER_ALIAS" value="sa21448e18"/>
    <att type="string" name="CELLDESIGNER_NODE_TYPE" value="RNA"/>
    <att type="string" name="vizmap:vv10271Methionine_metabolism_xml NODE_SHAPE" value="RECT"/>
    <att type="string" name="vizmap:vv10271Methionine_metabolism_xml_me NODE_SHAPE" value="RECT"/>
    <att type="string" name="vizmap:vv10271Methionine_metabolism_xml NODE_HEIGHT" value="15.0"/>
    <att type="string" name="CELLDESIGNER_SPECIES" value="GSVIVP00035340001"/>
    <att type="string" name="vizmap:vv10271Methionine_metabolism_xml_me NODE_HEIGHT" value="15.0"/>
    <graphics type="RECTANGLE" h="15.0" w="150.0" x="1058.0" y="801.0908813476562" fill="#ffffff" width="1" outline="#000000"/>
  </node>
  <node label="rGSVIVP00021193001" id="-611">
    <att type="string" name="canonicalName" value="GSVIVP00021193001"/>
    <att type="string" name="vizmap:vv10271Methionine_metabolism_xml_me NODE_WIDTH" value="130.0"/>
    <att type="string" name="vizmap:vv10271Methionine_metabolism_xml NODE_WIDTH" value="130.0"/>
    <att type="string" name="vizmap:vv10271Methionine_metabolism_xml NODE_FILL_COLOR" value="java.awt.Color[r=255,g=255,b=255]"/>
    <att type="string" name="CELLDESIGNER_ALIAS" value="sa20905e17"/>
    <att type="string" name="CELLDESIGNER_NODE_TYPE" value="RNA"/>
    <att type="string" name="vizmap:vv10271Methionine_metabolism_xml NODE_SHAPE" value="RECT"/>
    <att type="string" name="vizmap:vv10271Methionine_metabolism_xml_me NODE_SHAPE" value="RECT"/>
    <att type="string" name="vizmap:vv10271Methionine_metabolism_xml NODE_HEIGHT" value="15.0"/>
    <att type="string" name="CELLDESIGNER_SPECIES" value="GSVIVP00021193001"/>
    <att type="string" name="vizmap:vv10271Methionine_metabolism_xml_me NODE_HEIGHT" value="15.0"/>
    <graphics type="RECTANGLE" h="15.0" w="150.0" x="745.0" y="97.875" fill="#ffffff" width="1" outline="#000000"/>
  </node>
  <node label="rGSVIVP00019871001" id="-610">
    <att type="string" name="canonicalName" value="GSVIVP00019871001"/>
    <att type="string" name="vizmap:vv10271Methionine_metabolism_xml_me NODE_WIDTH" value="130.0"/>
    <att type="string" name="vizmap:vv10271Methionine_metabolism_xml NODE_WIDTH" value="130.0"/>
    <att type="string" name="vizmap:vv10271Methionine_metabolism_xml NODE_FILL_COLOR" value="java.awt.Color[r=255,g=255,b=255]"/>
    <att type="string" name="CELLDESIGNER_ALIAS" value="sa20865e17"/>
    <att type="string" name="CELLDESIGNER_NODE_TYPE" value="RNA"/>
    <att type="string" name="vizmap:vv10271Methionine_metabolism_xml NODE_SHAPE" value="RECT"/>
    <att type="string" name="vizmap:vv10271Methionine_metabolism_xml_me NODE_SHAPE" value="RECT"/>
    <att type="string" name="vizmap:vv10271Methionine_metabolism_xml NODE_HEIGHT" value="15.0"/>
    <att type="string" name="CELLDESIGNER_SPECIES" value="GSVIVP00019871001"/>
    <att type="string" name="vizmap:vv10271Methionine_metabolism_xml_me NODE_HEIGHT" value="15.0"/>
    <graphics type="RECTANGLE" h="15.0" w="150.0" x="745.0" y="113.0" fill="#ffffff" width="1" outline="#000000"/>
  </node>
  <node label="rGSVIVP00022173001" id="-609">
    <att type="string" name="vizmap:vv10450Selenoamino_acid_metabolism_xml NODE_HEIGHT" value="15.0"/>
    <att type="string" name="canonicalName" value="GSVIVP00022173001"/>
    <att type="string" name="vizmap:vv10271Methionine_metabolism_xml_me NODE_WIDTH" value="130.0"/>
    <att type="string" name="vizmap:vv10271Methionine_metabolism_xml NODE_WIDTH" value="130.0"/>
    <att type="string" name="vizmap:vv10271Methionine_metabolism_xml NODE_FILL_COLOR" value="java.awt.Color[r=255,g=255,b=255]"/>
    <att type="string" name="CELLDESIGNER_ALIAS" value="sa20981e11"/>
    <att type="string" name="vizmap:vv10450Selenoamino_acid_metabolism_xml NODE_WIDTH" value="130.0"/>
    <att type="string" name="CELLDESIGNER_NODE_TYPE" value="RNA"/>
    <att type="string" name="vizmap:vv10271Methionine_metabolism_xml NODE_SHAPE" value="RECT"/>
    <att type="string" name="vizmap:vv10450Selenoamino_acid_metabolism_xml NODE_FILL_COLOR" value="java.awt.Color[r=255,g=255,b=255]"/>
    <att type="string" name="vizmap:vv10271Methionine_metabolism_xml_me NODE_SHAPE" value="RECT"/>
    <att type="string" name="vizmap:vv10271Methionine_metabolism_xml NODE_HEIGHT" value="15.0"/>
    <att type="string" name="CELLDESIGNER_SPECIES" value="GSVIVP00022173001"/>
    <att type="string" name="vizmap:vv10450Selenoamino_acid_metabolism_xml_me NODE_HEIGHT" value="15.0"/>
    <att type="string" name="vizmap:vv10450Selenoamino_acid_metabolism_xml_me NODE_WIDTH" value="130.0"/>
    <att type="string" name="vizmap:vv10450Selenoamino_acid_metabolism_xml NODE_SHAPE" value="RECT"/>
    <att type="string" name="vizmap:vv10271Methionine_metabolism_xml_me NODE_HEIGHT" value="15.0"/>
    <att type="string" name="vizmap:vv10450Selenoamino_acid_metabolism_xml_me NODE_SHAPE" value="RECT"/>
    <graphics type="RECTANGLE" h="15.0" w="150.0" x="570.0" y="277.3999938964844" fill="#ffffff" width="1" outline="#000000"/>
  </node>
  <node label="rGSVIVP00014324001" id="-608">
    <att type="string" name="vizmap:vv10450Selenoamino_acid_metabolism_xml NODE_HEIGHT" value="15.0"/>
    <att type="string" name="canonicalName" value="GSVIVP00014324001"/>
    <att type="string" name="vizmap:vv10271Methionine_metabolism_xml_me NODE_WIDTH" value="130.0"/>
    <att type="string" name="vizmap:vv10271Methionine_metabolism_xml NODE_WIDTH" value="130.0"/>
    <att type="string" name="vizmap:vv10271Methionine_metabolism_xml NODE_FILL_COLOR" value="java.awt.Color[r=255,g=255,b=255]"/>
    <att type="string" name="CELLDESIGNER_ALIAS" value="sa20672e11"/>
    <att type="string" name="vizmap:vv10450Selenoamino_acid_metabolism_xml NODE_WIDTH" value="130.0"/>
    <att type="string" name="CELLDESIGNER_NODE_TYPE" value="RNA"/>
    <att type="string" name="vizmap:vv10271Methionine_metabolism_xml NODE_SHAPE" value="RECT"/>
    <att type="string" name="vizmap:vv10450Selenoamino_acid_metabolism_xml NODE_FILL_COLOR" value="java.awt.Color[r=255,g=255,b=255]"/>
    <att type="string" name="vizmap:vv10271Methionine_metabolism_xml_me NODE_SHAPE" value="RECT"/>
    <att type="string" name="vizmap:vv10271Methionine_metabolism_xml NODE_HEIGHT" value="15.0"/>
    <att type="string" name="CELLDESIGNER_SPECIES" value="GSVIVP00014324001"/>
    <att type="string" name="vizmap:vv10450Selenoamino_acid_metabolism_xml_me NODE_HEIGHT" value="15.0"/>
    <att type="string" name="vizmap:vv10450Selenoamino_acid_metabolism_xml_me NODE_WIDTH" value="130.0"/>
    <att type="string" name="vizmap:vv10450Selenoamino_acid_metabolism_xml NODE_SHAPE" value="RECT"/>
    <att type="string" name="vizmap:vv10271Methionine_metabolism_xml_me NODE_HEIGHT" value="15.0"/>
    <att type="string" name="vizmap:vv10450Selenoamino_acid_metabolism_xml_me NODE_SHAPE" value="RECT"/>
    <graphics type="RECTANGLE" h="15.0" w="150.0" x="570.0" y="293.0" fill="#ffffff" width="1" outline="#000000"/>
  </node>
  <node label="rBQ799110" id="-607">
    <att type="string" name="canonicalName" value="BQ799110"/>
    <att type="string" name="vizmap:vv10271Methionine_metabolism_xml_me NODE_WIDTH" value="130.0"/>
    <att type="string" name="vizmap:vv10271Methionine_metabolism_xml NODE_WIDTH" value="130.0"/>
    <att type="string" name="vizmap:vv10271Methionine_metabolism_xml NODE_FILL_COLOR" value="java.awt.Color[r=255,g=255,b=255]"/>
    <att type="string" name="CELLDESIGNER_ALIAS" value="sa10221e17"/>
    <att type="string" name="CELLDESIGNER_NODE_TYPE" value="RNA"/>
    <att type="string" name="vizmap:vv10271Methionine_metabolism_xml NODE_SHAPE" value="RECT"/>
    <att type="string" name="vizmap:vv10271Methionine_metabolism_xml_me NODE_SHAPE" value="RECT"/>
    <att type="string" name="vizmap:vv10271Methionine_metabolism_xml NODE_HEIGHT" value="15.0"/>
    <att type="string" name="CELLDESIGNER_SPECIES" value="BQ799110"/>
    <att type="string" name="vizmap:vv10271Methionine_metabolism_xml_me NODE_HEIGHT" value="15.0"/>
    <graphics type="RECTANGLE" h="15.0" w="150.0" x="745.0" y="80.75" fill="#ffffff" width="1" outline="#000000"/>
  </node>
  <node label="rCF204519" id="-606">
    <att type="string" name="canonicalName" value="CF204519"/>
    <att type="string" name="vizmap:vv10271Methionine_metabolism_xml_me NODE_WIDTH" value="130.0"/>
    <att type="string" name="vizmap:vv10271Methionine_metabolism_xml NODE_WIDTH" value="130.0"/>
    <att type="string" name="vizmap:vv10271Methionine_metabolism_xml NODE_FILL_COLOR" value="java.awt.Color[r=255,g=255,b=255]"/>
    <att type="string" name="CELLDESIGNER_ALIAS" value="sa252"/>
    <att type="string" name="CELLDESIGNER_NODE_TYPE" value="RNA"/>
    <att type="string" name="vizmap:vv10271Methionine_metabolism_xml NODE_SHAPE" value="RECT"/>
    <att type="string" name="vizmap:vv10271Methionine_metabolism_xml_me NODE_SHAPE" value="RECT"/>
    <att type="string" name="vizmap:vv10271Methionine_metabolism_xml NODE_HEIGHT" value="15.0"/>
    <att type="string" name="CELLDESIGNER_SPECIES" value="CF204519"/>
    <att type="string" name="vizmap:vv10271Methionine_metabolism_xml_me NODE_HEIGHT" value="15.0"/>
    <graphics type="RECTANGLE" h="15.0" w="150.0" x="139.0" y="195.5" fill="#ffffff" width="1" outline="#000000"/>
  </node>
  <node label="rCB344701" id="-605">
    <att type="string" name="canonicalName" value="CB344701"/>
    <att type="string" name="vizmap:vv10271Methionine_metabolism_xml_me NODE_WIDTH" value="130.0"/>
    <att type="string" name="vizmap:vv10271Methionine_metabolism_xml NODE_WIDTH" value="130.0"/>
    <att type="string" name="vizmap:vv10271Methionine_metabolism_xml NODE_FILL_COLOR" value="java.awt.Color[r=255,g=255,b=255]"/>
    <att type="string" name="CELLDESIGNER_ALIAS" value="sa249"/>
    <att type="string" name="CELLDESIGNER_NODE_TYPE" value="RNA"/>
    <att type="string" name="vizmap:vv10271Methionine_metabolism_xml NODE_SHAPE" value="RECT"/>
    <att type="string" name="vizmap:vv10271Methionine_metabolism_xml_me NODE_SHAPE" value="RECT"/>
    <att type="string" name="vizmap:vv10271Methionine_metabolism_xml NODE_HEIGHT" value="15.0"/>
    <att type="string" name="CELLDESIGNER_SPECIES" value="CB344701"/>
    <att type="string" name="vizmap:vv10271Methionine_metabolism_xml_me NODE_HEIGHT" value="15.0"/>
    <graphics type="RECTANGLE" h="15.0" w="150.0" x="139.0" y="179.85714721679688" fill="#ffffff" width="1" outline="#000000"/>
  </node>
  <node label="rTC61308" id="-604">
    <att type="string" name="canonicalName" value="TC61308"/>
    <att type="string" name="vizmap:vv10271Methionine_metabolism_xml_me NODE_WIDTH" value="130.0"/>
    <att type="string" name="vizmap:vv10271Methionine_metabolism_xml NODE_WIDTH" value="130.0"/>
    <att type="string" name="vizmap:vv10271Methionine_metabolism_xml NODE_FILL_COLOR" value="java.awt.Color[r=255,g=255,b=255]"/>
    <att type="string" name="CELLDESIGNER_ALIAS" value="sa10990e19"/>
    <att type="string" name="CELLDESIGNER_NODE_TYPE" value="RNA"/>
    <att type="string" name="vizmap:vv10271Methionine_metabolism_xml NODE_SHAPE" value="RECT"/>
    <att type="string" name="vizmap:vv10271Methionine_metabolism_xml_me NODE_SHAPE" value="RECT"/>
    <att type="string" name="vizmap:vv10271Methionine_metabolism_xml NODE_HEIGHT" value="15.0"/>
    <att type="string" name="CELLDESIGNER_SPECIES" value="TC61308"/>
    <att type="string" name="vizmap:vv10271Methionine_metabolism_xml_me NODE_HEIGHT" value="15.0"/>
    <graphics type="RECTANGLE" h="15.0" w="150.0" x="139.0" y="163.2142791748047" fill="#ffffff" width="1" outline="#000000"/>
  </node>
  <node label="rTC61331" id="-603">
    <att type="string" name="canonicalName" value="TC61331"/>
    <att type="string" name="vizmap:vv10271Methionine_metabolism_xml_me NODE_WIDTH" value="130.0"/>
    <att type="string" name="vizmap:vv10271Methionine_metabolism_xml NODE_WIDTH" value="130.0"/>
    <att type="string" name="vizmap:vv10271Methionine_metabolism_xml NODE_FILL_COLOR" value="java.awt.Color[r=255,g=255,b=255]"/>
    <att type="string" name="CELLDESIGNER_ALIAS" value="sa14040e19"/>
    <att type="string" name="CELLDESIGNER_NODE_TYPE" value="RNA"/>
    <att type="string" name="vizmap:vv10271Methionine_metabolism_xml NODE_SHAPE" value="RECT"/>
    <att type="string" name="vizmap:vv10271Methionine_metabolism_xml_me NODE_SHAPE" value="RECT"/>
    <att type="string" name="vizmap:vv10271Methionine_metabolism_xml NODE_HEIGHT" value="15.0"/>
    <att type="string" name="CELLDESIGNER_SPECIES" value="TC61331"/>
    <att type="string" name="vizmap:vv10271Methionine_metabolism_xml_me NODE_HEIGHT" value="15.0"/>
    <graphics type="RECTANGLE" h="15.0" w="150.0" x="139.0" y="147.57142639160156" fill="#ffffff" width="1" outline="#000000"/>
  </node>
  <node label="acireductone_dioxygenase_(Ni2+-requiring)" id="-602">
    <att type="string" name="canonicalName" value="acireductone_dioxygenase_(Ni2+-requiring)"/>
    <att type="string" name="vizmap:vv10271Methionine_metabolism_xml_me NODE_WIDTH" value="130.0"/>
    <att type="string" name="vizmap:vv10271Methionine_metabolism_xml NODE_WIDTH" value="130.0"/>
    <att type="string" name="vizmap:vv10271Methionine_metabolism_xml NODE_FILL_COLOR" value="java.awt.Color[r=255,g=255,b=255]"/>
    <att type="string" name="CELLDESIGNER_ALIAS" value="e19"/>
    <att type="string" name="CELLDESIGNER_NODE_TYPE" value="PROTEIN"/>
    <att type="string" name="vizmap:vv10271Methionine_metabolism_xml NODE_SHAPE" value="OCTAGON"/>
    <att type="string" name="vizmap:vv10271Methionine_metabolism_xml_me NODE_SHAPE" value="OCTAGON"/>
    <att type="string" name="vizmap:vv10271Methionine_metabolism_xml NODE_HEIGHT" value="15.0"/>
    <att type="string" name="CELLDESIGNER_SPECIES" value="E1_13_11_53"/>
    <att type="string" name="vizmap:vv10271Methionine_metabolism_xml_me NODE_HEIGHT" value="15.0"/>
    <graphics type="OCTAGON" h="15.0" w="250.0" x="148.0" y="129.5" fill="#ffffff" width="1" outline="#000000"/>
  </node>
  <node label="adenosylhomocysteine_nucleosidase" id="-601">
    <att type="string" name="canonicalName" value="adenosylhomocysteine_nucleosidase"/>
    <att type="string" name="vizmap:vv10271Methionine_metabolism_xml_me NODE_WIDTH" value="130.0"/>
    <att type="string" name="vizmap:vv10271Methionine_metabolism_xml NODE_WIDTH" value="130.0"/>
    <att type="string" name="vizmap:vv10271Methionine_metabolism_xml NODE_FILL_COLOR" value="java.awt.Color[r=255,g=255,b=255]"/>
    <att type="string" name="CELLDESIGNER_ALIAS" value="e29"/>
    <att type="string" name="CELLDESIGNER_NODE_TYPE" value="PROTEIN"/>
    <att type="string" name="vizmap:vv10271Methionine_metabolism_xml NODE_SHAPE" value="OCTAGON"/>
    <att type="string" name="vizmap:vv10271Methionine_metabolism_xml_me NODE_SHAPE" value="OCTAGON"/>
    <att type="string" name="vizmap:vv10271Methionine_metabolism_xml NODE_HEIGHT" value="15.0"/>
    <att type="string" name="CELLDESIGNER_SPECIES" value="E3_2_2_9"/>
    <att type="string" name="vizmap:vv10271Methionine_metabolism_xml_me NODE_HEIGHT" value="15.0"/>
    <graphics type="OCTAGON" h="15.0" w="250.0" x="1528.0" y="78.5" fill="#ffffff" width="1" outline="#000000"/>
  </node>
  <node label="cystathionine_gamma-synthase" id="-600">
    <att type="string" name="canonicalName" value="cystathionine_gamma-synthase"/>
    <att type="string" name="vizmap:vv10271Methionine_metabolism_xml_me NODE_WIDTH" value="130.0"/>
    <att type="string" name="vizmap:vv10271Methionine_metabolism_xml NODE_WIDTH" value="130.0"/>
    <att type="string" name="vizmap:vv10271Methionine_metabolism_xml NODE_FILL_COLOR" value="java.awt.Color[r=255,g=255,b=255]"/>
    <att type="string" name="CELLDESIGNER_ALIAS" value="e2"/>
    <att type="string" name="CELLDESIGNER_NODE_TYPE" value="PROTEIN"/>
    <att type="string" name="vizmap:vv10271Methionine_metabolism_xml NODE_SHAPE" value="OCTAGON"/>
    <att type="string" name="vizmap:vv10271Methionine_metabolism_xml_me NODE_SHAPE" value="OCTAGON"/>
    <att type="string" name="vizmap:vv10271Methionine_metabolism_xml NODE_HEIGHT" value="15.0"/>
    <att type="string" name="CELLDESIGNER_SPECIES" value="E2_5_1_48"/>
    <att type="string" name="vizmap:vv10271Methionine_metabolism_xml_me NODE_HEIGHT" value="15.0"/>
    <graphics type="OCTAGON" h="15.0" w="250.0" x="161.0" y="642.5" fill="#ffffff" width="1" outline="#000000"/>
  </node>
  <node label="rGSVIVP00000669001" id="-599">
    <att type="string" name="vizmap:vv10450Selenoamino_acid_metabolism_xml NODE_HEIGHT" value="15.0"/>
    <att type="string" name="canonicalName" value="GSVIVP00000669001"/>
    <att type="string" name="vizmap:vv10271Methionine_metabolism_xml_me NODE_WIDTH" value="130.0"/>
    <att type="string" name="vizmap:vv10271Methionine_metabolism_xml NODE_WIDTH" value="130.0"/>
    <att type="string" name="vizmap:vv10271Methionine_metabolism_xml NODE_FILL_COLOR" value="java.awt.Color[r=255,g=255,b=255]"/>
    <att type="string" name="CELLDESIGNER_ALIAS" value="sa12060e5"/>
    <att type="string" name="vizmap:vv10450Selenoamino_acid_metabolism_xml NODE_WIDTH" value="130.0"/>
    <att type="string" name="CELLDESIGNER_NODE_TYPE" value="RNA"/>
    <att type="string" name="vizmap:vv10271Methionine_metabolism_xml NODE_SHAPE" value="RECT"/>
    <att type="string" name="vizmap:vv10450Selenoamino_acid_metabolism_xml NODE_FILL_COLOR" value="java.awt.Color[r=255,g=255,b=255]"/>
    <att type="string" name="vizmap:vv10271Methionine_metabolism_xml_me NODE_SHAPE" value="RECT"/>
    <att type="string" name="vizmap:vv10271Methionine_metabolism_xml NODE_HEIGHT" value="15.0"/>
    <att type="string" name="CELLDESIGNER_SPECIES" value="GSVIVP00000669001"/>
    <att type="string" name="vizmap:vv10450Selenoamino_acid_metabolism_xml_me NODE_HEIGHT" value="15.0"/>
    <att type="string" name="vizmap:vv10450Selenoamino_acid_metabolism_xml_me NODE_WIDTH" value="130.0"/>
    <att type="string" name="vizmap:vv10450Selenoamino_acid_metabolism_xml NODE_SHAPE" value="RECT"/>
    <att type="string" name="vizmap:vv10271Methionine_metabolism_xml_me NODE_HEIGHT" value="15.0"/>
    <att type="string" name="vizmap:vv10450Selenoamino_acid_metabolism_xml_me NODE_SHAPE" value="RECT"/>
    <graphics type="RECTANGLE" h="15.0" w="150.0" x="155.0" y="793.0" fill="#ffffff" width="1" outline="#000000"/>
  </node>
  <node label="rGSVIVP00021002001" id="-598">
    <att type="string" name="vizmap:vv10450Selenoamino_acid_metabolism_xml NODE_HEIGHT" value="15.0"/>
    <att type="string" name="canonicalName" value="GSVIVP00021002001"/>
    <att type="string" name="vizmap:vv10271Methionine_metabolism_xml_me NODE_WIDTH" value="130.0"/>
    <att type="string" name="vizmap:vv10271Methionine_metabolism_xml NODE_WIDTH" value="130.0"/>
    <att type="string" name="vizmap:vv10271Methionine_metabolism_xml NODE_FILL_COLOR" value="java.awt.Color[r=255,g=255,b=255]"/>
    <att type="string" name="CELLDESIGNER_ALIAS" value="sa11912e5"/>
    <att type="string" name="vizmap:vv10450Selenoamino_acid_metabolism_xml NODE_WIDTH" value="130.0"/>
    <att type="string" name="CELLDESIGNER_NODE_TYPE" value="RNA"/>
    <att type="string" name="vizmap:vv10271Methionine_metabolism_xml NODE_SHAPE" value="RECT"/>
    <att type="string" name="vizmap:vv10450Selenoamino_acid_metabolism_xml NODE_FILL_COLOR" value="java.awt.Color[r=255,g=255,b=255]"/>
    <att type="string" name="vizmap:vv10271Methionine_metabolism_xml_me NODE_SHAPE" value="RECT"/>
    <att type="string" name="vizmap:vv10271Methionine_metabolism_xml NODE_HEIGHT" value="15.0"/>
    <att type="string" name="CELLDESIGNER_SPECIES" value="GSVIVP00021002001"/>
    <att type="string" name="vizmap:vv10450Selenoamino_acid_metabolism_xml_me NODE_HEIGHT" value="15.0"/>
    <att type="string" name="vizmap:vv10450Selenoamino_acid_metabolism_xml_me NODE_WIDTH" value="130.0"/>
    <att type="string" name="vizmap:vv10450Selenoamino_acid_metabolism_xml NODE_SHAPE" value="RECT"/>
    <att type="string" name="vizmap:vv10271Methionine_metabolism_xml_me NODE_HEIGHT" value="15.0"/>
    <att type="string" name="vizmap:vv10450Selenoamino_acid_metabolism_xml_me NODE_SHAPE" value="RECT"/>
    <graphics type="RECTANGLE" h="15.0" w="150.0" x="155.0" y="809.0" fill="#ffffff" width="1" outline="#000000"/>
  </node>
  <node label="rGSVIVP00033361001" id="-597">
    <att type="string" name="vizmap:vv10450Selenoamino_acid_metabolism_xml NODE_HEIGHT" value="15.0"/>
    <att type="string" name="canonicalName" value="GSVIVP00033361001"/>
    <att type="string" name="vizmap:vv10271Methionine_metabolism_xml_me NODE_WIDTH" value="130.0"/>
    <att type="string" name="vizmap:vv10271Methionine_metabolism_xml NODE_WIDTH" value="130.0"/>
    <att type="string" name="vizmap:vv10271Methionine_metabolism_xml NODE_FILL_COLOR" value="java.awt.Color[r=255,g=255,b=255]"/>
    <att type="string" name="CELLDESIGNER_ALIAS" value="sa13828e9"/>
    <att type="string" name="vizmap:vv10450Selenoamino_acid_metabolism_xml NODE_WIDTH" value="130.0"/>
    <att type="string" name="CELLDESIGNER_NODE_TYPE" value="RNA"/>
    <att type="string" name="vizmap:vv10271Methionine_metabolism_xml NODE_SHAPE" value="RECT"/>
    <att type="string" name="vizmap:vv10450Selenoamino_acid_metabolism_xml NODE_FILL_COLOR" value="java.awt.Color[r=255,g=255,b=255]"/>
    <att type="string" name="vizmap:vv10271Methionine_metabolism_xml_me NODE_SHAPE" value="RECT"/>
    <att type="string" name="vizmap:vv10271Methionine_metabolism_xml NODE_HEIGHT" value="15.0"/>
    <att type="string" name="CELLDESIGNER_SPECIES" value="GSVIVP00033361001"/>
    <att type="string" name="vizmap:vv10450Selenoamino_acid_metabolism_xml_me NODE_HEIGHT" value="15.0"/>
    <att type="string" name="vizmap:vv10450Selenoamino_acid_metabolism_xml_me NODE_WIDTH" value="130.0"/>
    <att type="string" name="vizmap:vv10450Selenoamino_acid_metabolism_xml NODE_SHAPE" value="RECT"/>
    <att type="string" name="vizmap:vv10271Methionine_metabolism_xml_me NODE_HEIGHT" value="15.0"/>
    <att type="string" name="vizmap:vv10450Selenoamino_acid_metabolism_xml_me NODE_SHAPE" value="RECT"/>
    <graphics type="RECTANGLE" h="15.0" w="150.0" x="157.0" y="884.0" fill="#ffffff" width="1" outline="#000000"/>
  </node>
  <node label="rGSVIVP00028846001" id="-596">
    <att type="string" name="canonicalName" value="GSVIVP00028846001"/>
    <att type="string" name="vizmap:vv10271Methionine_metabolism_xml_me NODE_WIDTH" value="130.0"/>
    <att type="string" name="vizmap:vv10271Methionine_metabolism_xml NODE_WIDTH" value="130.0"/>
    <att type="string" name="vizmap:vv10271Methionine_metabolism_xml NODE_FILL_COLOR" value="java.awt.Color[r=255,g=255,b=255]"/>
    <att type="string" name="CELLDESIGNER_ALIAS" value="sa13540e31"/>
    <att type="string" name="CELLDESIGNER_NODE_TYPE" value="RNA"/>
    <att type="string" name="vizmap:vv10271Methionine_metabolism_xml NODE_SHAPE" value="RECT"/>
    <att type="string" name="vizmap:vv10271Methionine_metabolism_xml_me NODE_SHAPE" value="RECT"/>
    <att type="string" name="vizmap:vv10271Methionine_metabolism_xml NODE_HEIGHT" value="15.0"/>
    <att type="string" name="CELLDESIGNER_SPECIES" value="GSVIVP00028846001"/>
    <att type="string" name="vizmap:vv10271Methionine_metabolism_xml_me NODE_HEIGHT" value="15.0"/>
    <graphics type="RECTANGLE" h="15.0" w="150.0" x="1101.0" y="2.5" fill="#ffffff" width="1" outline="#000000"/>
  </node>
  <node label="rNP1449014" id="-595">
    <att type="string" name="canonicalName" value="NP1449014"/>
    <att type="string" name="vizmap:vv10271Methionine_metabolism_xml_me NODE_WIDTH" value="130.0"/>
    <att type="string" name="vizmap:vv10271Methionine_metabolism_xml NODE_WIDTH" value="130.0"/>
    <att type="string" name="vizmap:vv10271Methionine_metabolism_xml NODE_FILL_COLOR" value="java.awt.Color[r=255,g=255,b=255]"/>
    <att type="string" name="CELLDESIGNER_ALIAS" value="sa11704e31"/>
    <att type="string" name="CELLDESIGNER_NODE_TYPE" value="RNA"/>
    <att type="string" name="vizmap:vv10271Methionine_metabolism_xml NODE_SHAPE" value="RECT"/>
    <att type="string" name="vizmap:vv10271Methionine_metabolism_xml_me NODE_SHAPE" value="RECT"/>
    <att type="string" name="vizmap:vv10271Methionine_metabolism_xml NODE_HEIGHT" value="15.0"/>
    <att type="string" name="CELLDESIGNER_SPECIES" value="NP1449014"/>
    <att type="string" name="vizmap:vv10271Methionine_metabolism_xml_me NODE_HEIGHT" value="15.0"/>
    <graphics type="RECTANGLE" h="15.0" w="150.0" x="1101.0" y="18.333332061767578" fill="#ffffff" width="1" outline="#000000"/>
  </node>
  <node label="rGSVIVP00017439001" id="-594">
    <att type="string" name="canonicalName" value="GSVIVP00017439001"/>
    <att type="string" name="vizmap:vv10271Methionine_metabolism_xml_me NODE_WIDTH" value="130.0"/>
    <att type="string" name="vizmap:vv10271Methionine_metabolism_xml NODE_WIDTH" value="130.0"/>
    <att type="string" name="vizmap:vv10271Methionine_metabolism_xml NODE_FILL_COLOR" value="java.awt.Color[r=255,g=255,b=255]"/>
    <att type="string" name="CELLDESIGNER_ALIAS" value="sa13951e27"/>
    <att type="string" name="CELLDESIGNER_NODE_TYPE" value="RNA"/>
    <att type="string" name="vizmap:vv10271Methionine_metabolism_xml NODE_SHAPE" value="RECT"/>
    <att type="string" name="vizmap:vv10271Methionine_metabolism_xml_me NODE_SHAPE" value="RECT"/>
    <att type="string" name="vizmap:vv10271Methionine_metabolism_xml NODE_HEIGHT" value="15.0"/>
    <att type="string" name="CELLDESIGNER_SPECIES" value="GSVIVP00017439001"/>
    <att type="string" name="vizmap:vv10271Methionine_metabolism_xml_me NODE_HEIGHT" value="15.0"/>
    <graphics type="RECTANGLE" h="15.0" w="150.0" x="473.0" y="562.5" fill="#ffffff" width="1" outline="#000000"/>
  </node>
  <node label="rGSVIVP00003836001" id="-593">
    <att type="string" name="protein" value="GSVIVP00003836001"/>
    <att type="list" name="cytoscape.alias.list">
      <att type="string" name="cytoscape.alias.list" value="GSVIVP00003836001"/>
    </att>
    <att type="string" name="canonicalName" value="GSVIVP00003836001"/>
    <att type="string" name="vizmap:vv10271Methionine_metabolism_xml_me NODE_WIDTH" value="130.0"/>
    <att type="string" name="vizmap:vv10271Methionine_metabolism_xml NODE_WIDTH" value="130.0"/>
    <att type="string" name="vizmap:vv10271Methionine_metabolism_xml NODE_FILL_COLOR" value="java.awt.Color[r=0,g=0,b=153]"/>
    <att type="string" name="CELLDESIGNER_ALIAS" value="sa11732e27"/>
    <att type="string" name="CELLDESIGNER_NODE_TYPE" value="RNA"/>
    <att type="string" name="vizmap:vv10271Methionine_metabolism_xml NODE_SHAPE" value="RECT"/>
    <att type="string" name="vizmap:vv10271Methionine_metabolism_xml_me NODE_SHAPE" value="RECT"/>
    <att type="string" name="vizmap:vv10271Methionine_metabolism_xml NODE_HEIGHT" value="15.0"/>
    <att type="string" name="condition" value="ALD"/>
    <att type="string" name="CELLDESIGNER_SPECIES" value="GSVIVP00003836001"/>
    <att type="string" name="vizmap:vv10271Methionine_metabolism_xml_me NODE_HEIGHT" value="15.0"/>
    <graphics type="RECTANGLE" h="15.0" w="150.0" x="473.0" y="578.0" fill="#cccc00" width="1" outline="#000000"/>
  </node>
  <node label="rGSVIVP00031656001" id="-592">
    <att type="string" name="vizmap:vv10450Selenoamino_acid_metabolism_xml NODE_HEIGHT" value="15.0"/>
    <att type="string" name="canonicalName" value="GSVIVP00031656001"/>
    <att type="string" name="vizmap:vv10271Methionine_metabolism_xml_me NODE_WIDTH" value="130.0"/>
    <att type="string" name="vizmap:vv10271Methionine_metabolism_xml NODE_WIDTH" value="130.0"/>
    <att type="string" name="vizmap:vv10271Methionine_metabolism_xml NODE_FILL_COLOR" value="java.awt.Color[r=255,g=255,b=255]"/>
    <att type="string" name="CELLDESIGNER_ALIAS" value="sa13619e14"/>
    <att type="string" name="vizmap:vv10450Selenoamino_acid_metabolism_xml NODE_WIDTH" value="130.0"/>
    <att type="string" name="CELLDESIGNER_NODE_TYPE" value="RNA"/>
    <att type="string" name="vizmap:vv10271Methionine_metabolism_xml NODE_SHAPE" value="RECT"/>
    <att type="string" name="vizmap:vv10450Selenoamino_acid_metabolism_xml NODE_FILL_COLOR" value="java.awt.Color[r=255,g=255,b=255]"/>
    <att type="string" name="vizmap:vv10271Methionine_metabolism_xml_me NODE_SHAPE" value="RECT"/>
    <att type="string" name="vizmap:vv10271Methionine_metabolism_xml NODE_HEIGHT" value="15.0"/>
    <att type="string" name="CELLDESIGNER_SPECIES" value="GSVIVP00031656001"/>
    <att type="string" name="vizmap:vv10450Selenoamino_acid_metabolism_xml_me NODE_HEIGHT" value="15.0"/>
    <att type="string" name="vizmap:vv10450Selenoamino_acid_metabolism_xml_me NODE_WIDTH" value="130.0"/>
    <att type="string" name="vizmap:vv10450Selenoamino_acid_metabolism_xml NODE_SHAPE" value="RECT"/>
    <att type="string" name="vizmap:vv10271Methionine_metabolism_xml_me NODE_HEIGHT" value="15.0"/>
    <att type="string" name="vizmap:vv10450Selenoamino_acid_metabolism_xml_me NODE_SHAPE" value="RECT"/>
    <graphics type="RECTANGLE" h="15.0" w="150.0" x="589.0" y="776.0" fill="#ffffff" width="1" outline="#000000"/>
  </node>
  <node label="rGSVIVP00015916001" id="-591">
    <att type="string" name="vizmap:vv10450Selenoamino_acid_metabolism_xml NODE_HEIGHT" value="15.0"/>
    <att type="string" name="canonicalName" value="GSVIVP00015916001"/>
    <att type="string" name="vizmap:vv10271Methionine_metabolism_xml_me NODE_WIDTH" value="130.0"/>
    <att type="string" name="vizmap:vv10271Methionine_metabolism_xml NODE_WIDTH" value="130.0"/>
    <att type="string" name="vizmap:vv10271Methionine_metabolism_xml NODE_FILL_COLOR" value="java.awt.Color[r=255,g=255,b=255]"/>
    <att type="string" name="CELLDESIGNER_ALIAS" value="sa13293e14"/>
    <att type="string" name="vizmap:vv10450Selenoamino_acid_metabolism_xml NODE_WIDTH" value="130.0"/>
    <att type="string" name="CELLDESIGNER_NODE_TYPE" value="RNA"/>
    <att type="string" name="vizmap:vv10271Methionine_metabolism_xml NODE_SHAPE" value="RECT"/>
    <att type="string" name="vizmap:vv10450Selenoamino_acid_metabolism_xml NODE_FILL_COLOR" value="java.awt.Color[r=255,g=255,b=255]"/>
    <att type="string" name="vizmap:vv10271Methionine_metabolism_xml_me NODE_SHAPE" value="RECT"/>
    <att type="string" name="vizmap:vv10271Methionine_metabolism_xml NODE_HEIGHT" value="15.0"/>
    <att type="string" name="CELLDESIGNER_SPECIES" value="GSVIVP00015916001"/>
    <att type="string" name="vizmap:vv10450Selenoamino_acid_metabolism_xml_me NODE_HEIGHT" value="15.0"/>
    <att type="string" name="vizmap:vv10450Selenoamino_acid_metabolism_xml_me NODE_WIDTH" value="130.0"/>
    <att type="string" name="vizmap:vv10450Selenoamino_acid_metabolism_xml NODE_SHAPE" value="RECT"/>
    <att type="string" name="vizmap:vv10271Methionine_metabolism_xml_me NODE_HEIGHT" value="15.0"/>
    <att type="string" name="vizmap:vv10450Selenoamino_acid_metabolism_xml_me NODE_SHAPE" value="RECT"/>
    <graphics type="RECTANGLE" h="15.0" w="150.0" x="589.0" y="792.0" fill="#ffffff" width="1" outline="#000000"/>
  </node>
  <node label="rCB972907" id="-590">
    <att type="string" name="vizmap:vv10450Selenoamino_acid_metabolism_xml NODE_HEIGHT" value="15.0"/>
    <att type="string" name="canonicalName" value="CB972907"/>
    <att type="string" name="vizmap:vv10271Methionine_metabolism_xml_me NODE_WIDTH" value="130.0"/>
    <att type="string" name="vizmap:vv10271Methionine_metabolism_xml NODE_WIDTH" value="130.0"/>
    <att type="string" name="vizmap:vv10271Methionine_metabolism_xml NODE_FILL_COLOR" value="java.awt.Color[r=255,g=255,b=255]"/>
    <att type="string" name="CELLDESIGNER_ALIAS" value="sa10527e14"/>
    <att type="string" name="vizmap:vv10450Selenoamino_acid_metabolism_xml NODE_WIDTH" value="130.0"/>
    <att type="string" name="CELLDESIGNER_NODE_TYPE" value="RNA"/>
    <att type="string" name="vizmap:vv10271Methionine_metabolism_xml NODE_SHAPE" value="RECT"/>
    <att type="string" name="vizmap:vv10450Selenoamino_acid_metabolism_xml NODE_FILL_COLOR" value="java.awt.Color[r=255,g=255,b=255]"/>
    <att type="string" name="vizmap:vv10271Methionine_metabolism_xml_me NODE_SHAPE" value="RECT"/>
    <att type="string" name="vizmap:vv10271Methionine_metabolism_xml NODE_HEIGHT" value="15.0"/>
    <att type="string" name="CELLDESIGNER_SPECIES" value="CB972907"/>
    <att type="string" name="vizmap:vv10450Selenoamino_acid_metabolism_xml_me NODE_HEIGHT" value="15.0"/>
    <att type="string" name="vizmap:vv10450Selenoamino_acid_metabolism_xml_me NODE_WIDTH" value="130.0"/>
    <att type="string" name="vizmap:vv10450Selenoamino_acid_metabolism_xml NODE_SHAPE" value="RECT"/>
    <att type="string" name="vizmap:vv10271Methionine_metabolism_xml_me NODE_HEIGHT" value="15.0"/>
    <att type="string" name="vizmap:vv10450Selenoamino_acid_metabolism_xml_me NODE_SHAPE" value="RECT"/>
    <graphics type="RECTANGLE" h="15.0" w="150.0" x="589.0" y="808.0" fill="#ffffff" width="1" outline="#000000"/>
  </node>
  <node label="rGSVIVP00018632001" id="-589">
    <att type="string" name="canonicalName" value="GSVIVP00018632001"/>
    <att type="string" name="vizmap:vv10271Methionine_metabolism_xml_me NODE_WIDTH" value="130.0"/>
    <att type="string" name="vizmap:vv10271Methionine_metabolism_xml NODE_WIDTH" value="130.0"/>
    <att type="string" name="vizmap:vv10271Methionine_metabolism_xml NODE_FILL_COLOR" value="java.awt.Color[r=255,g=255,b=255]"/>
    <att type="string" name="CELLDESIGNER_ALIAS" value="sa13815e31"/>
    <att type="string" name="CELLDESIGNER_NODE_TYPE" value="RNA"/>
    <att type="string" name="vizmap:vv10271Methionine_metabolism_xml NODE_SHAPE" value="RECT"/>
    <att type="string" name="vizmap:vv10271Methionine_metabolism_xml_me NODE_SHAPE" value="RECT"/>
    <att type="string" name="vizmap:vv10271Methionine_metabolism_xml NODE_HEIGHT" value="15.0"/>
    <att type="string" name="CELLDESIGNER_SPECIES" value="GSVIVP00018632001"/>
    <att type="string" name="vizmap:vv10271Methionine_metabolism_xml_me NODE_HEIGHT" value="15.0"/>
    <graphics type="RECTANGLE" h="15.0" w="150.0" x="463.0" y="44.66667175292969" fill="#ffffff" width="1" outline="#000000"/>
  </node>
  <node label="rGSVIVP00018631001" id="-588">
    <att type="string" name="canonicalName" value="GSVIVP00018631001"/>
    <att type="string" name="vizmap:vv10271Methionine_metabolism_xml_me NODE_WIDTH" value="130.0"/>
    <att type="string" name="vizmap:vv10271Methionine_metabolism_xml NODE_WIDTH" value="130.0"/>
    <att type="string" name="vizmap:vv10271Methionine_metabolism_xml NODE_FILL_COLOR" value="java.awt.Color[r=255,g=255,b=255]"/>
    <att type="string" name="CELLDESIGNER_ALIAS" value="sa13254e31"/>
    <att type="string" name="CELLDESIGNER_NODE_TYPE" value="RNA"/>
    <att type="string" name="vizmap:vv10271Methionine_metabolism_xml NODE_SHAPE" value="RECT"/>
    <att type="string" name="vizmap:vv10271Methionine_metabolism_xml_me NODE_SHAPE" value="RECT"/>
    <att type="string" name="vizmap:vv10271Methionine_metabolism_xml NODE_HEIGHT" value="15.0"/>
    <att type="string" name="CELLDESIGNER_SPECIES" value="GSVIVP00018631001"/>
    <att type="string" name="vizmap:vv10271Methionine_metabolism_xml_me NODE_HEIGHT" value="15.0"/>
    <graphics type="RECTANGLE" h="15.0" w="150.0" x="463.0" y="61.333335876464844" fill="#ffffff" width="1" outline="#000000"/>
  </node>
  <node label="rGSVIVP00027735001" id="-587">
    <att type="string" name="canonicalName" value="GSVIVP00027735001"/>
    <att type="string" name="vizmap:vv10271Methionine_metabolism_xml_me NODE_WIDTH" value="130.0"/>
    <att type="string" name="vizmap:vv10271Methionine_metabolism_xml NODE_WIDTH" value="130.0"/>
    <att type="string" name="vizmap:vv10271Methionine_metabolism_xml NODE_FILL_COLOR" value="java.awt.Color[r=255,g=255,b=255]"/>
    <att type="string" name="CELLDESIGNER_ALIAS" value="sa11988e31"/>
    <att type="string" name="CELLDESIGNER_NODE_TYPE" value="RNA"/>
    <att type="string" name="vizmap:vv10271Methionine_metabolism_xml NODE_SHAPE" value="RECT"/>
    <att type="string" name="vizmap:vv10271Methionine_metabolism_xml_me NODE_SHAPE" value="RECT"/>
    <att type="string" name="vizmap:vv10271Methionine_metabolism_xml NODE_HEIGHT" value="15.0"/>
    <att type="string" name="CELLDESIGNER_SPECIES" value="GSVIVP00027735001"/>
    <att type="string" name="vizmap:vv10271Methionine_metabolism_xml_me NODE_HEIGHT" value="15.0"/>
    <graphics type="RECTANGLE" h="15.0" w="150.0" x="463.0" y="77.0" fill="#ffffff" width="1" outline="#000000"/>
  </node>
  <node label="rGSVIVP00003628001" id="-586">
    <att type="string" name="canonicalName" value="GSVIVP00003628001"/>
    <att type="string" name="vizmap:vv10271Methionine_metabolism_xml_me NODE_WIDTH" value="130.0"/>
    <att type="string" name="vizmap:vv10271Methionine_metabolism_xml NODE_WIDTH" value="130.0"/>
    <att type="string" name="vizmap:vv10271Methionine_metabolism_xml NODE_FILL_COLOR" value="java.awt.Color[r=255,g=255,b=255]"/>
    <att type="string" name="CELLDESIGNER_ALIAS" value="sa14585e18"/>
    <att type="string" name="CELLDESIGNER_NODE_TYPE" value="RNA"/>
    <att type="string" name="vizmap:vv10271Methionine_metabolism_xml NODE_SHAPE" value="RECT"/>
    <att type="string" name="vizmap:vv10271Methionine_metabolism_xml_me NODE_SHAPE" value="RECT"/>
    <att type="string" name="vizmap:vv10271Methionine_metabolism_xml NODE_HEIGHT" value="15.0"/>
    <att type="string" name="CELLDESIGNER_SPECIES" value="GSVIVP00003628001"/>
    <att type="string" name="vizmap:vv10271Methionine_metabolism_xml_me NODE_HEIGHT" value="15.0"/>
    <graphics type="RECTANGLE" h="15.0" w="150.0" x="1058.0" y="817.227294921875" fill="#ffffff" width="1" outline="#000000"/>
  </node>
  <node label="rGSVIVP00035508001" id="-585">
    <att type="string" name="canonicalName" value="GSVIVP00035508001"/>
    <att type="string" name="vizmap:vv10271Methionine_metabolism_xml_me NODE_WIDTH" value="130.0"/>
    <att type="string" name="vizmap:vv10271Methionine_metabolism_xml NODE_WIDTH" value="130.0"/>
    <att type="string" name="vizmap:vv10271Methionine_metabolism_xml NODE_FILL_COLOR" value="java.awt.Color[r=255,g=255,b=255]"/>
    <att type="string" name="CELLDESIGNER_ALIAS" value="sa11773e18"/>
    <att type="string" name="CELLDESIGNER_NODE_TYPE" value="RNA"/>
    <att type="string" name="vizmap:vv10271Methionine_metabolism_xml NODE_SHAPE" value="RECT"/>
    <att type="string" name="vizmap:vv10271Methionine_metabolism_xml_me NODE_SHAPE" value="RECT"/>
    <att type="string" name="vizmap:vv10271Methionine_metabolism_xml NODE_HEIGHT" value="15.0"/>
    <att type="string" name="CELLDESIGNER_SPECIES" value="GSVIVP00035508001"/>
    <att type="string" name="vizmap:vv10271Methionine_metabolism_xml_me NODE_HEIGHT" value="15.0"/>
    <graphics type="RECTANGLE" h="15.0" w="150.0" x="1058.0" y="833.3636474609375" fill="#ffffff" width="1" outline="#000000"/>
  </node>
  <node label="rGSVIVP00026428001" id="-584">
    <att type="string" name="canonicalName" value="GSVIVP00026428001"/>
    <att type="string" name="vizmap:vv10271Methionine_metabolism_xml_me NODE_WIDTH" value="130.0"/>
    <att type="string" name="vizmap:vv10271Methionine_metabolism_xml NODE_WIDTH" value="130.0"/>
    <att type="string" name="vizmap:vv10271Methionine_metabolism_xml NODE_FILL_COLOR" value="java.awt.Color[r=255,g=255,b=255]"/>
    <att type="string" name="CELLDESIGNER_ALIAS" value="sa10824e18"/>
    <att type="string" name="CELLDESIGNER_NODE_TYPE" value="RNA"/>
    <att type="string" name="vizmap:vv10271Methionine_metabolism_xml NODE_SHAPE" value="RECT"/>
    <att type="string" name="vizmap:vv10271Methionine_metabolism_xml_me NODE_SHAPE" value="RECT"/>
    <att type="string" name="vizmap:vv10271Methionine_metabolism_xml NODE_HEIGHT" value="15.0"/>
    <att type="string" name="CELLDESIGNER_SPECIES" value="GSVIVP00026428001"/>
    <att type="string" name="vizmap:vv10271Methionine_metabolism_xml_me NODE_HEIGHT" value="15.0"/>
    <graphics type="RECTANGLE" h="15.0" w="150.0" x="1058.0" y="849.5" fill="#ffffff" width="1" outline="#000000"/>
  </node>
  <node label="rGSVIVP00038126001" id="-583">
    <att type="string" name="canonicalName" value="GSVIVP00038126001"/>
    <att type="string" name="vizmap:vv10271Methionine_metabolism_xml_me NODE_WIDTH" value="130.0"/>
    <att type="string" name="vizmap:vv10271Methionine_metabolism_xml NODE_WIDTH" value="130.0"/>
    <att type="string" name="vizmap:vv10271Methionine_metabolism_xml NODE_FILL_COLOR" value="java.awt.Color[r=255,g=255,b=255]"/>
    <att type="string" name="CELLDESIGNER_ALIAS" value="sa13985e17"/>
    <att type="string" name="CELLDESIGNER_NODE_TYPE" value="RNA"/>
    <att type="string" name="vizmap:vv10271Methionine_metabolism_xml NODE_SHAPE" value="RECT"/>
    <att type="string" name="vizmap:vv10271Methionine_metabolism_xml_me NODE_SHAPE" value="RECT"/>
    <att type="string" name="vizmap:vv10271Methionine_metabolism_xml NODE_HEIGHT" value="15.0"/>
    <att type="string" name="CELLDESIGNER_SPECIES" value="GSVIVP00038126001"/>
    <att type="string" name="vizmap:vv10271Methionine_metabolism_xml_me NODE_HEIGHT" value="15.0"/>
    <graphics type="RECTANGLE" h="15.0" w="150.0" x="745.0" y="47.5" fill="#ffffff" width="1" outline="#000000"/>
  </node>
  <node label="rGSVIVP00017121001" id="-582">
    <att type="string" name="canonicalName" value="GSVIVP00017121001"/>
    <att type="string" name="vizmap:vv10271Methionine_metabolism_xml_me NODE_WIDTH" value="130.0"/>
    <att type="string" name="vizmap:vv10271Methionine_metabolism_xml NODE_WIDTH" value="130.0"/>
    <att type="string" name="vizmap:vv10271Methionine_metabolism_xml NODE_FILL_COLOR" value="java.awt.Color[r=255,g=255,b=255]"/>
    <att type="string" name="CELLDESIGNER_ALIAS" value="sa13078e17"/>
    <att type="string" name="CELLDESIGNER_NODE_TYPE" value="RNA"/>
    <att type="string" name="vizmap:vv10271Methionine_metabolism_xml NODE_SHAPE" value="RECT"/>
    <att type="string" name="vizmap:vv10271Methionine_metabolism_xml_me NODE_SHAPE" value="RECT"/>
    <att type="string" name="vizmap:vv10271Methionine_metabolism_xml NODE_HEIGHT" value="15.0"/>
    <att type="string" name="CELLDESIGNER_SPECIES" value="GSVIVP00017121001"/>
    <att type="string" name="vizmap:vv10271Methionine_metabolism_xml_me NODE_HEIGHT" value="15.0"/>
    <graphics type="RECTANGLE" h="15.0" w="150.0" x="745.0" y="64.625" fill="#ffffff" width="1" outline="#000000"/>
  </node>
  <node label="rGSVIVP00036026001" id="-581">
    <att type="string" name="canonicalName" value="GSVIVP00036026001"/>
    <att type="string" name="vizmap:vv10271Methionine_metabolism_xml_me NODE_WIDTH" value="130.0"/>
    <att type="string" name="vizmap:vv10271Methionine_metabolism_xml NODE_WIDTH" value="130.0"/>
    <att type="string" name="vizmap:vv10271Methionine_metabolism_xml NODE_FILL_COLOR" value="java.awt.Color[r=255,g=255,b=255]"/>
    <att type="string" name="CELLDESIGNER_ALIAS" value="sa10914e29"/>
    <att type="string" name="CELLDESIGNER_NODE_TYPE" value="RNA"/>
    <att type="string" name="vizmap:vv10271Methionine_metabolism_xml NODE_SHAPE" value="RECT"/>
    <att type="string" name="vizmap:vv10271Methionine_metabolism_xml_me NODE_SHAPE" value="RECT"/>
    <att type="string" name="vizmap:vv10271Methionine_metabolism_xml NODE_HEIGHT" value="15.0"/>
    <att type="string" name="CELLDESIGNER_SPECIES" value="GSVIVP00036026001"/>
    <att type="string" name="vizmap:vv10271Methionine_metabolism_xml_me NODE_HEIGHT" value="15.0"/>
    <graphics type="RECTANGLE" h="15.0" w="150.0" x="1694.0" y="62.0" fill="#ffffff" width="1" outline="#000000"/>
  </node>
  <node label="rGSVIVP00018515001" id="-580">
    <att type="string" name="vizmap:vv10450Selenoamino_acid_metabolism_xml NODE_HEIGHT" value="15.0"/>
    <att type="string" name="canonicalName" value="GSVIVP00018515001"/>
    <att type="string" name="vizmap:vv10271Methionine_metabolism_xml_me NODE_WIDTH" value="130.0"/>
    <att type="string" name="vizmap:vv10271Methionine_metabolism_xml NODE_WIDTH" value="130.0"/>
    <att type="string" name="vizmap:vv10271Methionine_metabolism_xml NODE_FILL_COLOR" value="java.awt.Color[r=255,g=255,b=255]"/>
    <att type="string" name="CELLDESIGNER_ALIAS" value="sa14612e10"/>
    <att type="string" name="vizmap:vv10450Selenoamino_acid_metabolism_xml NODE_WIDTH" value="130.0"/>
    <att type="string" name="CELLDESIGNER_NODE_TYPE" value="RNA"/>
    <att type="string" name="vizmap:vv10271Methionine_metabolism_xml NODE_SHAPE" value="RECT"/>
    <att type="string" name="vizmap:vv10450Selenoamino_acid_metabolism_xml NODE_FILL_COLOR" value="java.awt.Color[r=255,g=255,b=255]"/>
    <att type="string" name="vizmap:vv10271Methionine_metabolism_xml_me NODE_SHAPE" value="RECT"/>
    <att type="string" name="vizmap:vv10271Methionine_metabolism_xml NODE_HEIGHT" value="15.0"/>
    <att type="string" name="CELLDESIGNER_SPECIES" value="GSVIVP00018515001"/>
    <att type="string" name="vizmap:vv10450Selenoamino_acid_metabolism_xml_me NODE_HEIGHT" value="15.0"/>
    <att type="string" name="vizmap:vv10450Selenoamino_acid_metabolism_xml_me NODE_WIDTH" value="130.0"/>
    <att type="string" name="vizmap:vv10450Selenoamino_acid_metabolism_xml NODE_SHAPE" value="RECT"/>
    <att type="string" name="vizmap:vv10271Methionine_metabolism_xml_me NODE_HEIGHT" value="15.0"/>
    <att type="string" name="vizmap:vv10450Selenoamino_acid_metabolism_xml_me NODE_SHAPE" value="RECT"/>
    <graphics type="RECTANGLE" h="15.0" w="150.0" x="206.0" y="432.0" fill="#ffffff" width="1" outline="#000000"/>
  </node>
  <node label="rGSVIVP00038829001" id="-579">
    <att type="string" name="vizmap:vv10450Selenoamino_acid_metabolism_xml NODE_HEIGHT" value="15.0"/>
    <att type="string" name="canonicalName" value="GSVIVP00038829001"/>
    <att type="string" name="vizmap:vv10271Methionine_metabolism_xml_me NODE_WIDTH" value="130.0"/>
    <att type="string" name="vizmap:vv10271Methionine_metabolism_xml NODE_WIDTH" value="130.0"/>
    <att type="string" name="vizmap:vv10271Methionine_metabolism_xml NODE_FILL_COLOR" value="java.awt.Color[r=255,g=255,b=255]"/>
    <att type="string" name="CELLDESIGNER_ALIAS" value="sa13692e10"/>
    <att type="string" name="vizmap:vv10450Selenoamino_acid_metabolism_xml NODE_WIDTH" value="130.0"/>
    <att type="string" name="CELLDESIGNER_NODE_TYPE" value="RNA"/>
    <att type="string" name="vizmap:vv10271Methionine_metabolism_xml NODE_SHAPE" value="RECT"/>
    <att type="string" name="vizmap:vv10450Selenoamino_acid_metabolism_xml NODE_FILL_COLOR" value="java.awt.Color[r=255,g=255,b=255]"/>
    <att type="string" name="vizmap:vv10271Methionine_metabolism_xml_me NODE_SHAPE" value="RECT"/>
    <att type="string" name="vizmap:vv10271Methionine_metabolism_xml NODE_HEIGHT" value="15.0"/>
    <att type="string" name="CELLDESIGNER_SPECIES" value="GSVIVP00038829001"/>
    <att type="string" name="vizmap:vv10450Selenoamino_acid_metabolism_xml_me NODE_HEIGHT" value="15.0"/>
    <att type="string" name="vizmap:vv10450Selenoamino_acid_metabolism_xml_me NODE_WIDTH" value="130.0"/>
    <att type="string" name="vizmap:vv10450Selenoamino_acid_metabolism_xml NODE_SHAPE" value="RECT"/>
    <att type="string" name="vizmap:vv10271Methionine_metabolism_xml_me NODE_HEIGHT" value="15.0"/>
    <att type="string" name="vizmap:vv10450Selenoamino_acid_metabolism_xml_me NODE_SHAPE" value="RECT"/>
    <graphics type="RECTANGLE" h="15.0" w="150.0" x="206.0" y="448.1111145019531" fill="#ffffff" width="1" outline="#000000"/>
  </node>
  <node label="rGSVIVP00034785001" id="-578">
    <att type="string" name="vizmap:vv10450Selenoamino_acid_metabolism_xml NODE_HEIGHT" value="15.0"/>
    <att type="string" name="canonicalName" value="GSVIVP00034785001"/>
    <att type="string" name="vizmap:vv10271Methionine_metabolism_xml_me NODE_WIDTH" value="130.0"/>
    <att type="string" name="vizmap:vv10271Methionine_metabolism_xml NODE_WIDTH" value="130.0"/>
    <att type="string" name="vizmap:vv10271Methionine_metabolism_xml NODE_FILL_COLOR" value="java.awt.Color[r=255,g=255,b=255]"/>
    <att type="string" name="CELLDESIGNER_ALIAS" value="sa12404e10"/>
    <att type="string" name="vizmap:vv10450Selenoamino_acid_metabolism_xml NODE_WIDTH" value="130.0"/>
    <att type="string" name="CELLDESIGNER_NODE_TYPE" value="RNA"/>
    <att type="string" name="vizmap:vv10271Methionine_metabolism_xml NODE_SHAPE" value="RECT"/>
    <att type="string" name="vizmap:vv10450Selenoamino_acid_metabolism_xml NODE_FILL_COLOR" value="java.awt.Color[r=255,g=255,b=255]"/>
    <att type="string" name="vizmap:vv10271Methionine_metabolism_xml_me NODE_SHAPE" value="RECT"/>
    <att type="string" name="vizmap:vv10271Methionine_metabolism_xml NODE_HEIGHT" value="15.0"/>
    <att type="string" name="CELLDESIGNER_SPECIES" value="GSVIVP00034785001"/>
    <att type="string" name="vizmap:vv10450Selenoamino_acid_metabolism_xml_me NODE_HEIGHT" value="15.0"/>
    <att type="string" name="vizmap:vv10450Selenoamino_acid_metabolism_xml_me NODE_WIDTH" value="130.0"/>
    <att type="string" name="vizmap:vv10450Selenoamino_acid_metabolism_xml NODE_SHAPE" value="RECT"/>
    <att type="string" name="vizmap:vv10271Methionine_metabolism_xml_me NODE_HEIGHT" value="15.0"/>
    <att type="string" name="vizmap:vv10450Selenoamino_acid_metabolism_xml_me NODE_SHAPE" value="RECT"/>
    <graphics type="RECTANGLE" h="15.0" w="150.0" x="206.0" y="464.22222900390625" fill="#ffffff" width="1" outline="#000000"/>
  </node>
  <node label="rGSVIVP00002378001" id="-577">
    <att type="string" name="vizmap:vv10450Selenoamino_acid_metabolism_xml NODE_HEIGHT" value="15.0"/>
    <att type="string" name="canonicalName" value="GSVIVP00002378001"/>
    <att type="string" name="vizmap:vv10271Methionine_metabolism_xml_me NODE_WIDTH" value="130.0"/>
    <att type="string" name="vizmap:vv10271Methionine_metabolism_xml NODE_WIDTH" value="130.0"/>
    <att type="string" name="vizmap:vv10271Methionine_metabolism_xml NODE_FILL_COLOR" value="java.awt.Color[r=255,g=255,b=255]"/>
    <att type="string" name="CELLDESIGNER_ALIAS" value="sa10633e10"/>
    <att type="string" name="vizmap:vv10450Selenoamino_acid_metabolism_xml NODE_WIDTH" value="130.0"/>
    <att type="string" name="CELLDESIGNER_NODE_TYPE" value="RNA"/>
    <att type="string" name="vizmap:vv10271Methionine_metabolism_xml NODE_SHAPE" value="RECT"/>
    <att type="string" name="vizmap:vv10450Selenoamino_acid_metabolism_xml NODE_FILL_COLOR" value="java.awt.Color[r=255,g=255,b=255]"/>
    <att type="string" name="vizmap:vv10271Methionine_metabolism_xml_me NODE_SHAPE" value="RECT"/>
    <att type="string" name="vizmap:vv10271Methionine_metabolism_xml NODE_HEIGHT" value="15.0"/>
    <att type="string" name="CELLDESIGNER_SPECIES" value="GSVIVP00002378001"/>
    <att type="string" name="vizmap:vv10450Selenoamino_acid_metabolism_xml_me NODE_HEIGHT" value="15.0"/>
    <att type="string" name="vizmap:vv10450Selenoamino_acid_metabolism_xml_me NODE_WIDTH" value="130.0"/>
    <att type="string" name="vizmap:vv10450Selenoamino_acid_metabolism_xml NODE_SHAPE" value="RECT"/>
    <att type="string" name="vizmap:vv10271Methionine_metabolism_xml_me NODE_HEIGHT" value="15.0"/>
    <att type="string" name="vizmap:vv10450Selenoamino_acid_metabolism_xml_me NODE_SHAPE" value="RECT"/>
    <graphics type="RECTANGLE" h="15.0" w="150.0" x="206.0" y="480.3333435058594" fill="#ffffff" width="1" outline="#000000"/>
  </node>
  <node label="rGSVIVP00019707001" id="-576">
    <att type="string" name="vizmap:vv10450Selenoamino_acid_metabolism_xml NODE_HEIGHT" value="15.0"/>
    <att type="string" name="protein" value="GSVIVP00019707001"/>
    <att type="list" name="cytoscape.alias.list">
      <att type="string" name="cytoscape.alias.list" value="GSVIVP00019707001"/>
    </att>
    <att type="string" name="canonicalName" value="GSVIVP00019707001"/>
    <att type="string" name="vizmap:vv10271Methionine_metabolism_xml_me NODE_WIDTH" value="130.0"/>
    <att type="string" name="vizmap:vv10271Methionine_metabolism_xml NODE_WIDTH" value="130.0"/>
    <att type="string" name="vizmap:vv10271Methionine_metabolism_xml NODE_FILL_COLOR" value="java.awt.Color[r=51,g=51,b=255]"/>
    <att type="string" name="CELLDESIGNER_ALIAS" value="sa13140e11"/>
    <att type="string" name="vizmap:vv10450Selenoamino_acid_metabolism_xml NODE_WIDTH" value="130.0"/>
    <att type="string" name="CELLDESIGNER_NODE_TYPE" value="RNA"/>
    <att type="string" name="vizmap:vv10271Methionine_metabolism_xml NODE_SHAPE" value="RECT"/>
    <att type="string" name="vizmap:vv10450Selenoamino_acid_metabolism_xml NODE_FILL_COLOR" value="java.awt.Color[r=51,g=51,b=255]"/>
    <att type="string" name="vizmap:vv10271Methionine_metabolism_xml_me NODE_SHAPE" value="RECT"/>
    <att type="string" name="vizmap:vv10271Methionine_metabolism_xml NODE_HEIGHT" value="15.0"/>
    <att type="string" name="condition" value="28LD"/>
    <att type="string" name="CELLDESIGNER_SPECIES" value="GSVIVP00019707001"/>
    <att type="string" name="vizmap:vv10450Selenoamino_acid_metabolism_xml_me NODE_HEIGHT" value="15.0"/>
    <att type="string" name="vizmap:vv10450Selenoamino_acid_metabolism_xml_me NODE_WIDTH" value="130.0"/>
    <att type="string" name="vizmap:vv10450Selenoamino_acid_metabolism_xml NODE_SHAPE" value="RECT"/>
    <att type="string" name="vizmap:vv10271Methionine_metabolism_xml_me NODE_HEIGHT" value="15.0"/>
    <att type="string" name="vizmap:vv10450Selenoamino_acid_metabolism_xml_me NODE_SHAPE" value="RECT"/>
    <graphics type="RECTANGLE" h="15.0" w="150.0" x="570.0" y="133.0" fill="#ffff00" width="1" outline="#000000"/>
  </node>
  <node label="rGSVIVP00000624001" id="-575">
    <att type="string" name="vizmap:vv10450Selenoamino_acid_metabolism_xml NODE_HEIGHT" value="15.0"/>
    <att type="string" name="canonicalName" value="GSVIVP00000624001"/>
    <att type="string" name="vizmap:vv10271Methionine_metabolism_xml_me NODE_WIDTH" value="130.0"/>
    <att type="string" name="vizmap:vv10271Methionine_metabolism_xml NODE_WIDTH" value="130.0"/>
    <att type="string" name="vizmap:vv10271Methionine_metabolism_xml NODE_FILL_COLOR" value="java.awt.Color[r=255,g=255,b=255]"/>
    <att type="string" name="CELLDESIGNER_ALIAS" value="sa12771e11"/>
    <att type="string" name="vizmap:vv10450Selenoamino_acid_metabolism_xml NODE_WIDTH" value="130.0"/>
    <att type="string" name="CELLDESIGNER_NODE_TYPE" value="RNA"/>
    <att type="string" name="vizmap:vv10271Methionine_metabolism_xml NODE_SHAPE" value="RECT"/>
    <att type="string" name="vizmap:vv10450Selenoamino_acid_metabolism_xml NODE_FILL_COLOR" value="java.awt.Color[r=255,g=255,b=255]"/>
    <att type="string" name="vizmap:vv10271Methionine_metabolism_xml_me NODE_SHAPE" value="RECT"/>
    <att type="string" name="vizmap:vv10271Methionine_metabolism_xml NODE_HEIGHT" value="15.0"/>
    <att type="string" name="CELLDESIGNER_SPECIES" value="GSVIVP00000624001"/>
    <att type="string" name="vizmap:vv10450Selenoamino_acid_metabolism_xml_me NODE_HEIGHT" value="15.0"/>
    <att type="string" name="vizmap:vv10450Selenoamino_acid_metabolism_xml_me NODE_WIDTH" value="130.0"/>
    <att type="string" name="vizmap:vv10450Selenoamino_acid_metabolism_xml NODE_SHAPE" value="RECT"/>
    <att type="string" name="vizmap:vv10271Methionine_metabolism_xml_me NODE_HEIGHT" value="15.0"/>
    <att type="string" name="vizmap:vv10450Selenoamino_acid_metabolism_xml_me NODE_SHAPE" value="RECT"/>
    <graphics type="RECTANGLE" h="15.0" w="150.0" x="570.0" y="149.60000610351562" fill="#ffffff" width="1" outline="#000000"/>
  </node>
  <node label="rGSVIVP00022531001" id="-574">
    <att type="string" name="vizmap:vv10450Selenoamino_acid_metabolism_xml NODE_HEIGHT" value="15.0"/>
    <att type="string" name="canonicalName" value="GSVIVP00022531001"/>
    <att type="string" name="vizmap:vv10271Methionine_metabolism_xml_me NODE_WIDTH" value="130.0"/>
    <att type="string" name="vizmap:vv10271Methionine_metabolism_xml NODE_WIDTH" value="130.0"/>
    <att type="string" name="vizmap:vv10271Methionine_metabolism_xml NODE_FILL_COLOR" value="java.awt.Color[r=255,g=255,b=255]"/>
    <att type="string" name="CELLDESIGNER_ALIAS" value="sa11724e11"/>
    <att type="string" name="vizmap:vv10450Selenoamino_acid_metabolism_xml NODE_WIDTH" value="130.0"/>
    <att type="string" name="CELLDESIGNER_NODE_TYPE" value="RNA"/>
    <att type="string" name="vizmap:vv10271Methionine_metabolism_xml NODE_SHAPE" value="RECT"/>
    <att type="string" name="vizmap:vv10450Selenoamino_acid_metabolism_xml NODE_FILL_COLOR" value="java.awt.Color[r=255,g=255,b=255]"/>
    <att type="string" name="vizmap:vv10271Methionine_metabolism_xml_me NODE_SHAPE" value="RECT"/>
    <att type="string" name="vizmap:vv10271Methionine_metabolism_xml NODE_HEIGHT" value="15.0"/>
    <att type="string" name="CELLDESIGNER_SPECIES" value="GSVIVP00022531001"/>
    <att type="string" name="vizmap:vv10450Selenoamino_acid_metabolism_xml_me NODE_HEIGHT" value="15.0"/>
    <att type="string" name="vizmap:vv10450Selenoamino_acid_metabolism_xml_me NODE_WIDTH" value="130.0"/>
    <att type="string" name="vizmap:vv10450Selenoamino_acid_metabolism_xml NODE_SHAPE" value="RECT"/>
    <att type="string" name="vizmap:vv10271Methionine_metabolism_xml_me NODE_HEIGHT" value="15.0"/>
    <att type="string" name="vizmap:vv10450Selenoamino_acid_metabolism_xml_me NODE_SHAPE" value="RECT"/>
    <graphics type="RECTANGLE" h="15.0" w="150.0" x="570.0" y="165.1999969482422" fill="#ffffff" width="1" outline="#000000"/>
  </node>
  <node label="rCX016441" id="-573">
    <att type="string" name="vizmap:vv10450Selenoamino_acid_metabolism_xml NODE_HEIGHT" value="15.0"/>
    <att type="string" name="canonicalName" value="CX016441"/>
    <att type="string" name="vizmap:vv10271Methionine_metabolism_xml_me NODE_WIDTH" value="130.0"/>
    <att type="string" name="vizmap:vv10271Methionine_metabolism_xml NODE_WIDTH" value="130.0"/>
    <att type="string" name="vizmap:vv10271Methionine_metabolism_xml NODE_FILL_COLOR" value="java.awt.Color[r=255,g=255,b=255]"/>
    <att type="string" name="CELLDESIGNER_ALIAS" value="sa11327e11"/>
    <att type="string" name="vizmap:vv10450Selenoamino_acid_metabolism_xml NODE_WIDTH" value="130.0"/>
    <att type="string" name="CELLDESIGNER_NODE_TYPE" value="RNA"/>
    <att type="string" name="vizmap:vv10271Methionine_metabolism_xml NODE_SHAPE" value="RECT"/>
    <att type="string" name="vizmap:vv10450Selenoamino_acid_metabolism_xml NODE_FILL_COLOR" value="java.awt.Color[r=255,g=255,b=255]"/>
    <att type="string" name="vizmap:vv10271Methionine_metabolism_xml_me NODE_SHAPE" value="RECT"/>
    <att type="string" name="vizmap:vv10271Methionine_metabolism_xml NODE_HEIGHT" value="15.0"/>
    <att type="string" name="CELLDESIGNER_SPECIES" value="CX016441"/>
    <att type="string" name="vizmap:vv10450Selenoamino_acid_metabolism_xml_me NODE_HEIGHT" value="15.0"/>
    <att type="string" name="vizmap:vv10450Selenoamino_acid_metabolism_xml_me NODE_WIDTH" value="130.0"/>
    <att type="string" name="vizmap:vv10450Selenoamino_acid_metabolism_xml NODE_SHAPE" value="RECT"/>
    <att type="string" name="vizmap:vv10271Methionine_metabolism_xml_me NODE_HEIGHT" value="15.0"/>
    <att type="string" name="vizmap:vv10450Selenoamino_acid_metabolism_xml_me NODE_SHAPE" value="RECT"/>
    <graphics type="RECTANGLE" h="15.0" w="150.0" x="570.0" y="181.8000030517578" fill="#ffffff" width="1" outline="#000000"/>
  </node>
  <node label="rCX016401" id="-572">
    <att type="string" name="vizmap:vv10450Selenoamino_acid_metabolism_xml NODE_HEIGHT" value="15.0"/>
    <att type="string" name="canonicalName" value="CX016401"/>
    <att type="string" name="vizmap:vv10271Methionine_metabolism_xml_me NODE_WIDTH" value="130.0"/>
    <att type="string" name="vizmap:vv10271Methionine_metabolism_xml NODE_WIDTH" value="130.0"/>
    <att type="string" name="vizmap:vv10271Methionine_metabolism_xml NODE_FILL_COLOR" value="java.awt.Color[r=255,g=255,b=255]"/>
    <att type="string" name="CELLDESIGNER_ALIAS" value="sa11325e11"/>
    <att type="string" name="vizmap:vv10450Selenoamino_acid_metabolism_xml NODE_WIDTH" value="130.0"/>
    <att type="string" name="CELLDESIGNER_NODE_TYPE" value="RNA"/>
    <att type="string" name="vizmap:vv10271Methionine_metabolism_xml NODE_SHAPE" value="RECT"/>
    <att type="string" name="vizmap:vv10450Selenoamino_acid_metabolism_xml NODE_FILL_COLOR" value="java.awt.Color[r=255,g=255,b=255]"/>
    <att type="string" name="vizmap:vv10271Methionine_metabolism_xml_me NODE_SHAPE" value="RECT"/>
    <att type="string" name="vizmap:vv10271Methionine_metabolism_xml NODE_HEIGHT" value="15.0"/>
    <att type="string" name="CELLDESIGNER_SPECIES" value="CX016401"/>
    <att type="string" name="vizmap:vv10450Selenoamino_acid_metabolism_xml_me NODE_HEIGHT" value="15.0"/>
    <att type="string" name="vizmap:vv10450Selenoamino_acid_metabolism_xml_me NODE_WIDTH" value="130.0"/>
    <att type="string" name="vizmap:vv10450Selenoamino_acid_metabolism_xml NODE_SHAPE" value="RECT"/>
    <att type="string" name="vizmap:vv10271Methionine_metabolism_xml_me NODE_HEIGHT" value="15.0"/>
    <att type="string" name="vizmap:vv10450Selenoamino_acid_metabolism_xml_me NODE_SHAPE" value="RECT"/>
    <graphics type="RECTANGLE" h="15.0" w="150.0" x="570.0" y="197.39999389648438" fill="#ffffff" width="1" outline="#000000"/>
  </node>
  <node label="rCN007600" id="-571">
    <att type="string" name="vizmap:vv10450Selenoamino_acid_metabolism_xml NODE_HEIGHT" value="15.0"/>
    <att type="string" name="canonicalName" value="CN007600"/>
    <att type="string" name="vizmap:vv10271Methionine_metabolism_xml_me NODE_WIDTH" value="130.0"/>
    <att type="string" name="vizmap:vv10271Methionine_metabolism_xml NODE_WIDTH" value="130.0"/>
    <att type="string" name="vizmap:vv10271Methionine_metabolism_xml NODE_FILL_COLOR" value="java.awt.Color[r=255,g=255,b=255]"/>
    <att type="string" name="CELLDESIGNER_ALIAS" value="sa11270e11"/>
    <att type="string" name="vizmap:vv10450Selenoamino_acid_metabolism_xml NODE_WIDTH" value="130.0"/>
    <att type="string" name="CELLDESIGNER_NODE_TYPE" value="RNA"/>
    <att type="string" name="vizmap:vv10271Methionine_metabolism_xml NODE_SHAPE" value="RECT"/>
    <att type="string" name="vizmap:vv10450Selenoamino_acid_metabolism_xml NODE_FILL_COLOR" value="java.awt.Color[r=255,g=255,b=255]"/>
    <att type="string" name="vizmap:vv10271Methionine_metabolism_xml_me NODE_SHAPE" value="RECT"/>
    <att type="string" name="vizmap:vv10271Methionine_metabolism_xml NODE_HEIGHT" value="15.0"/>
    <att type="string" name="CELLDESIGNER_SPECIES" value="CN007600"/>
    <att type="string" name="vizmap:vv10450Selenoamino_acid_metabolism_xml_me NODE_HEIGHT" value="15.0"/>
    <att type="string" name="vizmap:vv10450Selenoamino_acid_metabolism_xml_me NODE_WIDTH" value="130.0"/>
    <att type="string" name="vizmap:vv10450Selenoamino_acid_metabolism_xml NODE_SHAPE" value="RECT"/>
    <att type="string" name="vizmap:vv10271Methionine_metabolism_xml_me NODE_HEIGHT" value="15.0"/>
    <att type="string" name="vizmap:vv10450Selenoamino_acid_metabolism_xml_me NODE_SHAPE" value="RECT"/>
    <graphics type="RECTANGLE" h="15.0" w="150.0" x="570.0" y="213.0" fill="#ffffff" width="1" outline="#000000"/>
  </node>
  <node label="rCF605831" id="-570">
    <att type="string" name="vizmap:vv10450Selenoamino_acid_metabolism_xml NODE_HEIGHT" value="15.0"/>
    <att type="string" name="canonicalName" value="CF605831"/>
    <att type="string" name="vizmap:vv10271Methionine_metabolism_xml_me NODE_WIDTH" value="130.0"/>
    <att type="string" name="vizmap:vv10271Methionine_metabolism_xml NODE_WIDTH" value="130.0"/>
    <att type="string" name="vizmap:vv10271Methionine_metabolism_xml NODE_FILL_COLOR" value="java.awt.Color[r=255,g=255,b=255]"/>
    <att type="string" name="CELLDESIGNER_ALIAS" value="sa11117e11"/>
    <att type="string" name="vizmap:vv10450Selenoamino_acid_metabolism_xml NODE_WIDTH" value="130.0"/>
    <att type="string" name="CELLDESIGNER_NODE_TYPE" value="RNA"/>
    <att type="string" name="vizmap:vv10271Methionine_metabolism_xml NODE_SHAPE" value="RECT"/>
    <att type="string" name="vizmap:vv10450Selenoamino_acid_metabolism_xml NODE_FILL_COLOR" value="java.awt.Color[r=255,g=255,b=255]"/>
    <att type="string" name="vizmap:vv10271Methionine_metabolism_xml_me NODE_SHAPE" value="RECT"/>
    <att type="string" name="vizmap:vv10271Methionine_metabolism_xml NODE_HEIGHT" value="15.0"/>
    <att type="string" name="CELLDESIGNER_SPECIES" value="CF605831"/>
    <att type="string" name="vizmap:vv10450Selenoamino_acid_metabolism_xml_me NODE_HEIGHT" value="15.0"/>
    <att type="string" name="vizmap:vv10450Selenoamino_acid_metabolism_xml_me NODE_WIDTH" value="130.0"/>
    <att type="string" name="vizmap:vv10450Selenoamino_acid_metabolism_xml NODE_SHAPE" value="RECT"/>
    <att type="string" name="vizmap:vv10271Methionine_metabolism_xml_me NODE_HEIGHT" value="15.0"/>
    <att type="string" name="vizmap:vv10450Selenoamino_acid_metabolism_xml_me NODE_SHAPE" value="RECT"/>
    <graphics type="RECTANGLE" h="15.0" w="150.0" x="570.0" y="229.60000610351562" fill="#ffffff" width="1" outline="#000000"/>
  </node>
  <node label="rGSVIVP00028192001" id="-569">
    <att type="string" name="vizmap:vv10450Selenoamino_acid_metabolism_xml NODE_HEIGHT" value="15.0"/>
    <att type="string" name="protein" value="GSVIVP00028192001"/>
    <att type="list" name="cytoscape.alias.list">
      <att type="string" name="cytoscape.alias.list" value="GSVIVP00028192001"/>
    </att>
    <att type="string" name="canonicalName" value="GSVIVP00028192001"/>
    <att type="string" name="vizmap:vv10271Methionine_metabolism_xml_me NODE_WIDTH" value="130.0"/>
    <att type="string" name="vizmap:vv10271Methionine_metabolism_xml NODE_WIDTH" value="130.0"/>
    <att type="string" name="vizmap:vv10271Methionine_metabolism_xml NODE_FILL_COLOR" value="java.awt.Color[r=51,g=51,b=255]"/>
    <att type="string" name="CELLDESIGNER_ALIAS" value="sa11031e11"/>
    <att type="string" name="vizmap:vv10450Selenoamino_acid_metabolism_xml NODE_WIDTH" value="130.0"/>
    <att type="string" name="CELLDESIGNER_NODE_TYPE" value="RNA"/>
    <att type="string" name="vizmap:vv10271Methionine_metabolism_xml NODE_SHAPE" value="RECT"/>
    <att type="string" name="vizmap:vv10450Selenoamino_acid_metabolism_xml NODE_FILL_COLOR" value="java.awt.Color[r=51,g=51,b=255]"/>
    <att type="string" name="vizmap:vv10271Methionine_metabolism_xml_me NODE_SHAPE" value="RECT"/>
    <att type="string" name="vizmap:vv10271Methionine_metabolism_xml NODE_HEIGHT" value="15.0"/>
    <att type="string" name="condition" value="28LD"/>
    <att type="string" name="CELLDESIGNER_SPECIES" value="GSVIVP00028192001"/>
    <att type="string" name="vizmap:vv10450Selenoamino_acid_metabolism_xml_me NODE_HEIGHT" value="15.0"/>
    <att type="string" name="vizmap:vv10450Selenoamino_acid_metabolism_xml_me NODE_WIDTH" value="130.0"/>
    <att type="string" name="vizmap:vv10450Selenoamino_acid_metabolism_xml NODE_SHAPE" value="RECT"/>
    <att type="string" name="vizmap:vv10271Methionine_metabolism_xml_me NODE_HEIGHT" value="15.0"/>
    <att type="string" name="vizmap:vv10450Selenoamino_acid_metabolism_xml_me NODE_SHAPE" value="RECT"/>
    <graphics type="RECTANGLE" h="15.0" w="150.0" x="570.0" y="245.20001220703125" fill="#ffff00" width="1" outline="#000000"/>
  </node>
  <node label="rCF514290" id="-568">
    <att type="string" name="vizmap:vv10450Selenoamino_acid_metabolism_xml NODE_HEIGHT" value="15.0"/>
    <att type="string" name="canonicalName" value="CF514290"/>
    <att type="string" name="vizmap:vv10271Methionine_metabolism_xml_me NODE_WIDTH" value="130.0"/>
    <att type="string" name="vizmap:vv10271Methionine_metabolism_xml NODE_WIDTH" value="130.0"/>
    <att type="string" name="vizmap:vv10271Methionine_metabolism_xml NODE_FILL_COLOR" value="java.awt.Color[r=255,g=255,b=255]"/>
    <att type="string" name="CELLDESIGNER_ALIAS" value="sa10964e11"/>
    <att type="string" name="vizmap:vv10450Selenoamino_acid_metabolism_xml NODE_WIDTH" value="130.0"/>
    <att type="string" name="CELLDESIGNER_NODE_TYPE" value="RNA"/>
    <att type="string" name="vizmap:vv10271Methionine_metabolism_xml NODE_SHAPE" value="RECT"/>
    <att type="string" name="vizmap:vv10450Selenoamino_acid_metabolism_xml NODE_FILL_COLOR" value="java.awt.Color[r=255,g=255,b=255]"/>
    <att type="string" name="vizmap:vv10271Methionine_metabolism_xml_me NODE_SHAPE" value="RECT"/>
    <att type="string" name="vizmap:vv10271Methionine_metabolism_xml NODE_HEIGHT" value="15.0"/>
    <att type="string" name="CELLDESIGNER_SPECIES" value="CF514290"/>
    <att type="string" name="vizmap:vv10450Selenoamino_acid_metabolism_xml_me NODE_HEIGHT" value="15.0"/>
    <att type="string" name="vizmap:vv10450Selenoamino_acid_metabolism_xml_me NODE_WIDTH" value="130.0"/>
    <att type="string" name="vizmap:vv10450Selenoamino_acid_metabolism_xml NODE_SHAPE" value="RECT"/>
    <att type="string" name="vizmap:vv10271Methionine_metabolism_xml_me NODE_HEIGHT" value="15.0"/>
    <att type="string" name="vizmap:vv10450Selenoamino_acid_metabolism_xml_me NODE_SHAPE" value="RECT"/>
    <graphics type="RECTANGLE" h="15.0" w="150.0" x="570.0" y="261.79998779296875" fill="#ffffff" width="1" outline="#000000"/>
  </node>
  <node label="rGSVIVP00030336001" id="-567">
    <att type="string" name="canonicalName" value="GSVIVP00030336001"/>
    <att type="string" name="vizmap:vv10271Methionine_metabolism_xml_me NODE_WIDTH" value="130.0"/>
    <att type="string" name="vizmap:vv10271Methionine_metabolism_xml NODE_WIDTH" value="130.0"/>
    <att type="string" name="vizmap:vv10271Methionine_metabolism_xml NODE_FILL_COLOR" value="java.awt.Color[r=255,g=255,b=255]"/>
    <att type="string" name="CELLDESIGNER_ALIAS" value="sa14466e7"/>
    <att type="string" name="CELLDESIGNER_NODE_TYPE" value="RNA"/>
    <att type="string" name="vizmap:vv10271Methionine_metabolism_xml NODE_SHAPE" value="RECT"/>
    <att type="string" name="vizmap:vv10271Methionine_metabolism_xml_me NODE_SHAPE" value="RECT"/>
    <att type="string" name="vizmap:vv10271Methionine_metabolism_xml NODE_HEIGHT" value="15.0"/>
    <att type="string" name="CELLDESIGNER_SPECIES" value="GSVIVP00030336001"/>
    <att type="string" name="vizmap:vv10271Methionine_metabolism_xml_me NODE_HEIGHT" value="15.0"/>
    <graphics type="RECTANGLE" h="15.0" w="150.0" x="468.0" y="467.0" fill="#ffffff" width="1" outline="#000000"/>
  </node>
  <node label="rGSVIVP00023763001" id="-566">
    <att type="string" name="canonicalName" value="GSVIVP00023763001"/>
    <att type="string" name="vizmap:vv10271Methionine_metabolism_xml_me NODE_WIDTH" value="130.0"/>
    <att type="string" name="vizmap:vv10271Methionine_metabolism_xml NODE_WIDTH" value="130.0"/>
    <att type="string" name="vizmap:vv10271Methionine_metabolism_xml NODE_FILL_COLOR" value="java.awt.Color[r=255,g=255,b=255]"/>
    <att type="string" name="CELLDESIGNER_ALIAS" value="sa12553e7"/>
    <att type="string" name="CELLDESIGNER_NODE_TYPE" value="RNA"/>
    <att type="string" name="vizmap:vv10271Methionine_metabolism_xml NODE_SHAPE" value="RECT"/>
    <att type="string" name="vizmap:vv10271Methionine_metabolism_xml_me NODE_SHAPE" value="RECT"/>
    <att type="string" name="vizmap:vv10271Methionine_metabolism_xml NODE_HEIGHT" value="15.0"/>
    <att type="string" name="CELLDESIGNER_SPECIES" value="GSVIVP00023763001"/>
    <att type="string" name="vizmap:vv10271Methionine_metabolism_xml_me NODE_HEIGHT" value="15.0"/>
    <graphics type="RECTANGLE" h="15.0" w="150.0" x="468.0" y="483.0" fill="#ffffff" width="1" outline="#000000"/>
  </node>
  <node label="rGSVIVP00020034001" id="-565">
    <att type="string" name="canonicalName" value="GSVIVP00020034001"/>
    <att type="string" name="vizmap:vv10271Methionine_metabolism_xml_me NODE_WIDTH" value="130.0"/>
    <att type="string" name="vizmap:vv10271Methionine_metabolism_xml NODE_WIDTH" value="130.0"/>
    <att type="string" name="vizmap:vv10271Methionine_metabolism_xml NODE_FILL_COLOR" value="java.awt.Color[r=255,g=255,b=255]"/>
    <att type="string" name="CELLDESIGNER_ALIAS" value="sa12173e7"/>
    <att type="string" name="CELLDESIGNER_NODE_TYPE" value="RNA"/>
    <att type="string" name="vizmap:vv10271Methionine_metabolism_xml NODE_SHAPE" value="RECT"/>
    <att type="string" name="vizmap:vv10271Methionine_metabolism_xml_me NODE_SHAPE" value="RECT"/>
    <att type="string" name="vizmap:vv10271Methionine_metabolism_xml NODE_HEIGHT" value="15.0"/>
    <att type="string" name="CELLDESIGNER_SPECIES" value="GSVIVP00020034001"/>
    <att type="string" name="vizmap:vv10271Methionine_metabolism_xml_me NODE_HEIGHT" value="15.0"/>
    <graphics type="RECTANGLE" h="15.0" w="150.0" x="468.0" y="499.0" fill="#ffffff" width="1" outline="#000000"/>
  </node>
  <node label="rGSVIVP00007698001" id="-564">
    <att type="string" name="protein" value="GSVIVP00007698001"/>
    <att type="list" name="cytoscape.alias.list">
      <att type="string" name="cytoscape.alias.list" value="GSVIVP00007698001"/>
    </att>
    <att type="string" name="canonicalName" value="GSVIVP00007698001"/>
    <att type="string" name="vizmap:vv10271Methionine_metabolism_xml_me NODE_WIDTH" value="130.0"/>
    <att type="string" name="vizmap:vv10271Methionine_metabolism_xml NODE_WIDTH" value="130.0"/>
    <att type="string" name="vizmap:vv10271Methionine_metabolism_xml NODE_FILL_COLOR" value="java.awt.Color[r=255,g=51,b=51]"/>
    <att type="string" name="CELLDESIGNER_ALIAS" value="sa13391e4"/>
    <att type="string" name="CELLDESIGNER_NODE_TYPE" value="RNA"/>
    <att type="string" name="vizmap:vv10271Methionine_metabolism_xml NODE_SHAPE" value="RECT"/>
    <att type="string" name="vizmap:vv10271Methionine_metabolism_xml_me NODE_SHAPE" value="RECT"/>
    <att type="string" name="vizmap:vv10271Methionine_metabolism_xml NODE_HEIGHT" value="15.0"/>
    <att type="string" name="condition" value="28SD"/>
    <att type="string" name="CELLDESIGNER_SPECIES" value="GSVIVP00007698001"/>
    <att type="string" name="vizmap:vv10271Methionine_metabolism_xml_me NODE_HEIGHT" value="15.0"/>
    <graphics type="RECTANGLE" h="15.0" w="150.0" x="1393.0" y="21.0" fill="#ff33ff" width="1" outline="#000000"/>
  </node>
  <node label="rGSVIVP00007699001" id="-563">
    <att type="string" name="canonicalName" value="GSVIVP00007699001"/>
    <att type="string" name="vizmap:vv10271Methionine_metabolism_xml_me NODE_WIDTH" value="130.0"/>
    <att type="string" name="vizmap:vv10271Methionine_metabolism_xml NODE_WIDTH" value="130.0"/>
    <att type="string" name="vizmap:vv10271Methionine_metabolism_xml NODE_FILL_COLOR" value="java.awt.Color[r=255,g=255,b=255]"/>
    <att type="string" name="CELLDESIGNER_ALIAS" value="sa11316e4"/>
    <att type="string" name="CELLDESIGNER_NODE_TYPE" value="RNA"/>
    <att type="string" name="vizmap:vv10271Methionine_metabolism_xml NODE_SHAPE" value="RECT"/>
    <att type="string" name="vizmap:vv10271Methionine_metabolism_xml_me NODE_SHAPE" value="RECT"/>
    <att type="string" name="vizmap:vv10271Methionine_metabolism_xml NODE_HEIGHT" value="15.0"/>
    <att type="string" name="CELLDESIGNER_SPECIES" value="GSVIVP00007699001"/>
    <att type="string" name="vizmap:vv10271Methionine_metabolism_xml_me NODE_HEIGHT" value="15.0"/>
    <graphics type="RECTANGLE" h="15.0" w="150.0" x="1393.0" y="37.0" fill="#ffffff" width="1" outline="#000000"/>
  </node>
  <node label="rGSVIVP00000520001" id="-562">
    <att type="string" name="vizmap:vv10450Selenoamino_acid_metabolism_xml NODE_HEIGHT" value="15.0"/>
    <att type="string" name="canonicalName" value="GSVIVP00000520001"/>
    <att type="string" name="vizmap:vv10271Methionine_metabolism_xml_me NODE_WIDTH" value="130.0"/>
    <att type="string" name="vizmap:vv10271Methionine_metabolism_xml NODE_WIDTH" value="130.0"/>
    <att type="string" name="vizmap:vv10271Methionine_metabolism_xml NODE_FILL_COLOR" value="java.awt.Color[r=255,g=255,b=255]"/>
    <att type="string" name="CELLDESIGNER_ALIAS" value="sa13142e0"/>
    <att type="string" name="vizmap:vv10450Selenoamino_acid_metabolism_xml NODE_WIDTH" value="130.0"/>
    <att type="string" name="CELLDESIGNER_NODE_TYPE" value="RNA"/>
    <att type="string" name="vizmap:vv10271Methionine_metabolism_xml NODE_SHAPE" value="RECT"/>
    <att type="string" name="vizmap:vv10450Selenoamino_acid_metabolism_xml NODE_FILL_COLOR" value="java.awt.Color[r=255,g=255,b=255]"/>
    <att type="string" name="vizmap:vv10271Methionine_metabolism_xml_me NODE_SHAPE" value="RECT"/>
    <att type="string" name="vizmap:vv10271Methionine_metabolism_xml NODE_HEIGHT" value="15.0"/>
    <att type="string" name="CELLDESIGNER_SPECIES" value="GSVIVP00000520001"/>
    <att type="string" name="vizmap:vv10450Selenoamino_acid_metabolism_xml_me NODE_HEIGHT" value="15.0"/>
    <att type="string" name="vizmap:vv10450Selenoamino_acid_metabolism_xml_me NODE_WIDTH" value="130.0"/>
    <att type="string" name="vizmap:vv10450Selenoamino_acid_metabolism_xml NODE_SHAPE" value="RECT"/>
    <att type="string" name="vizmap:vv10271Methionine_metabolism_xml_me NODE_HEIGHT" value="15.0"/>
    <att type="string" name="vizmap:vv10450Selenoamino_acid_metabolism_xml_me NODE_SHAPE" value="RECT"/>
    <graphics type="RECTANGLE" h="15.0" w="150.0" x="169.0" y="628.0" fill="#ffffff" width="1" outline="#000000"/>
  </node>
  <node label="1,2-Dihydroxy-5-(methylthio)pent-1-en-3-one" id="-561">
    <att type="string" name="canonicalName" value="1,2-Dihydroxy-5-(methylthio)pent-1-en-3-one"/>
    <att type="string" name="vizmap:vv10271Methionine_metabolism_xml_me NODE_WIDTH" value="130.0"/>
    <att type="string" name="vizmap:vv10271Methionine_metabolism_xml NODE_WIDTH" value="130.0"/>
    <att type="string" name="vizmap:vv10271Methionine_metabolism_xml NODE_FILL_COLOR" value="java.awt.Color[r=255,g=255,b=255]"/>
    <att type="string" name="CELLDESIGNER_ALIAS" value="c24"/>
    <att type="string" name="CELLDESIGNER_NODE_TYPE" value="SIMPLE_MOLECULE"/>
    <att type="string" name="vizmap:vv10271Methionine_metabolism_xml NODE_SHAPE" value="ELLIPSE"/>
    <att type="string" name="vizmap:vv10271Methionine_metabolism_xml_me NODE_SHAPE" value="ELLIPSE"/>
    <att type="string" name="vizmap:vv10271Methionine_metabolism_xml NODE_HEIGHT" value="15.0"/>
    <att type="string" name="CELLDESIGNER_SPECIES" value="C15606"/>
    <att type="string" name="vizmap:vv10271Methionine_metabolism_xml_me NODE_HEIGHT" value="15.0"/>
    <graphics type="ELLIPSE" h="15.0" w="200.0" x="7.0" y="6.0" fill="#ffffff" width="1" outline="#000000"/>
  </node>
  <node label="S-Ribosyl-L-homocysteine" id="-560">
    <att type="string" name="canonicalName" value="S-Ribosyl-L-homocysteine"/>
    <att type="string" name="vizmap:vv10271Methionine_metabolism_xml_me NODE_WIDTH" value="130.0"/>
    <att type="string" name="vizmap:vv10271Methionine_metabolism_xml NODE_WIDTH" value="130.0"/>
    <att type="string" name="vizmap:vv10271Methionine_metabolism_xml NODE_FILL_COLOR" value="java.awt.Color[r=255,g=255,b=255]"/>
    <att type="string" name="CELLDESIGNER_ALIAS" value="c23"/>
    <att type="string" name="CELLDESIGNER_NODE_TYPE" value="SIMPLE_MOLECULE"/>
    <att type="string" name="vizmap:vv10271Methionine_metabolism_xml NODE_SHAPE" value="ELLIPSE"/>
    <att type="string" name="vizmap:vv10271Methionine_metabolism_xml_me NODE_SHAPE" value="ELLIPSE"/>
    <att type="string" name="vizmap:vv10271Methionine_metabolism_xml NODE_HEIGHT" value="15.0"/>
    <att type="string" name="CELLDESIGNER_SPECIES" value="C03539"/>
    <att type="string" name="vizmap:vv10271Methionine_metabolism_xml_me NODE_HEIGHT" value="15.0"/>
    <graphics type="ELLIPSE" h="15.0" w="200.0" x="1237.0" y="269.0" fill="#ffffff" width="1" outline="#000000"/>
  </node>
  <node label="O-Succinyl-L-homoserine" id="-559">
    <att type="string" name="canonicalName" value="O-Succinyl-L-homoserine"/>
    <att type="string" name="vizmap:vv10271Methionine_metabolism_xml_me NODE_WIDTH" value="130.0"/>
    <att type="string" name="vizmap:vv10271Methionine_metabolism_xml NODE_WIDTH" value="130.0"/>
    <att type="string" name="vizmap:vv10271Methionine_metabolism_xml NODE_FILL_COLOR" value="java.awt.Color[r=255,g=255,b=255]"/>
    <att type="string" name="CELLDESIGNER_ALIAS" value="c22"/>
    <att type="string" name="CELLDESIGNER_NODE_TYPE" value="SIMPLE_MOLECULE"/>
    <att type="string" name="vizmap:vv10271Methionine_metabolism_xml NODE_SHAPE" value="ELLIPSE"/>
    <att type="string" name="vizmap:vv10271Methionine_metabolism_xml_me NODE_SHAPE" value="ELLIPSE"/>
    <att type="string" name="vizmap:vv10271Methionine_metabolism_xml NODE_HEIGHT" value="15.0"/>
    <att type="string" name="CELLDESIGNER_SPECIES" value="C01118"/>
    <att type="string" name="vizmap:vv10271Methionine_metabolism_xml_me NODE_HEIGHT" value="15.0"/>
    <graphics type="ELLIPSE" h="15.0" w="200.0" x="11.0" y="693.0" fill="#ffffff" width="1" outline="#000000"/>
  </node>
  <node label="2-Oxobutanoate" id="-558">
    <att type="string" name="vizmap:vv10290Valine_leucine_and_isoleucine_biosynthesis_xml_me NODE_WIDTH" value="130.0"/>
    <att type="string" name="vizmap:vv10290Valine_leucine_and_isoleucine_biosynthesis_xml NODE_WIDTH" value="130.0"/>
    <att type="string" name="vizmap:vv10290Valine_leucine_and_isoleucine_biosynthesis_xml_me NODE_HEIGHT" value="15.0"/>
    <att type="string" name="canonicalName" value="2-Oxobutanoate"/>
    <att type="string" name="vizmap:vv10271Methionine_metabolism_xml_me NODE_WIDTH" value="130.0"/>
    <att type="string" name="vizmap:vv10271Methionine_metabolism_xml NODE_WIDTH" value="130.0"/>
    <att type="string" name="vizmap:vv10271Methionine_metabolism_xml NODE_FILL_COLOR" value="java.awt.Color[r=255,g=255,b=255]"/>
    <att type="string" name="CELLDESIGNER_ALIAS" value="c16"/>
    <att type="string" name="vizmap:vv10290Valine_leucine_and_isoleucine_biosynthesis_xml NODE_HEIGHT" value="15.0"/>
    <att type="string" name="vizmap:vv10290Valine_leucine_and_isoleucine_biosynthesis_xml_me NODE_SHAPE" value="ELLIPSE"/>
    <att type="string" name="CELLDESIGNER_NODE_TYPE" value="SIMPLE_MOLECULE"/>
    <att type="string" name="vizmap:vv10271Methionine_metabolism_xml NODE_SHAPE" value="ELLIPSE"/>
    <att type="string" name="vizmap:vv10271Methionine_metabolism_xml_me NODE_SHAPE" value="ELLIPSE"/>
    <att type="string" name="vizmap:vv10290Valine_leucine_and_isoleucine_biosynthesis_xml NODE_FILL_COLOR" value="java.awt.Color[r=255,g=255,b=255]"/>
    <att type="string" name="vizmap:vv10271Methionine_metabolism_xml NODE_HEIGHT" value="15.0"/>
    <att type="string" name="CELLDESIGNER_SPECIES" value="C00109"/>
    <att type="string" name="vizmap:vv10290Valine_leucine_and_isoleucine_biosynthesis_xml NODE_SHAPE" value="ELLIPSE"/>
    <att type="string" name="vizmap:vv10271Methionine_metabolism_xml_me NODE_HEIGHT" value="15.0"/>
    <graphics type="ELLIPSE" h="15.0" w="200.0" x="35.0" y="615.0" fill="#ffffff" width="1" outline="#000000"/>
  </node>
  <node label="O-Acetyl-L-homoserine" id="-557">
    <att type="string" name="canonicalName" value="O-Acetyl-L-homoserine"/>
    <att type="string" name="vizmap:vv10271Methionine_metabolism_xml_me NODE_WIDTH" value="130.0"/>
    <att type="string" name="vizmap:vv10271Methionine_metabolism_xml NODE_WIDTH" value="130.0"/>
    <att type="string" name="vizmap:vv10271Methionine_metabolism_xml NODE_FILL_COLOR" value="java.awt.Color[r=255,g=255,b=255]"/>
    <att type="string" name="CELLDESIGNER_ALIAS" value="c20"/>
    <att type="string" name="CELLDESIGNER_NODE_TYPE" value="SIMPLE_MOLECULE"/>
    <att type="string" name="vizmap:vv10271Methionine_metabolism_xml NODE_SHAPE" value="ELLIPSE"/>
    <att type="string" name="vizmap:vv10271Methionine_metabolism_xml_me NODE_SHAPE" value="ELLIPSE"/>
    <att type="string" name="vizmap:vv10271Methionine_metabolism_xml NODE_HEIGHT" value="15.0"/>
    <att type="string" name="CELLDESIGNER_SPECIES" value="C01077"/>
    <att type="string" name="vizmap:vv10271Methionine_metabolism_xml_me NODE_HEIGHT" value="15.0"/>
    <graphics type="ELLIPSE" h="15.0" w="200.0" x="203.0" y="716.0" fill="#ffffff" width="1" outline="#000000"/>
  </node>
  <node label="S-Adenosylmethioninamine" id="-556">
    <att type="string" name="canonicalName" value="S-Adenosylmethioninamine"/>
    <att type="string" name="vizmap:vv10271Methionine_metabolism_xml_me NODE_WIDTH" value="130.0"/>
    <att type="string" name="vizmap:vv10271Methionine_metabolism_xml NODE_WIDTH" value="130.0"/>
    <att type="string" name="vizmap:vv10271Methionine_metabolism_xml NODE_FILL_COLOR" value="java.awt.Color[r=255,g=255,b=255]"/>
    <att type="string" name="CELLDESIGNER_ALIAS" value="c19"/>
    <att type="string" name="CELLDESIGNER_NODE_TYPE" value="SIMPLE_MOLECULE"/>
    <att type="string" name="vizmap:vv10271Methionine_metabolism_xml NODE_SHAPE" value="ELLIPSE"/>
    <att type="string" name="vizmap:vv10271Methionine_metabolism_xml_me NODE_SHAPE" value="ELLIPSE"/>
    <att type="string" name="vizmap:vv10271Methionine_metabolism_xml NODE_HEIGHT" value="15.0"/>
    <att type="string" name="CELLDESIGNER_SPECIES" value="C01137"/>
    <att type="string" name="vizmap:vv10271Methionine_metabolism_xml_me NODE_HEIGHT" value="15.0"/>
    <graphics type="ELLIPSE" h="15.0" w="200.0" x="690.0" y="14.0" fill="#ffffff" width="1" outline="#000000"/>
  </node>
  <node label="S-Methyl-5-thio-D-ribose_1-phosphate" id="-555">
    <att type="string" name="canonicalName" value="S-Methyl-5-thio-D-ribose_1-phosphate"/>
    <att type="string" name="vizmap:vv10271Methionine_metabolism_xml_me NODE_WIDTH" value="130.0"/>
    <att type="string" name="vizmap:vv10271Methionine_metabolism_xml NODE_WIDTH" value="130.0"/>
    <att type="string" name="vizmap:vv10271Methionine_metabolism_xml NODE_FILL_COLOR" value="java.awt.Color[r=255,g=255,b=255]"/>
    <att type="string" name="CELLDESIGNER_ALIAS" value="c15"/>
    <att type="string" name="CELLDESIGNER_NODE_TYPE" value="SIMPLE_MOLECULE"/>
    <att type="string" name="vizmap:vv10271Methionine_metabolism_xml NODE_SHAPE" value="ELLIPSE"/>
    <att type="string" name="vizmap:vv10271Methionine_metabolism_xml_me NODE_SHAPE" value="ELLIPSE"/>
    <att type="string" name="vizmap:vv10271Methionine_metabolism_xml NODE_HEIGHT" value="15.0"/>
    <att type="string" name="CELLDESIGNER_SPECIES" value="C04188"/>
    <att type="string" name="vizmap:vv10271Methionine_metabolism_xml_me NODE_HEIGHT" value="15.0"/>
    <graphics type="ELLIPSE" h="15.0" w="200.0" x="1566.0" y="17.0" fill="#ffffff" width="1" outline="#000000"/>
  </node>
  <node label="S-Adenosyl-L-methionine" id="-554">
    <att type="string" name="canonicalName" value="S-Adenosyl-L-methionine"/>
    <att type="string" name="vizmap:vv10271Methionine_metabolism_xml_me NODE_WIDTH" value="130.0"/>
    <att type="string" name="vizmap:vv10271Methionine_metabolism_xml NODE_WIDTH" value="130.0"/>
    <att type="string" name="vizmap:vv10271Methionine_metabolism_xml NODE_FILL_COLOR" value="java.awt.Color[r=255,g=255,b=255]"/>
    <att type="string" name="CELLDESIGNER_ALIAS" value="c14"/>
    <att type="string" name="CELLDESIGNER_NODE_TYPE" value="SIMPLE_MOLECULE"/>
    <att type="string" name="vizmap:vv10271Methionine_metabolism_xml NODE_SHAPE" value="ELLIPSE"/>
    <att type="string" name="vizmap:vv10271Methionine_metabolism_xml_me NODE_SHAPE" value="ELLIPSE"/>
    <att type="string" name="vizmap:vv10271Methionine_metabolism_xml NODE_HEIGHT" value="15.0"/>
    <att type="string" name="CELLDESIGNER_SPECIES" value="C00019"/>
    <att type="string" name="vizmap:vv10271Methionine_metabolism_xml_me NODE_HEIGHT" value="15.0"/>
    <graphics type="ELLIPSE" h="15.0" w="200.0" x="1159.0" y="402.0" fill="#ffffff" width="1" outline="#000000"/>
  </node>
  <node label="L-Homocysteine" id="-553">
    <att type="string" name="canonicalName" value="L-Homocysteine"/>
    <att type="string" name="vizmap:vv10271Methionine_metabolism_xml_me NODE_WIDTH" value="130.0"/>
    <att type="string" name="vizmap:vv10271Methionine_metabolism_xml NODE_WIDTH" value="130.0"/>
    <att type="string" name="vizmap:vv10271Methionine_metabolism_xml NODE_FILL_COLOR" value="java.awt.Color[r=255,g=255,b=255]"/>
    <att type="string" name="CELLDESIGNER_ALIAS" value="c11"/>
    <att type="string" name="CELLDESIGNER_NODE_TYPE" value="SIMPLE_MOLECULE"/>
    <att type="string" name="vizmap:vv10271Methionine_metabolism_xml NODE_SHAPE" value="ELLIPSE"/>
    <att type="string" name="vizmap:vv10271Methionine_metabolism_xml_me NODE_SHAPE" value="ELLIPSE"/>
    <att type="string" name="vizmap:vv10271Methionine_metabolism_xml NODE_HEIGHT" value="15.0"/>
    <att type="string" name="CELLDESIGNER_SPECIES" value="C00155"/>
    <att type="string" name="vizmap:vv10271Methionine_metabolism_xml_me NODE_HEIGHT" value="15.0"/>
    <graphics type="ELLIPSE" h="15.0" w="200.0" x="505.0" y="849.0" fill="#ffffff" width="1" outline="#000000"/>
  </node>
  <node label="5-Methylthio-D-ribose" id="-552">
    <att type="string" name="canonicalName" value="5-Methylthio-D-ribose"/>
    <att type="string" name="vizmap:vv10271Methionine_metabolism_xml_me NODE_WIDTH" value="130.0"/>
    <att type="string" name="vizmap:vv10271Methionine_metabolism_xml NODE_WIDTH" value="130.0"/>
    <att type="string" name="vizmap:vv10271Methionine_metabolism_xml NODE_FILL_COLOR" value="java.awt.Color[r=255,g=255,b=255]"/>
    <att type="string" name="CELLDESIGNER_ALIAS" value="c10"/>
    <att type="string" name="CELLDESIGNER_NODE_TYPE" value="SIMPLE_MOLECULE"/>
    <att type="string" name="vizmap:vv10271Methionine_metabolism_xml NODE_SHAPE" value="ELLIPSE"/>
    <att type="string" name="vizmap:vv10271Methionine_metabolism_xml_me NODE_SHAPE" value="ELLIPSE"/>
    <att type="string" name="vizmap:vv10271Methionine_metabolism_xml NODE_HEIGHT" value="15.0"/>
    <att type="string" name="CELLDESIGNER_SPECIES" value="C03089"/>
    <att type="string" name="vizmap:vv10271Methionine_metabolism_xml_me NODE_HEIGHT" value="15.0"/>
    <graphics type="ELLIPSE" h="15.0" w="200.0" x="1355.0" y="52.0" fill="#ffffff" width="1" outline="#000000"/>
  </node>
  <node label="S-Adenosyl-L-homocysteine" id="-551">
    <att type="string" name="canonicalName" value="S-Adenosyl-L-homocysteine"/>
    <att type="string" name="vizmap:vv10271Methionine_metabolism_xml_me NODE_WIDTH" value="130.0"/>
    <att type="string" name="vizmap:vv10271Methionine_metabolism_xml NODE_WIDTH" value="130.0"/>
    <att type="string" name="vizmap:vv10271Methionine_metabolism_xml NODE_FILL_COLOR" value="java.awt.Color[r=255,g=255,b=255]"/>
    <att type="string" name="CELLDESIGNER_ALIAS" value="sa20317"/>
    <att type="string" name="CELLDESIGNER_NODE_TYPE" value="SIMPLE_MOLECULE"/>
    <att type="string" name="vizmap:vv10271Methionine_metabolism_xml NODE_SHAPE" value="ELLIPSE"/>
    <att type="string" name="vizmap:vv10271Methionine_metabolism_xml_me NODE_SHAPE" value="ELLIPSE"/>
    <att type="string" name="vizmap:vv10271Methionine_metabolism_xml NODE_HEIGHT" value="15.0"/>
    <att type="string" name="CELLDESIGNER_SPECIES" value="C00021"/>
    <att type="string" name="vizmap:vv10271Methionine_metabolism_xml_me NODE_HEIGHT" value="15.0"/>
    <graphics type="ELLIPSE" h="15.0" w="200.0" x="1186.0" y="890.5" fill="#ffffff" width="1" outline="#000000"/>
  </node>
  <node label="L-Methionine" id="-550">
    <att type="string" name="canonicalName" value="L-Methionine"/>
    <att type="string" name="vizmap:vv10271Methionine_metabolism_xml_me NODE_WIDTH" value="130.0"/>
    <att type="string" name="vizmap:vv10271Methionine_metabolism_xml NODE_WIDTH" value="130.0"/>
    <att type="string" name="vizmap:vv10271Methionine_metabolism_xml NODE_FILL_COLOR" value="java.awt.Color[r=255,g=255,b=255]"/>
    <att type="string" name="CELLDESIGNER_ALIAS" value="c8"/>
    <att type="string" name="CELLDESIGNER_NODE_TYPE" value="SIMPLE_MOLECULE"/>
    <att type="string" name="vizmap:vv10271Methionine_metabolism_xml NODE_SHAPE" value="ELLIPSE"/>
    <att type="string" name="vizmap:vv10271Methionine_metabolism_xml_me NODE_SHAPE" value="ELLIPSE"/>
    <att type="string" name="vizmap:vv10271Methionine_metabolism_xml NODE_HEIGHT" value="15.0"/>
    <att type="string" name="CELLDESIGNER_SPECIES" value="C00073"/>
    <att type="string" name="vizmap:vv10271Methionine_metabolism_xml_me NODE_HEIGHT" value="15.0"/>
    <graphics type="ELLIPSE" h="15.0" w="200.0" x="509.0" y="395.0" fill="#ffffff" width="1" outline="#000000"/>
  </node>
  <node label="N-Formylmethionyl-tRNA" id="-549">
    <att type="string" name="canonicalName" value="N-Formylmethionyl-tRNA"/>
    <att type="string" name="vizmap:vv10271Methionine_metabolism_xml_me NODE_WIDTH" value="130.0"/>
    <att type="string" name="vizmap:vv10271Methionine_metabolism_xml NODE_WIDTH" value="130.0"/>
    <att type="string" name="vizmap:vv10271Methionine_metabolism_xml NODE_FILL_COLOR" value="java.awt.Color[r=255,g=255,b=255]"/>
    <att type="string" name="CELLDESIGNER_ALIAS" value="c7"/>
    <att type="string" name="CELLDESIGNER_NODE_TYPE" value="SIMPLE_MOLECULE"/>
    <att type="string" name="vizmap:vv10271Methionine_metabolism_xml NODE_SHAPE" value="ELLIPSE"/>
    <att type="string" name="vizmap:vv10271Methionine_metabolism_xml_me NODE_SHAPE" value="ELLIPSE"/>
    <att type="string" name="vizmap:vv10271Methionine_metabolism_xml NODE_HEIGHT" value="15.0"/>
    <att type="string" name="CELLDESIGNER_SPECIES" value="C03294"/>
    <att type="string" name="vizmap:vv10271Methionine_metabolism_xml_me NODE_HEIGHT" value="15.0"/>
    <graphics type="ELLIPSE" h="15.0" w="200.0" x="9.0" y="342.0" fill="#ffffff" width="1" outline="#000000"/>
  </node>
  <node label="3-(Methylthio)propionic_acid" id="-548">
    <att type="string" name="canonicalName" value="3-(Methylthio)propionic_acid"/>
    <att type="string" name="vizmap:vv10271Methionine_metabolism_xml_me NODE_WIDTH" value="130.0"/>
    <att type="string" name="vizmap:vv10271Methionine_metabolism_xml NODE_WIDTH" value="130.0"/>
    <att type="string" name="vizmap:vv10271Methionine_metabolism_xml NODE_FILL_COLOR" value="java.awt.Color[r=255,g=255,b=255]"/>
    <att type="string" name="CELLDESIGNER_ALIAS" value="c6"/>
    <att type="string" name="CELLDESIGNER_NODE_TYPE" value="SIMPLE_MOLECULE"/>
    <att type="string" name="vizmap:vv10271Methionine_metabolism_xml NODE_SHAPE" value="ELLIPSE"/>
    <att type="string" name="vizmap:vv10271Methionine_metabolism_xml_me NODE_SHAPE" value="ELLIPSE"/>
    <att type="string" name="vizmap:vv10271Methionine_metabolism_xml NODE_HEIGHT" value="15.0"/>
    <att type="string" name="CELLDESIGNER_SPECIES" value="C08276"/>
    <att type="string" name="vizmap:vv10271Methionine_metabolism_xml_me NODE_HEIGHT" value="15.0"/>
    <graphics type="ELLIPSE" h="15.0" w="200.0" x="16.0" y="301.0" fill="#ffffff" width="1" outline="#000000"/>
  </node>
  <node label="L-Serine" id="-547">
    <att type="string" name="canonicalName" value="L-Serine"/>
    <att type="string" name="vizmap:vv10271Methionine_metabolism_xml_me NODE_WIDTH" value="130.0"/>
    <att type="string" name="vizmap:vv10271Methionine_metabolism_xml NODE_WIDTH" value="130.0"/>
    <att type="string" name="vizmap:vv10271Methionine_metabolism_xml NODE_FILL_COLOR" value="java.awt.Color[r=255,g=255,b=255]"/>
    <att type="string" name="CELLDESIGNER_ALIAS" value="sa11"/>
    <att type="string" name="CELLDESIGNER_NODE_TYPE" value="SIMPLE_MOLECULE"/>
    <att type="string" name="vizmap:vv10271Methionine_metabolism_xml NODE_SHAPE" value="ELLIPSE"/>
    <att type="string" name="vizmap:vv10271Methionine_metabolism_xml_me NODE_SHAPE" value="ELLIPSE"/>
    <att type="string" name="vizmap:vv10271Methionine_metabolism_xml NODE_HEIGHT" value="15.0"/>
    <att type="string" name="CELLDESIGNER_SPECIES" value="C00065"/>
    <att type="string" name="vizmap:vv10271Methionine_metabolism_xml_me NODE_HEIGHT" value="15.0"/>
    <graphics type="ELLIPSE" h="15.0" w="200.0" x="428.0" y="863.0" fill="#ffffff" width="1" outline="#000000"/>
  </node>
  <node label="L-Methionyl-tRNA" id="-546">
    <att type="string" name="canonicalName" value="L-Methionyl-tRNA"/>
    <att type="string" name="vizmap:vv10271Methionine_metabolism_xml_me NODE_WIDTH" value="130.0"/>
    <att type="string" name="vizmap:vv10271Methionine_metabolism_xml NODE_WIDTH" value="130.0"/>
    <att type="string" name="vizmap:vv10271Methionine_metabolism_xml NODE_FILL_COLOR" value="java.awt.Color[r=255,g=255,b=255]"/>
    <att type="string" name="CELLDESIGNER_ALIAS" value="c4"/>
    <att type="string" name="CELLDESIGNER_NODE_TYPE" value="SIMPLE_MOLECULE"/>
    <att type="string" name="vizmap:vv10271Methionine_metabolism_xml NODE_SHAPE" value="ELLIPSE"/>
    <att type="string" name="vizmap:vv10271Methionine_metabolism_xml_me NODE_SHAPE" value="ELLIPSE"/>
    <att type="string" name="vizmap:vv10271Methionine_metabolism_xml NODE_HEIGHT" value="15.0"/>
    <att type="string" name="CELLDESIGNER_SPECIES" value="C02430"/>
    <att type="string" name="vizmap:vv10271Methionine_metabolism_xml_me NODE_HEIGHT" value="15.0"/>
    <graphics type="ELLIPSE" h="15.0" w="200.0" x="22.0" y="401.0" fill="#ffffff" width="1" outline="#000000"/>
  </node>
  <node label="L-Cystathionine" id="-545">
    <att type="string" name="canonicalName" value="L-Cystathionine"/>
    <att type="string" name="vizmap:vv10271Methionine_metabolism_xml_me NODE_WIDTH" value="130.0"/>
    <att type="string" name="vizmap:vv10271Methionine_metabolism_xml NODE_WIDTH" value="130.0"/>
    <att type="string" name="vizmap:vv10271Methionine_metabolism_xml NODE_FILL_COLOR" value="java.awt.Color[r=255,g=255,b=255]"/>
    <att type="string" name="CELLDESIGNER_ALIAS" value="c3"/>
    <att type="string" name="CELLDESIGNER_NODE_TYPE" value="SIMPLE_MOLECULE"/>
    <att type="string" name="vizmap:vv10271Methionine_metabolism_xml NODE_SHAPE" value="ELLIPSE"/>
    <att type="string" name="vizmap:vv10271Methionine_metabolism_xml_me NODE_SHAPE" value="ELLIPSE"/>
    <att type="string" name="vizmap:vv10271Methionine_metabolism_xml NODE_HEIGHT" value="15.0"/>
    <att type="string" name="CELLDESIGNER_SPECIES" value="C02291"/>
    <att type="string" name="vizmap:vv10271Methionine_metabolism_xml_me NODE_HEIGHT" value="15.0"/>
    <graphics type="ELLIPSE" h="15.0" w="200.0" x="6.0" y="825.0" fill="#ffffff" width="1" outline="#000000"/>
  </node>
  <node label="4-Methylthio-2-oxobutanoic_acid" id="-544">
    <att type="string" name="canonicalName" value="4-Methylthio-2-oxobutanoic_acid"/>
    <att type="string" name="vizmap:vv10271Methionine_metabolism_xml_me NODE_WIDTH" value="130.0"/>
    <att type="string" name="vizmap:vv10271Methionine_metabolism_xml NODE_WIDTH" value="130.0"/>
    <att type="string" name="vizmap:vv10271Methionine_metabolism_xml NODE_FILL_COLOR" value="java.awt.Color[r=255,g=255,b=255]"/>
    <att type="string" name="CELLDESIGNER_ALIAS" value="c2"/>
    <att type="string" name="CELLDESIGNER_NODE_TYPE" value="SIMPLE_MOLECULE"/>
    <att type="string" name="vizmap:vv10271Methionine_metabolism_xml NODE_SHAPE" value="ELLIPSE"/>
    <att type="string" name="vizmap:vv10271Methionine_metabolism_xml_me NODE_SHAPE" value="ELLIPSE"/>
    <att type="string" name="vizmap:vv10271Methionine_metabolism_xml NODE_HEIGHT" value="15.0"/>
    <att type="string" name="CELLDESIGNER_SPECIES" value="C01180"/>
    <att type="string" name="vizmap:vv10271Methionine_metabolism_xml_me NODE_HEIGHT" value="15.0"/>
    <graphics type="ELLIPSE" h="15.0" w="200.0" x="458.0" y="11.0" fill="#ffffff" width="1" outline="#000000"/>
  </node>
  <node label="cystathionine_beta-lyase" id="-543">
    <att type="string" name="canonicalName" value="cystathionine_beta-lyase"/>
    <att type="string" name="vizmap:vv10271Methionine_metabolism_xml_me NODE_WIDTH" value="130.0"/>
    <att type="string" name="vizmap:vv10271Methionine_metabolism_xml NODE_WIDTH" value="130.0"/>
    <att type="string" name="vizmap:vv10271Methionine_metabolism_xml NODE_FILL_COLOR" value="java.awt.Color[r=255,g=255,b=255]"/>
    <att type="string" name="CELLDESIGNER_ALIAS" value="e1"/>
    <att type="string" name="CELLDESIGNER_NODE_TYPE" value="PROTEIN"/>
    <att type="string" name="vizmap:vv10271Methionine_metabolism_xml NODE_SHAPE" value="OCTAGON"/>
    <att type="string" name="vizmap:vv10271Methionine_metabolism_xml_me NODE_SHAPE" value="OCTAGON"/>
    <att type="string" name="vizmap:vv10271Methionine_metabolism_xml NODE_HEIGHT" value="15.0"/>
    <att type="string" name="CELLDESIGNER_SPECIES" value="E4_4_1_8"/>
    <att type="string" name="vizmap:vv10271Methionine_metabolism_xml_me NODE_HEIGHT" value="15.0"/>
    <graphics type="OCTAGON" h="15.0" w="250.0" x="158.0" y="776.5" fill="#ffffff" width="1" outline="#000000"/>
  </node>
  <node label="tyrosine_transaminase" id="-542">
    <att type="string" name="canonicalName" value="tyrosine_transaminase"/>
    <att type="string" name="vizmap:vv10271Methionine_metabolism_xml_me NODE_WIDTH" value="130.0"/>
    <att type="string" name="vizmap:vv10271Methionine_metabolism_xml NODE_WIDTH" value="130.0"/>
    <att type="string" name="vizmap:vv10271Methionine_metabolism_xml NODE_FILL_COLOR" value="java.awt.Color[r=255,g=255,b=255]"/>
    <att type="string" name="CELLDESIGNER_ALIAS" value="e22"/>
    <att type="string" name="CELLDESIGNER_NODE_TYPE" value="PROTEIN"/>
    <att type="string" name="vizmap:vv10271Methionine_metabolism_xml NODE_SHAPE" value="OCTAGON"/>
    <att type="string" name="vizmap:vv10271Methionine_metabolism_xml_me NODE_SHAPE" value="OCTAGON"/>
    <att type="string" name="vizmap:vv10271Methionine_metabolism_xml NODE_HEIGHT" value="15.0"/>
    <att type="string" name="CELLDESIGNER_SPECIES" value="E2_6_1_5"/>
    <att type="string" name="vizmap:vv10271Methionine_metabolism_xml_me NODE_HEIGHT" value="15.0"/>
    <graphics type="OCTAGON" h="15.0" w="250.0" x="384.0" y="94.5" fill="#ffffff" width="1" outline="#000000"/>
  </node>
  <node label="cystathionine_beta-synthase" id="-541">
    <att type="string" name="canonicalName" value="cystathionine_beta-synthase"/>
    <att type="string" name="vizmap:vv10271Methionine_metabolism_xml_me NODE_WIDTH" value="130.0"/>
    <att type="string" name="vizmap:vv10271Methionine_metabolism_xml NODE_WIDTH" value="130.0"/>
    <att type="string" name="vizmap:vv10271Methionine_metabolism_xml NODE_FILL_COLOR" value="java.awt.Color[r=255,g=255,b=255]"/>
    <att type="string" name="CELLDESIGNER_ALIAS" value="e34"/>
    <att type="string" name="CELLDESIGNER_NODE_TYPE" value="PROTEIN"/>
    <att type="string" name="vizmap:vv10271Methionine_metabolism_xml NODE_SHAPE" value="OCTAGON"/>
    <att type="string" name="vizmap:vv10271Methionine_metabolism_xml_me NODE_SHAPE" value="OCTAGON"/>
    <att type="string" name="vizmap:vv10271Methionine_metabolism_xml NODE_HEIGHT" value="15.0"/>
    <att type="string" name="CELLDESIGNER_SPECIES" value="E4_2_1_22"/>
    <att type="string" name="vizmap:vv10271Methionine_metabolism_xml_me NODE_HEIGHT" value="15.0"/>
    <graphics type="OCTAGON" h="15.0" w="250.0" x="155.0" y="865.5" fill="#ffffff" width="1" outline="#000000"/>
  </node>
  <node label="spermidine_synthase" id="-540">
    <att type="string" name="canonicalName" value="spermidine_synthase"/>
    <att type="string" name="vizmap:vv10271Methionine_metabolism_xml_me NODE_WIDTH" value="130.0"/>
    <att type="string" name="vizmap:vv10271Methionine_metabolism_xml NODE_WIDTH" value="130.0"/>
    <att type="string" name="vizmap:vv10271Methionine_metabolism_xml NODE_FILL_COLOR" value="java.awt.Color[r=255,g=255,b=255]"/>
    <att type="string" name="CELLDESIGNER_ALIAS" value="e31"/>
    <att type="string" name="CELLDESIGNER_NODE_TYPE" value="PROTEIN"/>
    <att type="string" name="vizmap:vv10271Methionine_metabolism_xml NODE_SHAPE" value="OCTAGON"/>
    <att type="string" name="vizmap:vv10271Methionine_metabolism_xml_me NODE_SHAPE" value="OCTAGON"/>
    <att type="string" name="vizmap:vv10271Methionine_metabolism_xml NODE_HEIGHT" value="15.0"/>
    <att type="string" name="CELLDESIGNER_SPECIES" value="E2_5_1_16"/>
    <att type="string" name="vizmap:vv10271Methionine_metabolism_xml_me NODE_HEIGHT" value="15.0"/>
    <graphics type="OCTAGON" h="15.0" w="250.0" x="1041.0" y="67.5" fill="#ffffff" width="1" outline="#000000"/>
  </node>
  <node label="methionyl-tRNA_formyltransferase" id="-539">
    <att type="string" name="canonicalName" value="methionyl-tRNA_formyltransferase"/>
    <att type="string" name="vizmap:vv10271Methionine_metabolism_xml_me NODE_WIDTH" value="130.0"/>
    <att type="string" name="vizmap:vv10271Methionine_metabolism_xml NODE_WIDTH" value="130.0"/>
    <att type="string" name="vizmap:vv10271Methionine_metabolism_xml NODE_FILL_COLOR" value="java.awt.Color[r=255,g=255,b=255]"/>
    <att type="string" name="CELLDESIGNER_ALIAS" value="e30"/>
    <att type="string" name="CELLDESIGNER_NODE_TYPE" value="PROTEIN"/>
    <att type="string" name="vizmap:vv10271Methionine_metabolism_xml NODE_SHAPE" value="OCTAGON"/>
    <att type="string" name="vizmap:vv10271Methionine_metabolism_xml_me NODE_SHAPE" value="OCTAGON"/>
    <att type="string" name="vizmap:vv10271Methionine_metabolism_xml NODE_HEIGHT" value="15.0"/>
    <att type="string" name="CELLDESIGNER_SPECIES" value="E2_1_2_9"/>
    <att type="string" name="vizmap:vv10271Methionine_metabolism_xml_me NODE_HEIGHT" value="15.0"/>
    <graphics type="OCTAGON" h="15.0" w="250.0" x="98.0" y="366.5" fill="#ffffff" width="1" outline="#000000"/>
  </node>
  <node label="5-methyltetrahydropteroyltriglutamate-homocysteine_S-methyltransferase" id="-538">
    <att type="string" name="canonicalName" value="5-methyltetrahydropteroyltriglutamate-homocysteine_S-methyltransferase"/>
    <att type="string" name="vizmap:vv10271Methionine_metabolism_xml_me NODE_WIDTH" value="130.0"/>
    <att type="string" name="vizmap:vv10271Methionine_metabolism_xml NODE_WIDTH" value="130.00003051757812"/>
    <att type="string" name="vizmap:vv10271Methionine_metabolism_xml NODE_FILL_COLOR" value="java.awt.Color[r=255,g=255,b=255]"/>
    <att type="string" name="CELLDESIGNER_ALIAS" value="e27"/>
    <att type="string" name="CELLDESIGNER_NODE_TYPE" value="PROTEIN"/>
    <att type="string" name="vizmap:vv10271Methionine_metabolism_xml NODE_SHAPE" value="OCTAGON"/>
    <att type="string" name="vizmap:vv10271Methionine_metabolism_xml_me NODE_SHAPE" value="OCTAGON"/>
    <att type="string" name="vizmap:vv10271Methionine_metabolism_xml NODE_HEIGHT" value="15.0"/>
    <att type="string" name="CELLDESIGNER_SPECIES" value="E2_1_1_14"/>
    <att type="string" name="vizmap:vv10271Methionine_metabolism_xml_me NODE_HEIGHT" value="15.0"/>
    <graphics type="OCTAGON" h="15.0" w="250.0" x="344.3255615234375" y="608.668212890625" fill="#ffffff" width="1" outline="#000000"/>
  </node>
  <node label="adenosylhomocysteinase" id="-537">
    <att type="string" name="vizmap:vv10450Selenoamino_acid_metabolism_xml NODE_HEIGHT" value="15.0"/>
    <att type="string" name="canonicalName" value="adenosylhomocysteinase"/>
    <att type="string" name="vizmap:vv10271Methionine_metabolism_xml_me NODE_WIDTH" value="130.0"/>
    <att type="string" name="vizmap:vv10271Methionine_metabolism_xml NODE_WIDTH" value="130.0"/>
    <att type="string" name="vizmap:vv10271Methionine_metabolism_xml NODE_FILL_COLOR" value="java.awt.Color[r=255,g=255,b=255]"/>
    <att type="string" name="CELLDESIGNER_ALIAS" value="e14"/>
    <att type="string" name="vizmap:vv10450Selenoamino_acid_metabolism_xml NODE_WIDTH" value="130.0"/>
    <att type="string" name="CELLDESIGNER_NODE_TYPE" value="PROTEIN"/>
    <att type="string" name="vizmap:vv10271Methionine_metabolism_xml NODE_SHAPE" value="OCTAGON"/>
    <att type="string" name="vizmap:vv10450Selenoamino_acid_metabolism_xml NODE_FILL_COLOR" value="java.awt.Color[r=255,g=255,b=255]"/>
    <att type="string" name="vizmap:vv10271Methionine_metabolism_xml_me NODE_SHAPE" value="OCTAGON"/>
    <att type="string" name="vizmap:vv10271Methionine_metabolism_xml NODE_HEIGHT" value="15.0"/>
    <att type="string" name="CELLDESIGNER_SPECIES" value="E3_3_1_1"/>
    <att type="string" name="vizmap:vv10450Selenoamino_acid_metabolism_xml_me NODE_HEIGHT" value="15.0"/>
    <att type="string" name="vizmap:vv10450Selenoamino_acid_metabolism_xml_me NODE_WIDTH" value="130.0"/>
    <att type="string" name="vizmap:vv10450Selenoamino_acid_metabolism_xml NODE_SHAPE" value="OCTAGON"/>
    <att type="string" name="vizmap:vv10271Methionine_metabolism_xml_me NODE_HEIGHT" value="15.0"/>
    <att type="string" name="vizmap:vv10450Selenoamino_acid_metabolism_xml_me NODE_SHAPE" value="OCTAGON"/>
    <graphics type="OCTAGON" h="15.0" w="250.0" x="612.0" y="823.5" fill="#ffffff" width="1" outline="#000000"/>
  </node>
  <node label="DNA_(cytosine-5-)-methyltransferase" id="-536">
    <att type="string" name="canonicalName" value="DNA_(cytosine-5-)-methyltransferase"/>
    <att type="string" name="vizmap:vv10271Methionine_metabolism_xml_me NODE_WIDTH" value="130.0"/>
    <att type="string" name="vizmap:vv10271Methionine_metabolism_xml NODE_WIDTH" value="130.0"/>
    <att type="string" name="vizmap:vv10271Methionine_metabolism_xml NODE_FILL_COLOR" value="java.awt.Color[r=255,g=255,b=255]"/>
    <att type="string" name="CELLDESIGNER_ALIAS" value="e18"/>
    <att type="string" name="CELLDESIGNER_NODE_TYPE" value="PROTEIN"/>
    <att type="string" name="vizmap:vv10271Methionine_metabolism_xml NODE_SHAPE" value="OCTAGON"/>
    <att type="string" name="vizmap:vv10271Methionine_metabolism_xml_me NODE_SHAPE" value="OCTAGON"/>
    <att type="string" name="vizmap:vv10271Methionine_metabolism_xml NODE_HEIGHT" value="15.0"/>
    <att type="string" name="CELLDESIGNER_SPECIES" value="E2_1_1_37"/>
    <att type="string" name="vizmap:vv10271Methionine_metabolism_xml_me NODE_HEIGHT" value="15.0"/>
    <graphics type="OCTAGON" h="15.0" w="250.0" x="927.0" y="651.5" fill="#ffffff" width="1" outline="#000000"/>
  </node>
  <node label="adenosylmethionine_decarboxylase" id="-535">
    <att type="string" name="canonicalName" value="adenosylmethionine_decarboxylase"/>
    <att type="string" name="vizmap:vv10271Methionine_metabolism_xml_me NODE_WIDTH" value="130.0"/>
    <att type="string" name="vizmap:vv10271Methionine_metabolism_xml NODE_WIDTH" value="130.0"/>
    <att type="string" name="vizmap:vv10271Methionine_metabolism_xml NODE_FILL_COLOR" value="java.awt.Color[r=255,g=255,b=255]"/>
    <att type="string" name="CELLDESIGNER_ALIAS" value="e17"/>
    <att type="string" name="CELLDESIGNER_NODE_TYPE" value="PROTEIN"/>
    <att type="string" name="vizmap:vv10271Methionine_metabolism_xml NODE_SHAPE" value="OCTAGON"/>
    <att type="string" name="vizmap:vv10271Methionine_metabolism_xml_me NODE_SHAPE" value="OCTAGON"/>
    <att type="string" name="vizmap:vv10271Methionine_metabolism_xml NODE_HEIGHT" value="15.0"/>
    <att type="string" name="CELLDESIGNER_SPECIES" value="E4_1_1_50"/>
    <att type="string" name="vizmap:vv10271Methionine_metabolism_xml_me NODE_HEIGHT" value="15.0"/>
    <graphics type="OCTAGON" h="15.0" w="250.0" x="609.0" y="30.5" fill="#ffffff" width="1" outline="#000000"/>
  </node>
  <node label="methionine-tRNA_ligase" id="-534">
    <att type="string" name="canonicalName" value="methionine-tRNA_ligase"/>
    <att type="string" name="vizmap:vv10271Methionine_metabolism_xml_me NODE_WIDTH" value="130.0"/>
    <att type="string" name="vizmap:vv10271Methionine_metabolism_xml NODE_WIDTH" value="130.0"/>
    <att type="string" name="vizmap:vv10271Methionine_metabolism_xml NODE_FILL_COLOR" value="java.awt.Color[r=255,g=255,b=255]"/>
    <att type="string" name="CELLDESIGNER_ALIAS" value="e10"/>
    <att type="string" name="CELLDESIGNER_NODE_TYPE" value="PROTEIN"/>
    <att type="string" name="vizmap:vv10271Methionine_metabolism_xml NODE_SHAPE" value="OCTAGON"/>
    <att type="string" name="vizmap:vv10271Methionine_metabolism_xml_me NODE_SHAPE" value="OCTAGON"/>
    <att type="string" name="vizmap:vv10271Methionine_metabolism_xml NODE_HEIGHT" value="15.0"/>
    <att type="string" name="CELLDESIGNER_SPECIES" value="E6_1_1_10"/>
    <att type="string" name="vizmap:vv10271Methionine_metabolism_xml_me NODE_HEIGHT" value="15.0"/>
    <graphics type="OCTAGON" h="15.0" w="250.0" x="156.0" y="413.5" fill="#ffffff" width="1" outline="#000000"/>
  </node>
  <node label="methionine_adenosyltransferase" id="-533">
    <att type="string" name="canonicalName" value="methionine_adenosyltransferase"/>
    <att type="string" name="vizmap:vv10271Methionine_metabolism_xml_me NODE_WIDTH" value="130.0"/>
    <att type="string" name="vizmap:vv10271Methionine_metabolism_xml NODE_WIDTH" value="130.0"/>
    <att type="string" name="vizmap:vv10271Methionine_metabolism_xml NODE_FILL_COLOR" value="java.awt.Color[r=255,g=255,b=255]"/>
    <att type="string" name="CELLDESIGNER_ALIAS" value="e9"/>
    <att type="string" name="CELLDESIGNER_NODE_TYPE" value="PROTEIN"/>
    <att type="string" name="vizmap:vv10271Methionine_metabolism_xml NODE_SHAPE" value="OCTAGON"/>
    <att type="string" name="vizmap:vv10271Methionine_metabolism_xml_me NODE_SHAPE" value="OCTAGON"/>
    <att type="string" name="vizmap:vv10271Methionine_metabolism_xml NODE_HEIGHT" value="15.0"/>
    <att type="string" name="CELLDESIGNER_SPECIES" value="E2_5_1_6"/>
    <att type="string" name="vizmap:vv10271Methionine_metabolism_xml_me NODE_HEIGHT" value="15.0"/>
    <graphics type="OCTAGON" h="15.0" w="250.0" x="568.0" y="326.0" fill="#ffffff" width="1" outline="#000000"/>
  </node>
  <node label="homocysteine_S-methyltransferase" id="-532">
    <att type="string" name="canonicalName" value="homocysteine_S-methyltransferase"/>
    <att type="string" name="vizmap:vv10271Methionine_metabolism_xml_me NODE_WIDTH" value="130.0"/>
    <att type="string" name="vizmap:vv10271Methionine_metabolism_xml NODE_WIDTH" value="130.0"/>
    <att type="string" name="vizmap:vv10271Methionine_metabolism_xml NODE_FILL_COLOR" value="java.awt.Color[r=255,g=255,b=255]"/>
    <att type="string" name="CELLDESIGNER_ALIAS" value="e7"/>
    <att type="string" name="CELLDESIGNER_NODE_TYPE" value="PROTEIN"/>
    <att type="string" name="vizmap:vv10271Methionine_metabolism_xml NODE_SHAPE" value="OCTAGON"/>
    <att type="string" name="vizmap:vv10271Methionine_metabolism_xml_me NODE_SHAPE" value="OCTAGON"/>
    <att type="string" name="vizmap:vv10271Methionine_metabolism_xml NODE_HEIGHT" value="15.0"/>
    <att type="string" name="CELLDESIGNER_SPECIES" value="E2_1_1_10"/>
    <att type="string" name="vizmap:vv10271Methionine_metabolism_xml_me NODE_HEIGHT" value="15.0"/>
    <graphics type="OCTAGON" h="15.0" w="250.0" x="337.0" y="516.0" fill="#ffffff" width="1" outline="#000000"/>
  </node>
  <node label="S-methyl-5-thioribose_kinase" id="-531">
    <att type="string" name="canonicalName" value="S-methyl-5-thioribose_kinase"/>
    <att type="string" name="vizmap:vv10271Methionine_metabolism_xml_me NODE_WIDTH" value="130.0"/>
    <att type="string" name="vizmap:vv10271Methionine_metabolism_xml NODE_WIDTH" value="130.0"/>
    <att type="string" name="vizmap:vv10271Methionine_metabolism_xml NODE_FILL_COLOR" value="java.awt.Color[r=255,g=255,b=255]"/>
    <att type="string" name="CELLDESIGNER_ALIAS" value="e4"/>
    <att type="string" name="CELLDESIGNER_NODE_TYPE" value="PROTEIN"/>
    <att type="string" name="vizmap:vv10271Methionine_metabolism_xml NODE_SHAPE" value="OCTAGON"/>
    <att type="string" name="vizmap:vv10271Methionine_metabolism_xml_me NODE_SHAPE" value="OCTAGON"/>
    <att type="string" name="vizmap:vv10271Methionine_metabolism_xml NODE_HEIGHT" value="15.0"/>
    <att type="string" name="CELLDESIGNER_SPECIES" value="E2_7_1_100"/>
    <att type="string" name="vizmap:vv10271Methionine_metabolism_xml_me NODE_HEIGHT" value="15.0"/>
    <graphics type="OCTAGON" h="15.0" w="250.0" x="1292.0" y="4.5" fill="#ffffff" width="1" outline="#000000"/>
  </node>
  <edge label="re90119STATE_TRANSITION (RIGHT) S-Adenosyl-L-homocysteine" source="-774" target="-551">
    <att type="string" name="CELLDESIGNER_EDGE_TYPE" value="RIGHT"/>
    <att type="string" name="canonicalName" value="re90119STATE_TRANSITION (RIGHT) S-Adenosyl-L-homocysteine"/>
    <att type="string" name="interaction" value="RIGHT"/>
    <graphics width="1" fill="#000000"/>
  </edge>
  <edge label="re90119STATE_TRANSITION (RIGHT) Thiopurine S-methylether" source="-774" target="-735">
    <att type="string" name="CELLDESIGNER_EDGE_TYPE" value="RIGHT"/>
    <att type="string" name="canonicalName" value="re90119STATE_TRANSITION (RIGHT) Thiopurine S-methylether"/>
    <att type="string" name="interaction" value="RIGHT"/>
    <graphics width="1" fill="#000000"/>
  </edge>
  <edge label="re90118STATE_TRANSITION (RIGHT) S-Adenosyl-L-homocysteine" source="-773" target="-551">
    <att type="string" name="CELLDESIGNER_EDGE_TYPE" value="RIGHT"/>
    <att type="string" name="canonicalName" value="re90118STATE_TRANSITION (RIGHT) S-Adenosyl-L-homocysteine"/>
    <att type="string" name="interaction" value="RIGHT"/>
    <graphics width="1" fill="#000000"/>
  </edge>
  <edge label="re90118STATE_TRANSITION (pp) m7G(5&apos;)pppm6Am" source="-773" target="-733">
    <att type="string" name="CELLDESIGNER_EDGE_TYPE" value="RIGHT"/>
    <att type="string" name="canonicalName" value="re90118STATE_TRANSITION (pp) m7G(5&apos;)pppm6Am"/>
    <att type="string" name="interaction" value="RIGHT"/>
    <graphics width="1" fill="#000000"/>
  </edge>
  <edge label="re90117STATE_TRANSITION (RIGHT) S-Adenosyl-L-homocysteine" source="-772" target="-551">
    <att type="string" name="CELLDESIGNER_EDGE_TYPE" value="RIGHT"/>
    <att type="string" name="canonicalName" value="re90117STATE_TRANSITION (RIGHT) S-Adenosyl-L-homocysteine"/>
    <att type="string" name="interaction" value="RIGHT"/>
    <graphics width="1" fill="#000000"/>
  </edge>
  <edge label="re90117STATE_TRANSITION (pp) m7G(5&apos;)pppR-RNA" source="-772" target="-731">
    <att type="string" name="CELLDESIGNER_EDGE_TYPE" value="RIGHT"/>
    <att type="string" name="canonicalName" value="re90117STATE_TRANSITION (pp) m7G(5&apos;)pppR-RNA"/>
    <att type="string" name="interaction" value="RIGHT"/>
    <graphics width="1" fill="#000000"/>
  </edge>
  <edge label="re90099 (RIGHT) S-Adenosyl-L-homocysteine" source="-771" target="-551">
    <att type="string" name="CELLDESIGNER_EDGE_TYPE" value="RIGHT"/>
    <att type="string" name="canonicalName" value="re90099 (RIGHT) S-Adenosyl-L-homocysteine"/>
    <att type="string" name="interaction" value="RIGHT"/>
    <graphics width="1" fill="#000000"/>
  </edge>
  <edge label="re90098 (RIGHT) S-Adenosyl-L-homocysteine" source="-770" target="-551">
    <att type="string" name="CELLDESIGNER_EDGE_TYPE" value="RIGHT"/>
    <att type="string" name="canonicalName" value="re90098 (RIGHT) S-Adenosyl-L-homocysteine"/>
    <att type="string" name="interaction" value="RIGHT"/>
    <graphics width="1" fill="#000000"/>
  </edge>
  <edge label="re90097 (RIGHT) S-Adenosyl-L-homocysteine" source="-769" target="-551">
    <att type="string" name="CELLDESIGNER_EDGE_TYPE" value="RIGHT"/>
    <att type="string" name="canonicalName" value="re90097 (RIGHT) S-Adenosyl-L-homocysteine"/>
    <att type="string" name="interaction" value="RIGHT"/>
    <graphics width="1" fill="#000000"/>
  </edge>
  <edge label="re90089STATE_TRANSITION (RIGHT) S-Adenosyl-L-homocysteine" source="-768" target="-551">
    <att type="string" name="CELLDESIGNER_EDGE_TYPE" value="RIGHT"/>
    <att type="string" name="canonicalName" value="re90089STATE_TRANSITION (RIGHT) S-Adenosyl-L-homocysteine"/>
    <att type="string" name="interaction" value="RIGHT"/>
    <graphics width="1" fill="#000000"/>
  </edge>
  <edge label="re90089STATE_TRANSITION (RIGHT) Protein C-terminal S-farnesyl-L-cysteine methyl ester" source="-768" target="-688">
    <att type="string" name="CELLDESIGNER_EDGE_TYPE" value="RIGHT"/>
    <att type="string" name="canonicalName" value="re90089STATE_TRANSITION (RIGHT) Protein C-terminal S-farnesyl-L-cysteine methyl ester"/>
    <att type="string" name="interaction" value="RIGHT"/>
    <graphics width="1" fill="#000000"/>
  </edge>
  <edge label="re90086STATE_TRANSITION (RIGHT) S-Adenosyl-L-homocysteine" source="-767" target="-551">
    <att type="string" name="CELLDESIGNER_EDGE_TYPE" value="RIGHT"/>
    <att type="string" name="canonicalName" value="re90086STATE_TRANSITION (RIGHT) S-Adenosyl-L-homocysteine"/>
    <att type="string" name="interaction" value="RIGHT"/>
    <graphics width="1" fill="#000000"/>
  </edge>
  <edge label="re90086STATE_TRANSITION (pp) 2-[3-Carboxy-3-(methylammonio)propyl]-L-histidine" source="-767" target="-715">
    <att type="string" name="CELLDESIGNER_EDGE_TYPE" value="RIGHT"/>
    <att type="string" name="canonicalName" value="re90086STATE_TRANSITION (pp) 2-[3-Carboxy-3-(methylammonio)propyl]-L-histidine"/>
    <att type="string" name="interaction" value="RIGHT"/>
    <graphics width="1" fill="#000000"/>
  </edge>
  <edge label="re90083STATE_TRANSITION (RIGHT) S-Adenosyl-L-homocysteine" source="-766" target="-551">
    <att type="string" name="CELLDESIGNER_EDGE_TYPE" value="RIGHT"/>
    <att type="string" name="canonicalName" value="re90083STATE_TRANSITION (RIGHT) S-Adenosyl-L-homocysteine"/>
    <att type="string" name="interaction" value="RIGHT"/>
    <graphics width="1" fill="#000000"/>
  </edge>
  <edge label="re90083STATE_TRANSITION (RIGHT) Protein L-isoaspartate methyl ester" source="-766" target="-712">
    <att type="string" name="CELLDESIGNER_EDGE_TYPE" value="RIGHT"/>
    <att type="string" name="canonicalName" value="re90083STATE_TRANSITION (RIGHT) Protein L-isoaspartate methyl ester"/>
    <att type="string" name="interaction" value="RIGHT"/>
    <graphics width="1" fill="#000000"/>
  </edge>
  <edge label="re90076STATE_TRANSITION (RIGHT) S-Adenosyl-L-homocysteine" source="-765" target="-551">
    <att type="string" name="CELLDESIGNER_EDGE_TYPE" value="RIGHT"/>
    <att type="string" name="canonicalName" value="re90076STATE_TRANSITION (RIGHT) S-Adenosyl-L-homocysteine"/>
    <att type="string" name="interaction" value="RIGHT"/>
    <graphics width="1" fill="#000000"/>
  </edge>
  <edge label="re90076STATE_TRANSITION (RIGHT) Phospholipid cyclopropane fatty acid" source="-765" target="-709">
    <att type="string" name="CELLDESIGNER_EDGE_TYPE" value="RIGHT"/>
    <att type="string" name="canonicalName" value="re90076STATE_TRANSITION (RIGHT) Phospholipid cyclopropane fatty acid"/>
    <att type="string" name="interaction" value="RIGHT"/>
    <graphics width="1" fill="#000000"/>
  </edge>
  <edge label="re90069STATE_TRANSITION (RIGHT) S-Adenosyl-L-homocysteine" source="-764" target="-551">
    <att type="string" name="CELLDESIGNER_EDGE_TYPE" value="RIGHT"/>
    <att type="string" name="canonicalName" value="re90069STATE_TRANSITION (RIGHT) S-Adenosyl-L-homocysteine"/>
    <att type="string" name="interaction" value="RIGHT"/>
    <graphics width="1" fill="#000000"/>
  </edge>
  <edge label="re90069STATE_TRANSITION (RIGHT) DNA 6-methylaminopurine" source="-764" target="-706">
    <att type="string" name="CELLDESIGNER_EDGE_TYPE" value="RIGHT"/>
    <att type="string" name="canonicalName" value="re90069STATE_TRANSITION (RIGHT) DNA 6-methylaminopurine"/>
    <att type="string" name="interaction" value="RIGHT"/>
    <graphics width="1" fill="#000000"/>
  </edge>
  <edge label="re90067STATE_TRANSITION (RIGHT) S-Adenosyl-L-homocysteine" source="-763" target="-551">
    <att type="string" name="CELLDESIGNER_EDGE_TYPE" value="RIGHT"/>
    <att type="string" name="canonicalName" value="re90067STATE_TRANSITION (RIGHT) S-Adenosyl-L-homocysteine"/>
    <att type="string" name="interaction" value="RIGHT"/>
    <graphics width="1" fill="#000000"/>
  </edge>
  <edge label="re90067STATE_TRANSITION (RIGHT) tRNA containing 5-methylaminomethyl-2-thiouridylate" source="-763" target="-704">
    <att type="string" name="CELLDESIGNER_EDGE_TYPE" value="RIGHT"/>
    <att type="string" name="canonicalName" value="re90067STATE_TRANSITION (RIGHT) tRNA containing 5-methylaminomethyl-2-thiouridylate"/>
    <att type="string" name="interaction" value="RIGHT"/>
    <graphics width="1" fill="#000000"/>
  </edge>
  <edge label="re90065STATE_TRANSITION (RIGHT) S-Adenosyl-L-homocysteine" source="-762" target="-551">
    <att type="string" name="CELLDESIGNER_EDGE_TYPE" value="RIGHT"/>
    <att type="string" name="canonicalName" value="re90065STATE_TRANSITION (RIGHT) S-Adenosyl-L-homocysteine"/>
    <att type="string" name="interaction" value="RIGHT"/>
    <graphics width="1" fill="#000000"/>
  </edge>
  <edge label="re90065STATE_TRANSITION (RIGHT) tRNA containing N7-methylguanine" source="-762" target="-702">
    <att type="string" name="CELLDESIGNER_EDGE_TYPE" value="RIGHT"/>
    <att type="string" name="canonicalName" value="re90065STATE_TRANSITION (RIGHT) tRNA containing N7-methylguanine"/>
    <att type="string" name="interaction" value="RIGHT"/>
    <graphics width="1" fill="#000000"/>
  </edge>
  <edge label="re90057STATE_TRANSITION (RIGHT) S-Adenosyl-L-homocysteine" source="-761" target="-551">
    <att type="string" name="CELLDESIGNER_EDGE_TYPE" value="RIGHT"/>
    <att type="string" name="canonicalName" value="re90057STATE_TRANSITION (RIGHT) S-Adenosyl-L-homocysteine"/>
    <att type="string" name="interaction" value="RIGHT"/>
    <graphics width="1" fill="#000000"/>
  </edge>
  <edge label="re90057STATE_TRANSITION (RIGHT) tRNA containing N2-methylguanine" source="-761" target="-700">
    <att type="string" name="CELLDESIGNER_EDGE_TYPE" value="RIGHT"/>
    <att type="string" name="canonicalName" value="re90057STATE_TRANSITION (RIGHT) tRNA containing N2-methylguanine"/>
    <att type="string" name="interaction" value="RIGHT"/>
    <graphics width="1" fill="#000000"/>
  </edge>
  <edge label="re90053STATE_TRANSITION (RIGHT) S-Adenosyl-L-homocysteine" source="-760" target="-551">
    <att type="string" name="CELLDESIGNER_EDGE_TYPE" value="RIGHT"/>
    <att type="string" name="canonicalName" value="re90053STATE_TRANSITION (RIGHT) S-Adenosyl-L-homocysteine"/>
    <att type="string" name="interaction" value="RIGHT"/>
    <graphics width="1" fill="#000000"/>
  </edge>
  <edge label="re90053STATE_TRANSITION (RIGHT) tRNA containing N1-methylguanine" source="-760" target="-697">
    <att type="string" name="CELLDESIGNER_EDGE_TYPE" value="RIGHT"/>
    <att type="string" name="canonicalName" value="re90053STATE_TRANSITION (RIGHT) tRNA containing N1-methylguanine"/>
    <att type="string" name="interaction" value="RIGHT"/>
    <graphics width="1" fill="#000000"/>
  </edge>
  <edge label="re90044STATE_TRANSITION (RIGHT) 2&apos;-Deoxymugineic acid" source="-759" target="-694">
    <att type="string" name="CELLDESIGNER_EDGE_TYPE" value="RIGHT"/>
    <att type="string" name="canonicalName" value="re90044STATE_TRANSITION (RIGHT) 2&apos;-Deoxymugineic acid"/>
    <att type="string" name="interaction" value="RIGHT"/>
    <graphics width="1" fill="#000000"/>
  </edge>
  <edge label="re90038STATE_TRANSITION (RIGHT) L-Glutamate" source="-758" target="-691">
    <att type="string" name="CELLDESIGNER_EDGE_TYPE" value="RIGHT"/>
    <att type="string" name="canonicalName" value="re90038STATE_TRANSITION (RIGHT) L-Glutamate"/>
    <att type="string" name="interaction" value="RIGHT"/>
    <graphics width="1" fill="#000000"/>
  </edge>
  <edge label="re90038STATE_TRANSITION (RIGHT) 3&apos;&apos;-Deamino-3&apos;&apos;-oxonicotianamine" source="-758" target="-690">
    <att type="string" name="CELLDESIGNER_EDGE_TYPE" value="RIGHT"/>
    <att type="string" name="canonicalName" value="re90038STATE_TRANSITION (RIGHT) 3&apos;&apos;-Deamino-3&apos;&apos;-oxonicotianamine"/>
    <att type="string" name="interaction" value="RIGHT"/>
    <graphics width="1" fill="#000000"/>
  </edge>
  <edge label="re90014STATE_TRANSITION (RIGHT) Nicotianamine" source="-757" target="-685">
    <att type="string" name="CELLDESIGNER_EDGE_TYPE" value="RIGHT"/>
    <att type="string" name="canonicalName" value="re90014STATE_TRANSITION (RIGHT) Nicotianamine"/>
    <att type="string" name="interaction" value="RIGHT"/>
    <graphics width="1" fill="#000000"/>
  </edge>
  <edge label="re90014STATE_TRANSITION (RIGHT) 5&apos;-Methylthioadenosine" source="-757" target="-684">
    <att type="string" name="CELLDESIGNER_EDGE_TYPE" value="RIGHT"/>
    <att type="string" name="canonicalName" value="re90014STATE_TRANSITION (RIGHT) 5&apos;-Methylthioadenosine"/>
    <att type="string" name="interaction" value="RIGHT"/>
    <graphics width="1" fill="#000000"/>
  </edge>
  <edge label="re90013STATE_TRANSITION (RIGHT) Thioredoxin" source="-756" target="-682">
    <att type="string" name="CELLDESIGNER_EDGE_TYPE" value="RIGHT"/>
    <att type="string" name="canonicalName" value="re90013STATE_TRANSITION (RIGHT) Thioredoxin"/>
    <att type="string" name="interaction" value="RIGHT"/>
    <graphics width="1" fill="#000000"/>
  </edge>
  <edge label="re90013STATE_TRANSITION (pp) L-Methionine (S)-S-oxide" source="-756" target="-680">
    <att type="string" name="CELLDESIGNER_EDGE_TYPE" value="RIGHT"/>
    <att type="string" name="canonicalName" value="re90013STATE_TRANSITION (pp) L-Methionine (S)-S-oxide"/>
    <att type="string" name="interaction" value="RIGHT"/>
    <graphics width="1" fill="#000000"/>
  </edge>
  <edge label="R01290STATE_TRANSITION (RIGHT) L-Cystathionine" source="-755" target="-545">
    <att type="string" name="CELLDESIGNER_EDGE_TYPE" value="RIGHT"/>
    <att type="string" name="canonicalName" value="R01290STATE_TRANSITION (RIGHT) L-Cystathionine"/>
    <att type="string" name="interaction" value="RIGHT"/>
    <graphics width="1" fill="#000000"/>
  </edge>
  <edge label="R04143STATE_TRANSITION (RIGHT) S-Methyl-5-thio-D-ribose_1-phosphate" source="-754" target="-555">
    <att type="string" name="CELLDESIGNER_EDGE_TYPE" value="RIGHT"/>
    <att type="string" name="canonicalName" value="R04143STATE_TRANSITION (RIGHT) S-Methyl-5-thio-D-ribose_1-phosphate"/>
    <att type="string" name="interaction" value="RIGHT"/>
    <graphics width="1" fill="#000000"/>
  </edge>
  <edge label="R01401STATE_TRANSITION (RIGHT) 5-Methylthio-D-ribose" source="-753" target="-552">
    <att type="string" name="CELLDESIGNER_EDGE_TYPE" value="RIGHT"/>
    <att type="string" name="canonicalName" value="R01401STATE_TRANSITION (RIGHT) 5-Methylthio-D-ribose"/>
    <att type="string" name="interaction" value="RIGHT"/>
    <graphics width="1" fill="#000000"/>
  </edge>
  <edge label="R03659STATE_TRANSITION (RIGHT) L-Methionyl-tRNA" source="-752" target="-546">
    <att type="string" name="CELLDESIGNER_EDGE_TYPE" value="RIGHT"/>
    <att type="string" name="canonicalName" value="R03659STATE_TRANSITION (RIGHT) L-Methionyl-tRNA"/>
    <att type="string" name="interaction" value="RIGHT"/>
    <graphics width="1" fill="#000000"/>
  </edge>
  <edge label="R01920STATE_TRANSITION (RIGHT) 5&apos;-Methylthioadenosine" source="-751" target="-684">
    <att type="string" name="CELLDESIGNER_EDGE_TYPE" value="RIGHT"/>
    <att type="string" name="canonicalName" value="R01920STATE_TRANSITION (RIGHT) 5&apos;-Methylthioadenosine"/>
    <att type="string" name="interaction" value="RIGHT"/>
    <graphics width="1" fill="#000000"/>
  </edge>
  <edge label="R02821STATE_TRANSITION (RIGHT) L-Methionine" source="-750" target="-550">
    <att type="string" name="CELLDESIGNER_EDGE_TYPE" value="RIGHT"/>
    <att type="string" name="canonicalName" value="R02821STATE_TRANSITION (RIGHT) L-Methionine"/>
    <att type="string" name="interaction" value="RIGHT"/>
    <graphics width="1" fill="#000000"/>
  </edge>
  <edge label="R00177STATE_TRANSITION (RIGHT) S-Adenosyl-L-methionine" source="-749" target="-554">
    <att type="string" name="CELLDESIGNER_EDGE_TYPE" value="RIGHT"/>
    <att type="string" name="canonicalName" value="R00177STATE_TRANSITION (RIGHT) S-Adenosyl-L-methionine"/>
    <att type="string" name="interaction" value="RIGHT"/>
    <graphics width="1" fill="#000000"/>
  </edge>
  <edge label="R04405STATE_TRANSITION (RIGHT) L-Methionine" source="-748" target="-550">
    <att type="string" name="CELLDESIGNER_EDGE_TYPE" value="RIGHT"/>
    <att type="string" name="canonicalName" value="R04405STATE_TRANSITION (RIGHT) L-Methionine"/>
    <att type="string" name="interaction" value="RIGHT"/>
    <graphics width="1" fill="#000000"/>
  </edge>
  <edge label="R03940STATE_TRANSITION (RIGHT) N-Formylmethionyl-tRNA" source="-747" target="-549">
    <att type="string" name="CELLDESIGNER_EDGE_TYPE" value="RIGHT"/>
    <att type="string" name="canonicalName" value="R03940STATE_TRANSITION (RIGHT) N-Formylmethionyl-tRNA"/>
    <att type="string" name="interaction" value="RIGHT"/>
    <graphics width="1" fill="#000000"/>
  </edge>
  <edge label="R07363STATE_TRANSITION (pp) 3-(Methylthio)propionic_acid" source="-746" target="-548">
    <att type="string" name="CELLDESIGNER_EDGE_TYPE" value="RIGHT"/>
    <att type="string" name="canonicalName" value="R07363STATE_TRANSITION (pp) 3-(Methylthio)propionic_acid"/>
    <att type="string" name="interaction" value="RIGHT"/>
    <graphics width="1" fill="#000000"/>
  </edge>
  <edge label="R01287STATE_TRANSITION (RIGHT) L-Homocysteine" source="-745" target="-553">
    <att type="string" name="CELLDESIGNER_EDGE_TYPE" value="RIGHT"/>
    <att type="string" name="canonicalName" value="R01287STATE_TRANSITION (RIGHT) L-Homocysteine"/>
    <att type="string" name="interaction" value="RIGHT"/>
    <graphics width="1" fill="#000000"/>
  </edge>
  <edge label="R00178STATE_TRANSITION (RIGHT) S-Adenosylmethioninamine" source="-744" target="-556">
    <att type="string" name="CELLDESIGNER_EDGE_TYPE" value="RIGHT"/>
    <att type="string" name="canonicalName" value="R00178STATE_TRANSITION (RIGHT) S-Adenosylmethioninamine"/>
    <att type="string" name="interaction" value="RIGHT"/>
    <graphics width="1" fill="#000000"/>
  </edge>
  <edge label="R03260STATE_TRANSITION (RIGHT) L-Cystathionine" source="-743" target="-545">
    <att type="string" name="CELLDESIGNER_EDGE_TYPE" value="RIGHT"/>
    <att type="string" name="canonicalName" value="R03260STATE_TRANSITION (RIGHT) L-Cystathionine"/>
    <att type="string" name="interaction" value="RIGHT"/>
    <graphics width="1" fill="#000000"/>
  </edge>
  <edge label="R07364STATE_TRANSITION (RIGHT) 4-Methylthio-2-oxobutanoic_acid" source="-742" target="-544">
    <att type="string" name="CELLDESIGNER_EDGE_TYPE" value="RIGHT"/>
    <att type="string" name="canonicalName" value="R07364STATE_TRANSITION (RIGHT) 4-Methylthio-2-oxobutanoic_acid"/>
    <att type="string" name="interaction" value="RIGHT"/>
    <graphics width="1" fill="#000000"/>
  </edge>
  <edge label="R01286STATE_TRANSITION (RIGHT) L-Homocysteine" source="-741" target="-553">
    <att type="string" name="CELLDESIGNER_EDGE_TYPE" value="RIGHT"/>
    <att type="string" name="canonicalName" value="R01286STATE_TRANSITION (RIGHT) L-Homocysteine"/>
    <att type="string" name="interaction" value="RIGHT"/>
    <graphics width="1" fill="#000000"/>
  </edge>
  <edge label="R03217 (RIGHT) O-Acetyl-L-homoserine" source="-740" target="-557">
    <att type="string" name="CELLDESIGNER_EDGE_TYPE" value="RIGHT"/>
    <att type="string" name="canonicalName" value="R03217 (RIGHT) O-Acetyl-L-homoserine"/>
    <att type="string" name="interaction" value="RIGHT"/>
    <graphics width="1" fill="#000000"/>
  </edge>
  <edge label="R00999 (RIGHT) 2-Oxobutanoate" source="-739" target="-558">
    <att type="string" name="CELLDESIGNER_EDGE_TYPE" value="RIGHT"/>
    <att type="string" name="canonicalName" value="R00999 (RIGHT) 2-Oxobutanoate"/>
    <att type="string" name="interaction" value="RIGHT"/>
    <graphics width="1" fill="#000000"/>
  </edge>
  <edge label="R00650STATE_TRANSITION (RIGHT) L-Methionine" source="-738" target="-550">
    <att type="string" name="CELLDESIGNER_EDGE_TYPE" value="RIGHT"/>
    <att type="string" name="canonicalName" value="R00650STATE_TRANSITION (RIGHT) L-Methionine"/>
    <att type="string" name="interaction" value="RIGHT"/>
    <graphics width="1" fill="#000000"/>
  </edge>
  <edge label="R07396STATE_TRANSITION (RIGHT) L-Methionine" source="-737" target="-550">
    <att type="string" name="CELLDESIGNER_EDGE_TYPE" value="RIGHT"/>
    <att type="string" name="canonicalName" value="R07396STATE_TRANSITION (RIGHT) L-Methionine"/>
    <att type="string" name="interaction" value="RIGHT"/>
    <graphics width="1" fill="#000000"/>
  </edge>
  <edge label="R01288 (RIGHT) L-Homocysteine" source="-736" target="-553">
    <att type="string" name="CELLDESIGNER_EDGE_TYPE" value="RIGHT"/>
    <att type="string" name="canonicalName" value="R01288 (RIGHT) L-Homocysteine"/>
    <att type="string" name="interaction" value="RIGHT"/>
    <graphics width="1" fill="#000000"/>
  </edge>
  <edge label="Thiopurine (LEFT) re90119STATE_TRANSITION" source="-734" target="-774">
    <att type="string" name="CELLDESIGNER_EDGE_TYPE" value="LEFT"/>
    <att type="string" name="canonicalName" value="Thiopurine (LEFT) re90119STATE_TRANSITION"/>
    <att type="string" name="interaction" value="LEFT"/>
    <graphics width="1" fill="#000000"/>
  </edge>
  <edge label="m7G(5&apos;)pppAm (pp) re90118STATE_TRANSITION" source="-732" target="-773">
    <att type="string" name="CELLDESIGNER_EDGE_TYPE" value="LEFT"/>
    <att type="string" name="canonicalName" value="m7G(5&apos;)pppAm (pp) re90118STATE_TRANSITION"/>
    <att type="string" name="interaction" value="LEFT"/>
    <graphics width="1" fill="#000000"/>
  </edge>
  <edge label="G(5&apos;)pppR-RNA (pp) re90117STATE_TRANSITION" source="-730" target="-772">
    <att type="string" name="CELLDESIGNER_EDGE_TYPE" value="LEFT"/>
    <att type="string" name="canonicalName" value="G(5&apos;)pppR-RNA (pp) re90117STATE_TRANSITION"/>
    <att type="string" name="interaction" value="LEFT"/>
    <graphics width="1" fill="#000000"/>
  </edge>
  <edge label="thiopurine S-methyltransferase (CATALYSIS) re90119STATE_TRANSITION" source="-729" target="-774">
    <att type="string" name="CELLDESIGNER_EDGE_TYPE" value="CATALYSIS"/>
    <att type="string" name="canonicalName" value="thiopurine S-methyltransferase (CATALYSIS) re90119STATE_TRANSITION"/>
    <att type="string" name="interaction" value="CATALYSIS"/>
    <graphics width="1" fill="#0000ff"/>
  </edge>
  <edge label="mRNA (2&apos;-O-methyladenosine-N6-)-methyltransferase (pp) re90118STATE_TRANSITION" source="-728" target="-773">
    <att type="string" name="CELLDESIGNER_EDGE_TYPE" value="CATALYSIS"/>
    <att type="string" name="canonicalName" value="mRNA (2&apos;-O-methyladenosine-N6-)-methyltransferase (pp) re90118STATE_TRANSITION"/>
    <att type="string" name="interaction" value="CATALYSIS"/>
    <graphics width="1" fill="#0000ff"/>
  </edge>
  <edge label="mRNA (guanine-N7-)-methyltransferase (pp) re90117STATE_TRANSITION" source="-727" target="-772">
    <att type="string" name="CELLDESIGNER_EDGE_TYPE" value="CATALYSIS"/>
    <att type="string" name="canonicalName" value="mRNA (guanine-N7-)-methyltransferase (pp) re90117STATE_TRANSITION"/>
    <att type="string" name="interaction" value="CATALYSIS"/>
    <graphics width="1" fill="#0000ff"/>
  </edge>
  <edge label="rGSVIVP00034749001 (pp) thiopurine S-methyltransferase" source="-726" target="-729">
    <att type="string" name="CELLDESIGNER_EDGE_TYPE" value="TRANSLATION"/>
    <att type="string" name="canonicalName" value="re90115TRANSLATION"/>
    <att type="string" name="CELLDESIGNER_NODE_TYPE" value="TRANSLATION"/>
    <att type="string" name="interaction" value="pp"/>
    <att type="string" name="CELLDESIGNER_REACTION" value="re90115TRANSLATION"/>
    <graphics width="1" fill="#00ffcc"/>
  </edge>
  <edge label="rGSVIVP00015642001 (pp) mRNA (2&apos;-O-methyladenosine-N6-)-methyltransferase" source="-725" target="-728">
    <att type="string" name="CELLDESIGNER_EDGE_TYPE" value="TRANSLATION"/>
    <att type="string" name="canonicalName" value="re90114TRANSLATION"/>
    <att type="string" name="CELLDESIGNER_NODE_TYPE" value="TRANSLATION"/>
    <att type="string" name="interaction" value="pp"/>
    <att type="string" name="CELLDESIGNER_REACTION" value="re90114TRANSLATION"/>
    <graphics width="1" fill="#00ffcc"/>
  </edge>
  <edge label="rGSVIVP00000538001 (pp) mRNA (2&apos;-O-methyladenosine-N6-)-methyltransferase" source="-724" target="-728">
    <att type="string" name="CELLDESIGNER_EDGE_TYPE" value="TRANSLATION"/>
    <att type="string" name="canonicalName" value="re90113TRANSLATION"/>
    <att type="string" name="CELLDESIGNER_NODE_TYPE" value="TRANSLATION"/>
    <att type="string" name="interaction" value="pp"/>
    <att type="string" name="CELLDESIGNER_REACTION" value="re90113TRANSLATION"/>
    <graphics width="1" fill="#00ffcc"/>
  </edge>
  <edge label="rGSVIVP00024614001 (pp) tRNA (5-methylaminomethyl-2-thiouridylate)-methyltransferase" source="-723" target="-705">
    <att type="string" name="CELLDESIGNER_EDGE_TYPE" value="TRANSLATION"/>
    <att type="string" name="canonicalName" value="re90129TRANSLATION"/>
    <att type="string" name="CELLDESIGNER_NODE_TYPE" value="TRANSLATION"/>
    <att type="string" name="interaction" value="pp"/>
    <att type="string" name="CELLDESIGNER_REACTION" value="re90129TRANSLATION"/>
    <graphics width="1" fill="#00ffcc"/>
  </edge>
  <edge label="rGSVIVP00027468001 (pp) mRNA (guanine-N7-)-methyltransferase" source="-722" target="-727">
    <att type="string" name="CELLDESIGNER_EDGE_TYPE" value="TRANSLATION"/>
    <att type="string" name="canonicalName" value="re90111TRANSLATION"/>
    <att type="string" name="CELLDESIGNER_NODE_TYPE" value="TRANSLATION"/>
    <att type="string" name="interaction" value="pp"/>
    <att type="string" name="CELLDESIGNER_REACTION" value="re90111TRANSLATION"/>
    <graphics width="1" fill="#00ffcc"/>
  </edge>
  <edge label="rGSVIVP00021459001 (pp) mRNA (guanine-N7-)-methyltransferase" source="-721" target="-727">
    <att type="string" name="CELLDESIGNER_EDGE_TYPE" value="TRANSLATION"/>
    <att type="string" name="canonicalName" value="re90109TRANSLATION"/>
    <att type="string" name="CELLDESIGNER_NODE_TYPE" value="TRANSLATION"/>
    <att type="string" name="interaction" value="pp"/>
    <att type="string" name="CELLDESIGNER_REACTION" value="re90109TRANSLATION"/>
    <graphics width="1" fill="#00ffcc"/>
  </edge>
  <edge label="rGSVIVP00010810001 (pp) mRNA (guanine-N7-)-methyltransferase" source="-720" target="-727">
    <att type="string" name="CELLDESIGNER_EDGE_TYPE" value="TRANSLATION"/>
    <att type="string" name="canonicalName" value="re90110TRANSLATION"/>
    <att type="string" name="CELLDESIGNER_NODE_TYPE" value="TRANSLATION"/>
    <att type="string" name="interaction" value="pp"/>
    <att type="string" name="CELLDESIGNER_REACTION" value="re90110TRANSLATION"/>
    <graphics width="1" fill="#00ffcc"/>
  </edge>
  <edge label="rGSVIVP00000246001 (pp) protein-S-isoprenylcysteine O-methyltransferase" source="-719" target="-689">
    <att type="string" name="CELLDESIGNER_EDGE_TYPE" value="TRANSLATION"/>
    <att type="string" name="canonicalName" value="re90120TRANSLATION"/>
    <att type="string" name="CELLDESIGNER_NODE_TYPE" value="TRANSLATION"/>
    <att type="string" name="interaction" value="pp"/>
    <att type="string" name="CELLDESIGNER_REACTION" value="re90120TRANSLATION"/>
    <graphics width="1" fill="#00ffcc"/>
  </edge>
  <edge label="rGSVIVP00022341001 (pp) methionyl-tRNA_formyltransferase" source="-718" target="-539">
    <att type="string" name="CELLDESIGNER_EDGE_TYPE" value="TRANSLATION"/>
    <att type="string" name="canonicalName" value="re90095TRANSLATION"/>
    <att type="string" name="CELLDESIGNER_NODE_TYPE" value="TRANSLATION"/>
    <att type="string" name="interaction" value="pp"/>
    <att type="string" name="CELLDESIGNER_REACTION" value="re90095TRANSLATION"/>
    <graphics width="1" fill="#00ffcc"/>
  </edge>
  <edge label="diphthine synthase (CATALYSIS) re90086STATE_TRANSITION" source="-717" target="-767">
    <att type="string" name="CELLDESIGNER_EDGE_TYPE" value="CATALYSIS"/>
    <att type="string" name="canonicalName" value="diphthine synthase (CATALYSIS) re90086STATE_TRANSITION"/>
    <att type="string" name="interaction" value="CATALYSIS"/>
    <graphics width="1" fill="#0000ff"/>
  </edge>
  <edge label="2-(3-Carboxy-3-aminopropyl)-L-histidine (pp) re90086STATE_TRANSITION" source="-716" target="-767">
    <att type="string" name="CELLDESIGNER_EDGE_TYPE" value="LEFT"/>
    <att type="string" name="canonicalName" value="2-(3-Carboxy-3-aminopropyl)-L-histidine (pp) re90086STATE_TRANSITION"/>
    <att type="string" name="interaction" value="LEFT"/>
    <graphics width="1" fill="#000000"/>
  </edge>
  <edge label="protein-L-isoaspartate(D-aspartate) O-methyltransferase (pp) re90083STATE_TRANSITION" source="-714" target="-766">
    <att type="string" name="CELLDESIGNER_EDGE_TYPE" value="CATALYSIS"/>
    <att type="string" name="canonicalName" value="protein-L-isoaspartate(D-aspartate) O-methyltransferase (pp) re90083STATE_TRANSITION"/>
    <att type="string" name="interaction" value="CATALYSIS"/>
    <graphics width="1" fill="#0000ff"/>
  </edge>
  <edge label="Protein L-isoaspartate (LEFT) re90083STATE_TRANSITION" source="-713" target="-766">
    <att type="string" name="CELLDESIGNER_EDGE_TYPE" value="LEFT"/>
    <att type="string" name="canonicalName" value="Protein L-isoaspartate (LEFT) re90083STATE_TRANSITION"/>
    <att type="string" name="interaction" value="LEFT"/>
    <graphics width="1" fill="#000000"/>
  </edge>
  <edge label="cyclopropane-fatty-acyl-phospholipid synthase (CATALYSIS) re90076STATE_TRANSITION" source="-711" target="-765">
    <att type="string" name="CELLDESIGNER_EDGE_TYPE" value="CATALYSIS"/>
    <att type="string" name="canonicalName" value="cyclopropane-fatty-acyl-phospholipid synthase (CATALYSIS) re90076STATE_TRANSITION"/>
    <att type="string" name="interaction" value="CATALYSIS"/>
    <graphics width="1" fill="#0000ff"/>
  </edge>
  <edge label="Phospholipid olefinic fatty acid (LEFT) re90076STATE_TRANSITION" source="-710" target="-765">
    <att type="string" name="CELLDESIGNER_EDGE_TYPE" value="LEFT"/>
    <att type="string" name="canonicalName" value="Phospholipid olefinic fatty acid (LEFT) re90076STATE_TRANSITION"/>
    <att type="string" name="interaction" value="LEFT"/>
    <graphics width="1" fill="#000000"/>
  </edge>
  <edge label="site-specific DNA-methyltransferase (adenine-specific) (pp) re90069STATE_TRANSITION" source="-708" target="-764">
    <att type="string" name="CELLDESIGNER_EDGE_TYPE" value="CATALYSIS"/>
    <att type="string" name="canonicalName" value="site-specific DNA-methyltransferase (adenine-specific) (pp) re90069STATE_TRANSITION"/>
    <att type="string" name="interaction" value="CATALYSIS"/>
    <graphics width="1" fill="#0000ff"/>
  </edge>
  <edge label="DNA adenine (LEFT) re90069STATE_TRANSITION" source="-707" target="-764">
    <att type="string" name="CELLDESIGNER_EDGE_TYPE" value="LEFT"/>
    <att type="string" name="canonicalName" value="DNA adenine (LEFT) re90069STATE_TRANSITION"/>
    <att type="string" name="interaction" value="LEFT"/>
    <graphics width="1" fill="#000000"/>
  </edge>
  <edge label="tRNA (5-methylaminomethyl-2-thiouridylate)-methyltransferase (pp) re90067STATE_TRANSITION" source="-705" target="-763">
    <att type="string" name="CELLDESIGNER_EDGE_TYPE" value="CATALYSIS"/>
    <att type="string" name="canonicalName" value="tRNA (5-methylaminomethyl-2-thiouridylate)-methyltransferase (pp) re90067STATE_TRANSITION"/>
    <att type="string" name="interaction" value="CATALYSIS"/>
    <graphics width="1" fill="#0000ff"/>
  </edge>
  <edge label="tRNA (guanine-N7-)-methyltransferase (pp) re90065STATE_TRANSITION" source="-703" target="-762">
    <att type="string" name="CELLDESIGNER_EDGE_TYPE" value="CATALYSIS"/>
    <att type="string" name="canonicalName" value="tRNA (guanine-N7-)-methyltransferase (pp) re90065STATE_TRANSITION"/>
    <att type="string" name="interaction" value="CATALYSIS"/>
    <graphics width="1" fill="#0000ff"/>
  </edge>
  <edge label="tRNA (guanine-N2-)-methyltransferase (pp) re90057STATE_TRANSITION" source="-701" target="-761">
    <att type="string" name="CELLDESIGNER_EDGE_TYPE" value="CATALYSIS"/>
    <att type="string" name="canonicalName" value="tRNA (guanine-N2-)-methyltransferase (pp) re90057STATE_TRANSITION"/>
    <att type="string" name="interaction" value="CATALYSIS"/>
    <graphics width="1" fill="#0000ff"/>
  </edge>
  <edge label="tRNA (guanine-N1-)-methyltransferase (pp) re90053STATE_TRANSITION" source="-699" target="-760">
    <att type="string" name="CELLDESIGNER_EDGE_TYPE" value="CATALYSIS"/>
    <att type="string" name="canonicalName" value="tRNA (guanine-N1-)-methyltransferase (pp) re90053STATE_TRANSITION"/>
    <att type="string" name="interaction" value="CATALYSIS"/>
    <graphics width="1" fill="#0000ff"/>
  </edge>
  <edge label="tRNA (LEFT) re90067STATE_TRANSITION" source="-698" target="-763">
    <att type="string" name="CELLDESIGNER_EDGE_TYPE" value="LEFT"/>
    <att type="string" name="canonicalName" value="tRNA (LEFT) re90067STATE_TRANSITION"/>
    <att type="string" name="interaction" value="LEFT"/>
    <graphics width="1" fill="#000000"/>
  </edge>
  <edge label="tRNA (LEFT) re90065STATE_TRANSITION" source="-698" target="-762">
    <att type="string" name="CELLDESIGNER_EDGE_TYPE" value="LEFT"/>
    <att type="string" name="canonicalName" value="tRNA (LEFT) re90065STATE_TRANSITION"/>
    <att type="string" name="interaction" value="LEFT"/>
    <graphics width="1" fill="#000000"/>
  </edge>
  <edge label="tRNA (LEFT) re90057STATE_TRANSITION" source="-698" target="-761">
    <att type="string" name="CELLDESIGNER_EDGE_TYPE" value="LEFT"/>
    <att type="string" name="canonicalName" value="tRNA (LEFT) re90057STATE_TRANSITION"/>
    <att type="string" name="interaction" value="LEFT"/>
    <graphics width="1" fill="#000000"/>
  </edge>
  <edge label="tRNA (LEFT) re90053STATE_TRANSITION" source="-698" target="-760">
    <att type="string" name="CELLDESIGNER_EDGE_TYPE" value="LEFT"/>
    <att type="string" name="canonicalName" value="tRNA (LEFT) re90053STATE_TRANSITION"/>
    <att type="string" name="interaction" value="LEFT"/>
    <graphics width="1" fill="#000000"/>
  </edge>
  <edge label="methionine synthase (CATALYSIS) R02821STATE_TRANSITION" source="-696" target="-750">
    <att type="string" name="CELLDESIGNER_EDGE_TYPE" value="CATALYSIS"/>
    <att type="string" name="canonicalName" value="methionine synthase (CATALYSIS) R02821STATE_TRANSITION"/>
    <att type="string" name="interaction" value="CATALYSIS"/>
    <graphics width="1" fill="#0000ff"/>
  </edge>
  <edge label="DMAS (CATALYSIS) re90044STATE_TRANSITION" source="-695" target="-759">
    <att type="string" name="CELLDESIGNER_EDGE_TYPE" value="CATALYSIS"/>
    <att type="string" name="canonicalName" value="DMAS (CATALYSIS) re90044STATE_TRANSITION"/>
    <att type="string" name="interaction" value="CATALYSIS"/>
    <graphics width="1" fill="#0000ff"/>
  </edge>
  <edge label="nicotianamine aminotransferase (CATALYSIS) re90038STATE_TRANSITION" source="-693" target="-758">
    <att type="string" name="CELLDESIGNER_EDGE_TYPE" value="CATALYSIS"/>
    <att type="string" name="canonicalName" value="nicotianamine aminotransferase (CATALYSIS) re90038STATE_TRANSITION"/>
    <att type="string" name="interaction" value="CATALYSIS"/>
    <graphics width="1" fill="#0000ff"/>
  </edge>
  <edge label="2-Oxoglutarate (LEFT) re90038STATE_TRANSITION" source="-692" target="-758">
    <att type="string" name="CELLDESIGNER_EDGE_TYPE" value="LEFT"/>
    <att type="string" name="canonicalName" value="2-Oxoglutarate (LEFT) re90038STATE_TRANSITION"/>
    <att type="string" name="interaction" value="LEFT"/>
    <graphics width="1" fill="#000000"/>
  </edge>
  <edge label="3&apos;&apos;-Deamino-3&apos;&apos;-oxonicotianamine (LEFT) re90044STATE_TRANSITION" source="-690" target="-759">
    <att type="string" name="CELLDESIGNER_EDGE_TYPE" value="LEFT"/>
    <att type="string" name="canonicalName" value="3&apos;&apos;-Deamino-3&apos;&apos;-oxonicotianamine (LEFT) re90044STATE_TRANSITION"/>
    <att type="string" name="interaction" value="LEFT"/>
    <graphics width="1" fill="#000000"/>
  </edge>
  <edge label="protein-S-isoprenylcysteine O-methyltransferase (CATALYSIS) re90089STATE_TRANSITION" source="-689" target="-768">
    <att type="string" name="CELLDESIGNER_EDGE_TYPE" value="CATALYSIS"/>
    <att type="string" name="canonicalName" value="protein-S-isoprenylcysteine O-methyltransferase (CATALYSIS) re90089STATE_TRANSITION"/>
    <att type="string" name="interaction" value="CATALYSIS"/>
    <graphics width="1" fill="#0000ff"/>
  </edge>
  <edge label="Protein C-terminal S-farnesyl-L-cysteine (LEFT) re90089STATE_TRANSITION" source="-687" target="-768">
    <att type="string" name="CELLDESIGNER_EDGE_TYPE" value="LEFT"/>
    <att type="string" name="canonicalName" value="Protein C-terminal S-farnesyl-L-cysteine (LEFT) re90089STATE_TRANSITION"/>
    <att type="string" name="interaction" value="LEFT"/>
    <graphics width="1" fill="#000000"/>
  </edge>
  <edge label="nicotianamine synthase (CATALYSIS) re90014STATE_TRANSITION" source="-686" target="-757">
    <att type="string" name="CELLDESIGNER_EDGE_TYPE" value="CATALYSIS"/>
    <att type="string" name="canonicalName" value="nicotianamine synthase (CATALYSIS) re90014STATE_TRANSITION"/>
    <att type="string" name="interaction" value="CATALYSIS"/>
    <graphics width="1" fill="#0000ff"/>
  </edge>
  <edge label="Nicotianamine (LEFT) re90038STATE_TRANSITION" source="-685" target="-758">
    <att type="string" name="CELLDESIGNER_EDGE_TYPE" value="LEFT"/>
    <att type="string" name="canonicalName" value="Nicotianamine (LEFT) re90038STATE_TRANSITION"/>
    <att type="string" name="interaction" value="LEFT"/>
    <graphics width="1" fill="#000000"/>
  </edge>
  <edge label="5&apos;-Methylthioadenosine (LEFT) R01401STATE_TRANSITION" source="-684" target="-753">
    <att type="string" name="CELLDESIGNER_EDGE_TYPE" value="LEFT"/>
    <att type="string" name="canonicalName" value="5&apos;-Methylthioadenosine (LEFT) R01401STATE_TRANSITION"/>
    <att type="string" name="interaction" value="LEFT"/>
    <graphics width="1" fill="#000000"/>
  </edge>
  <edge label="peptide-methionine (S)-S-oxide reductase (pp) re90013STATE_TRANSITION" source="-683" target="-756">
    <att type="string" name="CELLDESIGNER_EDGE_TYPE" value="CATALYSIS"/>
    <att type="string" name="canonicalName" value="peptide-methionine (S)-S-oxide reductase (pp) re90013STATE_TRANSITION"/>
    <att type="string" name="interaction" value="CATALYSIS"/>
    <graphics width="1" fill="#0000ff"/>
  </edge>
  <edge label="Oxidized thioredoxin (LEFT) re90013STATE_TRANSITION" source="-681" target="-756">
    <att type="string" name="CELLDESIGNER_EDGE_TYPE" value="LEFT"/>
    <att type="string" name="canonicalName" value="Oxidized thioredoxin (LEFT) re90013STATE_TRANSITION"/>
    <att type="string" name="interaction" value="LEFT"/>
    <graphics width="1" fill="#000000"/>
  </edge>
  <edge label="rGSVIVP00014805001 (pp) methionine-tRNA_ligase" source="-679" target="-534">
    <att type="string" name="CELLDESIGNER_EDGE_TYPE" value="TRANSLATION"/>
    <att type="string" name="canonicalName" value="re90020TRANSLATION"/>
    <att type="string" name="CELLDESIGNER_NODE_TYPE" value="TRANSLATION"/>
    <att type="string" name="interaction" value="pp"/>
    <att type="string" name="CELLDESIGNER_REACTION" value="re90020TRANSLATION"/>
    <graphics width="1" fill="#00ffcc"/>
  </edge>
  <edge label="rGSVIVP00018514001 (pp) methionine-tRNA_ligase" source="-678" target="-534">
    <att type="string" name="CELLDESIGNER_EDGE_TYPE" value="TRANSLATION"/>
    <att type="string" name="canonicalName" value="re90130TRANSLATION"/>
    <att type="string" name="CELLDESIGNER_NODE_TYPE" value="TRANSLATION"/>
    <att type="string" name="interaction" value="pp"/>
    <att type="string" name="CELLDESIGNER_REACTION" value="re90130TRANSLATION"/>
    <graphics width="1" fill="#00ffcc"/>
  </edge>
  <edge label="rGSVIVP00008913001 (pp) methionine-tRNA_ligase" source="-677" target="-534">
    <att type="string" name="CELLDESIGNER_EDGE_TYPE" value="TRANSLATION"/>
    <att type="string" name="canonicalName" value="re90018TRANSLATION"/>
    <att type="string" name="CELLDESIGNER_NODE_TYPE" value="TRANSLATION"/>
    <att type="string" name="interaction" value="pp"/>
    <att type="string" name="CELLDESIGNER_REACTION" value="re90018TRANSLATION"/>
    <graphics width="1" fill="#00ffcc"/>
  </edge>
  <edge label="rGSVIVP00029457001 (pp) methionine-tRNA_ligase" source="-676" target="-534">
    <att type="string" name="CELLDESIGNER_EDGE_TYPE" value="TRANSLATION"/>
    <att type="string" name="canonicalName" value="re90017TRANSLATION"/>
    <att type="string" name="CELLDESIGNER_NODE_TYPE" value="TRANSLATION"/>
    <att type="string" name="interaction" value="pp"/>
    <att type="string" name="CELLDESIGNER_REACTION" value="re90017TRANSLATION"/>
    <graphics width="1" fill="#00ffcc"/>
  </edge>
  <edge label="rGSVIVP00015626001 (pp) methionine-tRNA_ligase" source="-675" target="-534">
    <att type="string" name="CELLDESIGNER_EDGE_TYPE" value="TRANSLATION"/>
    <att type="string" name="canonicalName" value="re90016TRANSLATION"/>
    <att type="string" name="CELLDESIGNER_NODE_TYPE" value="TRANSLATION"/>
    <att type="string" name="interaction" value="pp"/>
    <att type="string" name="CELLDESIGNER_REACTION" value="re90016TRANSLATION"/>
    <graphics width="1" fill="#00ffcc"/>
  </edge>
  <edge label="rGSVIVP00029174001 (pp) methionine-tRNA_ligase" source="-674" target="-534">
    <att type="string" name="CELLDESIGNER_EDGE_TYPE" value="TRANSLATION"/>
    <att type="string" name="canonicalName" value="re90015TRANSLATION"/>
    <att type="string" name="CELLDESIGNER_NODE_TYPE" value="TRANSLATION"/>
    <att type="string" name="interaction" value="pp"/>
    <att type="string" name="CELLDESIGNER_REACTION" value="re90015TRANSLATION"/>
    <graphics width="1" fill="#00ffcc"/>
  </edge>
  <edge label="rGSVIVP00035494001 (pp) DNA_(cytosine-5-)-methyltransferase" source="-673" target="-536">
    <att type="string" name="CELLDESIGNER_EDGE_TYPE" value="TRANSLATION"/>
    <att type="string" name="canonicalName" value="re90021TRANSLATION"/>
    <att type="string" name="CELLDESIGNER_NODE_TYPE" value="TRANSLATION"/>
    <att type="string" name="interaction" value="pp"/>
    <att type="string" name="CELLDESIGNER_REACTION" value="re90021TRANSLATION"/>
    <graphics width="1" fill="#00ffcc"/>
  </edge>
  <edge label="rGSVIVP00007082001 (pp) protein-S-isoprenylcysteine O-methyltransferase" source="-672" target="-689">
    <att type="string" name="CELLDESIGNER_EDGE_TYPE" value="TRANSLATION"/>
    <att type="string" name="canonicalName" value="re90092TRANSLATION"/>
    <att type="string" name="CELLDESIGNER_NODE_TYPE" value="TRANSLATION"/>
    <att type="string" name="interaction" value="pp"/>
    <att type="string" name="CELLDESIGNER_REACTION" value="re90092TRANSLATION"/>
    <graphics width="1" fill="#00ffcc"/>
  </edge>
  <edge label="rGSVIVP00000243001 (pp) protein-S-isoprenylcysteine O-methyltransferase" source="-671" target="-689">
    <att type="string" name="CELLDESIGNER_EDGE_TYPE" value="TRANSLATION"/>
    <att type="string" name="canonicalName" value="re90091TRANSLATION"/>
    <att type="string" name="CELLDESIGNER_NODE_TYPE" value="TRANSLATION"/>
    <att type="string" name="interaction" value="pp"/>
    <att type="string" name="CELLDESIGNER_REACTION" value="re90091TRANSLATION"/>
    <graphics width="1" fill="#00ffcc"/>
  </edge>
  <edge label="rGSVIVP00024288001 (pp) protein-S-isoprenylcysteine O-methyltransferase" source="-670" target="-689">
    <att type="string" name="CELLDESIGNER_EDGE_TYPE" value="TRANSLATION"/>
    <att type="string" name="canonicalName" value="re90090TRANSLATION"/>
    <att type="string" name="CELLDESIGNER_NODE_TYPE" value="TRANSLATION"/>
    <att type="string" name="interaction" value="pp"/>
    <att type="string" name="CELLDESIGNER_REACTION" value="re90090TRANSLATION"/>
    <graphics width="1" fill="#00ffcc"/>
  </edge>
  <edge label="rGSVIVP00022236001 (pp) diphthine synthase" source="-669" target="-717">
    <att type="string" name="CELLDESIGNER_EDGE_TYPE" value="TRANSLATION"/>
    <att type="string" name="canonicalName" value="re90088TRANSLATION"/>
    <att type="string" name="CELLDESIGNER_NODE_TYPE" value="TRANSLATION"/>
    <att type="string" name="interaction" value="pp"/>
    <att type="string" name="CELLDESIGNER_REACTION" value="re90088TRANSLATION"/>
    <graphics width="1" fill="#00ffcc"/>
  </edge>
  <edge label="rGSVIVP00014439001 (pp) diphthine synthase" source="-668" target="-717">
    <att type="string" name="CELLDESIGNER_EDGE_TYPE" value="TRANSLATION"/>
    <att type="string" name="canonicalName" value="re90087TRANSLATION"/>
    <att type="string" name="CELLDESIGNER_NODE_TYPE" value="TRANSLATION"/>
    <att type="string" name="interaction" value="pp"/>
    <att type="string" name="CELLDESIGNER_REACTION" value="re90087TRANSLATION"/>
    <graphics width="1" fill="#00ffcc"/>
  </edge>
  <edge label="rCF605453 (pp) protein-L-isoaspartate(D-aspartate) O-methyltransferase" source="-667" target="-714">
    <att type="string" name="CELLDESIGNER_EDGE_TYPE" value="TRANSLATION"/>
    <att type="string" name="canonicalName" value="re90085TRANSLATION"/>
    <att type="string" name="CELLDESIGNER_NODE_TYPE" value="TRANSLATION"/>
    <att type="string" name="interaction" value="pp"/>
    <att type="string" name="CELLDESIGNER_REACTION" value="re90085TRANSLATION"/>
    <graphics width="1" fill="#00ffcc"/>
  </edge>
  <edge label="rGSVIVP00015936001 (pp) protein-L-isoaspartate(D-aspartate) O-methyltransferase" source="-666" target="-714">
    <att type="string" name="CELLDESIGNER_EDGE_TYPE" value="TRANSLATION"/>
    <att type="string" name="canonicalName" value="re90084TRANSLATION"/>
    <att type="string" name="CELLDESIGNER_NODE_TYPE" value="TRANSLATION"/>
    <att type="string" name="interaction" value="pp"/>
    <att type="string" name="CELLDESIGNER_REACTION" value="re90084TRANSLATION"/>
    <graphics width="1" fill="#00ffcc"/>
  </edge>
  <edge label="rGSVIVP00020327001 (pp) cyclopropane-fatty-acyl-phospholipid synthase" source="-665" target="-711">
    <att type="string" name="CELLDESIGNER_EDGE_TYPE" value="TRANSLATION"/>
    <att type="string" name="canonicalName" value="re90082TRANSLATION"/>
    <att type="string" name="CELLDESIGNER_NODE_TYPE" value="TRANSLATION"/>
    <att type="string" name="interaction" value="pp"/>
    <att type="string" name="CELLDESIGNER_REACTION" value="re90082TRANSLATION"/>
    <graphics width="1" fill="#00ffcc"/>
  </edge>
  <edge label="rGSVIVP00032227001 (pp) cyclopropane-fatty-acyl-phospholipid synthase" source="-664" target="-711">
    <att type="string" name="CELLDESIGNER_EDGE_TYPE" value="TRANSLATION"/>
    <att type="string" name="canonicalName" value="re90081TRANSLATION"/>
    <att type="string" name="CELLDESIGNER_NODE_TYPE" value="TRANSLATION"/>
    <att type="string" name="interaction" value="pp"/>
    <att type="string" name="CELLDESIGNER_REACTION" value="re90081TRANSLATION"/>
    <graphics width="1" fill="#00ffcc"/>
  </edge>
  <edge label="rGSVIVP00020325001 (pp) cyclopropane-fatty-acyl-phospholipid synthase" source="-663" target="-711">
    <att type="string" name="CELLDESIGNER_EDGE_TYPE" value="TRANSLATION"/>
    <att type="string" name="canonicalName" value="re90080TRANSLATION"/>
    <att type="string" name="CELLDESIGNER_NODE_TYPE" value="TRANSLATION"/>
    <att type="string" name="interaction" value="pp"/>
    <att type="string" name="CELLDESIGNER_REACTION" value="re90080TRANSLATION"/>
    <graphics width="1" fill="#00ffcc"/>
  </edge>
  <edge label="rGSVIVP00020324001 (pp) cyclopropane-fatty-acyl-phospholipid synthase" source="-662" target="-711">
    <att type="string" name="CELLDESIGNER_EDGE_TYPE" value="TRANSLATION"/>
    <att type="string" name="canonicalName" value="re90079TRANSLATION"/>
    <att type="string" name="CELLDESIGNER_NODE_TYPE" value="TRANSLATION"/>
    <att type="string" name="interaction" value="pp"/>
    <att type="string" name="CELLDESIGNER_REACTION" value="re90079TRANSLATION"/>
    <graphics width="1" fill="#00ffcc"/>
  </edge>
  <edge label="rGSVIVP00011162001 (pp) cyclopropane-fatty-acyl-phospholipid synthase" source="-661" target="-711">
    <att type="string" name="CELLDESIGNER_EDGE_TYPE" value="TRANSLATION"/>
    <att type="string" name="canonicalName" value="re90078TRANSLATION"/>
    <att type="string" name="CELLDESIGNER_NODE_TYPE" value="TRANSLATION"/>
    <att type="string" name="interaction" value="pp"/>
    <att type="string" name="CELLDESIGNER_REACTION" value="re90078TRANSLATION"/>
    <graphics width="1" fill="#00ffcc"/>
  </edge>
  <edge label="rGSVIVP00020323001 (pp) cyclopropane-fatty-acyl-phospholipid synthase" source="-660" target="-711">
    <att type="string" name="CELLDESIGNER_EDGE_TYPE" value="TRANSLATION"/>
    <att type="string" name="canonicalName" value="re90077TRANSLATION"/>
    <att type="string" name="CELLDESIGNER_NODE_TYPE" value="TRANSLATION"/>
    <att type="string" name="interaction" value="pp"/>
    <att type="string" name="CELLDESIGNER_REACTION" value="re90077TRANSLATION"/>
    <graphics width="1" fill="#00ffcc"/>
  </edge>
  <edge label="rGSVIVP00027088001 (pp) site-specific DNA-methyltransferase (adenine-specific)" source="-659" target="-708">
    <att type="string" name="CELLDESIGNER_EDGE_TYPE" value="TRANSLATION"/>
    <att type="string" name="canonicalName" value="re90075TRANSLATION"/>
    <att type="string" name="CELLDESIGNER_NODE_TYPE" value="TRANSLATION"/>
    <att type="string" name="interaction" value="pp"/>
    <att type="string" name="CELLDESIGNER_REACTION" value="re90075TRANSLATION"/>
    <graphics width="1" fill="#00ffcc"/>
  </edge>
  <edge label="rGSVIVP00020409001 (pp) site-specific DNA-methyltransferase (adenine-specific)" source="-658" target="-708">
    <att type="string" name="CELLDESIGNER_EDGE_TYPE" value="TRANSLATION"/>
    <att type="string" name="canonicalName" value="re90074TRANSLATION"/>
    <att type="string" name="CELLDESIGNER_NODE_TYPE" value="TRANSLATION"/>
    <att type="string" name="interaction" value="pp"/>
    <att type="string" name="CELLDESIGNER_REACTION" value="re90074TRANSLATION"/>
    <graphics width="1" fill="#00ffcc"/>
  </edge>
  <edge label="rGSVIVP00006134001 (pp) site-specific DNA-methyltransferase (adenine-specific)" source="-657" target="-708">
    <att type="string" name="CELLDESIGNER_EDGE_TYPE" value="TRANSLATION"/>
    <att type="string" name="canonicalName" value="re90073TRANSLATION"/>
    <att type="string" name="CELLDESIGNER_NODE_TYPE" value="TRANSLATION"/>
    <att type="string" name="interaction" value="pp"/>
    <att type="string" name="CELLDESIGNER_REACTION" value="re90073TRANSLATION"/>
    <graphics width="1" fill="#00ffcc"/>
  </edge>
  <edge label="rGSVIVP00006137001 (pp) site-specific DNA-methyltransferase (adenine-specific)" source="-656" target="-708">
    <att type="string" name="CELLDESIGNER_EDGE_TYPE" value="TRANSLATION"/>
    <att type="string" name="canonicalName" value="re90072TRANSLATION"/>
    <att type="string" name="CELLDESIGNER_NODE_TYPE" value="TRANSLATION"/>
    <att type="string" name="interaction" value="pp"/>
    <att type="string" name="CELLDESIGNER_REACTION" value="re90072TRANSLATION"/>
    <graphics width="1" fill="#00ffcc"/>
  </edge>
  <edge label="rTC62938 (pp) tRNA (5-methylaminomethyl-2-thiouridylate)-methyltransferase" source="-655" target="-705">
    <att type="string" name="CELLDESIGNER_EDGE_TYPE" value="TRANSLATION"/>
    <att type="string" name="canonicalName" value="re90068TRANSLATION"/>
    <att type="string" name="CELLDESIGNER_NODE_TYPE" value="TRANSLATION"/>
    <att type="string" name="interaction" value="pp"/>
    <att type="string" name="CELLDESIGNER_REACTION" value="re90068TRANSLATION"/>
    <graphics width="1" fill="#00ffcc"/>
  </edge>
  <edge label="rGSVIVP00023235001 (pp) tRNA (guanine-N7-)-methyltransferase" source="-654" target="-703">
    <att type="string" name="CELLDESIGNER_EDGE_TYPE" value="TRANSLATION"/>
    <att type="string" name="canonicalName" value="re90066TRANSLATION"/>
    <att type="string" name="CELLDESIGNER_NODE_TYPE" value="TRANSLATION"/>
    <att type="string" name="interaction" value="pp"/>
    <att type="string" name="CELLDESIGNER_REACTION" value="re90066TRANSLATION"/>
    <graphics width="1" fill="#00ffcc"/>
  </edge>
  <edge label="rGSVIVP00038073001 (pp) tRNA (guanine-N2-)-methyltransferase" source="-653" target="-701">
    <att type="string" name="CELLDESIGNER_EDGE_TYPE" value="TRANSLATION"/>
    <att type="string" name="canonicalName" value="re90064TRANSLATION"/>
    <att type="string" name="CELLDESIGNER_NODE_TYPE" value="TRANSLATION"/>
    <att type="string" name="interaction" value="pp"/>
    <att type="string" name="CELLDESIGNER_REACTION" value="re90064TRANSLATION"/>
    <graphics width="1" fill="#00ffcc"/>
  </edge>
  <edge label="rGSVIVP00029422001 (pp) tRNA (guanine-N2-)-methyltransferase" source="-652" target="-701">
    <att type="string" name="CELLDESIGNER_EDGE_TYPE" value="TRANSLATION"/>
    <att type="string" name="canonicalName" value="re90063TRANSLATION"/>
    <att type="string" name="CELLDESIGNER_NODE_TYPE" value="TRANSLATION"/>
    <att type="string" name="interaction" value="pp"/>
    <att type="string" name="CELLDESIGNER_REACTION" value="re90063TRANSLATION"/>
    <graphics width="1" fill="#00ffcc"/>
  </edge>
  <edge label="rGSVIVP00007160001 (pp) tRNA (guanine-N2-)-methyltransferase" source="-651" target="-701">
    <att type="string" name="CELLDESIGNER_EDGE_TYPE" value="TRANSLATION"/>
    <att type="string" name="canonicalName" value="re90062TRANSLATION"/>
    <att type="string" name="CELLDESIGNER_NODE_TYPE" value="TRANSLATION"/>
    <att type="string" name="interaction" value="pp"/>
    <att type="string" name="CELLDESIGNER_REACTION" value="re90062TRANSLATION"/>
    <graphics width="1" fill="#00ffcc"/>
  </edge>
  <edge label="rGSVIVP00022325001 (pp) tRNA (guanine-N2-)-methyltransferase" source="-650" target="-701">
    <att type="string" name="CELLDESIGNER_EDGE_TYPE" value="TRANSLATION"/>
    <att type="string" name="canonicalName" value="re90061TRANSLATION"/>
    <att type="string" name="CELLDESIGNER_NODE_TYPE" value="TRANSLATION"/>
    <att type="string" name="interaction" value="pp"/>
    <att type="string" name="CELLDESIGNER_REACTION" value="re90061TRANSLATION"/>
    <graphics width="1" fill="#00ffcc"/>
  </edge>
  <edge label="rGSVIVP00025665001 (pp) tRNA (guanine-N2-)-methyltransferase" source="-649" target="-701">
    <att type="string" name="CELLDESIGNER_EDGE_TYPE" value="TRANSLATION"/>
    <att type="string" name="canonicalName" value="re90060TRANSLATION"/>
    <att type="string" name="CELLDESIGNER_NODE_TYPE" value="TRANSLATION"/>
    <att type="string" name="interaction" value="pp"/>
    <att type="string" name="CELLDESIGNER_REACTION" value="re90060TRANSLATION"/>
    <graphics width="1" fill="#00ffcc"/>
  </edge>
  <edge label="rGSVIVP00013051001 (pp) tRNA (guanine-N2-)-methyltransferase" source="-648" target="-701">
    <att type="string" name="CELLDESIGNER_EDGE_TYPE" value="TRANSLATION"/>
    <att type="string" name="canonicalName" value="re90059TRANSLATION"/>
    <att type="string" name="CELLDESIGNER_NODE_TYPE" value="TRANSLATION"/>
    <att type="string" name="interaction" value="pp"/>
    <att type="string" name="CELLDESIGNER_REACTION" value="re90059TRANSLATION"/>
    <graphics width="1" fill="#00ffcc"/>
  </edge>
  <edge label="rGSVIVP00033014001 (pp) tRNA (guanine-N2-)-methyltransferase" source="-647" target="-701">
    <att type="string" name="CELLDESIGNER_EDGE_TYPE" value="TRANSLATION"/>
    <att type="string" name="canonicalName" value="re90058TRANSLATION"/>
    <att type="string" name="CELLDESIGNER_NODE_TYPE" value="TRANSLATION"/>
    <att type="string" name="interaction" value="pp"/>
    <att type="string" name="CELLDESIGNER_REACTION" value="re90058TRANSLATION"/>
    <graphics width="1" fill="#00ffcc"/>
  </edge>
  <edge label="rGSVIVP00032354001 (pp) tRNA (guanine-N1-)-methyltransferase" source="-646" target="-699">
    <att type="string" name="CELLDESIGNER_EDGE_TYPE" value="TRANSLATION"/>
    <att type="string" name="canonicalName" value="re90054TRANSLATION"/>
    <att type="string" name="CELLDESIGNER_NODE_TYPE" value="TRANSLATION"/>
    <att type="string" name="interaction" value="pp"/>
    <att type="string" name="CELLDESIGNER_REACTION" value="re90054TRANSLATION"/>
    <graphics width="1" fill="#00ffcc"/>
  </edge>
  <edge label="rGSVIVP00022964001 (pp) tRNA (guanine-N1-)-methyltransferase" source="-645" target="-699">
    <att type="string" name="CELLDESIGNER_EDGE_TYPE" value="TRANSLATION"/>
    <att type="string" name="canonicalName" value="re90055TRANSLATION"/>
    <att type="string" name="CELLDESIGNER_NODE_TYPE" value="TRANSLATION"/>
    <att type="string" name="interaction" value="pp"/>
    <att type="string" name="CELLDESIGNER_REACTION" value="re90055TRANSLATION"/>
    <graphics width="1" fill="#00ffcc"/>
  </edge>
  <edge label="rGSVIVP00010957001 (pp) tRNA (guanine-N1-)-methyltransferase" source="-644" target="-699">
    <att type="string" name="CELLDESIGNER_EDGE_TYPE" value="TRANSLATION"/>
    <att type="string" name="canonicalName" value="re90056TRANSLATION"/>
    <att type="string" name="CELLDESIGNER_NODE_TYPE" value="TRANSLATION"/>
    <att type="string" name="interaction" value="pp"/>
    <att type="string" name="CELLDESIGNER_REACTION" value="re90056TRANSLATION"/>
    <graphics width="1" fill="#00ffcc"/>
  </edge>
  <edge label="rGSVIVP00031390001 (pp) nicotianamine synthase" source="-643" target="-686">
    <att type="string" name="CELLDESIGNER_EDGE_TYPE" value="TRANSLATION"/>
    <att type="string" name="canonicalName" value="re90052TRANSLATION"/>
    <att type="string" name="CELLDESIGNER_NODE_TYPE" value="TRANSLATION"/>
    <att type="string" name="interaction" value="pp"/>
    <att type="string" name="CELLDESIGNER_REACTION" value="re90052TRANSLATION"/>
    <graphics width="1" fill="#00ffcc"/>
  </edge>
  <edge label="rGSVIVP00022605001 (pp) nicotianamine synthase" source="-642" target="-686">
    <att type="string" name="CELLDESIGNER_EDGE_TYPE" value="TRANSLATION"/>
    <att type="string" name="canonicalName" value="re90051TRANSLATION"/>
    <att type="string" name="CELLDESIGNER_NODE_TYPE" value="TRANSLATION"/>
    <att type="string" name="interaction" value="pp"/>
    <att type="string" name="CELLDESIGNER_REACTION" value="re90051TRANSLATION"/>
    <graphics width="1" fill="#00ffcc"/>
  </edge>
  <edge label="rGSVIVP00031893001 (pp) methionine synthase" source="-641" target="-696">
    <att type="string" name="CELLDESIGNER_EDGE_TYPE" value="TRANSLATION"/>
    <att type="string" name="canonicalName" value="re90049TRANSLATION"/>
    <att type="string" name="CELLDESIGNER_NODE_TYPE" value="TRANSLATION"/>
    <att type="string" name="interaction" value="pp"/>
    <att type="string" name="CELLDESIGNER_REACTION" value="re90049TRANSLATION"/>
    <graphics width="1" fill="#00ffcc"/>
  </edge>
  <edge label="rGSVIVP00004893001 (pp) methionine synthase" source="-640" target="-696">
    <att type="string" name="CELLDESIGNER_EDGE_TYPE" value="TRANSLATION"/>
    <att type="string" name="canonicalName" value="re90050TRANSLATION"/>
    <att type="string" name="CELLDESIGNER_NODE_TYPE" value="TRANSLATION"/>
    <att type="string" name="interaction" value="pp"/>
    <att type="string" name="CELLDESIGNER_REACTION" value="re90050TRANSLATION"/>
    <graphics width="1" fill="#00ffcc"/>
  </edge>
  <edge label="rGSVIVP00000799001 (pp) methionine_adenosyltransferase" source="-639" target="-533">
    <att type="string" name="CELLDESIGNER_EDGE_TYPE" value="TRANSLATION"/>
    <att type="string" name="canonicalName" value="re90048TRANSLATION"/>
    <att type="string" name="CELLDESIGNER_NODE_TYPE" value="TRANSLATION"/>
    <att type="string" name="interaction" value="pp"/>
    <att type="string" name="CELLDESIGNER_REACTION" value="re90048TRANSLATION"/>
    <graphics width="1" fill="#00ffcc"/>
  </edge>
  <edge label="rGSVIVP00030663001 (pp) DMAS" source="-638" target="-695">
    <att type="string" name="CELLDESIGNER_EDGE_TYPE" value="TRANSLATION"/>
    <att type="string" name="canonicalName" value="re90047TRANSLATION"/>
    <att type="string" name="CELLDESIGNER_NODE_TYPE" value="TRANSLATION"/>
    <att type="string" name="interaction" value="pp"/>
    <att type="string" name="CELLDESIGNER_REACTION" value="re90047TRANSLATION"/>
    <graphics width="1" fill="#00ffcc"/>
  </edge>
  <edge label="rGSVIVP00030665001 (pp) DMAS" source="-637" target="-695">
    <att type="string" name="CELLDESIGNER_EDGE_TYPE" value="TRANSLATION"/>
    <att type="string" name="canonicalName" value="re90046TRANSLATION"/>
    <att type="string" name="CELLDESIGNER_NODE_TYPE" value="TRANSLATION"/>
    <att type="string" name="interaction" value="pp"/>
    <att type="string" name="CELLDESIGNER_REACTION" value="re90046TRANSLATION"/>
    <graphics width="1" fill="#00ffcc"/>
  </edge>
  <edge label="rGSVIVP00030667001 (pp) DMAS" source="-636" target="-695">
    <att type="string" name="CELLDESIGNER_EDGE_TYPE" value="TRANSLATION"/>
    <att type="string" name="canonicalName" value="re90045TRANSLATION"/>
    <att type="string" name="CELLDESIGNER_NODE_TYPE" value="TRANSLATION"/>
    <att type="string" name="interaction" value="pp"/>
    <att type="string" name="CELLDESIGNER_REACTION" value="re90045TRANSLATION"/>
    <graphics width="1" fill="#00ffcc"/>
  </edge>
  <edge label="rGSVIVP00031992001 (pp) nicotianamine aminotransferase" source="-635" target="-693">
    <att type="string" name="CELLDESIGNER_EDGE_TYPE" value="TRANSLATION"/>
    <att type="string" name="canonicalName" value="re90043TRANSLATION"/>
    <att type="string" name="CELLDESIGNER_NODE_TYPE" value="TRANSLATION"/>
    <att type="string" name="interaction" value="pp"/>
    <att type="string" name="CELLDESIGNER_REACTION" value="re90043TRANSLATION"/>
    <graphics width="1" fill="#00ffcc"/>
  </edge>
  <edge label="rGSVIVP00033529001 (pp) nicotianamine aminotransferase" source="-634" target="-693">
    <att type="string" name="CELLDESIGNER_EDGE_TYPE" value="TRANSLATION"/>
    <att type="string" name="canonicalName" value="re90042TRANSLATION"/>
    <att type="string" name="CELLDESIGNER_NODE_TYPE" value="TRANSLATION"/>
    <att type="string" name="interaction" value="pp"/>
    <att type="string" name="CELLDESIGNER_REACTION" value="re90042TRANSLATION"/>
    <graphics width="1" fill="#00ffcc"/>
  </edge>
  <edge label="rGSVIVP00018625001 (pp) nicotianamine aminotransferase" source="-633" target="-693">
    <att type="string" name="CELLDESIGNER_EDGE_TYPE" value="TRANSLATION"/>
    <att type="string" name="canonicalName" value="re90041TRANSLATION"/>
    <att type="string" name="CELLDESIGNER_NODE_TYPE" value="TRANSLATION"/>
    <att type="string" name="interaction" value="pp"/>
    <att type="string" name="CELLDESIGNER_REACTION" value="re90041TRANSLATION"/>
    <graphics width="1" fill="#00ffcc"/>
  </edge>
  <edge label="rGSVIVP00031710001 (pp) nicotianamine aminotransferase" source="-632" target="-693">
    <att type="string" name="CELLDESIGNER_EDGE_TYPE" value="TRANSLATION"/>
    <att type="string" name="canonicalName" value="re90040TRANSLATION"/>
    <att type="string" name="CELLDESIGNER_NODE_TYPE" value="TRANSLATION"/>
    <att type="string" name="interaction" value="pp"/>
    <att type="string" name="CELLDESIGNER_REACTION" value="re90040TRANSLATION"/>
    <graphics width="1" fill="#00ffcc"/>
  </edge>
  <edge label="rGSVIVP00025816001 (pp) nicotianamine aminotransferase" source="-631" target="-693">
    <att type="string" name="CELLDESIGNER_EDGE_TYPE" value="TRANSLATION"/>
    <att type="string" name="canonicalName" value="re90039TRANSLATION"/>
    <att type="string" name="CELLDESIGNER_NODE_TYPE" value="TRANSLATION"/>
    <att type="string" name="interaction" value="pp"/>
    <att type="string" name="CELLDESIGNER_REACTION" value="re90039TRANSLATION"/>
    <graphics width="1" fill="#00ffcc"/>
  </edge>
  <edge label="rGSVIVP00012357001 (pp) peptide-methionine (S)-S-oxide reductase" source="-630" target="-683">
    <att type="string" name="CELLDESIGNER_EDGE_TYPE" value="TRANSLATION"/>
    <att type="string" name="canonicalName" value="re90037TRANSLATION"/>
    <att type="string" name="CELLDESIGNER_NODE_TYPE" value="TRANSLATION"/>
    <att type="string" name="interaction" value="pp"/>
    <att type="string" name="CELLDESIGNER_REACTION" value="re90037TRANSLATION"/>
    <graphics width="1" fill="#00ffcc"/>
  </edge>
  <edge label="rGSVIVP00013717001 (pp) peptide-methionine (S)-S-oxide reductase" source="-629" target="-683">
    <att type="string" name="CELLDESIGNER_EDGE_TYPE" value="TRANSLATION"/>
    <att type="string" name="canonicalName" value="re90036TRANSLATION"/>
    <att type="string" name="CELLDESIGNER_NODE_TYPE" value="TRANSLATION"/>
    <att type="string" name="interaction" value="pp"/>
    <att type="string" name="CELLDESIGNER_REACTION" value="re90036TRANSLATION"/>
    <graphics width="1" fill="#00ffcc"/>
  </edge>
  <edge label="rGSVIVP00038579001 (pp) peptide-methionine (S)-S-oxide reductase" source="-628" target="-683">
    <att type="string" name="CELLDESIGNER_EDGE_TYPE" value="TRANSLATION"/>
    <att type="string" name="canonicalName" value="re90035TRANSLATION"/>
    <att type="string" name="CELLDESIGNER_NODE_TYPE" value="TRANSLATION"/>
    <att type="string" name="interaction" value="pp"/>
    <att type="string" name="CELLDESIGNER_REACTION" value="re90035TRANSLATION"/>
    <graphics width="1" fill="#00ffcc"/>
  </edge>
  <edge label="rGSVIVP00015923001 (pp) peptide-methionine (S)-S-oxide reductase" source="-627" target="-683">
    <att type="string" name="CELLDESIGNER_EDGE_TYPE" value="TRANSLATION"/>
    <att type="string" name="canonicalName" value="re90034TRANSLATION"/>
    <att type="string" name="CELLDESIGNER_NODE_TYPE" value="TRANSLATION"/>
    <att type="string" name="interaction" value="pp"/>
    <att type="string" name="CELLDESIGNER_REACTION" value="re90034TRANSLATION"/>
    <graphics width="1" fill="#00ffcc"/>
  </edge>
  <edge label="rGSVIVP00014205001 (pp) peptide-methionine (S)-S-oxide reductase" source="-626" target="-683">
    <att type="string" name="CELLDESIGNER_EDGE_TYPE" value="TRANSLATION"/>
    <att type="string" name="canonicalName" value="re90033TRANSLATION"/>
    <att type="string" name="CELLDESIGNER_NODE_TYPE" value="TRANSLATION"/>
    <att type="string" name="interaction" value="pp"/>
    <att type="string" name="CELLDESIGNER_REACTION" value="re90033TRANSLATION"/>
    <graphics width="1" fill="#00ffcc"/>
  </edge>
  <edge label="rCA813471 (pp) peptide-methionine (S)-S-oxide reductase" source="-625" target="-683">
    <att type="string" name="CELLDESIGNER_EDGE_TYPE" value="TRANSLATION"/>
    <att type="string" name="canonicalName" value="re90032TRANSLATION"/>
    <att type="string" name="CELLDESIGNER_NODE_TYPE" value="TRANSLATION"/>
    <att type="string" name="interaction" value="pp"/>
    <att type="string" name="CELLDESIGNER_REACTION" value="re90032TRANSLATION"/>
    <graphics width="1" fill="#00ffcc"/>
  </edge>
  <edge label="rGSVIVP00005758001 (pp) peptide-methionine (S)-S-oxide reductase" source="-624" target="-683">
    <att type="string" name="CELLDESIGNER_EDGE_TYPE" value="TRANSLATION"/>
    <att type="string" name="canonicalName" value="re90031TRANSLATION"/>
    <att type="string" name="CELLDESIGNER_NODE_TYPE" value="TRANSLATION"/>
    <att type="string" name="interaction" value="pp"/>
    <att type="string" name="CELLDESIGNER_REACTION" value="re90031TRANSLATION"/>
    <graphics width="1" fill="#00ffcc"/>
  </edge>
  <edge label="rGSVIVP00019868001 (pp) peptide-methionine (S)-S-oxide reductase" source="-623" target="-683">
    <att type="string" name="CELLDESIGNER_EDGE_TYPE" value="TRANSLATION"/>
    <att type="string" name="canonicalName" value="re90030TRANSLATION"/>
    <att type="string" name="CELLDESIGNER_NODE_TYPE" value="TRANSLATION"/>
    <att type="string" name="interaction" value="pp"/>
    <att type="string" name="CELLDESIGNER_REACTION" value="re90030TRANSLATION"/>
    <graphics width="1" fill="#00ffcc"/>
  </edge>
  <edge label="rGSVIVP00003629001 (pp) DNA_(cytosine-5-)-methyltransferase" source="-622" target="-536">
    <att type="string" name="CELLDESIGNER_EDGE_TYPE" value="TRANSLATION"/>
    <att type="string" name="canonicalName" value="re90023TRANSLATION"/>
    <att type="string" name="CELLDESIGNER_NODE_TYPE" value="TRANSLATION"/>
    <att type="string" name="interaction" value="pp"/>
    <att type="string" name="CELLDESIGNER_REACTION" value="re90023TRANSLATION"/>
    <graphics width="1" fill="#00ffcc"/>
  </edge>
  <edge label="rGSVIVP00035510001 (pp) DNA_(cytosine-5-)-methyltransferase" source="-621" target="-536">
    <att type="string" name="CELLDESIGNER_EDGE_TYPE" value="TRANSLATION"/>
    <att type="string" name="canonicalName" value="re90024TRANSLATION"/>
    <att type="string" name="CELLDESIGNER_NODE_TYPE" value="TRANSLATION"/>
    <att type="string" name="interaction" value="pp"/>
    <att type="string" name="CELLDESIGNER_REACTION" value="re90024TRANSLATION"/>
    <graphics width="1" fill="#00ffcc"/>
  </edge>
  <edge label="rGSVIVP00023025001 (pp) DNA_(cytosine-5-)-methyltransferase" source="-620" target="-536">
    <att type="string" name="CELLDESIGNER_EDGE_TYPE" value="TRANSLATION"/>
    <att type="string" name="canonicalName" value="re90025TRANSLATION"/>
    <att type="string" name="CELLDESIGNER_NODE_TYPE" value="TRANSLATION"/>
    <att type="string" name="interaction" value="pp"/>
    <att type="string" name="CELLDESIGNER_REACTION" value="re90025TRANSLATION"/>
    <graphics width="1" fill="#00ffcc"/>
  </edge>
  <edge label="rGSVIVP00035492001 (pp) DNA_(cytosine-5-)-methyltransferase" source="-619" target="-536">
    <att type="string" name="CELLDESIGNER_EDGE_TYPE" value="TRANSLATION"/>
    <att type="string" name="canonicalName" value="re90026TRANSLATION"/>
    <att type="string" name="CELLDESIGNER_NODE_TYPE" value="TRANSLATION"/>
    <att type="string" name="interaction" value="pp"/>
    <att type="string" name="CELLDESIGNER_REACTION" value="re90026TRANSLATION"/>
    <graphics width="1" fill="#00ffcc"/>
  </edge>
  <edge label="rGSVIVP00035341001 (pp) DNA_(cytosine-5-)-methyltransferase" source="-618" target="-536">
    <att type="string" name="CELLDESIGNER_EDGE_TYPE" value="TRANSLATION"/>
    <att type="string" name="canonicalName" value="re90027TRANSLATION"/>
    <att type="string" name="CELLDESIGNER_NODE_TYPE" value="TRANSLATION"/>
    <att type="string" name="interaction" value="pp"/>
    <att type="string" name="CELLDESIGNER_REACTION" value="re90027TRANSLATION"/>
    <graphics width="1" fill="#00ffcc"/>
  </edge>
  <edge label="rGSVIVP00008336001 (pp) DNA_(cytosine-5-)-methyltransferase" source="-617" target="-536">
    <att type="string" name="CELLDESIGNER_EDGE_TYPE" value="TRANSLATION"/>
    <att type="string" name="canonicalName" value="re90028TRANSLATION"/>
    <att type="string" name="CELLDESIGNER_NODE_TYPE" value="TRANSLATION"/>
    <att type="string" name="interaction" value="pp"/>
    <att type="string" name="CELLDESIGNER_REACTION" value="re90028TRANSLATION"/>
    <graphics width="1" fill="#00ffcc"/>
  </edge>
  <edge label="rGSVIVP00032604001 (pp) DNA_(cytosine-5-)-methyltransferase" source="-616" target="-536">
    <att type="string" name="CELLDESIGNER_EDGE_TYPE" value="TRANSLATION"/>
    <att type="string" name="canonicalName" value="re90029TRANSLATION"/>
    <att type="string" name="CELLDESIGNER_NODE_TYPE" value="TRANSLATION"/>
    <att type="string" name="interaction" value="pp"/>
    <att type="string" name="CELLDESIGNER_REACTION" value="re90029TRANSLATION"/>
    <graphics width="1" fill="#00ffcc"/>
  </edge>
  <edge label="rGSVIVP00018628001 (pp) tyrosine_transaminase" source="-615" target="-542">
    <att type="string" name="CELLDESIGNER_EDGE_TYPE" value="TRANSLATION"/>
    <att type="string" name="canonicalName" value="re70012TRANSLATION"/>
    <att type="string" name="CELLDESIGNER_NODE_TYPE" value="TRANSLATION"/>
    <att type="string" name="interaction" value="pp"/>
    <att type="string" name="CELLDESIGNER_REACTION" value="re70012TRANSLATION"/>
    <graphics width="1" fill="#00ffcc"/>
  </edge>
  <edge label="rGSVIVP00034992001 (pp) spermidine_synthase" source="-614" target="-540">
    <att type="string" name="CELLDESIGNER_EDGE_TYPE" value="TRANSLATION"/>
    <att type="string" name="canonicalName" value="re70011TRANSLATION"/>
    <att type="string" name="CELLDESIGNER_NODE_TYPE" value="TRANSLATION"/>
    <att type="string" name="interaction" value="pp"/>
    <att type="string" name="CELLDESIGNER_REACTION" value="re70011TRANSLATION"/>
    <graphics width="1" fill="#00ffcc"/>
  </edge>
  <edge label="rGSVIVP00016124001 (pp) spermidine_synthase" source="-613" target="-540">
    <att type="string" name="CELLDESIGNER_EDGE_TYPE" value="TRANSLATION"/>
    <att type="string" name="canonicalName" value="re70010TRANSLATION"/>
    <att type="string" name="CELLDESIGNER_NODE_TYPE" value="TRANSLATION"/>
    <att type="string" name="interaction" value="pp"/>
    <att type="string" name="CELLDESIGNER_REACTION" value="re70010TRANSLATION"/>
    <graphics width="1" fill="#00ffcc"/>
  </edge>
  <edge label="rGSVIVP00035340001 (pp) DNA_(cytosine-5-)-methyltransferase" source="-612" target="-536">
    <att type="string" name="CELLDESIGNER_EDGE_TYPE" value="TRANSLATION"/>
    <att type="string" name="canonicalName" value="re70005TRANSLATION"/>
    <att type="string" name="CELLDESIGNER_NODE_TYPE" value="TRANSLATION"/>
    <att type="string" name="interaction" value="pp"/>
    <att type="string" name="CELLDESIGNER_REACTION" value="re70005TRANSLATION"/>
    <graphics width="1" fill="#00ffcc"/>
  </edge>
  <edge label="rGSVIVP00021193001 (pp) adenosylmethionine_decarboxylase" source="-611" target="-535">
    <att type="string" name="CELLDESIGNER_EDGE_TYPE" value="TRANSLATION"/>
    <att type="string" name="canonicalName" value="re70004TRANSLATION"/>
    <att type="string" name="CELLDESIGNER_NODE_TYPE" value="TRANSLATION"/>
    <att type="string" name="interaction" value="pp"/>
    <att type="string" name="CELLDESIGNER_REACTION" value="re70004TRANSLATION"/>
    <graphics width="1" fill="#00ffcc"/>
  </edge>
  <edge label="rGSVIVP00019871001 (pp) adenosylmethionine_decarboxylase" source="-610" target="-535">
    <att type="string" name="CELLDESIGNER_EDGE_TYPE" value="TRANSLATION"/>
    <att type="string" name="canonicalName" value="re70003TRANSLATION"/>
    <att type="string" name="CELLDESIGNER_NODE_TYPE" value="TRANSLATION"/>
    <att type="string" name="interaction" value="pp"/>
    <att type="string" name="CELLDESIGNER_REACTION" value="re70003TRANSLATION"/>
    <graphics width="1" fill="#00ffcc"/>
  </edge>
  <edge label="rGSVIVP00022173001 (pp) methionine_adenosyltransferase" source="-609" target="-533">
    <att type="string" name="CELLDESIGNER_EDGE_TYPE" value="TRANSLATION"/>
    <att type="string" name="canonicalName" value="re70002TRANSLATION"/>
    <att type="string" name="CELLDESIGNER_NODE_TYPE" value="TRANSLATION"/>
    <att type="string" name="interaction" value="pp"/>
    <att type="string" name="CELLDESIGNER_REACTION" value="re70002TRANSLATION"/>
    <graphics width="1" fill="#00ffcc"/>
  </edge>
  <edge label="rGSVIVP00014324001 (pp) methionine_adenosyltransferase" source="-608" target="-533">
    <att type="string" name="CELLDESIGNER_EDGE_TYPE" value="TRANSLATION"/>
    <att type="string" name="canonicalName" value="re70001TRANSLATION"/>
    <att type="string" name="CELLDESIGNER_NODE_TYPE" value="TRANSLATION"/>
    <att type="string" name="interaction" value="pp"/>
    <att type="string" name="CELLDESIGNER_REACTION" value="re70001TRANSLATION"/>
    <graphics width="1" fill="#00ffcc"/>
  </edge>
  <edge label="rBQ799110 (pp) adenosylmethionine_decarboxylase" source="-607" target="-535">
    <att type="string" name="CELLDESIGNER_EDGE_TYPE" value="TRANSLATION"/>
    <att type="string" name="canonicalName" value="re50028TRANSLATION"/>
    <att type="string" name="CELLDESIGNER_NODE_TYPE" value="TRANSLATION"/>
    <att type="string" name="interaction" value="pp"/>
    <att type="string" name="CELLDESIGNER_REACTION" value="re50028TRANSLATION"/>
    <graphics width="1" fill="#00ffcc"/>
  </edge>
  <edge label="rCF204519 (pp) acireductone_dioxygenase_(Ni2+-requiring)" source="-606" target="-602">
    <att type="string" name="CELLDESIGNER_EDGE_TYPE" value="TRANSLATION"/>
    <att type="string" name="canonicalName" value="re50096TRANSLATION"/>
    <att type="string" name="CELLDESIGNER_NODE_TYPE" value="TRANSLATION"/>
    <att type="string" name="interaction" value="pp"/>
    <att type="string" name="CELLDESIGNER_REACTION" value="re50096TRANSLATION"/>
    <graphics width="1" fill="#00ffcc"/>
  </edge>
  <edge label="rCB344701 (pp) acireductone_dioxygenase_(Ni2+-requiring)" source="-605" target="-602">
    <att type="string" name="CELLDESIGNER_EDGE_TYPE" value="TRANSLATION"/>
    <att type="string" name="canonicalName" value="re50095TRANSLATION"/>
    <att type="string" name="CELLDESIGNER_NODE_TYPE" value="TRANSLATION"/>
    <att type="string" name="interaction" value="pp"/>
    <att type="string" name="CELLDESIGNER_REACTION" value="re50095TRANSLATION"/>
    <graphics width="1" fill="#00ffcc"/>
  </edge>
  <edge label="rTC61308 (pp) acireductone_dioxygenase_(Ni2+-requiring)" source="-604" target="-602">
    <att type="string" name="CELLDESIGNER_EDGE_TYPE" value="TRANSLATION"/>
    <att type="string" name="canonicalName" value="re50034TRANSLATION"/>
    <att type="string" name="CELLDESIGNER_NODE_TYPE" value="TRANSLATION"/>
    <att type="string" name="interaction" value="pp"/>
    <att type="string" name="CELLDESIGNER_REACTION" value="re50034TRANSLATION"/>
    <graphics width="1" fill="#00ffcc"/>
  </edge>
  <edge label="rTC61331 (pp) acireductone_dioxygenase_(Ni2+-requiring)" source="-603" target="-602">
    <att type="string" name="CELLDESIGNER_EDGE_TYPE" value="TRANSLATION"/>
    <att type="string" name="canonicalName" value="re50035TRANSLATION"/>
    <att type="string" name="CELLDESIGNER_NODE_TYPE" value="TRANSLATION"/>
    <att type="string" name="interaction" value="pp"/>
    <att type="string" name="CELLDESIGNER_REACTION" value="re50035TRANSLATION"/>
    <graphics width="1" fill="#00ffcc"/>
  </edge>
  <edge label="acireductone_dioxygenase_(Ni2+-requiring) (pp) R07363STATE_TRANSITION" source="-602" target="-746">
    <att type="string" name="CELLDESIGNER_EDGE_TYPE" value="CATALYSIS"/>
    <att type="string" name="canonicalName" value="acireductone_dioxygenase_(Ni2+-requiring) (pp) R07363STATE_TRANSITION"/>
    <att type="string" name="interaction" value="CATALYSIS"/>
    <graphics width="1" fill="#0000ff"/>
  </edge>
  <edge label="acireductone_dioxygenase_(Ni2+-requiring) (pp) R07364STATE_TRANSITION" source="-602" target="-742">
    <att type="string" name="CELLDESIGNER_EDGE_TYPE" value="CATALYSIS"/>
    <att type="string" name="canonicalName" value="acireductone_dioxygenase_(Ni2+-requiring) (pp) R07364STATE_TRANSITION"/>
    <att type="string" name="interaction" value="CATALYSIS"/>
    <graphics width="1" fill="#0000ff"/>
  </edge>
  <edge label="adenosylhomocysteine_nucleosidase (CATALYSIS) re90097" source="-601" target="-769">
    <att type="string" name="CELLDESIGNER_EDGE_TYPE" value="CATALYSIS"/>
    <att type="string" name="canonicalName" value="adenosylhomocysteine_nucleosidase (CATALYSIS) re90097"/>
    <att type="string" name="interaction" value="CATALYSIS"/>
    <graphics width="1" fill="#0000ff"/>
  </edge>
  <edge label="adenosylhomocysteine_nucleosidase (CATALYSIS) R01401STATE_TRANSITION" source="-601" target="-753">
    <att type="string" name="CELLDESIGNER_EDGE_TYPE" value="CATALYSIS"/>
    <att type="string" name="canonicalName" value="adenosylhomocysteine_nucleosidase (CATALYSIS) R01401STATE_TRANSITION"/>
    <att type="string" name="interaction" value="CATALYSIS"/>
    <graphics width="1" fill="#0000ff"/>
  </edge>
  <edge label="cystathionine_gamma-synthase (CATALYSIS) R01287STATE_TRANSITION" source="-600" target="-745">
    <att type="string" name="CELLDESIGNER_EDGE_TYPE" value="CATALYSIS"/>
    <att type="string" name="canonicalName" value="cystathionine_gamma-synthase (CATALYSIS) R01287STATE_TRANSITION"/>
    <att type="string" name="interaction" value="CATALYSIS"/>
    <graphics width="1" fill="#0000ff"/>
  </edge>
  <edge label="cystathionine_gamma-synthase (CATALYSIS) R03260STATE_TRANSITION" source="-600" target="-743">
    <att type="string" name="CELLDESIGNER_EDGE_TYPE" value="CATALYSIS"/>
    <att type="string" name="canonicalName" value="cystathionine_gamma-synthase (CATALYSIS) R03260STATE_TRANSITION"/>
    <att type="string" name="interaction" value="CATALYSIS"/>
    <graphics width="1" fill="#0000ff"/>
  </edge>
  <edge label="cystathionine_gamma-synthase (CATALYSIS) R03217" source="-600" target="-740">
    <att type="string" name="CELLDESIGNER_EDGE_TYPE" value="CATALYSIS"/>
    <att type="string" name="canonicalName" value="cystathionine_gamma-synthase (CATALYSIS) R03217"/>
    <att type="string" name="interaction" value="CATALYSIS"/>
    <graphics width="1" fill="#0000ff"/>
  </edge>
  <edge label="cystathionine_gamma-synthase (CATALYSIS) R00999" source="-600" target="-739">
    <att type="string" name="CELLDESIGNER_EDGE_TYPE" value="CATALYSIS"/>
    <att type="string" name="canonicalName" value="cystathionine_gamma-synthase (CATALYSIS) R00999"/>
    <att type="string" name="interaction" value="CATALYSIS"/>
    <graphics width="1" fill="#0000ff"/>
  </edge>
  <edge label="cystathionine_gamma-synthase (CATALYSIS) R01288" source="-600" target="-736">
    <att type="string" name="CELLDESIGNER_EDGE_TYPE" value="CATALYSIS"/>
    <att type="string" name="canonicalName" value="cystathionine_gamma-synthase (CATALYSIS) R01288"/>
    <att type="string" name="interaction" value="CATALYSIS"/>
    <graphics width="1" fill="#0000ff"/>
  </edge>
  <edge label="rGSVIVP00000669001 (pp) cystathionine_beta-lyase" source="-599" target="-543">
    <att type="string" name="CELLDESIGNER_EDGE_TYPE" value="TRANSLATION"/>
    <att type="string" name="canonicalName" value="re50089TRANSLATION"/>
    <att type="string" name="CELLDESIGNER_NODE_TYPE" value="TRANSLATION"/>
    <att type="string" name="interaction" value="pp"/>
    <att type="string" name="CELLDESIGNER_REACTION" value="re50089TRANSLATION"/>
    <graphics width="1" fill="#00ffcc"/>
  </edge>
  <edge label="rGSVIVP00021002001 (pp) cystathionine_beta-lyase" source="-598" target="-543">
    <att type="string" name="CELLDESIGNER_EDGE_TYPE" value="TRANSLATION"/>
    <att type="string" name="canonicalName" value="re50088TRANSLATION"/>
    <att type="string" name="CELLDESIGNER_NODE_TYPE" value="TRANSLATION"/>
    <att type="string" name="interaction" value="pp"/>
    <att type="string" name="CELLDESIGNER_REACTION" value="re50088TRANSLATION"/>
    <graphics width="1" fill="#00ffcc"/>
  </edge>
  <edge label="rGSVIVP00033361001 (pp) cystathionine_beta-synthase" source="-597" target="-541">
    <att type="string" name="CELLDESIGNER_EDGE_TYPE" value="TRANSLATION"/>
    <att type="string" name="canonicalName" value="re50071TRANSLATION"/>
    <att type="string" name="CELLDESIGNER_NODE_TYPE" value="TRANSLATION"/>
    <att type="string" name="interaction" value="pp"/>
    <att type="string" name="CELLDESIGNER_REACTION" value="re50071TRANSLATION"/>
    <graphics width="1" fill="#00ffcc"/>
  </edge>
  <edge label="rGSVIVP00028846001 (pp) spermidine_synthase" source="-596" target="-540">
    <att type="string" name="CELLDESIGNER_EDGE_TYPE" value="TRANSLATION"/>
    <att type="string" name="canonicalName" value="re50060TRANSLATION"/>
    <att type="string" name="CELLDESIGNER_NODE_TYPE" value="TRANSLATION"/>
    <att type="string" name="interaction" value="pp"/>
    <att type="string" name="CELLDESIGNER_REACTION" value="re50060TRANSLATION"/>
    <graphics width="1" fill="#00ffcc"/>
  </edge>
  <edge label="rNP1449014 (pp) spermidine_synthase" source="-595" target="-540">
    <att type="string" name="CELLDESIGNER_EDGE_TYPE" value="TRANSLATION"/>
    <att type="string" name="canonicalName" value="re50057TRANSLATION"/>
    <att type="string" name="CELLDESIGNER_NODE_TYPE" value="TRANSLATION"/>
    <att type="string" name="interaction" value="pp"/>
    <att type="string" name="CELLDESIGNER_REACTION" value="re50057TRANSLATION"/>
    <graphics width="1" fill="#00ffcc"/>
  </edge>
  <edge label="rGSVIVP00017439001 (pp) 5-methyltetrahydropteroyltriglutamate-homocysteine_S-methyltransferase" source="-594" target="-538">
    <att type="string" name="CELLDESIGNER_EDGE_TYPE" value="TRANSLATION"/>
    <att type="string" name="canonicalName" value="re50054TRANSLATION"/>
    <att type="string" name="CELLDESIGNER_NODE_TYPE" value="TRANSLATION"/>
    <att type="string" name="interaction" value="pp"/>
    <att type="string" name="CELLDESIGNER_REACTION" value="re50054TRANSLATION"/>
    <graphics width="1" fill="#00ffcc"/>
  </edge>
  <edge label="rGSVIVP00003836001 (pp) 5-methyltetrahydropteroyltriglutamate-homocysteine_S-methyltransferase" source="-593" target="-538">
    <att type="string" name="CELLDESIGNER_EDGE_TYPE" value="TRANSLATION"/>
    <att type="string" name="canonicalName" value="re50052TRANSLATION"/>
    <att type="string" name="CELLDESIGNER_NODE_TYPE" value="TRANSLATION"/>
    <att type="string" name="interaction" value="pp"/>
    <att type="string" name="CELLDESIGNER_REACTION" value="re50052TRANSLATION"/>
    <graphics width="1" fill="#00ffcc"/>
  </edge>
  <edge label="rGSVIVP00031656001 (pp) adenosylhomocysteinase" source="-592" target="-537">
[truncated: 34,833 more chars]
