# Supplementary material for: Proteomic analysis of shoot tissue during photoperiod induced growth cessation in V. riparia Michx. grapevines
Source: Proteome Sci. 2010 Aug 12;8:44. doi: 10.1186/1477-5956-8-44 (PMC2929227; doi:10.1186/1477-5956-8-44)
Supplement: Additional file 2 — Cytoscape session containing the VitisNet molecular networks with proteins presenting outstanding evolution between LD and SD. The session contains a subset of 15 VitisNet molecular networksshowing differential LD and SD protein expression. Tutorial for using VitisNet in Cytoscape can be obtained at http://vitis-dormancy.sdstate.org. [file 1477-5956-8-44-S2.ZIP › CytoscapeSession-2010_06_02-09_46/vv10195Photosynthesis.xml.me.xgmml]

<?xml version="1.0" encoding="UTF-8" standalone="yes"?>
<graph label="vv10195Photosynthesis.xml.me" xmlns:dc="http://purl.org/dc/elements/1.1/" xmlns:xlink="http://www.w3.org/1999/xlink" xmlns:rdf="http://www.w3.org/1999/02/22-rdf-syntax-ns#" xmlns:cy="http://www.cytoscape.org" xmlns="http://www.cs.rpi.edu/XGMML"  directed="1">
  <att name="documentVersion" value="1.1"/>
  <att name="networkMetadata">
    <rdf:RDF>
      <rdf:Description rdf:about="http://www.cytoscape.org/">
        <dc:type>Protein-Protein Interaction</dc:type>
        <dc:description>N/A</dc:description>
        <dc:identifier>N/A</dc:identifier>
        <dc:date>2010-06-02 09:46:13</dc:date>
        <dc:title>vv10195Photosynthesis.xml.me</dc:title>
        <dc:source>http://www.cytoscape.org/</dc:source>
        <dc:format>Cytoscape-XGMML</dc:format>
      </rdf:Description>
    </rdf:RDF>
  </att>
  <att type="string" name="backgroundColor" value="#ffffff"/>
  <att type="real" name="GRAPH_VIEW_ZOOM" value="0.8074625569667665"/>
  <att type="real" name="GRAPH_VIEW_CENTER_X" value="894.0050161770637"/>
  <att type="real" name="GRAPH_VIEW_CENTER_Y" value="616.4598126550121"/>
  <node label="photosystem II PsbX protein" id="-2276">
    <att type="string" name="vizmap:vv10195Photosynthesis_xml NODE_SHAPE" value="OCTAGON"/>
    <att type="string" name="canonicalName" value="photosystem II PsbX protein"/>
    <att type="string" name="vizmap:vv10195Photosynthesis_xml NODE_WIDTH" value="130.0"/>
    <att type="string" name="CELLDESIGNER_ALIAS" value="sa418"/>
    <att type="string" name="vizmap:vv10195Photosynthesis_xml_me NODE_SHAPE" value="OCTAGON"/>
    <att type="string" name="CELLDESIGNER_NODE_TYPE" value="PROTEIN"/>
    <att type="string" name="vizmap:vv10195Photosynthesis_xml NODE_HEIGHT" value="15.0"/>
    <att type="string" name="CELLDESIGNER_SPECIES" value="K02722"/>
    <att type="string" name="vizmap:vv10195Photosynthesis_xml NODE_FILL_COLOR" value="java.awt.Color[r=255,g=255,b=255]"/>
    <graphics type="OCTAGON" h="15.0" w="250.0" x="1624.0" y="184.5" fill="#ffffff" width="1" outline="#000000"/>
  </node>
  <node label="photosystem I subunit VIII" id="-2275">
    <att type="string" name="vizmap:vv10195Photosynthesis_xml NODE_SHAPE" value="OCTAGON"/>
    <att type="string" name="canonicalName" value="photosystem I subunit VIII"/>
    <att type="string" name="vizmap:vv10195Photosynthesis_xml NODE_WIDTH" value="130.0"/>
    <att type="string" name="CELLDESIGNER_ALIAS" value="sa417"/>
    <att type="string" name="vizmap:vv10195Photosynthesis_xml_me NODE_SHAPE" value="OCTAGON"/>
    <att type="string" name="CELLDESIGNER_NODE_TYPE" value="PROTEIN"/>
    <att type="string" name="vizmap:vv10195Photosynthesis_xml NODE_HEIGHT" value="15.0"/>
    <att type="string" name="CELLDESIGNER_SPECIES" value="K02696"/>
    <att type="string" name="vizmap:vv10195Photosynthesis_xml NODE_FILL_COLOR" value="java.awt.Color[r=255,g=255,b=255]"/>
    <graphics type="OCTAGON" h="15.0" w="250.0" x="12.0" y="627.5" fill="#ffffff" width="1" outline="#000000"/>
  </node>
  <node label="rGSVIVP00017381001" id="-2274">
    <att type="string" name="vizmap:vv10195Photosynthesis_xml NODE_SHAPE" value="RECT"/>
    <att type="string" name="canonicalName" value="GSVIVP00017381001"/>
    <att type="string" name="vizmap:vv10195Photosynthesis_xml NODE_WIDTH" value="130.0"/>
    <att type="string" name="CELLDESIGNER_ALIAS" value="sa416"/>
    <att type="string" name="vizmap:vv10195Photosynthesis_xml_me NODE_SHAPE" value="RECT"/>
    <att type="string" name="CELLDESIGNER_NODE_TYPE" value="RNA"/>
    <att type="string" name="vizmap:vv10195Photosynthesis_xml NODE_HEIGHT" value="15.0"/>
    <att type="string" name="CELLDESIGNER_SPECIES" value="GSVIVP00017381001"/>
    <att type="string" name="vizmap:vv10195Photosynthesis_xml NODE_FILL_COLOR" value="java.awt.Color[r=255,g=255,b=255]"/>
    <graphics type="RECTANGLE" h="15.0" w="150.0" x="11.0" y="19.0" fill="#ffffff" width="1" outline="#000000"/>
  </node>
  <node label="rGSVIVP00001868001" id="-2273">
    <att type="string" name="vizmap:vv10195Photosynthesis_xml NODE_SHAPE" value="RECT"/>
    <att type="string" name="canonicalName" value="GSVIVP00001868001"/>
    <att type="string" name="vizmap:vv10195Photosynthesis_xml NODE_WIDTH" value="130.0"/>
    <att type="string" name="CELLDESIGNER_ALIAS" value="sa414"/>
    <att type="string" name="vizmap:vv10195Photosynthesis_xml_me NODE_SHAPE" value="RECT"/>
    <att type="string" name="CELLDESIGNER_NODE_TYPE" value="RNA"/>
    <att type="string" name="vizmap:vv10195Photosynthesis_xml NODE_HEIGHT" value="15.0"/>
    <att type="string" name="CELLDESIGNER_SPECIES" value="GSVIVP00001868001"/>
    <att type="string" name="vizmap:vv10195Photosynthesis_xml NODE_FILL_COLOR" value="java.awt.Color[r=255,g=255,b=255]"/>
    <graphics type="RECTANGLE" h="15.0" w="150.0" x="545.0" y="3.0" fill="#ffffff" width="1" outline="#000000"/>
  </node>
  <node label="rGSVIVP00014958001" id="-2272">
    <att type="string" name="vizmap:vv10195Photosynthesis_xml NODE_SHAPE" value="RECT"/>
    <att type="string" name="canonicalName" value="GSVIVP00014958001"/>
    <att type="string" name="vizmap:vv10195Photosynthesis_xml NODE_WIDTH" value="130.0"/>
    <att type="string" name="CELLDESIGNER_ALIAS" value="sa412"/>
    <att type="string" name="vizmap:vv10195Photosynthesis_xml_me NODE_SHAPE" value="RECT"/>
    <att type="string" name="CELLDESIGNER_NODE_TYPE" value="RNA"/>
    <att type="string" name="vizmap:vv10195Photosynthesis_xml NODE_HEIGHT" value="15.0"/>
    <att type="string" name="CELLDESIGNER_SPECIES" value="GSVIVP00014958001"/>
    <att type="string" name="vizmap:vv10195Photosynthesis_xml NODE_FILL_COLOR" value="java.awt.Color[r=255,g=255,b=255]"/>
    <graphics type="RECTANGLE" h="15.0" w="150.0" x="545.0" y="18.0" fill="#ffffff" width="1" outline="#000000"/>
  </node>
  <node label="rGSVIVP00032256001" id="-2271">
    <att type="string" name="vizmap:vv10195Photosynthesis_xml NODE_SHAPE" value="RECT"/>
    <att type="string" name="canonicalName" value="GSVIVP00032256001"/>
    <att type="string" name="vizmap:vv10195Photosynthesis_xml NODE_WIDTH" value="130.0"/>
    <att type="string" name="CELLDESIGNER_ALIAS" value="sa410"/>
    <att type="string" name="vizmap:vv10195Photosynthesis_xml_me NODE_SHAPE" value="RECT"/>
    <att type="string" name="CELLDESIGNER_NODE_TYPE" value="RNA"/>
    <att type="string" name="vizmap:vv10195Photosynthesis_xml NODE_HEIGHT" value="15.0"/>
    <att type="string" name="CELLDESIGNER_SPECIES" value="GSVIVP00032256001"/>
    <att type="string" name="vizmap:vv10195Photosynthesis_xml NODE_FILL_COLOR" value="java.awt.Color[r=255,g=255,b=255]"/>
    <graphics type="RECTANGLE" h="15.0" w="150.0" x="1621.0" y="152.0" fill="#ffffff" width="1" outline="#000000"/>
  </node>
  <node label="rGSVIVP00016478001" id="-2270">
    <att type="string" name="vizmap:vv10195Photosynthesis_xml NODE_SHAPE" value="RECT"/>
    <att type="string" name="canonicalName" value="GSVIVP00016478001"/>
    <att type="string" name="vizmap:vv10195Photosynthesis_xml NODE_WIDTH" value="130.0"/>
    <att type="string" name="CELLDESIGNER_ALIAS" value="sa408"/>
    <att type="string" name="vizmap:vv10195Photosynthesis_xml_me NODE_SHAPE" value="RECT"/>
    <att type="string" name="CELLDESIGNER_NODE_TYPE" value="RNA"/>
    <att type="string" name="vizmap:vv10195Photosynthesis_xml NODE_HEIGHT" value="15.0"/>
    <att type="string" name="CELLDESIGNER_SPECIES" value="GSVIVP00016478001"/>
    <att type="string" name="vizmap:vv10195Photosynthesis_xml NODE_FILL_COLOR" value="java.awt.Color[r=255,g=255,b=255]"/>
    <graphics type="RECTANGLE" h="15.0" w="150.0" x="1621.0" y="167.0" fill="#ffffff" width="1" outline="#000000"/>
  </node>
  <node label="rGSVIVP00012595001" id="-2269">
    <att type="string" name="vizmap:vv10195Photosynthesis_xml NODE_SHAPE" value="RECT"/>
    <att type="string" name="canonicalName" value="GSVIVP00012595001"/>
    <att type="string" name="vizmap:vv10195Photosynthesis_xml NODE_WIDTH" value="130.0"/>
    <att type="string" name="CELLDESIGNER_ALIAS" value="sa405"/>
    <att type="string" name="vizmap:vv10195Photosynthesis_xml_me NODE_SHAPE" value="RECT"/>
    <att type="string" name="CELLDESIGNER_NODE_TYPE" value="RNA"/>
    <att type="string" name="vizmap:vv10195Photosynthesis_xml NODE_HEIGHT" value="15.0"/>
    <att type="string" name="CELLDESIGNER_SPECIES" value="GSVIVP00012595001"/>
    <att type="string" name="vizmap:vv10195Photosynthesis_xml NODE_FILL_COLOR" value="java.awt.Color[r=255,g=255,b=255]"/>
    <graphics type="RECTANGLE" h="15.0" w="150.0" x="550.0" y="539.0" fill="#ffffff" width="1" outline="#000000"/>
  </node>
  <node label="rGSVIVP00026056001" id="-2268">
    <att type="string" name="vizmap:vv10195Photosynthesis_xml NODE_SHAPE" value="RECT"/>
    <att type="string" name="canonicalName" value="GSVIVP00026056001"/>
    <att type="string" name="vizmap:vv10195Photosynthesis_xml NODE_WIDTH" value="130.0"/>
    <att type="string" name="CELLDESIGNER_ALIAS" value="sa403"/>
    <att type="string" name="vizmap:vv10195Photosynthesis_xml_me NODE_SHAPE" value="RECT"/>
    <att type="string" name="CELLDESIGNER_NODE_TYPE" value="RNA"/>
    <att type="string" name="vizmap:vv10195Photosynthesis_xml NODE_HEIGHT" value="15.0"/>
    <att type="string" name="CELLDESIGNER_SPECIES" value="GSVIVP00026056001"/>
    <att type="string" name="vizmap:vv10195Photosynthesis_xml NODE_FILL_COLOR" value="java.awt.Color[r=255,g=255,b=255]"/>
    <graphics type="RECTANGLE" h="15.0" w="150.0" x="7.0" y="610.0" fill="#ffffff" width="1" outline="#000000"/>
  </node>
  <node label="rGSVIVP00028383001" id="-2267">
    <att type="string" name="vizmap:vv10195Photosynthesis_xml NODE_SHAPE" value="RECT"/>
    <att type="string" name="canonicalName" value="GSVIVP00028383001"/>
    <att type="string" name="vizmap:vv10195Photosynthesis_xml NODE_WIDTH" value="130.0"/>
    <att type="string" name="CELLDESIGNER_ALIAS" value="sa401"/>
    <att type="string" name="vizmap:vv10195Photosynthesis_xml_me NODE_SHAPE" value="RECT"/>
    <att type="string" name="CELLDESIGNER_NODE_TYPE" value="RNA"/>
    <att type="string" name="vizmap:vv10195Photosynthesis_xml NODE_HEIGHT" value="15.0"/>
    <att type="string" name="CELLDESIGNER_SPECIES" value="GSVIVP00028383001"/>
    <att type="string" name="vizmap:vv10195Photosynthesis_xml NODE_FILL_COLOR" value="java.awt.Color[r=255,g=255,b=255]"/>
    <graphics type="RECTANGLE" h="15.0" w="150.0" x="555.0" y="593.0" fill="#ffffff" width="1" outline="#000000"/>
  </node>
  <node label="rGSVIVP00035579001" id="-2266">
    <att type="string" name="vizmap:vv10195Photosynthesis_xml NODE_SHAPE" value="RECT"/>
    <att type="string" name="canonicalName" value="GSVIVP00035579001"/>
    <att type="string" name="vizmap:vv10195Photosynthesis_xml NODE_WIDTH" value="130.0"/>
    <att type="string" name="CELLDESIGNER_ALIAS" value="sa399"/>
    <att type="string" name="vizmap:vv10195Photosynthesis_xml_me NODE_SHAPE" value="RECT"/>
    <att type="string" name="CELLDESIGNER_NODE_TYPE" value="RNA"/>
    <att type="string" name="vizmap:vv10195Photosynthesis_xml NODE_HEIGHT" value="15.0"/>
    <att type="string" name="CELLDESIGNER_SPECIES" value="GSVIVP00035579001"/>
    <att type="string" name="vizmap:vv10195Photosynthesis_xml NODE_FILL_COLOR" value="java.awt.Color[r=255,g=255,b=255]"/>
    <graphics type="RECTANGLE" h="15.0" w="150.0" x="11.0" y="4.0" fill="#ffffff" width="1" outline="#000000"/>
  </node>
  <node label="rGSVIVP00014561001" id="-2265">
    <att type="string" name="vizmap:vv10195Photosynthesis_xml NODE_SHAPE" value="RECT"/>
    <att type="string" name="canonicalName" value="GSVIVP00014561001"/>
    <att type="string" name="vizmap:vv10195Photosynthesis_xml NODE_WIDTH" value="130.0"/>
    <att type="string" name="CELLDESIGNER_ALIAS" value="sa397"/>
    <att type="string" name="vizmap:vv10195Photosynthesis_xml_me NODE_SHAPE" value="RECT"/>
    <att type="string" name="CELLDESIGNER_NODE_TYPE" value="RNA"/>
    <att type="string" name="vizmap:vv10195Photosynthesis_xml NODE_HEIGHT" value="15.0"/>
    <att type="string" name="CELLDESIGNER_SPECIES" value="GSVIVP00014561001"/>
    <att type="string" name="vizmap:vv10195Photosynthesis_xml NODE_FILL_COLOR" value="java.awt.Color[r=255,g=255,b=255]"/>
    <graphics type="RECTANGLE" h="15.0" w="150.0" x="550.0" y="524.0" fill="#ffffff" width="1" outline="#000000"/>
  </node>
  <node label="rGSVIVP00002526001" id="-2264">
    <att type="string" name="vizmap:vv10195Photosynthesis_xml NODE_SHAPE" value="RECT"/>
    <att type="string" name="canonicalName" value="GSVIVP00002526001"/>
    <att type="string" name="vizmap:vv10195Photosynthesis_xml NODE_WIDTH" value="130.0"/>
    <att type="string" name="CELLDESIGNER_ALIAS" value="sa396"/>
    <att type="string" name="vizmap:vv10195Photosynthesis_xml_me NODE_SHAPE" value="RECT"/>
    <att type="string" name="CELLDESIGNER_NODE_TYPE" value="RNA"/>
    <att type="string" name="vizmap:vv10195Photosynthesis_xml NODE_HEIGHT" value="15.0"/>
    <att type="string" name="CELLDESIGNER_SPECIES" value="GSVIVP00002526001"/>
    <att type="string" name="vizmap:vv10195Photosynthesis_xml NODE_FILL_COLOR" value="java.awt.Color[r=255,g=255,b=255]"/>
    <graphics type="RECTANGLE" h="15.0" w="150.0" x="278.0" y="459.0" fill="#ffffff" width="1" outline="#000000"/>
  </node>
  <node label="rGSVIVP00019952001" id="-2263">
    <att type="string" name="vizmap:vv10195Photosynthesis_xml NODE_SHAPE" value="RECT"/>
    <att type="string" name="canonicalName" value="GSVIVP00019952001"/>
    <att type="string" name="vizmap:vv10195Photosynthesis_xml NODE_WIDTH" value="130.0"/>
    <att type="string" name="CELLDESIGNER_ALIAS" value="sa394"/>
    <att type="string" name="vizmap:vv10195Photosynthesis_xml_me NODE_SHAPE" value="RECT"/>
    <att type="string" name="CELLDESIGNER_NODE_TYPE" value="RNA"/>
    <att type="string" name="vizmap:vv10195Photosynthesis_xml NODE_HEIGHT" value="15.0"/>
    <att type="string" name="CELLDESIGNER_SPECIES" value="GSVIVP00019952001"/>
    <att type="string" name="vizmap:vv10195Photosynthesis_xml NODE_FILL_COLOR" value="java.awt.Color[r=255,g=255,b=255]"/>
    <graphics type="RECTANGLE" h="15.0" w="150.0" x="278.0" y="444.0" fill="#ffffff" width="1" outline="#000000"/>
  </node>
  <node label="rGSVIVP00011038001" id="-2262">
    <att type="string" name="vizmap:vv10195Photosynthesis_xml NODE_SHAPE" value="RECT"/>
    <att type="string" name="canonicalName" value="GSVIVP00011038001"/>
    <att type="string" name="vizmap:vv10195Photosynthesis_xml NODE_WIDTH" value="130.0"/>
    <att type="string" name="CELLDESIGNER_ALIAS" value="sa392"/>
    <att type="string" name="vizmap:vv10195Photosynthesis_xml_me NODE_SHAPE" value="RECT"/>
    <att type="string" name="CELLDESIGNER_NODE_TYPE" value="RNA"/>
    <att type="string" name="vizmap:vv10195Photosynthesis_xml NODE_HEIGHT" value="15.0"/>
    <att type="string" name="CELLDESIGNER_SPECIES" value="GSVIVP00011038001"/>
    <att type="string" name="vizmap:vv10195Photosynthesis_xml NODE_FILL_COLOR" value="java.awt.Color[r=255,g=255,b=255]"/>
    <graphics type="RECTANGLE" h="15.0" w="150.0" x="8.0" y="506.0" fill="#ffffff" width="1" outline="#000000"/>
  </node>
  <node label="rGSVIVP00012958001" id="-2261">
    <att type="string" name="vizmap:vv10195Photosynthesis_xml NODE_SHAPE" value="RECT"/>
    <att type="string" name="canonicalName" value="GSVIVP00012958001"/>
    <att type="string" name="vizmap:vv10195Photosynthesis_xml NODE_WIDTH" value="130.0"/>
    <att type="string" name="CELLDESIGNER_ALIAS" value="sa390"/>
    <att type="string" name="vizmap:vv10195Photosynthesis_xml_me NODE_SHAPE" value="RECT"/>
    <att type="string" name="CELLDESIGNER_NODE_TYPE" value="RNA"/>
    <att type="string" name="vizmap:vv10195Photosynthesis_xml NODE_HEIGHT" value="15.0"/>
    <att type="string" name="CELLDESIGNER_SPECIES" value="GSVIVP00012958001"/>
    <att type="string" name="vizmap:vv10195Photosynthesis_xml NODE_FILL_COLOR" value="java.awt.Color[r=255,g=255,b=255]"/>
    <graphics type="RECTANGLE" h="15.0" w="150.0" x="8.0" y="491.0" fill="#ffffff" width="1" outline="#000000"/>
  </node>
  <node label="molybdenum cofactor biosynthesis protein A" id="-2260">
    <att type="string" name="vizmap:vv10195Photosynthesis_xml NODE_SHAPE" value="OCTAGON"/>
    <att type="string" name="canonicalName" value="molybdenum cofactor biosynthesis protein A"/>
    <att type="string" name="vizmap:vv10195Photosynthesis_xml NODE_WIDTH" value="130.0"/>
    <att type="string" name="CELLDESIGNER_ALIAS" value="sa388"/>
    <att type="string" name="vizmap:vv10195Photosynthesis_xml_me NODE_SHAPE" value="OCTAGON"/>
    <att type="string" name="CELLDESIGNER_NODE_TYPE" value="PROTEIN"/>
    <att type="string" name="vizmap:vv10195Photosynthesis_xml NODE_HEIGHT" value="15.0"/>
    <att type="string" name="CELLDESIGNER_SPECIES" value="K03639"/>
    <att type="string" name="vizmap:vv10195Photosynthesis_xml NODE_FILL_COLOR" value="java.awt.Color[r=255,g=255,b=255]"/>
    <graphics type="OCTAGON" h="15.0" w="250.0" x="280.0" y="1059.5" fill="#ffffff" width="1" outline="#000000"/>
  </node>
  <node label="rGSVIVP00032523001" id="-2259">
    <att type="string" name="vizmap:vv10195Photosynthesis_xml NODE_SHAPE" value="RECT"/>
    <att type="string" name="canonicalName" value="GSVIVP00032523001"/>
    <att type="string" name="vizmap:vv10195Photosynthesis_xml NODE_WIDTH" value="130.0"/>
    <att type="string" name="CELLDESIGNER_ALIAS" value="sa386"/>
    <att type="string" name="vizmap:vv10195Photosynthesis_xml_me NODE_SHAPE" value="RECT"/>
    <att type="string" name="CELLDESIGNER_NODE_TYPE" value="RNA"/>
    <att type="string" name="vizmap:vv10195Photosynthesis_xml NODE_HEIGHT" value="15.0"/>
    <att type="string" name="CELLDESIGNER_SPECIES" value="GSVIVP00032523001"/>
    <att type="string" name="vizmap:vv10195Photosynthesis_xml NODE_FILL_COLOR" value="java.awt.Color[r=255,g=255,b=255]"/>
    <graphics type="RECTANGLE" h="15.0" w="150.0" x="276.0" y="1042.0" fill="#ffffff" width="1" outline="#000000"/>
  </node>
  <node label="rGSVIVP00019994001" id="-2258">
    <att type="string" name="vizmap:vv10195Photosynthesis_xml NODE_SHAPE" value="RECT"/>
    <att type="string" name="canonicalName" value="GSVIVP00019994001"/>
    <att type="string" name="vizmap:vv10195Photosynthesis_xml NODE_WIDTH" value="130.0"/>
    <att type="string" name="CELLDESIGNER_ALIAS" value="sa384"/>
    <att type="string" name="vizmap:vv10195Photosynthesis_xml_me NODE_SHAPE" value="RECT"/>
    <att type="string" name="CELLDESIGNER_NODE_TYPE" value="RNA"/>
    <att type="string" name="vizmap:vv10195Photosynthesis_xml NODE_HEIGHT" value="15.0"/>
    <att type="string" name="CELLDESIGNER_SPECIES" value="GSVIVP00019994001"/>
    <att type="string" name="vizmap:vv10195Photosynthesis_xml NODE_FILL_COLOR" value="java.awt.Color[r=255,g=255,b=255]"/>
    <graphics type="RECTANGLE" h="15.0" w="150.0" x="276.0" y="1027.0" fill="#ffffff" width="1" outline="#000000"/>
  </node>
  <node label="rGSVIVP00037036001" id="-2257">
    <att type="string" name="vizmap:vv10195Photosynthesis_xml NODE_SHAPE" value="RECT"/>
    <att type="string" name="canonicalName" value="GSVIVP00037036001"/>
    <att type="string" name="vizmap:vv10195Photosynthesis_xml NODE_WIDTH" value="130.0"/>
    <att type="string" name="CELLDESIGNER_ALIAS" value="sa382"/>
    <att type="string" name="vizmap:vv10195Photosynthesis_xml_me NODE_SHAPE" value="RECT"/>
    <att type="string" name="CELLDESIGNER_NODE_TYPE" value="RNA"/>
    <att type="string" name="vizmap:vv10195Photosynthesis_xml NODE_HEIGHT" value="15.0"/>
    <att type="string" name="CELLDESIGNER_SPECIES" value="GSVIVP00037036001"/>
    <att type="string" name="vizmap:vv10195Photosynthesis_xml NODE_FILL_COLOR" value="java.awt.Color[r=255,g=255,b=255]"/>
    <graphics type="RECTANGLE" h="15.0" w="150.0" x="276.0" y="1012.0" fill="#ffffff" width="1" outline="#000000"/>
  </node>
  <node label="rGSVIVP00034349001" id="-2256">
    <att type="string" name="vizmap:vv10195Photosynthesis_xml NODE_SHAPE" value="RECT"/>
    <att type="string" name="canonicalName" value="GSVIVP00034349001"/>
    <att type="string" name="vizmap:vv10195Photosynthesis_xml NODE_WIDTH" value="130.0"/>
    <att type="string" name="CELLDESIGNER_ALIAS" value="sa381"/>
    <att type="string" name="vizmap:vv10195Photosynthesis_xml_me NODE_SHAPE" value="RECT"/>
    <att type="string" name="CELLDESIGNER_NODE_TYPE" value="RNA"/>
    <att type="string" name="vizmap:vv10195Photosynthesis_xml NODE_HEIGHT" value="15.0"/>
    <att type="string" name="CELLDESIGNER_SPECIES" value="GSVIVP00034349001"/>
    <att type="string" name="vizmap:vv10195Photosynthesis_xml NODE_FILL_COLOR" value="java.awt.Color[r=255,g=255,b=255]"/>
    <graphics type="RECTANGLE" h="15.0" w="150.0" x="276.0" y="997.0" fill="#ffffff" width="1" outline="#000000"/>
  </node>
  <node label="rGSVIVP00013308001" id="-2255">
    <att type="string" name="vizmap:vv10195Photosynthesis_xml NODE_SHAPE" value="RECT"/>
    <att type="string" name="canonicalName" value="GSVIVP00013308001"/>
    <att type="string" name="vizmap:vv10195Photosynthesis_xml NODE_WIDTH" value="130.0"/>
    <att type="string" name="CELLDESIGNER_ALIAS" value="sa379"/>
    <att type="string" name="vizmap:vv10195Photosynthesis_xml_me NODE_SHAPE" value="RECT"/>
    <att type="string" name="CELLDESIGNER_NODE_TYPE" value="RNA"/>
    <att type="string" name="vizmap:vv10195Photosynthesis_xml NODE_HEIGHT" value="15.0"/>
    <att type="string" name="CELLDESIGNER_SPECIES" value="GSVIVP00013308001"/>
    <att type="string" name="vizmap:vv10195Photosynthesis_xml NODE_FILL_COLOR" value="java.awt.Color[r=255,g=255,b=255]"/>
    <graphics type="RECTANGLE" h="15.0" w="150.0" x="276.0" y="982.0" fill="#ffffff" width="1" outline="#000000"/>
  </node>
  <node label="rCF201529" id="-2254">
    <att type="string" name="vizmap:vv10195Photosynthesis_xml NODE_SHAPE" value="RECT"/>
    <att type="string" name="canonicalName" value="CF201529"/>
    <att type="string" name="vizmap:vv10195Photosynthesis_xml NODE_WIDTH" value="130.0"/>
    <att type="string" name="CELLDESIGNER_ALIAS" value="sa377"/>
    <att type="string" name="vizmap:vv10195Photosynthesis_xml_me NODE_SHAPE" value="RECT"/>
    <att type="string" name="CELLDESIGNER_NODE_TYPE" value="RNA"/>
    <att type="string" name="vizmap:vv10195Photosynthesis_xml NODE_HEIGHT" value="15.0"/>
    <att type="string" name="CELLDESIGNER_SPECIES" value="CF201529"/>
    <att type="string" name="vizmap:vv10195Photosynthesis_xml NODE_FILL_COLOR" value="java.awt.Color[r=255,g=255,b=255]"/>
    <graphics type="RECTANGLE" h="15.0" w="150.0" x="276.0" y="967.0" fill="#ffffff" width="1" outline="#000000"/>
  </node>
  <node label="rGSVIVP00007022001" id="-2253">
    <att type="string" name="vizmap:vv10195Photosynthesis_xml NODE_SHAPE" value="RECT"/>
    <att type="string" name="canonicalName" value="GSVIVP00007022001"/>
    <att type="string" name="vizmap:vv10195Photosynthesis_xml NODE_WIDTH" value="130.0"/>
    <att type="string" name="CELLDESIGNER_ALIAS" value="sa375"/>
    <att type="string" name="vizmap:vv10195Photosynthesis_xml_me NODE_SHAPE" value="RECT"/>
    <att type="string" name="CELLDESIGNER_NODE_TYPE" value="RNA"/>
    <att type="string" name="vizmap:vv10195Photosynthesis_xml NODE_HEIGHT" value="15.0"/>
    <att type="string" name="CELLDESIGNER_SPECIES" value="GSVIVP00007022001"/>
    <att type="string" name="vizmap:vv10195Photosynthesis_xml NODE_FILL_COLOR" value="java.awt.Color[r=255,g=255,b=255]"/>
    <graphics type="RECTANGLE" h="15.0" w="150.0" x="276.0" y="952.0" fill="#ffffff" width="1" outline="#000000"/>
  </node>
  <node label="rCB344034" id="-2252">
    <att type="string" name="vizmap:vv10195Photosynthesis_xml NODE_SHAPE" value="RECT"/>
    <att type="string" name="canonicalName" value="CB344034"/>
    <att type="string" name="vizmap:vv10195Photosynthesis_xml NODE_WIDTH" value="130.0"/>
    <att type="string" name="CELLDESIGNER_ALIAS" value="sa373"/>
    <att type="string" name="vizmap:vv10195Photosynthesis_xml_me NODE_SHAPE" value="RECT"/>
    <att type="string" name="CELLDESIGNER_NODE_TYPE" value="RNA"/>
    <att type="string" name="vizmap:vv10195Photosynthesis_xml NODE_HEIGHT" value="15.0"/>
    <att type="string" name="CELLDESIGNER_SPECIES" value="CB344034"/>
    <att type="string" name="vizmap:vv10195Photosynthesis_xml NODE_FILL_COLOR" value="java.awt.Color[r=255,g=255,b=255]"/>
    <graphics type="RECTANGLE" h="15.0" w="150.0" x="276.0" y="937.0" fill="#ffffff" width="1" outline="#000000"/>
  </node>
  <node label="rBQ798787" id="-2251">
    <att type="string" name="vizmap:vv10195Photosynthesis_xml NODE_SHAPE" value="RECT"/>
    <att type="string" name="canonicalName" value="BQ798787"/>
    <att type="string" name="vizmap:vv10195Photosynthesis_xml NODE_WIDTH" value="130.0"/>
    <att type="string" name="CELLDESIGNER_ALIAS" value="sa370"/>
    <att type="string" name="vizmap:vv10195Photosynthesis_xml_me NODE_SHAPE" value="RECT"/>
    <att type="string" name="CELLDESIGNER_NODE_TYPE" value="RNA"/>
    <att type="string" name="vizmap:vv10195Photosynthesis_xml NODE_HEIGHT" value="15.0"/>
    <att type="string" name="CELLDESIGNER_SPECIES" value="BQ798787"/>
    <att type="string" name="vizmap:vv10195Photosynthesis_xml NODE_FILL_COLOR" value="java.awt.Color[r=255,g=255,b=255]"/>
    <graphics type="RECTANGLE" h="15.0" w="150.0" x="276.0" y="922.0" fill="#ffffff" width="1" outline="#000000"/>
  </node>
  <node label="rGSVIVP00015796001" id="-2250">
    <att type="string" name="vizmap:vv10195Photosynthesis_xml NODE_SHAPE" value="RECT"/>
    <att type="string" name="canonicalName" value="GSVIVP00015796001"/>
    <att type="string" name="vizmap:vv10195Photosynthesis_xml NODE_WIDTH" value="130.0"/>
    <att type="string" name="CELLDESIGNER_ALIAS" value="sa369"/>
    <att type="string" name="vizmap:vv10195Photosynthesis_xml_me NODE_SHAPE" value="RECT"/>
    <att type="string" name="CELLDESIGNER_NODE_TYPE" value="RNA"/>
    <att type="string" name="vizmap:vv10195Photosynthesis_xml NODE_HEIGHT" value="15.0"/>
    <att type="string" name="CELLDESIGNER_SPECIES" value="GSVIVP00015796001"/>
    <att type="string" name="vizmap:vv10195Photosynthesis_xml NODE_FILL_COLOR" value="java.awt.Color[r=255,g=255,b=255]"/>
    <graphics type="RECTANGLE" h="15.0" w="150.0" x="276.0" y="907.0" fill="#ffffff" width="1" outline="#000000"/>
  </node>
  <node label="rGSVIVP00015795001" id="-2249">
    <att type="string" name="vizmap:vv10195Photosynthesis_xml NODE_SHAPE" value="RECT"/>
    <att type="string" name="canonicalName" value="GSVIVP00015795001"/>
    <att type="string" name="vizmap:vv10195Photosynthesis_xml NODE_WIDTH" value="130.0"/>
    <att type="string" name="CELLDESIGNER_ALIAS" value="sa366"/>
    <att type="string" name="vizmap:vv10195Photosynthesis_xml_me NODE_SHAPE" value="RECT"/>
    <att type="string" name="CELLDESIGNER_NODE_TYPE" value="RNA"/>
    <att type="string" name="vizmap:vv10195Photosynthesis_xml NODE_HEIGHT" value="15.0"/>
    <att type="string" name="CELLDESIGNER_SPECIES" value="GSVIVP00015795001"/>
    <att type="string" name="vizmap:vv10195Photosynthesis_xml NODE_FILL_COLOR" value="java.awt.Color[r=255,g=255,b=255]"/>
    <graphics type="RECTANGLE" h="15.0" w="150.0" x="276.0" y="892.0" fill="#ffffff" width="1" outline="#000000"/>
  </node>
  <node label="rGSVIVP00035477001" id="-2248">
    <att type="string" name="vizmap:vv10195Photosynthesis_xml NODE_SHAPE" value="RECT"/>
    <att type="string" name="canonicalName" value="GSVIVP00035477001"/>
    <att type="string" name="vizmap:vv10195Photosynthesis_xml NODE_WIDTH" value="130.0"/>
    <att type="string" name="CELLDESIGNER_ALIAS" value="sa365"/>
    <att type="string" name="vizmap:vv10195Photosynthesis_xml_me NODE_SHAPE" value="RECT"/>
    <att type="string" name="CELLDESIGNER_NODE_TYPE" value="RNA"/>
    <att type="string" name="vizmap:vv10195Photosynthesis_xml NODE_HEIGHT" value="15.0"/>
    <att type="string" name="CELLDESIGNER_SPECIES" value="GSVIVP00035477001"/>
    <att type="string" name="vizmap:vv10195Photosynthesis_xml NODE_FILL_COLOR" value="java.awt.Color[r=255,g=255,b=255]"/>
    <graphics type="RECTANGLE" h="15.0" w="150.0" x="276.0" y="877.0" fill="#ffffff" width="1" outline="#000000"/>
  </node>
  <node label="rGSVIVP00032276001" id="-2247">
    <att type="string" name="vizmap:vv10195Photosynthesis_xml NODE_SHAPE" value="RECT"/>
    <att type="string" name="canonicalName" value="GSVIVP00032276001"/>
    <att type="string" name="vizmap:vv10195Photosynthesis_xml NODE_WIDTH" value="130.0"/>
    <att type="string" name="CELLDESIGNER_ALIAS" value="sa362"/>
    <att type="string" name="vizmap:vv10195Photosynthesis_xml_me NODE_SHAPE" value="RECT"/>
    <att type="string" name="CELLDESIGNER_NODE_TYPE" value="RNA"/>
    <att type="string" name="vizmap:vv10195Photosynthesis_xml NODE_HEIGHT" value="15.0"/>
    <att type="string" name="CELLDESIGNER_SPECIES" value="GSVIVP00032276001"/>
    <att type="string" name="vizmap:vv10195Photosynthesis_xml NODE_FILL_COLOR" value="java.awt.Color[r=255,g=255,b=255]"/>
    <graphics type="RECTANGLE" h="15.0" w="150.0" x="276.0" y="862.0" fill="#ffffff" width="1" outline="#000000"/>
  </node>
  <node label="rGSVIVP00019011001" id="-2246">
    <att type="string" name="vizmap:vv10195Photosynthesis_xml NODE_SHAPE" value="RECT"/>
    <att type="string" name="canonicalName" value="GSVIVP00019011001"/>
    <att type="string" name="vizmap:vv10195Photosynthesis_xml NODE_WIDTH" value="130.0"/>
    <att type="string" name="CELLDESIGNER_ALIAS" value="sa361"/>
    <att type="string" name="vizmap:vv10195Photosynthesis_xml_me NODE_SHAPE" value="RECT"/>
    <att type="string" name="CELLDESIGNER_NODE_TYPE" value="RNA"/>
    <att type="string" name="vizmap:vv10195Photosynthesis_xml NODE_HEIGHT" value="15.0"/>
    <att type="string" name="CELLDESIGNER_SPECIES" value="GSVIVP00019011001"/>
    <att type="string" name="vizmap:vv10195Photosynthesis_xml NODE_FILL_COLOR" value="java.awt.Color[r=255,g=255,b=255]"/>
    <graphics type="RECTANGLE" h="15.0" w="150.0" x="276.0" y="847.0" fill="#ffffff" width="1" outline="#000000"/>
  </node>
  <node label="plastocyanin" id="-2245">
    <att type="string" name="vizmap:vv10195Photosynthesis_xml NODE_SHAPE" value="OCTAGON"/>
    <att type="string" name="canonicalName" value="plastocyanin"/>
    <att type="string" name="vizmap:vv10195Photosynthesis_xml NODE_WIDTH" value="130.0"/>
    <att type="string" name="CELLDESIGNER_ALIAS" value="sa359"/>
    <att type="string" name="vizmap:vv10195Photosynthesis_xml_me NODE_SHAPE" value="OCTAGON"/>
    <att type="string" name="CELLDESIGNER_NODE_TYPE" value="PROTEIN"/>
    <att type="string" name="vizmap:vv10195Photosynthesis_xml NODE_HEIGHT" value="15.0"/>
    <att type="string" name="CELLDESIGNER_SPECIES" value="K02638"/>
    <att type="string" name="vizmap:vv10195Photosynthesis_xml NODE_FILL_COLOR" value="java.awt.Color[r=255,g=255,b=255]"/>
    <graphics type="OCTAGON" h="15.0" w="250.0" x="19.0" y="1057.5" fill="#ffffff" width="1" outline="#000000"/>
  </node>
  <node label="rGSVIVP00026293001" id="-2244">
    <att type="string" name="vizmap:vv10195Photosynthesis_xml NODE_SHAPE" value="RECT"/>
    <att type="string" name="canonicalName" value="GSVIVP00026293001"/>
    <att type="string" name="vizmap:vv10195Photosynthesis_xml NODE_WIDTH" value="130.0"/>
    <att type="string" name="CELLDESIGNER_ALIAS" value="sa357"/>
    <att type="string" name="vizmap:vv10195Photosynthesis_xml_me NODE_SHAPE" value="RECT"/>
    <att type="string" name="CELLDESIGNER_NODE_TYPE" value="RNA"/>
    <att type="string" name="vizmap:vv10195Photosynthesis_xml NODE_HEIGHT" value="15.0"/>
    <att type="string" name="CELLDESIGNER_SPECIES" value="GSVIVP00026293001"/>
    <att type="string" name="vizmap:vv10195Photosynthesis_xml NODE_FILL_COLOR" value="java.awt.Color[r=255,g=255,b=255]"/>
    <graphics type="RECTANGLE" h="15.0" w="150.0" x="16.0" y="1040.7281494140625" fill="#ffffff" width="1" outline="#000000"/>
  </node>
  <node label="rGSVIVP00018605001" id="-2243">
    <att type="string" name="vizmap:vv10195Photosynthesis_xml NODE_SHAPE" value="RECT"/>
    <att type="string" name="canonicalName" value="GSVIVP00018605001"/>
    <att type="string" name="vizmap:vv10195Photosynthesis_xml NODE_WIDTH" value="130.0"/>
    <att type="string" name="CELLDESIGNER_ALIAS" value="sa356"/>
    <att type="string" name="vizmap:vv10195Photosynthesis_xml_me NODE_SHAPE" value="RECT"/>
    <att type="string" name="CELLDESIGNER_NODE_TYPE" value="RNA"/>
    <att type="string" name="vizmap:vv10195Photosynthesis_xml NODE_HEIGHT" value="15.0"/>
    <att type="string" name="CELLDESIGNER_SPECIES" value="GSVIVP00018605001"/>
    <att type="string" name="vizmap:vv10195Photosynthesis_xml NODE_FILL_COLOR" value="java.awt.Color[r=255,g=255,b=255]"/>
    <graphics type="RECTANGLE" h="15.0" w="150.0" x="16.0" y="1025.7281494140625" fill="#ffffff" width="1" outline="#000000"/>
  </node>
  <node label="rGSVIVP00023717001" id="-2242">
    <att type="string" name="vizmap:vv10195Photosynthesis_xml NODE_SHAPE" value="RECT"/>
    <att type="string" name="canonicalName" value="GSVIVP00023717001"/>
    <att type="string" name="vizmap:vv10195Photosynthesis_xml NODE_WIDTH" value="130.0"/>
    <att type="string" name="CELLDESIGNER_ALIAS" value="sa354"/>
    <att type="string" name="vizmap:vv10195Photosynthesis_xml_me NODE_SHAPE" value="RECT"/>
    <att type="string" name="CELLDESIGNER_NODE_TYPE" value="RNA"/>
    <att type="string" name="vizmap:vv10195Photosynthesis_xml NODE_HEIGHT" value="15.0"/>
    <att type="string" name="CELLDESIGNER_SPECIES" value="GSVIVP00023717001"/>
    <att type="string" name="vizmap:vv10195Photosynthesis_xml NODE_FILL_COLOR" value="java.awt.Color[r=255,g=255,b=255]"/>
    <graphics type="RECTANGLE" h="15.0" w="150.0" x="16.0" y="1010.7281494140625" fill="#ffffff" width="1" outline="#000000"/>
  </node>
  <node label="rGSVIVP00019955001" id="-2241">
    <att type="string" name="vizmap:vv10195Photosynthesis_xml NODE_SHAPE" value="RECT"/>
    <att type="string" name="canonicalName" value="GSVIVP00019955001"/>
    <att type="string" name="vizmap:vv10195Photosynthesis_xml NODE_WIDTH" value="130.0"/>
    <att type="string" name="CELLDESIGNER_ALIAS" value="sa352"/>
    <att type="string" name="vizmap:vv10195Photosynthesis_xml_me NODE_SHAPE" value="RECT"/>
    <att type="string" name="CELLDESIGNER_NODE_TYPE" value="RNA"/>
    <att type="string" name="vizmap:vv10195Photosynthesis_xml NODE_HEIGHT" value="15.0"/>
    <att type="string" name="CELLDESIGNER_SPECIES" value="GSVIVP00019955001"/>
    <att type="string" name="vizmap:vv10195Photosynthesis_xml NODE_FILL_COLOR" value="java.awt.Color[r=255,g=255,b=255]"/>
    <graphics type="RECTANGLE" h="15.0" w="150.0" x="16.0" y="995.7281494140625" fill="#ffffff" width="1" outline="#000000"/>
  </node>
  <node label="rGSVIVP00032783001" id="-2240">
    <att type="string" name="vizmap:vv10195Photosynthesis_xml NODE_SHAPE" value="RECT"/>
    <att type="string" name="canonicalName" value="GSVIVP00032783001"/>
    <att type="string" name="vizmap:vv10195Photosynthesis_xml NODE_WIDTH" value="130.0"/>
    <att type="string" name="CELLDESIGNER_ALIAS" value="sa350"/>
    <att type="string" name="vizmap:vv10195Photosynthesis_xml_me NODE_SHAPE" value="RECT"/>
    <att type="string" name="CELLDESIGNER_NODE_TYPE" value="RNA"/>
    <att type="string" name="vizmap:vv10195Photosynthesis_xml NODE_HEIGHT" value="15.0"/>
    <att type="string" name="CELLDESIGNER_SPECIES" value="GSVIVP00032783001"/>
    <att type="string" name="vizmap:vv10195Photosynthesis_xml NODE_FILL_COLOR" value="java.awt.Color[r=255,g=255,b=255]"/>
    <graphics type="RECTANGLE" h="15.0" w="150.0" x="16.0" y="980.7281494140625" fill="#ffffff" width="1" outline="#000000"/>
  </node>
  <node label="rGSVIVP00016926001" id="-2239">
    <att type="string" name="vizmap:vv10195Photosynthesis_xml NODE_SHAPE" value="RECT"/>
    <att type="string" name="canonicalName" value="GSVIVP00016926001"/>
    <att type="string" name="vizmap:vv10195Photosynthesis_xml NODE_WIDTH" value="130.0"/>
    <att type="string" name="CELLDESIGNER_ALIAS" value="sa348"/>
    <att type="string" name="vizmap:vv10195Photosynthesis_xml_me NODE_SHAPE" value="RECT"/>
    <att type="string" name="CELLDESIGNER_NODE_TYPE" value="RNA"/>
    <att type="string" name="vizmap:vv10195Photosynthesis_xml NODE_HEIGHT" value="15.0"/>
    <att type="string" name="CELLDESIGNER_SPECIES" value="GSVIVP00016926001"/>
    <att type="string" name="vizmap:vv10195Photosynthesis_xml NODE_FILL_COLOR" value="java.awt.Color[r=255,g=255,b=255]"/>
    <graphics type="RECTANGLE" h="15.0" w="150.0" x="16.0" y="965.7281494140625" fill="#ffffff" width="1" outline="#000000"/>
  </node>
  <node label="rGSVIVP00016927001" id="-2238">
    <att type="string" name="vizmap:vv10195Photosynthesis_xml NODE_SHAPE" value="RECT"/>
    <att type="string" name="canonicalName" value="GSVIVP00016927001"/>
    <att type="string" name="vizmap:vv10195Photosynthesis_xml NODE_WIDTH" value="130.0"/>
    <att type="string" name="CELLDESIGNER_ALIAS" value="sa346"/>
    <att type="string" name="vizmap:vv10195Photosynthesis_xml_me NODE_SHAPE" value="RECT"/>
    <att type="string" name="CELLDESIGNER_NODE_TYPE" value="RNA"/>
    <att type="string" name="vizmap:vv10195Photosynthesis_xml NODE_HEIGHT" value="15.0"/>
    <att type="string" name="CELLDESIGNER_SPECIES" value="GSVIVP00016927001"/>
    <att type="string" name="vizmap:vv10195Photosynthesis_xml NODE_FILL_COLOR" value="java.awt.Color[r=255,g=255,b=255]"/>
    <graphics type="RECTANGLE" h="15.0" w="150.0" x="16.0" y="950.7281494140625" fill="#ffffff" width="1" outline="#000000"/>
  </node>
  <node label="rGSVIVP00021025001" id="-2237">
    <att type="string" name="vizmap:vv10195Photosynthesis_xml NODE_SHAPE" value="RECT"/>
    <att type="string" name="canonicalName" value="GSVIVP00021025001"/>
    <att type="string" name="vizmap:vv10195Photosynthesis_xml NODE_WIDTH" value="130.0"/>
    <att type="string" name="CELLDESIGNER_ALIAS" value="sa344"/>
    <att type="string" name="vizmap:vv10195Photosynthesis_xml_me NODE_SHAPE" value="RECT"/>
    <att type="string" name="CELLDESIGNER_NODE_TYPE" value="RNA"/>
    <att type="string" name="vizmap:vv10195Photosynthesis_xml NODE_HEIGHT" value="15.0"/>
    <att type="string" name="CELLDESIGNER_SPECIES" value="GSVIVP00021025001"/>
    <att type="string" name="vizmap:vv10195Photosynthesis_xml NODE_FILL_COLOR" value="java.awt.Color[r=255,g=255,b=255]"/>
    <graphics type="RECTANGLE" h="15.0" w="150.0" x="16.0" y="920.7281494140625" fill="#ffffff" width="1" outline="#000000"/>
  </node>
  <node label="rTC67922" id="-2236">
    <att type="string" name="vizmap:vv10195Photosynthesis_xml NODE_SHAPE" value="RECT"/>
    <att type="string" name="canonicalName" value="TC67922"/>
    <att type="string" name="vizmap:vv10195Photosynthesis_xml NODE_WIDTH" value="130.0"/>
    <att type="string" name="CELLDESIGNER_ALIAS" value="sa342"/>
    <att type="string" name="vizmap:vv10195Photosynthesis_xml_me NODE_SHAPE" value="RECT"/>
    <att type="string" name="CELLDESIGNER_NODE_TYPE" value="RNA"/>
    <att type="string" name="vizmap:vv10195Photosynthesis_xml NODE_HEIGHT" value="15.0"/>
    <att type="string" name="CELLDESIGNER_SPECIES" value="TC67922"/>
    <att type="string" name="vizmap:vv10195Photosynthesis_xml NODE_FILL_COLOR" value="java.awt.Color[r=255,g=255,b=255]"/>
    <graphics type="RECTANGLE" h="15.0" w="150.0" x="16.0" y="935.7281494140625" fill="#ffffff" width="1" outline="#000000"/>
  </node>
  <node label="rGSVIVP00014201001" id="-2235">
    <att type="string" name="vizmap:vv10195Photosynthesis_xml NODE_SHAPE" value="RECT"/>
    <att type="string" name="canonicalName" value="GSVIVP00014201001"/>
    <att type="string" name="vizmap:vv10195Photosynthesis_xml NODE_WIDTH" value="130.0"/>
    <att type="string" name="CELLDESIGNER_ALIAS" value="sa340"/>
    <att type="string" name="vizmap:vv10195Photosynthesis_xml_me NODE_SHAPE" value="RECT"/>
    <att type="string" name="CELLDESIGNER_NODE_TYPE" value="RNA"/>
    <att type="string" name="vizmap:vv10195Photosynthesis_xml NODE_HEIGHT" value="15.0"/>
    <att type="string" name="CELLDESIGNER_SPECIES" value="GSVIVP00014201001"/>
    <att type="string" name="vizmap:vv10195Photosynthesis_xml NODE_FILL_COLOR" value="java.awt.Color[r=255,g=255,b=255]"/>
    <graphics type="RECTANGLE" h="15.0" w="150.0" x="16.0" y="905.7281494140625" fill="#ffffff" width="1" outline="#000000"/>
  </node>
  <node label="rGSVIVP00027380001" id="-2234">
    <att type="string" name="vizmap:vv10195Photosynthesis_xml NODE_SHAPE" value="RECT"/>
    <att type="string" name="canonicalName" value="GSVIVP00027380001"/>
    <att type="string" name="vizmap:vv10195Photosynthesis_xml NODE_WIDTH" value="130.0"/>
    <att type="string" name="CELLDESIGNER_ALIAS" value="sa332"/>
    <att type="string" name="vizmap:vv10195Photosynthesis_xml_me NODE_SHAPE" value="RECT"/>
    <att type="string" name="CELLDESIGNER_NODE_TYPE" value="RNA"/>
    <att type="string" name="vizmap:vv10195Photosynthesis_xml NODE_HEIGHT" value="15.0"/>
    <att type="string" name="CELLDESIGNER_SPECIES" value="GSVIVP00027380001"/>
    <att type="string" name="vizmap:vv10195Photosynthesis_xml NODE_FILL_COLOR" value="java.awt.Color[r=255,g=255,b=255]"/>
    <graphics type="RECTANGLE" h="15.0" w="150.0" x="16.0" y="875.7281494140625" fill="#ffffff" width="1" outline="#000000"/>
  </node>
  <node label="rGSVIVP00017208001" id="-2233">
    <att type="string" name="vizmap:vv10195Photosynthesis_xml NODE_SHAPE" value="RECT"/>
    <att type="string" name="canonicalName" value="GSVIVP00017208001"/>
    <att type="string" name="vizmap:vv10195Photosynthesis_xml NODE_WIDTH" value="130.0"/>
    <att type="string" name="CELLDESIGNER_ALIAS" value="sa330"/>
    <att type="string" name="vizmap:vv10195Photosynthesis_xml_me NODE_SHAPE" value="RECT"/>
    <att type="string" name="CELLDESIGNER_NODE_TYPE" value="RNA"/>
    <att type="string" name="vizmap:vv10195Photosynthesis_xml NODE_HEIGHT" value="15.0"/>
    <att type="string" name="CELLDESIGNER_SPECIES" value="GSVIVP00017208001"/>
    <att type="string" name="vizmap:vv10195Photosynthesis_xml NODE_FILL_COLOR" value="java.awt.Color[r=255,g=255,b=255]"/>
    <graphics type="RECTANGLE" h="15.0" w="150.0" x="16.0" y="890.7281494140625" fill="#ffffff" width="1" outline="#000000"/>
  </node>
  <node label="rGSVIVP00026581001" id="-2232">
    <att type="string" name="vizmap:vv10195Photosynthesis_xml NODE_SHAPE" value="RECT"/>
    <att type="string" name="canonicalName" value="GSVIVP00026581001"/>
    <att type="string" name="vizmap:vv10195Photosynthesis_xml NODE_WIDTH" value="130.0"/>
    <att type="string" name="CELLDESIGNER_ALIAS" value="sa328"/>
    <att type="string" name="vizmap:vv10195Photosynthesis_xml_me NODE_SHAPE" value="RECT"/>
    <att type="string" name="CELLDESIGNER_NODE_TYPE" value="RNA"/>
    <att type="string" name="vizmap:vv10195Photosynthesis_xml NODE_HEIGHT" value="15.0"/>
    <att type="string" name="CELLDESIGNER_SPECIES" value="GSVIVP00026581001"/>
    <att type="string" name="vizmap:vv10195Photosynthesis_xml NODE_FILL_COLOR" value="java.awt.Color[r=255,g=255,b=255]"/>
    <graphics type="RECTANGLE" h="15.0" w="150.0" x="16.0" y="845.7281494140625" fill="#ffffff" width="1" outline="#000000"/>
  </node>
  <node label="rGSVIVP00037622001" id="-2231">
    <att type="string" name="vizmap:vv10195Photosynthesis_xml NODE_SHAPE" value="RECT"/>
    <att type="string" name="canonicalName" value="GSVIVP00037622001"/>
    <att type="string" name="vizmap:vv10195Photosynthesis_xml NODE_WIDTH" value="130.0"/>
    <att type="string" name="CELLDESIGNER_ALIAS" value="sa327"/>
    <att type="string" name="vizmap:vv10195Photosynthesis_xml_me NODE_SHAPE" value="RECT"/>
    <att type="string" name="CELLDESIGNER_NODE_TYPE" value="RNA"/>
    <att type="string" name="vizmap:vv10195Photosynthesis_xml NODE_HEIGHT" value="15.0"/>
    <att type="string" name="CELLDESIGNER_SPECIES" value="GSVIVP00037622001"/>
    <att type="string" name="vizmap:vv10195Photosynthesis_xml NODE_FILL_COLOR" value="java.awt.Color[r=255,g=255,b=255]"/>
    <graphics type="RECTANGLE" h="15.0" w="150.0" x="16.0" y="860.7281494140625" fill="#ffffff" width="1" outline="#000000"/>
  </node>
  <node label="rTC53103" id="-2230">
    <att type="string" name="vizmap:vv10195Photosynthesis_xml NODE_SHAPE" value="RECT"/>
    <att type="string" name="canonicalName" value="TC53103"/>
    <att type="string" name="vizmap:vv10195Photosynthesis_xml NODE_WIDTH" value="130.0"/>
    <att type="string" name="CELLDESIGNER_ALIAS" value="sa326"/>
    <att type="string" name="vizmap:vv10195Photosynthesis_xml_me NODE_SHAPE" value="RECT"/>
    <att type="string" name="CELLDESIGNER_NODE_TYPE" value="RNA"/>
    <att type="string" name="vizmap:vv10195Photosynthesis_xml NODE_HEIGHT" value="15.0"/>
    <att type="string" name="CELLDESIGNER_SPECIES" value="TC53103"/>
    <att type="string" name="vizmap:vv10195Photosynthesis_xml NODE_FILL_COLOR" value="java.awt.Color[r=255,g=255,b=255]"/>
    <graphics type="RECTANGLE" h="15.0" w="150.0" x="16.0" y="815.7281494140625" fill="#ffffff" width="1" outline="#000000"/>
  </node>
  <node label="rGSVIVP00000537001" id="-2229">
    <att type="string" name="vizmap:vv10195Photosynthesis_xml NODE_SHAPE" value="RECT"/>
    <att type="string" name="canonicalName" value="GSVIVP00000537001"/>
    <att type="string" name="vizmap:vv10195Photosynthesis_xml NODE_WIDTH" value="130.0"/>
    <att type="string" name="CELLDESIGNER_ALIAS" value="sa325"/>
    <att type="string" name="vizmap:vv10195Photosynthesis_xml_me NODE_SHAPE" value="RECT"/>
    <att type="string" name="CELLDESIGNER_NODE_TYPE" value="RNA"/>
    <att type="string" name="vizmap:vv10195Photosynthesis_xml NODE_HEIGHT" value="15.0"/>
    <att type="string" name="CELLDESIGNER_SPECIES" value="GSVIVP00000537001"/>
    <att type="string" name="vizmap:vv10195Photosynthesis_xml NODE_FILL_COLOR" value="java.awt.Color[r=255,g=255,b=255]"/>
    <graphics type="RECTANGLE" h="15.0" w="150.0" x="16.0" y="830.7281494140625" fill="#ffffff" width="1" outline="#000000"/>
  </node>
  <node label="rGSVIVP00015518001" id="-2228">
    <att type="string" name="vizmap:vv10195Photosynthesis_xml NODE_SHAPE" value="RECT"/>
    <att type="string" name="canonicalName" value="GSVIVP00015518001"/>
    <att type="string" name="vizmap:vv10195Photosynthesis_xml NODE_WIDTH" value="130.0"/>
    <att type="string" name="CELLDESIGNER_ALIAS" value="sa324"/>
    <att type="string" name="vizmap:vv10195Photosynthesis_xml_me NODE_SHAPE" value="RECT"/>
    <att type="string" name="CELLDESIGNER_NODE_TYPE" value="RNA"/>
    <att type="string" name="vizmap:vv10195Photosynthesis_xml NODE_HEIGHT" value="15.0"/>
    <att type="string" name="CELLDESIGNER_SPECIES" value="GSVIVP00015518001"/>
    <att type="string" name="vizmap:vv10195Photosynthesis_xml NODE_FILL_COLOR" value="java.awt.Color[r=255,g=255,b=255]"/>
    <graphics type="RECTANGLE" h="15.0" w="150.0" x="16.0" y="800.7281494140625" fill="#ffffff" width="1" outline="#000000"/>
  </node>
  <node label="rGSVIVP00017278001" id="-2227">
    <att type="string" name="vizmap:vv10195Photosynthesis_xml NODE_SHAPE" value="RECT"/>
    <att type="string" name="canonicalName" value="GSVIVP00017278001"/>
    <att type="string" name="vizmap:vv10195Photosynthesis_xml NODE_WIDTH" value="130.0"/>
    <att type="string" name="CELLDESIGNER_ALIAS" value="sa323"/>
    <att type="string" name="vizmap:vv10195Photosynthesis_xml_me NODE_SHAPE" value="RECT"/>
    <att type="string" name="CELLDESIGNER_NODE_TYPE" value="RNA"/>
    <att type="string" name="vizmap:vv10195Photosynthesis_xml NODE_HEIGHT" value="15.0"/>
    <att type="string" name="CELLDESIGNER_SPECIES" value="GSVIVP00017278001"/>
    <att type="string" name="vizmap:vv10195Photosynthesis_xml NODE_FILL_COLOR" value="java.awt.Color[r=255,g=255,b=255]"/>
    <graphics type="RECTANGLE" h="15.0" w="150.0" x="16.0" y="785.7281494140625" fill="#ffffff" width="1" outline="#000000"/>
  </node>
  <node label="cytochrome b6" id="-2226">
    <att type="string" name="vizmap:vv10195Photosynthesis_xml NODE_SHAPE" value="OCTAGON"/>
    <att type="string" name="canonicalName" value="cytochrome b6"/>
    <att type="string" name="vizmap:vv10195Photosynthesis_xml NODE_WIDTH" value="130.0"/>
    <att type="string" name="CELLDESIGNER_ALIAS" value="sa322"/>
    <att type="string" name="vizmap:vv10195Photosynthesis_xml_me NODE_SHAPE" value="OCTAGON"/>
    <att type="string" name="CELLDESIGNER_NODE_TYPE" value="PROTEIN"/>
    <att type="string" name="vizmap:vv10195Photosynthesis_xml NODE_HEIGHT" value="15.0"/>
    <att type="string" name="CELLDESIGNER_SPECIES" value="K02635"/>
    <att type="string" name="vizmap:vv10195Photosynthesis_xml NODE_FILL_COLOR" value="java.awt.Color[r=255,g=255,b=255]"/>
    <graphics type="OCTAGON" h="15.0" w="250.0" x="21.0" y="769.5" fill="#ffffff" width="1" outline="#000000"/>
  </node>
  <node label="rGSVIVP00010873001" id="-2225">
    <att type="string" name="vizmap:vv10195Photosynthesis_xml NODE_SHAPE" value="RECT"/>
    <att type="string" name="canonicalName" value="GSVIVP00010873001"/>
    <att type="string" name="vizmap:vv10195Photosynthesis_xml NODE_WIDTH" value="130.0"/>
    <att type="string" name="CELLDESIGNER_ALIAS" value="sa321"/>
    <att type="string" name="vizmap:vv10195Photosynthesis_xml_me NODE_SHAPE" value="RECT"/>
    <att type="string" name="CELLDESIGNER_NODE_TYPE" value="RNA"/>
    <att type="string" name="vizmap:vv10195Photosynthesis_xml NODE_HEIGHT" value="15.0"/>
    <att type="string" name="CELLDESIGNER_SPECIES" value="GSVIVP00010873001"/>
    <att type="string" name="vizmap:vv10195Photosynthesis_xml NODE_FILL_COLOR" value="java.awt.Color[r=255,g=255,b=255]"/>
    <graphics type="RECTANGLE" h="15.0" w="150.0" x="20.0" y="752.7281494140625" fill="#ffffff" width="1" outline="#000000"/>
  </node>
  <node label="rGSVIVP00037373001" id="-2224">
    <att type="string" name="vizmap:vv10195Photosynthesis_xml NODE_SHAPE" value="RECT"/>
    <att type="string" name="canonicalName" value="GSVIVP00037373001"/>
    <att type="string" name="vizmap:vv10195Photosynthesis_xml NODE_WIDTH" value="130.0"/>
    <att type="string" name="CELLDESIGNER_ALIAS" value="sa318"/>
    <att type="string" name="vizmap:vv10195Photosynthesis_xml_me NODE_SHAPE" value="RECT"/>
    <att type="string" name="CELLDESIGNER_NODE_TYPE" value="RNA"/>
    <att type="string" name="vizmap:vv10195Photosynthesis_xml NODE_HEIGHT" value="15.0"/>
    <att type="string" name="CELLDESIGNER_SPECIES" value="GSVIVP00037373001"/>
    <att type="string" name="vizmap:vv10195Photosynthesis_xml NODE_FILL_COLOR" value="java.awt.Color[r=255,g=255,b=255]"/>
    <graphics type="RECTANGLE" h="15.0" w="150.0" x="20.0" y="737.7281494140625" fill="#ffffff" width="1" outline="#000000"/>
  </node>
  <node label="rCF209123" id="-2223">
    <att type="string" name="vizmap:vv10195Photosynthesis_xml NODE_SHAPE" value="RECT"/>
    <att type="string" name="canonicalName" value="CF209123"/>
    <att type="string" name="vizmap:vv10195Photosynthesis_xml NODE_WIDTH" value="130.0"/>
    <att type="string" name="CELLDESIGNER_ALIAS" value="sa316"/>
    <att type="string" name="vizmap:vv10195Photosynthesis_xml_me NODE_SHAPE" value="RECT"/>
    <att type="string" name="CELLDESIGNER_NODE_TYPE" value="RNA"/>
    <att type="string" name="vizmap:vv10195Photosynthesis_xml NODE_HEIGHT" value="15.0"/>
    <att type="string" name="CELLDESIGNER_SPECIES" value="CF209123"/>
    <att type="string" name="vizmap:vv10195Photosynthesis_xml NODE_FILL_COLOR" value="java.awt.Color[r=255,g=255,b=255]"/>
    <graphics type="RECTANGLE" h="15.0" w="150.0" x="557.0" y="736.2045288085938" fill="#ffffff" width="1" outline="#000000"/>
  </node>
  <node label="rGSVIVP00014653001" id="-2222">
    <att type="string" name="vizmap:vv10195Photosynthesis_xml NODE_SHAPE" value="RECT"/>
    <att type="string" name="canonicalName" value="GSVIVP00014653001"/>
    <att type="string" name="vizmap:vv10195Photosynthesis_xml NODE_WIDTH" value="130.0"/>
    <att type="string" name="CELLDESIGNER_ALIAS" value="sa315"/>
    <att type="string" name="vizmap:vv10195Photosynthesis_xml_me NODE_SHAPE" value="RECT"/>
    <att type="string" name="CELLDESIGNER_NODE_TYPE" value="RNA"/>
    <att type="string" name="vizmap:vv10195Photosynthesis_xml NODE_HEIGHT" value="15.0"/>
    <att type="string" name="CELLDESIGNER_SPECIES" value="GSVIVP00014653001"/>
    <att type="string" name="vizmap:vv10195Photosynthesis_xml NODE_FILL_COLOR" value="java.awt.Color[r=255,g=255,b=255]"/>
    <graphics type="RECTANGLE" h="15.0" w="150.0" x="557.0" y="721.2045288085938" fill="#ffffff" width="1" outline="#000000"/>
  </node>
  <node label="rGSVIVP00016541001" id="-2221">
    <att type="string" name="vizmap:vv10195Photosynthesis_xml NODE_SHAPE" value="RECT"/>
    <att type="string" name="canonicalName" value="GSVIVP00016541001"/>
    <att type="string" name="vizmap:vv10195Photosynthesis_xml NODE_WIDTH" value="130.0"/>
    <att type="string" name="CELLDESIGNER_ALIAS" value="sa308"/>
    <att type="string" name="vizmap:vv10195Photosynthesis_xml_me NODE_SHAPE" value="RECT"/>
    <att type="string" name="CELLDESIGNER_NODE_TYPE" value="RNA"/>
    <att type="string" name="vizmap:vv10195Photosynthesis_xml NODE_HEIGHT" value="15.0"/>
    <att type="string" name="CELLDESIGNER_SPECIES" value="GSVIVP00016541001"/>
    <att type="string" name="vizmap:vv10195Photosynthesis_xml NODE_FILL_COLOR" value="java.awt.Color[r=255,g=255,b=255]"/>
    <graphics type="RECTANGLE" h="15.0" w="150.0" x="557.0" y="706.2045288085938" fill="#ffffff" width="1" outline="#000000"/>
  </node>
  <node label="rGSVIVP00024757001" id="-2220">
    <att type="string" name="vizmap:vv10195Photosynthesis_xml NODE_SHAPE" value="RECT"/>
    <att type="string" name="canonicalName" value="GSVIVP00024757001"/>
    <att type="string" name="vizmap:vv10195Photosynthesis_xml NODE_WIDTH" value="130.0"/>
    <att type="string" name="CELLDESIGNER_ALIAS" value="sa307"/>
    <att type="string" name="vizmap:vv10195Photosynthesis_xml_me NODE_SHAPE" value="RECT"/>
    <att type="string" name="CELLDESIGNER_NODE_TYPE" value="RNA"/>
    <att type="string" name="vizmap:vv10195Photosynthesis_xml NODE_HEIGHT" value="15.0"/>
    <att type="string" name="CELLDESIGNER_SPECIES" value="GSVIVP00024757001"/>
    <att type="string" name="vizmap:vv10195Photosynthesis_xml NODE_FILL_COLOR" value="java.awt.Color[r=255,g=255,b=255]"/>
    <graphics type="RECTANGLE" h="15.0" w="150.0" x="557.0" y="691.2045288085938" fill="#ffffff" width="1" outline="#000000"/>
  </node>
  <node label="rGSVIVP00035653001" id="-2219">
    <att type="string" name="vizmap:vv10195Photosynthesis_xml NODE_SHAPE" value="RECT"/>
    <att type="string" name="canonicalName" value="GSVIVP00035653001"/>
    <att type="string" name="vizmap:vv10195Photosynthesis_xml NODE_WIDTH" value="130.0"/>
    <att type="string" name="CELLDESIGNER_ALIAS" value="sa306"/>
    <att type="string" name="vizmap:vv10195Photosynthesis_xml_me NODE_SHAPE" value="RECT"/>
    <att type="string" name="CELLDESIGNER_NODE_TYPE" value="RNA"/>
    <att type="string" name="vizmap:vv10195Photosynthesis_xml NODE_HEIGHT" value="15.0"/>
    <att type="string" name="CELLDESIGNER_SPECIES" value="GSVIVP00035653001"/>
    <att type="string" name="vizmap:vv10195Photosynthesis_xml NODE_FILL_COLOR" value="java.awt.Color[r=255,g=255,b=255]"/>
    <graphics type="RECTANGLE" h="15.0" w="150.0" x="557.0" y="676.2045288085938" fill="#ffffff" width="1" outline="#000000"/>
  </node>
  <node label="rGSVIVP00013203001" id="-2218">
    <att type="string" name="vizmap:vv10195Photosynthesis_xml NODE_SHAPE" value="RECT"/>
    <att type="string" name="canonicalName" value="GSVIVP00013203001"/>
    <att type="string" name="vizmap:vv10195Photosynthesis_xml NODE_WIDTH" value="130.0"/>
    <att type="string" name="CELLDESIGNER_ALIAS" value="sa305"/>
    <att type="string" name="vizmap:vv10195Photosynthesis_xml_me NODE_SHAPE" value="RECT"/>
    <att type="string" name="CELLDESIGNER_NODE_TYPE" value="RNA"/>
    <att type="string" name="vizmap:vv10195Photosynthesis_xml NODE_HEIGHT" value="15.0"/>
    <att type="string" name="CELLDESIGNER_SPECIES" value="GSVIVP00013203001"/>
    <att type="string" name="vizmap:vv10195Photosynthesis_xml NODE_FILL_COLOR" value="java.awt.Color[r=255,g=255,b=255]"/>
    <graphics type="RECTANGLE" h="15.0" w="150.0" x="557.0" y="646.2045288085938" fill="#ffffff" width="1" outline="#000000"/>
  </node>
  <node label="rGSVIVP00033655001" id="-2217">
    <att type="string" name="vizmap:vv10195Photosynthesis_xml NODE_SHAPE" value="RECT"/>
    <att type="string" name="canonicalName" value="GSVIVP00033655001"/>
    <att type="string" name="vizmap:vv10195Photosynthesis_xml NODE_WIDTH" value="130.0"/>
    <att type="string" name="CELLDESIGNER_ALIAS" value="sa304"/>
    <att type="string" name="vizmap:vv10195Photosynthesis_xml_me NODE_SHAPE" value="RECT"/>
    <att type="string" name="CELLDESIGNER_NODE_TYPE" value="RNA"/>
    <att type="string" name="vizmap:vv10195Photosynthesis_xml NODE_HEIGHT" value="15.0"/>
    <att type="string" name="CELLDESIGNER_SPECIES" value="GSVIVP00033655001"/>
    <att type="string" name="vizmap:vv10195Photosynthesis_xml NODE_FILL_COLOR" value="java.awt.Color[r=255,g=255,b=255]"/>
    <graphics type="RECTANGLE" h="15.0" w="150.0" x="557.0" y="661.2045288085938" fill="#ffffff" width="1" outline="#000000"/>
  </node>
  <node label="NADPH-cytochrome P450 oxydoreductase" id="-2216">
    <att type="string" name="vizmap:vv10195Photosynthesis_xml NODE_SHAPE" value="OCTAGON"/>
    <att type="string" name="canonicalName" value="NADPH-cytochrome P450 oxydoreductase"/>
    <att type="string" name="vizmap:vv10195Photosynthesis_xml NODE_WIDTH" value="130.0"/>
    <att type="string" name="CELLDESIGNER_ALIAS" value="sa303"/>
    <att type="string" name="vizmap:vv10195Photosynthesis_xml_me NODE_SHAPE" value="OCTAGON"/>
    <att type="string" name="CELLDESIGNER_NODE_TYPE" value="PROTEIN"/>
    <att type="string" name="vizmap:vv10195Photosynthesis_xml NODE_HEIGHT" value="15.0"/>
    <att type="string" name="CELLDESIGNER_SPECIES" value="E1_6_2_4"/>
    <att type="string" name="vizmap:vv10195Photosynthesis_xml NODE_FILL_COLOR" value="java.awt.Color[r=255,g=255,b=255]"/>
    <graphics type="OCTAGON" h="15.0" w="250.0" x="1347.0" y="1061.5" fill="#ffffff" width="1" outline="#000000"/>
  </node>
  <node label="rCD007176" id="-2215">
    <att type="string" name="vizmap:vv10195Photosynthesis_xml NODE_SHAPE" value="RECT"/>
    <att type="string" name="canonicalName" value="CD007176"/>
    <att type="string" name="vizmap:vv10195Photosynthesis_xml NODE_WIDTH" value="130.0"/>
    <att type="string" name="CELLDESIGNER_ALIAS" value="sa302"/>
    <att type="string" name="vizmap:vv10195Photosynthesis_xml_me NODE_SHAPE" value="RECT"/>
    <att type="string" name="CELLDESIGNER_NODE_TYPE" value="RNA"/>
    <att type="string" name="vizmap:vv10195Photosynthesis_xml NODE_HEIGHT" value="15.0"/>
    <att type="string" name="CELLDESIGNER_SPECIES" value="CD007176"/>
    <att type="string" name="vizmap:vv10195Photosynthesis_xml NODE_FILL_COLOR" value="java.awt.Color[r=255,g=255,b=255]"/>
    <graphics type="RECTANGLE" h="15.0" w="150.0" x="1348.0" y="1043.9771728515625" fill="#ffffff" width="1" outline="#000000"/>
  </node>
  <node label="rGSVIVP00031360001" id="-2214">
    <att type="string" name="vizmap:vv10195Photosynthesis_xml NODE_SHAPE" value="RECT"/>
    <att type="string" name="canonicalName" value="GSVIVP00031360001"/>
    <att type="string" name="vizmap:vv10195Photosynthesis_xml NODE_WIDTH" value="130.0"/>
    <att type="string" name="CELLDESIGNER_ALIAS" value="sa300"/>
    <att type="string" name="vizmap:vv10195Photosynthesis_xml_me NODE_SHAPE" value="RECT"/>
    <att type="string" name="CELLDESIGNER_NODE_TYPE" value="RNA"/>
    <att type="string" name="vizmap:vv10195Photosynthesis_xml NODE_HEIGHT" value="15.0"/>
    <att type="string" name="CELLDESIGNER_SPECIES" value="GSVIVP00031360001"/>
    <att type="string" name="vizmap:vv10195Photosynthesis_xml NODE_FILL_COLOR" value="java.awt.Color[r=255,g=255,b=255]"/>
    <graphics type="RECTANGLE" h="15.0" w="150.0" x="1348.0" y="1028.9771728515625" fill="#ffffff" width="1" outline="#000000"/>
  </node>
  <node label="rGSVIVP00010102001" id="-2213">
    <att type="string" name="vizmap:vv10195Photosynthesis_xml NODE_SHAPE" value="RECT"/>
    <att type="string" name="canonicalName" value="GSVIVP00010102001"/>
    <att type="string" name="vizmap:vv10195Photosynthesis_xml NODE_WIDTH" value="130.0"/>
    <att type="string" name="CELLDESIGNER_ALIAS" value="sa298"/>
    <att type="string" name="vizmap:vv10195Photosynthesis_xml_me NODE_SHAPE" value="RECT"/>
    <att type="string" name="CELLDESIGNER_NODE_TYPE" value="RNA"/>
    <att type="string" name="vizmap:vv10195Photosynthesis_xml NODE_HEIGHT" value="15.0"/>
    <att type="string" name="CELLDESIGNER_SPECIES" value="GSVIVP00010102001"/>
    <att type="string" name="vizmap:vv10195Photosynthesis_xml NODE_FILL_COLOR" value="java.awt.Color[r=255,g=255,b=255]"/>
    <graphics type="RECTANGLE" h="15.0" w="150.0" x="1348.0" y="1013.9771728515625" fill="#ffffff" width="1" outline="#000000"/>
  </node>
  <node label="rGSVIVP00015097001" id="-2212">
    <att type="string" name="vizmap:vv10195Photosynthesis_xml NODE_SHAPE" value="RECT"/>
    <att type="string" name="canonicalName" value="GSVIVP00015097001"/>
    <att type="string" name="vizmap:vv10195Photosynthesis_xml NODE_WIDTH" value="130.0"/>
    <att type="string" name="CELLDESIGNER_ALIAS" value="sa295"/>
    <att type="string" name="vizmap:vv10195Photosynthesis_xml_me NODE_SHAPE" value="RECT"/>
    <att type="string" name="CELLDESIGNER_NODE_TYPE" value="RNA"/>
    <att type="string" name="vizmap:vv10195Photosynthesis_xml NODE_HEIGHT" value="15.0"/>
    <att type="string" name="CELLDESIGNER_SPECIES" value="GSVIVP00015097001"/>
    <att type="string" name="vizmap:vv10195Photosynthesis_xml NODE_FILL_COLOR" value="java.awt.Color[r=255,g=255,b=255]"/>
    <graphics type="RECTANGLE" h="15.0" w="150.0" x="1348.0" y="998.9771728515625" fill="#ffffff" width="1" outline="#000000"/>
  </node>
  <node label="PSAO" id="-2211">
    <att type="string" name="vizmap:vv10195Photosynthesis_xml NODE_SHAPE" value="OCTAGON"/>
    <att type="string" name="canonicalName" value="PSAO"/>
    <att type="string" name="vizmap:vv10195Photosynthesis_xml NODE_WIDTH" value="130.0"/>
    <att type="string" name="CELLDESIGNER_ALIAS" value="sa294"/>
    <att type="string" name="vizmap:vv10195Photosynthesis_xml_me NODE_SHAPE" value="OCTAGON"/>
    <att type="string" name="CELLDESIGNER_NODE_TYPE" value="PROTEIN"/>
    <att type="string" name="vizmap:vv10195Photosynthesis_xml NODE_HEIGHT" value="15.0"/>
    <att type="string" name="CELLDESIGNER_SPECIES" value="PSAO"/>
    <att type="string" name="vizmap:vv10195Photosynthesis_xml NODE_FILL_COLOR" value="java.awt.Color[r=255,g=255,b=255]"/>
    <graphics type="OCTAGON" h="15.0" w="250.0" x="1357.0" y="627.5" fill="#ffffff" width="1" outline="#000000"/>
  </node>
  <node label="ferredoxin--NADP+ reductase fpr" id="-2210">
    <att type="string" name="vizmap:vv10195Photosynthesis_xml NODE_SHAPE" value="OCTAGON"/>
    <att type="string" name="canonicalName" value="ferredoxin--NADP+ reductase fpr"/>
    <att type="string" name="vizmap:vv10195Photosynthesis_xml NODE_WIDTH" value="130.0"/>
    <att type="string" name="CELLDESIGNER_ALIAS" value="sa293"/>
    <att type="string" name="vizmap:vv10195Photosynthesis_xml_me NODE_SHAPE" value="OCTAGON"/>
    <att type="string" name="CELLDESIGNER_NODE_TYPE" value="PROTEIN"/>
    <att type="string" name="vizmap:vv10195Photosynthesis_xml NODE_HEIGHT" value="15.0"/>
    <att type="string" name="CELLDESIGNER_SPECIES" value="K00528"/>
    <att type="string" name="vizmap:vv10195Photosynthesis_xml NODE_FILL_COLOR" value="java.awt.Color[r=255,g=255,b=255]"/>
    <graphics type="OCTAGON" h="15.0" w="250.0" x="1080.0" y="1061.5" fill="#ffffff" width="1" outline="#000000"/>
  </node>
  <node label="rGSVIVP00028499001" id="-2209">
    <att type="string" name="vizmap:vv10195Photosynthesis_xml NODE_SHAPE" value="RECT"/>
    <att type="string" name="canonicalName" value="GSVIVP00028499001"/>
    <att type="string" name="vizmap:vv10195Photosynthesis_xml NODE_WIDTH" value="130.0"/>
    <att type="string" name="CELLDESIGNER_ALIAS" value="sa292"/>
    <att type="string" name="vizmap:vv10195Photosynthesis_xml_me NODE_SHAPE" value="RECT"/>
    <att type="string" name="CELLDESIGNER_NODE_TYPE" value="RNA"/>
    <att type="string" name="vizmap:vv10195Photosynthesis_xml NODE_HEIGHT" value="15.0"/>
    <att type="string" name="CELLDESIGNER_SPECIES" value="GSVIVP00028499001"/>
    <att type="string" name="vizmap:vv10195Photosynthesis_xml NODE_FILL_COLOR" value="java.awt.Color[r=255,g=255,b=255]"/>
    <graphics type="RECTANGLE" h="15.0" w="150.0" x="815.0" y="410.5058898925781" fill="#ffffff" width="1" outline="#000000"/>
  </node>
  <node label="rGSVIVP00003325001" id="-2208">
    <att type="string" name="vizmap:vv10195Photosynthesis_xml NODE_SHAPE" value="RECT"/>
    <att type="string" name="canonicalName" value="GSVIVP00003325001"/>
    <att type="string" name="vizmap:vv10195Photosynthesis_xml NODE_WIDTH" value="130.0"/>
    <att type="string" name="CELLDESIGNER_ALIAS" value="sa290"/>
    <att type="string" name="vizmap:vv10195Photosynthesis_xml_me NODE_SHAPE" value="RECT"/>
    <att type="string" name="CELLDESIGNER_NODE_TYPE" value="RNA"/>
    <att type="string" name="vizmap:vv10195Photosynthesis_xml NODE_HEIGHT" value="15.0"/>
    <att type="string" name="CELLDESIGNER_SPECIES" value="GSVIVP00003325001"/>
    <att type="string" name="vizmap:vv10195Photosynthesis_xml NODE_FILL_COLOR" value="java.awt.Color[r=255,g=255,b=255]"/>
    <graphics type="RECTANGLE" h="15.0" w="150.0" x="1620.0" y="560.565673828125" fill="#ffffff" width="1" outline="#000000"/>
  </node>
  <node label="rDT015726" id="-2207">
    <att type="string" name="vizmap:vv10195Photosynthesis_xml NODE_SHAPE" value="RECT"/>
    <att type="string" name="canonicalName" value="DT015726"/>
    <att type="string" name="vizmap:vv10195Photosynthesis_xml NODE_WIDTH" value="130.0"/>
    <att type="string" name="CELLDESIGNER_ALIAS" value="sa288"/>
    <att type="string" name="vizmap:vv10195Photosynthesis_xml_me NODE_SHAPE" value="RECT"/>
    <att type="string" name="CELLDESIGNER_NODE_TYPE" value="RNA"/>
    <att type="string" name="vizmap:vv10195Photosynthesis_xml NODE_HEIGHT" value="15.0"/>
    <att type="string" name="CELLDESIGNER_SPECIES" value="DT015726"/>
    <att type="string" name="vizmap:vv10195Photosynthesis_xml NODE_FILL_COLOR" value="java.awt.Color[r=255,g=255,b=255]"/>
    <graphics type="RECTANGLE" h="15.0" w="150.0" x="811.0" y="1044.62548828125" fill="#ffffff" width="1" outline="#000000"/>
  </node>
  <node label="rGSVIVP00037303001" id="-2206">
    <att type="string" name="vizmap:vv10195Photosynthesis_xml NODE_SHAPE" value="RECT"/>
    <att type="string" name="canonicalName" value="GSVIVP00037303001"/>
    <att type="string" name="vizmap:vv10195Photosynthesis_xml NODE_WIDTH" value="130.0"/>
    <att type="string" name="CELLDESIGNER_ALIAS" value="sa286"/>
    <att type="string" name="vizmap:vv10195Photosynthesis_xml_me NODE_SHAPE" value="RECT"/>
    <att type="string" name="CELLDESIGNER_NODE_TYPE" value="RNA"/>
    <att type="string" name="vizmap:vv10195Photosynthesis_xml NODE_HEIGHT" value="15.0"/>
    <att type="string" name="CELLDESIGNER_SPECIES" value="GSVIVP00037303001"/>
    <att type="string" name="vizmap:vv10195Photosynthesis_xml NODE_FILL_COLOR" value="java.awt.Color[r=255,g=255,b=255]"/>
    <graphics type="RECTANGLE" h="15.0" w="150.0" x="1361.0" y="594.6852416992188" fill="#ffffff" width="1" outline="#000000"/>
  </node>
  <node label="rCB340600" id="-2205">
    <att type="string" name="vizmap:vv10195Photosynthesis_xml NODE_SHAPE" value="RECT"/>
    <att type="string" name="canonicalName" value="CB340600"/>
    <att type="string" name="vizmap:vv10195Photosynthesis_xml NODE_WIDTH" value="130.0"/>
    <att type="string" name="CELLDESIGNER_ALIAS" value="sa284"/>
    <att type="string" name="vizmap:vv10195Photosynthesis_xml_me NODE_SHAPE" value="RECT"/>
    <att type="string" name="CELLDESIGNER_NODE_TYPE" value="RNA"/>
    <att type="string" name="vizmap:vv10195Photosynthesis_xml NODE_HEIGHT" value="15.0"/>
    <att type="string" name="CELLDESIGNER_SPECIES" value="CB340600"/>
    <att type="string" name="vizmap:vv10195Photosynthesis_xml NODE_FILL_COLOR" value="java.awt.Color[r=255,g=255,b=255]"/>
    <graphics type="RECTANGLE" h="15.0" w="150.0" x="1361.0" y="610.7449951171875" fill="#ffffff" width="1" outline="#000000"/>
  </node>
  <node label="rGSVIVP00030701001" id="-2204">
    <att type="string" name="vizmap:vv10195Photosynthesis_xml NODE_SHAPE" value="RECT"/>
    <att type="string" name="canonicalName" value="GSVIVP00030701001"/>
    <att type="string" name="vizmap:vv10195Photosynthesis_xml NODE_WIDTH" value="130.0"/>
    <att type="string" name="CELLDESIGNER_ALIAS" value="sa282"/>
    <att type="string" name="vizmap:vv10195Photosynthesis_xml_me NODE_SHAPE" value="RECT"/>
    <att type="string" name="CELLDESIGNER_NODE_TYPE" value="RNA"/>
    <att type="string" name="vizmap:vv10195Photosynthesis_xml NODE_HEIGHT" value="15.0"/>
    <att type="string" name="CELLDESIGNER_SPECIES" value="GSVIVP00030701001"/>
    <att type="string" name="vizmap:vv10195Photosynthesis_xml NODE_FILL_COLOR" value="java.awt.Color[r=255,g=255,b=255]"/>
    <graphics type="RECTANGLE" h="15.0" w="150.0" x="1.0" y="409.1908264160156" fill="#ffffff" width="1" outline="#000000"/>
  </node>
  <node label="rGSVIVP00025996001" id="-2203">
    <att type="string" name="vizmap:vv10195Photosynthesis_xml NODE_SHAPE" value="RECT"/>
    <att type="string" name="canonicalName" value="GSVIVP00025996001"/>
    <att type="string" name="vizmap:vv10195Photosynthesis_xml NODE_WIDTH" value="130.0"/>
    <att type="string" name="CELLDESIGNER_ALIAS" value="sa280"/>
    <att type="string" name="vizmap:vv10195Photosynthesis_xml_me NODE_SHAPE" value="RECT"/>
    <att type="string" name="CELLDESIGNER_NODE_TYPE" value="RNA"/>
    <att type="string" name="vizmap:vv10195Photosynthesis_xml NODE_HEIGHT" value="15.0"/>
    <att type="string" name="CELLDESIGNER_SPECIES" value="GSVIVP00025996001"/>
    <att type="string" name="vizmap:vv10195Photosynthesis_xml NODE_FILL_COLOR" value="java.awt.Color[r=255,g=255,b=255]"/>
    <graphics type="RECTANGLE" h="15.0" w="150.0" x="270.0" y="408.2506103515625" fill="#ffffff" width="1" outline="#000000"/>
  </node>
  <node label="rCB341248" id="-2202">
    <att type="string" name="vizmap:vv10195Photosynthesis_xml NODE_SHAPE" value="RECT"/>
    <att type="string" name="canonicalName" value="CB341248"/>
    <att type="string" name="vizmap:vv10195Photosynthesis_xml NODE_WIDTH" value="130.0"/>
    <att type="string" name="CELLDESIGNER_ALIAS" value="sa278"/>
    <att type="string" name="vizmap:vv10195Photosynthesis_xml_me NODE_SHAPE" value="RECT"/>
    <att type="string" name="CELLDESIGNER_NODE_TYPE" value="RNA"/>
    <att type="string" name="vizmap:vv10195Photosynthesis_xml NODE_HEIGHT" value="15.0"/>
    <att type="string" name="CELLDESIGNER_SPECIES" value="CB341248"/>
    <att type="string" name="vizmap:vv10195Photosynthesis_xml NODE_FILL_COLOR" value="java.awt.Color[r=255,g=255,b=255]"/>
    <graphics type="RECTANGLE" h="15.0" w="150.0" x="278.0" y="204.31036376953125" fill="#ffffff" width="1" outline="#000000"/>
  </node>
  <node label="rCB342793" id="-2201">
    <att type="string" name="vizmap:vv10195Photosynthesis_xml NODE_SHAPE" value="RECT"/>
    <att type="string" name="canonicalName" value="CB342793"/>
    <att type="string" name="vizmap:vv10195Photosynthesis_xml NODE_WIDTH" value="130.0"/>
    <att type="string" name="CELLDESIGNER_ALIAS" value="sa276"/>
    <att type="string" name="vizmap:vv10195Photosynthesis_xml_me NODE_SHAPE" value="RECT"/>
    <att type="string" name="CELLDESIGNER_NODE_TYPE" value="RNA"/>
    <att type="string" name="vizmap:vv10195Photosynthesis_xml NODE_HEIGHT" value="15.0"/>
    <att type="string" name="CELLDESIGNER_SPECIES" value="CB342793"/>
    <att type="string" name="vizmap:vv10195Photosynthesis_xml NODE_FILL_COLOR" value="java.awt.Color[r=255,g=255,b=255]"/>
    <graphics type="RECTANGLE" h="15.0" w="150.0" x="278.0" y="220.37014770507812" fill="#ffffff" width="1" outline="#000000"/>
  </node>
  <node label="rGSVIVP00025803001" id="-2200">
    <att type="string" name="vizmap:vv10195Photosynthesis_xml NODE_SHAPE" value="RECT"/>
    <att type="string" name="canonicalName" value="GSVIVP00025803001"/>
    <att type="string" name="vizmap:vv10195Photosynthesis_xml NODE_WIDTH" value="130.0"/>
    <att type="string" name="CELLDESIGNER_ALIAS" value="sa274"/>
    <att type="string" name="vizmap:vv10195Photosynthesis_xml_me NODE_SHAPE" value="RECT"/>
    <att type="string" name="CELLDESIGNER_NODE_TYPE" value="RNA"/>
    <att type="string" name="vizmap:vv10195Photosynthesis_xml NODE_HEIGHT" value="15.0"/>
    <att type="string" name="CELLDESIGNER_SPECIES" value="GSVIVP00025803001"/>
    <att type="string" name="vizmap:vv10195Photosynthesis_xml NODE_FILL_COLOR" value="java.awt.Color[r=255,g=255,b=255]"/>
    <graphics type="RECTANGLE" h="15.0" w="150.0" x="278.0" y="236.429931640625" fill="#ffffff" width="1" outline="#000000"/>
  </node>
  <node label="rCF605586" id="-2199">
    <att type="string" name="vizmap:vv10195Photosynthesis_xml NODE_SHAPE" value="RECT"/>
    <att type="string" name="canonicalName" value="CF605586"/>
    <att type="string" name="vizmap:vv10195Photosynthesis_xml NODE_WIDTH" value="130.0"/>
    <att type="string" name="CELLDESIGNER_ALIAS" value="sa272"/>
    <att type="string" name="vizmap:vv10195Photosynthesis_xml_me NODE_SHAPE" value="RECT"/>
    <att type="string" name="CELLDESIGNER_NODE_TYPE" value="RNA"/>
    <att type="string" name="vizmap:vv10195Photosynthesis_xml NODE_HEIGHT" value="15.0"/>
    <att type="string" name="CELLDESIGNER_SPECIES" value="CF605586"/>
    <att type="string" name="vizmap:vv10195Photosynthesis_xml NODE_FILL_COLOR" value="java.awt.Color[r=255,g=255,b=255]"/>
    <graphics type="RECTANGLE" h="15.0" w="150.0" x="278.0" y="252.48968505859375" fill="#ffffff" width="1" outline="#000000"/>
  </node>
  <node label="rCB345886" id="-2198">
    <att type="string" name="vizmap:vv10195Photosynthesis_xml NODE_SHAPE" value="RECT"/>
    <att type="string" name="canonicalName" value="CB345886"/>
    <att type="string" name="vizmap:vv10195Photosynthesis_xml NODE_WIDTH" value="130.0"/>
    <att type="string" name="CELLDESIGNER_ALIAS" value="sa270"/>
    <att type="string" name="vizmap:vv10195Photosynthesis_xml_me NODE_SHAPE" value="RECT"/>
    <att type="string" name="CELLDESIGNER_NODE_TYPE" value="RNA"/>
    <att type="string" name="vizmap:vv10195Photosynthesis_xml NODE_HEIGHT" value="15.0"/>
    <att type="string" name="CELLDESIGNER_SPECIES" value="CB345886"/>
    <att type="string" name="vizmap:vv10195Photosynthesis_xml NODE_FILL_COLOR" value="java.awt.Color[r=255,g=255,b=255]"/>
    <graphics type="RECTANGLE" h="15.0" w="150.0" x="278.0" y="268.5494689941406" fill="#ffffff" width="1" outline="#000000"/>
  </node>
  <node label="rCA809908" id="-2197">
    <att type="string" name="vizmap:vv10195Photosynthesis_xml NODE_SHAPE" value="RECT"/>
    <att type="string" name="canonicalName" value="CA809908"/>
    <att type="string" name="vizmap:vv10195Photosynthesis_xml NODE_WIDTH" value="130.0"/>
    <att type="string" name="CELLDESIGNER_ALIAS" value="sa268"/>
    <att type="string" name="vizmap:vv10195Photosynthesis_xml_me NODE_SHAPE" value="RECT"/>
    <att type="string" name="CELLDESIGNER_NODE_TYPE" value="RNA"/>
    <att type="string" name="vizmap:vv10195Photosynthesis_xml NODE_HEIGHT" value="15.0"/>
    <att type="string" name="CELLDESIGNER_SPECIES" value="CA809908"/>
    <att type="string" name="vizmap:vv10195Photosynthesis_xml NODE_FILL_COLOR" value="java.awt.Color[r=255,g=255,b=255]"/>
    <graphics type="RECTANGLE" h="15.0" w="150.0" x="278.0" y="284.6092529296875" fill="#ffffff" width="1" outline="#000000"/>
  </node>
  <node label="rCA816986" id="-2196">
    <att type="string" name="vizmap:vv10195Photosynthesis_xml NODE_SHAPE" value="RECT"/>
    <att type="string" name="canonicalName" value="CA816986"/>
    <att type="string" name="vizmap:vv10195Photosynthesis_xml NODE_WIDTH" value="130.0"/>
    <att type="string" name="CELLDESIGNER_ALIAS" value="sa266"/>
    <att type="string" name="vizmap:vv10195Photosynthesis_xml_me NODE_SHAPE" value="RECT"/>
    <att type="string" name="CELLDESIGNER_NODE_TYPE" value="RNA"/>
    <att type="string" name="vizmap:vv10195Photosynthesis_xml NODE_HEIGHT" value="15.0"/>
    <att type="string" name="CELLDESIGNER_SPECIES" value="CA816986"/>
    <att type="string" name="vizmap:vv10195Photosynthesis_xml NODE_FILL_COLOR" value="java.awt.Color[r=255,g=255,b=255]"/>
    <graphics type="RECTANGLE" h="15.0" w="150.0" x="278.0" y="300.6690368652344" fill="#ffffff" width="1" outline="#000000"/>
  </node>
  <node label="rCB345590" id="-2195">
    <att type="string" name="vizmap:vv10195Photosynthesis_xml NODE_SHAPE" value="RECT"/>
    <att type="string" name="canonicalName" value="CB345590"/>
    <att type="string" name="vizmap:vv10195Photosynthesis_xml NODE_WIDTH" value="130.0"/>
    <att type="string" name="CELLDESIGNER_ALIAS" value="sa264"/>
    <att type="string" name="vizmap:vv10195Photosynthesis_xml_me NODE_SHAPE" value="RECT"/>
    <att type="string" name="CELLDESIGNER_NODE_TYPE" value="RNA"/>
    <att type="string" name="vizmap:vv10195Photosynthesis_xml NODE_HEIGHT" value="15.0"/>
    <att type="string" name="CELLDESIGNER_SPECIES" value="CB345590"/>
    <att type="string" name="vizmap:vv10195Photosynthesis_xml NODE_FILL_COLOR" value="java.awt.Color[r=255,g=255,b=255]"/>
    <graphics type="RECTANGLE" h="15.0" w="150.0" x="278.0" y="316.7287902832031" fill="#ffffff" width="1" outline="#000000"/>
  </node>
  <node label="rCB341767" id="-2194">
    <att type="string" name="vizmap:vv10195Photosynthesis_xml NODE_SHAPE" value="RECT"/>
    <att type="string" name="canonicalName" value="CB341767"/>
    <att type="string" name="vizmap:vv10195Photosynthesis_xml NODE_WIDTH" value="130.0"/>
    <att type="string" name="CELLDESIGNER_ALIAS" value="sa262"/>
    <att type="string" name="vizmap:vv10195Photosynthesis_xml_me NODE_SHAPE" value="RECT"/>
    <att type="string" name="CELLDESIGNER_NODE_TYPE" value="RNA"/>
    <att type="string" name="vizmap:vv10195Photosynthesis_xml NODE_HEIGHT" value="15.0"/>
    <att type="string" name="CELLDESIGNER_SPECIES" value="CB341767"/>
    <att type="string" name="vizmap:vv10195Photosynthesis_xml NODE_FILL_COLOR" value="java.awt.Color[r=255,g=255,b=255]"/>
    <graphics type="RECTANGLE" h="15.0" w="150.0" x="278.0" y="332.78857421875" fill="#ffffff" width="1" outline="#000000"/>
  </node>
  <node label="rGSVIVP00015393001" id="-2193">
    <att type="string" name="vizmap:vv10195Photosynthesis_xml NODE_SHAPE" value="RECT"/>
    <att type="string" name="canonicalName" value="GSVIVP00015393001"/>
    <att type="string" name="vizmap:vv10195Photosynthesis_xml NODE_WIDTH" value="130.0"/>
    <att type="string" name="CELLDESIGNER_ALIAS" value="sa260"/>
    <att type="string" name="vizmap:vv10195Photosynthesis_xml_me NODE_SHAPE" value="RECT"/>
    <att type="string" name="CELLDESIGNER_NODE_TYPE" value="RNA"/>
    <att type="string" name="vizmap:vv10195Photosynthesis_xml NODE_HEIGHT" value="15.0"/>
    <att type="string" name="CELLDESIGNER_SPECIES" value="GSVIVP00015393001"/>
    <att type="string" name="vizmap:vv10195Photosynthesis_xml NODE_FILL_COLOR" value="java.awt.Color[r=255,g=255,b=255]"/>
    <graphics type="RECTANGLE" h="15.0" w="150.0" x="543.0" y="332.8483581542969" fill="#ffffff" width="1" outline="#000000"/>
  </node>
  <node label="rCB345242" id="-2192">
    <att type="string" name="vizmap:vv10195Photosynthesis_xml NODE_SHAPE" value="RECT"/>
    <att type="string" name="canonicalName" value="CB345242"/>
    <att type="string" name="vizmap:vv10195Photosynthesis_xml NODE_WIDTH" value="130.0"/>
    <att type="string" name="CELLDESIGNER_ALIAS" value="sa258"/>
    <att type="string" name="vizmap:vv10195Photosynthesis_xml_me NODE_SHAPE" value="RECT"/>
    <att type="string" name="CELLDESIGNER_NODE_TYPE" value="RNA"/>
    <att type="string" name="vizmap:vv10195Photosynthesis_xml NODE_HEIGHT" value="15.0"/>
    <att type="string" name="CELLDESIGNER_SPECIES" value="CB345242"/>
    <att type="string" name="vizmap:vv10195Photosynthesis_xml NODE_FILL_COLOR" value="java.awt.Color[r=255,g=255,b=255]"/>
    <graphics type="RECTANGLE" h="15.0" w="150.0" x="1360.0" y="754.9081420898438" fill="#ffffff" width="1" outline="#000000"/>
  </node>
  <node label="rGSVIVP00016017001" id="-2191">
    <att type="string" name="vizmap:vv10195Photosynthesis_xml NODE_SHAPE" value="RECT"/>
    <att type="string" name="canonicalName" value="GSVIVP00016017001"/>
    <att type="string" name="vizmap:vv10195Photosynthesis_xml NODE_WIDTH" value="130.0"/>
    <att type="string" name="CELLDESIGNER_ALIAS" value="sa256"/>
    <att type="string" name="vizmap:vv10195Photosynthesis_xml_me NODE_SHAPE" value="RECT"/>
    <att type="string" name="CELLDESIGNER_NODE_TYPE" value="RNA"/>
    <att type="string" name="vizmap:vv10195Photosynthesis_xml NODE_HEIGHT" value="15.0"/>
    <att type="string" name="CELLDESIGNER_SPECIES" value="GSVIVP00016017001"/>
    <att type="string" name="vizmap:vv10195Photosynthesis_xml NODE_FILL_COLOR" value="java.awt.Color[r=255,g=255,b=255]"/>
    <graphics type="RECTANGLE" h="15.0" w="150.0" x="8.0" y="269.9678955078125" fill="#ffffff" width="1" outline="#000000"/>
  </node>
  <node label="rGSVIVP00012553001" id="-2190">
    <att type="string" name="vizmap:vv10195Photosynthesis_xml NODE_SHAPE" value="RECT"/>
    <att type="string" name="canonicalName" value="GSVIVP00012553001"/>
    <att type="string" name="vizmap:vv10195Photosynthesis_xml NODE_WIDTH" value="130.0"/>
    <att type="string" name="CELLDESIGNER_ALIAS" value="sa254"/>
    <att type="string" name="vizmap:vv10195Photosynthesis_xml_me NODE_SHAPE" value="RECT"/>
    <att type="string" name="CELLDESIGNER_NODE_TYPE" value="RNA"/>
    <att type="string" name="vizmap:vv10195Photosynthesis_xml NODE_HEIGHT" value="15.0"/>
    <att type="string" name="CELLDESIGNER_SPECIES" value="GSVIVP00012553001"/>
    <att type="string" name="vizmap:vv10195Photosynthesis_xml NODE_FILL_COLOR" value="java.awt.Color[r=255,g=255,b=255]"/>
    <graphics type="RECTANGLE" h="15.0" w="150.0" x="8.0" y="285.0276794433594" fill="#ffffff" width="1" outline="#000000"/>
  </node>
  <node label="rTC61836" id="-2189">
    <att type="string" name="vizmap:vv10195Photosynthesis_xml NODE_SHAPE" value="RECT"/>
    <att type="string" name="canonicalName" value="TC61836"/>
    <att type="string" name="vizmap:vv10195Photosynthesis_xml NODE_WIDTH" value="130.0"/>
    <att type="string" name="CELLDESIGNER_ALIAS" value="sa252"/>
    <att type="string" name="vizmap:vv10195Photosynthesis_xml_me NODE_SHAPE" value="RECT"/>
    <att type="string" name="CELLDESIGNER_NODE_TYPE" value="RNA"/>
    <att type="string" name="vizmap:vv10195Photosynthesis_xml NODE_HEIGHT" value="15.0"/>
    <att type="string" name="CELLDESIGNER_SPECIES" value="TC61836"/>
    <att type="string" name="vizmap:vv10195Photosynthesis_xml NODE_FILL_COLOR" value="java.awt.Color[r=255,g=255,b=255]"/>
    <graphics type="RECTANGLE" h="15.0" w="150.0" x="8.0" y="301.08746337890625" fill="#ffffff" width="1" outline="#000000"/>
  </node>
  <node label="rGSVIVP00036935001" id="-2188">
    <att type="string" name="vizmap:vv10195Photosynthesis_xml NODE_SHAPE" value="RECT"/>
    <att type="string" name="canonicalName" value="GSVIVP00036935001"/>
    <att type="string" name="vizmap:vv10195Photosynthesis_xml NODE_WIDTH" value="130.0"/>
    <att type="string" name="CELLDESIGNER_ALIAS" value="sa250"/>
    <att type="string" name="vizmap:vv10195Photosynthesis_xml_me NODE_SHAPE" value="RECT"/>
    <att type="string" name="CELLDESIGNER_NODE_TYPE" value="RNA"/>
    <att type="string" name="vizmap:vv10195Photosynthesis_xml NODE_HEIGHT" value="15.0"/>
    <att type="string" name="CELLDESIGNER_SPECIES" value="GSVIVP00036935001"/>
    <att type="string" name="vizmap:vv10195Photosynthesis_xml NODE_FILL_COLOR" value="java.awt.Color[r=255,g=255,b=255]"/>
    <graphics type="RECTANGLE" h="15.0" w="150.0" x="8.0" y="317.1472473144531" fill="#ffffff" width="1" outline="#000000"/>
  </node>
  <node label="rGSVIVP00027434001" id="-2187">
    <att type="string" name="vizmap:vv10195Photosynthesis_xml NODE_SHAPE" value="RECT"/>
    <att type="string" name="canonicalName" value="GSVIVP00027434001"/>
    <att type="string" name="vizmap:vv10195Photosynthesis_xml NODE_WIDTH" value="130.0"/>
    <att type="string" name="CELLDESIGNER_ALIAS" value="sa248"/>
    <att type="string" name="vizmap:vv10195Photosynthesis_xml_me NODE_SHAPE" value="RECT"/>
    <att type="string" name="CELLDESIGNER_NODE_TYPE" value="RNA"/>
    <att type="string" name="vizmap:vv10195Photosynthesis_xml NODE_HEIGHT" value="15.0"/>
    <att type="string" name="CELLDESIGNER_SPECIES" value="GSVIVP00027434001"/>
    <att type="string" name="vizmap:vv10195Photosynthesis_xml NODE_FILL_COLOR" value="java.awt.Color[r=255,g=255,b=255]"/>
    <graphics type="RECTANGLE" h="15.0" w="150.0" x="8.0" y="333.2070007324219" fill="#ffffff" width="1" outline="#000000"/>
  </node>
  <node label="rGSVIVP00019989001" id="-2186">
    <att type="string" name="vizmap:vv10195Photosynthesis_xml NODE_SHAPE" value="RECT"/>
    <att type="string" name="canonicalName" value="GSVIVP00019989001"/>
    <att type="string" name="vizmap:vv10195Photosynthesis_xml NODE_WIDTH" value="130.0"/>
    <att type="string" name="CELLDESIGNER_ALIAS" value="sa246"/>
    <att type="string" name="vizmap:vv10195Photosynthesis_xml_me NODE_SHAPE" value="RECT"/>
    <att type="string" name="CELLDESIGNER_NODE_TYPE" value="RNA"/>
    <att type="string" name="vizmap:vv10195Photosynthesis_xml NODE_HEIGHT" value="15.0"/>
    <att type="string" name="CELLDESIGNER_SPECIES" value="GSVIVP00019989001"/>
    <att type="string" name="vizmap:vv10195Photosynthesis_xml NODE_FILL_COLOR" value="java.awt.Color[r=255,g=255,b=255]"/>
    <graphics type="RECTANGLE" h="15.0" w="150.0" x="550.0" y="408.26678466796875" fill="#ffffff" width="1" outline="#000000"/>
  </node>
  <node label="rGSVIVP00023857001" id="-2185">
    <att type="string" name="vizmap:vv10195Photosynthesis_xml NODE_SHAPE" value="RECT"/>
    <att type="string" name="canonicalName" value="GSVIVP00023857001"/>
    <att type="string" name="vizmap:vv10195Photosynthesis_xml NODE_WIDTH" value="130.0"/>
    <att type="string" name="CELLDESIGNER_ALIAS" value="sa244"/>
    <att type="string" name="vizmap:vv10195Photosynthesis_xml_me NODE_SHAPE" value="RECT"/>
    <att type="string" name="CELLDESIGNER_NODE_TYPE" value="RNA"/>
    <att type="string" name="vizmap:vv10195Photosynthesis_xml NODE_HEIGHT" value="15.0"/>
    <att type="string" name="CELLDESIGNER_SPECIES" value="GSVIVP00023857001"/>
    <att type="string" name="vizmap:vv10195Photosynthesis_xml NODE_FILL_COLOR" value="java.awt.Color[r=255,g=255,b=255]"/>
    <graphics type="RECTANGLE" h="15.0" w="150.0" x="815.0" y="362.3265686035156" fill="#ffffff" width="1" outline="#000000"/>
  </node>
  <node label="rCB350182" id="-2184">
    <att type="string" name="vizmap:vv10195Photosynthesis_xml NODE_SHAPE" value="RECT"/>
    <att type="string" name="canonicalName" value="CB350182"/>
    <att type="string" name="vizmap:vv10195Photosynthesis_xml NODE_WIDTH" value="130.0"/>
    <att type="string" name="CELLDESIGNER_ALIAS" value="sa242"/>
    <att type="string" name="vizmap:vv10195Photosynthesis_xml_me NODE_SHAPE" value="RECT"/>
    <att type="string" name="CELLDESIGNER_NODE_TYPE" value="RNA"/>
    <att type="string" name="vizmap:vv10195Photosynthesis_xml NODE_HEIGHT" value="15.0"/>
    <att type="string" name="CELLDESIGNER_SPECIES" value="CB350182"/>
    <att type="string" name="vizmap:vv10195Photosynthesis_xml NODE_FILL_COLOR" value="java.awt.Color[r=255,g=255,b=255]"/>
    <graphics type="RECTANGLE" h="15.0" w="150.0" x="815.0" y="378.3863525390625" fill="#ffffff" width="1" outline="#000000"/>
  </node>
  <node label="rGSVIVP00007450001" id="-2183">
    <att type="string" name="vizmap:vv10195Photosynthesis_xml NODE_SHAPE" value="RECT"/>
    <att type="string" name="canonicalName" value="GSVIVP00007450001"/>
    <att type="string" name="vizmap:vv10195Photosynthesis_xml NODE_WIDTH" value="130.0"/>
    <att type="string" name="CELLDESIGNER_ALIAS" value="sa240"/>
    <att type="string" name="vizmap:vv10195Photosynthesis_xml_me NODE_SHAPE" value="RECT"/>
    <att type="string" name="CELLDESIGNER_NODE_TYPE" value="RNA"/>
    <att type="string" name="vizmap:vv10195Photosynthesis_xml NODE_HEIGHT" value="15.0"/>
    <att type="string" name="CELLDESIGNER_SPECIES" value="GSVIVP00007450001"/>
    <att type="string" name="vizmap:vv10195Photosynthesis_xml NODE_FILL_COLOR" value="java.awt.Color[r=255,g=255,b=255]"/>
    <graphics type="RECTANGLE" h="15.0" w="150.0" x="815.0" y="394.44610595703125" fill="#ffffff" width="1" outline="#000000"/>
  </node>
  <node label="rCA812569" id="-2182">
    <att type="string" name="vizmap:vv10195Photosynthesis_xml NODE_SHAPE" value="RECT"/>
    <att type="string" name="canonicalName" value="CA812569"/>
    <att type="string" name="vizmap:vv10195Photosynthesis_xml NODE_WIDTH" value="130.0"/>
    <att type="string" name="CELLDESIGNER_ALIAS" value="sa238"/>
    <att type="string" name="vizmap:vv10195Photosynthesis_xml_me NODE_SHAPE" value="RECT"/>
    <att type="string" name="CELLDESIGNER_NODE_TYPE" value="RNA"/>
    <att type="string" name="vizmap:vv10195Photosynthesis_xml NODE_HEIGHT" value="15.0"/>
    <att type="string" name="CELLDESIGNER_SPECIES" value="CA812569"/>
    <att type="string" name="vizmap:vv10195Photosynthesis_xml NODE_FILL_COLOR" value="java.awt.Color[r=255,g=255,b=255]"/>
    <graphics type="RECTANGLE" h="15.0" w="150.0" x="813.0" y="610.5889892578125" fill="#ffffff" width="1" outline="#000000"/>
  </node>
  <node label="rGSVIVP00034797001" id="-2181">
    <att type="string" name="vizmap:vv10195Photosynthesis_xml NODE_SHAPE" value="RECT"/>
    <att type="string" name="canonicalName" value="GSVIVP00034797001"/>
    <att type="string" name="vizmap:vv10195Photosynthesis_xml NODE_WIDTH" value="130.0"/>
    <att type="string" name="CELLDESIGNER_ALIAS" value="sa236"/>
    <att type="string" name="vizmap:vv10195Photosynthesis_xml_me NODE_SHAPE" value="RECT"/>
    <att type="string" name="CELLDESIGNER_NODE_TYPE" value="RNA"/>
    <att type="string" name="vizmap:vv10195Photosynthesis_xml NODE_HEIGHT" value="15.0"/>
    <att type="string" name="CELLDESIGNER_SPECIES" value="GSVIVP00034797001"/>
    <att type="string" name="vizmap:vv10195Photosynthesis_xml NODE_FILL_COLOR" value="java.awt.Color[r=255,g=255,b=255]"/>
    <graphics type="RECTANGLE" h="15.0" w="150.0" x="1087.0" y="608.746826171875" fill="#ffffff" width="1" outline="#000000"/>
  </node>
  <node label="rGSVIVP00017382001" id="-2180">
    <att type="string" name="vizmap:vv10195Photosynthesis_xml NODE_SHAPE" value="RECT"/>
    <att type="string" name="canonicalName" value="GSVIVP00017382001"/>
    <att type="string" name="vizmap:vv10195Photosynthesis_xml NODE_WIDTH" value="130.0"/>
    <att type="string" name="CELLDESIGNER_ALIAS" value="sa234"/>
    <att type="string" name="vizmap:vv10195Photosynthesis_xml_me NODE_SHAPE" value="RECT"/>
    <att type="string" name="CELLDESIGNER_NODE_TYPE" value="RNA"/>
    <att type="string" name="vizmap:vv10195Photosynthesis_xml NODE_HEIGHT" value="15.0"/>
    <att type="string" name="CELLDESIGNER_SPECIES" value="GSVIVP00017382001"/>
    <att type="string" name="vizmap:vv10195Photosynthesis_xml NODE_FILL_COLOR" value="java.awt.Color[r=255,g=255,b=255]"/>
    <graphics type="RECTANGLE" h="15.0" w="150.0" x="3.0" y="36.51875305175781" fill="#ffffff" width="1" outline="#000000"/>
  </node>
  <node label="rGSVIVP00026487001" id="-2179">
    <att type="string" name="vizmap:vv10195Photosynthesis_xml NODE_SHAPE" value="RECT"/>
    <att type="string" name="canonicalName" value="GSVIVP00026487001"/>
    <att type="string" name="vizmap:vv10195Photosynthesis_xml NODE_WIDTH" value="130.0"/>
    <att type="string" name="CELLDESIGNER_ALIAS" value="sa232"/>
    <att type="string" name="vizmap:vv10195Photosynthesis_xml_me NODE_SHAPE" value="RECT"/>
    <att type="string" name="CELLDESIGNER_NODE_TYPE" value="RNA"/>
    <att type="string" name="vizmap:vv10195Photosynthesis_xml NODE_HEIGHT" value="15.0"/>
    <att type="string" name="CELLDESIGNER_SPECIES" value="GSVIVP00026487001"/>
    <att type="string" name="vizmap:vv10195Photosynthesis_xml NODE_FILL_COLOR" value="java.awt.Color[r=255,g=255,b=255]"/>
    <graphics type="RECTANGLE" h="15.0" w="150.0" x="3.0" y="52.2906494140625" fill="#ffffff" width="1" outline="#000000"/>
  </node>
  <node label="rGSVIVP00018375001" id="-2178">
    <att type="string" name="vizmap:vv10195Photosynthesis_xml NODE_SHAPE" value="RECT"/>
    <att type="string" name="canonicalName" value="GSVIVP00018375001"/>
    <att type="string" name="vizmap:vv10195Photosynthesis_xml NODE_WIDTH" value="130.0"/>
    <att type="string" name="CELLDESIGNER_ALIAS" value="sa230"/>
    <att type="string" name="vizmap:vv10195Photosynthesis_xml_me NODE_SHAPE" value="RECT"/>
    <att type="string" name="CELLDESIGNER_NODE_TYPE" value="RNA"/>
    <att type="string" name="vizmap:vv10195Photosynthesis_xml NODE_HEIGHT" value="15.0"/>
    <att type="string" name="CELLDESIGNER_SPECIES" value="GSVIVP00018375001"/>
    <att type="string" name="vizmap:vv10195Photosynthesis_xml NODE_FILL_COLOR" value="java.awt.Color[r=255,g=255,b=255]"/>
    <graphics type="RECTANGLE" h="15.0" w="150.0" x="3.0" y="68.06254577636719" fill="#ffffff" width="1" outline="#000000"/>
  </node>
  <node label="rCB345224" id="-2177">
    <att type="string" name="vizmap:vv10195Photosynthesis_xml NODE_SHAPE" value="RECT"/>
    <att type="string" name="canonicalName" value="CB345224"/>
    <att type="string" name="vizmap:vv10195Photosynthesis_xml NODE_WIDTH" value="130.0"/>
    <att type="string" name="CELLDESIGNER_ALIAS" value="sa228"/>
    <att type="string" name="vizmap:vv10195Photosynthesis_xml_me NODE_SHAPE" value="RECT"/>
    <att type="string" name="CELLDESIGNER_NODE_TYPE" value="RNA"/>
    <att type="string" name="vizmap:vv10195Photosynthesis_xml NODE_HEIGHT" value="15.0"/>
    <att type="string" name="CELLDESIGNER_SPECIES" value="CB345224"/>
    <att type="string" name="vizmap:vv10195Photosynthesis_xml NODE_FILL_COLOR" value="java.awt.Color[r=255,g=255,b=255]"/>
    <graphics type="RECTANGLE" h="15.0" w="150.0" x="3.0" y="84.83444213867188" fill="#ffffff" width="1" outline="#000000"/>
  </node>
  <node label="rGSVIVP00035596001" id="-2176">
    <att type="string" name="vizmap:vv10195Photosynthesis_xml NODE_SHAPE" value="RECT"/>
    <att type="string" name="canonicalName" value="GSVIVP00035596001"/>
    <att type="string" name="vizmap:vv10195Photosynthesis_xml NODE_WIDTH" value="130.0"/>
    <att type="string" name="CELLDESIGNER_ALIAS" value="sa226"/>
    <att type="string" name="vizmap:vv10195Photosynthesis_xml_me NODE_SHAPE" value="RECT"/>
    <att type="string" name="CELLDESIGNER_NODE_TYPE" value="RNA"/>
    <att type="string" name="vizmap:vv10195Photosynthesis_xml NODE_HEIGHT" value="15.0"/>
    <att type="string" name="CELLDESIGNER_SPECIES" value="GSVIVP00035596001"/>
    <att type="string" name="vizmap:vv10195Photosynthesis_xml NODE_FILL_COLOR" value="java.awt.Color[r=255,g=255,b=255]"/>
    <graphics type="RECTANGLE" h="15.0" w="150.0" x="811.0" y="33.60634231567383" fill="#ffffff" width="1" outline="#000000"/>
  </node>
  <node label="rGSVIVP00033844001" id="-2175">
    <att type="string" name="vizmap:vv10195Photosynthesis_xml NODE_SHAPE" value="RECT"/>
    <att type="string" name="canonicalName" value="GSVIVP00033844001"/>
    <att type="string" name="vizmap:vv10195Photosynthesis_xml NODE_WIDTH" value="130.0"/>
    <att type="string" name="CELLDESIGNER_ALIAS" value="sa224"/>
    <att type="string" name="vizmap:vv10195Photosynthesis_xml_me NODE_SHAPE" value="RECT"/>
    <att type="string" name="CELLDESIGNER_NODE_TYPE" value="RNA"/>
    <att type="string" name="vizmap:vv10195Photosynthesis_xml NODE_HEIGHT" value="15.0"/>
    <att type="string" name="CELLDESIGNER_SPECIES" value="GSVIVP00033844001"/>
    <att type="string" name="vizmap:vv10195Photosynthesis_xml NODE_FILL_COLOR" value="java.awt.Color[r=255,g=255,b=255]"/>
    <graphics type="RECTANGLE" h="15.0" w="150.0" x="811.0" y="49.37823486328125" fill="#ffffff" width="1" outline="#000000"/>
  </node>
  <node label="rGSVIVP00030868001" id="-2174">
    <att type="string" name="vizmap:vv10195Photosynthesis_xml NODE_SHAPE" value="RECT"/>
    <att type="string" name="canonicalName" value="GSVIVP00030868001"/>
    <att type="string" name="vizmap:vv10195Photosynthesis_xml NODE_WIDTH" value="130.0"/>
    <att type="string" name="CELLDESIGNER_ALIAS" value="sa222"/>
    <att type="string" name="vizmap:vv10195Photosynthesis_xml_me NODE_SHAPE" value="RECT"/>
    <att type="string" name="CELLDESIGNER_NODE_TYPE" value="RNA"/>
    <att type="string" name="vizmap:vv10195Photosynthesis_xml NODE_HEIGHT" value="15.0"/>
    <att type="string" name="CELLDESIGNER_SPECIES" value="GSVIVP00030868001"/>
    <att type="string" name="vizmap:vv10195Photosynthesis_xml NODE_FILL_COLOR" value="java.awt.Color[r=255,g=255,b=255]"/>
    <graphics type="RECTANGLE" h="15.0" w="150.0" x="811.0" y="65.15013122558594" fill="#ffffff" width="1" outline="#000000"/>
  </node>
  <node label="rGSVIVP00013214001" id="-2173">
    <att type="string" name="vizmap:vv10195Photosynthesis_xml NODE_SHAPE" value="RECT"/>
    <att type="string" name="canonicalName" value="GSVIVP00013214001"/>
    <att type="string" name="vizmap:vv10195Photosynthesis_xml NODE_WIDTH" value="130.0"/>
    <att type="string" name="CELLDESIGNER_ALIAS" value="sa220"/>
    <att type="string" name="vizmap:vv10195Photosynthesis_xml_me NODE_SHAPE" value="RECT"/>
    <att type="string" name="CELLDESIGNER_NODE_TYPE" value="RNA"/>
    <att type="string" name="vizmap:vv10195Photosynthesis_xml NODE_HEIGHT" value="15.0"/>
    <att type="string" name="CELLDESIGNER_SPECIES" value="GSVIVP00013214001"/>
    <att type="string" name="vizmap:vv10195Photosynthesis_xml NODE_FILL_COLOR" value="java.awt.Color[r=255,g=255,b=255]"/>
    <graphics type="RECTANGLE" h="15.0" w="150.0" x="811.0" y="81.92203521728516" fill="#ffffff" width="1" outline="#000000"/>
  </node>
  <node label="rGSVIVP00013232001" id="-2172">
    <att type="string" name="vizmap:vv10195Photosynthesis_xml NODE_SHAPE" value="RECT"/>
    <att type="string" name="canonicalName" value="GSVIVP00013232001"/>
    <att type="string" name="vizmap:vv10195Photosynthesis_xml NODE_WIDTH" value="130.0"/>
    <att type="string" name="CELLDESIGNER_ALIAS" value="sa218"/>
    <att type="string" name="vizmap:vv10195Photosynthesis_xml_me NODE_SHAPE" value="RECT"/>
    <att type="string" name="CELLDESIGNER_NODE_TYPE" value="RNA"/>
    <att type="string" name="vizmap:vv10195Photosynthesis_xml NODE_HEIGHT" value="15.0"/>
    <att type="string" name="CELLDESIGNER_SPECIES" value="GSVIVP00013232001"/>
    <att type="string" name="vizmap:vv10195Photosynthesis_xml NODE_FILL_COLOR" value="java.awt.Color[r=255,g=255,b=255]"/>
    <graphics type="RECTANGLE" h="15.0" w="150.0" x="546.0" y="36.69392776489258" fill="#ffffff" width="1" outline="#000000"/>
  </node>
  <node label="rGSVIVP00005285001" id="-2171">
    <att type="string" name="vizmap:vv10195Photosynthesis_xml NODE_SHAPE" value="RECT"/>
    <att type="string" name="canonicalName" value="GSVIVP00005285001"/>
    <att type="string" name="vizmap:vv10195Photosynthesis_xml NODE_WIDTH" value="130.0"/>
    <att type="string" name="CELLDESIGNER_ALIAS" value="sa216"/>
    <att type="string" name="vizmap:vv10195Photosynthesis_xml_me NODE_SHAPE" value="RECT"/>
    <att type="string" name="CELLDESIGNER_NODE_TYPE" value="RNA"/>
    <att type="string" name="vizmap:vv10195Photosynthesis_xml NODE_HEIGHT" value="15.0"/>
    <att type="string" name="CELLDESIGNER_SPECIES" value="GSVIVP00005285001"/>
    <att type="string" name="vizmap:vv10195Photosynthesis_xml NODE_FILL_COLOR" value="java.awt.Color[r=255,g=255,b=255]"/>
    <graphics type="RECTANGLE" h="15.0" w="150.0" x="546.0" y="52.049163818359375" fill="#ffffff" width="1" outline="#000000"/>
  </node>
  <node label="rGSVIVP00035264001" id="-2170">
    <att type="string" name="vizmap:vv10195Photosynthesis_xml NODE_SHAPE" value="RECT"/>
    <att type="string" name="canonicalName" value="GSVIVP00035264001"/>
    <att type="string" name="vizmap:vv10195Photosynthesis_xml NODE_WIDTH" value="130.0"/>
    <att type="string" name="CELLDESIGNER_ALIAS" value="sa214"/>
    <att type="string" name="vizmap:vv10195Photosynthesis_xml_me NODE_SHAPE" value="RECT"/>
    <att type="string" name="CELLDESIGNER_NODE_TYPE" value="RNA"/>
    <att type="string" name="vizmap:vv10195Photosynthesis_xml NODE_HEIGHT" value="15.0"/>
    <att type="string" name="CELLDESIGNER_SPECIES" value="GSVIVP00035264001"/>
    <att type="string" name="vizmap:vv10195Photosynthesis_xml NODE_FILL_COLOR" value="java.awt.Color[r=255,g=255,b=255]"/>
    <graphics type="RECTANGLE" h="15.0" w="150.0" x="546.0" y="68.40438842773438" fill="#ffffff" width="1" outline="#000000"/>
  </node>
  <node label="rCB343527" id="-2169">
    <att type="string" name="vizmap:vv10195Photosynthesis_xml NODE_SHAPE" value="RECT"/>
    <att type="string" name="canonicalName" value="CB343527"/>
    <att type="string" name="vizmap:vv10195Photosynthesis_xml NODE_WIDTH" value="130.0"/>
    <att type="string" name="CELLDESIGNER_ALIAS" value="sa212"/>
    <att type="string" name="vizmap:vv10195Photosynthesis_xml_me NODE_SHAPE" value="RECT"/>
    <att type="string" name="CELLDESIGNER_NODE_TYPE" value="RNA"/>
    <att type="string" name="vizmap:vv10195Photosynthesis_xml NODE_HEIGHT" value="15.0"/>
    <att type="string" name="CELLDESIGNER_SPECIES" value="CB343527"/>
    <att type="string" name="vizmap:vv10195Photosynthesis_xml NODE_FILL_COLOR" value="java.awt.Color[r=255,g=255,b=255]"/>
    <graphics type="RECTANGLE" h="15.0" w="150.0" x="546.0" y="84.7596206665039" fill="#ffffff" width="1" outline="#000000"/>
  </node>
  <node label="rGSVIVP00001560001" id="-2168">
    <att type="string" name="vizmap:vv10195Photosynthesis_xml NODE_SHAPE" value="RECT"/>
    <att type="string" name="canonicalName" value="GSVIVP00001560001"/>
    <att type="string" name="vizmap:vv10195Photosynthesis_xml NODE_WIDTH" value="130.0"/>
    <att type="string" name="CELLDESIGNER_ALIAS" value="sa210"/>
    <att type="string" name="vizmap:vv10195Photosynthesis_xml_me NODE_SHAPE" value="RECT"/>
    <att type="string" name="CELLDESIGNER_NODE_TYPE" value="RNA"/>
    <att type="string" name="vizmap:vv10195Photosynthesis_xml NODE_HEIGHT" value="15.0"/>
    <att type="string" name="CELLDESIGNER_SPECIES" value="GSVIVP00001560001"/>
    <att type="string" name="vizmap:vv10195Photosynthesis_xml NODE_FILL_COLOR" value="java.awt.Color[r=255,g=255,b=255]"/>
    <graphics type="RECTANGLE" h="15.0" w="150.0" x="272.0" y="35.11485290527344" fill="#ffffff" width="1" outline="#000000"/>
  </node>
  <node label="rGSVIVP00029305001" id="-2167">
    <att type="string" name="vizmap:vv10195Photosynthesis_xml NODE_SHAPE" value="RECT"/>
    <att type="string" name="canonicalName" value="GSVIVP00029305001"/>
    <att type="string" name="vizmap:vv10195Photosynthesis_xml NODE_WIDTH" value="130.0"/>
    <att type="string" name="CELLDESIGNER_ALIAS" value="sa208"/>
    <att type="string" name="vizmap:vv10195Photosynthesis_xml_me NODE_SHAPE" value="RECT"/>
    <att type="string" name="CELLDESIGNER_NODE_TYPE" value="RNA"/>
    <att type="string" name="vizmap:vv10195Photosynthesis_xml NODE_HEIGHT" value="15.0"/>
    <att type="string" name="CELLDESIGNER_SPECIES" value="GSVIVP00029305001"/>
    <att type="string" name="vizmap:vv10195Photosynthesis_xml NODE_FILL_COLOR" value="java.awt.Color[r=255,g=255,b=255]"/>
    <graphics type="RECTANGLE" h="15.0" w="150.0" x="272.0" y="51.17462921142578" fill="#ffffff" width="1" outline="#000000"/>
  </node>
  <node label="rGSVIVP00013233001" id="-2166">
    <att type="string" name="vizmap:vv10195Photosynthesis_xml NODE_SHAPE" value="RECT"/>
    <att type="string" name="canonicalName" value="GSVIVP00013233001"/>
    <att type="string" name="vizmap:vv10195Photosynthesis_xml NODE_WIDTH" value="130.0"/>
    <att type="string" name="CELLDESIGNER_ALIAS" value="sa206"/>
    <att type="string" name="vizmap:vv10195Photosynthesis_xml_me NODE_SHAPE" value="RECT"/>
    <att type="string" name="CELLDESIGNER_NODE_TYPE" value="RNA"/>
    <att type="string" name="vizmap:vv10195Photosynthesis_xml NODE_HEIGHT" value="15.0"/>
    <att type="string" name="CELLDESIGNER_SPECIES" value="GSVIVP00013233001"/>
    <att type="string" name="vizmap:vv10195Photosynthesis_xml NODE_FILL_COLOR" value="java.awt.Color[r=255,g=255,b=255]"/>
    <graphics type="RECTANGLE" h="15.0" w="150.0" x="272.0" y="67.23440551757812" fill="#ffffff" width="1" outline="#000000"/>
  </node>
  <node label="rGSVIVP00035263001" id="-2165">
    <att type="string" name="vizmap:vv10195Photosynthesis_xml NODE_SHAPE" value="RECT"/>
    <att type="string" name="canonicalName" value="GSVIVP00035263001"/>
    <att type="string" name="vizmap:vv10195Photosynthesis_xml NODE_WIDTH" value="130.0"/>
    <att type="string" name="CELLDESIGNER_ALIAS" value="sa204"/>
    <att type="string" name="vizmap:vv10195Photosynthesis_xml_me NODE_SHAPE" value="RECT"/>
    <att type="string" name="CELLDESIGNER_NODE_TYPE" value="RNA"/>
    <att type="string" name="vizmap:vv10195Photosynthesis_xml NODE_HEIGHT" value="15.0"/>
    <att type="string" name="CELLDESIGNER_SPECIES" value="GSVIVP00035263001"/>
    <att type="string" name="vizmap:vv10195Photosynthesis_xml NODE_FILL_COLOR" value="java.awt.Color[r=255,g=255,b=255]"/>
    <graphics type="RECTANGLE" h="15.0" w="150.0" x="272.0" y="83.29418182373047" fill="#ffffff" width="1" outline="#000000"/>
  </node>
  <node label="rCB339508" id="-2164">
    <att type="string" name="vizmap:vv10195Photosynthesis_xml NODE_SHAPE" value="RECT"/>
    <att type="string" name="canonicalName" value="CB339508"/>
    <att type="string" name="vizmap:vv10195Photosynthesis_xml NODE_WIDTH" value="130.0"/>
    <att type="string" name="CELLDESIGNER_ALIAS" value="sa202"/>
    <att type="string" name="vizmap:vv10195Photosynthesis_xml_me NODE_SHAPE" value="RECT"/>
    <att type="string" name="CELLDESIGNER_NODE_TYPE" value="RNA"/>
    <att type="string" name="vizmap:vv10195Photosynthesis_xml NODE_HEIGHT" value="15.0"/>
    <att type="string" name="CELLDESIGNER_SPECIES" value="CB339508"/>
    <att type="string" name="vizmap:vv10195Photosynthesis_xml NODE_FILL_COLOR" value="java.awt.Color[r=255,g=255,b=255]"/>
    <graphics type="RECTANGLE" h="15.0" w="150.0" x="541.0" y="148.3539581298828" fill="#ffffff" width="1" outline="#000000"/>
  </node>
  <node label="rGSVIVP00038544001" id="-2163">
    <att type="string" name="vizmap:vv10195Photosynthesis_xml NODE_SHAPE" value="RECT"/>
    <att type="string" name="canonicalName" value="GSVIVP00038544001"/>
    <att type="string" name="vizmap:vv10195Photosynthesis_xml NODE_WIDTH" value="130.0"/>
    <att type="string" name="CELLDESIGNER_ALIAS" value="sa200"/>
    <att type="string" name="vizmap:vv10195Photosynthesis_xml_me NODE_SHAPE" value="RECT"/>
    <att type="string" name="CELLDESIGNER_NODE_TYPE" value="RNA"/>
    <att type="string" name="vizmap:vv10195Photosynthesis_xml NODE_HEIGHT" value="15.0"/>
    <att type="string" name="CELLDESIGNER_SPECIES" value="GSVIVP00038544001"/>
    <att type="string" name="vizmap:vv10195Photosynthesis_xml NODE_FILL_COLOR" value="java.awt.Color[r=255,g=255,b=255]"/>
    <graphics type="RECTANGLE" h="15.0" w="150.0" x="541.0" y="164.41372680664062" fill="#ffffff" width="1" outline="#000000"/>
  </node>
  <node label="rTC59666" id="-2162">
    <att type="string" name="vizmap:vv10195Photosynthesis_xml NODE_SHAPE" value="RECT"/>
    <att type="string" name="canonicalName" value="TC59666"/>
    <att type="string" name="vizmap:vv10195Photosynthesis_xml NODE_WIDTH" value="130.0"/>
    <att type="string" name="CELLDESIGNER_ALIAS" value="sa198"/>
    <att type="string" name="vizmap:vv10195Photosynthesis_xml_me NODE_SHAPE" value="RECT"/>
    <att type="string" name="CELLDESIGNER_NODE_TYPE" value="RNA"/>
    <att type="string" name="vizmap:vv10195Photosynthesis_xml NODE_HEIGHT" value="15.0"/>
    <att type="string" name="CELLDESIGNER_SPECIES" value="TC59666"/>
    <att type="string" name="vizmap:vv10195Photosynthesis_xml NODE_FILL_COLOR" value="java.awt.Color[r=255,g=255,b=255]"/>
    <graphics type="RECTANGLE" h="15.0" w="150.0" x="10.0" y="150.4735107421875" fill="#ffffff" width="1" outline="#000000"/>
  </node>
  <node label="rGSVIVP00019115001" id="-2161">
    <att type="string" name="vizmap:vv10195Photosynthesis_xml NODE_SHAPE" value="RECT"/>
    <att type="string" name="canonicalName" value="GSVIVP00019115001"/>
    <att type="string" name="vizmap:vv10195Photosynthesis_xml NODE_WIDTH" value="130.0"/>
    <att type="string" name="CELLDESIGNER_ALIAS" value="sa196"/>
    <att type="string" name="vizmap:vv10195Photosynthesis_xml_me NODE_SHAPE" value="RECT"/>
    <att type="string" name="CELLDESIGNER_NODE_TYPE" value="RNA"/>
    <att type="string" name="vizmap:vv10195Photosynthesis_xml NODE_HEIGHT" value="15.0"/>
    <att type="string" name="CELLDESIGNER_SPECIES" value="GSVIVP00019115001"/>
    <att type="string" name="vizmap:vv10195Photosynthesis_xml NODE_FILL_COLOR" value="java.awt.Color[r=255,g=255,b=255]"/>
    <graphics type="RECTANGLE" h="15.0" w="150.0" x="10.0" y="166.5332794189453" fill="#ffffff" width="1" outline="#000000"/>
  </node>
  <node label="rGSVIVP00012744001" id="-2160">
    <att type="string" name="vizmap:vv10195Photosynthesis_xml NODE_SHAPE" value="RECT"/>
    <att type="string" name="canonicalName" value="GSVIVP00012744001"/>
    <att type="string" name="vizmap:vv10195Photosynthesis_xml NODE_WIDTH" value="130.0"/>
    <att type="string" name="CELLDESIGNER_ALIAS" value="sa194"/>
    <att type="string" name="vizmap:vv10195Photosynthesis_xml_me NODE_SHAPE" value="RECT"/>
    <att type="string" name="CELLDESIGNER_NODE_TYPE" value="RNA"/>
    <att type="string" name="vizmap:vv10195Photosynthesis_xml NODE_HEIGHT" value="15.0"/>
    <att type="string" name="CELLDESIGNER_SPECIES" value="GSVIVP00012744001"/>
    <att type="string" name="vizmap:vv10195Photosynthesis_xml NODE_FILL_COLOR" value="java.awt.Color[r=255,g=255,b=255]"/>
    <graphics type="RECTANGLE" h="15.0" w="150.0" x="275.0" y="164.5930633544922" fill="#ffffff" width="1" outline="#000000"/>
  </node>
  <node label="rGSVIVP00035594001" id="-2159">
    <att type="string" name="vizmap:vv10195Photosynthesis_xml NODE_SHAPE" value="RECT"/>
    <att type="string" name="canonicalName" value="GSVIVP00035594001"/>
    <att type="string" name="vizmap:vv10195Photosynthesis_xml NODE_WIDTH" value="130.0"/>
    <att type="string" name="CELLDESIGNER_ALIAS" value="sa192"/>
    <att type="string" name="vizmap:vv10195Photosynthesis_xml_me NODE_SHAPE" value="RECT"/>
    <att type="string" name="CELLDESIGNER_NODE_TYPE" value="RNA"/>
    <att type="string" name="vizmap:vv10195Photosynthesis_xml NODE_HEIGHT" value="15.0"/>
    <att type="string" name="CELLDESIGNER_SPECIES" value="GSVIVP00035594001"/>
    <att type="string" name="vizmap:vv10195Photosynthesis_xml NODE_FILL_COLOR" value="java.awt.Color[r=255,g=255,b=255]"/>
    <graphics type="RECTANGLE" h="15.0" w="150.0" x="1355.0" y="168.65283203125" fill="#ffffff" width="1" outline="#000000"/>
  </node>
  <node label="rGSVIVP00014701001" id="-2158">
    <att type="string" name="vizmap:vv10195Photosynthesis_xml NODE_SHAPE" value="RECT"/>
    <att type="string" name="protein" value="GSVIVP00014701001"/>
    <att type="list" name="cytoscape.alias.list">
      <att type="string" name="cytoscape.alias.list" value="GSVIVP00014701001"/>
    </att>
    <att type="string" name="canonicalName" value="GSVIVP00014701001"/>
    <att type="string" name="vizmap:vv10195Photosynthesis_xml NODE_WIDTH" value="130.0"/>
    <att type="string" name="CELLDESIGNER_ALIAS" value="sa190"/>
    <att type="string" name="vizmap:vv10195Photosynthesis_xml_me NODE_SHAPE" value="RECT"/>
    <att type="string" name="CELLDESIGNER_NODE_TYPE" value="RNA"/>
    <att type="string" name="vizmap:vv10195Photosynthesis_xml NODE_HEIGHT" value="15.0"/>
    <att type="string" name="condition" value="28SD"/>
    <att type="string" name="CELLDESIGNER_SPECIES" value="GSVIVP00014701001"/>
    <att type="string" name="vizmap:vv10195Photosynthesis_xml NODE_FILL_COLOR" value="java.awt.Color[r=255,g=51,b=51]"/>
    <graphics type="RECTANGLE" h="15.0" w="150.0" x="813.0" y="151.71261596679688" fill="#ff33ff" width="1" outline="#000000"/>
  </node>
  <node label="rGSVIVP00013467001" id="-2157">
    <att type="string" name="vizmap:vv10195Photosynthesis_xml NODE_SHAPE" value="RECT"/>
    <att type="string" name="protein" value="GSVIVP00013467001"/>
    <att type="list" name="cytoscape.alias.list">
      <att type="string" name="cytoscape.alias.list" value="GSVIVP00013467001"/>
    </att>
    <att type="string" name="canonicalName" value="GSVIVP00013467001"/>
    <att type="string" name="vizmap:vv10195Photosynthesis_xml NODE_WIDTH" value="130.0"/>
    <att type="string" name="CELLDESIGNER_ALIAS" value="sa188"/>
    <att type="string" name="vizmap:vv10195Photosynthesis_xml_me NODE_SHAPE" value="RECT"/>
    <att type="string" name="CELLDESIGNER_NODE_TYPE" value="RNA"/>
    <att type="string" name="vizmap:vv10195Photosynthesis_xml NODE_HEIGHT" value="15.0"/>
    <att type="string" name="condition" value="28SD"/>
    <att type="string" name="CELLDESIGNER_SPECIES" value="GSVIVP00013467001"/>
    <att type="string" name="vizmap:vv10195Photosynthesis_xml NODE_FILL_COLOR" value="java.awt.Color[r=255,g=51,b=51]"/>
    <graphics type="RECTANGLE" h="15.0" w="150.0" x="813.0" y="167.7723846435547" fill="#ff33ff" width="1" outline="#000000"/>
  </node>
  <node label="rGSVIVP00032533001" id="-2156">
    <att type="string" name="vizmap:vv10195Photosynthesis_xml NODE_SHAPE" value="RECT"/>
    <att type="string" name="canonicalName" value="GSVIVP00032533001"/>
    <att type="string" name="vizmap:vv10195Photosynthesis_xml NODE_WIDTH" value="130.0"/>
    <att type="string" name="CELLDESIGNER_ALIAS" value="sa186"/>
    <att type="string" name="vizmap:vv10195Photosynthesis_xml_me NODE_SHAPE" value="RECT"/>
    <att type="string" name="CELLDESIGNER_NODE_TYPE" value="RNA"/>
    <att type="string" name="vizmap:vv10195Photosynthesis_xml NODE_HEIGHT" value="15.0"/>
    <att type="string" name="CELLDESIGNER_SPECIES" value="GSVIVP00032533001"/>
    <att type="string" name="vizmap:vv10195Photosynthesis_xml NODE_FILL_COLOR" value="java.awt.Color[r=255,g=255,b=255]"/>
    <graphics type="RECTANGLE" h="15.0" w="150.0" x="1087.0" y="89.83216094970703" fill="#ffffff" width="1" outline="#000000"/>
  </node>
  <node label="rGSVIVP00002933001" id="-2155">
    <att type="string" name="vizmap:vv10195Photosynthesis_xml NODE_SHAPE" value="RECT"/>
    <att type="string" name="canonicalName" value="GSVIVP00002933001"/>
    <att type="string" name="vizmap:vv10195Photosynthesis_xml NODE_WIDTH" value="130.0"/>
    <att type="string" name="CELLDESIGNER_ALIAS" value="sa184"/>
    <att type="string" name="vizmap:vv10195Photosynthesis_xml_me NODE_SHAPE" value="RECT"/>
    <att type="string" name="CELLDESIGNER_NODE_TYPE" value="RNA"/>
    <att type="string" name="vizmap:vv10195Photosynthesis_xml NODE_HEIGHT" value="15.0"/>
    <att type="string" name="CELLDESIGNER_SPECIES" value="GSVIVP00002933001"/>
    <att type="string" name="vizmap:vv10195Photosynthesis_xml NODE_FILL_COLOR" value="java.awt.Color[r=255,g=255,b=255]"/>
    <graphics type="RECTANGLE" h="15.0" w="150.0" x="1087.0" y="105.89193725585938" fill="#ffffff" width="1" outline="#000000"/>
  </node>
  <node label="rGSVIVP00022743001" id="-2154">
    <att type="string" name="vizmap:vv10195Photosynthesis_xml NODE_SHAPE" value="RECT"/>
    <att type="string" name="canonicalName" value="GSVIVP00022743001"/>
    <att type="string" name="vizmap:vv10195Photosynthesis_xml NODE_WIDTH" value="130.0"/>
    <att type="string" name="CELLDESIGNER_ALIAS" value="sa182"/>
    <att type="string" name="vizmap:vv10195Photosynthesis_xml_me NODE_SHAPE" value="RECT"/>
    <att type="string" name="CELLDESIGNER_NODE_TYPE" value="RNA"/>
    <att type="string" name="vizmap:vv10195Photosynthesis_xml NODE_HEIGHT" value="15.0"/>
    <att type="string" name="CELLDESIGNER_SPECIES" value="GSVIVP00022743001"/>
    <att type="string" name="vizmap:vv10195Photosynthesis_xml NODE_FILL_COLOR" value="java.awt.Color[r=255,g=255,b=255]"/>
    <graphics type="RECTANGLE" h="15.0" w="150.0" x="1087.0" y="121.95172119140625" fill="#ffffff" width="1" outline="#000000"/>
  </node>
  <node label="rGSVIVP00018847001" id="-2153">
    <att type="string" name="vizmap:vv10195Photosynthesis_xml NODE_SHAPE" value="RECT"/>
    <att type="string" name="protein" value="GSVIVP00018847001"/>
    <att type="list" name="cytoscape.alias.list">
      <att type="string" name="cytoscape.alias.list" value="GSVIVP00018847001"/>
    </att>
    <att type="string" name="canonicalName" value="GSVIVP00018847001"/>
    <att type="string" name="vizmap:vv10195Photosynthesis_xml NODE_WIDTH" value="130.0"/>
    <att type="string" name="CELLDESIGNER_ALIAS" value="sa180"/>
    <att type="string" name="vizmap:vv10195Photosynthesis_xml_me NODE_SHAPE" value="RECT"/>
    <att type="string" name="CELLDESIGNER_NODE_TYPE" value="RNA"/>
    <att type="string" name="vizmap:vv10195Photosynthesis_xml NODE_HEIGHT" value="15.0"/>
    <att type="string" name="condition" value="28SD"/>
    <att type="string" name="CELLDESIGNER_SPECIES" value="GSVIVP00018847001"/>
    <att type="string" name="vizmap:vv10195Photosynthesis_xml NODE_FILL_COLOR" value="java.awt.Color[r=255,g=51,b=51]"/>
    <graphics type="RECTANGLE" h="15.0" w="150.0" x="1087.0" y="137.01148986816406" fill="#ff33ff" width="1" outline="#000000"/>
  </node>
  <node label="rGSVIVP00018549001" id="-2152">
    <att type="string" name="vizmap:vv10195Photosynthesis_xml NODE_SHAPE" value="RECT"/>
    <att type="string" name="canonicalName" value="GSVIVP00018549001"/>
    <att type="string" name="vizmap:vv10195Photosynthesis_xml NODE_WIDTH" value="130.0"/>
    <att type="string" name="CELLDESIGNER_ALIAS" value="sa178"/>
    <att type="string" name="vizmap:vv10195Photosynthesis_xml_me NODE_SHAPE" value="RECT"/>
    <att type="string" name="CELLDESIGNER_NODE_TYPE" value="RNA"/>
    <att type="string" name="vizmap:vv10195Photosynthesis_xml NODE_HEIGHT" value="15.0"/>
    <att type="string" name="CELLDESIGNER_SPECIES" value="GSVIVP00018549001"/>
    <att type="string" name="vizmap:vv10195Photosynthesis_xml NODE_FILL_COLOR" value="java.awt.Color[r=255,g=255,b=255]"/>
    <graphics type="RECTANGLE" h="15.0" w="150.0" x="1087.0" y="153.07127380371094" fill="#ffffff" width="1" outline="#000000"/>
  </node>
  <node label="rGSVIVP00018551001" id="-2151">
    <att type="string" name="vizmap:vv10195Photosynthesis_xml NODE_SHAPE" value="RECT"/>
    <att type="string" name="canonicalName" value="GSVIVP00018551001"/>
    <att type="string" name="vizmap:vv10195Photosynthesis_xml NODE_WIDTH" value="130.0"/>
    <att type="string" name="CELLDESIGNER_ALIAS" value="sa176"/>
    <att type="string" name="vizmap:vv10195Photosynthesis_xml_me NODE_SHAPE" value="RECT"/>
    <att type="string" name="CELLDESIGNER_NODE_TYPE" value="RNA"/>
    <att type="string" name="vizmap:vv10195Photosynthesis_xml NODE_HEIGHT" value="15.0"/>
    <att type="string" name="CELLDESIGNER_SPECIES" value="GSVIVP00018551001"/>
    <att type="string" name="vizmap:vv10195Photosynthesis_xml NODE_FILL_COLOR" value="java.awt.Color[r=255,g=255,b=255]"/>
    <graphics type="RECTANGLE" h="15.0" w="150.0" x="1087.0" y="169.13104248046875" fill="#ffffff" width="1" outline="#000000"/>
  </node>
  <node label="rGSVIVP00003236001" id="-2150">
    <att type="string" name="vizmap:vv10195Photosynthesis_xml NODE_SHAPE" value="RECT"/>
    <att type="string" name="canonicalName" value="GSVIVP00003236001"/>
    <att type="string" name="vizmap:vv10195Photosynthesis_xml NODE_WIDTH" value="130.0"/>
    <att type="string" name="CELLDESIGNER_ALIAS" value="sa174"/>
    <att type="string" name="vizmap:vv10195Photosynthesis_xml_me NODE_SHAPE" value="RECT"/>
    <att type="string" name="CELLDESIGNER_NODE_TYPE" value="RNA"/>
    <att type="string" name="vizmap:vv10195Photosynthesis_xml NODE_HEIGHT" value="15.0"/>
    <att type="string" name="CELLDESIGNER_SPECIES" value="GSVIVP00003236001"/>
    <att type="string" name="vizmap:vv10195Photosynthesis_xml NODE_FILL_COLOR" value="java.awt.Color[r=255,g=255,b=255]"/>
    <graphics type="RECTANGLE" h="15.0" w="150.0" x="0.0" y="556.5944213867188" fill="#ffffff" width="1" outline="#000000"/>
  </node>
  <node label="rGSVIVP00003237001" id="-2149">
    <att type="string" name="vizmap:vv10195Photosynthesis_xml NODE_SHAPE" value="RECT"/>
    <att type="string" name="canonicalName" value="GSVIVP00003237001"/>
    <att type="string" name="vizmap:vv10195Photosynthesis_xml NODE_WIDTH" value="130.0"/>
    <att type="string" name="CELLDESIGNER_ALIAS" value="sa172"/>
    <att type="string" name="vizmap:vv10195Photosynthesis_xml_me NODE_SHAPE" value="RECT"/>
    <att type="string" name="CELLDESIGNER_NODE_TYPE" value="RNA"/>
    <att type="string" name="vizmap:vv10195Photosynthesis_xml NODE_HEIGHT" value="15.0"/>
    <att type="string" name="CELLDESIGNER_SPECIES" value="GSVIVP00003237001"/>
    <att type="string" name="vizmap:vv10195Photosynthesis_xml NODE_FILL_COLOR" value="java.awt.Color[r=255,g=255,b=255]"/>
    <graphics type="RECTANGLE" h="15.0" w="150.0" x="272.0" y="477.2991943359375" fill="#ffffff" width="1" outline="#000000"/>
  </node>
  <node label="rTC58555" id="-2148">
    <att type="string" name="vizmap:vv10195Photosynthesis_xml NODE_SHAPE" value="RECT"/>
    <att type="string" name="canonicalName" value="TC58555"/>
    <att type="string" name="vizmap:vv10195Photosynthesis_xml NODE_WIDTH" value="130.0"/>
    <att type="string" name="CELLDESIGNER_ALIAS" value="sa170"/>
    <att type="string" name="vizmap:vv10195Photosynthesis_xml_me NODE_SHAPE" value="RECT"/>
    <att type="string" name="CELLDESIGNER_NODE_TYPE" value="RNA"/>
    <att type="string" name="vizmap:vv10195Photosynthesis_xml NODE_HEIGHT" value="15.0"/>
    <att type="string" name="CELLDESIGNER_SPECIES" value="TC58555"/>
    <att type="string" name="vizmap:vv10195Photosynthesis_xml NODE_FILL_COLOR" value="java.awt.Color[r=255,g=255,b=255]"/>
    <graphics type="RECTANGLE" h="15.0" w="150.0" x="272.0" y="493.00390625" fill="#ffffff" width="1" outline="#000000"/>
  </node>
  <node label="rGSVIVP00013207001" id="-2147">
    <att type="string" name="vizmap:vv10195Photosynthesis_xml NODE_SHAPE" value="RECT"/>
    <att type="string" name="canonicalName" value="GSVIVP00013207001"/>
    <att type="string" name="vizmap:vv10195Photosynthesis_xml NODE_WIDTH" value="130.0"/>
    <att type="string" name="CELLDESIGNER_ALIAS" value="sa168"/>
    <att type="string" name="vizmap:vv10195Photosynthesis_xml_me NODE_SHAPE" value="RECT"/>
    <att type="string" name="CELLDESIGNER_NODE_TYPE" value="RNA"/>
    <att type="string" name="vizmap:vv10195Photosynthesis_xml NODE_HEIGHT" value="15.0"/>
    <att type="string" name="CELLDESIGNER_SPECIES" value="GSVIVP00013207001"/>
    <att type="string" name="vizmap:vv10195Photosynthesis_xml NODE_FILL_COLOR" value="java.awt.Color[r=255,g=255,b=255]"/>
    <graphics type="RECTANGLE" h="15.0" w="150.0" x="272.0" y="509.70867919921875" fill="#ffffff" width="1" outline="#000000"/>
  </node>
  <node label="rCB344450" id="-2146">
    <att type="string" name="vizmap:vv10195Photosynthesis_xml NODE_SHAPE" value="RECT"/>
    <att type="string" name="canonicalName" value="CB344450"/>
    <att type="string" name="vizmap:vv10195Photosynthesis_xml NODE_WIDTH" value="130.0"/>
    <att type="string" name="CELLDESIGNER_ALIAS" value="sa166"/>
    <att type="string" name="vizmap:vv10195Photosynthesis_xml_me NODE_SHAPE" value="RECT"/>
    <att type="string" name="CELLDESIGNER_NODE_TYPE" value="RNA"/>
    <att type="string" name="vizmap:vv10195Photosynthesis_xml NODE_HEIGHT" value="15.0"/>
    <att type="string" name="CELLDESIGNER_SPECIES" value="CB344450"/>
    <att type="string" name="vizmap:vv10195Photosynthesis_xml NODE_FILL_COLOR" value="java.awt.Color[r=255,g=255,b=255]"/>
    <graphics type="RECTANGLE" h="15.0" w="150.0" x="272.0" y="525.4133911132812" fill="#ffffff" width="1" outline="#000000"/>
  </node>
  <node label="rGSVIVP00030509001" id="-2145">
    <att type="string" name="vizmap:vv10195Photosynthesis_xml NODE_SHAPE" value="RECT"/>
    <att type="string" name="canonicalName" value="GSVIVP00030509001"/>
    <att type="string" name="vizmap:vv10195Photosynthesis_xml NODE_WIDTH" value="130.0"/>
    <att type="string" name="CELLDESIGNER_ALIAS" value="sa164"/>
    <att type="string" name="vizmap:vv10195Photosynthesis_xml_me NODE_SHAPE" value="RECT"/>
    <att type="string" name="CELLDESIGNER_NODE_TYPE" value="RNA"/>
    <att type="string" name="vizmap:vv10195Photosynthesis_xml NODE_HEIGHT" value="15.0"/>
    <att type="string" name="CELLDESIGNER_SPECIES" value="GSVIVP00030509001"/>
    <att type="string" name="vizmap:vv10195Photosynthesis_xml NODE_FILL_COLOR" value="java.awt.Color[r=255,g=255,b=255]"/>
    <graphics type="RECTANGLE" h="15.0" w="150.0" x="272.0" y="541.1181640625" fill="#ffffff" width="1" outline="#000000"/>
  </node>
  <node label="rGSVIVP00014996001" id="-2144">
    <att type="string" name="vizmap:vv10195Photosynthesis_xml NODE_SHAPE" value="RECT"/>
    <att type="string" name="canonicalName" value="GSVIVP00014996001"/>
    <att type="string" name="vizmap:vv10195Photosynthesis_xml NODE_WIDTH" value="130.0"/>
    <att type="string" name="CELLDESIGNER_ALIAS" value="sa162"/>
    <att type="string" name="vizmap:vv10195Photosynthesis_xml_me NODE_SHAPE" value="RECT"/>
    <att type="string" name="CELLDESIGNER_NODE_TYPE" value="RNA"/>
    <att type="string" name="vizmap:vv10195Photosynthesis_xml NODE_HEIGHT" value="15.0"/>
    <att type="string" name="CELLDESIGNER_SPECIES" value="GSVIVP00014996001"/>
    <att type="string" name="vizmap:vv10195Photosynthesis_xml NODE_FILL_COLOR" value="java.awt.Color[r=255,g=255,b=255]"/>
    <graphics type="RECTANGLE" h="15.0" w="150.0" x="272.0" y="557.8228759765625" fill="#ffffff" width="1" outline="#000000"/>
  </node>
  <node label="rGSVIVP00035616001" id="-2143">
    <att type="string" name="vizmap:vv10195Photosynthesis_xml NODE_SHAPE" value="RECT"/>
    <att type="string" name="canonicalName" value="GSVIVP00035616001"/>
    <att type="string" name="vizmap:vv10195Photosynthesis_xml NODE_WIDTH" value="130.0"/>
    <att type="string" name="CELLDESIGNER_ALIAS" value="sa160"/>
    <att type="string" name="vizmap:vv10195Photosynthesis_xml_me NODE_SHAPE" value="RECT"/>
    <att type="string" name="CELLDESIGNER_NODE_TYPE" value="RNA"/>
    <att type="string" name="vizmap:vv10195Photosynthesis_xml NODE_HEIGHT" value="15.0"/>
    <att type="string" name="CELLDESIGNER_SPECIES" value="GSVIVP00035616001"/>
    <att type="string" name="vizmap:vv10195Photosynthesis_xml NODE_FILL_COLOR" value="java.awt.Color[r=255,g=255,b=255]"/>
    <graphics type="RECTANGLE" h="15.0" w="150.0" x="542.0" y="556.527587890625" fill="#ffffff" width="1" outline="#000000"/>
  </node>
  <node label="rGSVIVP00023726001" id="-2142">
    <att type="string" name="vizmap:vv10195Photosynthesis_xml NODE_SHAPE" value="RECT"/>
    <att type="string" name="canonicalName" value="GSVIVP00023726001"/>
    <att type="string" name="vizmap:vv10195Photosynthesis_xml NODE_WIDTH" value="130.0"/>
    <att type="string" name="CELLDESIGNER_ALIAS" value="sa158"/>
    <att type="string" name="vizmap:vv10195Photosynthesis_xml_me NODE_SHAPE" value="RECT"/>
    <att type="string" name="CELLDESIGNER_NODE_TYPE" value="RNA"/>
    <att type="string" name="vizmap:vv10195Photosynthesis_xml NODE_HEIGHT" value="15.0"/>
    <att type="string" name="CELLDESIGNER_SPECIES" value="GSVIVP00023726001"/>
    <att type="string" name="vizmap:vv10195Photosynthesis_xml NODE_FILL_COLOR" value="java.awt.Color[r=255,g=255,b=255]"/>
    <graphics type="RECTANGLE" h="15.0" w="150.0" x="810.0" y="541.2323608398438" fill="#ffffff" width="1" outline="#000000"/>
  </node>
  <node label="rGSVIVP00019961001" id="-2141">
    <att type="string" name="vizmap:vv10195Photosynthesis_xml NODE_SHAPE" value="RECT"/>
    <att type="string" name="canonicalName" value="GSVIVP00019961001"/>
    <att type="string" name="vizmap:vv10195Photosynthesis_xml NODE_WIDTH" value="130.0"/>
    <att type="string" name="CELLDESIGNER_ALIAS" value="sa156"/>
    <att type="string" name="vizmap:vv10195Photosynthesis_xml_me NODE_SHAPE" value="RECT"/>
    <att type="string" name="CELLDESIGNER_NODE_TYPE" value="RNA"/>
    <att type="string" name="vizmap:vv10195Photosynthesis_xml NODE_HEIGHT" value="15.0"/>
    <att type="string" name="CELLDESIGNER_SPECIES" value="GSVIVP00019961001"/>
    <att type="string" name="vizmap:vv10195Photosynthesis_xml NODE_FILL_COLOR" value="java.awt.Color[r=255,g=255,b=255]"/>
    <graphics type="RECTANGLE" h="15.0" w="150.0" x="810.0" y="557.9370727539062" fill="#ffffff" width="1" outline="#000000"/>
  </node>
  <node label="rTC58342" id="-2140">
    <att type="string" name="vizmap:vv10195Photosynthesis_xml NODE_SHAPE" value="RECT"/>
    <att type="string" name="canonicalName" value="TC58342"/>
    <att type="string" name="vizmap:vv10195Photosynthesis_xml NODE_WIDTH" value="130.0"/>
    <att type="string" name="CELLDESIGNER_ALIAS" value="sa154"/>
    <att type="string" name="vizmap:vv10195Photosynthesis_xml_me NODE_SHAPE" value="RECT"/>
    <att type="string" name="CELLDESIGNER_NODE_TYPE" value="RNA"/>
    <att type="string" name="vizmap:vv10195Photosynthesis_xml NODE_HEIGHT" value="15.0"/>
    <att type="string" name="CELLDESIGNER_SPECIES" value="TC58342"/>
    <att type="string" name="vizmap:vv10195Photosynthesis_xml NODE_FILL_COLOR" value="java.awt.Color[r=255,g=255,b=255]"/>
    <graphics type="RECTANGLE" h="15.0" w="150.0" x="1079.0" y="556.641845703125" fill="#ffffff" width="1" outline="#000000"/>
  </node>
  <node label="rGSVIVP00035532001" id="-2139">
    <att type="string" name="vizmap:vv10195Photosynthesis_xml NODE_SHAPE" value="RECT"/>
    <att type="string" name="canonicalName" value="GSVIVP00035532001"/>
    <att type="string" name="vizmap:vv10195Photosynthesis_xml NODE_WIDTH" value="130.0"/>
    <att type="string" name="CELLDESIGNER_ALIAS" value="sa152"/>
    <att type="string" name="vizmap:vv10195Photosynthesis_xml_me NODE_SHAPE" value="RECT"/>
    <att type="string" name="CELLDESIGNER_NODE_TYPE" value="RNA"/>
    <att type="string" name="vizmap:vv10195Photosynthesis_xml NODE_HEIGHT" value="15.0"/>
    <att type="string" name="CELLDESIGNER_SPECIES" value="GSVIVP00035532001"/>
    <att type="string" name="vizmap:vv10195Photosynthesis_xml NODE_FILL_COLOR" value="java.awt.Color[r=255,g=255,b=255]"/>
    <graphics type="RECTANGLE" h="15.0" w="150.0" x="1348.0" y="558.7996826171875" fill="#ffffff" width="1" outline="#000000"/>
  </node>
  <node label="rGSVIVP00034383001" id="-2138">
    <att type="string" name="vizmap:vv10195Photosynthesis_xml NODE_SHAPE" value="RECT"/>
    <att type="string" name="canonicalName" value="GSVIVP00034383001"/>
    <att type="string" name="vizmap:vv10195Photosynthesis_xml NODE_WIDTH" value="130.0"/>
    <att type="string" name="CELLDESIGNER_ALIAS" value="sa150"/>
    <att type="string" name="vizmap:vv10195Photosynthesis_xml_me NODE_SHAPE" value="RECT"/>
    <att type="string" name="CELLDESIGNER_NODE_TYPE" value="RNA"/>
    <att type="string" name="vizmap:vv10195Photosynthesis_xml NODE_HEIGHT" value="15.0"/>
    <att type="string" name="CELLDESIGNER_SPECIES" value="GSVIVP00034383001"/>
    <att type="string" name="vizmap:vv10195Photosynthesis_xml NODE_FILL_COLOR" value="java.awt.Color[r=255,g=255,b=255]"/>
    <graphics type="RECTANGLE" h="15.0" w="150.0" x="1890.0" y="559.95751953125" fill="#ffffff" width="1" outline="#000000"/>
  </node>
  <node label="rGSVIVP00015473001" id="-2137">
    <att type="string" name="vizmap:vv10195Photosynthesis_xml NODE_SHAPE" value="RECT"/>
    <att type="string" name="canonicalName" value="GSVIVP00015473001"/>
    <att type="string" name="vizmap:vv10195Photosynthesis_xml NODE_WIDTH" value="130.0"/>
    <att type="string" name="CELLDESIGNER_ALIAS" value="sa148"/>
    <att type="string" name="vizmap:vv10195Photosynthesis_xml_me NODE_SHAPE" value="RECT"/>
    <att type="string" name="CELLDESIGNER_NODE_TYPE" value="RNA"/>
    <att type="string" name="vizmap:vv10195Photosynthesis_xml NODE_HEIGHT" value="15.0"/>
    <att type="string" name="CELLDESIGNER_SPECIES" value="GSVIVP00015473001"/>
    <att type="string" name="vizmap:vv10195Photosynthesis_xml NODE_FILL_COLOR" value="java.awt.Color[r=255,g=255,b=255]"/>
    <graphics type="RECTANGLE" h="15.0" w="150.0" x="277.0" y="610.1154174804688" fill="#ffffff" width="1" outline="#000000"/>
  </node>
  <node label="rGSVIVP00028382001" id="-2136">
    <att type="string" name="vizmap:vv10195Photosynthesis_xml NODE_SHAPE" value="RECT"/>
    <att type="string" name="canonicalName" value="GSVIVP00028382001"/>
    <att type="string" name="vizmap:vv10195Photosynthesis_xml NODE_WIDTH" value="130.0"/>
    <att type="string" name="CELLDESIGNER_ALIAS" value="sa146"/>
    <att type="string" name="vizmap:vv10195Photosynthesis_xml_me NODE_SHAPE" value="RECT"/>
    <att type="string" name="CELLDESIGNER_NODE_TYPE" value="RNA"/>
    <att type="string" name="vizmap:vv10195Photosynthesis_xml NODE_HEIGHT" value="15.0"/>
    <att type="string" name="CELLDESIGNER_SPECIES" value="GSVIVP00028382001"/>
    <att type="string" name="vizmap:vv10195Photosynthesis_xml NODE_FILL_COLOR" value="java.awt.Color[r=255,g=255,b=255]"/>
    <graphics type="RECTANGLE" h="15.0" w="150.0" x="556.0" y="611.2732543945312" fill="#ffffff" width="1" outline="#000000"/>
  </node>
  <node label="rGSVIVP00025097001" id="-2135">
    <att type="string" name="vizmap:vv10195Photosynthesis_xml NODE_SHAPE" value="RECT"/>
    <att type="string" name="canonicalName" value="GSVIVP00025097001"/>
    <att type="string" name="vizmap:vv10195Photosynthesis_xml NODE_WIDTH" value="130.0"/>
    <att type="string" name="CELLDESIGNER_ALIAS" value="sa144"/>
    <att type="string" name="vizmap:vv10195Photosynthesis_xml_me NODE_SHAPE" value="RECT"/>
    <att type="string" name="CELLDESIGNER_NODE_TYPE" value="RNA"/>
    <att type="string" name="vizmap:vv10195Photosynthesis_xml NODE_HEIGHT" value="15.0"/>
    <att type="string" name="CELLDESIGNER_SPECIES" value="GSVIVP00025097001"/>
    <att type="string" name="vizmap:vv10195Photosynthesis_xml NODE_FILL_COLOR" value="java.awt.Color[r=255,g=255,b=255]"/>
    <graphics type="RECTANGLE" h="15.0" w="150.0" x="813.0" y="594.43115234375" fill="#ffffff" width="1" outline="#000000"/>
  </node>
  <node label="rGSVIVP00018133001" id="-2134">
    <att type="string" name="vizmap:vv10195Photosynthesis_xml NODE_SHAPE" value="RECT"/>
    <att type="string" name="canonicalName" value="GSVIVP00018133001"/>
    <att type="string" name="vizmap:vv10195Photosynthesis_xml NODE_WIDTH" value="130.0"/>
    <att type="string" name="CELLDESIGNER_ALIAS" value="sa120"/>
    <att type="string" name="vizmap:vv10195Photosynthesis_xml_me NODE_SHAPE" value="RECT"/>
    <att type="string" name="CELLDESIGNER_NODE_TYPE" value="RNA"/>
    <att type="string" name="vizmap:vv10195Photosynthesis_xml NODE_HEIGHT" value="15.0"/>
    <att type="string" name="CELLDESIGNER_SPECIES" value="GSVIVP00018133001"/>
    <att type="string" name="vizmap:vv10195Photosynthesis_xml NODE_FILL_COLOR" value="java.awt.Color[r=255,g=255,b=255]"/>
    <graphics type="RECTANGLE" h="15.0" w="150.0" x="540.0" y="1163.1785888671875" fill="#ffffff" width="1" outline="#000000"/>
  </node>
  <node label="rGSVIVP00027575001" id="-2133">
    <att type="string" name="vizmap:vv10195Photosynthesis_xml NODE_SHAPE" value="RECT"/>
    <att type="string" name="canonicalName" value="GSVIVP00027575001"/>
    <att type="string" name="vizmap:vv10195Photosynthesis_xml NODE_WIDTH" value="130.0"/>
    <att type="string" name="CELLDESIGNER_ALIAS" value="sa118"/>
    <att type="string" name="vizmap:vv10195Photosynthesis_xml_me NODE_SHAPE" value="RECT"/>
    <att type="string" name="CELLDESIGNER_NODE_TYPE" value="RNA"/>
    <att type="string" name="vizmap:vv10195Photosynthesis_xml NODE_HEIGHT" value="15.0"/>
    <att type="string" name="CELLDESIGNER_SPECIES" value="GSVIVP00027575001"/>
    <att type="string" name="vizmap:vv10195Photosynthesis_xml NODE_FILL_COLOR" value="java.awt.Color[r=255,g=255,b=255]"/>
    <graphics type="RECTANGLE" h="15.0" w="150.0" x="826.0" y="692.7892456054688" fill="#ffffff" width="1" outline="#000000"/>
  </node>
  <node label="rGSVIVP00029554001" id="-2132">
    <att type="string" name="vizmap:vv10195Photosynthesis_xml NODE_SHAPE" value="RECT"/>
    <att type="string" name="canonicalName" value="GSVIVP00029554001"/>
    <att type="string" name="vizmap:vv10195Photosynthesis_xml NODE_WIDTH" value="130.0"/>
    <att type="string" name="CELLDESIGNER_ALIAS" value="sa116"/>
    <att type="string" name="vizmap:vv10195Photosynthesis_xml_me NODE_SHAPE" value="RECT"/>
    <att type="string" name="CELLDESIGNER_NODE_TYPE" value="RNA"/>
    <att type="string" name="vizmap:vv10195Photosynthesis_xml NODE_HEIGHT" value="15.0"/>
    <att type="string" name="CELLDESIGNER_SPECIES" value="GSVIVP00029554001"/>
    <att type="string" name="vizmap:vv10195Photosynthesis_xml NODE_FILL_COLOR" value="java.awt.Color[r=255,g=255,b=255]"/>
    <graphics type="RECTANGLE" h="15.0" w="150.0" x="826.0" y="708.3998413085938" fill="#ffffff" width="1" outline="#000000"/>
  </node>
  <node label="rGSVIVP00031229001" id="-2131">
    <att type="string" name="vizmap:vv10195Photosynthesis_xml NODE_SHAPE" value="RECT"/>
    <att type="string" name="protein" value="GSVIVP00031229001"/>
    <att type="list" name="cytoscape.alias.list">
      <att type="string" name="cytoscape.alias.list" value="GSVIVP00031229001"/>
    </att>
    <att type="string" name="canonicalName" value="GSVIVP00031229001"/>
    <att type="string" name="vizmap:vv10195Photosynthesis_xml NODE_WIDTH" value="130.0"/>
    <att type="string" name="CELLDESIGNER_ALIAS" value="sa114"/>
    <att type="string" name="vizmap:vv10195Photosynthesis_xml_me NODE_SHAPE" value="RECT"/>
    <att type="string" name="CELLDESIGNER_NODE_TYPE" value="RNA"/>
    <att type="string" name="vizmap:vv10195Photosynthesis_xml NODE_HEIGHT" value="15.0"/>
    <att type="string" name="condition" value="28SD"/>
    <att type="string" name="CELLDESIGNER_SPECIES" value="GSVIVP00031229001"/>
    <att type="string" name="vizmap:vv10195Photosynthesis_xml NODE_FILL_COLOR" value="java.awt.Color[r=255,g=51,b=51]"/>
    <graphics type="RECTANGLE" h="15.0" w="150.0" x="826.0" y="724.010498046875" fill="#ff33ff" width="1" outline="#000000"/>
  </node>
  <node label="rGSVIVP00029217001" id="-2130">
    <att type="string" name="vizmap:vv10195Photosynthesis_xml NODE_SHAPE" value="RECT"/>
    <att type="string" name="canonicalName" value="GSVIVP00029217001"/>
    <att type="string" name="vizmap:vv10195Photosynthesis_xml NODE_WIDTH" value="130.0"/>
    <att type="string" name="CELLDESIGNER_ALIAS" value="sa112"/>
    <att type="string" name="vizmap:vv10195Photosynthesis_xml_me NODE_SHAPE" value="RECT"/>
    <att type="string" name="CELLDESIGNER_NODE_TYPE" value="RNA"/>
    <att type="string" name="vizmap:vv10195Photosynthesis_xml NODE_HEIGHT" value="15.0"/>
    <att type="string" name="CELLDESIGNER_SPECIES" value="GSVIVP00029217001"/>
    <att type="string" name="vizmap:vv10195Photosynthesis_xml NODE_FILL_COLOR" value="java.awt.Color[r=255,g=255,b=255]"/>
    <graphics type="RECTANGLE" h="15.0" w="150.0" x="826.0" y="740.62109375" fill="#ffffff" width="1" outline="#000000"/>
  </node>
  <node label="rCB346512" id="-2129">
    <att type="string" name="vizmap:vv10195Photosynthesis_xml NODE_SHAPE" value="RECT"/>
    <att type="string" name="canonicalName" value="CB346512"/>
    <att type="string" name="vizmap:vv10195Photosynthesis_xml NODE_WIDTH" value="130.0"/>
    <att type="string" name="CELLDESIGNER_ALIAS" value="sa110"/>
    <att type="string" name="vizmap:vv10195Photosynthesis_xml_me NODE_SHAPE" value="RECT"/>
    <att type="string" name="CELLDESIGNER_NODE_TYPE" value="RNA"/>
    <att type="string" name="vizmap:vv10195Photosynthesis_xml NODE_HEIGHT" value="15.0"/>
    <att type="string" name="CELLDESIGNER_SPECIES" value="CB346512"/>
    <att type="string" name="vizmap:vv10195Photosynthesis_xml NODE_FILL_COLOR" value="java.awt.Color[r=255,g=255,b=255]"/>
    <graphics type="RECTANGLE" h="15.0" w="150.0" x="826.0" y="756.2317504882812" fill="#ffffff" width="1" outline="#000000"/>
  </node>
  <node label="rGSVIVP00012660001" id="-2128">
    <att type="string" name="vizmap:vv10195Photosynthesis_xml NODE_SHAPE" value="RECT"/>
    <att type="string" name="canonicalName" value="GSVIVP00012660001"/>
    <att type="string" name="vizmap:vv10195Photosynthesis_xml NODE_WIDTH" value="130.0"/>
    <att type="string" name="CELLDESIGNER_ALIAS" value="sa108"/>
    <att type="string" name="vizmap:vv10195Photosynthesis_xml_me NODE_SHAPE" value="RECT"/>
    <att type="string" name="CELLDESIGNER_NODE_TYPE" value="RNA"/>
    <att type="string" name="vizmap:vv10195Photosynthesis_xml NODE_HEIGHT" value="15.0"/>
    <att type="string" name="CELLDESIGNER_SPECIES" value="GSVIVP00012660001"/>
    <att type="string" name="vizmap:vv10195Photosynthesis_xml NODE_FILL_COLOR" value="java.awt.Color[r=255,g=255,b=255]"/>
    <graphics type="RECTANGLE" h="15.0" w="150.0" x="286.0" y="738.8423461914062" fill="#ffffff" width="1" outline="#000000"/>
  </node>
  <node label="rCB344886" id="-2127">
    <att type="string" name="vizmap:vv10195Photosynthesis_xml NODE_SHAPE" value="RECT"/>
    <att type="string" name="canonicalName" value="CB344886"/>
    <att type="string" name="vizmap:vv10195Photosynthesis_xml NODE_WIDTH" value="130.0"/>
    <att type="string" name="CELLDESIGNER_ALIAS" value="sa106"/>
    <att type="string" name="vizmap:vv10195Photosynthesis_xml_me NODE_SHAPE" value="RECT"/>
    <att type="string" name="CELLDESIGNER_NODE_TYPE" value="RNA"/>
    <att type="string" name="vizmap:vv10195Photosynthesis_xml NODE_HEIGHT" value="15.0"/>
    <att type="string" name="CELLDESIGNER_SPECIES" value="CB344886"/>
    <att type="string" name="vizmap:vv10195Photosynthesis_xml NODE_FILL_COLOR" value="java.awt.Color[r=255,g=255,b=255]"/>
    <graphics type="RECTANGLE" h="15.0" w="150.0" x="286.0" y="754.5470581054688" fill="#ffffff" width="1" outline="#000000"/>
  </node>
  <node label="rGSVIVP00036774001" id="-2126">
    <att type="string" name="vizmap:vv10195Photosynthesis_xml NODE_SHAPE" value="RECT"/>
    <att type="string" name="canonicalName" value="GSVIVP00036774001"/>
    <att type="string" name="vizmap:vv10195Photosynthesis_xml NODE_WIDTH" value="130.0"/>
    <att type="string" name="CELLDESIGNER_ALIAS" value="sa104"/>
    <att type="string" name="vizmap:vv10195Photosynthesis_xml_me NODE_SHAPE" value="RECT"/>
    <att type="string" name="CELLDESIGNER_NODE_TYPE" value="RNA"/>
    <att type="string" name="vizmap:vv10195Photosynthesis_xml NODE_HEIGHT" value="15.0"/>
    <att type="string" name="CELLDESIGNER_SPECIES" value="GSVIVP00036774001"/>
    <att type="string" name="vizmap:vv10195Photosynthesis_xml NODE_FILL_COLOR" value="java.awt.Color[r=255,g=255,b=255]"/>
    <graphics type="RECTANGLE" h="15.0" w="150.0" x="545.0" y="979.2518310546875" fill="#ffffff" width="1" outline="#000000"/>
  </node>
  <node label="rCB344812" id="-2125">
    <att type="string" name="vizmap:vv10195Photosynthesis_xml NODE_SHAPE" value="RECT"/>
    <att type="string" name="canonicalName" value="CB344812"/>
    <att type="string" name="vizmap:vv10195Photosynthesis_xml NODE_WIDTH" value="130.0"/>
    <att type="string" name="CELLDESIGNER_ALIAS" value="sa102"/>
    <att type="string" name="vizmap:vv10195Photosynthesis_xml_me NODE_SHAPE" value="RECT"/>
    <att type="string" name="CELLDESIGNER_NODE_TYPE" value="RNA"/>
    <att type="string" name="vizmap:vv10195Photosynthesis_xml NODE_HEIGHT" value="15.0"/>
    <att type="string" name="CELLDESIGNER_SPECIES" value="CB344812"/>
    <att type="string" name="vizmap:vv10195Photosynthesis_xml NODE_FILL_COLOR" value="java.awt.Color[r=255,g=255,b=255]"/>
    <graphics type="RECTANGLE" h="15.0" w="150.0" x="545.0" y="994.95654296875" fill="#ffffff" width="1" outline="#000000"/>
  </node>
  <node label="rGSVIVP00029742001" id="-2124">
    <att type="string" name="vizmap:vv10195Photosynthesis_xml NODE_SHAPE" value="RECT"/>
    <att type="string" name="canonicalName" value="GSVIVP00029742001"/>
    <att type="string" name="vizmap:vv10195Photosynthesis_xml NODE_WIDTH" value="130.0"/>
    <att type="string" name="CELLDESIGNER_ALIAS" value="sa100"/>
    <att type="string" name="vizmap:vv10195Photosynthesis_xml_me NODE_SHAPE" value="RECT"/>
    <att type="string" name="CELLDESIGNER_NODE_TYPE" value="RNA"/>
    <att type="string" name="vizmap:vv10195Photosynthesis_xml NODE_HEIGHT" value="15.0"/>
    <att type="string" name="CELLDESIGNER_SPECIES" value="GSVIVP00029742001"/>
    <att type="string" name="vizmap:vv10195Photosynthesis_xml NODE_FILL_COLOR" value="java.awt.Color[r=255,g=255,b=255]"/>
    <graphics type="RECTANGLE" h="15.0" w="150.0" x="545.0" y="1010.661376953125" fill="#ffffff" width="1" outline="#000000"/>
  </node>
  <node label="rGSVIVP00014406001" id="-2123">
    <att type="string" name="vizmap:vv10195Photosynthesis_xml NODE_SHAPE" value="RECT"/>
    <att type="string" name="canonicalName" value="GSVIVP00014406001"/>
    <att type="string" name="vizmap:vv10195Photosynthesis_xml NODE_WIDTH" value="130.0"/>
    <att type="string" name="CELLDESIGNER_ALIAS" value="sa98"/>
    <att type="string" name="vizmap:vv10195Photosynthesis_xml_me NODE_SHAPE" value="RECT"/>
    <att type="string" name="CELLDESIGNER_NODE_TYPE" value="RNA"/>
    <att type="string" name="vizmap:vv10195Photosynthesis_xml NODE_HEIGHT" value="15.0"/>
    <att type="string" name="CELLDESIGNER_SPECIES" value="GSVIVP00014406001"/>
    <att type="string" name="vizmap:vv10195Photosynthesis_xml NODE_FILL_COLOR" value="java.awt.Color[r=255,g=255,b=255]"/>
    <graphics type="RECTANGLE" h="15.0" w="150.0" x="545.0" y="1026.365966796875" fill="#ffffff" width="1" outline="#000000"/>
  </node>
  <node label="rGSVIVP00029743001" id="-2122">
    <att type="string" name="vizmap:vv10195Photosynthesis_xml NODE_SHAPE" value="RECT"/>
    <att type="string" name="canonicalName" value="GSVIVP00029743001"/>
    <att type="string" name="vizmap:vv10195Photosynthesis_xml NODE_WIDTH" value="130.0"/>
    <att type="string" name="CELLDESIGNER_ALIAS" value="sa96"/>
    <att type="string" name="vizmap:vv10195Photosynthesis_xml_me NODE_SHAPE" value="RECT"/>
    <att type="string" name="CELLDESIGNER_NODE_TYPE" value="RNA"/>
    <att type="string" name="vizmap:vv10195Photosynthesis_xml NODE_HEIGHT" value="15.0"/>
    <att type="string" name="CELLDESIGNER_SPECIES" value="GSVIVP00029743001"/>
    <att type="string" name="vizmap:vv10195Photosynthesis_xml NODE_FILL_COLOR" value="java.awt.Color[r=255,g=255,b=255]"/>
    <graphics type="RECTANGLE" h="15.0" w="150.0" x="545.0" y="1042.07080078125" fill="#ffffff" width="1" outline="#000000"/>
  </node>
  <node label="rGSVIVP00036487001" id="-2121">
    <att type="string" name="vizmap:vv10195Photosynthesis_xml NODE_SHAPE" value="RECT"/>
    <att type="string" name="canonicalName" value="GSVIVP00036487001"/>
    <att type="string" name="vizmap:vv10195Photosynthesis_xml NODE_WIDTH" value="130.0"/>
    <att type="string" name="CELLDESIGNER_ALIAS" value="sa94"/>
    <att type="string" name="vizmap:vv10195Photosynthesis_xml_me NODE_SHAPE" value="RECT"/>
    <att type="string" name="CELLDESIGNER_NODE_TYPE" value="RNA"/>
    <att type="string" name="vizmap:vv10195Photosynthesis_xml NODE_HEIGHT" value="15.0"/>
    <att type="string" name="CELLDESIGNER_SPECIES" value="GSVIVP00036487001"/>
    <att type="string" name="vizmap:vv10195Photosynthesis_xml NODE_FILL_COLOR" value="java.awt.Color[r=255,g=255,b=255]"/>
    <graphics type="RECTANGLE" h="15.0" w="150.0" x="1097.0" y="738.7755126953125" fill="#ffffff" width="1" outline="#000000"/>
  </node>
  <node label="rGSVIVP00014735001" id="-2120">
    <att type="string" name="vizmap:vv10195Photosynthesis_xml NODE_SHAPE" value="RECT"/>
    <att type="string" name="canonicalName" value="GSVIVP00014735001"/>
    <att type="string" name="vizmap:vv10195Photosynthesis_xml NODE_WIDTH" value="130.0"/>
    <att type="string" name="CELLDESIGNER_ALIAS" value="sa92"/>
    <att type="string" name="vizmap:vv10195Photosynthesis_xml_me NODE_SHAPE" value="RECT"/>
    <att type="string" name="CELLDESIGNER_NODE_TYPE" value="RNA"/>
    <att type="string" name="vizmap:vv10195Photosynthesis_xml NODE_HEIGHT" value="15.0"/>
    <att type="string" name="CELLDESIGNER_SPECIES" value="GSVIVP00014735001"/>
    <att type="string" name="vizmap:vv10195Photosynthesis_xml NODE_FILL_COLOR" value="java.awt.Color[r=255,g=255,b=255]"/>
    <graphics type="RECTANGLE" h="15.0" w="150.0" x="1097.0" y="754.480224609375" fill="#ffffff" width="1" outline="#000000"/>
  </node>
  <node label="rGSVIVP00009778001" id="-2119">
    <att type="string" name="vizmap:vv10195Photosynthesis_xml NODE_SHAPE" value="RECT"/>
    <att type="string" name="canonicalName" value="GSVIVP00009778001"/>
    <att type="string" name="vizmap:vv10195Photosynthesis_xml NODE_WIDTH" value="130.0"/>
    <att type="string" name="CELLDESIGNER_ALIAS" value="sa90"/>
    <att type="string" name="vizmap:vv10195Photosynthesis_xml_me NODE_SHAPE" value="RECT"/>
    <att type="string" name="CELLDESIGNER_NODE_TYPE" value="RNA"/>
    <att type="string" name="vizmap:vv10195Photosynthesis_xml NODE_HEIGHT" value="15.0"/>
    <att type="string" name="CELLDESIGNER_SPECIES" value="GSVIVP00009778001"/>
    <att type="string" name="vizmap:vv10195Photosynthesis_xml NODE_FILL_COLOR" value="java.awt.Color[r=255,g=255,b=255]"/>
    <graphics type="RECTANGLE" h="15.0" w="150.0" x="0.0" y="524.1849975585938" fill="#ffffff" width="1" outline="#000000"/>
  </node>
  <node label="rGSVIVP00024222001" id="-2118">
    <att type="string" name="vizmap:vv10195Photosynthesis_xml NODE_SHAPE" value="RECT"/>
    <att type="string" name="canonicalName" value="GSVIVP00024222001"/>
    <att type="string" name="vizmap:vv10195Photosynthesis_xml NODE_WIDTH" value="130.0"/>
    <att type="string" name="CELLDESIGNER_ALIAS" value="sa88"/>
    <att type="string" name="vizmap:vv10195Photosynthesis_xml_me NODE_SHAPE" value="RECT"/>
    <att type="string" name="CELLDESIGNER_NODE_TYPE" value="RNA"/>
    <att type="string" name="vizmap:vv10195Photosynthesis_xml NODE_HEIGHT" value="15.0"/>
    <att type="string" name="CELLDESIGNER_SPECIES" value="GSVIVP00024222001"/>
    <att type="string" name="vizmap:vv10195Photosynthesis_xml NODE_FILL_COLOR" value="java.awt.Color[r=255,g=255,b=255]"/>
    <graphics type="RECTANGLE" h="15.0" w="150.0" x="0.0" y="540.8897094726562" fill="#ffffff" width="1" outline="#000000"/>
  </node>
  <node label="rGSVIVP00001774001" id="-1683">
    <att type="string" name="vizmap:vv10195Photosynthesis_xml NODE_SHAPE" value="RECT"/>
    <att type="string" name="canonicalName" value="GSVIVP00001774001"/>
    <att type="string" name="vizmap:vv10195Photosynthesis_xml NODE_WIDTH" value="130.0"/>
    <att type="string" name="CELLDESIGNER_ALIAS" value="sa86"/>
    <att type="string" name="vizmap:vv10190Oxidative_phosphorylation_xml NODE_HEIGHT" value="15.0"/>
    <att type="string" name="vizmap:vv10195Photosynthesis_xml_me NODE_SHAPE" value="RECT"/>
    <att type="string" name="CELLDESIGNER_NODE_TYPE" value="RNA"/>
    <att type="string" name="vizmap:vv10190Oxidative_phosphorylation_xml NODE_WIDTH" value="130.0"/>
    <att type="string" name="vizmap:vv10190Oxidative_phosphorylation_xml_me_me NODE_HEIGHT" value="15.0"/>
    <att type="string" name="vizmap:vv10190Oxidative_phosphorylation_xml_me_me NODE_SHAPE" value="RECT"/>
    <att type="string" name="vizmap:vv10195Photosynthesis_xml NODE_HEIGHT" value="15.0"/>
    <att type="string" name="CELLDESIGNER_SPECIES" value="GSVIVP00001774001"/>
    <att type="string" name="vizmap:vv10190Oxidative_phosphorylation_xml NODE_SHAPE" value="RECT"/>
    <att type="string" name="vizmap:vv10195Photosynthesis_xml NODE_FILL_COLOR" value="java.awt.Color[r=255,g=255,b=255]"/>
    <att type="string" name="vizmap:vv10190Oxidative_phosphorylation_xml_me_me NODE_WIDTH" value="130.0"/>
    <att type="string" name="vizmap:vv10190Oxidative_phosphorylation_xml NODE_FILL_COLOR" value="java.awt.Color[r=255,g=255,b=255]"/>
    <graphics type="RECTANGLE" h="15.0" w="150.0" x="813.0" y="1161.293701171875" fill="#ffffff" width="1" outline="#000000"/>
  </node>
  <node label="rGSVIVP00026925001" id="-1684">
    <att type="string" name="vizmap:vv10195Photosynthesis_xml NODE_SHAPE" value="RECT"/>
    <att type="string" name="canonicalName" value="GSVIVP00026925001"/>
    <att type="string" name="vizmap:vv10195Photosynthesis_xml NODE_WIDTH" value="130.0"/>
    <att type="string" name="CELLDESIGNER_ALIAS" value="sa85"/>
    <att type="string" name="vizmap:vv10190Oxidative_phosphorylation_xml NODE_HEIGHT" value="15.0"/>
    <att type="string" name="vizmap:vv10195Photosynthesis_xml_me NODE_SHAPE" value="RECT"/>
    <att type="string" name="CELLDESIGNER_NODE_TYPE" value="RNA"/>
    <att type="string" name="vizmap:vv10190Oxidative_phosphorylation_xml NODE_WIDTH" value="130.0"/>
    <att type="string" name="vizmap:vv10190Oxidative_phosphorylation_xml_me_me NODE_HEIGHT" value="15.0"/>
    <att type="string" name="vizmap:vv10190Oxidative_phosphorylation_xml_me_me NODE_SHAPE" value="RECT"/>
    <att type="string" name="vizmap:vv10195Photosynthesis_xml NODE_HEIGHT" value="15.0"/>
    <att type="string" name="CELLDESIGNER_SPECIES" value="GSVIVP00026925001"/>
    <att type="string" name="vizmap:vv10190Oxidative_phosphorylation_xml NODE_SHAPE" value="RECT"/>
    <att type="string" name="vizmap:vv10195Photosynthesis_xml NODE_FILL_COLOR" value="java.awt.Color[r=255,g=255,b=255]"/>
    <att type="string" name="vizmap:vv10190Oxidative_phosphorylation_xml_me_me NODE_WIDTH" value="130.0"/>
    <att type="string" name="vizmap:vv10190Oxidative_phosphorylation_xml NODE_FILL_COLOR" value="java.awt.Color[r=255,g=255,b=255]"/>
    <graphics type="RECTANGLE" h="15.0" w="150.0" x="1087.0" y="1160.904296875" fill="#ffffff" width="1" outline="#000000"/>
  </node>
  <node label="rGSVIVP00010758001" id="-1678">
    <att type="string" name="vizmap:vv10195Photosynthesis_xml NODE_SHAPE" value="RECT"/>
    <att type="string" name="canonicalName" value="GSVIVP00010758001"/>
    <att type="string" name="vizmap:vv10195Photosynthesis_xml NODE_WIDTH" value="130.0"/>
    <att type="string" name="CELLDESIGNER_ALIAS" value="sa84"/>
    <att type="string" name="vizmap:vv10190Oxidative_phosphorylation_xml NODE_HEIGHT" value="15.0"/>
    <att type="string" name="vizmap:vv10195Photosynthesis_xml_me NODE_SHAPE" value="RECT"/>
    <att type="string" name="CELLDESIGNER_NODE_TYPE" value="RNA"/>
    <att type="string" name="vizmap:vv10190Oxidative_phosphorylation_xml NODE_WIDTH" value="130.0"/>
    <att type="string" name="vizmap:vv10190Oxidative_phosphorylation_xml_me_me NODE_HEIGHT" value="15.0"/>
    <att type="string" name="vizmap:vv10190Oxidative_phosphorylation_xml_me_me NODE_SHAPE" value="RECT"/>
    <att type="string" name="vizmap:vv10195Photosynthesis_xml NODE_HEIGHT" value="15.0"/>
    <att type="string" name="CELLDESIGNER_SPECIES" value="GSVIVP00010758001"/>
    <att type="string" name="vizmap:vv10190Oxidative_phosphorylation_xml NODE_SHAPE" value="RECT"/>
    <att type="string" name="vizmap:vv10195Photosynthesis_xml NODE_FILL_COLOR" value="java.awt.Color[r=255,g=255,b=255]"/>
    <att type="string" name="vizmap:vv10190Oxidative_phosphorylation_xml_me_me NODE_WIDTH" value="130.0"/>
    <att type="string" name="vizmap:vv10190Oxidative_phosphorylation_xml NODE_FILL_COLOR" value="java.awt.Color[r=255,g=255,b=255]"/>
    <graphics type="RECTANGLE" h="15.0" w="150.0" x="542.0" y="1084.514892578125" fill="#ffffff" width="1" outline="#000000"/>
  </node>
  <node label="rGSVIVP00027316001" id="-1677">
    <att type="string" name="vizmap:vv10195Photosynthesis_xml NODE_SHAPE" value="RECT"/>
    <att type="string" name="canonicalName" value="GSVIVP00027316001"/>
    <att type="string" name="vizmap:vv10195Photosynthesis_xml NODE_WIDTH" value="130.0"/>
    <att type="string" name="CELLDESIGNER_ALIAS" value="sa83"/>
    <att type="string" name="vizmap:vv10190Oxidative_phosphorylation_xml NODE_HEIGHT" value="15.0"/>
    <att type="string" name="vizmap:vv10195Photosynthesis_xml_me NODE_SHAPE" value="RECT"/>
    <att type="string" name="CELLDESIGNER_NODE_TYPE" value="RNA"/>
    <att type="string" name="vizmap:vv10190Oxidative_phosphorylation_xml NODE_WIDTH" value="130.0"/>
    <att type="string" name="vizmap:vv10190Oxidative_phosphorylation_xml_me_me NODE_HEIGHT" value="15.0"/>
    <att type="string" name="vizmap:vv10190Oxidative_phosphorylation_xml_me_me NODE_SHAPE" value="RECT"/>
    <att type="string" name="vizmap:vv10195Photosynthesis_xml NODE_HEIGHT" value="15.0"/>
    <att type="string" name="CELLDESIGNER_SPECIES" value="GSVIVP00027316001"/>
    <att type="string" name="vizmap:vv10190Oxidative_phosphorylation_xml NODE_SHAPE" value="RECT"/>
    <att type="string" name="vizmap:vv10195Photosynthesis_xml NODE_FILL_COLOR" value="java.awt.Color[r=255,g=255,b=255]"/>
    <att type="string" name="vizmap:vv10190Oxidative_phosphorylation_xml_me_me NODE_WIDTH" value="130.0"/>
    <att type="string" name="vizmap:vv10190Oxidative_phosphorylation_xml NODE_FILL_COLOR" value="java.awt.Color[r=255,g=255,b=255]"/>
    <graphics type="RECTANGLE" h="15.0" w="150.0" x="542.0" y="1100.12548828125" fill="#ffffff" width="1" outline="#000000"/>
  </node>
  <node label="rGSVIVP00014255001" id="-2117">
    <att type="string" name="vizmap:vv10195Photosynthesis_xml NODE_SHAPE" value="RECT"/>
    <att type="string" name="canonicalName" value="GSVIVP00014255001"/>
    <att type="string" name="vizmap:vv10195Photosynthesis_xml NODE_WIDTH" value="130.0"/>
    <att type="string" name="CELLDESIGNER_ALIAS" value="sa82"/>
    <att type="string" name="vizmap:vv10195Photosynthesis_xml_me NODE_SHAPE" value="RECT"/>
    <att type="string" name="CELLDESIGNER_NODE_TYPE" value="RNA"/>
    <att type="string" name="vizmap:vv10195Photosynthesis_xml NODE_HEIGHT" value="15.0"/>
    <att type="string" name="CELLDESIGNER_SPECIES" value="GSVIVP00014255001"/>
    <att type="string" name="vizmap:vv10195Photosynthesis_xml NODE_FILL_COLOR" value="java.awt.Color[r=255,g=255,b=255]"/>
    <graphics type="RECTANGLE" h="15.0" w="150.0" x="556.0" y="754.7361450195312" fill="#ffffff" width="1" outline="#000000"/>
  </node>
  <node label="rGSVIVP00035655001" id="-2116">
    <att type="string" name="vizmap:vv10195Photosynthesis_xml NODE_SHAPE" value="RECT"/>
    <att type="string" name="canonicalName" value="GSVIVP00035655001"/>
    <att type="string" name="vizmap:vv10195Photosynthesis_xml NODE_WIDTH" value="130.0"/>
    <att type="string" name="CELLDESIGNER_ALIAS" value="sa81"/>
    <att type="string" name="vizmap:vv10195Photosynthesis_xml_me NODE_SHAPE" value="RECT"/>
    <att type="string" name="CELLDESIGNER_NODE_TYPE" value="RNA"/>
    <att type="string" name="vizmap:vv10195Photosynthesis_xml NODE_HEIGHT" value="15.0"/>
    <att type="string" name="CELLDESIGNER_SPECIES" value="GSVIVP00035655001"/>
    <att type="string" name="vizmap:vv10195Photosynthesis_xml NODE_FILL_COLOR" value="java.awt.Color[r=255,g=255,b=255]"/>
    <graphics type="RECTANGLE" h="15.0" w="150.0" x="540.0" y="1115.3468017578125" fill="#ffffff" width="1" outline="#000000"/>
  </node>
  <node label="rGSVIVP00022612001" id="-2115">
    <att type="string" name="vizmap:vv10195Photosynthesis_xml NODE_SHAPE" value="RECT"/>
    <att type="string" name="canonicalName" value="GSVIVP00022612001"/>
    <att type="string" name="vizmap:vv10195Photosynthesis_xml NODE_WIDTH" value="130.0"/>
    <att type="string" name="CELLDESIGNER_ALIAS" value="sa80"/>
    <att type="string" name="vizmap:vv10195Photosynthesis_xml_me NODE_SHAPE" value="RECT"/>
    <att type="string" name="CELLDESIGNER_NODE_TYPE" value="RNA"/>
    <att type="string" name="vizmap:vv10195Photosynthesis_xml NODE_HEIGHT" value="15.0"/>
    <att type="string" name="CELLDESIGNER_SPECIES" value="GSVIVP00022612001"/>
    <att type="string" name="vizmap:vv10195Photosynthesis_xml NODE_FILL_COLOR" value="java.awt.Color[r=255,g=255,b=255]"/>
    <graphics type="RECTANGLE" h="15.0" w="150.0" x="540.0" y="1131.9573974609375" fill="#ffffff" width="1" outline="#000000"/>
  </node>
  <node label="rGSVIVP00035255001" id="-2114">
    <att type="string" name="vizmap:vv10195Photosynthesis_xml NODE_SHAPE" value="RECT"/>
    <att type="string" name="canonicalName" value="GSVIVP00035255001"/>
    <att type="string" name="vizmap:vv10195Photosynthesis_xml NODE_WIDTH" value="130.0"/>
    <att type="string" name="CELLDESIGNER_ALIAS" value="sa79"/>
    <att type="string" name="vizmap:vv10195Photosynthesis_xml_me NODE_SHAPE" value="RECT"/>
    <att type="string" name="CELLDESIGNER_NODE_TYPE" value="RNA"/>
    <att type="string" name="vizmap:vv10195Photosynthesis_xml NODE_HEIGHT" value="15.0"/>
    <att type="string" name="CELLDESIGNER_SPECIES" value="GSVIVP00035255001"/>
    <att type="string" name="vizmap:vv10195Photosynthesis_xml NODE_FILL_COLOR" value="java.awt.Color[r=255,g=255,b=255]"/>
    <graphics type="RECTANGLE" h="15.0" w="150.0" x="540.0" y="1147.5679931640625" fill="#ffffff" width="1" outline="#000000"/>
  </node>
  <node label="rGSVIVP00028377001" id="-1695">
    <att type="string" name="vizmap:vv10195Photosynthesis_xml NODE_SHAPE" value="RECT"/>
    <att type="string" name="canonicalName" value="GSVIVP00028377001"/>
    <att type="string" name="vizmap:vv10195Photosynthesis_xml NODE_WIDTH" value="130.0"/>
    <att type="string" name="CELLDESIGNER_ALIAS" value="sa78"/>
    <att type="string" name="vizmap:vv10190Oxidative_phosphorylation_xml NODE_HEIGHT" value="15.0"/>
    <att type="string" name="vizmap:vv10195Photosynthesis_xml_me NODE_SHAPE" value="RECT"/>
    <att type="string" name="CELLDESIGNER_NODE_TYPE" value="RNA"/>
    <att type="string" name="vizmap:vv10190Oxidative_phosphorylation_xml NODE_WIDTH" value="130.0"/>
    <att type="string" name="vizmap:vv10190Oxidative_phosphorylation_xml_me_me NODE_HEIGHT" value="15.0"/>
    <att type="string" name="vizmap:vv10190Oxidative_phosphorylation_xml_me_me NODE_SHAPE" value="RECT"/>
    <att type="string" name="vizmap:vv10195Photosynthesis_xml NODE_HEIGHT" value="15.0"/>
    <att type="string" name="CELLDESIGNER_SPECIES" value="GSVIVP00028377001"/>
    <att type="string" name="vizmap:vv10190Oxidative_phosphorylation_xml NODE_SHAPE" value="RECT"/>
    <att type="string" name="vizmap:vv10195Photosynthesis_xml NODE_FILL_COLOR" value="java.awt.Color[r=255,g=255,b=255]"/>
    <att type="string" name="vizmap:vv10190Oxidative_phosphorylation_xml_me_me NODE_WIDTH" value="130.0"/>
    <att type="string" name="vizmap:vv10190Oxidative_phosphorylation_xml NODE_FILL_COLOR" value="java.awt.Color[r=255,g=255,b=255]"/>
    <graphics type="RECTANGLE" h="15.0" w="150.0" x="1357.0" y="1146.1875" fill="#ffffff" width="1" outline="#000000"/>
  </node>
  <node label="rTC54335" id="-1694">
    <att type="string" name="vizmap:vv10195Photosynthesis_xml NODE_SHAPE" value="RECT"/>
    <att type="string" name="canonicalName" value="TC54335"/>
    <att type="string" name="vizmap:vv10195Photosynthesis_xml NODE_WIDTH" value="130.0"/>
    <att type="string" name="CELLDESIGNER_ALIAS" value="sa77"/>
    <att type="string" name="vizmap:vv10190Oxidative_phosphorylation_xml NODE_HEIGHT" value="15.0"/>
    <att type="string" name="vizmap:vv10195Photosynthesis_xml_me NODE_SHAPE" value="RECT"/>
    <att type="string" name="CELLDESIGNER_NODE_TYPE" value="RNA"/>
    <att type="string" name="vizmap:vv10190Oxidative_phosphorylation_xml NODE_WIDTH" value="130.0"/>
    <att type="string" name="vizmap:vv10190Oxidative_phosphorylation_xml_me_me NODE_HEIGHT" value="15.0"/>
    <att type="string" name="vizmap:vv10190Oxidative_phosphorylation_xml_me_me NODE_SHAPE" value="RECT"/>
    <att type="string" name="vizmap:vv10195Photosynthesis_xml NODE_HEIGHT" value="15.0"/>
    <att type="string" name="CELLDESIGNER_SPECIES" value="TC54335"/>
    <att type="string" name="vizmap:vv10190Oxidative_phosphorylation_xml NODE_SHAPE" value="RECT"/>
    <att type="string" name="vizmap:vv10195Photosynthesis_xml NODE_FILL_COLOR" value="java.awt.Color[r=255,g=255,b=255]"/>
    <att type="string" name="vizmap:vv10190Oxidative_phosphorylation_xml_me_me NODE_WIDTH" value="130.0"/>
    <att type="string" name="vizmap:vv10190Oxidative_phosphorylation_xml NODE_FILL_COLOR" value="java.awt.Color[r=255,g=255,b=255]"/>
    <graphics type="RECTANGLE" h="15.0" w="150.0" x="1357.0" y="1162.798095703125" fill="#ffffff" width="1" outline="#000000"/>
  </node>
  <node label="rGSVIVP00019276001" id="-1686">
    <att type="string" name="vizmap:vv10195Photosynthesis_xml NODE_SHAPE" value="RECT"/>
    <att type="string" name="canonicalName" value="GSVIVP00019276001"/>
    <att type="string" name="vizmap:vv10195Photosynthesis_xml NODE_WIDTH" value="130.0"/>
    <att type="string" name="CELLDESIGNER_ALIAS" value="sa76"/>
    <att type="string" name="vizmap:vv10190Oxidative_phosphorylation_xml NODE_HEIGHT" value="15.0"/>
    <att type="string" name="vizmap:vv10195Photosynthesis_xml_me NODE_SHAPE" value="RECT"/>
    <att type="string" name="CELLDESIGNER_NODE_TYPE" value="RNA"/>
    <att type="string" name="vizmap:vv10190Oxidative_phosphorylation_xml NODE_WIDTH" value="130.0"/>
    <att type="string" name="vizmap:vv10190Oxidative_phosphorylation_xml_me_me NODE_HEIGHT" value="15.0"/>
    <att type="string" name="vizmap:vv10190Oxidative_phosphorylation_xml_me_me NODE_SHAPE" value="RECT"/>
    <att type="string" name="vizmap:vv10195Photosynthesis_xml NODE_HEIGHT" value="15.0"/>
    <att type="string" name="CELLDESIGNER_SPECIES" value="GSVIVP00019276001"/>
    <att type="string" name="vizmap:vv10190Oxidative_phosphorylation_xml NODE_SHAPE" value="RECT"/>
    <att type="string" name="vizmap:vv10195Photosynthesis_xml NODE_FILL_COLOR" value="java.awt.Color[r=255,g=255,b=255]"/>
    <att type="string" name="vizmap:vv10190Oxidative_phosphorylation_xml_me_me NODE_WIDTH" value="130.0"/>
    <att type="string" name="vizmap:vv10190Oxidative_phosphorylation_xml NODE_FILL_COLOR" value="java.awt.Color[r=255,g=255,b=255]"/>
    <graphics type="RECTANGLE" h="15.0" w="150.0" x="271.0" y="1113.40869140625" fill="#ffffff" width="1" outline="#000000"/>
  </node>
  <node label="rGSVIVP00029482001" id="-1697">
    <att type="string" name="vizmap:vv10195Photosynthesis_xml NODE_SHAPE" value="RECT"/>
    <att type="string" name="canonicalName" value="GSVIVP00029482001"/>
    <att type="string" name="vizmap:vv10195Photosynthesis_xml NODE_WIDTH" value="130.0"/>
    <att type="string" name="CELLDESIGNER_ALIAS" value="sa75"/>
    <att type="string" name="vizmap:vv10190Oxidative_phosphorylation_xml NODE_HEIGHT" value="15.0"/>
    <att type="string" name="vizmap:vv10195Photosynthesis_xml_me NODE_SHAPE" value="RECT"/>
    <att type="string" name="CELLDESIGNER_NODE_TYPE" value="RNA"/>
    <att type="string" name="vizmap:vv10190Oxidative_phosphorylation_xml NODE_WIDTH" value="130.0"/>
    <att type="string" name="vizmap:vv10190Oxidative_phosphorylation_xml_me_me NODE_HEIGHT" value="15.0"/>
    <att type="string" name="vizmap:vv10190Oxidative_phosphorylation_xml_me_me NODE_SHAPE" value="RECT"/>
    <att type="string" name="vizmap:vv10195Photosynthesis_xml NODE_HEIGHT" value="15.0"/>
    <att type="string" name="CELLDESIGNER_SPECIES" value="GSVIVP00029482001"/>
    <att type="string" name="vizmap:vv10190Oxidative_phosphorylation_xml NODE_SHAPE" value="RECT"/>
    <att type="string" name="vizmap:vv10195Photosynthesis_xml NODE_FILL_COLOR" value="java.awt.Color[r=255,g=255,b=255]"/>
    <att type="string" name="vizmap:vv10190Oxidative_phosphorylation_xml_me_me NODE_WIDTH" value="130.0"/>
    <att type="string" name="vizmap:vv10190Oxidative_phosphorylation_xml NODE_FILL_COLOR" value="java.awt.Color[r=255,g=255,b=255]"/>
    <graphics type="RECTANGLE" h="15.0" w="150.0" x="271.0" y="1129.019287109375" fill="#ffffff" width="1" outline="#000000"/>
  </node>
  <node label="rGSVIVP00035586001" id="-1696">
    <att type="string" name="vizmap:vv10195Photosynthesis_xml NODE_SHAPE" value="RECT"/>
    <att type="string" name="protein" value="GSVIVP00035586001"/>
    <att type="list" name="cytoscape.alias.list">
      <att type="string" name="cytoscape.alias.list" value="GSVIVP00035586001"/>
    </att>
    <att type="string" name="canonicalName" value="GSVIVP00035586001"/>
    <att type="string" name="vizmap:vv10195Photosynthesis_xml NODE_WIDTH" value="130.0"/>
    <att type="string" name="CELLDESIGNER_ALIAS" value="sa74"/>
    <att type="string" name="vizmap:vv10190Oxidative_phosphorylation_xml NODE_HEIGHT" value="15.0"/>
    <att type="string" name="vizmap:vv10195Photosynthesis_xml_me NODE_SHAPE" value="RECT"/>
    <att type="string" name="CELLDESIGNER_NODE_TYPE" value="RNA"/>
    <att type="string" name="vizmap:vv10190Oxidative_phosphorylation_xml NODE_WIDTH" value="130.0"/>
    <att type="string" name="vizmap:vv10190Oxidative_phosphorylation_xml_me_me NODE_HEIGHT" value="15.0"/>
    <att type="string" name="vizmap:vv10190Oxidative_phosphorylation_xml_me_me NODE_SHAPE" value="RECT"/>
    <att type="string" name="vizmap:vv10195Photosynthesis_xml NODE_HEIGHT" value="15.0"/>
    <att type="string" name="condition" value="28SD"/>
    <att type="string" name="CELLDESIGNER_SPECIES" value="GSVIVP00035586001"/>
    <att type="string" name="vizmap:vv10190Oxidative_phosphorylation_xml NODE_SHAPE" value="RECT"/>
    <att type="string" name="vizmap:vv10195Photosynthesis_xml NODE_FILL_COLOR" value="java.awt.Color[r=255,g=51,b=51]"/>
    <att type="string" name="vizmap:vv10190Oxidative_phosphorylation_xml_me_me NODE_WIDTH" value="130.0"/>
    <att type="string" name="vizmap:vv10190Oxidative_phosphorylation_xml NODE_FILL_COLOR" value="java.awt.Color[r=255,g=51,b=51]"/>
    <graphics type="RECTANGLE" h="15.0" w="150.0" x="271.0" y="1145.6300048828125" fill="#ff33ff" width="1" outline="#000000"/>
  </node>
  <node label="rGSVIVP00004779001" id="-1685">
    <att type="string" name="vizmap:vv10195Photosynthesis_xml NODE_SHAPE" value="RECT"/>
    <att type="string" name="canonicalName" value="GSVIVP00004779001"/>
    <att type="string" name="vizmap:vv10195Photosynthesis_xml NODE_WIDTH" value="130.0"/>
    <att type="string" name="CELLDESIGNER_ALIAS" value="sa73"/>
    <att type="string" name="vizmap:vv10190Oxidative_phosphorylation_xml NODE_HEIGHT" value="15.0"/>
    <att type="string" name="vizmap:vv10195Photosynthesis_xml_me NODE_SHAPE" value="RECT"/>
    <att type="string" name="CELLDESIGNER_NODE_TYPE" value="RNA"/>
    <att type="string" name="vizmap:vv10190Oxidative_phosphorylation_xml NODE_WIDTH" value="130.0"/>
    <att type="string" name="vizmap:vv10190Oxidative_phosphorylation_xml_me_me NODE_HEIGHT" value="15.0"/>
    <att type="string" name="vizmap:vv10190Oxidative_phosphorylation_xml_me_me NODE_SHAPE" value="RECT"/>
    <att type="string" name="vizmap:vv10195Photosynthesis_xml NODE_HEIGHT" value="15.0"/>
    <att type="string" name="CELLDESIGNER_SPECIES" value="GSVIVP00004779001"/>
    <att type="string" name="vizmap:vv10190Oxidative_phosphorylation_xml NODE_SHAPE" value="RECT"/>
    <att type="string" name="vizmap:vv10195Photosynthesis_xml NODE_FILL_COLOR" value="java.awt.Color[r=255,g=255,b=255]"/>
    <att type="string" name="vizmap:vv10190Oxidative_phosphorylation_xml_me_me NODE_WIDTH" value="130.0"/>
    <att type="string" name="vizmap:vv10190Oxidative_phosphorylation_xml NODE_FILL_COLOR" value="java.awt.Color[r=255,g=255,b=255]"/>
    <graphics type="RECTANGLE" h="15.0" w="150.0" x="271.0" y="1161.2406005859375" fill="#ffffff" width="1" outline="#000000"/>
  </node>
  <node label="rGSVIVP00032577001" id="-1681">
    <att type="string" name="vizmap:vv10195Photosynthesis_xml NODE_SHAPE" value="RECT"/>
    <att type="string" name="canonicalName" value="GSVIVP00032577001"/>
    <att type="string" name="vizmap:vv10195Photosynthesis_xml NODE_WIDTH" value="130.0"/>
    <att type="string" name="CELLDESIGNER_ALIAS" value="sa72"/>
    <att type="string" name="vizmap:vv10190Oxidative_phosphorylation_xml NODE_HEIGHT" value="15.0"/>
    <att type="string" name="vizmap:vv10195Photosynthesis_xml_me NODE_SHAPE" value="RECT"/>
    <att type="string" name="CELLDESIGNER_NODE_TYPE" value="RNA"/>
    <att type="string" name="vizmap:vv10190Oxidative_phosphorylation_xml NODE_WIDTH" value="130.0"/>
    <att type="string" name="vizmap:vv10190Oxidative_phosphorylation_xml_me_me NODE_HEIGHT" value="15.0"/>
    <att type="string" name="vizmap:vv10190Oxidative_phosphorylation_xml_me_me NODE_SHAPE" value="RECT"/>
    <att type="string" name="vizmap:vv10195Photosynthesis_xml NODE_HEIGHT" value="15.0"/>
    <att type="string" name="CELLDESIGNER_SPECIES" value="GSVIVP00032577001"/>
    <att type="string" name="vizmap:vv10190Oxidative_phosphorylation_xml NODE_SHAPE" value="RECT"/>
    <att type="string" name="vizmap:vv10195Photosynthesis_xml NODE_FILL_COLOR" value="java.awt.Color[r=255,g=255,b=255]"/>
    <att type="string" name="vizmap:vv10190Oxidative_phosphorylation_xml_me_me NODE_WIDTH" value="130.0"/>
    <att type="string" name="vizmap:vv10190Oxidative_phosphorylation_xml NODE_FILL_COLOR" value="java.awt.Color[r=255,g=255,b=255]"/>
    <graphics type="RECTANGLE" h="15.0" w="150.0" x="6.0" y="1116.8511962890625" fill="#ffffff" width="1" outline="#000000"/>
  </node>
  <node label="rGSVIVP00033878001" id="-1687">
    <att type="string" name="vizmap:vv10195Photosynthesis_xml NODE_SHAPE" value="RECT"/>
    <att type="string" name="canonicalName" value="GSVIVP00033878001"/>
    <att type="string" name="vizmap:vv10195Photosynthesis_xml NODE_WIDTH" value="130.0"/>
    <att type="string" name="CELLDESIGNER_ALIAS" value="sa71"/>
    <att type="string" name="vizmap:vv10190Oxidative_phosphorylation_xml NODE_HEIGHT" value="15.0"/>
    <att type="string" name="vizmap:vv10195Photosynthesis_xml_me NODE_SHAPE" value="RECT"/>
    <att type="string" name="CELLDESIGNER_NODE_TYPE" value="RNA"/>
    <att type="string" name="vizmap:vv10190Oxidative_phosphorylation_xml NODE_WIDTH" value="130.0"/>
    <att type="string" name="vizmap:vv10190Oxidative_phosphorylation_xml_me_me NODE_HEIGHT" value="15.0"/>
    <att type="string" name="vizmap:vv10190Oxidative_phosphorylation_xml_me_me NODE_SHAPE" value="RECT"/>
    <att type="string" name="vizmap:vv10195Photosynthesis_xml NODE_HEIGHT" value="15.0"/>
    <att type="string" name="CELLDESIGNER_SPECIES" value="GSVIVP00033878001"/>
    <att type="string" name="vizmap:vv10190Oxidative_phosphorylation_xml NODE_SHAPE" value="RECT"/>
    <att type="string" name="vizmap:vv10195Photosynthesis_xml NODE_FILL_COLOR" value="java.awt.Color[r=255,g=255,b=255]"/>
    <att type="string" name="vizmap:vv10190Oxidative_phosphorylation_xml_me_me NODE_WIDTH" value="130.0"/>
    <att type="string" name="vizmap:vv10190Oxidative_phosphorylation_xml NODE_FILL_COLOR" value="java.awt.Color[r=255,g=255,b=255]"/>
    <graphics type="RECTANGLE" h="15.0" w="150.0" x="6.0" y="1132.4617919921875" fill="#ffffff" width="1" outline="#000000"/>
  </node>
  <node label="rCX016810" id="-1682">
    <att type="string" name="vizmap:vv10195Photosynthesis_xml NODE_SHAPE" value="RECT"/>
    <att type="string" name="canonicalName" value="CX016810"/>
    <att type="string" name="vizmap:vv10195Photosynthesis_xml NODE_WIDTH" value="130.0"/>
    <att type="string" name="CELLDESIGNER_ALIAS" value="sa70"/>
    <att type="string" name="vizmap:vv10190Oxidative_phosphorylation_xml NODE_HEIGHT" value="15.0"/>
    <att type="string" name="vizmap:vv10195Photosynthesis_xml_me NODE_SHAPE" value="RECT"/>
    <att type="string" name="CELLDESIGNER_NODE_TYPE" value="RNA"/>
    <att type="string" name="vizmap:vv10190Oxidative_phosphorylation_xml NODE_WIDTH" value="130.0"/>
    <att type="string" name="vizmap:vv10190Oxidative_phosphorylation_xml_me_me NODE_HEIGHT" value="15.0"/>
    <att type="string" name="vizmap:vv10190Oxidative_phosphorylation_xml_me_me NODE_SHAPE" value="RECT"/>
    <att type="string" name="vizmap:vv10195Photosynthesis_xml NODE_HEIGHT" value="15.0"/>
    <att type="string" name="CELLDESIGNER_SPECIES" value="CX016810"/>
    <att type="string" name="vizmap:vv10190Oxidative_phosphorylation_xml NODE_SHAPE" value="RECT"/>
    <att type="string" name="vizmap:vv10195Photosynthesis_xml NODE_FILL_COLOR" value="java.awt.Color[r=255,g=255,b=255]"/>
    <att type="string" name="vizmap:vv10190Oxidative_phosphorylation_xml_me_me NODE_WIDTH" value="130.0"/>
    <att type="string" name="vizmap:vv10190Oxidative_phosphorylation_xml NODE_FILL_COLOR" value="java.awt.Color[r=255,g=255,b=255]"/>
    <graphics type="RECTANGLE" h="15.0" w="150.0" x="6.0" y="1148.0723876953125" fill="#ffffff" width="1" outline="#000000"/>
  </node>
  <node label="rGSVIVP00035645001" id="-1680">
    <att type="string" name="vizmap:vv10195Photosynthesis_xml NODE_SHAPE" value="RECT"/>
    <att type="string" name="canonicalName" value="GSVIVP00035645001"/>
    <att type="string" name="vizmap:vv10195Photosynthesis_xml NODE_WIDTH" value="130.0"/>
    <att type="string" name="CELLDESIGNER_ALIAS" value="sa69"/>
    <att type="string" name="vizmap:vv10190Oxidative_phosphorylation_xml NODE_HEIGHT" value="15.0"/>
    <att type="string" name="vizmap:vv10195Photosynthesis_xml_me NODE_SHAPE" value="RECT"/>
    <att type="string" name="CELLDESIGNER_NODE_TYPE" value="RNA"/>
    <att type="string" name="vizmap:vv10190Oxidative_phosphorylation_xml NODE_WIDTH" value="130.0"/>
    <att type="string" name="vizmap:vv10190Oxidative_phosphorylation_xml_me_me NODE_HEIGHT" value="15.0"/>
    <att type="string" name="vizmap:vv10190Oxidative_phosphorylation_xml_me_me NODE_SHAPE" value="RECT"/>
    <att type="string" name="vizmap:vv10195Photosynthesis_xml NODE_HEIGHT" value="15.0"/>
    <att type="string" name="CELLDESIGNER_SPECIES" value="GSVIVP00035645001"/>
    <att type="string" name="vizmap:vv10190Oxidative_phosphorylation_xml NODE_SHAPE" value="RECT"/>
    <att type="string" name="vizmap:vv10195Photosynthesis_xml NODE_FILL_COLOR" value="java.awt.Color[r=255,g=255,b=255]"/>
    <att type="string" name="vizmap:vv10190Oxidative_phosphorylation_xml_me_me NODE_WIDTH" value="130.0"/>
    <att type="string" name="vizmap:vv10190Oxidative_phosphorylation_xml NODE_FILL_COLOR" value="java.awt.Color[r=255,g=255,b=255]"/>
    <graphics type="RECTANGLE" h="15.0" w="150.0" x="6.0" y="1164.68310546875" fill="#ffffff" width="1" outline="#000000"/>
  </node>
  <node label="rGSVIVP00032669001" id="-1692">
    <att type="string" name="vizmap:vv10195Photosynthesis_xml NODE_SHAPE" value="RECT"/>
    <att type="string" name="canonicalName" value="GSVIVP00032669001"/>
    <att type="string" name="vizmap:vv10195Photosynthesis_xml NODE_WIDTH" value="130.0"/>
    <att type="string" name="CELLDESIGNER_ALIAS" value="sa68"/>
    <att type="string" name="vizmap:vv10190Oxidative_phosphorylation_xml NODE_HEIGHT" value="15.0"/>
    <att type="string" name="vizmap:vv10195Photosynthesis_xml_me NODE_SHAPE" value="RECT"/>
    <att type="string" name="CELLDESIGNER_NODE_TYPE" value="RNA"/>
    <att type="string" name="vizmap:vv10190Oxidative_phosphorylation_xml NODE_WIDTH" value="130.0"/>
    <att type="string" name="vizmap:vv10190Oxidative_phosphorylation_xml_me_me NODE_HEIGHT" value="15.0"/>
    <att type="string" name="vizmap:vv10190Oxidative_phosphorylation_xml_me_me NODE_SHAPE" value="RECT"/>
    <att type="string" name="vizmap:vv10195Photosynthesis_xml NODE_HEIGHT" value="15.0"/>
    <att type="string" name="CELLDESIGNER_SPECIES" value="GSVIVP00032669001"/>
    <att type="string" name="vizmap:vv10190Oxidative_phosphorylation_xml NODE_SHAPE" value="RECT"/>
    <att type="string" name="vizmap:vv10195Photosynthesis_xml NODE_FILL_COLOR" value="java.awt.Color[r=255,g=255,b=255]"/>
    <att type="string" name="vizmap:vv10190Oxidative_phosphorylation_xml_me_me NODE_WIDTH" value="130.0"/>
    <att type="string" name="vizmap:vv10190Oxidative_phosphorylation_xml NODE_FILL_COLOR" value="java.awt.Color[r=255,g=255,b=255]"/>
    <graphics type="RECTANGLE" h="15.0" w="150.0" x="1892.0" y="1144.9661865234375" fill="#ffffff" width="1" outline="#000000"/>
  </node>
  <node label="rGSVIVP00035587001" id="-1693">
    <att type="string" name="vizmap:vv10195Photosynthesis_xml NODE_SHAPE" value="RECT"/>
    <att type="string" name="canonicalName" value="GSVIVP00035587001"/>
    <att type="string" name="vizmap:vv10195Photosynthesis_xml NODE_WIDTH" value="130.0"/>
    <att type="string" name="CELLDESIGNER_ALIAS" value="sa67"/>
    <att type="string" name="vizmap:vv10190Oxidative_phosphorylation_xml NODE_HEIGHT" value="15.0"/>
    <att type="string" name="vizmap:vv10195Photosynthesis_xml_me NODE_SHAPE" value="RECT"/>
    <att type="string" name="CELLDESIGNER_NODE_TYPE" value="RNA"/>
    <att type="string" name="vizmap:vv10190Oxidative_phosphorylation_xml NODE_WIDTH" value="130.0"/>
    <att type="string" name="vizmap:vv10190Oxidative_phosphorylation_xml_me_me NODE_HEIGHT" value="15.0"/>
    <att type="string" name="vizmap:vv10190Oxidative_phosphorylation_xml_me_me NODE_SHAPE" value="RECT"/>
    <att type="string" name="vizmap:vv10195Photosynthesis_xml NODE_HEIGHT" value="15.0"/>
    <att type="string" name="CELLDESIGNER_SPECIES" value="GSVIVP00035587001"/>
    <att type="string" name="vizmap:vv10190Oxidative_phosphorylation_xml NODE_SHAPE" value="RECT"/>
    <att type="string" name="vizmap:vv10195Photosynthesis_xml NODE_FILL_COLOR" value="java.awt.Color[r=255,g=255,b=255]"/>
    <att type="string" name="vizmap:vv10190Oxidative_phosphorylation_xml_me_me NODE_WIDTH" value="130.0"/>
    <att type="string" name="vizmap:vv10190Oxidative_phosphorylation_xml NODE_FILL_COLOR" value="java.awt.Color[r=255,g=255,b=255]"/>
    <graphics type="RECTANGLE" h="15.0" w="150.0" x="1892.0" y="1160.576904296875" fill="#ffffff" width="1" outline="#000000"/>
  </node>
  <node label="rGSVIVP00016707001" id="-2113">
    <att type="string" name="vizmap:vv10195Photosynthesis_xml NODE_SHAPE" value="RECT"/>
    <att type="string" name="canonicalName" value="GSVIVP00016707001"/>
    <att type="string" name="vizmap:vv10195Photosynthesis_xml NODE_WIDTH" value="130.0"/>
    <att type="string" name="CELLDESIGNER_ALIAS" value="sa66"/>
    <att type="string" name="vizmap:vv10195Photosynthesis_xml_me NODE_SHAPE" value="RECT"/>
    <att type="string" name="CELLDESIGNER_NODE_TYPE" value="RNA"/>
    <att type="string" name="vizmap:vv10195Photosynthesis_xml NODE_HEIGHT" value="15.0"/>
    <att type="string" name="CELLDESIGNER_SPECIES" value="GSVIVP00016707001"/>
    <att type="string" name="vizmap:vv10195Photosynthesis_xml NODE_FILL_COLOR" value="java.awt.Color[r=255,g=255,b=255]"/>
    <graphics type="RECTANGLE" h="15.0" w="150.0" x="1081.0" y="1043.7449951171875" fill="#ffffff" width="1" outline="#000000"/>
  </node>
  <node label="rGSVIVP00013243001" id="-1691">
    <att type="string" name="vizmap:vv10195Photosynthesis_xml NODE_SHAPE" value="RECT"/>
    <att type="string" name="canonicalName" value="GSVIVP00013243001"/>
    <att type="string" name="vizmap:vv10195Photosynthesis_xml NODE_WIDTH" value="130.0"/>
    <att type="string" name="CELLDESIGNER_ALIAS" value="sa65"/>
    <att type="string" name="vizmap:vv10190Oxidative_phosphorylation_xml NODE_HEIGHT" value="15.0"/>
    <att type="string" name="vizmap:vv10195Photosynthesis_xml_me NODE_SHAPE" value="RECT"/>
    <att type="string" name="CELLDESIGNER_NODE_TYPE" value="RNA"/>
    <att type="string" name="vizmap:vv10190Oxidative_phosphorylation_xml NODE_WIDTH" value="130.0"/>
    <att type="string" name="vizmap:vv10190Oxidative_phosphorylation_xml_me_me NODE_HEIGHT" value="15.0"/>
    <att type="string" name="vizmap:vv10190Oxidative_phosphorylation_xml_me_me NODE_SHAPE" value="RECT"/>
    <att type="string" name="vizmap:vv10195Photosynthesis_xml NODE_HEIGHT" value="15.0"/>
    <att type="string" name="CELLDESIGNER_SPECIES" value="GSVIVP00013243001"/>
    <att type="string" name="vizmap:vv10190Oxidative_phosphorylation_xml NODE_SHAPE" value="RECT"/>
    <att type="string" name="vizmap:vv10195Photosynthesis_xml NODE_FILL_COLOR" value="java.awt.Color[r=255,g=255,b=255]"/>
    <att type="string" name="vizmap:vv10190Oxidative_phosphorylation_xml_me_me NODE_WIDTH" value="130.0"/>
    <att type="string" name="vizmap:vv10190Oxidative_phosphorylation_xml NODE_FILL_COLOR" value="java.awt.Color[r=255,g=255,b=255]"/>
    <graphics type="RECTANGLE" h="15.0" w="150.0" x="1624.0" y="1161.3555908203125" fill="#ffffff" width="1" outline="#000000"/>
  </node>
  <node label="F-type H+-transporting ATPase b chain" id="-2003">
    <att type="string" name="vizmap:vv10195Photosynthesis_xml NODE_SHAPE" value="OCTAGON"/>
    <att type="string" name="canonicalName" value="F-type H+-transporting ATPase b chain"/>
    <att type="string" name="vizmap:vv10195Photosynthesis_xml NODE_WIDTH" value="130.0"/>
    <att type="string" name="CELLDESIGNER_ALIAS" value="sa64"/>
    <att type="string" name="vizmap:vv10190Oxidative_phosphorylation_xml NODE_HEIGHT" value="15.0"/>
    <att type="string" name="vizmap:vv10195Photosynthesis_xml_me NODE_SHAPE" value="OCTAGON"/>
    <att type="string" name="CELLDESIGNER_NODE_TYPE" value="PROTEIN"/>
    <att type="string" name="vizmap:vv10190Oxidative_phosphorylation_xml NODE_WIDTH" value="130.0"/>
    <att type="string" name="vizmap:vv10190Oxidative_phosphorylation_xml_me_me NODE_HEIGHT" value="15.0"/>
    <att type="string" name="vizmap:vv10190Oxidative_phosphorylation_xml_me_me NODE_SHAPE" value="OCTAGON"/>
    <att type="string" name="vizmap:vv10195Photosynthesis_xml NODE_HEIGHT" value="15.0"/>
    <att type="string" name="CELLDESIGNER_SPECIES" value="K02109"/>
    <att type="string" name="vizmap:vv10190Oxidative_phosphorylation_xml NODE_SHAPE" value="OCTAGON"/>
    <att type="string" name="vizmap:vv10195Photosynthesis_xml NODE_FILL_COLOR" value="java.awt.Color[r=255,g=255,b=255]"/>
    <att type="string" name="vizmap:vv10190Oxidative_phosphorylation_xml_me_me NODE_WIDTH" value="130.0"/>
    <att type="string" name="vizmap:vv10190Oxidative_phosphorylation_xml NODE_FILL_COLOR" value="java.awt.Color[r=255,g=255,b=255]"/>
    <graphics type="OCTAGON" h="15.0" w="250.0" x="1890.0" y="1181.5" fill="#ffffff" width="1" outline="#000000"/>
  </node>
  <node label="F-type H+-transporting ATPase a chain" id="-1659">
    <att type="string" name="vizmap:vv10195Photosynthesis_xml NODE_SHAPE" value="OCTAGON"/>
    <att type="string" name="canonicalName" value="F-type H+-transporting ATPase a chain"/>
    <att type="string" name="vizmap:vv10195Photosynthesis_xml NODE_WIDTH" value="130.0"/>
    <att type="string" name="CELLDESIGNER_ALIAS" value="sa63"/>
    <att type="string" name="vizmap:vv10190Oxidative_phosphorylation_xml NODE_HEIGHT" value="15.0"/>
    <att type="string" name="vizmap:vv10195Photosynthesis_xml_me NODE_SHAPE" value="OCTAGON"/>
    <att type="string" name="CELLDESIGNER_NODE_TYPE" value="PROTEIN"/>
    <att type="string" name="vizmap:vv10190Oxidative_phosphorylation_xml NODE_WIDTH" value="130.0"/>
    <att type="string" name="vizmap:vv10190Oxidative_phosphorylation_xml_me_me NODE_HEIGHT" value="15.0"/>
    <att type="string" name="vizmap:vv10190Oxidative_phosphorylation_xml_me_me NODE_SHAPE" value="OCTAGON"/>
    <att type="string" name="vizmap:vv10195Photosynthesis_xml NODE_HEIGHT" value="15.0"/>
    <att type="string" name="CELLDESIGNER_SPECIES" value="K02108"/>
    <att type="string" name="vizmap:vv10190Oxidative_phosphorylation_xml NODE_SHAPE" value="OCTAGON"/>
    <att type="string" name="vizmap:vv10195Photosynthesis_xml NODE_FILL_COLOR" value="java.awt.Color[r=255,g=255,b=255]"/>
    <att type="string" name="vizmap:vv10190Oxidative_phosphorylation_xml_me_me NODE_WIDTH" value="130.0"/>
    <att type="string" name="vizmap:vv10190Oxidative_phosphorylation_xml NODE_FILL_COLOR" value="java.awt.Color[r=255,g=255,b=255]"/>
    <graphics type="OCTAGON" h="15.0" w="250.0" x="1620.4285888671875" y="1181.5" fill="#ffffff" width="1" outline="#000000"/>
  </node>
  <node label="F-type H+-transporting ATPase c chain" id="-2002">
    <att type="string" name="vizmap:vv10195Photosynthesis_xml NODE_SHAPE" value="OCTAGON"/>
    <att type="string" name="canonicalName" value="F-type H+-transporting ATPase c chain"/>
    <att type="string" name="vizmap:vv10195Photosynthesis_xml NODE_WIDTH" value="130.0"/>
    <att type="string" name="CELLDESIGNER_ALIAS" value="sa62"/>
    <att type="string" name="vizmap:vv10190Oxidative_phosphorylation_xml NODE_HEIGHT" value="15.0"/>
    <att type="string" name="vizmap:vv10195Photosynthesis_xml_me NODE_SHAPE" value="OCTAGON"/>
    <att type="string" name="CELLDESIGNER_NODE_TYPE" value="PROTEIN"/>
    <att type="string" name="vizmap:vv10190Oxidative_phosphorylation_xml NODE_WIDTH" value="130.0"/>
    <att type="string" name="vizmap:vv10190Oxidative_phosphorylation_xml_me_me NODE_HEIGHT" value="15.0"/>
    <att type="string" name="vizmap:vv10190Oxidative_phosphorylation_xml_me_me NODE_SHAPE" value="OCTAGON"/>
    <att type="string" name="vizmap:vv10195Photosynthesis_xml NODE_HEIGHT" value="15.0"/>
    <att type="string" name="CELLDESIGNER_SPECIES" value="K02110"/>
    <att type="string" name="vizmap:vv10190Oxidative_phosphorylation_xml NODE_SHAPE" value="OCTAGON"/>
    <att type="string" name="vizmap:vv10195Photosynthesis_xml NODE_FILL_COLOR" value="java.awt.Color[r=255,g=255,b=255]"/>
    <att type="string" name="vizmap:vv10190Oxidative_phosphorylation_xml_me_me NODE_WIDTH" value="130.0"/>
    <att type="string" name="vizmap:vv10190Oxidative_phosphorylation_xml NODE_FILL_COLOR" value="java.awt.Color[r=255,g=255,b=255]"/>
    <graphics type="OCTAGON" h="15.0" w="250.0" x="1350.857177734375" y="1181.5" fill="#ffffff" width="1" outline="#000000"/>
  </node>
  <node label="F-type H+-transporting ATPase epsilon chain" id="-2112">
    <att type="string" name="vizmap:vv10195Photosynthesis_xml NODE_SHAPE" value="OCTAGON"/>
    <att type="string" name="canonicalName" value="F-type H+-transporting ATPase epsilon chain"/>
    <att type="string" name="vizmap:vv10195Photosynthesis_xml NODE_WIDTH" value="130.0"/>
    <att type="string" name="CELLDESIGNER_ALIAS" value="sa61"/>
    <att type="string" name="vizmap:vv10195Photosynthesis_xml_me NODE_SHAPE" value="OCTAGON"/>
    <att type="string" name="CELLDESIGNER_NODE_TYPE" value="PROTEIN"/>
    <att type="string" name="vizmap:vv10195Photosynthesis_xml NODE_HEIGHT" value="15.0"/>
    <att type="string" name="CELLDESIGNER_SPECIES" value="K02114"/>
    <att type="string" name="vizmap:vv10195Photosynthesis_xml NODE_FILL_COLOR" value="java.awt.Color[r=255,g=255,b=255]"/>
    <graphics type="OCTAGON" h="15.0" w="250.0" x="1081.2857666015625" y="1181.5" fill="#ffffff" width="1" outline="#000000"/>
  </node>
  <node label="F-type H+-transporting ATPase delta chain" id="-2111">
    <att type="string" name="vizmap:vv10195Photosynthesis_xml NODE_SHAPE" value="OCTAGON"/>
    <att type="string" name="canonicalName" value="F-type H+-transporting ATPase delta chain"/>
    <att type="string" name="vizmap:vv10195Photosynthesis_xml NODE_WIDTH" value="130.0"/>
    <att type="string" name="CELLDESIGNER_ALIAS" value="sa60"/>
    <att type="string" name="vizmap:vv10195Photosynthesis_xml_me NODE_SHAPE" value="OCTAGON"/>
    <att type="string" name="CELLDESIGNER_NODE_TYPE" value="PROTEIN"/>
    <att type="string" name="vizmap:vv10195Photosynthesis_xml NODE_HEIGHT" value="15.0"/>
    <att type="string" name="CELLDESIGNER_SPECIES" value="K02113"/>
    <att type="string" name="vizmap:vv10195Photosynthesis_xml NODE_FILL_COLOR" value="java.awt.Color[r=255,g=255,b=255]"/>
    <graphics type="OCTAGON" h="15.0" w="250.0" x="811.7142944335938" y="1181.5" fill="#ffffff" width="1" outline="#000000"/>
  </node>
  <node label="F-type H+-transporting ATPase gamma chain" id="-2110">
    <att type="string" name="vizmap:vv10195Photosynthesis_xml NODE_SHAPE" value="OCTAGON"/>
    <att type="string" name="canonicalName" value="F-type H+-transporting ATPase gamma chain"/>
    <att type="string" name="vizmap:vv10195Photosynthesis_xml NODE_WIDTH" value="130.0"/>
    <att type="string" name="CELLDESIGNER_ALIAS" value="sa59"/>
    <att type="string" name="vizmap:vv10195Photosynthesis_xml_me NODE_SHAPE" value="OCTAGON"/>
    <att type="string" name="CELLDESIGNER_NODE_TYPE" value="PROTEIN"/>
    <att type="string" name="vizmap:vv10195Photosynthesis_xml NODE_HEIGHT" value="15.0"/>
    <att type="string" name="CELLDESIGNER_SPECIES" value="K02115"/>
    <att type="string" name="vizmap:vv10195Photosynthesis_xml NODE_FILL_COLOR" value="java.awt.Color[r=255,g=255,b=255]"/>
    <graphics type="OCTAGON" h="15.0" w="250.0" x="542.1428833007812" y="1181.5" fill="#ffffff" width="1" outline="#000000"/>
  </node>
  <node label="F-type H+-transporting ATPase alpha chain" id="-2109">
    <att type="string" name="vizmap:vv10195Photosynthesis_xml NODE_SHAPE" value="OCTAGON"/>
    <att type="string" name="canonicalName" value="F-type H+-transporting ATPase alpha chain"/>
    <att type="string" name="vizmap:vv10195Photosynthesis_xml NODE_WIDTH" value="130.0"/>
    <att type="string" name="CELLDESIGNER_ALIAS" value="sa58"/>
    <att type="string" name="vizmap:vv10195Photosynthesis_xml_me NODE_SHAPE" value="OCTAGON"/>
    <att type="string" name="CELLDESIGNER_NODE_TYPE" value="PROTEIN"/>
    <att type="string" name="vizmap:vv10195Photosynthesis_xml NODE_HEIGHT" value="15.0"/>
    <att type="string" name="CELLDESIGNER_SPECIES" value="K02111"/>
    <att type="string" name="vizmap:vv10195Photosynthesis_xml NODE_FILL_COLOR" value="java.awt.Color[r=255,g=255,b=255]"/>
    <graphics type="OCTAGON" h="15.0" w="250.0" x="272.5714416503906" y="1181.5" fill="#ffffff" width="1" outline="#000000"/>
  </node>
  <node label="F-type H+-transporting ATPase beta chain" id="-2108">
    <att type="string" name="vizmap:vv10195Photosynthesis_xml NODE_SHAPE" value="OCTAGON"/>
    <att type="string" name="canonicalName" value="F-type H+-transporting ATPase beta chain"/>
    <att type="string" name="vizmap:vv10195Photosynthesis_xml NODE_WIDTH" value="130.0"/>
    <att type="string" name="CELLDESIGNER_ALIAS" value="sa57"/>
    <att type="string" name="vizmap:vv10195Photosynthesis_xml_me NODE_SHAPE" value="OCTAGON"/>
    <att type="string" name="CELLDESIGNER_NODE_TYPE" value="PROTEIN"/>
    <att type="string" name="vizmap:vv10195Photosynthesis_xml NODE_HEIGHT" value="15.0"/>
    <att type="string" name="CELLDESIGNER_SPECIES" value="K02112"/>
    <att type="string" name="vizmap:vv10195Photosynthesis_xml NODE_FILL_COLOR" value="java.awt.Color[r=255,g=255,b=255]"/>
    <graphics type="OCTAGON" h="15.0" w="250.0" x="3.0" y="1181.5" fill="#ffffff" width="1" outline="#000000"/>
  </node>
  <node label="cytochrome c6" id="-2107">
    <att type="string" name="vizmap:vv10195Photosynthesis_xml NODE_SHAPE" value="OCTAGON"/>
    <att type="string" name="canonicalName" value="cytochrome c6"/>
    <att type="string" name="vizmap:vv10195Photosynthesis_xml NODE_WIDTH" value="130.0"/>
    <att type="string" name="CELLDESIGNER_ALIAS" value="sa56"/>
    <att type="string" name="vizmap:vv10195Photosynthesis_xml_me NODE_SHAPE" value="OCTAGON"/>
    <att type="string" name="CELLDESIGNER_NODE_TYPE" value="PROTEIN"/>
    <att type="string" name="vizmap:vv10195Photosynthesis_xml NODE_HEIGHT" value="15.0"/>
    <att type="string" name="CELLDESIGNER_SPECIES" value="K08906"/>
    <att type="string" name="vizmap:vv10195Photosynthesis_xml NODE_FILL_COLOR" value="java.awt.Color[r=255,g=255,b=255]"/>
    <graphics type="OCTAGON" h="15.0" w="250.0" x="812.5" y="1061.5" fill="#ffffff" width="1" outline="#000000"/>
  </node>
  <node label="ferredoxin--NADP+ reductase PETH" id="-2106">
    <att type="string" name="vizmap:vv10195Photosynthesis_xml NODE_SHAPE" value="OCTAGON"/>
    <att type="string" name="canonicalName" value="ferredoxin--NADP+ reductase PETH"/>
    <att type="string" name="vizmap:vv10195Photosynthesis_xml NODE_WIDTH" value="130.0"/>
    <att type="string" name="CELLDESIGNER_ALIAS" value="sa55"/>
    <att type="string" name="vizmap:vv10195Photosynthesis_xml_me NODE_SHAPE" value="OCTAGON"/>
    <att type="string" name="CELLDESIGNER_NODE_TYPE" value="PROTEIN"/>
    <att type="string" name="vizmap:vv10195Photosynthesis_xml NODE_HEIGHT" value="15.0"/>
    <att type="string" name="CELLDESIGNER_SPECIES" value="K02641"/>
    <att type="string" name="vizmap:vv10195Photosynthesis_xml NODE_FILL_COLOR" value="java.awt.Color[r=255,g=255,b=255]"/>
    <graphics type="OCTAGON" h="15.0" w="250.0" x="540.0" y="1061.5" fill="#ffffff" width="1" outline="#000000"/>
  </node>
  <node label="cytochrome b6-f complex subunit 8" id="-2105">
    <att type="string" name="vizmap:vv10195Photosynthesis_xml NODE_SHAPE" value="OCTAGON"/>
    <att type="string" name="canonicalName" value="cytochrome b6-f complex subunit 8"/>
    <att type="string" name="vizmap:vv10195Photosynthesis_xml NODE_WIDTH" value="130.0"/>
    <att type="string" name="CELLDESIGNER_ALIAS" value="sa51"/>
    <att type="string" name="vizmap:vv10195Photosynthesis_xml_me NODE_SHAPE" value="OCTAGON"/>
    <att type="string" name="CELLDESIGNER_NODE_TYPE" value="PROTEIN"/>
    <att type="string" name="vizmap:vv10195Photosynthesis_xml NODE_HEIGHT" value="15.0"/>
    <att type="string" name="CELLDESIGNER_SPECIES" value="K03689"/>
    <att type="string" name="vizmap:vv10195Photosynthesis_xml NODE_FILL_COLOR" value="java.awt.Color[r=255,g=255,b=255]"/>
    <graphics type="OCTAGON" h="15.0" w="250.0" x="1365.142822265625" y="773.5" fill="#ffffff" width="1" outline="#000000"/>
  </node>
  <node label="cytochrome b6-f complex subunit 7" id="-2104">
    <att type="string" name="vizmap:vv10195Photosynthesis_xml NODE_SHAPE" value="OCTAGON"/>
    <att type="string" name="canonicalName" value="cytochrome b6-f complex subunit 7"/>
    <att type="string" name="vizmap:vv10195Photosynthesis_xml NODE_WIDTH" value="130.0"/>
    <att type="string" name="CELLDESIGNER_ALIAS" value="sa50"/>
    <att type="string" name="vizmap:vv10195Photosynthesis_xml_me NODE_SHAPE" value="OCTAGON"/>
    <att type="string" name="CELLDESIGNER_NODE_TYPE" value="PROTEIN"/>
    <att type="string" name="vizmap:vv10195Photosynthesis_xml NODE_HEIGHT" value="15.0"/>
    <att type="string" name="CELLDESIGNER_SPECIES" value="K02643"/>
    <att type="string" name="vizmap:vv10195Photosynthesis_xml NODE_FILL_COLOR" value="java.awt.Color[r=255,g=255,b=255]"/>
    <graphics type="OCTAGON" h="15.0" w="250.0" x="1094.5714111328125" y="773.5" fill="#ffffff" width="1" outline="#000000"/>
  </node>
  <node label="apocytochrome f" id="-2103">
    <att type="string" name="vizmap:vv10195Photosynthesis_xml NODE_SHAPE" value="OCTAGON"/>
    <att type="string" name="canonicalName" value="apocytochrome f"/>
    <att type="string" name="vizmap:vv10195Photosynthesis_xml NODE_WIDTH" value="130.0"/>
    <att type="string" name="CELLDESIGNER_ALIAS" value="sa48"/>
    <att type="string" name="vizmap:vv10195Photosynthesis_xml_me NODE_SHAPE" value="OCTAGON"/>
    <att type="string" name="CELLDESIGNER_NODE_TYPE" value="PROTEIN"/>
    <att type="string" name="vizmap:vv10195Photosynthesis_xml NODE_HEIGHT" value="15.0"/>
    <att type="string" name="CELLDESIGNER_SPECIES" value="K02634"/>
    <att type="string" name="vizmap:vv10195Photosynthesis_xml NODE_FILL_COLOR" value="java.awt.Color[r=255,g=255,b=255]"/>
    <graphics type="OCTAGON" h="15.0" w="250.0" x="553.4285888671875" y="773.5" fill="#ffffff" width="1" outline="#000000"/>
  </node>
  <node label="cytochrome b6-f complex iron-sulfur subunit" id="-2102">
    <att type="string" name="vizmap:vv10195Photosynthesis_xml NODE_SHAPE" value="OCTAGON"/>
    <att type="string" name="canonicalName" value="cytochrome b6-f complex iron-sulfur subunit"/>
    <att type="string" name="vizmap:vv10195Photosynthesis_xml NODE_WIDTH" value="130.0"/>
    <att type="string" name="CELLDESIGNER_ALIAS" value="sa47"/>
    <att type="string" name="vizmap:vv10195Photosynthesis_xml_me NODE_SHAPE" value="OCTAGON"/>
    <att type="string" name="CELLDESIGNER_NODE_TYPE" value="PROTEIN"/>
    <att type="string" name="vizmap:vv10195Photosynthesis_xml NODE_HEIGHT" value="15.0"/>
    <att type="string" name="CELLDESIGNER_SPECIES" value="K02636"/>
    <att type="string" name="vizmap:vv10195Photosynthesis_xml NODE_FILL_COLOR" value="java.awt.Color[r=255,g=255,b=255]"/>
    <graphics type="OCTAGON" h="15.0" w="250.0" x="824.0" y="773.5" fill="#ffffff" width="1" outline="#000000"/>
  </node>
  <node label="cytochrome b6-f complex subunit 4" id="-2101">
    <att type="string" name="vizmap:vv10195Photosynthesis_xml NODE_SHAPE" value="OCTAGON"/>
    <att type="string" name="canonicalName" value="cytochrome b6-f complex subunit 4"/>
    <att type="string" name="vizmap:vv10195Photosynthesis_xml NODE_WIDTH" value="130.0"/>
    <att type="string" name="CELLDESIGNER_ALIAS" value="sa46"/>
    <att type="string" name="vizmap:vv10195Photosynthesis_xml_me NODE_SHAPE" value="OCTAGON"/>
    <att type="string" name="CELLDESIGNER_NODE_TYPE" value="PROTEIN"/>
    <att type="string" name="vizmap:vv10195Photosynthesis_xml NODE_HEIGHT" value="15.0"/>
    <att type="string" name="CELLDESIGNER_SPECIES" value="K02637"/>
    <att type="string" name="vizmap:vv10195Photosynthesis_xml NODE_FILL_COLOR" value="java.awt.Color[r=255,g=255,b=255]"/>
    <graphics type="OCTAGON" h="15.0" w="250.0" x="282.8571472167969" y="773.5" fill="#ffffff" width="1" outline="#000000"/>
  </node>
  <node label="photosystem I subunit PsaN" id="-2100">
    <att type="string" name="vizmap:vv10195Photosynthesis_xml NODE_SHAPE" value="OCTAGON"/>
    <att type="string" name="canonicalName" value="photosystem I subunit PsaN"/>
    <att type="string" name="vizmap:vv10195Photosynthesis_xml NODE_WIDTH" value="130.0"/>
    <att type="string" name="CELLDESIGNER_ALIAS" value="sa43"/>
    <att type="string" name="vizmap:vv10195Photosynthesis_xml_me NODE_SHAPE" value="OCTAGON"/>
    <att type="string" name="CELLDESIGNER_NODE_TYPE" value="PROTEIN"/>
    <att type="string" name="vizmap:vv10195Photosynthesis_xml NODE_HEIGHT" value="15.0"/>
    <att type="string" name="CELLDESIGNER_SPECIES" value="K02701"/>
    <att type="string" name="vizmap:vv10195Photosynthesis_xml NODE_FILL_COLOR" value="java.awt.Color[r=255,g=255,b=255]"/>
    <graphics type="OCTAGON" h="15.0" w="250.0" x="1087.4642333984375" y="627.5" fill="#ffffff" width="1" outline="#000000"/>
  </node>
  <node label="photosystem I subunit XI" id="-2099">
    <att type="string" name="vizmap:vv10195Photosynthesis_xml NODE_SHAPE" value="OCTAGON"/>
    <att type="string" name="canonicalName" value="photosystem I subunit XI"/>
    <att type="string" name="vizmap:vv10195Photosynthesis_xml NODE_WIDTH" value="130.0"/>
    <att type="string" name="CELLDESIGNER_ALIAS" value="sa41"/>
    <att type="string" name="vizmap:vv10195Photosynthesis_xml_me NODE_SHAPE" value="OCTAGON"/>
    <att type="string" name="CELLDESIGNER_NODE_TYPE" value="PROTEIN"/>
    <att type="string" name="vizmap:vv10195Photosynthesis_xml NODE_HEIGHT" value="15.0"/>
    <att type="string" name="CELLDESIGNER_SPECIES" value="K02699"/>
    <att type="string" name="vizmap:vv10195Photosynthesis_xml NODE_FILL_COLOR" value="java.awt.Color[r=255,g=255,b=255]"/>
    <graphics type="OCTAGON" h="15.0" w="250.0" x="817.9285888671875" y="627.5" fill="#ffffff" width="1" outline="#000000"/>
  </node>
  <node label="photosystem I subunit X" id="-2098">
    <att type="string" name="vizmap:vv10195Photosynthesis_xml NODE_SHAPE" value="OCTAGON"/>
    <att type="string" name="canonicalName" value="photosystem I subunit X"/>
    <att type="string" name="vizmap:vv10195Photosynthesis_xml NODE_WIDTH" value="130.0"/>
    <att type="string" name="CELLDESIGNER_ALIAS" value="sa40"/>
    <att type="string" name="vizmap:vv10195Photosynthesis_xml_me NODE_SHAPE" value="OCTAGON"/>
    <att type="string" name="CELLDESIGNER_NODE_TYPE" value="PROTEIN"/>
    <att type="string" name="vizmap:vv10195Photosynthesis_xml NODE_HEIGHT" value="15.0"/>
    <att type="string" name="CELLDESIGNER_SPECIES" value="K02698"/>
    <att type="string" name="vizmap:vv10195Photosynthesis_xml NODE_FILL_COLOR" value="java.awt.Color[r=255,g=255,b=255]"/>
    <graphics type="OCTAGON" h="15.0" w="250.0" x="548.3928833007812" y="627.5" fill="#ffffff" width="1" outline="#000000"/>
  </node>
  <node label="photosystem I subunit IX" id="-2097">
    <att type="string" name="vizmap:vv10195Photosynthesis_xml NODE_SHAPE" value="OCTAGON"/>
    <att type="string" name="canonicalName" value="photosystem I subunit IX"/>
    <att type="string" name="vizmap:vv10195Photosynthesis_xml NODE_WIDTH" value="130.0"/>
    <att type="string" name="CELLDESIGNER_ALIAS" value="sa39"/>
    <att type="string" name="vizmap:vv10195Photosynthesis_xml_me NODE_SHAPE" value="OCTAGON"/>
    <att type="string" name="CELLDESIGNER_NODE_TYPE" value="PROTEIN"/>
    <att type="string" name="vizmap:vv10195Photosynthesis_xml NODE_HEIGHT" value="15.0"/>
    <att type="string" name="CELLDESIGNER_SPECIES" value="K02697"/>
    <att type="string" name="vizmap:vv10195Photosynthesis_xml NODE_FILL_COLOR" value="java.awt.Color[r=255,g=255,b=255]"/>
    <graphics type="OCTAGON" h="15.0" w="250.0" x="278.8571472167969" y="627.5" fill="#ffffff" width="1" outline="#000000"/>
  </node>
  <node label="photosystem I subunit V" id="-2096">
    <att type="string" name="vizmap:vv10195Photosynthesis_xml NODE_SHAPE" value="OCTAGON"/>
    <att type="string" name="canonicalName" value="photosystem I subunit V"/>
    <att type="string" name="vizmap:vv10195Photosynthesis_xml NODE_WIDTH" value="130.0"/>
    <att type="string" name="CELLDESIGNER_ALIAS" value="sa37"/>
    <att type="string" name="vizmap:vv10195Photosynthesis_xml_me NODE_SHAPE" value="OCTAGON"/>
    <att type="string" name="CELLDESIGNER_NODE_TYPE" value="PROTEIN"/>
    <att type="string" name="vizmap:vv10195Photosynthesis_xml NODE_HEIGHT" value="15.0"/>
    <att type="string" name="CELLDESIGNER_SPECIES" value="K08905"/>
    <att type="string" name="vizmap:vv10195Photosynthesis_xml NODE_FILL_COLOR" value="java.awt.Color[r=255,g=255,b=255]"/>
    <graphics type="OCTAGON" h="15.0" w="250.0" x="1619.2857666015625" y="576.5" fill="#ffffff" width="1" outline="#000000"/>
  </node>
  <node label="photosystem I subunit VI" id="-2095">
    <att type="string" name="vizmap:vv10195Photosynthesis_xml NODE_SHAPE" value="OCTAGON"/>
    <att type="string" name="canonicalName" value="photosystem I subunit VI"/>
    <att type="string" name="vizmap:vv10195Photosynthesis_xml NODE_WIDTH" value="130.0"/>
    <att type="string" name="CELLDESIGNER_ALIAS" value="sa36"/>
    <att type="string" name="vizmap:vv10195Photosynthesis_xml_me NODE_SHAPE" value="OCTAGON"/>
    <att type="string" name="CELLDESIGNER_NODE_TYPE" value="PROTEIN"/>
    <att type="string" name="vizmap:vv10195Photosynthesis_xml NODE_HEIGHT" value="15.0"/>
    <att type="string" name="CELLDESIGNER_SPECIES" value="K02695"/>
    <att type="string" name="vizmap:vv10195Photosynthesis_xml NODE_FILL_COLOR" value="java.awt.Color[r=255,g=255,b=255]"/>
    <graphics type="OCTAGON" h="15.0" w="250.0" x="1889.0" y="576.5" fill="#ffffff" width="1" outline="#000000"/>
  </node>
  <node label="photosystem I subunit III" id="-2094">
    <att type="string" name="vizmap:vv10195Photosynthesis_xml NODE_SHAPE" value="OCTAGON"/>
    <att type="string" name="canonicalName" value="photosystem I subunit III"/>
    <att type="string" name="vizmap:vv10195Photosynthesis_xml NODE_WIDTH" value="130.0"/>
    <att type="string" name="CELLDESIGNER_ALIAS" value="sa35"/>
    <att type="string" name="vizmap:vv10195Photosynthesis_xml_me NODE_SHAPE" value="OCTAGON"/>
    <att type="string" name="CELLDESIGNER_NODE_TYPE" value="PROTEIN"/>
    <att type="string" name="vizmap:vv10195Photosynthesis_xml NODE_HEIGHT" value="15.0"/>
    <att type="string" name="CELLDESIGNER_SPECIES" value="K02694"/>
    <att type="string" name="vizmap:vv10195Photosynthesis_xml NODE_FILL_COLOR" value="java.awt.Color[r=255,g=255,b=255]"/>
    <graphics type="OCTAGON" h="15.0" w="250.0" x="1349.5714111328125" y="576.5" fill="#ffffff" width="1" outline="#000000"/>
  </node>
  <node label="photosystem I subunit IV" id="-2093">
    <att type="string" name="vizmap:vv10195Photosynthesis_xml NODE_SHAPE" value="OCTAGON"/>
    <att type="string" name="canonicalName" value="photosystem I subunit IV"/>
    <att type="string" name="vizmap:vv10195Photosynthesis_xml NODE_WIDTH" value="130.0"/>
    <att type="string" name="CELLDESIGNER_ALIAS" value="sa34"/>
    <att type="string" name="vizmap:vv10195Photosynthesis_xml_me NODE_SHAPE" value="OCTAGON"/>
    <att type="string" name="CELLDESIGNER_NODE_TYPE" value="PROTEIN"/>
    <att type="string" name="vizmap:vv10195Photosynthesis_xml NODE_HEIGHT" value="15.0"/>
    <att type="string" name="CELLDESIGNER_SPECIES" value="K02693"/>
    <att type="string" name="vizmap:vv10195Photosynthesis_xml NODE_FILL_COLOR" value="java.awt.Color[r=255,g=255,b=255]"/>
    <graphics type="OCTAGON" h="15.0" w="250.0" x="1079.857177734375" y="576.5" fill="#ffffff" width="1" outline="#000000"/>
  </node>
  <node label="photosystem I subunit II" id="-2092">
    <att type="string" name="vizmap:vv10195Photosynthesis_xml NODE_SHAPE" value="OCTAGON"/>
    <att type="string" name="canonicalName" value="photosystem I subunit II"/>
    <att type="string" name="vizmap:vv10195Photosynthesis_xml NODE_WIDTH" value="130.0"/>
    <att type="string" name="CELLDESIGNER_ALIAS" value="sa33"/>
    <att type="string" name="vizmap:vv10195Photosynthesis_xml_me NODE_SHAPE" value="OCTAGON"/>
    <att type="string" name="CELLDESIGNER_NODE_TYPE" value="PROTEIN"/>
    <att type="string" name="vizmap:vv10195Photosynthesis_xml NODE_HEIGHT" value="15.0"/>
    <att type="string" name="CELLDESIGNER_SPECIES" value="K02692"/>
    <att type="string" name="vizmap:vv10195Photosynthesis_xml NODE_FILL_COLOR" value="java.awt.Color[r=255,g=255,b=255]"/>
    <graphics type="OCTAGON" h="15.0" w="250.0" x="810.1428833007812" y="576.5" fill="#ffffff" width="1" outline="#000000"/>
  </node>
  <node label="photosystem I subunit VII" id="-2091">
    <att type="string" name="vizmap:vv10195Photosynthesis_xml NODE_SHAPE" value="OCTAGON"/>
    <att type="string" name="canonicalName" value="photosystem I subunit VII"/>
    <att type="string" name="vizmap:vv10195Photosynthesis_xml NODE_WIDTH" value="130.0"/>
    <att type="string" name="CELLDESIGNER_ALIAS" value="sa32"/>
    <att type="string" name="vizmap:vv10195Photosynthesis_xml_me NODE_SHAPE" value="OCTAGON"/>
    <att type="string" name="CELLDESIGNER_NODE_TYPE" value="PROTEIN"/>
    <att type="string" name="vizmap:vv10195Photosynthesis_xml NODE_HEIGHT" value="15.0"/>
    <att type="string" name="CELLDESIGNER_SPECIES" value="K02691"/>
    <att type="string" name="vizmap:vv10195Photosynthesis_xml NODE_FILL_COLOR" value="java.awt.Color[r=255,g=255,b=255]"/>
    <graphics type="OCTAGON" h="15.0" w="250.0" x="540.4285888671875" y="576.5" fill="#ffffff" width="1" outline="#000000"/>
  </node>
  <node label="photosystem I core protein Ib" id="-2090">
    <att type="string" name="vizmap:vv10195Photosynthesis_xml NODE_SHAPE" value="OCTAGON"/>
    <att type="string" name="canonicalName" value="photosystem I core protein Ib"/>
    <att type="string" name="vizmap:vv10195Photosynthesis_xml NODE_WIDTH" value="130.0"/>
    <att type="string" name="CELLDESIGNER_ALIAS" value="sa31"/>
    <att type="string" name="vizmap:vv10195Photosynthesis_xml_me NODE_SHAPE" value="OCTAGON"/>
    <att type="string" name="CELLDESIGNER_NODE_TYPE" value="PROTEIN"/>
    <att type="string" name="vizmap:vv10195Photosynthesis_xml NODE_HEIGHT" value="15.0"/>
    <att type="string" name="CELLDESIGNER_SPECIES" value="K02690"/>
    <att type="string" name="vizmap:vv10195Photosynthesis_xml NODE_FILL_COLOR" value="java.awt.Color[r=255,g=255,b=255]"/>
    <graphics type="OCTAGON" h="15.0" w="250.0" x="270.71429443359375" y="576.5" fill="#ffffff" width="1" outline="#000000"/>
  </node>
  <node label="photosystem I core protein Ia" id="-2089">
    <att type="string" name="vizmap:vv10195Photosynthesis_xml NODE_SHAPE" value="OCTAGON"/>
    <att type="string" name="canonicalName" value="photosystem I core protein Ia"/>
    <att type="string" name="vizmap:vv10195Photosynthesis_xml NODE_WIDTH" value="130.0"/>
    <att type="string" name="CELLDESIGNER_ALIAS" value="sa30"/>
    <att type="string" name="vizmap:vv10195Photosynthesis_xml_me NODE_SHAPE" value="OCTAGON"/>
    <att type="string" name="CELLDESIGNER_NODE_TYPE" value="PROTEIN"/>
    <att type="string" name="vizmap:vv10195Photosynthesis_xml NODE_HEIGHT" value="15.0"/>
    <att type="string" name="CELLDESIGNER_SPECIES" value="K02689"/>
    <att type="string" name="vizmap:vv10195Photosynthesis_xml NODE_FILL_COLOR" value="java.awt.Color[r=255,g=255,b=255]"/>
    <graphics type="OCTAGON" h="15.0" w="250.0" x="1.0" y="575.5" fill="#ffffff" width="1" outline="#000000"/>
  </node>
  <node label="photosystem II reaction center 13kDa protein" id="-2088">
    <att type="string" name="vizmap:vv10195Photosynthesis_xml NODE_SHAPE" value="OCTAGON"/>
    <att type="string" name="canonicalName" value="photosystem II reaction center 13kDa protein"/>
    <att type="string" name="vizmap:vv10195Photosynthesis_xml NODE_WIDTH" value="130.0"/>
    <att type="string" name="CELLDESIGNER_ALIAS" value="sa28"/>
    <att type="string" name="vizmap:vv10195Photosynthesis_xml_me NODE_SHAPE" value="OCTAGON"/>
    <att type="string" name="CELLDESIGNER_NODE_TYPE" value="PROTEIN"/>
    <att type="string" name="vizmap:vv10195Photosynthesis_xml NODE_HEIGHT" value="15.0"/>
    <att type="string" name="CELLDESIGNER_SPECIES" value="K08903"/>
    <att type="string" name="vizmap:vv10195Photosynthesis_xml NODE_FILL_COLOR" value="java.awt.Color[r=255,g=255,b=255]"/>
    <graphics type="OCTAGON" h="15.0" w="250.0" x="809.0" y="429.5" fill="#ffffff" width="1" outline="#000000"/>
  </node>
  <node label="photosystem II Psb27 protein" id="-2087">
    <att type="string" name="vizmap:vv10195Photosynthesis_xml NODE_SHAPE" value="OCTAGON"/>
    <att type="string" name="canonicalName" value="photosystem II Psb27 protein"/>
    <att type="string" name="vizmap:vv10195Photosynthesis_xml NODE_WIDTH" value="130.0"/>
    <att type="string" name="CELLDESIGNER_ALIAS" value="sa27"/>
    <att type="string" name="vizmap:vv10195Photosynthesis_xml_me NODE_SHAPE" value="OCTAGON"/>
    <att type="string" name="CELLDESIGNER_NODE_TYPE" value="PROTEIN"/>
    <att type="string" name="vizmap:vv10195Photosynthesis_xml NODE_HEIGHT" value="15.0"/>
    <att type="string" name="CELLDESIGNER_SPECIES" value="K08902"/>
    <att type="string" name="vizmap:vv10195Photosynthesis_xml NODE_FILL_COLOR" value="java.awt.Color[r=255,g=255,b=255]"/>
    <graphics type="OCTAGON" h="15.0" w="250.0" x="539.3333129882812" y="429.5" fill="#ffffff" width="1" outline="#000000"/>
  </node>
  <node label="photosystem II PsbZ protein" id="-2086">
    <att type="string" name="vizmap:vv10195Photosynthesis_xml NODE_SHAPE" value="OCTAGON"/>
    <att type="string" name="canonicalName" value="photosystem II PsbZ protein"/>
    <att type="string" name="vizmap:vv10195Photosynthesis_xml NODE_WIDTH" value="130.0"/>
    <att type="string" name="CELLDESIGNER_ALIAS" value="sa26"/>
    <att type="string" name="vizmap:vv10195Photosynthesis_xml_me NODE_SHAPE" value="OCTAGON"/>
    <att type="string" name="CELLDESIGNER_NODE_TYPE" value="PROTEIN"/>
    <att type="string" name="vizmap:vv10195Photosynthesis_xml NODE_HEIGHT" value="15.0"/>
    <att type="string" name="CELLDESIGNER_SPECIES" value="K02724"/>
    <att type="string" name="vizmap:vv10195Photosynthesis_xml NODE_FILL_COLOR" value="java.awt.Color[r=255,g=255,b=255]"/>
    <graphics type="OCTAGON" h="15.0" w="250.0" x="269.6666564941406" y="429.5" fill="#ffffff" width="1" outline="#000000"/>
  </node>
  <node label="photosystem II PsbY protein" id="-2085">
    <att type="string" name="vizmap:vv10195Photosynthesis_xml NODE_SHAPE" value="OCTAGON"/>
    <att type="string" name="canonicalName" value="photosystem II PsbY protein"/>
    <att type="string" name="vizmap:vv10195Photosynthesis_xml NODE_WIDTH" value="130.0"/>
    <att type="string" name="CELLDESIGNER_ALIAS" value="sa25"/>
    <att type="string" name="vizmap:vv10195Photosynthesis_xml_me NODE_SHAPE" value="OCTAGON"/>
    <att type="string" name="CELLDESIGNER_NODE_TYPE" value="PROTEIN"/>
    <att type="string" name="vizmap:vv10195Photosynthesis_xml NODE_HEIGHT" value="15.0"/>
    <att type="string" name="CELLDESIGNER_SPECIES" value="K02723"/>
    <att type="string" name="vizmap:vv10195Photosynthesis_xml NODE_FILL_COLOR" value="java.awt.Color[r=255,g=255,b=255]"/>
    <graphics type="OCTAGON" h="15.0" w="250.0" x="0.0" y="429.5" fill="#ffffff" width="1" outline="#000000"/>
  </node>
  <node label="photosystem II 22kDa protein" id="-2084">
    <att type="string" name="vizmap:vv10195Photosynthesis_xml NODE_SHAPE" value="OCTAGON"/>
    <att type="string" name="canonicalName" value="photosystem II 22kDa protein"/>
    <att type="string" name="vizmap:vv10195Photosynthesis_xml NODE_WIDTH" value="130.0"/>
    <att type="string" name="CELLDESIGNER_ALIAS" value="sa19"/>
    <att type="string" name="vizmap:vv10195Photosynthesis_xml_me NODE_SHAPE" value="OCTAGON"/>
    <att type="string" name="CELLDESIGNER_NODE_TYPE" value="PROTEIN"/>
    <att type="string" name="vizmap:vv10195Photosynthesis_xml NODE_HEIGHT" value="15.0"/>
    <att type="string" name="CELLDESIGNER_SPECIES" value="K03542"/>
    <att type="string" name="vizmap:vv10195Photosynthesis_xml NODE_FILL_COLOR" value="java.awt.Color[r=255,g=255,b=255]"/>
    <graphics type="OCTAGON" h="15.0" w="250.0" x="544.1428833007812" y="350.5" fill="#ffffff" width="1" outline="#000000"/>
  </node>
  <node label="photosystem II 10kDa protein" id="-2083">
    <att type="string" name="vizmap:vv10195Photosynthesis_xml NODE_SHAPE" value="OCTAGON"/>
    <att type="string" name="canonicalName" value="photosystem II 10kDa protein"/>
    <att type="string" name="vizmap:vv10195Photosynthesis_xml NODE_WIDTH" value="130.0"/>
    <att type="string" name="CELLDESIGNER_ALIAS" value="sa18"/>
    <att type="string" name="vizmap:vv10195Photosynthesis_xml_me NODE_SHAPE" value="OCTAGON"/>
    <att type="string" name="CELLDESIGNER_NODE_TYPE" value="PROTEIN"/>
    <att type="string" name="vizmap:vv10195Photosynthesis_xml NODE_HEIGHT" value="15.0"/>
    <att type="string" name="CELLDESIGNER_SPECIES" value="K03541"/>
    <att type="string" name="vizmap:vv10195Photosynthesis_xml NODE_FILL_COLOR" value="java.awt.Color[r=255,g=255,b=255]"/>
    <graphics type="OCTAGON" h="15.0" w="250.0" x="274.0714416503906" y="350.5" fill="#ffffff" width="1" outline="#000000"/>
  </node>
  <node label="photosystem II oxygen-evolving enhancer protein" id="-2082">
    <att type="string" name="vizmap:vv10195Photosynthesis_xml NODE_SHAPE" value="OCTAGON"/>
    <att type="string" name="canonicalName" value="photosystem II oxygen-evolving enhancer protein"/>
    <att type="string" name="vizmap:vv10195Photosynthesis_xml NODE_WIDTH" value="130.0"/>
    <att type="string" name="CELLDESIGNER_ALIAS" value="sa17"/>
    <att type="string" name="vizmap:vv10195Photosynthesis_xml_me NODE_SHAPE" value="OCTAGON"/>
    <att type="string" name="CELLDESIGNER_NODE_TYPE" value="PROTEIN"/>
    <att type="string" name="vizmap:vv10195Photosynthesis_xml NODE_HEIGHT" value="15.0"/>
    <att type="string" name="CELLDESIGNER_SPECIES" value="K08901"/>
    <att type="string" name="vizmap:vv10195Photosynthesis_xml NODE_FILL_COLOR" value="java.awt.Color[r=255,g=255,b=255]"/>
    <graphics type="OCTAGON" h="15.0" w="250.0" x="4.0" y="350.5" fill="#ffffff" width="1" outline="#000000"/>
  </node>
  <node label="photosystem II oxygen-evolving complex 23kDa protein" id="-2081">
    <att type="string" name="vizmap:vv10195Photosynthesis_xml NODE_SHAPE" value="OCTAGON"/>
    <att type="string" name="canonicalName" value="photosystem II oxygen-evolving complex 23kDa protein"/>
    <att type="string" name="vizmap:vv10195Photosynthesis_xml NODE_WIDTH" value="130.0"/>
    <att type="string" name="CELLDESIGNER_ALIAS" value="sa16"/>
    <att type="string" name="vizmap:vv10195Photosynthesis_xml_me NODE_SHAPE" value="OCTAGON"/>
    <att type="string" name="CELLDESIGNER_NODE_TYPE" value="PROTEIN"/>
    <att type="string" name="vizmap:vv10195Photosynthesis_xml NODE_HEIGHT" value="15.0"/>
    <att type="string" name="CELLDESIGNER_SPECIES" value="K02717"/>
    <att type="string" name="vizmap:vv10195Photosynthesis_xml NODE_FILL_COLOR" value="java.awt.Color[r=255,g=255,b=255]"/>
    <graphics type="OCTAGON" h="15.0" w="250.0" x="1078.42138671875" y="184.5" fill="#ffffff" width="1" outline="#000000"/>
  </node>
  <node label="photosystem II PsbO protein" id="-2080">
    <att type="string" name="vizmap:vv10195Photosynthesis_xml NODE_SHAPE" value="OCTAGON"/>
    <att type="string" name="canonicalName" value="photosystem II PsbO protein"/>
    <att type="string" name="vizmap:vv10195Photosynthesis_xml NODE_WIDTH" value="130.0"/>
    <att type="string" name="CELLDESIGNER_ALIAS" value="sa15"/>
    <att type="string" name="vizmap:vv10195Photosynthesis_xml_me NODE_SHAPE" value="OCTAGON"/>
    <att type="string" name="CELLDESIGNER_NODE_TYPE" value="PROTEIN"/>
    <att type="string" name="vizmap:vv10195Photosynthesis_xml NODE_HEIGHT" value="15.0"/>
    <att type="string" name="CELLDESIGNER_SPECIES" value="K02716"/>
    <att type="string" name="vizmap:vv10195Photosynthesis_xml NODE_FILL_COLOR" value="java.awt.Color[r=255,g=255,b=255]"/>
    <graphics type="OCTAGON" h="15.0" w="250.0" x="808.8428344726562" y="184.5" fill="#ffffff" width="1" outline="#000000"/>
  </node>
  <node label="PsbN protein" id="-2079">
    <att type="string" name="vizmap:vv10195Photosynthesis_xml NODE_SHAPE" value="OCTAGON"/>
    <att type="string" name="canonicalName" value="PsbN protein"/>
    <att type="string" name="vizmap:vv10195Photosynthesis_xml NODE_WIDTH" value="130.0"/>
    <att type="string" name="CELLDESIGNER_ALIAS" value="sa14"/>
    <att type="string" name="vizmap:vv10195Photosynthesis_xml_me NODE_SHAPE" value="OCTAGON"/>
    <att type="string" name="CELLDESIGNER_NODE_TYPE" value="PROTEIN"/>
    <att type="string" name="vizmap:vv10195Photosynthesis_xml NODE_HEIGHT" value="15.0"/>
    <att type="string" name="CELLDESIGNER_SPECIES" value="K02715"/>
    <att type="string" name="vizmap:vv10195Photosynthesis_xml NODE_FILL_COLOR" value="java.awt.Color[r=255,g=255,b=255]"/>
    <graphics type="OCTAGON" h="15.0" w="250.0" x="1351.0" y="184.5" fill="#ffffff" width="1" outline="#000000"/>
  </node>
  <node label="photosystem II PsbM protein" id="-2078">
    <att type="string" name="vizmap:vv10195Photosynthesis_xml NODE_SHAPE" value="OCTAGON"/>
    <att type="string" name="canonicalName" value="photosystem II PsbM protein"/>
    <att type="string" name="vizmap:vv10195Photosynthesis_xml NODE_WIDTH" value="130.0"/>
    <att type="string" name="CELLDESIGNER_ALIAS" value="sa13"/>
    <att type="string" name="vizmap:vv10195Photosynthesis_xml_me NODE_SHAPE" value="OCTAGON"/>
    <att type="string" name="CELLDESIGNER_NODE_TYPE" value="PROTEIN"/>
    <att type="string" name="vizmap:vv10195Photosynthesis_xml NODE_HEIGHT" value="15.0"/>
    <att type="string" name="CELLDESIGNER_SPECIES" value="K02714"/>
    <att type="string" name="vizmap:vv10195Photosynthesis_xml NODE_FILL_COLOR" value="java.awt.Color[r=255,g=255,b=255]"/>
    <graphics type="OCTAGON" h="15.0" w="250.0" x="269.6856994628906" y="184.5" fill="#ffffff" width="1" outline="#000000"/>
  </node>
  <node label="photosystem II PsbK protein" id="-2077">
    <att type="string" name="vizmap:vv10195Photosynthesis_xml NODE_SHAPE" value="OCTAGON"/>
    <att type="string" name="canonicalName" value="photosystem II PsbK protein"/>
    <att type="string" name="vizmap:vv10195Photosynthesis_xml NODE_WIDTH" value="130.0"/>
    <att type="string" name="CELLDESIGNER_ALIAS" value="sa11"/>
    <att type="string" name="vizmap:vv10195Photosynthesis_xml_me NODE_SHAPE" value="OCTAGON"/>
    <att type="string" name="CELLDESIGNER_NODE_TYPE" value="PROTEIN"/>
    <att type="string" name="vizmap:vv10195Photosynthesis_xml NODE_HEIGHT" value="15.0"/>
    <att type="string" name="CELLDESIGNER_SPECIES" value="K02712"/>
    <att type="string" name="vizmap:vv10195Photosynthesis_xml NODE_FILL_COLOR" value="java.awt.Color[r=255,g=255,b=255]"/>
    <graphics type="OCTAGON" h="15.0" w="250.0" x="0.107147216796875" y="184.5" fill="#ffffff" width="1" outline="#000000"/>
  </node>
  <node label="photosystem II PsbH protein" id="-2076">
    <att type="string" name="vizmap:vv10195Photosynthesis_xml NODE_SHAPE" value="OCTAGON"/>
    <att type="string" name="canonicalName" value="photosystem II PsbH protein"/>
    <att type="string" name="vizmap:vv10195Photosynthesis_xml NODE_WIDTH" value="130.0"/>
    <att type="string" name="CELLDESIGNER_ALIAS" value="sa8"/>
    <att type="string" name="vizmap:vv10195Photosynthesis_xml_me NODE_SHAPE" value="OCTAGON"/>
    <att type="string" name="CELLDESIGNER_NODE_TYPE" value="PROTEIN"/>
    <att type="string" name="vizmap:vv10195Photosynthesis_xml NODE_HEIGHT" value="15.0"/>
    <att type="string" name="CELLDESIGNER_SPECIES" value="K02709"/>
    <att type="string" name="vizmap:vv10195Photosynthesis_xml NODE_FILL_COLOR" value="java.awt.Color[r=255,g=255,b=255]"/>
    <graphics type="OCTAGON" h="15.0" w="250.0" x="539.2642822265625" y="184.5" fill="#ffffff" width="1" outline="#000000"/>
  </node>
  <node label="photosystem II PsbD protein" id="-2075">
    <att type="string" name="vizmap:vv10195Photosynthesis_xml NODE_SHAPE" value="OCTAGON"/>
    <att type="string" name="canonicalName" value="photosystem II PsbD protein"/>
    <att type="string" name="vizmap:vv10195Photosynthesis_xml NODE_WIDTH" value="130.0"/>
    <att type="string" name="CELLDESIGNER_ALIAS" value="sa4"/>
    <att type="string" name="vizmap:vv10195Photosynthesis_xml_me NODE_SHAPE" value="OCTAGON"/>
    <att type="string" name="CELLDESIGNER_NODE_TYPE" value="PROTEIN"/>
    <att type="string" name="vizmap:vv10195Photosynthesis_xml NODE_HEIGHT" value="15.0"/>
    <att type="string" name="CELLDESIGNER_SPECIES" value="K02706"/>
    <att type="string" name="vizmap:vv10195Photosynthesis_xml NODE_FILL_COLOR" value="java.awt.Color[r=255,g=255,b=255]"/>
    <graphics type="OCTAGON" h="15.0" w="250.0" x="273.9333190917969" y="100.5" fill="#ffffff" width="1" outline="#000000"/>
  </node>
  <node label="photosystem II PsbC protein" id="-2074">
    <att type="string" name="vizmap:vv10195Photosynthesis_xml NODE_SHAPE" value="OCTAGON"/>
    <att type="string" name="canonicalName" value="photosystem II PsbC protein"/>
    <att type="string" name="vizmap:vv10195Photosynthesis_xml NODE_WIDTH" value="130.0"/>
    <att type="string" name="CELLDESIGNER_ALIAS" value="sa3"/>
    <att type="string" name="vizmap:vv10195Photosynthesis_xml_me NODE_SHAPE" value="OCTAGON"/>
    <att type="string" name="CELLDESIGNER_NODE_TYPE" value="PROTEIN"/>
    <att type="string" name="vizmap:vv10195Photosynthesis_xml NODE_HEIGHT" value="15.0"/>
    <att type="string" name="CELLDESIGNER_SPECIES" value="K02705"/>
    <att type="string" name="vizmap:vv10195Photosynthesis_xml NODE_FILL_COLOR" value="java.awt.Color[r=255,g=255,b=255]"/>
    <graphics type="OCTAGON" h="15.0" w="250.0" x="542.8666381835938" y="100.5" fill="#ffffff" width="1" outline="#000000"/>
  </node>
  <node label="photosystem II PsbB protein" id="-2073">
    <att type="string" name="vizmap:vv10195Photosynthesis_xml NODE_SHAPE" value="OCTAGON"/>
    <att type="string" name="canonicalName" value="photosystem II PsbB protein"/>
    <att type="string" name="vizmap:vv10195Photosynthesis_xml NODE_WIDTH" value="130.0"/>
    <att type="string" name="CELLDESIGNER_ALIAS" value="sa2"/>
    <att type="string" name="vizmap:vv10195Photosynthesis_xml_me NODE_SHAPE" value="OCTAGON"/>
    <att type="string" name="CELLDESIGNER_NODE_TYPE" value="PROTEIN"/>
    <att type="string" name="vizmap:vv10195Photosynthesis_xml NODE_HEIGHT" value="15.0"/>
    <att type="string" name="CELLDESIGNER_SPECIES" value="K02704"/>
    <att type="string" name="vizmap:vv10195Photosynthesis_xml NODE_FILL_COLOR" value="java.awt.Color[r=255,g=255,b=255]"/>
    <graphics type="OCTAGON" h="15.0" w="250.0" x="811.7999877929688" y="100.5" fill="#ffffff" width="1" outline="#000000"/>
  </node>
  <node label="photosystem II PsbA protein" id="-2072">
    <att type="string" name="vizmap:vv10195Photosynthesis_xml NODE_SHAPE" value="OCTAGON"/>
    <att type="string" name="canonicalName" value="photosystem II PsbA protein"/>
    <att type="string" name="vizmap:vv10195Photosynthesis_xml NODE_WIDTH" value="130.0"/>
    <att type="string" name="CELLDESIGNER_ALIAS" value="sa1"/>
    <att type="string" name="vizmap:vv10195Photosynthesis_xml_me NODE_SHAPE" value="OCTAGON"/>
    <att type="string" name="CELLDESIGNER_NODE_TYPE" value="PROTEIN"/>
    <att type="string" name="vizmap:vv10195Photosynthesis_xml NODE_HEIGHT" value="15.0"/>
    <att type="string" name="CELLDESIGNER_SPECIES" value="K02703"/>
    <att type="string" name="vizmap:vv10195Photosynthesis_xml NODE_FILL_COLOR" value="java.awt.Color[r=255,g=255,b=255]"/>
    <graphics type="OCTAGON" h="15.0" w="250.0" x="5.0" y="100.5" fill="#ffffff" width="1" outline="#000000"/>
  </node>
  <edge label="rGSVIVP00017381001 (pp) photosystem II PsbA protein" source="-2274" target="-2072">
    <att type="string" name="CELLDESIGNER_EDGE_TYPE" value="TRANSLATION"/>
    <att type="string" name="canonicalName" value="re342TRANSLATION"/>
    <att type="string" name="CELLDESIGNER_NODE_TYPE" value="TRANSLATION"/>
    <att type="string" name="interaction" value="pp"/>
    <att type="string" name="CELLDESIGNER_REACTION" value="re342TRANSLATION"/>
    <graphics width="1" fill="#00ffcc"/>
  </edge>
  <edge label="rGSVIVP00001868001 (pp) photosystem II PsbC protein" source="-2273" target="-2074">
    <att type="string" name="CELLDESIGNER_EDGE_TYPE" value="TRANSLATION"/>
    <att type="string" name="canonicalName" value="re343TRANSLATION"/>
    <att type="string" name="CELLDESIGNER_NODE_TYPE" value="TRANSLATION"/>
    <att type="string" name="interaction" value="pp"/>
    <att type="string" name="CELLDESIGNER_REACTION" value="re343TRANSLATION"/>
    <graphics width="1" fill="#00ffcc"/>
  </edge>
  <edge label="rGSVIVP00014958001 (pp) photosystem II PsbC protein" source="-2272" target="-2074">
    <att type="string" name="CELLDESIGNER_EDGE_TYPE" value="TRANSLATION"/>
    <att type="string" name="canonicalName" value="re344TRANSLATION"/>
    <att type="string" name="CELLDESIGNER_NODE_TYPE" value="TRANSLATION"/>
    <att type="string" name="interaction" value="pp"/>
    <att type="string" name="CELLDESIGNER_REACTION" value="re344TRANSLATION"/>
    <graphics width="1" fill="#00ffcc"/>
  </edge>
  <edge label="rGSVIVP00032256001 (pp) photosystem II PsbX protein" source="-2271" target="-2276">
    <att type="string" name="CELLDESIGNER_EDGE_TYPE" value="TRANSLATION"/>
    <att type="string" name="canonicalName" value="re346TRANSLATION"/>
    <att type="string" name="CELLDESIGNER_NODE_TYPE" value="TRANSLATION"/>
    <att type="string" name="interaction" value="pp"/>
    <att type="string" name="CELLDESIGNER_REACTION" value="re346TRANSLATION"/>
    <graphics width="1" fill="#00ffcc"/>
  </edge>
  <edge label="rGSVIVP00016478001 (pp) photosystem II PsbX protein" source="-2270" target="-2276">
    <att type="string" name="CELLDESIGNER_EDGE_TYPE" value="TRANSLATION"/>
    <att type="string" name="canonicalName" value="re345TRANSLATION"/>
    <att type="string" name="CELLDESIGNER_NODE_TYPE" value="TRANSLATION"/>
    <att type="string" name="interaction" value="pp"/>
    <att type="string" name="CELLDESIGNER_REACTION" value="re345TRANSLATION"/>
    <graphics width="1" fill="#00ffcc"/>
  </edge>
  <edge label="rGSVIVP00012595001 (pp) photosystem I subunit VII" source="-2269" target="-2091">
    <att type="string" name="CELLDESIGNER_EDGE_TYPE" value="TRANSLATION"/>
    <att type="string" name="canonicalName" value="re338TRANSLATION"/>
    <att type="string" name="CELLDESIGNER_NODE_TYPE" value="TRANSLATION"/>
    <att type="string" name="interaction" value="pp"/>
    <att type="string" name="CELLDESIGNER_REACTION" value="re338TRANSLATION"/>
    <graphics width="1" fill="#00ffcc"/>
  </edge>
  <edge label="rGSVIVP00026056001 (pp) photosystem I subunit VIII" source="-2268" target="-2275">
    <att type="string" name="CELLDESIGNER_EDGE_TYPE" value="TRANSLATION"/>
    <att type="string" name="canonicalName" value="re339TRANSLATION"/>
    <att type="string" name="CELLDESIGNER_NODE_TYPE" value="TRANSLATION"/>
    <att type="string" name="interaction" value="pp"/>
    <att type="string" name="CELLDESIGNER_REACTION" value="re339TRANSLATION"/>
    <graphics width="1" fill="#00ffcc"/>
  </edge>
  <edge label="rGSVIVP00028383001 (pp) photosystem I subunit X" source="-2267" target="-2098">
    <att type="string" name="CELLDESIGNER_EDGE_TYPE" value="TRANSLATION"/>
    <att type="string" name="canonicalName" value="re340TRANSLATION"/>
    <att type="string" name="CELLDESIGNER_NODE_TYPE" value="TRANSLATION"/>
    <att type="string" name="interaction" value="pp"/>
    <att type="string" name="CELLDESIGNER_REACTION" value="re340TRANSLATION"/>
    <graphics width="1" fill="#00ffcc"/>
  </edge>
  <edge label="rGSVIVP00035579001 (pp) photosystem II PsbA protein" source="-2266" target="-2072">
    <att type="string" name="CELLDESIGNER_EDGE_TYPE" value="TRANSLATION"/>
    <att type="string" name="canonicalName" value="re341TRANSLATION"/>
    <att type="string" name="CELLDESIGNER_NODE_TYPE" value="TRANSLATION"/>
    <att type="string" name="interaction" value="pp"/>
    <att type="string" name="CELLDESIGNER_REACTION" value="re341TRANSLATION"/>
    <graphics width="1" fill="#00ffcc"/>
  </edge>
  <edge label="rGSVIVP00014561001 (pp) photosystem I subunit VII" source="-2265" target="-2091">
    <att type="string" name="CELLDESIGNER_EDGE_TYPE" value="TRANSLATION"/>
    <att type="string" name="canonicalName" value="re337TRANSLATION"/>
    <att type="string" name="CELLDESIGNER_NODE_TYPE" value="TRANSLATION"/>
    <att type="string" name="interaction" value="pp"/>
    <att type="string" name="CELLDESIGNER_REACTION" value="re337TRANSLATION"/>
    <graphics width="1" fill="#00ffcc"/>
  </edge>
  <edge label="rGSVIVP00002526001 (pp) photosystem I core protein Ib" source="-2264" target="-2090">
    <att type="string" name="CELLDESIGNER_EDGE_TYPE" value="TRANSLATION"/>
    <att type="string" name="canonicalName" value="re325TRANSLATION"/>
    <att type="string" name="CELLDESIGNER_NODE_TYPE" value="TRANSLATION"/>
    <att type="string" name="interaction" value="pp"/>
    <att type="string" name="CELLDESIGNER_REACTION" value="re325TRANSLATION"/>
    <graphics width="1" fill="#00ffcc"/>
  </edge>
  <edge label="rGSVIVP00019952001 (pp) photosystem I core protein Ib" source="-2263" target="-2090">
    <att type="string" name="CELLDESIGNER_EDGE_TYPE" value="TRANSLATION"/>
    <att type="string" name="canonicalName" value="re326TRANSLATION"/>
    <att type="string" name="CELLDESIGNER_NODE_TYPE" value="TRANSLATION"/>
    <att type="string" name="interaction" value="pp"/>
    <att type="string" name="CELLDESIGNER_REACTION" value="re326TRANSLATION"/>
    <graphics width="1" fill="#00ffcc"/>
  </edge>
  <edge label="rGSVIVP00011038001 (pp) photosystem I core protein Ia" source="-2262" target="-2089">
    <att type="string" name="CELLDESIGNER_EDGE_TYPE" value="TRANSLATION"/>
    <att type="string" name="canonicalName" value="re322TRANSLATION"/>
    <att type="string" name="CELLDESIGNER_NODE_TYPE" value="TRANSLATION"/>
    <att type="string" name="interaction" value="pp"/>
    <att type="string" name="CELLDESIGNER_REACTION" value="re322TRANSLATION"/>
    <graphics width="1" fill="#00ffcc"/>
  </edge>
  <edge label="rGSVIVP00012958001 (pp) photosystem I core protein Ia" source="-2261" target="-2089">
    <att type="string" name="CELLDESIGNER_EDGE_TYPE" value="TRANSLATION"/>
    <att type="string" name="canonicalName" value="re321TRANSLATION"/>
    <att type="string" name="CELLDESIGNER_NODE_TYPE" value="TRANSLATION"/>
    <att type="string" name="interaction" value="pp"/>
    <att type="string" name="CELLDESIGNER_REACTION" value="re321TRANSLATION"/>
    <graphics width="1" fill="#00ffcc"/>
  </edge>
  <edge label="rGSVIVP00032523001 (pp) molybdenum cofactor biosynthesis protein A" source="-2259" target="-2260">
    <att type="string" name="CELLDESIGNER_EDGE_TYPE" value="TRANSLATION"/>
    <att type="string" name="canonicalName" value="re305TRANSLATION"/>
    <att type="string" name="CELLDESIGNER_NODE_TYPE" value="TRANSLATION"/>
    <att type="string" name="interaction" value="pp"/>
    <att type="string" name="CELLDESIGNER_REACTION" value="re305TRANSLATION"/>
    <graphics width="1" fill="#00ffcc"/>
  </edge>
  <edge label="rGSVIVP00019994001 (pp) molybdenum cofactor biosynthesis protein A" source="-2258" target="-2260">
    <att type="string" name="CELLDESIGNER_EDGE_TYPE" value="TRANSLATION"/>
    <att type="string" name="canonicalName" value="re306TRANSLATION"/>
    <att type="string" name="CELLDESIGNER_NODE_TYPE" value="TRANSLATION"/>
    <att type="string" name="interaction" value="pp"/>
    <att type="string" name="CELLDESIGNER_REACTION" value="re306TRANSLATION"/>
    <graphics width="1" fill="#00ffcc"/>
  </edge>
  <edge label="rGSVIVP00037036001 (pp) molybdenum cofactor biosynthesis protein A" source="-2257" target="-2260">
    <att type="string" name="CELLDESIGNER_EDGE_TYPE" value="TRANSLATION"/>
    <att type="string" name="canonicalName" value="re307TRANSLATION"/>
    <att type="string" name="CELLDESIGNER_NODE_TYPE" value="TRANSLATION"/>
    <att type="string" name="interaction" value="pp"/>
    <att type="string" name="CELLDESIGNER_REACTION" value="re307TRANSLATION"/>
    <graphics width="1" fill="#00ffcc"/>
  </edge>
  <edge label="rGSVIVP00034349001 (pp) molybdenum cofactor biosynthesis protein A" source="-2256" target="-2260">
    <att type="string" name="CELLDESIGNER_EDGE_TYPE" value="TRANSLATION"/>
    <att type="string" name="canonicalName" value="re308TRANSLATION"/>
    <att type="string" name="CELLDESIGNER_NODE_TYPE" value="TRANSLATION"/>
    <att type="string" name="interaction" value="pp"/>
    <att type="string" name="CELLDESIGNER_REACTION" value="re308TRANSLATION"/>
    <graphics width="1" fill="#00ffcc"/>
  </edge>
  <edge label="rGSVIVP00013308001 (pp) molybdenum cofactor biosynthesis protein A" source="-2255" target="-2260">
    <att type="string" name="CELLDESIGNER_EDGE_TYPE" value="TRANSLATION"/>
    <att type="string" name="canonicalName" value="re309TRANSLATION"/>
    <att type="string" name="CELLDESIGNER_NODE_TYPE" value="TRANSLATION"/>
    <att type="string" name="interaction" value="pp"/>
    <att type="string" name="CELLDESIGNER_REACTION" value="re309TRANSLATION"/>
    <graphics width="1" fill="#00ffcc"/>
  </edge>
  <edge label="rCF201529 (pp) molybdenum cofactor biosynthesis protein A" source="-2254" target="-2260">
    <att type="string" name="CELLDESIGNER_EDGE_TYPE" value="TRANSLATION"/>
    <att type="string" name="canonicalName" value="re310TRANSLATION"/>
    <att type="string" name="CELLDESIGNER_NODE_TYPE" value="TRANSLATION"/>
    <att type="string" name="interaction" value="pp"/>
    <att type="string" name="CELLDESIGNER_REACTION" value="re310TRANSLATION"/>
    <graphics width="1" fill="#00ffcc"/>
  </edge>
  <edge label="rGSVIVP00007022001 (pp) molybdenum cofactor biosynthesis protein A" source="-2253" target="-2260">
    <att type="string" name="CELLDESIGNER_EDGE_TYPE" value="TRANSLATION"/>
    <att type="string" name="canonicalName" value="re311TRANSLATION"/>
    <att type="string" name="CELLDESIGNER_NODE_TYPE" value="TRANSLATION"/>
    <att type="string" name="interaction" value="pp"/>
    <att type="string" name="CELLDESIGNER_REACTION" value="re311TRANSLATION"/>
    <graphics width="1" fill="#00ffcc"/>
  </edge>
  <edge label="rCB344034 (pp) molybdenum cofactor biosynthesis protein A" source="-2252" target="-2260">
    <att type="string" name="CELLDESIGNER_EDGE_TYPE" value="TRANSLATION"/>
    <att type="string" name="canonicalName" value="re312TRANSLATION"/>
    <att type="string" name="CELLDESIGNER_NODE_TYPE" value="TRANSLATION"/>
    <att type="string" name="interaction" value="pp"/>
    <att type="string" name="CELLDESIGNER_REACTION" value="re312TRANSLATION"/>
    <graphics width="1" fill="#00ffcc"/>
  </edge>
  <edge label="rBQ798787 (pp) molybdenum cofactor biosynthesis protein A" source="-2251" target="-2260">
    <att type="string" name="CELLDESIGNER_EDGE_TYPE" value="TRANSLATION"/>
    <att type="string" name="canonicalName" value="re313TRANSLATION"/>
    <att type="string" name="CELLDESIGNER_NODE_TYPE" value="TRANSLATION"/>
    <att type="string" name="interaction" value="pp"/>
    <att type="string" name="CELLDESIGNER_REACTION" value="re313TRANSLATION"/>
    <graphics width="1" fill="#00ffcc"/>
  </edge>
  <edge label="rGSVIVP00015796001 (pp) molybdenum cofactor biosynthesis protein A" source="-2250" target="-2260">
    <att type="string" name="CELLDESIGNER_EDGE_TYPE" value="TRANSLATION"/>
    <att type="string" name="canonicalName" value="re314TRANSLATION"/>
    <att type="string" name="CELLDESIGNER_NODE_TYPE" value="TRANSLATION"/>
    <att type="string" name="interaction" value="pp"/>
    <att type="string" name="CELLDESIGNER_REACTION" value="re314TRANSLATION"/>
    <graphics width="1" fill="#00ffcc"/>
  </edge>
  <edge label="rGSVIVP00015795001 (pp) molybdenum cofactor biosynthesis protein A" source="-2249" target="-2260">
    <att type="string" name="CELLDESIGNER_EDGE_TYPE" value="TRANSLATION"/>
    <att type="string" name="canonicalName" value="re315TRANSLATION"/>
    <att type="string" name="CELLDESIGNER_NODE_TYPE" value="TRANSLATION"/>
    <att type="string" name="interaction" value="pp"/>
    <att type="string" name="CELLDESIGNER_REACTION" value="re315TRANSLATION"/>
    <graphics width="1" fill="#00ffcc"/>
  </edge>
  <edge label="rGSVIVP00035477001 (pp) molybdenum cofactor biosynthesis protein A" source="-2248" target="-2260">
    <att type="string" name="CELLDESIGNER_EDGE_TYPE" value="TRANSLATION"/>
    <att type="string" name="canonicalName" value="re316TRANSLATION"/>
    <att type="string" name="CELLDESIGNER_NODE_TYPE" value="TRANSLATION"/>
    <att type="string" name="interaction" value="pp"/>
    <att type="string" name="CELLDESIGNER_REACTION" value="re316TRANSLATION"/>
    <graphics width="1" fill="#00ffcc"/>
  </edge>
  <edge label="rGSVIVP00032276001 (pp) molybdenum cofactor biosynthesis protein A" source="-2247" target="-2260">
    <att type="string" name="CELLDESIGNER_EDGE_TYPE" value="TRANSLATION"/>
    <att type="string" name="canonicalName" value="re317TRANSLATION"/>
    <att type="string" name="CELLDESIGNER_NODE_TYPE" value="TRANSLATION"/>
    <att type="string" name="interaction" value="pp"/>
    <att type="string" name="CELLDESIGNER_REACTION" value="re317TRANSLATION"/>
    <graphics width="1" fill="#00ffcc"/>
  </edge>
  <edge label="rGSVIVP00019011001 (pp) molybdenum cofactor biosynthesis protein A" source="-2246" target="-2260">
    <att type="string" name="CELLDESIGNER_EDGE_TYPE" value="TRANSLATION"/>
    <att type="string" name="canonicalName" value="re318TRANSLATION"/>
    <att type="string" name="CELLDESIGNER_NODE_TYPE" value="TRANSLATION"/>
    <att type="string" name="interaction" value="pp"/>
    <att type="string" name="CELLDESIGNER_REACTION" value="re318TRANSLATION"/>
    <graphics width="1" fill="#00ffcc"/>
  </edge>
  <edge label="rGSVIVP00026293001 (pp) plastocyanin" source="-2244" target="-2245">
    <att type="string" name="CELLDESIGNER_EDGE_TYPE" value="TRANSLATION"/>
    <att type="string" name="canonicalName" value="re273TRANSLATION"/>
    <att type="string" name="CELLDESIGNER_NODE_TYPE" value="TRANSLATION"/>
    <att type="string" name="interaction" value="pp"/>
    <att type="string" name="CELLDESIGNER_REACTION" value="re273TRANSLATION"/>
    <graphics width="1" fill="#00ffcc"/>
  </edge>
  <edge label="rGSVIVP00018605001 (pp) plastocyanin" source="-2243" target="-2245">
    <att type="string" name="CELLDESIGNER_EDGE_TYPE" value="TRANSLATION"/>
    <att type="string" name="canonicalName" value="re274TRANSLATION"/>
    <att type="string" name="CELLDESIGNER_NODE_TYPE" value="TRANSLATION"/>
    <att type="string" name="interaction" value="pp"/>
    <att type="string" name="CELLDESIGNER_REACTION" value="re274TRANSLATION"/>
    <graphics width="1" fill="#00ffcc"/>
  </edge>
  <edge label="rGSVIVP00023717001 (pp) plastocyanin" source="-2242" target="-2245">
    <att type="string" name="CELLDESIGNER_EDGE_TYPE" value="TRANSLATION"/>
    <att type="string" name="canonicalName" value="re275TRANSLATION"/>
    <att type="string" name="CELLDESIGNER_NODE_TYPE" value="TRANSLATION"/>
    <att type="string" name="interaction" value="pp"/>
    <att type="string" name="CELLDESIGNER_REACTION" value="re275TRANSLATION"/>
    <graphics width="1" fill="#00ffcc"/>
  </edge>
  <edge label="rGSVIVP00019955001 (pp) plastocyanin" source="-2241" target="-2245">
    <att type="string" name="CELLDESIGNER_EDGE_TYPE" value="TRANSLATION"/>
    <att type="string" name="canonicalName" value="re276TRANSLATION"/>
    <att type="string" name="CELLDESIGNER_NODE_TYPE" value="TRANSLATION"/>
    <att type="string" name="interaction" value="pp"/>
    <att type="string" name="CELLDESIGNER_REACTION" value="re276TRANSLATION"/>
    <graphics width="1" fill="#00ffcc"/>
  </edge>
  <edge label="rGSVIVP00032783001 (pp) plastocyanin" source="-2240" target="-2245">
    <att type="string" name="CELLDESIGNER_EDGE_TYPE" value="TRANSLATION"/>
    <att type="string" name="canonicalName" value="re277TRANSLATION"/>
    <att type="string" name="CELLDESIGNER_NODE_TYPE" value="TRANSLATION"/>
    <att type="string" name="interaction" value="pp"/>
    <att type="string" name="CELLDESIGNER_REACTION" value="re277TRANSLATION"/>
    <graphics width="1" fill="#00ffcc"/>
  </edge>
  <edge label="rGSVIVP00016926001 (pp) plastocyanin" source="-2239" target="-2245">
    <att type="string" name="CELLDESIGNER_EDGE_TYPE" value="TRANSLATION"/>
    <att type="string" name="canonicalName" value="re278TRANSLATION"/>
    <att type="string" name="CELLDESIGNER_NODE_TYPE" value="TRANSLATION"/>
    <att type="string" name="interaction" value="pp"/>
    <att type="string" name="CELLDESIGNER_REACTION" value="re278TRANSLATION"/>
    <graphics width="1" fill="#00ffcc"/>
  </edge>
  <edge label="rGSVIVP00016927001 (pp) plastocyanin" source="-2238" target="-2245">
    <att type="string" name="CELLDESIGNER_EDGE_TYPE" value="TRANSLATION"/>
    <att type="string" name="canonicalName" value="re279TRANSLATION"/>
    <att type="string" name="CELLDESIGNER_NODE_TYPE" value="TRANSLATION"/>
    <att type="string" name="interaction" value="pp"/>
    <att type="string" name="CELLDESIGNER_REACTION" value="re279TRANSLATION"/>
    <graphics width="1" fill="#00ffcc"/>
  </edge>
  <edge label="rGSVIVP00021025001 (pp) plastocyanin" source="-2237" target="-2245">
    <att type="string" name="CELLDESIGNER_EDGE_TYPE" value="TRANSLATION"/>
    <att type="string" name="canonicalName" value="re281TRANSLATION"/>
    <att type="string" name="CELLDESIGNER_NODE_TYPE" value="TRANSLATION"/>
    <att type="string" name="interaction" value="pp"/>
    <att type="string" name="CELLDESIGNER_REACTION" value="re281TRANSLATION"/>
    <graphics width="1" fill="#00ffcc"/>
  </edge>
  <edge label="rTC67922 (pp) plastocyanin" source="-2236" target="-2245">
    <att type="string" name="CELLDESIGNER_EDGE_TYPE" value="TRANSLATION"/>
    <att type="string" name="canonicalName" value="re280TRANSLATION"/>
    <att type="string" name="CELLDESIGNER_NODE_TYPE" value="TRANSLATION"/>
    <att type="string" name="interaction" value="pp"/>
    <att type="string" name="CELLDESIGNER_REACTION" value="re280TRANSLATION"/>
    <graphics width="1" fill="#00ffcc"/>
  </edge>
  <edge label="rGSVIVP00014201001 (pp) plastocyanin" source="-2235" target="-2245">
    <att type="string" name="CELLDESIGNER_EDGE_TYPE" value="TRANSLATION"/>
    <att type="string" name="canonicalName" value="re282TRANSLATION"/>
    <att type="string" name="CELLDESIGNER_NODE_TYPE" value="TRANSLATION"/>
    <att type="string" name="interaction" value="pp"/>
    <att type="string" name="CELLDESIGNER_REACTION" value="re282TRANSLATION"/>
    <graphics width="1" fill="#00ffcc"/>
  </edge>
  <edge label="rGSVIVP00027380001 (pp) plastocyanin" source="-2234" target="-2245">
    <att type="string" name="CELLDESIGNER_EDGE_TYPE" value="TRANSLATION"/>
    <att type="string" name="canonicalName" value="re284TRANSLATION"/>
    <att type="string" name="CELLDESIGNER_NODE_TYPE" value="TRANSLATION"/>
    <att type="string" name="interaction" value="pp"/>
    <att type="string" name="CELLDESIGNER_REACTION" value="re284TRANSLATION"/>
    <graphics width="1" fill="#00ffcc"/>
  </edge>
  <edge label="rGSVIVP00017208001 (pp) plastocyanin" source="-2233" target="-2245">
    <att type="string" name="CELLDESIGNER_EDGE_TYPE" value="TRANSLATION"/>
    <att type="string" name="canonicalName" value="re283TRANSLATION"/>
    <att type="string" name="CELLDESIGNER_NODE_TYPE" value="TRANSLATION"/>
    <att type="string" name="interaction" value="pp"/>
    <att type="string" name="CELLDESIGNER_REACTION" value="re283TRANSLATION"/>
    <graphics width="1" fill="#00ffcc"/>
  </edge>
  <edge label="rGSVIVP00026581001 (pp) plastocyanin" source="-2232" target="-2245">
    <att type="string" name="CELLDESIGNER_EDGE_TYPE" value="TRANSLATION"/>
    <att type="string" name="canonicalName" value="re286TRANSLATION"/>
    <att type="string" name="CELLDESIGNER_NODE_TYPE" value="TRANSLATION"/>
    <att type="string" name="interaction" value="pp"/>
    <att type="string" name="CELLDESIGNER_REACTION" value="re286TRANSLATION"/>
    <graphics width="1" fill="#00ffcc"/>
  </edge>
  <edge label="rGSVIVP00037622001 (pp) plastocyanin" source="-2231" target="-2245">
    <att type="string" name="CELLDESIGNER_EDGE_TYPE" value="TRANSLATION"/>
    <att type="string" name="canonicalName" value="re285TRANSLATION"/>
    <att type="string" name="CELLDESIGNER_NODE_TYPE" value="TRANSLATION"/>
    <att type="string" name="interaction" value="pp"/>
    <att type="string" name="CELLDESIGNER_REACTION" value="re285TRANSLATION"/>
    <graphics width="1" fill="#00ffcc"/>
  </edge>
  <edge label="rTC53103 (pp) plastocyanin" source="-2230" target="-2245">
    <att type="string" name="CELLDESIGNER_EDGE_TYPE" value="TRANSLATION"/>
    <att type="string" name="canonicalName" value="re288TRANSLATION"/>
    <att type="string" name="CELLDESIGNER_NODE_TYPE" value="TRANSLATION"/>
    <att type="string" name="interaction" value="pp"/>
    <att type="string" name="CELLDESIGNER_REACTION" value="re288TRANSLATION"/>
    <graphics width="1" fill="#00ffcc"/>
  </edge>
  <edge label="rGSVIVP00000537001 (pp) plastocyanin" source="-2229" target="-2245">
    <att type="string" name="CELLDESIGNER_EDGE_TYPE" value="TRANSLATION"/>
    <att type="string" name="canonicalName" value="re287TRANSLATION"/>
    <att type="string" name="CELLDESIGNER_NODE_TYPE" value="TRANSLATION"/>
    <att type="string" name="interaction" value="pp"/>
    <att type="string" name="CELLDESIGNER_REACTION" value="re287TRANSLATION"/>
    <graphics width="1" fill="#00ffcc"/>
  </edge>
  <edge label="rGSVIVP00015518001 (pp) plastocyanin" source="-2228" target="-2245">
    <att type="string" name="CELLDESIGNER_EDGE_TYPE" value="TRANSLATION"/>
    <att type="string" name="canonicalName" value="re289TRANSLATION"/>
    <att type="string" name="CELLDESIGNER_NODE_TYPE" value="TRANSLATION"/>
    <att type="string" name="interaction" value="pp"/>
    <att type="string" name="CELLDESIGNER_REACTION" value="re289TRANSLATION"/>
    <graphics width="1" fill="#00ffcc"/>
  </edge>
  <edge label="rGSVIVP00017278001 (pp) plastocyanin" source="-2227" target="-2245">
    <att type="string" name="CELLDESIGNER_EDGE_TYPE" value="TRANSLATION"/>
    <att type="string" name="canonicalName" value="re290TRANSLATION"/>
    <att type="string" name="CELLDESIGNER_NODE_TYPE" value="TRANSLATION"/>
    <att type="string" name="interaction" value="pp"/>
    <att type="string" name="CELLDESIGNER_REACTION" value="re290TRANSLATION"/>
    <graphics width="1" fill="#00ffcc"/>
  </edge>
  <edge label="rGSVIVP00010873001 (pp) cytochrome b6" source="-2225" target="-2226">
    <att type="string" name="CELLDESIGNER_EDGE_TYPE" value="TRANSLATION"/>
    <att type="string" name="canonicalName" value="re253TRANSLATION"/>
    <att type="string" name="CELLDESIGNER_NODE_TYPE" value="TRANSLATION"/>
    <att type="string" name="interaction" value="pp"/>
    <att type="string" name="CELLDESIGNER_REACTION" value="re253TRANSLATION"/>
    <graphics width="1" fill="#00ffcc"/>
  </edge>
  <edge label="rGSVIVP00037373001 (pp) cytochrome b6" source="-2224" target="-2226">
    <att type="string" name="CELLDESIGNER_EDGE_TYPE" value="TRANSLATION"/>
    <att type="string" name="canonicalName" value="re254TRANSLATION"/>
    <att type="string" name="CELLDESIGNER_NODE_TYPE" value="TRANSLATION"/>
    <att type="string" name="interaction" value="pp"/>
    <att type="string" name="CELLDESIGNER_REACTION" value="re254TRANSLATION"/>
    <graphics width="1" fill="#00ffcc"/>
  </edge>
  <edge label="rCF209123 (pp) apocytochrome f" source="-2223" target="-2103">
    <att type="string" name="CELLDESIGNER_EDGE_TYPE" value="TRANSLATION"/>
    <att type="string" name="canonicalName" value="re244TRANSLATION"/>
    <att type="string" name="CELLDESIGNER_NODE_TYPE" value="TRANSLATION"/>
    <att type="string" name="interaction" value="pp"/>
    <att type="string" name="CELLDESIGNER_REACTION" value="re244TRANSLATION"/>
    <graphics width="1" fill="#00ffcc"/>
  </edge>
  <edge label="rGSVIVP00014653001 (pp) apocytochrome f" source="-2222" target="-2103">
    <att type="string" name="CELLDESIGNER_EDGE_TYPE" value="TRANSLATION"/>
    <att type="string" name="canonicalName" value="re245TRANSLATION"/>
    <att type="string" name="CELLDESIGNER_NODE_TYPE" value="TRANSLATION"/>
    <att type="string" name="interaction" value="pp"/>
    <att type="string" name="CELLDESIGNER_REACTION" value="re245TRANSLATION"/>
    <graphics width="1" fill="#00ffcc"/>
  </edge>
  <edge label="rGSVIVP00016541001 (pp) apocytochrome f" source="-2221" target="-2103">
    <att type="string" name="CELLDESIGNER_EDGE_TYPE" value="TRANSLATION"/>
    <att type="string" name="canonicalName" value="re246TRANSLATION"/>
    <att type="string" name="CELLDESIGNER_NODE_TYPE" value="TRANSLATION"/>
    <att type="string" name="interaction" value="pp"/>
    <att type="string" name="CELLDESIGNER_REACTION" value="re246TRANSLATION"/>
    <graphics width="1" fill="#00ffcc"/>
  </edge>
  <edge label="rGSVIVP00024757001 (pp) apocytochrome f" source="-2220" target="-2103">
    <att type="string" name="CELLDESIGNER_EDGE_TYPE" value="TRANSLATION"/>
    <att type="string" name="canonicalName" value="re247TRANSLATION"/>
    <att type="string" name="CELLDESIGNER_NODE_TYPE" value="TRANSLATION"/>
    <att type="string" name="interaction" value="pp"/>
    <att type="string" name="CELLDESIGNER_REACTION" value="re247TRANSLATION"/>
    <graphics width="1" fill="#00ffcc"/>
  </edge>
  <edge label="rGSVIVP00035653001 (pp) apocytochrome f" source="-2219" target="-2103">
    <att type="string" name="CELLDESIGNER_EDGE_TYPE" value="TRANSLATION"/>
    <att type="string" name="canonicalName" value="re248TRANSLATION"/>
    <att type="string" name="CELLDESIGNER_NODE_TYPE" value="TRANSLATION"/>
    <att type="string" name="interaction" value="pp"/>
    <att type="string" name="CELLDESIGNER_REACTION" value="re248TRANSLATION"/>
    <graphics width="1" fill="#00ffcc"/>
  </edge>
  <edge label="rGSVIVP00013203001 (pp) apocytochrome f" source="-2218" target="-2103">
    <att type="string" name="CELLDESIGNER_EDGE_TYPE" value="TRANSLATION"/>
    <att type="string" name="canonicalName" value="re250TRANSLATION"/>
    <att type="string" name="CELLDESIGNER_NODE_TYPE" value="TRANSLATION"/>
    <att type="string" name="interaction" value="pp"/>
    <att type="string" name="CELLDESIGNER_REACTION" value="re250TRANSLATION"/>
    <graphics width="1" fill="#00ffcc"/>
  </edge>
  <edge label="rGSVIVP00033655001 (pp) apocytochrome f" source="-2217" target="-2103">
    <att type="string" name="CELLDESIGNER_EDGE_TYPE" value="TRANSLATION"/>
    <att type="string" name="canonicalName" value="re249TRANSLATION"/>
    <att type="string" name="CELLDESIGNER_NODE_TYPE" value="TRANSLATION"/>
    <att type="string" name="interaction" value="pp"/>
    <att type="string" name="CELLDESIGNER_REACTION" value="re249TRANSLATION"/>
    <graphics width="1" fill="#00ffcc"/>
  </edge>
  <edge label="rCD007176 (pp) NADPH-cytochrome P450 oxydoreductase" source="-2215" target="-2216">
    <att type="string" name="CELLDESIGNER_EDGE_TYPE" value="TRANSLATION"/>
    <att type="string" name="canonicalName" value="re233TRANSLATION"/>
    <att type="string" name="CELLDESIGNER_NODE_TYPE" value="TRANSLATION"/>
    <att type="string" name="interaction" value="pp"/>
    <att type="string" name="CELLDESIGNER_REACTION" value="re233TRANSLATION"/>
    <graphics width="1" fill="#00ffcc"/>
  </edge>
  <edge label="rGSVIVP00031360001 (pp) NADPH-cytochrome P450 oxydoreductase" source="-2214" target="-2216">
    <att type="string" name="CELLDESIGNER_EDGE_TYPE" value="TRANSLATION"/>
    <att type="string" name="canonicalName" value="re234TRANSLATION"/>
    <att type="string" name="CELLDESIGNER_NODE_TYPE" value="TRANSLATION"/>
    <att type="string" name="interaction" value="pp"/>
    <att type="string" name="CELLDESIGNER_REACTION" value="re234TRANSLATION"/>
    <graphics width="1" fill="#00ffcc"/>
  </edge>
  <edge label="rGSVIVP00010102001 (pp) NADPH-cytochrome P450 oxydoreductase" source="-2213" target="-2216">
    <att type="string" name="CELLDESIGNER_EDGE_TYPE" value="TRANSLATION"/>
    <att type="string" name="canonicalName" value="re235TRANSLATION"/>
    <att type="string" name="CELLDESIGNER_NODE_TYPE" value="TRANSLATION"/>
    <att type="string" name="interaction" value="pp"/>
    <att type="string" name="CELLDESIGNER_REACTION" value="re235TRANSLATION"/>
    <graphics width="1" fill="#00ffcc"/>
  </edge>
  <edge label="rGSVIVP00015097001 (pp) NADPH-cytochrome P450 oxydoreductase" source="-2212" target="-2216">
    <att type="string" name="CELLDESIGNER_EDGE_TYPE" value="TRANSLATION"/>
    <att type="string" name="canonicalName" value="re236TRANSLATION"/>
    <att type="string" name="CELLDESIGNER_NODE_TYPE" value="TRANSLATION"/>
    <att type="string" name="interaction" value="pp"/>
    <att type="string" name="CELLDESIGNER_REACTION" value="re236TRANSLATION"/>
    <graphics width="1" fill="#00ffcc"/>
  </edge>
  <edge label="rGSVIVP00028499001 (pp) photosystem II reaction center 13kDa protein" source="-2209" target="-2088">
    <att type="string" name="CELLDESIGNER_EDGE_TYPE" value="TRANSLATION"/>
    <att type="string" name="canonicalName" value="re224TRANSLATION"/>
    <att type="string" name="CELLDESIGNER_NODE_TYPE" value="TRANSLATION"/>
    <att type="string" name="interaction" value="pp"/>
    <att type="string" name="CELLDESIGNER_REACTION" value="re224TRANSLATION"/>
    <graphics width="1" fill="#00ffcc"/>
  </edge>
  <edge label="rGSVIVP00003325001 (pp) photosystem I subunit V" source="-2208" target="-2096">
    <att type="string" name="CELLDESIGNER_EDGE_TYPE" value="TRANSLATION"/>
    <att type="string" name="canonicalName" value="re225TRANSLATION"/>
    <att type="string" name="CELLDESIGNER_NODE_TYPE" value="TRANSLATION"/>
    <att type="string" name="interaction" value="pp"/>
    <att type="string" name="CELLDESIGNER_REACTION" value="re225TRANSLATION"/>
    <graphics width="1" fill="#00ffcc"/>
  </edge>
  <edge label="rDT015726 (pp) cytochrome c6" source="-2207" target="-2107">
    <att type="string" name="CELLDESIGNER_EDGE_TYPE" value="TRANSLATION"/>
    <att type="string" name="canonicalName" value="re226TRANSLATION"/>
    <att type="string" name="CELLDESIGNER_NODE_TYPE" value="TRANSLATION"/>
    <att type="string" name="interaction" value="pp"/>
    <att type="string" name="CELLDESIGNER_REACTION" value="re226TRANSLATION"/>
    <graphics width="1" fill="#00ffcc"/>
  </edge>
  <edge label="rGSVIVP00037303001 (pp) PSAO" source="-2206" target="-2211">
    <att type="string" name="CELLDESIGNER_EDGE_TYPE" value="TRANSLATION"/>
    <att type="string" name="canonicalName" value="re227TRANSLATION"/>
    <att type="string" name="CELLDESIGNER_NODE_TYPE" value="TRANSLATION"/>
    <att type="string" name="interaction" value="pp"/>
    <att type="string" name="CELLDESIGNER_REACTION" value="re227TRANSLATION"/>
    <graphics width="1" fill="#00ffcc"/>
  </edge>
  <edge label="rCB340600 (pp) PSAO" source="-2205" target="-2211">
    <att type="string" name="CELLDESIGNER_EDGE_TYPE" value="TRANSLATION"/>
    <att type="string" name="canonicalName" value="re228TRANSLATION"/>
    <att type="string" name="CELLDESIGNER_NODE_TYPE" value="TRANSLATION"/>
    <att type="string" name="interaction" value="pp"/>
    <att type="string" name="CELLDESIGNER_REACTION" value="re228TRANSLATION"/>
    <graphics width="1" fill="#00ffcc"/>
  </edge>
  <edge label="rGSVIVP00030701001 (pp) photosystem II PsbY protein" source="-2204" target="-2085">
    <att type="string" name="CELLDESIGNER_EDGE_TYPE" value="TRANSLATION"/>
    <att type="string" name="canonicalName" value="re202TRANSLATION"/>
    <att type="string" name="CELLDESIGNER_NODE_TYPE" value="TRANSLATION"/>
    <att type="string" name="interaction" value="pp"/>
    <att type="string" name="CELLDESIGNER_REACTION" value="re202TRANSLATION"/>
    <graphics width="1" fill="#00ffcc"/>
  </edge>
  <edge label="rGSVIVP00025996001 (pp) photosystem II PsbZ protein" source="-2203" target="-2086">
    <att type="string" name="CELLDESIGNER_EDGE_TYPE" value="TRANSLATION"/>
    <att type="string" name="canonicalName" value="re203TRANSLATION"/>
    <att type="string" name="CELLDESIGNER_NODE_TYPE" value="TRANSLATION"/>
    <att type="string" name="interaction" value="pp"/>
    <att type="string" name="CELLDESIGNER_REACTION" value="re203TRANSLATION"/>
    <graphics width="1" fill="#00ffcc"/>
  </edge>
  <edge label="rCB341248 (pp) photosystem II 10kDa protein" source="-2202" target="-2083">
    <att type="string" name="CELLDESIGNER_EDGE_TYPE" value="TRANSLATION"/>
    <att type="string" name="canonicalName" value="re204TRANSLATION"/>
    <att type="string" name="CELLDESIGNER_NODE_TYPE" value="TRANSLATION"/>
    <att type="string" name="interaction" value="pp"/>
    <att type="string" name="CELLDESIGNER_REACTION" value="re204TRANSLATION"/>
    <graphics width="1" fill="#00ffcc"/>
  </edge>
  <edge label="rCB342793 (pp) photosystem II 10kDa protein" source="-2201" target="-2083">
    <att type="string" name="CELLDESIGNER_EDGE_TYPE" value="TRANSLATION"/>
    <att type="string" name="canonicalName" value="re205TRANSLATION"/>
    <att type="string" name="CELLDESIGNER_NODE_TYPE" value="TRANSLATION"/>
    <att type="string" name="interaction" value="pp"/>
    <att type="string" name="CELLDESIGNER_REACTION" value="re205TRANSLATION"/>
    <graphics width="1" fill="#00ffcc"/>
  </edge>
  <edge label="rGSVIVP00025803001 (pp) photosystem II 10kDa protein" source="-2200" target="-2083">
    <att type="string" name="CELLDESIGNER_EDGE_TYPE" value="TRANSLATION"/>
    <att type="string" name="canonicalName" value="re206TRANSLATION"/>
    <att type="string" name="CELLDESIGNER_NODE_TYPE" value="TRANSLATION"/>
    <att type="string" name="interaction" value="pp"/>
    <att type="string" name="CELLDESIGNER_REACTION" value="re206TRANSLATION"/>
    <graphics width="1" fill="#00ffcc"/>
  </edge>
  <edge label="rCF605586 (pp) photosystem II 10kDa protein" source="-2199" target="-2083">
    <att type="string" name="CELLDESIGNER_EDGE_TYPE" value="TRANSLATION"/>
    <att type="string" name="canonicalName" value="re207TRANSLATION"/>
    <att type="string" name="CELLDESIGNER_NODE_TYPE" value="TRANSLATION"/>
    <att type="string" name="interaction" value="pp"/>
    <att type="string" name="CELLDESIGNER_REACTION" value="re207TRANSLATION"/>
    <graphics width="1" fill="#00ffcc"/>
  </edge>
  <edge label="rCB345886 (pp) photosystem II 10kDa protein" source="-2198" target="-2083">
    <att type="string" name="CELLDESIGNER_EDGE_TYPE" value="TRANSLATION"/>
    <att type="string" name="canonicalName" value="re208TRANSLATION"/>
    <att type="string" name="CELLDESIGNER_NODE_TYPE" value="TRANSLATION"/>
    <att type="string" name="interaction" value="pp"/>
    <att type="string" name="CELLDESIGNER_REACTION" value="re208TRANSLATION"/>
    <graphics width="1" fill="#00ffcc"/>
  </edge>
  <edge label="rCA809908 (pp) photosystem II 10kDa protein" source="-2197" target="-2083">
    <att type="string" name="CELLDESIGNER_EDGE_TYPE" value="TRANSLATION"/>
    <att type="string" name="canonicalName" value="re209TRANSLATION"/>
    <att type="string" name="CELLDESIGNER_NODE_TYPE" value="TRANSLATION"/>
    <att type="string" name="interaction" value="pp"/>
    <att type="string" name="CELLDESIGNER_REACTION" value="re209TRANSLATION"/>
    <graphics width="1" fill="#00ffcc"/>
  </edge>
  <edge label="rCA816986 (pp) photosystem II 10kDa protein" source="-2196" target="-2083">
    <att type="string" name="CELLDESIGNER_EDGE_TYPE" value="TRANSLATION"/>
    <att type="string" name="canonicalName" value="re210TRANSLATION"/>
    <att type="string" name="CELLDESIGNER_NODE_TYPE" value="TRANSLATION"/>
    <att type="string" name="interaction" value="pp"/>
    <att type="string" name="CELLDESIGNER_REACTION" value="re210TRANSLATION"/>
    <graphics width="1" fill="#00ffcc"/>
  </edge>
  <edge label="rCB345590 (pp) photosystem II 10kDa protein" source="-2195" target="-2083">
    <att type="string" name="CELLDESIGNER_EDGE_TYPE" value="TRANSLATION"/>
    <att type="string" name="canonicalName" value="re211TRANSLATION"/>
    <att type="string" name="CELLDESIGNER_NODE_TYPE" value="TRANSLATION"/>
    <att type="string" name="interaction" value="pp"/>
    <att type="string" name="CELLDESIGNER_REACTION" value="re211TRANSLATION"/>
    <graphics width="1" fill="#00ffcc"/>
  </edge>
  <edge label="rCB341767 (pp) photosystem II 10kDa protein" source="-2194" target="-2083">
    <att type="string" name="CELLDESIGNER_EDGE_TYPE" value="TRANSLATION"/>
    <att type="string" name="canonicalName" value="re212TRANSLATION"/>
    <att type="string" name="CELLDESIGNER_NODE_TYPE" value="TRANSLATION"/>
    <att type="string" name="interaction" value="pp"/>
    <att type="string" name="CELLDESIGNER_REACTION" value="re212TRANSLATION"/>
    <graphics width="1" fill="#00ffcc"/>
  </edge>
  <edge label="rGSVIVP00015393001 (pp) photosystem II 22kDa protein" source="-2193" target="-2084">
    <att type="string" name="CELLDESIGNER_EDGE_TYPE" value="TRANSLATION"/>
    <att type="string" name="canonicalName" value="re213TRANSLATION"/>
    <att type="string" name="CELLDESIGNER_NODE_TYPE" value="TRANSLATION"/>
    <att type="string" name="interaction" value="pp"/>
    <att type="string" name="CELLDESIGNER_REACTION" value="re213TRANSLATION"/>
    <graphics width="1" fill="#00ffcc"/>
  </edge>
  <edge label="rCB345242 (pp) cytochrome b6-f complex subunit 8" source="-2192" target="-2105">
    <att type="string" name="CELLDESIGNER_EDGE_TYPE" value="TRANSLATION"/>
    <att type="string" name="canonicalName" value="re214TRANSLATION"/>
    <att type="string" name="CELLDESIGNER_NODE_TYPE" value="TRANSLATION"/>
    <att type="string" name="interaction" value="pp"/>
    <att type="string" name="CELLDESIGNER_REACTION" value="re214TRANSLATION"/>
    <graphics width="1" fill="#00ffcc"/>
  </edge>
  <edge label="rGSVIVP00016017001 (pp) photosystem II oxygen-evolving enhancer protein" source="-2191" target="-2082">
    <att type="string" name="CELLDESIGNER_EDGE_TYPE" value="TRANSLATION"/>
    <att type="string" name="canonicalName" value="re219TRANSLATION"/>
    <att type="string" name="CELLDESIGNER_NODE_TYPE" value="TRANSLATION"/>
    <att type="string" name="interaction" value="pp"/>
    <att type="string" name="CELLDESIGNER_REACTION" value="re219TRANSLATION"/>
    <graphics width="1" fill="#00ffcc"/>
  </edge>
  <edge label="rGSVIVP00012553001 (pp) photosystem II oxygen-evolving enhancer protein" source="-2190" target="-2082">
    <att type="string" name="CELLDESIGNER_EDGE_TYPE" value="TRANSLATION"/>
    <att type="string" name="canonicalName" value="re218TRANSLATION"/>
    <att type="string" name="CELLDESIGNER_NODE_TYPE" value="TRANSLATION"/>
    <att type="string" name="interaction" value="pp"/>
    <att type="string" name="CELLDESIGNER_REACTION" value="re218TRANSLATION"/>
    <graphics width="1" fill="#00ffcc"/>
  </edge>
  <edge label="rTC61836 (pp) photosystem II oxygen-evolving enhancer protein" source="-2189" target="-2082">
    <att type="string" name="CELLDESIGNER_EDGE_TYPE" value="TRANSLATION"/>
    <att type="string" name="canonicalName" value="re217TRANSLATION"/>
    <att type="string" name="CELLDESIGNER_NODE_TYPE" value="TRANSLATION"/>
    <att type="string" name="interaction" value="pp"/>
    <att type="string" name="CELLDESIGNER_REACTION" value="re217TRANSLATION"/>
    <graphics width="1" fill="#00ffcc"/>
  </edge>
  <edge label="rGSVIVP00036935001 (pp) photosystem II oxygen-evolving enhancer protein" source="-2188" target="-2082">
    <att type="string" name="CELLDESIGNER_EDGE_TYPE" value="TRANSLATION"/>
    <att type="string" name="canonicalName" value="re216TRANSLATION"/>
    <att type="string" name="CELLDESIGNER_NODE_TYPE" value="TRANSLATION"/>
    <att type="string" name="interaction" value="pp"/>
    <att type="string" name="CELLDESIGNER_REACTION" value="re216TRANSLATION"/>
    <graphics width="1" fill="#00ffcc"/>
  </edge>
  <edge label="rGSVIVP00027434001 (pp) photosystem II oxygen-evolving enhancer protein" source="-2187" target="-2082">
    <att type="string" name="CELLDESIGNER_EDGE_TYPE" value="TRANSLATION"/>
    <att type="string" name="canonicalName" value="re215TRANSLATION"/>
    <att type="string" name="CELLDESIGNER_NODE_TYPE" value="TRANSLATION"/>
    <att type="string" name="interaction" value="pp"/>
    <att type="string" name="CELLDESIGNER_REACTION" value="re215TRANSLATION"/>
    <graphics width="1" fill="#00ffcc"/>
  </edge>
  <edge label="rGSVIVP00019989001 (pp) photosystem II Psb27 protein" source="-2186" target="-2087">
    <att type="string" name="CELLDESIGNER_EDGE_TYPE" value="TRANSLATION"/>
    <att type="string" name="canonicalName" value="re220TRANSLATION"/>
    <att type="string" name="CELLDESIGNER_NODE_TYPE" value="TRANSLATION"/>
    <att type="string" name="interaction" value="pp"/>
    <att type="string" name="CELLDESIGNER_REACTION" value="re220TRANSLATION"/>
    <graphics width="1" fill="#00ffcc"/>
  </edge>
  <edge label="rGSVIVP00023857001 (pp) photosystem II reaction center 13kDa protein" source="-2185" target="-2088">
    <att type="string" name="CELLDESIGNER_EDGE_TYPE" value="TRANSLATION"/>
    <att type="string" name="canonicalName" value="re221TRANSLATION"/>
    <att type="string" name="CELLDESIGNER_NODE_TYPE" value="TRANSLATION"/>
    <att type="string" name="interaction" value="pp"/>
    <att type="string" name="CELLDESIGNER_REACTION" value="re221TRANSLATION"/>
    <graphics width="1" fill="#00ffcc"/>
  </edge>
  <edge label="rCB350182 (pp) photosystem II reaction center 13kDa protein" source="-2184" target="-2088">
    <att type="string" name="CELLDESIGNER_EDGE_TYPE" value="TRANSLATION"/>
    <att type="string" name="canonicalName" value="re222TRANSLATION"/>
    <att type="string" name="CELLDESIGNER_NODE_TYPE" value="TRANSLATION"/>
    <att type="string" name="interaction" value="pp"/>
    <att type="string" name="CELLDESIGNER_REACTION" value="re222TRANSLATION"/>
    <graphics width="1" fill="#00ffcc"/>
  </edge>
  <edge label="rGSVIVP00007450001 (pp) photosystem II reaction center 13kDa protein" source="-2183" target="-2088">
    <att type="string" name="CELLDESIGNER_EDGE_TYPE" value="TRANSLATION"/>
    <att type="string" name="canonicalName" value="re223TRANSLATION"/>
    <att type="string" name="CELLDESIGNER_NODE_TYPE" value="TRANSLATION"/>
    <att type="string" name="interaction" value="pp"/>
    <att type="string" name="CELLDESIGNER_REACTION" value="re223TRANSLATION"/>
    <graphics width="1" fill="#00ffcc"/>
  </edge>
  <edge label="rCA812569 (pp) photosystem I subunit XI" source="-2182" target="-2099">
    <att type="string" name="CELLDESIGNER_EDGE_TYPE" value="TRANSLATION"/>
    <att type="string" name="canonicalName" value="re170TRANSLATION"/>
    <att type="string" name="CELLDESIGNER_NODE_TYPE" value="TRANSLATION"/>
    <att type="string" name="interaction" value="pp"/>
    <att type="string" name="CELLDESIGNER_REACTION" value="re170TRANSLATION"/>
    <graphics width="1" fill="#00ffcc"/>
  </edge>
  <edge label="rGSVIVP00034797001 (pp) photosystem I subunit PsaN" source="-2181" target="-2100">
    <att type="string" name="CELLDESIGNER_EDGE_TYPE" value="TRANSLATION"/>
    <att type="string" name="canonicalName" value="re171TRANSLATION"/>
    <att type="string" name="CELLDESIGNER_NODE_TYPE" value="TRANSLATION"/>
    <att type="string" name="interaction" value="pp"/>
    <att type="string" name="CELLDESIGNER_REACTION" value="re171TRANSLATION"/>
    <graphics width="1" fill="#00ffcc"/>
  </edge>
  <edge label="rGSVIVP00017382001 (pp) photosystem II PsbA protein" source="-2180" target="-2072">
    <att type="string" name="CELLDESIGNER_EDGE_TYPE" value="TRANSLATION"/>
    <att type="string" name="canonicalName" value="re175TRANSLATION"/>
    <att type="string" name="CELLDESIGNER_NODE_TYPE" value="TRANSLATION"/>
    <att type="string" name="interaction" value="pp"/>
    <att type="string" name="CELLDESIGNER_REACTION" value="re175TRANSLATION"/>
    <graphics width="1" fill="#00ffcc"/>
  </edge>
  <edge label="rGSVIVP00026487001 (pp) photosystem II PsbA protein" source="-2179" target="-2072">
    <att type="string" name="CELLDESIGNER_EDGE_TYPE" value="TRANSLATION"/>
    <att type="string" name="canonicalName" value="re174TRANSLATION"/>
    <att type="string" name="CELLDESIGNER_NODE_TYPE" value="TRANSLATION"/>
    <att type="string" name="interaction" value="pp"/>
    <att type="string" name="CELLDESIGNER_REACTION" value="re174TRANSLATION"/>
    <graphics width="1" fill="#00ffcc"/>
  </edge>
  <edge label="rGSVIVP00018375001 (pp) photosystem II PsbA protein" source="-2178" target="-2072">
    <att type="string" name="CELLDESIGNER_EDGE_TYPE" value="TRANSLATION"/>
    <att type="string" name="canonicalName" value="re173TRANSLATION"/>
    <att type="string" name="CELLDESIGNER_NODE_TYPE" value="TRANSLATION"/>
    <att type="string" name="interaction" value="pp"/>
    <att type="string" name="CELLDESIGNER_REACTION" value="re173TRANSLATION"/>
    <graphics width="1" fill="#00ffcc"/>
  </edge>
  <edge label="rCB345224 (pp) photosystem II PsbA protein" source="-2177" target="-2072">
    <att type="string" name="CELLDESIGNER_EDGE_TYPE" value="TRANSLATION"/>
    <att type="string" name="canonicalName" value="re172TRANSLATION"/>
    <att type="string" name="CELLDESIGNER_NODE_TYPE" value="TRANSLATION"/>
    <att type="string" name="interaction" value="pp"/>
    <att type="string" name="CELLDESIGNER_REACTION" value="re172TRANSLATION"/>
    <graphics width="1" fill="#00ffcc"/>
  </edge>
  <edge label="rGSVIVP00035596001 (pp) photosystem II PsbB protein" source="-2176" target="-2073">
    <att type="string" name="CELLDESIGNER_EDGE_TYPE" value="TRANSLATION"/>
    <att type="string" name="canonicalName" value="re179TRANSLATION"/>
    <att type="string" name="CELLDESIGNER_NODE_TYPE" value="TRANSLATION"/>
    <att type="string" name="interaction" value="pp"/>
    <att type="string" name="CELLDESIGNER_REACTION" value="re179TRANSLATION"/>
    <graphics width="1" fill="#00ffcc"/>
  </edge>
  <edge label="rGSVIVP00033844001 (pp) photosystem II PsbB protein" source="-2175" target="-2073">
    <att type="string" name="CELLDESIGNER_EDGE_TYPE" value="TRANSLATION"/>
    <att type="string" name="canonicalName" value="re178TRANSLATION"/>
    <att type="string" name="CELLDESIGNER_NODE_TYPE" value="TRANSLATION"/>
    <att type="string" name="interaction" value="pp"/>
    <att type="string" name="CELLDESIGNER_REACTION" value="re178TRANSLATION"/>
    <graphics width="1" fill="#00ffcc"/>
  </edge>
  <edge label="rGSVIVP00030868001 (pp) photosystem II PsbB protein" source="-2174" target="-2073">
    <att type="string" name="CELLDESIGNER_EDGE_TYPE" value="TRANSLATION"/>
    <att type="string" name="canonicalName" value="re177TRANSLATION"/>
    <att type="string" name="CELLDESIGNER_NODE_TYPE" value="TRANSLATION"/>
    <att type="string" name="interaction" value="pp"/>
    <att type="string" name="CELLDESIGNER_REACTION" value="re177TRANSLATION"/>
    <graphics width="1" fill="#00ffcc"/>
  </edge>
  <edge label="rGSVIVP00013214001 (pp) photosystem II PsbB protein" source="-2173" target="-2073">
    <att type="string" name="CELLDESIGNER_EDGE_TYPE" value="TRANSLATION"/>
    <att type="string" name="canonicalName" value="re176TRANSLATION"/>
    <att type="string" name="CELLDESIGNER_NODE_TYPE" value="TRANSLATION"/>
    <att type="string" name="interaction" value="pp"/>
    <att type="string" name="CELLDESIGNER_REACTION" value="re176TRANSLATION"/>
    <graphics width="1" fill="#00ffcc"/>
  </edge>
  <edge label="rGSVIVP00013232001 (pp) photosystem II PsbC protein" source="-2172" target="-2074">
    <att type="string" name="CELLDESIGNER_EDGE_TYPE" value="TRANSLATION"/>
    <att type="string" name="canonicalName" value="re183TRANSLATION"/>
    <att type="string" name="CELLDESIGNER_NODE_TYPE" value="TRANSLATION"/>
    <att type="string" name="interaction" value="pp"/>
    <att type="string" name="CELLDESIGNER_REACTION" value="re183TRANSLATION"/>
    <graphics width="1" fill="#00ffcc"/>
  </edge>
  <edge label="rGSVIVP00005285001 (pp) photosystem II PsbC protein" source="-2171" target="-2074">
    <att type="string" name="CELLDESIGNER_EDGE_TYPE" value="TRANSLATION"/>
    <att type="string" name="canonicalName" value="re182TRANSLATION"/>
    <att type="string" name="CELLDESIGNER_NODE_TYPE" value="TRANSLATION"/>
    <att type="string" name="interaction" value="pp"/>
    <att type="string" name="CELLDESIGNER_REACTION" value="re182TRANSLATION"/>
    <graphics width="1" fill="#00ffcc"/>
  </edge>
  <edge label="rGSVIVP00035264001 (pp) photosystem II PsbC protein" source="-2170" target="-2074">
    <att type="string" name="CELLDESIGNER_EDGE_TYPE" value="TRANSLATION"/>
    <att type="string" name="canonicalName" value="re181TRANSLATION"/>
    <att type="string" name="CELLDESIGNER_NODE_TYPE" value="TRANSLATION"/>
    <att type="string" name="interaction" value="pp"/>
    <att type="string" name="CELLDESIGNER_REACTION" value="re181TRANSLATION"/>
    <graphics width="1" fill="#00ffcc"/>
  </edge>
  <edge label="rCB343527 (pp) photosystem II PsbC protein" source="-2169" target="-2074">
    <att type="string" name="CELLDESIGNER_EDGE_TYPE" value="TRANSLATION"/>
    <att type="string" name="canonicalName" value="re180TRANSLATION"/>
    <att type="string" name="CELLDESIGNER_NODE_TYPE" value="TRANSLATION"/>
    <att type="string" name="interaction" value="pp"/>
    <att type="string" name="CELLDESIGNER_REACTION" value="re180TRANSLATION"/>
    <graphics width="1" fill="#00ffcc"/>
  </edge>
  <edge label="rGSVIVP00001560001 (pp) photosystem II PsbD protein" source="-2168" target="-2075">
    <att type="string" name="CELLDESIGNER_EDGE_TYPE" value="TRANSLATION"/>
    <att type="string" name="canonicalName" value="re184TRANSLATION"/>
    <att type="string" name="CELLDESIGNER_NODE_TYPE" value="TRANSLATION"/>
    <att type="string" name="interaction" value="pp"/>
    <att type="string" name="CELLDESIGNER_REACTION" value="re184TRANSLATION"/>
    <graphics width="1" fill="#00ffcc"/>
  </edge>
  <edge label="rGSVIVP00029305001 (pp) photosystem II PsbD protein" source="-2167" target="-2075">
    <att type="string" name="CELLDESIGNER_EDGE_TYPE" value="TRANSLATION"/>
    <att type="string" name="canonicalName" value="re185TRANSLATION"/>
    <att type="string" name="CELLDESIGNER_NODE_TYPE" value="TRANSLATION"/>
    <att type="string" name="interaction" value="pp"/>
    <att type="string" name="CELLDESIGNER_REACTION" value="re185TRANSLATION"/>
    <graphics width="1" fill="#00ffcc"/>
  </edge>
  <edge label="rGSVIVP00013233001 (pp) photosystem II PsbD protein" source="-2166" target="-2075">
    <att type="string" name="CELLDESIGNER_EDGE_TYPE" value="TRANSLATION"/>
    <att type="string" name="canonicalName" value="re186TRANSLATION"/>
    <att type="string" name="CELLDESIGNER_NODE_TYPE" value="TRANSLATION"/>
    <att type="string" name="interaction" value="pp"/>
    <att type="string" name="CELLDESIGNER_REACTION" value="re186TRANSLATION"/>
    <graphics width="1" fill="#00ffcc"/>
  </edge>
  <edge label="rGSVIVP00035263001 (pp) photosystem II PsbD protein" source="-2165" target="-2075">
    <att type="string" name="CELLDESIGNER_EDGE_TYPE" value="TRANSLATION"/>
    <att type="string" name="canonicalName" value="re187TRANSLATION"/>
    <att type="string" name="CELLDESIGNER_NODE_TYPE" value="TRANSLATION"/>
    <att type="string" name="interaction" value="pp"/>
    <att type="string" name="CELLDESIGNER_REACTION" value="re187TRANSLATION"/>
    <graphics width="1" fill="#00ffcc"/>
  </edge>
  <edge label="rCB339508 (pp) photosystem II PsbH protein" source="-2164" target="-2076">
    <att type="string" name="CELLDESIGNER_EDGE_TYPE" value="TRANSLATION"/>
    <att type="string" name="canonicalName" value="re189TRANSLATION"/>
    <att type="string" name="CELLDESIGNER_NODE_TYPE" value="TRANSLATION"/>
    <att type="string" name="interaction" value="pp"/>
    <att type="string" name="CELLDESIGNER_REACTION" value="re189TRANSLATION"/>
    <graphics width="1" fill="#00ffcc"/>
  </edge>
  <edge label="rGSVIVP00038544001 (pp) photosystem II PsbH protein" source="-2163" target="-2076">
    <att type="string" name="CELLDESIGNER_EDGE_TYPE" value="TRANSLATION"/>
    <att type="string" name="canonicalName" value="re188TRANSLATION"/>
    <att type="string" name="CELLDESIGNER_NODE_TYPE" value="TRANSLATION"/>
    <att type="string" name="interaction" value="pp"/>
    <att type="string" name="CELLDESIGNER_REACTION" value="re188TRANSLATION"/>
    <graphics width="1" fill="#00ffcc"/>
  </edge>
  <edge label="rTC59666 (pp) photosystem II PsbK protein" source="-2162" target="-2077">
    <att type="string" name="CELLDESIGNER_EDGE_TYPE" value="TRANSLATION"/>
    <att type="string" name="canonicalName" value="re191TRANSLATION"/>
    <att type="string" name="CELLDESIGNER_NODE_TYPE" value="TRANSLATION"/>
    <att type="string" name="interaction" value="pp"/>
    <att type="string" name="CELLDESIGNER_REACTION" value="re191TRANSLATION"/>
    <graphics width="1" fill="#00ffcc"/>
  </edge>
  <edge label="rGSVIVP00019115001 (pp) photosystem II PsbK protein" source="-2161" target="-2077">
    <att type="string" name="CELLDESIGNER_EDGE_TYPE" value="TRANSLATION"/>
    <att type="string" name="canonicalName" value="re190TRANSLATION"/>
    <att type="string" name="CELLDESIGNER_NODE_TYPE" value="TRANSLATION"/>
    <att type="string" name="interaction" value="pp"/>
    <att type="string" name="CELLDESIGNER_REACTION" value="re190TRANSLATION"/>
    <graphics width="1" fill="#00ffcc"/>
  </edge>
  <edge label="rGSVIVP00012744001 (pp) photosystem II PsbM protein" source="-2160" target="-2078">
    <att type="string" name="CELLDESIGNER_EDGE_TYPE" value="TRANSLATION"/>
    <att type="string" name="canonicalName" value="re192TRANSLATION"/>
    <att type="string" name="CELLDESIGNER_NODE_TYPE" value="TRANSLATION"/>
    <att type="string" name="interaction" value="pp"/>
    <att type="string" name="CELLDESIGNER_REACTION" value="re192TRANSLATION"/>
    <graphics width="1" fill="#00ffcc"/>
  </edge>
  <edge label="rGSVIVP00035594001 (pp) PsbN protein" source="-2159" target="-2079">
    <att type="string" name="CELLDESIGNER_EDGE_TYPE" value="TRANSLATION"/>
    <att type="string" name="canonicalName" value="re193TRANSLATION"/>
    <att type="string" name="CELLDESIGNER_NODE_TYPE" value="TRANSLATION"/>
    <att type="string" name="interaction" value="pp"/>
    <att type="string" name="CELLDESIGNER_REACTION" value="re193TRANSLATION"/>
    <graphics width="1" fill="#00ffcc"/>
  </edge>
  <edge label="rGSVIVP00014701001 (pp) photosystem II PsbO protein" source="-2158" target="-2080">
    <att type="string" name="CELLDESIGNER_EDGE_TYPE" value="TRANSLATION"/>
    <att type="string" name="canonicalName" value="re194TRANSLATION"/>
    <att type="string" name="CELLDESIGNER_NODE_TYPE" value="TRANSLATION"/>
    <att type="string" name="interaction" value="pp"/>
    <att type="string" name="CELLDESIGNER_REACTION" value="re194TRANSLATION"/>
    <graphics width="1" fill="#00ffcc"/>
  </edge>
  <edge label="rGSVIVP00013467001 (pp) photosystem II PsbO protein" source="-2157" target="-2080">
    <att type="string" name="CELLDESIGNER_EDGE_TYPE" value="TRANSLATION"/>
    <att type="string" name="canonicalName" value="re195TRANSLATION"/>
    <att type="string" name="CELLDESIGNER_NODE_TYPE" value="TRANSLATION"/>
    <att type="string" name="interaction" value="pp"/>
    <att type="string" name="CELLDESIGNER_REACTION" value="re195TRANSLATION"/>
    <graphics width="1" fill="#00ffcc"/>
  </edge>
  <edge label="rGSVIVP00032533001 (pp) photosystem II oxygen-evolving complex 23kDa protein" source="-2156" target="-2081">
    <att type="string" name="CELLDESIGNER_EDGE_TYPE" value="TRANSLATION"/>
    <att type="string" name="canonicalName" value="re201TRANSLATION"/>
    <att type="string" name="CELLDESIGNER_NODE_TYPE" value="TRANSLATION"/>
    <att type="string" name="interaction" value="pp"/>
    <att type="string" name="CELLDESIGNER_REACTION" value="re201TRANSLATION"/>
    <graphics width="1" fill="#00ffcc"/>
  </edge>
  <edge label="rGSVIVP00002933001 (pp) photosystem II oxygen-evolving complex 23kDa protein" source="-2155" target="-2081">
    <att type="string" name="CELLDESIGNER_EDGE_TYPE" value="TRANSLATION"/>
    <att type="string" name="canonicalName" value="re200TRANSLATION"/>
    <att type="string" name="CELLDESIGNER_NODE_TYPE" value="TRANSLATION"/>
    <att type="string" name="interaction" value="pp"/>
    <att type="string" name="CELLDESIGNER_REACTION" value="re200TRANSLATION"/>
    <graphics width="1" fill="#00ffcc"/>
  </edge>
  <edge label="rGSVIVP00022743001 (pp) photosystem II oxygen-evolving complex 23kDa protein" source="-2154" target="-2081">
    <att type="string" name="CELLDESIGNER_EDGE_TYPE" value="TRANSLATION"/>
    <att type="string" name="canonicalName" value="re199TRANSLATION"/>
    <att type="string" name="CELLDESIGNER_NODE_TYPE" value="TRANSLATION"/>
    <att type="string" name="interaction" value="pp"/>
    <att type="string" name="CELLDESIGNER_REACTION" value="re199TRANSLATION"/>
    <graphics width="1" fill="#00ffcc"/>
  </edge>
  <edge label="rGSVIVP00018847001 (pp) photosystem II oxygen-evolving complex 23kDa protein" source="-2153" target="-2081">
    <att type="string" name="CELLDESIGNER_EDGE_TYPE" value="TRANSLATION"/>
    <att type="string" name="canonicalName" value="re198TRANSLATION"/>
    <att type="string" name="CELLDESIGNER_NODE_TYPE" value="TRANSLATION"/>
    <att type="string" name="interaction" value="pp"/>
    <att type="string" name="CELLDESIGNER_REACTION" value="re198TRANSLATION"/>
    <graphics width="1" fill="#00ffcc"/>
  </edge>
  <edge label="rGSVIVP00018549001 (pp) photosystem II oxygen-evolving complex 23kDa protein" source="-2152" target="-2081">
    <att type="string" name="CELLDESIGNER_EDGE_TYPE" value="TRANSLATION"/>
    <att type="string" name="canonicalName" value="re197TRANSLATION"/>
    <att type="string" name="CELLDESIGNER_NODE_TYPE" value="TRANSLATION"/>
    <att type="string" name="interaction" value="pp"/>
    <att type="string" name="CELLDESIGNER_REACTION" value="re197TRANSLATION"/>
    <graphics width="1" fill="#00ffcc"/>
  </edge>
  <edge label="rGSVIVP00018551001 (pp) photosystem II oxygen-evolving complex 23kDa protein" source="-2151" target="-2081">
    <att type="string" name="CELLDESIGNER_EDGE_TYPE" value="TRANSLATION"/>
    <att type="string" name="canonicalName" value="re196TRANSLATION"/>
    <att type="string" name="CELLDESIGNER_NODE_TYPE" value="TRANSLATION"/>
    <att type="string" name="interaction" value="pp"/>
    <att type="string" name="CELLDESIGNER_REACTION" value="re196TRANSLATION"/>
    <graphics width="1" fill="#00ffcc"/>
  </edge>
  <edge label="rGSVIVP00003236001 (pp) photosystem I core protein Ia" source="-2150" target="-2089">
    <att type="string" name="CELLDESIGNER_EDGE_TYPE" value="TRANSLATION"/>
    <att type="string" name="canonicalName" value="re152TRANSLATION"/>
    <att type="string" name="CELLDESIGNER_NODE_TYPE" value="TRANSLATION"/>
    <att type="string" name="interaction" value="pp"/>
    <att type="string" name="CELLDESIGNER_REACTION" value="re152TRANSLATION"/>
    <graphics width="1" fill="#00ffcc"/>
  </edge>
  <edge label="rGSVIVP00003237001 (pp) photosystem I core protein Ib" source="-2149" target="-2090">
    <att type="string" name="CELLDESIGNER_EDGE_TYPE" value="TRANSLATION"/>
    <att type="string" name="canonicalName" value="re160TRANSLATION"/>
    <att type="string" name="CELLDESIGNER_NODE_TYPE" value="TRANSLATION"/>
    <att type="string" name="interaction" value="pp"/>
    <att type="string" name="CELLDESIGNER_REACTION" value="re160TRANSLATION"/>
    <graphics width="1" fill="#00ffcc"/>
  </edge>
  <edge label="rTC58555 (pp) photosystem I core protein Ib" source="-2148" target="-2090">
    <att type="string" name="CELLDESIGNER_EDGE_TYPE" value="TRANSLATION"/>
    <att type="string" name="canonicalName" value="re159TRANSLATION"/>
    <att type="string" name="CELLDESIGNER_NODE_TYPE" value="TRANSLATION"/>
    <att type="string" name="interaction" value="pp"/>
    <att type="string" name="CELLDESIGNER_REACTION" value="re159TRANSLATION"/>
    <graphics width="1" fill="#00ffcc"/>
  </edge>
  <edge label="rGSVIVP00013207001 (pp) photosystem I core protein Ib" source="-2147" target="-2090">
    <att type="string" name="CELLDESIGNER_EDGE_TYPE" value="TRANSLATION"/>
    <att type="string" name="canonicalName" value="re158TRANSLATION"/>
    <att type="string" name="CELLDESIGNER_NODE_TYPE" value="TRANSLATION"/>
    <att type="string" name="interaction" value="pp"/>
    <att type="string" name="CELLDESIGNER_REACTION" value="re158TRANSLATION"/>
    <graphics width="1" fill="#00ffcc"/>
  </edge>
  <edge label="rCB344450 (pp) photosystem I core protein Ib" source="-2146" target="-2090">
    <att type="string" name="CELLDESIGNER_EDGE_TYPE" value="TRANSLATION"/>
    <att type="string" name="canonicalName" value="re157TRANSLATION"/>
    <att type="string" name="CELLDESIGNER_NODE_TYPE" value="TRANSLATION"/>
    <att type="string" name="interaction" value="pp"/>
    <att type="string" name="CELLDESIGNER_REACTION" value="re157TRANSLATION"/>
    <graphics width="1" fill="#00ffcc"/>
  </edge>
  <edge label="rGSVIVP00030509001 (pp) photosystem I core protein Ib" source="-2145" target="-2090">
    <att type="string" name="CELLDESIGNER_EDGE_TYPE" value="TRANSLATION"/>
    <att type="string" name="canonicalName" value="re156TRANSLATION"/>
    <att type="string" name="CELLDESIGNER_NODE_TYPE" value="TRANSLATION"/>
    <att type="string" name="interaction" value="pp"/>
    <att type="string" name="CELLDESIGNER_REACTION" value="re156TRANSLATION"/>
    <graphics width="1" fill="#00ffcc"/>
  </edge>
  <edge label="rGSVIVP00014996001 (pp) photosystem I core protein Ib" source="-2144" target="-2090">
    <att type="string" name="CELLDESIGNER_EDGE_TYPE" value="TRANSLATION"/>
    <att type="string" name="canonicalName" value="re155TRANSLATION"/>
    <att type="string" name="CELLDESIGNER_NODE_TYPE" value="TRANSLATION"/>
    <att type="string" name="interaction" value="pp"/>
    <att type="string" name="CELLDESIGNER_REACTION" value="re155TRANSLATION"/>
    <graphics width="1" fill="#00ffcc"/>
  </edge>
  <edge label="rGSVIVP00035616001 (pp) photosystem I subunit VII" source="-2143" target="-2091">
    <att type="string" name="CELLDESIGNER_EDGE_TYPE" value="TRANSLATION"/>
    <att type="string" name="canonicalName" value="re161TRANSLATION"/>
    <att type="string" name="CELLDESIGNER_NODE_TYPE" value="TRANSLATION"/>
    <att type="string" name="interaction" value="pp"/>
    <att type="string" name="CELLDESIGNER_REACTION" value="re161TRANSLATION"/>
    <graphics width="1" fill="#00ffcc"/>
  </edge>
  <edge label="rGSVIVP00023726001 (pp) photosystem I subunit II" source="-2142" target="-2092">
    <att type="string" name="CELLDESIGNER_EDGE_TYPE" value="TRANSLATION"/>
    <att type="string" name="canonicalName" value="re162TRANSLATION"/>
    <att type="string" name="CELLDESIGNER_NODE_TYPE" value="TRANSLATION"/>
    <att type="string" name="interaction" value="pp"/>
    <att type="string" name="CELLDESIGNER_REACTION" value="re162TRANSLATION"/>
    <graphics width="1" fill="#00ffcc"/>
  </edge>
  <edge label="rGSVIVP00019961001 (pp) photosystem I subunit II" source="-2141" target="-2092">
    <att type="string" name="CELLDESIGNER_EDGE_TYPE" value="TRANSLATION"/>
    <att type="string" name="canonicalName" value="re163TRANSLATION"/>
    <att type="string" name="CELLDESIGNER_NODE_TYPE" value="TRANSLATION"/>
    <att type="string" name="interaction" value="pp"/>
    <att type="string" name="CELLDESIGNER_REACTION" value="re163TRANSLATION"/>
    <graphics width="1" fill="#00ffcc"/>
  </edge>
  <edge label="rTC58342 (pp) photosystem I subunit IV" source="-2140" target="-2093">
    <att type="string" name="CELLDESIGNER_EDGE_TYPE" value="TRANSLATION"/>
    <att type="string" name="canonicalName" value="re164TRANSLATION"/>
    <att type="string" name="CELLDESIGNER_NODE_TYPE" value="TRANSLATION"/>
    <att type="string" name="interaction" value="pp"/>
    <att type="string" name="CELLDESIGNER_REACTION" value="re164TRANSLATION"/>
    <graphics width="1" fill="#00ffcc"/>
  </edge>
  <edge label="rGSVIVP00035532001 (pp) photosystem I subunit III" source="-2139" target="-2094">
    <att type="string" name="CELLDESIGNER_EDGE_TYPE" value="TRANSLATION"/>
    <att type="string" name="canonicalName" value="re165TRANSLATION"/>
    <att type="string" name="CELLDESIGNER_NODE_TYPE" value="TRANSLATION"/>
    <att type="string" name="interaction" value="pp"/>
    <att type="string" name="CELLDESIGNER_REACTION" value="re165TRANSLATION"/>
    <graphics width="1" fill="#00ffcc"/>
  </edge>
  <edge label="rGSVIVP00034383001 (pp) photosystem I subunit VI" source="-2138" target="-2095">
    <att type="string" name="CELLDESIGNER_EDGE_TYPE" value="TRANSLATION"/>
    <att type="string" name="canonicalName" value="re166TRANSLATION"/>
    <att type="string" name="CELLDESIGNER_NODE_TYPE" value="TRANSLATION"/>
    <att type="string" name="interaction" value="pp"/>
    <att type="string" name="CELLDESIGNER_REACTION" value="re166TRANSLATION"/>
    <graphics width="1" fill="#00ffcc"/>
  </edge>
  <edge label="rGSVIVP00015473001 (pp) photosystem I subunit IX" source="-2137" target="-2097">
    <att type="string" name="CELLDESIGNER_EDGE_TYPE" value="TRANSLATION"/>
    <att type="string" name="canonicalName" value="re167TRANSLATION"/>
    <att type="string" name="CELLDESIGNER_NODE_TYPE" value="TRANSLATION"/>
    <att type="string" name="interaction" value="pp"/>
    <att type="string" name="CELLDESIGNER_REACTION" value="re167TRANSLATION"/>
    <graphics width="1" fill="#00ffcc"/>
  </edge>
  <edge label="rGSVIVP00028382001 (pp) photosystem I subunit X" source="-2136" target="-2098">
    <att type="string" name="CELLDESIGNER_EDGE_TYPE" value="TRANSLATION"/>
    <att type="string" name="canonicalName" value="re168TRANSLATION"/>
    <att type="string" name="CELLDESIGNER_NODE_TYPE" value="TRANSLATION"/>
    <att type="string" name="interaction" value="pp"/>
    <att type="string" name="CELLDESIGNER_REACTION" value="re168TRANSLATION"/>
    <graphics width="1" fill="#00ffcc"/>
  </edge>
  <edge label="rGSVIVP00025097001 (pp) photosystem I subunit XI" source="-2135" target="-2099">
    <att type="string" name="CELLDESIGNER_EDGE_TYPE" value="TRANSLATION"/>
    <att type="string" name="canonicalName" value="re169TRANSLATION"/>
    <att type="string" name="CELLDESIGNER_NODE_TYPE" value="TRANSLATION"/>
    <att type="string" name="interaction" value="pp"/>
    <att type="string" name="CELLDESIGNER_REACTION" value="re169TRANSLATION"/>
    <graphics width="1" fill="#00ffcc"/>
  </edge>
  <edge label="rGSVIVP00018133001 (pp) F-type H+-transporting ATPase gamma chain" source="-2134" target="-2110">
    <att type="string" name="CELLDESIGNER_EDGE_TYPE" value="TRANSLATION"/>
    <att type="string" name="canonicalName" value="re134TRANSLATION"/>
    <att type="string" name="CELLDESIGNER_NODE_TYPE" value="TRANSLATION"/>
    <att type="string" name="interaction" value="pp"/>
    <att type="string" name="CELLDESIGNER_REACTION" value="re134TRANSLATION"/>
    <graphics width="1" fill="#00ffcc"/>
  </edge>
  <edge label="rGSVIVP00027575001 (pp) cytochrome b6-f complex iron-sulfur subunit" source="-2133" target="-2102">
    <att type="string" name="CELLDESIGNER_EDGE_TYPE" value="TRANSLATION"/>
    <att type="string" name="canonicalName" value="re142TRANSLATION"/>
    <att type="string" name="CELLDESIGNER_NODE_TYPE" value="TRANSLATION"/>
    <att type="string" name="interaction" value="pp"/>
    <att type="string" name="CELLDESIGNER_REACTION" value="re142TRANSLATION"/>
    <graphics width="1" fill="#00ffcc"/>
  </edge>
  <edge label="rGSVIVP00029554001 (pp) cytochrome b6-f complex iron-sulfur subunit" source="-2132" target="-2102">
    <att type="string" name="CELLDESIGNER_EDGE_TYPE" value="TRANSLATION"/>
    <att type="string" name="canonicalName" value="re141TRANSLATION"/>
    <att type="string" name="CELLDESIGNER_NODE_TYPE" value="TRANSLATION"/>
    <att type="string" name="interaction" value="pp"/>
    <att type="string" name="CELLDESIGNER_REACTION" value="re141TRANSLATION"/>
    <graphics width="1" fill="#00ffcc"/>
  </edge>
  <edge label="rGSVIVP00031229001 (pp) cytochrome b6-f complex iron-sulfur subunit" source="-2131" target="-2102">
    <att type="string" name="CELLDESIGNER_EDGE_TYPE" value="TRANSLATION"/>
    <att type="string" name="canonicalName" value="re140TRANSLATION"/>
    <att type="string" name="CELLDESIGNER_NODE_TYPE" value="TRANSLATION"/>
    <att type="string" name="interaction" value="pp"/>
    <att type="string" name="CELLDESIGNER_REACTION" value="re140TRANSLATION"/>
    <graphics width="1" fill="#00ffcc"/>
  </edge>
  <edge label="rGSVIVP00029217001 (pp) cytochrome b6-f complex iron-sulfur subunit" source="-2130" target="-2102">
    <att type="string" name="CELLDESIGNER_EDGE_TYPE" value="TRANSLATION"/>
    <att type="string" name="canonicalName" value="re139TRANSLATION"/>
    <att type="string" name="CELLDESIGNER_NODE_TYPE" value="TRANSLATION"/>
    <att type="string" name="interaction" value="pp"/>
    <att type="string" name="CELLDESIGNER_REACTION" value="re139TRANSLATION"/>
    <graphics width="1" fill="#00ffcc"/>
  </edge>
  <edge label="rCB346512 (pp) cytochrome b6-f complex iron-sulfur subunit" source="-2129" target="-2102">
    <att type="string" name="CELLDESIGNER_EDGE_TYPE" value="TRANSLATION"/>
    <att type="string" name="canonicalName" value="re138TRANSLATION"/>
    <att type="string" name="CELLDESIGNER_NODE_TYPE" value="TRANSLATION"/>
    <att type="string" name="interaction" value="pp"/>
    <att type="string" name="CELLDESIGNER_REACTION" value="re138TRANSLATION"/>
    <graphics width="1" fill="#00ffcc"/>
  </edge>
  <edge label="rGSVIVP00012660001 (pp) cytochrome b6-f complex subunit 4" source="-2128" target="-2101">
    <att type="string" name="CELLDESIGNER_EDGE_TYPE" value="TRANSLATION"/>
    <att type="string" name="canonicalName" value="re144TRANSLATION"/>
    <att type="string" name="CELLDESIGNER_NODE_TYPE" value="TRANSLATION"/>
    <att type="string" name="interaction" value="pp"/>
    <att type="string" name="CELLDESIGNER_REACTION" value="re144TRANSLATION"/>
    <graphics width="1" fill="#00ffcc"/>
  </edge>
  <edge label="rCB344886 (pp) cytochrome b6-f complex subunit 4" source="-2127" target="-2101">
    <att type="string" name="CELLDESIGNER_EDGE_TYPE" value="TRANSLATION"/>
    <att type="string" name="canonicalName" value="re143TRANSLATION"/>
    <att type="string" name="CELLDESIGNER_NODE_TYPE" value="TRANSLATION"/>
    <att type="string" name="interaction" value="pp"/>
    <att type="string" name="CELLDESIGNER_REACTION" value="re143TRANSLATION"/>
    <graphics width="1" fill="#00ffcc"/>
  </edge>
  <edge label="rGSVIVP00036774001 (pp) ferredoxin--NADP+ reductase PETH" source="-2126" target="-2106">
    <att type="string" name="CELLDESIGNER_EDGE_TYPE" value="TRANSLATION"/>
    <att type="string" name="canonicalName" value="re145TRANSLATION"/>
    <att type="string" name="CELLDESIGNER_NODE_TYPE" value="TRANSLATION"/>
    <att type="string" name="interaction" value="pp"/>
    <att type="string" name="CELLDESIGNER_REACTION" value="re145TRANSLATION"/>
    <graphics width="1" fill="#00ffcc"/>
  </edge>
  <edge label="rCB344812 (pp) ferredoxin--NADP+ reductase PETH" source="-2125" target="-2106">
    <att type="string" name="CELLDESIGNER_EDGE_TYPE" value="TRANSLATION"/>
    <att type="string" name="canonicalName" value="re146TRANSLATION"/>
    <att type="string" name="CELLDESIGNER_NODE_TYPE" value="TRANSLATION"/>
    <att type="string" name="interaction" value="pp"/>
    <att type="string" name="CELLDESIGNER_REACTION" value="re146TRANSLATION"/>
    <graphics width="1" fill="#00ffcc"/>
  </edge>
  <edge label="rGSVIVP00029742001 (pp) ferredoxin--NADP+ reductase PETH" source="-2124" target="-2106">
    <att type="string" name="CELLDESIGNER_EDGE_TYPE" value="TRANSLATION"/>
    <att type="string" name="canonicalName" value="re147TRANSLATION"/>
    <att type="string" name="CELLDESIGNER_NODE_TYPE" value="TRANSLATION"/>
    <att type="string" name="interaction" value="pp"/>
    <att type="string" name="CELLDESIGNER_REACTION" value="re147TRANSLATION"/>
    <graphics width="1" fill="#00ffcc"/>
  </edge>
  <edge label="rGSVIVP00014406001 (pp) ferredoxin--NADP+ reductase PETH" source="-2123" target="-2106">
    <att type="string" name="CELLDESIGNER_EDGE_TYPE" value="TRANSLATION"/>
    <att type="string" name="canonicalName" value="re148TRANSLATION"/>
    <att type="string" name="CELLDESIGNER_NODE_TYPE" value="TRANSLATION"/>
    <att type="string" name="interaction" value="pp"/>
    <att type="string" name="CELLDESIGNER_REACTION" value="re148TRANSLATION"/>
    <graphics width="1" fill="#00ffcc"/>
  </edge>
  <edge label="rGSVIVP00029743001 (pp) ferredoxin--NADP+ reductase PETH" source="-2122" target="-2106">
    <att type="string" name="CELLDESIGNER_EDGE_TYPE" value="TRANSLATION"/>
    <att type="string" name="canonicalName" value="re149TRANSLATION"/>
    <att type="string" name="CELLDESIGNER_NODE_TYPE" value="TRANSLATION"/>
    <att type="string" name="interaction" value="pp"/>
    <att type="string" name="CELLDESIGNER_REACTION" value="re149TRANSLATION"/>
    <graphics width="1" fill="#00ffcc"/>
  </edge>
  <edge label="rGSVIVP00036487001 (pp) cytochrome b6-f complex subunit 7" source="-2121" target="-2104">
    <att type="string" name="CELLDESIGNER_EDGE_TYPE" value="TRANSLATION"/>
    <att type="string" name="canonicalName" value="re150TRANSLATION"/>
    <att type="string" name="CELLDESIGNER_NODE_TYPE" value="TRANSLATION"/>
    <att type="string" name="interaction" value="pp"/>
    <att type="string" name="CELLDESIGNER_REACTION" value="re150TRANSLATION"/>
    <graphics width="1" fill="#00ffcc"/>
  </edge>
  <edge label="rGSVIVP00014735001 (pp) cytochrome b6-f complex subunit 7" source="-2120" target="-2104">
    <att type="string" name="CELLDESIGNER_EDGE_TYPE" value="TRANSLATION"/>
    <att type="string" name="canonicalName" value="re151TRANSLATION"/>
    <att type="string" name="CELLDESIGNER_NODE_TYPE" value="TRANSLATION"/>
    <att type="string" name="interaction" value="pp"/>
    <att type="string" name="CELLDESIGNER_REACTION" value="re151TRANSLATION"/>
    <graphics width="1" fill="#00ffcc"/>
  </edge>
  <edge label="rGSVIVP00009778001 (pp) photosystem I core protein Ia" source="-2119" target="-2089">
    <att type="string" name="CELLDESIGNER_EDGE_TYPE" value="TRANSLATION"/>
    <att type="string" name="canonicalName" value="re154TRANSLATION"/>
    <att type="string" name="CELLDESIGNER_NODE_TYPE" value="TRANSLATION"/>
    <att type="string" name="interaction" value="pp"/>
    <att type="string" name="CELLDESIGNER_REACTION" value="re154TRANSLATION"/>
    <graphics width="1" fill="#00ffcc"/>
  </edge>
  <edge label="rGSVIVP00024222001 (pp) photosystem I core protein Ia" source="-2118" target="-2089">
    <att type="string" name="CELLDESIGNER_EDGE_TYPE" value="TRANSLATION"/>
    <att type="string" name="canonicalName" value="re153TRANSLATION"/>
    <att type="string" name="CELLDESIGNER_NODE_TYPE" value="TRANSLATION"/>
    <att type="string" name="interaction" value="pp"/>
    <att type="string" name="CELLDESIGNER_REACTION" value="re153TRANSLATION"/>
    <graphics width="1" fill="#00ffcc"/>
  </edge>
  <edge label="rGSVIVP00001774001 (pp) F-type H+-transporting ATPase delta chain" source="-1683" target="-2111">
    <att type="string" name="CELLDESIGNER_EDGE_TYPE" value="TRANSLATION"/>
    <att type="string" name="canonicalName" value="re129TRANSLATION"/>
    <att type="string" name="CELLDESIGNER_NODE_TYPE" value="TRANSLATION"/>
    <att type="string" name="interaction" value="pp"/>
    <att type="string" name="CELLDESIGNER_REACTION" value="re129TRANSLATION"/>
    <graphics width="1" fill="#00ffcc"/>
  </edge>
  <edge label="rGSVIVP00026925001 (pp) F-type H+-transporting ATPase epsilon chain" source="-1684" target="-2112">
    <att type="string" name="CELLDESIGNER_EDGE_TYPE" value="TRANSLATION"/>
    <att type="string" name="canonicalName" value="re130TRANSLATION"/>
    <att type="string" name="CELLDESIGNER_NODE_TYPE" value="TRANSLATION"/>
    <att type="string" name="interaction" value="pp"/>
    <att type="string" name="CELLDESIGNER_REACTION" value="re130TRANSLATION"/>
    <graphics width="1" fill="#00ffcc"/>
  </edge>
  <edge label="rGSVIVP00010758001 (pp) F-type H+-transporting ATPase gamma chain" source="-1678" target="-2110">
    <att type="string" name="CELLDESIGNER_EDGE_TYPE" value="TRANSLATION"/>
    <att type="string" name="canonicalName" value="re131TRANSLATION"/>
    <att type="string" name="CELLDESIGNER_NODE_TYPE" value="TRANSLATION"/>
    <att type="string" name="interaction" value="pp"/>
    <att type="string" name="CELLDESIGNER_REACTION" value="re131TRANSLATION"/>
    <graphics width="1" fill="#00ffcc"/>
  </edge>
  <edge label="rGSVIVP00027316001 (pp) F-type H+-transporting ATPase gamma chain" source="-1677" target="-2110">
    <att type="string" name="CELLDESIGNER_EDGE_TYPE" value="TRANSLATION"/>
    <att type="string" name="canonicalName" value="re132TRANSLATION"/>
    <att type="string" name="CELLDESIGNER_NODE_TYPE" value="TRANSLATION"/>
    <att type="string" name="interaction" value="pp"/>
    <att type="string" name="CELLDESIGNER_REACTION" value="re132TRANSLATION"/>
    <graphics width="1" fill="#00ffcc"/>
  </edge>
  <edge label="rGSVIVP00014255001 (pp) apocytochrome f" source="-2117" target="-2103">
    <att type="string" name="CELLDESIGNER_EDGE_TYPE" value="TRANSLATION"/>
    <att type="string" name="canonicalName" value="re133TRANSLATION"/>
    <att type="string" name="CELLDESIGNER_NODE_TYPE" value="TRANSLATION"/>
    <att type="string" name="interaction" value="pp"/>
    <att type="string" name="CELLDESIGNER_REACTION" value="re133TRANSLATION"/>
    <graphics width="1" fill="#00ffcc"/>
  </edge>
  <edge label="rGSVIVP00035655001 (pp) F-type H+-transporting ATPase gamma chain" source="-2116" target="-2110">
    <att type="string" name="CELLDESIGNER_EDGE_TYPE" value="TRANSLATION"/>
    <att type="string" name="canonicalName" value="re137TRANSLATION"/>
    <att type="string" name="CELLDESIGNER_NODE_TYPE" value="TRANSLATION"/>
    <att type="string" name="interaction" value="pp"/>
    <att type="string" name="CELLDESIGNER_REACTION" value="re137TRANSLATION"/>
    <graphics width="1" fill="#00ffcc"/>
  </edge>
  <edge label="rGSVIVP00022612001 (pp) F-type H+-transporting ATPase gamma chain" source="-2115" target="-2110">
    <att type="string" name="CELLDESIGNER_EDGE_TYPE" value="TRANSLATION"/>
    <att type="string" name="canonicalName" value="re136TRANSLATION"/>
    <att type="string" name="CELLDESIGNER_NODE_TYPE" value="TRANSLATION"/>
    <att type="string" name="interaction" value="pp"/>
    <att type="string" name="CELLDESIGNER_REACTION" value="re136TRANSLATION"/>
    <graphics width="1" fill="#00ffcc"/>
  </edge>
  <edge label="rGSVIVP00035255001 (pp) F-type H+-transporting ATPase gamma chain" source="-2114" target="-2110">
    <att type="string" name="CELLDESIGNER_EDGE_TYPE" value="TRANSLATION"/>
    <att type="string" name="canonicalName" value="re135TRANSLATION"/>
    <att type="string" name="CELLDESIGNER_NODE_TYPE" value="TRANSLATION"/>
    <att type="string" name="interaction" value="pp"/>
    <att type="string" name="CELLDESIGNER_REACTION" value="re135TRANSLATION"/>
    <graphics width="1" fill="#00ffcc"/>
  </edge>
  <edge label="rGSVIVP00028377001 (pp) F-type H+-transporting ATPase c chain" source="-1695" target="-2002">
    <att type="string" name="CELLDESIGNER_EDGE_TYPE" value="TRANSLATION"/>
    <att type="string" name="canonicalName" value="re119TRANSLATION"/>
    <att type="string" name="CELLDESIGNER_NODE_TYPE" value="TRANSLATION"/>
    <att type="string" name="interaction" value="pp"/>
    <att type="string" name="CELLDESIGNER_REACTION" value="re119TRANSLATION"/>
    <graphics width="1" fill="#00ffcc"/>
  </edge>
  <edge label="rTC54335 (pp) F-type H+-transporting ATPase c chain" source="-1694" target="-2002">
    <att type="string" name="CELLDESIGNER_EDGE_TYPE" value="TRANSLATION"/>
    <att type="string" name="canonicalName" value="re120TRANSLATION"/>
    <att type="string" name="CELLDESIGNER_NODE_TYPE" value="TRANSLATION"/>
    <att type="string" name="interaction" value="pp"/>
    <att type="string" name="CELLDESIGNER_REACTION" value="re120TRANSLATION"/>
    <graphics width="1" fill="#00ffcc"/>
  </edge>
  <edge label="rGSVIVP00019276001 (pp) F-type H+-transporting ATPase alpha chain" source="-1686" target="-2109">
    <att type="string" name="CELLDESIGNER_EDGE_TYPE" value="TRANSLATION"/>
    <att type="string" name="canonicalName" value="re121TRANSLATION"/>
    <att type="string" name="CELLDESIGNER_NODE_TYPE" value="TRANSLATION"/>
    <att type="string" name="interaction" value="pp"/>
    <att type="string" name="CELLDESIGNER_REACTION" value="re121TRANSLATION"/>
    <graphics width="1" fill="#00ffcc"/>
  </edge>
  <edge label="rGSVIVP00029482001 (pp) F-type H+-transporting ATPase alpha chain" source="-1697" target="-2109">
    <att type="string" name="CELLDESIGNER_EDGE_TYPE" value="TRANSLATION"/>
    <att type="string" name="canonicalName" value="re122TRANSLATION"/>
    <att type="string" name="CELLDESIGNER_NODE_TYPE" value="TRANSLATION"/>
    <att type="string" name="interaction" value="pp"/>
    <att type="string" name="CELLDESIGNER_REACTION" value="re122TRANSLATION"/>
    <graphics width="1" fill="#00ffcc"/>
  </edge>
  <edge label="rGSVIVP00035586001 (pp) F-type H+-transporting ATPase alpha chain" source="-1696" target="-2109">
    <att type="string" name="CELLDESIGNER_EDGE_TYPE" value="TRANSLATION"/>
    <att type="string" name="canonicalName" value="re123TRANSLATION"/>
    <att type="string" name="CELLDESIGNER_NODE_TYPE" value="TRANSLATION"/>
    <att type="string" name="interaction" value="pp"/>
    <att type="string" name="CELLDESIGNER_REACTION" value="re123TRANSLATION"/>
    <graphics width="1" fill="#00ffcc"/>
  </edge>
  <edge label="rGSVIVP00004779001 (pp) F-type H+-transporting ATPase alpha chain" source="-1685" target="-2109">
    <att type="string" name="CELLDESIGNER_EDGE_TYPE" value="TRANSLATION"/>
    <att type="string" name="canonicalName" value="re124TRANSLATION"/>
    <att type="string" name="CELLDESIGNER_NODE_TYPE" value="TRANSLATION"/>
    <att type="string" name="interaction" value="pp"/>
    <att type="string" name="CELLDESIGNER_REACTION" value="re124TRANSLATION"/>
    <graphics width="1" fill="#00ffcc"/>
  </edge>
  <edge label="rGSVIVP00032577001 (pp) F-type H+-transporting ATPase beta chain" source="-1681" target="-2108">
    <att type="string" name="CELLDESIGNER_EDGE_TYPE" value="TRANSLATION"/>
    <att type="string" name="canonicalName" value="re125TRANSLATION"/>
    <att type="string" name="CELLDESIGNER_NODE_TYPE" value="TRANSLATION"/>
    <att type="string" name="interaction" value="pp"/>
    <att type="string" name="CELLDESIGNER_REACTION" value="re125TRANSLATION"/>
    <graphics width="1" fill="#00ffcc"/>
  </edge>
  <edge label="rGSVIVP00033878001 (pp) F-type H+-transporting ATPase beta chain" source="-1687" target="-2108">
    <att type="string" name="CELLDESIGNER_EDGE_TYPE" value="TRANSLATION"/>
    <att type="string" name="canonicalName" value="re126TRANSLATION"/>
    <att type="string" name="CELLDESIGNER_NODE_TYPE" value="TRANSLATION"/>
    <att type="string" name="interaction" value="pp"/>
    <att type="string" name="CELLDESIGNER_REACTION" value="re126TRANSLATION"/>
    <graphics width="1" fill="#00ffcc"/>
  </edge>
  <edge label="rCX016810 (pp) F-type H+-transporting ATPase beta chain" source="-1682" target="-2108">
    <att type="string" name="CELLDESIGNER_EDGE_TYPE" value="TRANSLATION"/>
    <att type="string" name="canonicalName" value="re127TRANSLATION"/>
    <att type="string" name="CELLDESIGNER_NODE_TYPE" value="TRANSLATION"/>
    <att type="string" name="interaction" value="pp"/>
    <att type="string" name="CELLDESIGNER_REACTION" value="re127TRANSLATION"/>
    <graphics width="1" fill="#00ffcc"/>
  </edge>
  <edge label="rGSVIVP00035645001 (pp) F-type H+-transporting ATPase beta chain" source="-1680" target="-2108">
    <att type="string" name="CELLDESIGNER_EDGE_TYPE" value="TRANSLATION"/>
    <att type="string" name="canonicalName" value="re128TRANSLATION"/>
    <att type="string" name="CELLDESIGNER_NODE_TYPE" value="TRANSLATION"/>
    <att type="string" name="interaction" value="pp"/>
    <att type="string" name="CELLDESIGNER_REACTION" value="re128TRANSLATION"/>
    <graphics width="1" fill="#00ffcc"/>
  </edge>
  <edge label="rGSVIVP00032669001 (pp) F-type H+-transporting ATPase b chain" source="-1692" target="-2003">
    <att type="string" name="CELLDESIGNER_EDGE_TYPE" value="TRANSLATION"/>
    <att type="string" name="canonicalName" value="re117TRANSLATION"/>
    <att type="string" name="CELLDESIGNER_NODE_TYPE" value="TRANSLATION"/>
    <att type="string" name="interaction" value="pp"/>
    <att type="string" name="CELLDESIGNER_REACTION" value="re117TRANSLATION"/>
    <graphics width="1" fill="#00ffcc"/>
  </edge>
  <edge label="rGSVIVP00035587001 (pp) F-type H+-transporting ATPase b chain" source="-1693" target="-2003">
    <att type="string" name="CELLDESIGNER_EDGE_TYPE" value="TRANSLATION"/>
    <att type="string" name="canonicalName" value="re118TRANSLATION"/>
    <att type="string" name="CELLDESIGNER_NODE_TYPE" value="TRANSLATION"/>
    <att type="string" name="interaction" value="pp"/>
    <att type="string" name="CELLDESIGNER_REACTION" value="re118TRANSLATION"/>
    <graphics width="1" fill="#00ffcc"/>
  </edge>
  <edge label="rGSVIVP00016707001 (pp) ferredoxin--NADP+ reductase fpr" source="-2113" target="-2210">
    <att type="string" name="CELLDESIGNER_EDGE_TYPE" value="TRANSLATION"/>
    <att type="string" name="canonicalName" value="re115TRANSLATION"/>
    <att type="string" name="CELLDESIGNER_NODE_TYPE" value="TRANSLATION"/>
    <att type="string" name="interaction" value="pp"/>
    <att type="string" name="CELLDESIGNER_REACTION" value="re115TRANSLATION"/>
    <graphics width="1" fill="#00ffcc"/>
  </edge>
  <edge label="rGSVIVP00013243001 (pp) F-type H+-transporting ATPase a chain" source="-1691" target="-1659">
    <att type="string" name="CELLDESIGNER_EDGE_TYPE" value="TRANSLATION"/>
    <att type="string" name="canonicalName" value="re116TRANSLATION"/>
    <att type="string" name="CELLDESIGNER_NODE_TYPE" value="TRANSLATION"/>
    <att type="string" name="interaction" value="pp"/>
    <att type="string" name="CELLDESIGNER_REACTION" value="re116TRANSLATION"/>
    <graphics width="1" fill="#00ffcc"/>
  </edge>
</graph>
