# Supplementary material for: Proteomic analysis of shoot tissue during photoperiod induced growth cessation in V. riparia Michx. grapevines
Source: Proteome Sci. 2010 Aug 12;8:44. doi: 10.1186/1477-5956-8-44 (PMC2929227; doi:10.1186/1477-5956-8-44)
Supplement: Additional file 2 — Cytoscape session containing the VitisNet molecular networks with proteins presenting outstanding evolution between LD and SD. The session contains a subset of 15 VitisNet molecular networksshowing differential LD and SD protein expression. Tutorial for using VitisNet in Cytoscape can be obtained at http://vitis-dormancy.sdstate.org. [file 1477-5956-8-44-S2.ZIP › CytoscapeSession-2010_06_02-09_46/vv23050Proteasome.xml.me.xgmml]

<?xml version="1.0" encoding="UTF-8" standalone="yes"?>
<graph label="vv23050Proteasome.xml.me" xmlns:dc="http://purl.org/dc/elements/1.1/" xmlns:xlink="http://www.w3.org/1999/xlink" xmlns:rdf="http://www.w3.org/1999/02/22-rdf-syntax-ns#" xmlns:cy="http://www.cytoscape.org" xmlns="http://www.cs.rpi.edu/XGMML"  directed="1">
  <att name="documentVersion" value="1.1"/>
  <att name="networkMetadata">
    <rdf:RDF>
      <rdf:Description rdf:about="http://www.cytoscape.org/">
        <dc:type>Protein-Protein Interaction</dc:type>
        <dc:description>N/A</dc:description>
        <dc:identifier>N/A</dc:identifier>
        <dc:date>2010-06-02 09:46:13</dc:date>
        <dc:title>vv23050Proteasome.xml.me</dc:title>
        <dc:source>http://www.cytoscape.org/</dc:source>
        <dc:format>Cytoscape-XGMML</dc:format>
      </rdf:Description>
    </rdf:RDF>
  </att>
  <att type="string" name="backgroundColor" value="#ffffff"/>
  <att type="real" name="GRAPH_VIEW_ZOOM" value="0.4695832775919732"/>
  <att type="real" name="GRAPH_VIEW_CENTER_X" value="701.7336448598129"/>
  <att type="real" name="GRAPH_VIEW_CENTER_Y" value="397.52069605176695"/>
  <node label="20S proteasome subunit beta 1b" id="-2530">
    <att type="string" name="canonicalName" value="20S proteasome subunit beta 1b"/>
    <att type="string" name="CELLDESIGNER_ALIAS" value="sa23"/>
    <att type="string" name="vizmap:vv23050Proteasome_xml NODE_SHAPE" value="OCTAGON"/>
    <att type="string" name="CELLDESIGNER_NODE_TYPE" value="PROTEIN"/>
    <att type="string" name="vizmap:vv23050Proteasome_xml_me NODE_SHAPE" value="OCTAGON"/>
    <att type="string" name="vizmap:vv23050Proteasome_xml_me NODE_FILL_COLOR" value="java.awt.Color[r=255,g=255,b=255]"/>
    <att type="string" name="vizmap:vv23050Proteasome_xml NODE_HEIGHT" value="15.0"/>
    <att type="string" name="CELLDESIGNER_SPECIES" value="K02738b"/>
    <att type="string" name="vizmap:vv23050Proteasome_xml NODE_WIDTH" value="130.0"/>
    <att type="string" name="vizmap:vv23050Proteasome_xml NODE_FILL_COLOR" value="java.awt.Color[r=255,g=255,b=255]"/>
    <graphics type="OCTAGON" h="15.0" w="250.0" x="167.0" y="479.5" fill="#ffffff" width="1" outline="#000000"/>
  </node>
  <node label="20S proteasome subunit beta 7b" id="-2529">
    <att type="string" name="canonicalName" value="20S proteasome subunit beta 7b"/>
    <att type="string" name="CELLDESIGNER_ALIAS" value="sa24"/>
    <att type="string" name="vizmap:vv23050Proteasome_xml NODE_SHAPE" value="OCTAGON"/>
    <att type="string" name="CELLDESIGNER_NODE_TYPE" value="PROTEIN"/>
    <att type="string" name="vizmap:vv23050Proteasome_xml_me NODE_SHAPE" value="OCTAGON"/>
    <att type="string" name="vizmap:vv23050Proteasome_xml_me NODE_FILL_COLOR" value="java.awt.Color[r=255,g=255,b=255]"/>
    <att type="string" name="vizmap:vv23050Proteasome_xml NODE_HEIGHT" value="15.0"/>
    <att type="string" name="CELLDESIGNER_SPECIES" value="K02736b"/>
    <att type="string" name="vizmap:vv23050Proteasome_xml NODE_WIDTH" value="130.0"/>
    <att type="string" name="vizmap:vv23050Proteasome_xml NODE_FILL_COLOR" value="java.awt.Color[r=255,g=255,b=255]"/>
    <graphics type="OCTAGON" h="15.0" w="250.0" x="696.0" y="480.5" fill="#ffffff" width="1" outline="#000000"/>
  </node>
  <node label="20S proteasome subunit beta 6b" id="-2528">
    <att type="string" name="canonicalName" value="20S proteasome subunit beta 6b"/>
    <att type="string" name="CELLDESIGNER_ALIAS" value="sa25"/>
    <att type="string" name="vizmap:vv23050Proteasome_xml NODE_SHAPE" value="OCTAGON"/>
    <att type="string" name="CELLDESIGNER_NODE_TYPE" value="PROTEIN"/>
    <att type="string" name="vizmap:vv23050Proteasome_xml_me NODE_SHAPE" value="OCTAGON"/>
    <att type="string" name="vizmap:vv23050Proteasome_xml_me NODE_FILL_COLOR" value="java.awt.Color[r=255,g=255,b=255]"/>
    <att type="string" name="vizmap:vv23050Proteasome_xml NODE_HEIGHT" value="15.0"/>
    <att type="string" name="CELLDESIGNER_SPECIES" value="K02732b"/>
    <att type="string" name="vizmap:vv23050Proteasome_xml NODE_WIDTH" value="130.0"/>
    <att type="string" name="vizmap:vv23050Proteasome_xml NODE_FILL_COLOR" value="java.awt.Color[r=255,g=255,b=255]"/>
    <graphics type="OCTAGON" h="15.0" w="250.0" x="1072.0" y="477.5" fill="#ffffff" width="1" outline="#000000"/>
  </node>
  <node label="20S proteasome subunit beta 5b" id="-2527">
    <att type="string" name="canonicalName" value="20S proteasome subunit beta 5b"/>
    <att type="string" name="CELLDESIGNER_ALIAS" value="sa26"/>
    <att type="string" name="vizmap:vv23050Proteasome_xml NODE_SHAPE" value="OCTAGON"/>
    <att type="string" name="CELLDESIGNER_NODE_TYPE" value="PROTEIN"/>
    <att type="string" name="vizmap:vv23050Proteasome_xml_me NODE_SHAPE" value="OCTAGON"/>
    <att type="string" name="vizmap:vv23050Proteasome_xml_me NODE_FILL_COLOR" value="java.awt.Color[r=255,g=255,b=255]"/>
    <att type="string" name="vizmap:vv23050Proteasome_xml NODE_HEIGHT" value="15.0"/>
    <att type="string" name="CELLDESIGNER_SPECIES" value="K02737b"/>
    <att type="string" name="vizmap:vv23050Proteasome_xml NODE_WIDTH" value="130.0"/>
    <att type="string" name="vizmap:vv23050Proteasome_xml NODE_FILL_COLOR" value="java.awt.Color[r=255,g=255,b=255]"/>
    <graphics type="OCTAGON" h="15.0" w="250.0" x="1095.0" y="532.5" fill="#ffffff" width="1" outline="#000000"/>
  </node>
  <node label="20S proteasome subunit beta 4b" id="-2526">
    <att type="string" name="canonicalName" value="20S proteasome subunit beta 4b"/>
    <att type="string" name="CELLDESIGNER_ALIAS" value="sa27"/>
    <att type="string" name="vizmap:vv23050Proteasome_xml NODE_SHAPE" value="OCTAGON"/>
    <att type="string" name="CELLDESIGNER_NODE_TYPE" value="PROTEIN"/>
    <att type="string" name="vizmap:vv23050Proteasome_xml_me NODE_SHAPE" value="OCTAGON"/>
    <att type="string" name="vizmap:vv23050Proteasome_xml_me NODE_FILL_COLOR" value="java.awt.Color[r=255,g=255,b=255]"/>
    <att type="string" name="vizmap:vv23050Proteasome_xml NODE_HEIGHT" value="15.0"/>
    <att type="string" name="CELLDESIGNER_SPECIES" value="K02734b"/>
    <att type="string" name="vizmap:vv23050Proteasome_xml NODE_WIDTH" value="130.0"/>
    <att type="string" name="vizmap:vv23050Proteasome_xml NODE_FILL_COLOR" value="java.awt.Color[r=255,g=255,b=255]"/>
    <graphics type="OCTAGON" h="15.0" w="250.0" x="820.0" y="531.5" fill="#ffffff" width="1" outline="#000000"/>
  </node>
  <node label="20S proteasome subunit beta 3b" id="-2525">
    <att type="string" name="canonicalName" value="20S proteasome subunit beta 3b"/>
    <att type="string" name="CELLDESIGNER_ALIAS" value="sa28"/>
    <att type="string" name="vizmap:vv23050Proteasome_xml NODE_SHAPE" value="OCTAGON"/>
    <att type="string" name="CELLDESIGNER_NODE_TYPE" value="PROTEIN"/>
    <att type="string" name="vizmap:vv23050Proteasome_xml_me NODE_SHAPE" value="OCTAGON"/>
    <att type="string" name="vizmap:vv23050Proteasome_xml_me NODE_FILL_COLOR" value="java.awt.Color[r=255,g=255,b=255]"/>
    <att type="string" name="vizmap:vv23050Proteasome_xml NODE_HEIGHT" value="15.0"/>
    <att type="string" name="CELLDESIGNER_SPECIES" value="K02735b"/>
    <att type="string" name="vizmap:vv23050Proteasome_xml NODE_WIDTH" value="130.0"/>
    <att type="string" name="vizmap:vv23050Proteasome_xml NODE_FILL_COLOR" value="java.awt.Color[r=255,g=255,b=255]"/>
    <graphics type="OCTAGON" h="15.0" w="250.0" x="537.0" y="532.5" fill="#ffffff" width="1" outline="#000000"/>
  </node>
  <node label="20S proteasome subunit beta 2b" id="-2524">
    <att type="string" name="canonicalName" value="20S proteasome subunit beta 2b"/>
    <att type="string" name="CELLDESIGNER_ALIAS" value="sa29"/>
    <att type="string" name="vizmap:vv23050Proteasome_xml NODE_SHAPE" value="OCTAGON"/>
    <att type="string" name="CELLDESIGNER_NODE_TYPE" value="PROTEIN"/>
    <att type="string" name="vizmap:vv23050Proteasome_xml_me NODE_SHAPE" value="OCTAGON"/>
    <att type="string" name="vizmap:vv23050Proteasome_xml_me NODE_FILL_COLOR" value="java.awt.Color[r=255,g=255,b=255]"/>
    <att type="string" name="vizmap:vv23050Proteasome_xml NODE_HEIGHT" value="15.0"/>
    <att type="string" name="CELLDESIGNER_SPECIES" value="K02739b"/>
    <att type="string" name="vizmap:vv23050Proteasome_xml NODE_WIDTH" value="130.0"/>
    <att type="string" name="vizmap:vv23050Proteasome_xml NODE_FILL_COLOR" value="java.awt.Color[r=255,g=255,b=255]"/>
    <graphics type="OCTAGON" h="15.0" w="250.0" x="198.0" y="532.5" fill="#ffffff" width="1" outline="#000000"/>
  </node>
  <node label="20S proteasome subunit beta 1a" id="-2523">
    <att type="string" name="canonicalName" value="20S proteasome subunit beta 1a"/>
    <att type="string" name="CELLDESIGNER_ALIAS" value="sa21"/>
    <att type="string" name="vizmap:vv23050Proteasome_xml NODE_SHAPE" value="OCTAGON"/>
    <att type="string" name="CELLDESIGNER_NODE_TYPE" value="PROTEIN"/>
    <att type="string" name="vizmap:vv23050Proteasome_xml_me NODE_SHAPE" value="OCTAGON"/>
    <att type="string" name="vizmap:vv23050Proteasome_xml_me NODE_FILL_COLOR" value="java.awt.Color[r=255,g=255,b=255]"/>
    <att type="string" name="vizmap:vv23050Proteasome_xml NODE_HEIGHT" value="15.0"/>
    <att type="string" name="CELLDESIGNER_SPECIES" value="K02738a"/>
    <att type="string" name="vizmap:vv23050Proteasome_xml NODE_WIDTH" value="130.0"/>
    <att type="string" name="vizmap:vv23050Proteasome_xml NODE_FILL_COLOR" value="java.awt.Color[r=255,g=255,b=255]"/>
    <graphics type="OCTAGON" h="15.0" w="250.0" x="693.0" y="600.5" fill="#ffffff" width="1" outline="#000000"/>
  </node>
  <node label="20S proteasome subunit beta 2a" id="-2522">
    <att type="string" name="canonicalName" value="20S proteasome subunit beta 2a"/>
    <att type="string" name="CELLDESIGNER_ALIAS" value="sa20"/>
    <att type="string" name="vizmap:vv23050Proteasome_xml NODE_SHAPE" value="OCTAGON"/>
    <att type="string" name="CELLDESIGNER_NODE_TYPE" value="PROTEIN"/>
    <att type="string" name="vizmap:vv23050Proteasome_xml_me NODE_SHAPE" value="OCTAGON"/>
    <att type="string" name="vizmap:vv23050Proteasome_xml_me NODE_FILL_COLOR" value="java.awt.Color[r=255,g=255,b=255]"/>
    <att type="string" name="vizmap:vv23050Proteasome_xml NODE_HEIGHT" value="15.0"/>
    <att type="string" name="CELLDESIGNER_SPECIES" value="K02739a"/>
    <att type="string" name="vizmap:vv23050Proteasome_xml NODE_WIDTH" value="130.0"/>
    <att type="string" name="vizmap:vv23050Proteasome_xml NODE_FILL_COLOR" value="java.awt.Color[r=255,g=255,b=255]"/>
    <graphics type="OCTAGON" h="15.0" w="250.0" x="1055.0" y="608.5" fill="#ffffff" width="1" outline="#000000"/>
  </node>
  <node label="20S proteasome subunit beta 3a" id="-2521">
    <att type="string" name="canonicalName" value="20S proteasome subunit beta 3a"/>
    <att type="string" name="CELLDESIGNER_ALIAS" value="sa19"/>
    <att type="string" name="vizmap:vv23050Proteasome_xml NODE_SHAPE" value="OCTAGON"/>
    <att type="string" name="CELLDESIGNER_NODE_TYPE" value="PROTEIN"/>
    <att type="string" name="vizmap:vv23050Proteasome_xml_me NODE_SHAPE" value="OCTAGON"/>
    <att type="string" name="vizmap:vv23050Proteasome_xml_me NODE_FILL_COLOR" value="java.awt.Color[r=255,g=255,b=255]"/>
    <att type="string" name="vizmap:vv23050Proteasome_xml NODE_HEIGHT" value="15.0"/>
    <att type="string" name="CELLDESIGNER_SPECIES" value="K02735a"/>
    <att type="string" name="vizmap:vv23050Proteasome_xml NODE_WIDTH" value="130.0"/>
    <att type="string" name="vizmap:vv23050Proteasome_xml NODE_FILL_COLOR" value="java.awt.Color[r=255,g=255,b=255]"/>
    <graphics type="OCTAGON" h="15.0" w="250.0" x="1078.0" y="680.5" fill="#ffffff" width="1" outline="#000000"/>
  </node>
  <node label="20S proteasome subunit beta 4a" id="-2520">
    <att type="string" name="canonicalName" value="20S proteasome subunit beta 4a"/>
    <att type="string" name="CELLDESIGNER_ALIAS" value="sa18"/>
    <att type="string" name="vizmap:vv23050Proteasome_xml NODE_SHAPE" value="OCTAGON"/>
    <att type="string" name="CELLDESIGNER_NODE_TYPE" value="PROTEIN"/>
    <att type="string" name="vizmap:vv23050Proteasome_xml_me NODE_SHAPE" value="OCTAGON"/>
    <att type="string" name="vizmap:vv23050Proteasome_xml_me NODE_FILL_COLOR" value="java.awt.Color[r=255,g=255,b=255]"/>
    <att type="string" name="vizmap:vv23050Proteasome_xml NODE_HEIGHT" value="15.0"/>
    <att type="string" name="CELLDESIGNER_SPECIES" value="K02734a"/>
    <att type="string" name="vizmap:vv23050Proteasome_xml NODE_WIDTH" value="130.0"/>
    <att type="string" name="vizmap:vv23050Proteasome_xml NODE_FILL_COLOR" value="java.awt.Color[r=255,g=255,b=255]"/>
    <graphics type="OCTAGON" h="15.0" w="250.0" x="781.0" y="681.5" fill="#ffffff" width="1" outline="#000000"/>
  </node>
  <node label="20S proteasome subunit beta 5a" id="-2519">
    <att type="string" name="canonicalName" value="20S proteasome subunit beta 5a"/>
    <att type="string" name="CELLDESIGNER_ALIAS" value="sa17"/>
    <att type="string" name="vizmap:vv23050Proteasome_xml NODE_SHAPE" value="OCTAGON"/>
    <att type="string" name="CELLDESIGNER_NODE_TYPE" value="PROTEIN"/>
    <att type="string" name="vizmap:vv23050Proteasome_xml_me NODE_SHAPE" value="OCTAGON"/>
    <att type="string" name="vizmap:vv23050Proteasome_xml_me NODE_FILL_COLOR" value="java.awt.Color[r=255,g=255,b=255]"/>
    <att type="string" name="vizmap:vv23050Proteasome_xml NODE_HEIGHT" value="15.0"/>
    <att type="string" name="CELLDESIGNER_SPECIES" value="K02737a"/>
    <att type="string" name="vizmap:vv23050Proteasome_xml NODE_WIDTH" value="130.0"/>
    <att type="string" name="vizmap:vv23050Proteasome_xml NODE_FILL_COLOR" value="java.awt.Color[r=255,g=255,b=255]"/>
    <graphics type="OCTAGON" h="15.0" w="250.0" x="531.0" y="682.5" fill="#ffffff" width="1" outline="#000000"/>
  </node>
  <node label="20S proteasome subunit beta 6a" id="-2518">
    <att type="string" name="canonicalName" value="20S proteasome subunit beta 6a"/>
    <att type="string" name="CELLDESIGNER_ALIAS" value="sa16"/>
    <att type="string" name="vizmap:vv23050Proteasome_xml NODE_SHAPE" value="OCTAGON"/>
    <att type="string" name="CELLDESIGNER_NODE_TYPE" value="PROTEIN"/>
    <att type="string" name="vizmap:vv23050Proteasome_xml_me NODE_SHAPE" value="OCTAGON"/>
    <att type="string" name="vizmap:vv23050Proteasome_xml_me NODE_FILL_COLOR" value="java.awt.Color[r=255,g=255,b=255]"/>
    <att type="string" name="vizmap:vv23050Proteasome_xml NODE_HEIGHT" value="15.0"/>
    <att type="string" name="CELLDESIGNER_SPECIES" value="K02732a"/>
    <att type="string" name="vizmap:vv23050Proteasome_xml NODE_WIDTH" value="130.0"/>
    <att type="string" name="vizmap:vv23050Proteasome_xml NODE_FILL_COLOR" value="java.awt.Color[r=255,g=255,b=255]"/>
    <graphics type="OCTAGON" h="15.0" w="250.0" x="210.0" y="681.5" fill="#ffffff" width="1" outline="#000000"/>
  </node>
  <node label="20S proteasome subunit beta 7a" id="-2517">
    <att type="string" name="canonicalName" value="20S proteasome subunit beta 7a"/>
    <att type="string" name="CELLDESIGNER_ALIAS" value="sa15"/>
    <att type="string" name="vizmap:vv23050Proteasome_xml NODE_SHAPE" value="OCTAGON"/>
    <att type="string" name="CELLDESIGNER_NODE_TYPE" value="PROTEIN"/>
    <att type="string" name="vizmap:vv23050Proteasome_xml_me NODE_SHAPE" value="OCTAGON"/>
    <att type="string" name="vizmap:vv23050Proteasome_xml_me NODE_FILL_COLOR" value="java.awt.Color[r=255,g=255,b=255]"/>
    <att type="string" name="vizmap:vv23050Proteasome_xml NODE_HEIGHT" value="15.0"/>
    <att type="string" name="CELLDESIGNER_SPECIES" value="K02736a"/>
    <att type="string" name="vizmap:vv23050Proteasome_xml NODE_WIDTH" value="130.0"/>
    <att type="string" name="vizmap:vv23050Proteasome_xml NODE_FILL_COLOR" value="java.awt.Color[r=255,g=255,b=255]"/>
    <graphics type="OCTAGON" h="15.0" w="250.0" x="166.0" y="605.5" fill="#ffffff" width="1" outline="#000000"/>
  </node>
  <node label="20S proteasome subunit alpha 2a" id="-2516">
    <att type="string" name="canonicalName" value="20S proteasome subunit alpha 2a"/>
    <att type="string" name="CELLDESIGNER_ALIAS" value="sa6"/>
    <att type="string" name="vizmap:vv23050Proteasome_xml NODE_SHAPE" value="OCTAGON"/>
    <att type="string" name="CELLDESIGNER_NODE_TYPE" value="PROTEIN"/>
    <att type="string" name="vizmap:vv23050Proteasome_xml_me NODE_SHAPE" value="OCTAGON"/>
    <att type="string" name="vizmap:vv23050Proteasome_xml_me NODE_FILL_COLOR" value="java.awt.Color[r=255,g=255,b=255]"/>
    <att type="string" name="vizmap:vv23050Proteasome_xml NODE_HEIGHT" value="15.0"/>
    <att type="string" name="CELLDESIGNER_SPECIES" value="K02726a"/>
    <att type="string" name="vizmap:vv23050Proteasome_xml NODE_WIDTH" value="130.0"/>
    <att type="string" name="vizmap:vv23050Proteasome_xml NODE_FILL_COLOR" value="java.awt.Color[r=255,g=255,b=255]"/>
    <graphics type="OCTAGON" h="15.0" w="250.0" x="1058.0" y="737.5" fill="#ffffff" width="1" outline="#000000"/>
  </node>
  <node label="20S proteasome subunit alpha 1a" id="-2515">
    <att type="string" name="canonicalName" value="20S proteasome subunit alpha 1a"/>
    <att type="string" name="CELLDESIGNER_ALIAS" value="sa7"/>
    <att type="string" name="vizmap:vv23050Proteasome_xml NODE_SHAPE" value="OCTAGON"/>
    <att type="string" name="CELLDESIGNER_NODE_TYPE" value="PROTEIN"/>
    <att type="string" name="vizmap:vv23050Proteasome_xml_me NODE_SHAPE" value="OCTAGON"/>
    <att type="string" name="vizmap:vv23050Proteasome_xml_me NODE_FILL_COLOR" value="java.awt.Color[r=255,g=255,b=255]"/>
    <att type="string" name="vizmap:vv23050Proteasome_xml NODE_HEIGHT" value="15.0"/>
    <att type="string" name="CELLDESIGNER_SPECIES" value="K02730a"/>
    <att type="string" name="vizmap:vv23050Proteasome_xml NODE_WIDTH" value="130.0"/>
    <att type="string" name="vizmap:vv23050Proteasome_xml NODE_FILL_COLOR" value="java.awt.Color[r=255,g=255,b=255]"/>
    <graphics type="OCTAGON" h="15.0" w="250.0" x="692.0" y="735.5" fill="#ffffff" width="1" outline="#000000"/>
  </node>
  <node label="20S proteasome subunit alpha 7a" id="-2514">
    <att type="string" name="canonicalName" value="20S proteasome subunit alpha 7a"/>
    <att type="string" name="CELLDESIGNER_ALIAS" value="sa1"/>
    <att type="string" name="vizmap:vv23050Proteasome_xml NODE_SHAPE" value="OCTAGON"/>
    <att type="string" name="CELLDESIGNER_NODE_TYPE" value="PROTEIN"/>
    <att type="string" name="vizmap:vv23050Proteasome_xml_me NODE_SHAPE" value="OCTAGON"/>
    <att type="string" name="vizmap:vv23050Proteasome_xml_me NODE_FILL_COLOR" value="java.awt.Color[r=255,g=255,b=255]"/>
    <att type="string" name="vizmap:vv23050Proteasome_xml NODE_HEIGHT" value="15.0"/>
    <att type="string" name="CELLDESIGNER_SPECIES" value="K02727a"/>
    <att type="string" name="vizmap:vv23050Proteasome_xml NODE_WIDTH" value="130.0"/>
    <att type="string" name="vizmap:vv23050Proteasome_xml NODE_FILL_COLOR" value="java.awt.Color[r=255,g=255,b=255]"/>
    <graphics type="OCTAGON" h="15.0" w="250.0" x="166.0" y="736.5" fill="#ffffff" width="1" outline="#000000"/>
  </node>
  <node label="20S proteasome subunit alpha 6a" id="-2513">
    <att type="string" name="canonicalName" value="20S proteasome subunit alpha 6a"/>
    <att type="string" name="CELLDESIGNER_ALIAS" value="sa2"/>
    <att type="string" name="vizmap:vv23050Proteasome_xml NODE_SHAPE" value="OCTAGON"/>
    <att type="string" name="CELLDESIGNER_NODE_TYPE" value="PROTEIN"/>
    <att type="string" name="vizmap:vv23050Proteasome_xml_me NODE_SHAPE" value="OCTAGON"/>
    <att type="string" name="vizmap:vv23050Proteasome_xml_me NODE_FILL_COLOR" value="java.awt.Color[r=255,g=255,b=255]"/>
    <att type="string" name="vizmap:vv23050Proteasome_xml NODE_HEIGHT" value="15.0"/>
    <att type="string" name="CELLDESIGNER_SPECIES" value="K02725a"/>
    <att type="string" name="vizmap:vv23050Proteasome_xml NODE_WIDTH" value="130.0"/>
    <att type="string" name="vizmap:vv23050Proteasome_xml NODE_FILL_COLOR" value="java.awt.Color[r=255,g=255,b=255]"/>
    <graphics type="OCTAGON" h="15.0" w="250.0" x="233.0" y="793.5" fill="#ffffff" width="1" outline="#000000"/>
  </node>
  <node label="20S proteasome subunit alpha 5a" id="-2512">
    <att type="string" name="canonicalName" value="20S proteasome subunit alpha 5a"/>
    <att type="string" name="CELLDESIGNER_ALIAS" value="sa3"/>
    <att type="string" name="vizmap:vv23050Proteasome_xml NODE_SHAPE" value="OCTAGON"/>
    <att type="string" name="CELLDESIGNER_NODE_TYPE" value="PROTEIN"/>
    <att type="string" name="vizmap:vv23050Proteasome_xml_me NODE_SHAPE" value="OCTAGON"/>
    <att type="string" name="vizmap:vv23050Proteasome_xml_me NODE_FILL_COLOR" value="java.awt.Color[r=255,g=255,b=255]"/>
    <att type="string" name="vizmap:vv23050Proteasome_xml NODE_HEIGHT" value="15.0"/>
    <att type="string" name="CELLDESIGNER_SPECIES" value="K02729a"/>
    <att type="string" name="vizmap:vv23050Proteasome_xml NODE_WIDTH" value="130.0"/>
    <att type="string" name="vizmap:vv23050Proteasome_xml NODE_FILL_COLOR" value="java.awt.Color[r=255,g=255,b=255]"/>
    <graphics type="OCTAGON" h="15.0" w="250.0" x="533.0" y="799.5" fill="#ffffff" width="1" outline="#000000"/>
  </node>
  <node label="20S proteasome subunit alpha 4a" id="-2511">
    <att type="string" name="canonicalName" value="20S proteasome subunit alpha 4a"/>
    <att type="string" name="CELLDESIGNER_ALIAS" value="sa4"/>
    <att type="string" name="vizmap:vv23050Proteasome_xml NODE_SHAPE" value="OCTAGON"/>
    <att type="string" name="CELLDESIGNER_NODE_TYPE" value="PROTEIN"/>
    <att type="string" name="vizmap:vv23050Proteasome_xml_me NODE_SHAPE" value="OCTAGON"/>
    <att type="string" name="vizmap:vv23050Proteasome_xml_me NODE_FILL_COLOR" value="java.awt.Color[r=255,g=255,b=255]"/>
    <att type="string" name="vizmap:vv23050Proteasome_xml NODE_HEIGHT" value="15.0"/>
    <att type="string" name="CELLDESIGNER_SPECIES" value="K02731a"/>
    <att type="string" name="vizmap:vv23050Proteasome_xml NODE_WIDTH" value="130.0"/>
    <att type="string" name="vizmap:vv23050Proteasome_xml NODE_FILL_COLOR" value="java.awt.Color[r=255,g=255,b=255]"/>
    <graphics type="OCTAGON" h="15.0" w="250.0" x="808.0" y="815.5" fill="#ffffff" width="1" outline="#000000"/>
  </node>
  <node label="20S proteasome subunit alpha 3a" id="-2510">
    <att type="string" name="canonicalName" value="20S proteasome subunit alpha 3a"/>
    <att type="string" name="CELLDESIGNER_ALIAS" value="sa5"/>
    <att type="string" name="vizmap:vv23050Proteasome_xml NODE_SHAPE" value="OCTAGON"/>
    <att type="string" name="CELLDESIGNER_NODE_TYPE" value="PROTEIN"/>
    <att type="string" name="vizmap:vv23050Proteasome_xml_me NODE_SHAPE" value="OCTAGON"/>
    <att type="string" name="vizmap:vv23050Proteasome_xml_me NODE_FILL_COLOR" value="java.awt.Color[r=255,g=255,b=255]"/>
    <att type="string" name="vizmap:vv23050Proteasome_xml NODE_HEIGHT" value="15.0"/>
    <att type="string" name="CELLDESIGNER_SPECIES" value="K02728a"/>
    <att type="string" name="vizmap:vv23050Proteasome_xml NODE_WIDTH" value="130.0"/>
    <att type="string" name="vizmap:vv23050Proteasome_xml NODE_FILL_COLOR" value="java.awt.Color[r=255,g=255,b=255]"/>
    <graphics type="OCTAGON" h="15.0" w="250.0" x="1086.0" y="836.5" fill="#ffffff" width="1" outline="#000000"/>
  </node>
  <node label="20S proteasome subunit alpha 1b" id="-2509">
    <att type="string" name="canonicalName" value="20S proteasome subunit alpha 1b"/>
    <att type="string" name="CELLDESIGNER_ALIAS" value="sa31"/>
    <att type="string" name="vizmap:vv23050Proteasome_xml NODE_SHAPE" value="OCTAGON"/>
    <att type="string" name="CELLDESIGNER_NODE_TYPE" value="PROTEIN"/>
    <att type="string" name="vizmap:vv23050Proteasome_xml_me NODE_SHAPE" value="OCTAGON"/>
    <att type="string" name="vizmap:vv23050Proteasome_xml_me NODE_FILL_COLOR" value="java.awt.Color[r=255,g=255,b=255]"/>
    <att type="string" name="vizmap:vv23050Proteasome_xml NODE_HEIGHT" value="15.0"/>
    <att type="string" name="CELLDESIGNER_SPECIES" value="K02730b"/>
    <att type="string" name="vizmap:vv23050Proteasome_xml NODE_WIDTH" value="130.0"/>
    <att type="string" name="vizmap:vv23050Proteasome_xml NODE_FILL_COLOR" value="java.awt.Color[r=255,g=255,b=255]"/>
    <graphics type="OCTAGON" h="15.0" w="250.0" x="171.0" y="372.5" fill="#ffffff" width="1" outline="#000000"/>
  </node>
  <node label="20S proteasome subunit alpha 2b" id="-2508">
    <att type="string" name="canonicalName" value="20S proteasome subunit alpha 2b"/>
    <att type="string" name="CELLDESIGNER_ALIAS" value="sa30"/>
    <att type="string" name="vizmap:vv23050Proteasome_xml NODE_SHAPE" value="OCTAGON"/>
    <att type="string" name="CELLDESIGNER_NODE_TYPE" value="PROTEIN"/>
    <att type="string" name="vizmap:vv23050Proteasome_xml_me NODE_SHAPE" value="OCTAGON"/>
    <att type="string" name="vizmap:vv23050Proteasome_xml_me NODE_FILL_COLOR" value="java.awt.Color[r=255,g=255,b=255]"/>
    <att type="string" name="vizmap:vv23050Proteasome_xml NODE_HEIGHT" value="15.0"/>
    <att type="string" name="CELLDESIGNER_SPECIES" value="K02726b"/>
    <att type="string" name="vizmap:vv23050Proteasome_xml NODE_WIDTH" value="130.0"/>
    <att type="string" name="vizmap:vv23050Proteasome_xml NODE_FILL_COLOR" value="java.awt.Color[r=255,g=255,b=255]"/>
    <graphics type="OCTAGON" h="15.0" w="250.0" x="202.0" y="428.5" fill="#ffffff" width="1" outline="#000000"/>
  </node>
  <node label="20S proteasome subunit alpha 7b" id="-2507">
    <att type="string" name="canonicalName" value="20S proteasome subunit alpha 7b"/>
    <att type="string" name="CELLDESIGNER_ALIAS" value="sa32"/>
    <att type="string" name="vizmap:vv23050Proteasome_xml NODE_SHAPE" value="OCTAGON"/>
    <att type="string" name="CELLDESIGNER_NODE_TYPE" value="PROTEIN"/>
    <att type="string" name="vizmap:vv23050Proteasome_xml_me NODE_SHAPE" value="OCTAGON"/>
    <att type="string" name="vizmap:vv23050Proteasome_xml_me NODE_FILL_COLOR" value="java.awt.Color[r=255,g=255,b=255]"/>
    <att type="string" name="vizmap:vv23050Proteasome_xml NODE_HEIGHT" value="15.0"/>
    <att type="string" name="CELLDESIGNER_SPECIES" value="K02727b"/>
    <att type="string" name="vizmap:vv23050Proteasome_xml NODE_WIDTH" value="130.0"/>
    <att type="string" name="vizmap:vv23050Proteasome_xml NODE_FILL_COLOR" value="java.awt.Color[r=255,g=255,b=255]"/>
    <graphics type="OCTAGON" h="15.0" w="250.0" x="695.0" y="374.5" fill="#ffffff" width="1" outline="#000000"/>
  </node>
  <node label="20S proteasome subunit alpha 6b" id="-2506">
    <att type="string" name="canonicalName" value="20S proteasome subunit alpha 6b"/>
    <att type="string" name="CELLDESIGNER_ALIAS" value="sa33"/>
    <att type="string" name="vizmap:vv23050Proteasome_xml NODE_SHAPE" value="OCTAGON"/>
    <att type="string" name="CELLDESIGNER_NODE_TYPE" value="PROTEIN"/>
    <att type="string" name="vizmap:vv23050Proteasome_xml_me NODE_SHAPE" value="OCTAGON"/>
    <att type="string" name="vizmap:vv23050Proteasome_xml_me NODE_FILL_COLOR" value="java.awt.Color[r=255,g=255,b=255]"/>
    <att type="string" name="vizmap:vv23050Proteasome_xml NODE_HEIGHT" value="15.0"/>
    <att type="string" name="CELLDESIGNER_SPECIES" value="K02725b"/>
    <att type="string" name="vizmap:vv23050Proteasome_xml NODE_WIDTH" value="130.0"/>
    <att type="string" name="vizmap:vv23050Proteasome_xml NODE_FILL_COLOR" value="java.awt.Color[r=255,g=255,b=255]"/>
    <graphics type="OCTAGON" h="15.0" w="250.0" x="1083.0" y="376.5" fill="#ffffff" width="1" outline="#000000"/>
  </node>
  <node label="20S proteasome subunit alpha 5b" id="-2505">
    <att type="string" name="canonicalName" value="20S proteasome subunit alpha 5b"/>
    <att type="string" name="CELLDESIGNER_ALIAS" value="sa34"/>
    <att type="string" name="vizmap:vv23050Proteasome_xml NODE_SHAPE" value="OCTAGON"/>
    <att type="string" name="CELLDESIGNER_NODE_TYPE" value="PROTEIN"/>
    <att type="string" name="vizmap:vv23050Proteasome_xml_me NODE_SHAPE" value="OCTAGON"/>
    <att type="string" name="vizmap:vv23050Proteasome_xml_me NODE_FILL_COLOR" value="java.awt.Color[r=255,g=255,b=255]"/>
    <att type="string" name="vizmap:vv23050Proteasome_xml NODE_HEIGHT" value="15.0"/>
    <att type="string" name="CELLDESIGNER_SPECIES" value="K02729b"/>
    <att type="string" name="vizmap:vv23050Proteasome_xml NODE_WIDTH" value="130.0"/>
    <att type="string" name="vizmap:vv23050Proteasome_xml NODE_FILL_COLOR" value="java.awt.Color[r=255,g=255,b=255]"/>
    <graphics type="OCTAGON" h="15.0" w="250.0" x="1086.0" y="432.5" fill="#ffffff" width="1" outline="#000000"/>
  </node>
  <node label="20S proteasome subunit alpha 4b" id="-2504">
    <att type="string" name="canonicalName" value="20S proteasome subunit alpha 4b"/>
    <att type="string" name="CELLDESIGNER_ALIAS" value="sa35"/>
    <att type="string" name="vizmap:vv23050Proteasome_xml NODE_SHAPE" value="OCTAGON"/>
    <att type="string" name="CELLDESIGNER_NODE_TYPE" value="PROTEIN"/>
    <att type="string" name="vizmap:vv23050Proteasome_xml_me NODE_SHAPE" value="OCTAGON"/>
    <att type="string" name="vizmap:vv23050Proteasome_xml_me NODE_FILL_COLOR" value="java.awt.Color[r=255,g=255,b=255]"/>
    <att type="string" name="vizmap:vv23050Proteasome_xml NODE_HEIGHT" value="15.0"/>
    <att type="string" name="CELLDESIGNER_SPECIES" value="K02731b"/>
    <att type="string" name="vizmap:vv23050Proteasome_xml NODE_WIDTH" value="130.0"/>
    <att type="string" name="vizmap:vv23050Proteasome_xml NODE_FILL_COLOR" value="java.awt.Color[r=255,g=255,b=255]"/>
    <graphics type="OCTAGON" h="15.0" w="250.0" x="820.0" y="430.5" fill="#ffffff" width="1" outline="#000000"/>
  </node>
  <node label="26S proteasome regulatory subunit T1" id="-2503">
    <att type="string" name="canonicalName" value="26S proteasome regulatory subunit T1"/>
    <att type="string" name="CELLDESIGNER_ALIAS" value="sa37"/>
    <att type="string" name="vizmap:vv23050Proteasome_xml NODE_SHAPE" value="OCTAGON"/>
    <att type="string" name="CELLDESIGNER_NODE_TYPE" value="PROTEIN"/>
    <att type="string" name="vizmap:vv23050Proteasome_xml_me NODE_SHAPE" value="OCTAGON"/>
    <att type="string" name="vizmap:vv23050Proteasome_xml_me NODE_FILL_COLOR" value="java.awt.Color[r=255,g=255,b=255]"/>
    <att type="string" name="vizmap:vv23050Proteasome_xml NODE_HEIGHT" value="15.0"/>
    <att type="string" name="CELLDESIGNER_SPECIES" value="K03061"/>
    <att type="string" name="vizmap:vv23050Proteasome_xml NODE_WIDTH" value="130.0"/>
    <att type="string" name="vizmap:vv23050Proteasome_xml NODE_FILL_COLOR" value="java.awt.Color[r=255,g=255,b=255]"/>
    <graphics type="OCTAGON" h="15.0" w="250.0" x="694.0" y="258.5" fill="#ffffff" width="1" outline="#000000"/>
  </node>
  <node label="26S proteasome regulatory subunit T2" id="-2502">
    <att type="string" name="canonicalName" value="26S proteasome regulatory subunit T2"/>
    <att type="string" name="CELLDESIGNER_ALIAS" value="sa38"/>
    <att type="string" name="vizmap:vv23050Proteasome_xml NODE_SHAPE" value="OCTAGON"/>
    <att type="string" name="CELLDESIGNER_NODE_TYPE" value="PROTEIN"/>
    <att type="string" name="vizmap:vv23050Proteasome_xml_me NODE_SHAPE" value="OCTAGON"/>
    <att type="string" name="vizmap:vv23050Proteasome_xml_me NODE_FILL_COLOR" value="java.awt.Color[r=255,g=255,b=255]"/>
    <att type="string" name="vizmap:vv23050Proteasome_xml NODE_HEIGHT" value="15.0"/>
    <att type="string" name="CELLDESIGNER_SPECIES" value="K03062"/>
    <att type="string" name="vizmap:vv23050Proteasome_xml NODE_WIDTH" value="130.0"/>
    <att type="string" name="vizmap:vv23050Proteasome_xml NODE_FILL_COLOR" value="java.awt.Color[r=255,g=255,b=255]"/>
    <graphics type="OCTAGON" h="15.0" w="250.0" x="170.0" y="246.5" fill="#ffffff" width="1" outline="#000000"/>
  </node>
  <node label="26S proteasome regulatory subunit T6" id="-2501">
    <att type="string" name="canonicalName" value="26S proteasome regulatory subunit T6"/>
    <att type="string" name="CELLDESIGNER_ALIAS" value="sa39"/>
    <att type="string" name="vizmap:vv23050Proteasome_xml NODE_SHAPE" value="OCTAGON"/>
    <att type="string" name="CELLDESIGNER_NODE_TYPE" value="PROTEIN"/>
    <att type="string" name="vizmap:vv23050Proteasome_xml_me NODE_SHAPE" value="OCTAGON"/>
    <att type="string" name="vizmap:vv23050Proteasome_xml_me NODE_FILL_COLOR" value="java.awt.Color[r=255,g=255,b=255]"/>
    <att type="string" name="vizmap:vv23050Proteasome_xml NODE_HEIGHT" value="15.0"/>
    <att type="string" name="CELLDESIGNER_SPECIES" value="K03066"/>
    <att type="string" name="vizmap:vv23050Proteasome_xml NODE_WIDTH" value="130.0"/>
    <att type="string" name="vizmap:vv23050Proteasome_xml NODE_FILL_COLOR" value="java.awt.Color[r=255,g=255,b=255]"/>
    <graphics type="OCTAGON" h="15.0" w="250.0" x="211.0" y="305.5" fill="#ffffff" width="1" outline="#000000"/>
  </node>
  <node label="26S proteasome regulatory subunit T4" id="-2500">
    <att type="string" name="canonicalName" value="26S proteasome regulatory subunit T4"/>
    <att type="string" name="CELLDESIGNER_ALIAS" value="sa40"/>
    <att type="string" name="vizmap:vv23050Proteasome_xml NODE_SHAPE" value="OCTAGON"/>
    <att type="string" name="CELLDESIGNER_NODE_TYPE" value="PROTEIN"/>
    <att type="string" name="vizmap:vv23050Proteasome_xml_me NODE_SHAPE" value="OCTAGON"/>
    <att type="string" name="vizmap:vv23050Proteasome_xml_me NODE_FILL_COLOR" value="java.awt.Color[r=255,g=255,b=255]"/>
    <att type="string" name="vizmap:vv23050Proteasome_xml NODE_HEIGHT" value="15.0"/>
    <att type="string" name="CELLDESIGNER_SPECIES" value="K03064"/>
    <att type="string" name="vizmap:vv23050Proteasome_xml NODE_WIDTH" value="130.0"/>
    <att type="string" name="vizmap:vv23050Proteasome_xml NODE_FILL_COLOR" value="java.awt.Color[r=255,g=255,b=255]"/>
    <graphics type="OCTAGON" h="15.0" w="250.0" x="542.0" y="315.5" fill="#ffffff" width="1" outline="#000000"/>
  </node>
  <node label="26S proteasome regulatory subunit T5" id="-2499">
    <att type="string" name="canonicalName" value="26S proteasome regulatory subunit T5"/>
    <att type="string" name="CELLDESIGNER_ALIAS" value="sa41"/>
    <att type="string" name="vizmap:vv23050Proteasome_xml NODE_SHAPE" value="OCTAGON"/>
    <att type="string" name="CELLDESIGNER_NODE_TYPE" value="PROTEIN"/>
    <att type="string" name="vizmap:vv23050Proteasome_xml_me NODE_SHAPE" value="OCTAGON"/>
    <att type="string" name="vizmap:vv23050Proteasome_xml_me NODE_FILL_COLOR" value="java.awt.Color[r=255,g=255,b=255]"/>
    <att type="string" name="vizmap:vv23050Proteasome_xml NODE_HEIGHT" value="15.0"/>
    <att type="string" name="CELLDESIGNER_SPECIES" value="K03065"/>
    <att type="string" name="vizmap:vv23050Proteasome_xml NODE_WIDTH" value="130.0"/>
    <att type="string" name="vizmap:vv23050Proteasome_xml NODE_FILL_COLOR" value="java.awt.Color[r=255,g=255,b=255]"/>
    <graphics type="OCTAGON" h="15.0" w="250.0" x="1062.0" y="316.5" fill="#ffffff" width="1" outline="#000000"/>
  </node>
  <node label="26S proteasome regulatory subunit T3" id="-2498">
    <att type="string" name="canonicalName" value="26S proteasome regulatory subunit T3"/>
    <att type="string" name="CELLDESIGNER_ALIAS" value="sa42"/>
    <att type="string" name="vizmap:vv23050Proteasome_xml NODE_SHAPE" value="OCTAGON"/>
    <att type="string" name="CELLDESIGNER_NODE_TYPE" value="PROTEIN"/>
    <att type="string" name="vizmap:vv23050Proteasome_xml_me NODE_SHAPE" value="OCTAGON"/>
    <att type="string" name="vizmap:vv23050Proteasome_xml_me NODE_FILL_COLOR" value="java.awt.Color[r=255,g=255,b=255]"/>
    <att type="string" name="vizmap:vv23050Proteasome_xml NODE_HEIGHT" value="15.0"/>
    <att type="string" name="CELLDESIGNER_SPECIES" value="K03063"/>
    <att type="string" name="vizmap:vv23050Proteasome_xml NODE_WIDTH" value="130.0"/>
    <att type="string" name="vizmap:vv23050Proteasome_xml NODE_FILL_COLOR" value="java.awt.Color[r=255,g=255,b=255]"/>
    <graphics type="OCTAGON" h="15.0" w="250.0" x="1088.0" y="262.5" fill="#ffffff" width="1" outline="#000000"/>
  </node>
  <node label="26S proteasome regulatory subunit N1" id="-2497">
    <att type="string" name="canonicalName" value="26S proteasome regulatory subunit N1"/>
    <att type="string" name="CELLDESIGNER_ALIAS" value="sa43"/>
    <att type="string" name="vizmap:vv23050Proteasome_xml NODE_SHAPE" value="OCTAGON"/>
    <att type="string" name="CELLDESIGNER_NODE_TYPE" value="PROTEIN"/>
    <att type="string" name="vizmap:vv23050Proteasome_xml_me NODE_SHAPE" value="OCTAGON"/>
    <att type="string" name="vizmap:vv23050Proteasome_xml_me NODE_FILL_COLOR" value="java.awt.Color[r=255,g=255,b=255]"/>
    <att type="string" name="vizmap:vv23050Proteasome_xml NODE_HEIGHT" value="15.0"/>
    <att type="string" name="CELLDESIGNER_SPECIES" value="K03028"/>
    <att type="string" name="vizmap:vv23050Proteasome_xml NODE_WIDTH" value="130.0"/>
    <att type="string" name="vizmap:vv23050Proteasome_xml NODE_FILL_COLOR" value="java.awt.Color[r=255,g=255,b=255]"/>
    <graphics type="OCTAGON" h="15.0" w="250.0" x="172.0" y="178.5" fill="#ffffff" width="1" outline="#000000"/>
  </node>
  <node label="26S proteasome regulatory subunit N2" id="-2496">
    <att type="string" name="canonicalName" value="26S proteasome regulatory subunit N2"/>
    <att type="string" name="CELLDESIGNER_ALIAS" value="sa44"/>
    <att type="string" name="vizmap:vv23050Proteasome_xml NODE_SHAPE" value="OCTAGON"/>
    <att type="string" name="CELLDESIGNER_NODE_TYPE" value="PROTEIN"/>
    <att type="string" name="vizmap:vv23050Proteasome_xml_me NODE_SHAPE" value="OCTAGON"/>
    <att type="string" name="vizmap:vv23050Proteasome_xml_me NODE_FILL_COLOR" value="java.awt.Color[r=255,g=255,b=255]"/>
    <att type="string" name="vizmap:vv23050Proteasome_xml NODE_HEIGHT" value="15.0"/>
    <att type="string" name="CELLDESIGNER_SPECIES" value="K03032"/>
    <att type="string" name="vizmap:vv23050Proteasome_xml NODE_WIDTH" value="130.0"/>
    <att type="string" name="vizmap:vv23050Proteasome_xml NODE_FILL_COLOR" value="java.awt.Color[r=255,g=255,b=255]"/>
    <graphics type="OCTAGON" h="15.0" w="250.0" x="1090.0" y="184.5" fill="#ffffff" width="1" outline="#000000"/>
  </node>
  <node label="26S proteasome regulatory subunit N10" id="-2495">
    <att type="string" name="canonicalName" value="26S proteasome regulatory subunit N10"/>
    <att type="string" name="CELLDESIGNER_ALIAS" value="sa45"/>
    <att type="string" name="vizmap:vv23050Proteasome_xml NODE_SHAPE" value="OCTAGON"/>
    <att type="string" name="CELLDESIGNER_NODE_TYPE" value="PROTEIN"/>
    <att type="string" name="vizmap:vv23050Proteasome_xml_me NODE_SHAPE" value="OCTAGON"/>
    <att type="string" name="vizmap:vv23050Proteasome_xml_me NODE_FILL_COLOR" value="java.awt.Color[r=255,g=255,b=255]"/>
    <att type="string" name="vizmap:vv23050Proteasome_xml NODE_HEIGHT" value="15.0"/>
    <att type="string" name="CELLDESIGNER_SPECIES" value="K03029"/>
    <att type="string" name="vizmap:vv23050Proteasome_xml NODE_WIDTH" value="130.0"/>
    <att type="string" name="vizmap:vv23050Proteasome_xml NODE_FILL_COLOR" value="java.awt.Color[r=255,g=255,b=255]"/>
    <graphics type="OCTAGON" h="15.0" w="250.0" x="558.0" y="209.5" fill="#ffffff" width="1" outline="#000000"/>
  </node>
  <node label="26S proteasome regulatory subunit N11" id="-2494">
    <att type="string" name="canonicalName" value="26S proteasome regulatory subunit N11"/>
    <att type="string" name="CELLDESIGNER_ALIAS" value="sa46"/>
    <att type="string" name="vizmap:vv23050Proteasome_xml NODE_SHAPE" value="OCTAGON"/>
    <att type="string" name="CELLDESIGNER_NODE_TYPE" value="PROTEIN"/>
    <att type="string" name="vizmap:vv23050Proteasome_xml_me NODE_SHAPE" value="OCTAGON"/>
    <att type="string" name="vizmap:vv23050Proteasome_xml_me NODE_FILL_COLOR" value="java.awt.Color[r=255,g=255,b=255]"/>
    <att type="string" name="vizmap:vv23050Proteasome_xml NODE_HEIGHT" value="15.0"/>
    <att type="string" name="CELLDESIGNER_SPECIES" value="K03030"/>
    <att type="string" name="vizmap:vv23050Proteasome_xml NODE_WIDTH" value="130.0"/>
    <att type="string" name="vizmap:vv23050Proteasome_xml NODE_FILL_COLOR" value="java.awt.Color[r=255,g=255,b=255]"/>
    <graphics type="OCTAGON" h="15.0" w="250.0" x="173.0" y="103.5" fill="#ffffff" width="1" outline="#000000"/>
  </node>
  <node label="26S proteasome regulatory subunit N12" id="-2493">
    <att type="string" name="canonicalName" value="26S proteasome regulatory subunit N12"/>
    <att type="string" name="CELLDESIGNER_ALIAS" value="sa47"/>
    <att type="string" name="vizmap:vv23050Proteasome_xml NODE_SHAPE" value="OCTAGON"/>
    <att type="string" name="CELLDESIGNER_NODE_TYPE" value="PROTEIN"/>
    <att type="string" name="vizmap:vv23050Proteasome_xml_me NODE_SHAPE" value="OCTAGON"/>
    <att type="string" name="vizmap:vv23050Proteasome_xml_me NODE_FILL_COLOR" value="java.awt.Color[r=255,g=255,b=255]"/>
    <att type="string" name="vizmap:vv23050Proteasome_xml NODE_HEIGHT" value="15.0"/>
    <att type="string" name="CELLDESIGNER_SPECIES" value="K03031"/>
    <att type="string" name="vizmap:vv23050Proteasome_xml NODE_WIDTH" value="130.0"/>
    <att type="string" name="vizmap:vv23050Proteasome_xml NODE_FILL_COLOR" value="java.awt.Color[r=255,g=255,b=255]"/>
    <graphics type="OCTAGON" h="15.0" w="250.0" x="327.0" y="80.5" fill="#ffffff" width="1" outline="#000000"/>
  </node>
  <node label="26S proteasome regulatory subunit N9" id="-2492">
    <att type="string" name="canonicalName" value="26S proteasome regulatory subunit N9"/>
    <att type="string" name="CELLDESIGNER_ALIAS" value="sa48"/>
    <att type="string" name="vizmap:vv23050Proteasome_xml NODE_SHAPE" value="OCTAGON"/>
    <att type="string" name="CELLDESIGNER_NODE_TYPE" value="PROTEIN"/>
    <att type="string" name="vizmap:vv23050Proteasome_xml_me NODE_SHAPE" value="OCTAGON"/>
    <att type="string" name="vizmap:vv23050Proteasome_xml_me NODE_FILL_COLOR" value="java.awt.Color[r=255,g=255,b=255]"/>
    <att type="string" name="vizmap:vv23050Proteasome_xml NODE_HEIGHT" value="15.0"/>
    <att type="string" name="CELLDESIGNER_SPECIES" value="K03039"/>
    <att type="string" name="vizmap:vv23050Proteasome_xml NODE_WIDTH" value="130.0"/>
    <att type="string" name="vizmap:vv23050Proteasome_xml NODE_FILL_COLOR" value="java.awt.Color[r=255,g=255,b=255]"/>
    <graphics type="OCTAGON" h="15.0" w="250.0" x="557.0" y="130.5" fill="#ffffff" width="1" outline="#000000"/>
  </node>
  <node label="26S proteasome regulatory subunit N6" id="-2491">
    <att type="string" name="canonicalName" value="26S proteasome regulatory subunit N6"/>
    <att type="string" name="CELLDESIGNER_ALIAS" value="sa49"/>
    <att type="string" name="vizmap:vv23050Proteasome_xml NODE_SHAPE" value="OCTAGON"/>
    <att type="string" name="CELLDESIGNER_NODE_TYPE" value="PROTEIN"/>
    <att type="string" name="vizmap:vv23050Proteasome_xml_me NODE_SHAPE" value="OCTAGON"/>
    <att type="string" name="vizmap:vv23050Proteasome_xml_me NODE_FILL_COLOR" value="java.awt.Color[r=255,g=255,b=255]"/>
    <att type="string" name="vizmap:vv23050Proteasome_xml NODE_HEIGHT" value="15.0"/>
    <att type="string" name="CELLDESIGNER_SPECIES" value="K03036"/>
    <att type="string" name="vizmap:vv23050Proteasome_xml NODE_WIDTH" value="130.0"/>
    <att type="string" name="vizmap:vv23050Proteasome_xml NODE_FILL_COLOR" value="java.awt.Color[r=255,g=255,b=255]"/>
    <graphics type="OCTAGON" h="15.0" w="250.0" x="846.0" y="90.5" fill="#ffffff" width="1" outline="#000000"/>
  </node>
  <node label="26S proteasome regulatory subunit N8" id="-2490">
    <att type="string" name="canonicalName" value="26S proteasome regulatory subunit N8"/>
    <att type="string" name="CELLDESIGNER_ALIAS" value="sa50"/>
    <att type="string" name="vizmap:vv23050Proteasome_xml NODE_SHAPE" value="OCTAGON"/>
    <att type="string" name="CELLDESIGNER_NODE_TYPE" value="PROTEIN"/>
    <att type="string" name="vizmap:vv23050Proteasome_xml_me NODE_SHAPE" value="OCTAGON"/>
    <att type="string" name="vizmap:vv23050Proteasome_xml_me NODE_FILL_COLOR" value="java.awt.Color[r=255,g=255,b=255]"/>
    <att type="string" name="vizmap:vv23050Proteasome_xml NODE_HEIGHT" value="15.0"/>
    <att type="string" name="CELLDESIGNER_SPECIES" value="K03038"/>
    <att type="string" name="vizmap:vv23050Proteasome_xml NODE_WIDTH" value="130.0"/>
    <att type="string" name="vizmap:vv23050Proteasome_xml NODE_FILL_COLOR" value="java.awt.Color[r=255,g=255,b=255]"/>
    <graphics type="OCTAGON" h="15.0" w="250.0" x="1089.0" y="104.5" fill="#ffffff" width="1" outline="#000000"/>
  </node>
  <node label="26S proteasome regulatory subunit N7" id="-2489">
    <att type="string" name="canonicalName" value="26S proteasome regulatory subunit N7"/>
    <att type="string" name="CELLDESIGNER_ALIAS" value="sa51"/>
    <att type="string" name="vizmap:vv23050Proteasome_xml NODE_SHAPE" value="OCTAGON"/>
    <att type="string" name="CELLDESIGNER_NODE_TYPE" value="PROTEIN"/>
    <att type="string" name="vizmap:vv23050Proteasome_xml_me NODE_SHAPE" value="OCTAGON"/>
    <att type="string" name="vizmap:vv23050Proteasome_xml_me NODE_FILL_COLOR" value="java.awt.Color[r=255,g=255,b=255]"/>
    <att type="string" name="vizmap:vv23050Proteasome_xml NODE_HEIGHT" value="15.0"/>
    <att type="string" name="CELLDESIGNER_SPECIES" value="K03037"/>
    <att type="string" name="vizmap:vv23050Proteasome_xml NODE_WIDTH" value="130.0"/>
    <att type="string" name="vizmap:vv23050Proteasome_xml NODE_FILL_COLOR" value="java.awt.Color[r=255,g=255,b=255]"/>
    <graphics type="OCTAGON" h="15.0" w="250.0" x="1013.0" y="40.5" fill="#ffffff" width="1" outline="#000000"/>
  </node>
  <node label="26S proteasome regulatory subunit N3" id="-2488">
    <att type="string" name="canonicalName" value="26S proteasome regulatory subunit N3"/>
    <att type="string" name="CELLDESIGNER_ALIAS" value="sa52"/>
    <att type="string" name="vizmap:vv23050Proteasome_xml NODE_SHAPE" value="OCTAGON"/>
    <att type="string" name="CELLDESIGNER_NODE_TYPE" value="PROTEIN"/>
    <att type="string" name="vizmap:vv23050Proteasome_xml_me NODE_SHAPE" value="OCTAGON"/>
    <att type="string" name="vizmap:vv23050Proteasome_xml_me NODE_FILL_COLOR" value="java.awt.Color[r=255,g=255,b=255]"/>
    <att type="string" name="vizmap:vv23050Proteasome_xml NODE_HEIGHT" value="15.0"/>
    <att type="string" name="CELLDESIGNER_SPECIES" value="K03033"/>
    <att type="string" name="vizmap:vv23050Proteasome_xml NODE_WIDTH" value="130.0"/>
    <att type="string" name="vizmap:vv23050Proteasome_xml NODE_FILL_COLOR" value="java.awt.Color[r=255,g=255,b=255]"/>
    <graphics type="OCTAGON" h="15.0" w="250.0" x="600.0" y="39.5" fill="#ffffff" width="1" outline="#000000"/>
  </node>
  <node label="26S proteasome regulatory subunit N5" id="-2487">
    <att type="string" name="canonicalName" value="26S proteasome regulatory subunit N5"/>
    <att type="string" name="CELLDESIGNER_ALIAS" value="sa53"/>
    <att type="string" name="vizmap:vv23050Proteasome_xml NODE_SHAPE" value="OCTAGON"/>
    <att type="string" name="CELLDESIGNER_NODE_TYPE" value="PROTEIN"/>
    <att type="string" name="vizmap:vv23050Proteasome_xml_me NODE_SHAPE" value="OCTAGON"/>
    <att type="string" name="vizmap:vv23050Proteasome_xml_me NODE_FILL_COLOR" value="java.awt.Color[r=255,g=255,b=255]"/>
    <att type="string" name="vizmap:vv23050Proteasome_xml NODE_HEIGHT" value="15.0"/>
    <att type="string" name="CELLDESIGNER_SPECIES" value="K03035"/>
    <att type="string" name="vizmap:vv23050Proteasome_xml NODE_WIDTH" value="130.0"/>
    <att type="string" name="vizmap:vv23050Proteasome_xml NODE_FILL_COLOR" value="java.awt.Color[r=255,g=255,b=255]"/>
    <graphics type="OCTAGON" h="15.0" w="250.0" x="175.0" y="51.5" fill="#ffffff" width="1" outline="#000000"/>
  </node>
  <node label="20S proteasome subunit alpha 3b" id="-2486">
    <att type="string" name="canonicalName" value="20S proteasome subunit alpha 3b"/>
    <att type="string" name="CELLDESIGNER_ALIAS" value="sa54"/>
    <att type="string" name="vizmap:vv23050Proteasome_xml NODE_SHAPE" value="OCTAGON"/>
    <att type="string" name="CELLDESIGNER_NODE_TYPE" value="PROTEIN"/>
    <att type="string" name="vizmap:vv23050Proteasome_xml_me NODE_SHAPE" value="OCTAGON"/>
    <att type="string" name="vizmap:vv23050Proteasome_xml_me NODE_FILL_COLOR" value="java.awt.Color[r=255,g=255,b=255]"/>
    <att type="string" name="vizmap:vv23050Proteasome_xml NODE_HEIGHT" value="15.0"/>
    <att type="string" name="CELLDESIGNER_SPECIES" value="K02728b"/>
    <att type="string" name="vizmap:vv23050Proteasome_xml NODE_WIDTH" value="130.0"/>
    <att type="string" name="vizmap:vv23050Proteasome_xml NODE_FILL_COLOR" value="java.awt.Color[r=255,g=255,b=255]"/>
    <graphics type="OCTAGON" h="15.0" w="250.0" x="545.0" y="431.5" fill="#ffffff" width="1" outline="#000000"/>
  </node>
  <node label="rGSVIVP00023345001" id="-2485">
    <att type="string" name="protein" value="GSVIVP00023345001"/>
    <att type="list" name="cytoscape.alias.list">
      <att type="string" name="cytoscape.alias.list" value="GSVIVP00023345001"/>
    </att>
    <att type="string" name="canonicalName" value="GSVIVP00023345001"/>
    <att type="string" name="CELLDESIGNER_ALIAS" value="sa55"/>
    <att type="string" name="vizmap:vv23050Proteasome_xml NODE_SHAPE" value="RECT"/>
    <att type="string" name="CELLDESIGNER_NODE_TYPE" value="RNA"/>
    <att type="string" name="vizmap:vv23050Proteasome_xml_me NODE_SHAPE" value="RECT"/>
    <att type="string" name="vizmap:vv23050Proteasome_xml_me NODE_FILL_COLOR" value="java.awt.Color[r=255,g=255,b=0]"/>
    <att type="string" name="vizmap:vv23050Proteasome_xml NODE_HEIGHT" value="15.0"/>
    <att type="string" name="condition" value="28LD"/>
    <att type="string" name="CELLDESIGNER_SPECIES" value="GSVIVP00023345001"/>
    <att type="string" name="vizmap:vv23050Proteasome_xml NODE_WIDTH" value="130.0"/>
    <att type="string" name="vizmap:vv23050Proteasome_xml NODE_FILL_COLOR" value="java.awt.Color[r=0,g=0,b=255]"/>
    <graphics type="RECTANGLE" h="15.0" w="150.0" x="195.5" y="718.2449951171875" fill="#ffff00" width="1" outline="#000000"/>
  </node>
  <node label="rGSVIVP00031120001" id="-2484">
    <att type="string" name="canonicalName" value="GSVIVP00031120001"/>
    <att type="string" name="CELLDESIGNER_ALIAS" value="sa56"/>
    <att type="string" name="vizmap:vv23050Proteasome_xml NODE_SHAPE" value="RECT"/>
    <att type="string" name="CELLDESIGNER_NODE_TYPE" value="RNA"/>
    <att type="string" name="vizmap:vv23050Proteasome_xml_me NODE_SHAPE" value="RECT"/>
    <att type="string" name="vizmap:vv23050Proteasome_xml_me NODE_FILL_COLOR" value="java.awt.Color[r=255,g=255,b=255]"/>
    <att type="string" name="vizmap:vv23050Proteasome_xml NODE_HEIGHT" value="15.0"/>
    <att type="string" name="CELLDESIGNER_SPECIES" value="GSVIVP00031120001"/>
    <att type="string" name="vizmap:vv23050Proteasome_xml NODE_WIDTH" value="130.0"/>
    <att type="string" name="vizmap:vv23050Proteasome_xml NODE_FILL_COLOR" value="java.awt.Color[r=255,g=255,b=255]"/>
    <graphics type="RECTANGLE" h="15.0" w="150.0" x="1171.5" y="722.2449951171875" fill="#ffffff" width="1" outline="#000000"/>
  </node>
  <node label="rGSVIVP00030187001" id="-2483">
    <att type="string" name="canonicalName" value="GSVIVP00030187001"/>
    <att type="string" name="CELLDESIGNER_ALIAS" value="sa57"/>
    <att type="string" name="vizmap:vv23050Proteasome_xml NODE_SHAPE" value="RECT"/>
    <att type="string" name="CELLDESIGNER_NODE_TYPE" value="RNA"/>
    <att type="string" name="vizmap:vv23050Proteasome_xml_me NODE_SHAPE" value="RECT"/>
    <att type="string" name="vizmap:vv23050Proteasome_xml_me NODE_FILL_COLOR" value="java.awt.Color[r=255,g=255,b=255]"/>
    <att type="string" name="vizmap:vv23050Proteasome_xml NODE_HEIGHT" value="15.0"/>
    <att type="string" name="CELLDESIGNER_SPECIES" value="GSVIVP00030187001"/>
    <att type="string" name="vizmap:vv23050Proteasome_xml NODE_WIDTH" value="130.0"/>
    <att type="string" name="vizmap:vv23050Proteasome_xml NODE_FILL_COLOR" value="java.awt.Color[r=255,g=255,b=255]"/>
    <graphics type="RECTANGLE" h="15.0" w="150.0" x="1171.5" y="707.2449951171875" fill="#ffffff" width="1" outline="#000000"/>
  </node>
  <node label="rGSVIVP00014589001" id="-2482">
    <att type="string" name="protein" value="GSVIVP00014589001"/>
    <att type="list" name="cytoscape.alias.list">
      <att type="string" name="cytoscape.alias.list" value="GSVIVP00014589001"/>
    </att>
    <att type="string" name="canonicalName" value="GSVIVP00014589001"/>
    <att type="string" name="CELLDESIGNER_ALIAS" value="sa58"/>
    <att type="string" name="vizmap:vv23050Proteasome_xml NODE_SHAPE" value="RECT"/>
    <att type="string" name="CELLDESIGNER_NODE_TYPE" value="RNA"/>
    <att type="string" name="vizmap:vv23050Proteasome_xml_me NODE_SHAPE" value="RECT"/>
    <att type="string" name="vizmap:vv23050Proteasome_xml_me NODE_FILL_COLOR" value="java.awt.Color[r=255,g=255,b=153]"/>
    <att type="string" name="vizmap:vv23050Proteasome_xml NODE_HEIGHT" value="15.0"/>
    <att type="string" name="condition" value="7LD"/>
    <att type="string" name="CELLDESIGNER_SPECIES" value="GSVIVP00014589001"/>
    <att type="string" name="vizmap:vv23050Proteasome_xml NODE_WIDTH" value="130.0"/>
    <att type="string" name="vizmap:vv23050Proteasome_xml NODE_FILL_COLOR" value="java.awt.Color[r=204,g=204,b=255]"/>
    <graphics type="RECTANGLE" h="15.0" w="150.0" x="219.5" y="777.2449951171875" fill="#ffffcc" width="1" outline="#000000"/>
  </node>
  <node label="rCF604948" id="-2481">
    <att type="string" name="canonicalName" value="CF604948"/>
    <att type="string" name="CELLDESIGNER_ALIAS" value="sa59"/>
    <att type="string" name="vizmap:vv23050Proteasome_xml NODE_SHAPE" value="RECT"/>
    <att type="string" name="CELLDESIGNER_NODE_TYPE" value="RNA"/>
    <att type="string" name="vizmap:vv23050Proteasome_xml_me NODE_SHAPE" value="RECT"/>
    <att type="string" name="vizmap:vv23050Proteasome_xml_me NODE_FILL_COLOR" value="java.awt.Color[r=255,g=255,b=255]"/>
    <att type="string" name="vizmap:vv23050Proteasome_xml NODE_HEIGHT" value="15.0"/>
    <att type="string" name="CELLDESIGNER_SPECIES" value="CF604948"/>
    <att type="string" name="vizmap:vv23050Proteasome_xml NODE_WIDTH" value="130.0"/>
    <att type="string" name="vizmap:vv23050Proteasome_xml NODE_FILL_COLOR" value="java.awt.Color[r=255,g=255,b=255]"/>
    <graphics type="RECTANGLE" h="15.0" w="150.0" x="219.5" y="762.2449951171875" fill="#ffffff" width="1" outline="#000000"/>
  </node>
  <node label="rCB349455" id="-2480">
    <att type="string" name="canonicalName" value="CB349455"/>
    <att type="string" name="CELLDESIGNER_ALIAS" value="sa60"/>
    <att type="string" name="vizmap:vv23050Proteasome_xml NODE_SHAPE" value="RECT"/>
    <att type="string" name="CELLDESIGNER_NODE_TYPE" value="RNA"/>
    <att type="string" name="vizmap:vv23050Proteasome_xml_me NODE_SHAPE" value="RECT"/>
    <att type="string" name="vizmap:vv23050Proteasome_xml_me NODE_FILL_COLOR" value="java.awt.Color[r=255,g=255,b=255]"/>
    <att type="string" name="vizmap:vv23050Proteasome_xml NODE_HEIGHT" value="15.0"/>
    <att type="string" name="CELLDESIGNER_SPECIES" value="CB349455"/>
    <att type="string" name="vizmap:vv23050Proteasome_xml NODE_WIDTH" value="130.0"/>
    <att type="string" name="vizmap:vv23050Proteasome_xml NODE_FILL_COLOR" value="java.awt.Color[r=255,g=255,b=255]"/>
    <graphics type="RECTANGLE" h="15.0" w="150.0" x="797.5" y="703.2449951171875" fill="#ffffff" width="1" outline="#000000"/>
  </node>
  <node label="rGSVIVP00033998001" id="-2479">
    <att type="string" name="canonicalName" value="GSVIVP00033998001"/>
    <att type="string" name="CELLDESIGNER_ALIAS" value="sa61"/>
    <att type="string" name="vizmap:vv23050Proteasome_xml NODE_SHAPE" value="RECT"/>
    <att type="string" name="CELLDESIGNER_NODE_TYPE" value="RNA"/>
    <att type="string" name="vizmap:vv23050Proteasome_xml_me NODE_SHAPE" value="RECT"/>
    <att type="string" name="vizmap:vv23050Proteasome_xml_me NODE_FILL_COLOR" value="java.awt.Color[r=255,g=255,b=255]"/>
    <att type="string" name="vizmap:vv23050Proteasome_xml NODE_HEIGHT" value="15.0"/>
    <att type="string" name="CELLDESIGNER_SPECIES" value="GSVIVP00033998001"/>
    <att type="string" name="vizmap:vv23050Proteasome_xml NODE_WIDTH" value="130.0"/>
    <att type="string" name="vizmap:vv23050Proteasome_xml NODE_FILL_COLOR" value="java.awt.Color[r=255,g=255,b=255]"/>
    <graphics type="RECTANGLE" h="15.0" w="150.0" x="718.5" y="780.2449951171875" fill="#ffffff" width="1" outline="#000000"/>
  </node>
  <node label="rGSVIVP00007080001" id="-2478">
    <att type="string" name="protein" value="GSVIVP00007080001"/>
    <att type="list" name="cytoscape.alias.list">
      <att type="string" name="cytoscape.alias.list" value="GSVIVP00007080001"/>
    </att>
    <att type="string" name="canonicalName" value="GSVIVP00007080001"/>
    <att type="string" name="CELLDESIGNER_ALIAS" value="sa62"/>
    <att type="string" name="vizmap:vv23050Proteasome_xml NODE_SHAPE" value="RECT"/>
    <att type="string" name="CELLDESIGNER_NODE_TYPE" value="RNA"/>
    <att type="string" name="vizmap:vv23050Proteasome_xml_me NODE_SHAPE" value="RECT"/>
    <att type="string" name="vizmap:vv23050Proteasome_xml_me NODE_FILL_COLOR" value="java.awt.Color[r=255,g=255,b=0]"/>
    <att type="string" name="vizmap:vv23050Proteasome_xml NODE_HEIGHT" value="15.0"/>
    <att type="string" name="condition" value="28LD"/>
    <att type="string" name="CELLDESIGNER_SPECIES" value="GSVIVP00007080001"/>
    <att type="string" name="vizmap:vv23050Proteasome_xml NODE_WIDTH" value="130.0"/>
    <att type="string" name="vizmap:vv23050Proteasome_xml NODE_FILL_COLOR" value="java.awt.Color[r=0,g=0,b=255]"/>
    <graphics type="RECTANGLE" h="15.0" w="150.0" x="1168.5" y="820.2449951171875" fill="#ffff00" width="1" outline="#000000"/>
  </node>
  <node label="rGSVIVP00036109001" id="-2477">
    <att type="string" name="canonicalName" value="GSVIVP00036109001"/>
    <att type="string" name="CELLDESIGNER_ALIAS" value="sa63"/>
    <att type="string" name="vizmap:vv23050Proteasome_xml NODE_SHAPE" value="RECT"/>
    <att type="string" name="CELLDESIGNER_NODE_TYPE" value="RNA"/>
    <att type="string" name="vizmap:vv23050Proteasome_xml_me NODE_SHAPE" value="RECT"/>
    <att type="string" name="vizmap:vv23050Proteasome_xml_me NODE_FILL_COLOR" value="java.awt.Color[r=255,g=255,b=255]"/>
    <att type="string" name="vizmap:vv23050Proteasome_xml NODE_HEIGHT" value="15.0"/>
    <att type="string" name="CELLDESIGNER_SPECIES" value="GSVIVP00036109001"/>
    <att type="string" name="vizmap:vv23050Proteasome_xml NODE_WIDTH" value="130.0"/>
    <att type="string" name="vizmap:vv23050Proteasome_xml NODE_FILL_COLOR" value="java.awt.Color[r=255,g=255,b=255]"/>
    <graphics type="RECTANGLE" h="15.0" w="150.0" x="878.5" y="865.2449951171875" fill="#ffffff" width="1" outline="#000000"/>
  </node>
  <node label="rCF214191" id="-2476">
    <att type="string" name="canonicalName" value="CF214191"/>
    <att type="string" name="CELLDESIGNER_ALIAS" value="sa64"/>
    <att type="string" name="vizmap:vv23050Proteasome_xml NODE_SHAPE" value="RECT"/>
    <att type="string" name="CELLDESIGNER_NODE_TYPE" value="RNA"/>
    <att type="string" name="vizmap:vv23050Proteasome_xml_me NODE_SHAPE" value="RECT"/>
    <att type="string" name="vizmap:vv23050Proteasome_xml_me NODE_FILL_COLOR" value="java.awt.Color[r=255,g=255,b=255]"/>
    <att type="string" name="vizmap:vv23050Proteasome_xml NODE_HEIGHT" value="15.0"/>
    <att type="string" name="CELLDESIGNER_SPECIES" value="CF214191"/>
    <att type="string" name="vizmap:vv23050Proteasome_xml NODE_WIDTH" value="130.0"/>
    <att type="string" name="vizmap:vv23050Proteasome_xml NODE_FILL_COLOR" value="java.awt.Color[r=255,g=255,b=255]"/>
    <graphics type="RECTANGLE" h="15.0" w="150.0" x="878.5" y="850.2449951171875" fill="#ffffff" width="1" outline="#000000"/>
  </node>
  <node label="rGSVIVP00036755001" id="-2475">
    <att type="string" name="canonicalName" value="GSVIVP00036755001"/>
    <att type="string" name="CELLDESIGNER_ALIAS" value="sa65"/>
    <att type="string" name="vizmap:vv23050Proteasome_xml NODE_SHAPE" value="RECT"/>
    <att type="string" name="CELLDESIGNER_NODE_TYPE" value="RNA"/>
    <att type="string" name="vizmap:vv23050Proteasome_xml_me NODE_SHAPE" value="RECT"/>
    <att type="string" name="vizmap:vv23050Proteasome_xml_me NODE_FILL_COLOR" value="java.awt.Color[r=255,g=255,b=255]"/>
    <att type="string" name="vizmap:vv23050Proteasome_xml NODE_HEIGHT" value="15.0"/>
    <att type="string" name="CELLDESIGNER_SPECIES" value="GSVIVP00036755001"/>
    <att type="string" name="vizmap:vv23050Proteasome_xml NODE_WIDTH" value="130.0"/>
    <att type="string" name="vizmap:vv23050Proteasome_xml NODE_FILL_COLOR" value="java.awt.Color[r=255,g=255,b=255]"/>
    <graphics type="RECTANGLE" h="15.0" w="150.0" x="878.5" y="835.2449951171875" fill="#ffffff" width="1" outline="#000000"/>
  </node>
  <node label="rGSVIVP00034058001" id="-2474">
    <att type="string" name="canonicalName" value="GSVIVP00034058001"/>
    <att type="string" name="CELLDESIGNER_ALIAS" value="sa66"/>
    <att type="string" name="vizmap:vv23050Proteasome_xml NODE_SHAPE" value="RECT"/>
    <att type="string" name="CELLDESIGNER_NODE_TYPE" value="RNA"/>
    <att type="string" name="vizmap:vv23050Proteasome_xml_me NODE_SHAPE" value="RECT"/>
    <att type="string" name="vizmap:vv23050Proteasome_xml_me NODE_FILL_COLOR" value="java.awt.Color[r=255,g=255,b=255]"/>
    <att type="string" name="vizmap:vv23050Proteasome_xml NODE_HEIGHT" value="15.0"/>
    <att type="string" name="CELLDESIGNER_SPECIES" value="GSVIVP00034058001"/>
    <att type="string" name="vizmap:vv23050Proteasome_xml NODE_WIDTH" value="130.0"/>
    <att type="string" name="vizmap:vv23050Proteasome_xml NODE_FILL_COLOR" value="java.awt.Color[r=255,g=255,b=255]"/>
    <graphics type="RECTANGLE" h="15.0" w="150.0" x="797.5" y="718.2449951171875" fill="#ffffff" width="1" outline="#000000"/>
  </node>
  <node label="rGSVIVP00006966001" id="-2473">
    <att type="string" name="canonicalName" value="GSVIVP00006966001"/>
    <att type="string" name="CELLDESIGNER_ALIAS" value="sa68"/>
    <att type="string" name="vizmap:vv23050Proteasome_xml NODE_SHAPE" value="RECT"/>
    <att type="string" name="CELLDESIGNER_NODE_TYPE" value="RNA"/>
    <att type="string" name="vizmap:vv23050Proteasome_xml_me NODE_SHAPE" value="RECT"/>
    <att type="string" name="vizmap:vv23050Proteasome_xml_me NODE_FILL_COLOR" value="java.awt.Color[r=255,g=255,b=255]"/>
    <att type="string" name="vizmap:vv23050Proteasome_xml NODE_HEIGHT" value="15.0"/>
    <att type="string" name="CELLDESIGNER_SPECIES" value="GSVIVP00006966001"/>
    <att type="string" name="vizmap:vv23050Proteasome_xml NODE_WIDTH" value="130.0"/>
    <att type="string" name="vizmap:vv23050Proteasome_xml NODE_FILL_COLOR" value="java.awt.Color[r=255,g=255,b=255]"/>
    <graphics type="RECTANGLE" h="15.0" w="150.0" x="192.5" y="664.2449951171875" fill="#ffffff" width="1" outline="#000000"/>
  </node>
  <node label="rGSVIVP00026350001" id="-2472">
    <att type="string" name="canonicalName" value="GSVIVP00026350001"/>
    <att type="string" name="CELLDESIGNER_ALIAS" value="sa70"/>
    <att type="string" name="vizmap:vv23050Proteasome_xml NODE_SHAPE" value="RECT"/>
    <att type="string" name="CELLDESIGNER_NODE_TYPE" value="RNA"/>
    <att type="string" name="vizmap:vv23050Proteasome_xml_me NODE_SHAPE" value="RECT"/>
    <att type="string" name="vizmap:vv23050Proteasome_xml_me NODE_FILL_COLOR" value="java.awt.Color[r=255,g=255,b=255]"/>
    <att type="string" name="vizmap:vv23050Proteasome_xml NODE_HEIGHT" value="15.0"/>
    <att type="string" name="CELLDESIGNER_SPECIES" value="GSVIVP00026350001"/>
    <att type="string" name="vizmap:vv23050Proteasome_xml NODE_WIDTH" value="130.0"/>
    <att type="string" name="vizmap:vv23050Proteasome_xml NODE_FILL_COLOR" value="java.awt.Color[r=255,g=255,b=255]"/>
    <graphics type="RECTANGLE" h="15.0" w="150.0" x="192.5" y="649.2449951171875" fill="#ffffff" width="1" outline="#000000"/>
  </node>
  <node label="rGSVIVP00032367001" id="-2471">
    <att type="string" name="canonicalName" value="GSVIVP00032367001"/>
    <att type="string" name="CELLDESIGNER_ALIAS" value="sa84"/>
    <att type="string" name="vizmap:vv23050Proteasome_xml NODE_SHAPE" value="RECT"/>
    <att type="string" name="CELLDESIGNER_NODE_TYPE" value="RNA"/>
    <att type="string" name="vizmap:vv23050Proteasome_xml_me NODE_SHAPE" value="RECT"/>
    <att type="string" name="vizmap:vv23050Proteasome_xml_me NODE_FILL_COLOR" value="java.awt.Color[r=255,g=255,b=255]"/>
    <att type="string" name="vizmap:vv23050Proteasome_xml NODE_HEIGHT" value="15.0"/>
    <att type="string" name="CELLDESIGNER_SPECIES" value="GSVIVP00032367001"/>
    <att type="string" name="vizmap:vv23050Proteasome_xml NODE_WIDTH" value="130.0"/>
    <att type="string" name="vizmap:vv23050Proteasome_xml NODE_FILL_COLOR" value="java.awt.Color[r=255,g=255,b=255]"/>
    <graphics type="RECTANGLE" h="15.0" w="150.0" x="812.5" y="581.2449951171875" fill="#ffffff" width="1" outline="#000000"/>
  </node>
  <node label="rGSVIVP00017020001" id="-2470">
    <att type="string" name="protein" value="GSVIVP00017020001"/>
    <att type="list" name="cytoscape.alias.list">
      <att type="string" name="cytoscape.alias.list" value="GSVIVP00017020001"/>
    </att>
    <att type="string" name="canonicalName" value="GSVIVP00017020001"/>
    <att type="string" name="CELLDESIGNER_ALIAS" value="sa86"/>
    <att type="string" name="vizmap:vv23050Proteasome_xml NODE_SHAPE" value="RECT"/>
    <att type="string" name="CELLDESIGNER_NODE_TYPE" value="RNA"/>
    <att type="string" name="vizmap:vv23050Proteasome_xml_me NODE_SHAPE" value="RECT"/>
    <att type="string" name="vizmap:vv23050Proteasome_xml_me NODE_FILL_COLOR" value="java.awt.Color[r=255,g=51,b=255]"/>
    <att type="string" name="vizmap:vv23050Proteasome_xml NODE_HEIGHT" value="15.0"/>
    <att type="string" name="condition" value="28SD"/>
    <att type="string" name="CELLDESIGNER_SPECIES" value="GSVIVP00017020001"/>
    <att type="string" name="vizmap:vv23050Proteasome_xml NODE_WIDTH" value="130.0"/>
    <att type="string" name="vizmap:vv23050Proteasome_xml NODE_FILL_COLOR" value="java.awt.Color[r=255,g=51,b=51]"/>
    <graphics type="RECTANGLE" h="15.0" w="150.0" x="812.5" y="566.2449951171875" fill="#ff33ff" width="1" outline="#000000"/>
  </node>
  <node label="rGSVIVP00035048001" id="-2469">
    <att type="string" name="canonicalName" value="GSVIVP00035048001"/>
    <att type="string" name="CELLDESIGNER_ALIAS" value="sa88"/>
    <att type="string" name="vizmap:vv23050Proteasome_xml NODE_SHAPE" value="RECT"/>
    <att type="string" name="CELLDESIGNER_NODE_TYPE" value="RNA"/>
    <att type="string" name="vizmap:vv23050Proteasome_xml_me NODE_SHAPE" value="RECT"/>
    <att type="string" name="vizmap:vv23050Proteasome_xml_me NODE_FILL_COLOR" value="java.awt.Color[r=255,g=255,b=255]"/>
    <att type="string" name="vizmap:vv23050Proteasome_xml NODE_HEIGHT" value="15.0"/>
    <att type="string" name="CELLDESIGNER_SPECIES" value="GSVIVP00035048001"/>
    <att type="string" name="vizmap:vv23050Proteasome_xml NODE_WIDTH" value="130.0"/>
    <att type="string" name="vizmap:vv23050Proteasome_xml NODE_FILL_COLOR" value="java.awt.Color[r=255,g=255,b=255]"/>
    <graphics type="RECTANGLE" h="15.0" w="150.0" x="543.5" y="664.2449951171875" fill="#ffffff" width="1" outline="#000000"/>
  </node>
  <node label="rGSVIVP00024499001" id="-2468">
    <att type="string" name="canonicalName" value="GSVIVP00024499001"/>
    <att type="string" name="CELLDESIGNER_ALIAS" value="sa90"/>
    <att type="string" name="vizmap:vv23050Proteasome_xml NODE_SHAPE" value="RECT"/>
    <att type="string" name="CELLDESIGNER_NODE_TYPE" value="RNA"/>
    <att type="string" name="vizmap:vv23050Proteasome_xml_me NODE_SHAPE" value="RECT"/>
    <att type="string" name="vizmap:vv23050Proteasome_xml_me NODE_FILL_COLOR" value="java.awt.Color[r=255,g=255,b=255]"/>
    <att type="string" name="vizmap:vv23050Proteasome_xml NODE_HEIGHT" value="15.0"/>
    <att type="string" name="CELLDESIGNER_SPECIES" value="GSVIVP00024499001"/>
    <att type="string" name="vizmap:vv23050Proteasome_xml NODE_WIDTH" value="130.0"/>
    <att type="string" name="vizmap:vv23050Proteasome_xml NODE_FILL_COLOR" value="java.awt.Color[r=255,g=255,b=255]"/>
    <graphics type="RECTANGLE" h="15.0" w="150.0" x="193.5" y="590.2449951171875" fill="#ffffff" width="1" outline="#000000"/>
  </node>
  <node label="rGSVIVP00015420001" id="-2467">
    <att type="string" name="protein" value="GSVIVP00015420001"/>
    <att type="list" name="cytoscape.alias.list">
      <att type="string" name="cytoscape.alias.list" value="GSVIVP00015420001"/>
    </att>
    <att type="string" name="canonicalName" value="GSVIVP00015420001"/>
    <att type="string" name="CELLDESIGNER_ALIAS" value="sa92"/>
    <att type="string" name="vizmap:vv23050Proteasome_xml NODE_SHAPE" value="RECT"/>
    <att type="string" name="CELLDESIGNER_NODE_TYPE" value="RNA"/>
    <att type="string" name="vizmap:vv23050Proteasome_xml_me NODE_SHAPE" value="RECT"/>
    <att type="string" name="vizmap:vv23050Proteasome_xml_me NODE_FILL_COLOR" value="java.awt.Color[r=255,g=255,b=0]"/>
    <att type="string" name="vizmap:vv23050Proteasome_xml NODE_HEIGHT" value="15.0"/>
    <att type="string" name="condition" value="28LD"/>
    <att type="string" name="CELLDESIGNER_SPECIES" value="GSVIVP00015420001"/>
    <att type="string" name="vizmap:vv23050Proteasome_xml NODE_WIDTH" value="130.0"/>
    <att type="string" name="vizmap:vv23050Proteasome_xml NODE_FILL_COLOR" value="java.awt.Color[r=0,g=0,b=255]"/>
    <graphics type="RECTANGLE" h="15.0" w="150.0" x="1167.5" y="660.2449951171875" fill="#ffff00" width="1" outline="#000000"/>
  </node>
  <node label="rGSVIVP00023752001" id="-2466">
    <att type="string" name="protein" value="GSVIVP00023752001"/>
    <att type="list" name="cytoscape.alias.list">
      <att type="string" name="cytoscape.alias.list" value="GSVIVP00023752001"/>
    </att>
    <att type="string" name="canonicalName" value="GSVIVP00023752001"/>
    <att type="string" name="CELLDESIGNER_ALIAS" value="sa94"/>
    <att type="string" name="vizmap:vv23050Proteasome_xml NODE_SHAPE" value="RECT"/>
    <att type="string" name="CELLDESIGNER_NODE_TYPE" value="RNA"/>
    <att type="string" name="vizmap:vv23050Proteasome_xml_me NODE_SHAPE" value="RECT"/>
    <att type="string" name="vizmap:vv23050Proteasome_xml_me NODE_FILL_COLOR" value="java.awt.Color[r=255,g=255,b=0]"/>
    <att type="string" name="vizmap:vv23050Proteasome_xml NODE_HEIGHT" value="15.0"/>
    <att type="string" name="condition" value="28LD"/>
    <att type="string" name="CELLDESIGNER_SPECIES" value="GSVIVP00023752001"/>
    <att type="string" name="vizmap:vv23050Proteasome_xml NODE_WIDTH" value="130.0"/>
    <att type="string" name="vizmap:vv23050Proteasome_xml NODE_FILL_COLOR" value="java.awt.Color[r=0,g=0,b=255]"/>
    <graphics type="RECTANGLE" h="15.0" w="150.0" x="784.5" y="666.2449951171875" fill="#ffff00" width="1" outline="#000000"/>
  </node>
  <node label="rGSVIVP00006696001" id="-2465">
    <att type="string" name="canonicalName" value="GSVIVP00006696001"/>
    <att type="string" name="CELLDESIGNER_ALIAS" value="sa96"/>
    <att type="string" name="vizmap:vv23050Proteasome_xml NODE_SHAPE" value="RECT"/>
    <att type="string" name="CELLDESIGNER_NODE_TYPE" value="RNA"/>
    <att type="string" name="vizmap:vv23050Proteasome_xml_me NODE_SHAPE" value="RECT"/>
    <att type="string" name="vizmap:vv23050Proteasome_xml_me NODE_FILL_COLOR" value="java.awt.Color[r=255,g=255,b=255]"/>
    <att type="string" name="vizmap:vv23050Proteasome_xml NODE_HEIGHT" value="15.0"/>
    <att type="string" name="CELLDESIGNER_SPECIES" value="GSVIVP00006696001"/>
    <att type="string" name="vizmap:vv23050Proteasome_xml NODE_WIDTH" value="130.0"/>
    <att type="string" name="vizmap:vv23050Proteasome_xml NODE_FILL_COLOR" value="java.awt.Color[r=255,g=255,b=255]"/>
    <graphics type="RECTANGLE" h="15.0" w="150.0" x="323.5" y="64.2449951171875" fill="#ffffff" width="1" outline="#000000"/>
  </node>
  <node label="rGSVIVP00014791001" id="-2464">
    <att type="string" name="canonicalName" value="GSVIVP00014791001"/>
    <att type="string" name="CELLDESIGNER_ALIAS" value="sa98"/>
    <att type="string" name="vizmap:vv23050Proteasome_xml NODE_SHAPE" value="RECT"/>
    <att type="string" name="CELLDESIGNER_NODE_TYPE" value="RNA"/>
    <att type="string" name="vizmap:vv23050Proteasome_xml_me NODE_SHAPE" value="RECT"/>
    <att type="string" name="vizmap:vv23050Proteasome_xml_me NODE_FILL_COLOR" value="java.awt.Color[r=255,g=255,b=255]"/>
    <att type="string" name="vizmap:vv23050Proteasome_xml NODE_HEIGHT" value="15.0"/>
    <att type="string" name="CELLDESIGNER_SPECIES" value="GSVIVP00014791001"/>
    <att type="string" name="vizmap:vv23050Proteasome_xml NODE_WIDTH" value="130.0"/>
    <att type="string" name="vizmap:vv23050Proteasome_xml NODE_FILL_COLOR" value="java.awt.Color[r=255,g=255,b=255]"/>
    <graphics type="RECTANGLE" h="15.0" w="150.0" x="190.5" y="87.2449951171875" fill="#ffffff" width="1" outline="#000000"/>
  </node>
  <node label="rGSVIVP00036762001" id="-2463">
    <att type="string" name="canonicalName" value="GSVIVP00036762001"/>
    <att type="string" name="CELLDESIGNER_ALIAS" value="sa100"/>
    <att type="string" name="vizmap:vv23050Proteasome_xml NODE_SHAPE" value="RECT"/>
    <att type="string" name="CELLDESIGNER_NODE_TYPE" value="RNA"/>
    <att type="string" name="vizmap:vv23050Proteasome_xml_me NODE_SHAPE" value="RECT"/>
    <att type="string" name="vizmap:vv23050Proteasome_xml_me NODE_FILL_COLOR" value="java.awt.Color[r=255,g=255,b=255]"/>
    <att type="string" name="vizmap:vv23050Proteasome_xml NODE_HEIGHT" value="15.0"/>
    <att type="string" name="CELLDESIGNER_SPECIES" value="GSVIVP00036762001"/>
    <att type="string" name="vizmap:vv23050Proteasome_xml NODE_WIDTH" value="130.0"/>
    <att type="string" name="vizmap:vv23050Proteasome_xml NODE_FILL_COLOR" value="java.awt.Color[r=255,g=255,b=255]"/>
    <graphics type="RECTANGLE" h="15.0" w="150.0" x="570.5" y="195.2449951171875" fill="#ffffff" width="1" outline="#000000"/>
  </node>
  <node label="rGSVIVP00018639001" id="-2462">
    <att type="string" name="canonicalName" value="GSVIVP00018639001"/>
    <att type="string" name="CELLDESIGNER_ALIAS" value="sa102"/>
    <att type="string" name="vizmap:vv23050Proteasome_xml NODE_SHAPE" value="RECT"/>
    <att type="string" name="CELLDESIGNER_NODE_TYPE" value="RNA"/>
    <att type="string" name="vizmap:vv23050Proteasome_xml_me NODE_SHAPE" value="RECT"/>
    <att type="string" name="vizmap:vv23050Proteasome_xml_me NODE_FILL_COLOR" value="java.awt.Color[r=255,g=255,b=255]"/>
    <att type="string" name="vizmap:vv23050Proteasome_xml NODE_HEIGHT" value="15.0"/>
    <att type="string" name="CELLDESIGNER_SPECIES" value="GSVIVP00018639001"/>
    <att type="string" name="vizmap:vv23050Proteasome_xml NODE_WIDTH" value="130.0"/>
    <att type="string" name="vizmap:vv23050Proteasome_xml NODE_FILL_COLOR" value="java.awt.Color[r=255,g=255,b=255]"/>
    <graphics type="RECTANGLE" h="15.0" w="150.0" x="182.5" y="162.2449951171875" fill="#ffffff" width="1" outline="#000000"/>
  </node>
  <node label="rGSVIVP00018640001" id="-2461">
    <att type="string" name="canonicalName" value="GSVIVP00018640001"/>
    <att type="string" name="CELLDESIGNER_ALIAS" value="sa104"/>
    <att type="string" name="vizmap:vv23050Proteasome_xml NODE_SHAPE" value="RECT"/>
    <att type="string" name="CELLDESIGNER_NODE_TYPE" value="RNA"/>
    <att type="string" name="vizmap:vv23050Proteasome_xml_me NODE_SHAPE" value="RECT"/>
    <att type="string" name="vizmap:vv23050Proteasome_xml_me NODE_FILL_COLOR" value="java.awt.Color[r=255,g=255,b=255]"/>
    <att type="string" name="vizmap:vv23050Proteasome_xml NODE_HEIGHT" value="15.0"/>
    <att type="string" name="CELLDESIGNER_SPECIES" value="GSVIVP00018640001"/>
    <att type="string" name="vizmap:vv23050Proteasome_xml NODE_WIDTH" value="130.0"/>
    <att type="string" name="vizmap:vv23050Proteasome_xml NODE_FILL_COLOR" value="java.awt.Color[r=255,g=255,b=255]"/>
    <graphics type="RECTANGLE" h="15.0" w="150.0" x="182.5" y="147.2449951171875" fill="#ffffff" width="1" outline="#000000"/>
  </node>
  <node label="rGSVIVP00030725001" id="-2460">
    <att type="string" name="canonicalName" value="GSVIVP00030725001"/>
    <att type="string" name="CELLDESIGNER_ALIAS" value="sa106"/>
    <att type="string" name="vizmap:vv23050Proteasome_xml NODE_SHAPE" value="RECT"/>
    <att type="string" name="CELLDESIGNER_NODE_TYPE" value="RNA"/>
    <att type="string" name="vizmap:vv23050Proteasome_xml_me NODE_SHAPE" value="RECT"/>
    <att type="string" name="vizmap:vv23050Proteasome_xml_me NODE_FILL_COLOR" value="java.awt.Color[r=255,g=255,b=255]"/>
    <att type="string" name="vizmap:vv23050Proteasome_xml NODE_HEIGHT" value="15.0"/>
    <att type="string" name="CELLDESIGNER_SPECIES" value="GSVIVP00030725001"/>
    <att type="string" name="vizmap:vv23050Proteasome_xml NODE_WIDTH" value="130.0"/>
    <att type="string" name="vizmap:vv23050Proteasome_xml NODE_FILL_COLOR" value="java.awt.Color[r=255,g=255,b=255]"/>
    <graphics type="RECTANGLE" h="15.0" w="150.0" x="1162.5" y="590.2449951171875" fill="#ffffff" width="1" outline="#000000"/>
  </node>
  <node label="rGSVIVP00036153001" id="-2459">
    <att type="string" name="canonicalName" value="GSVIVP00036153001"/>
    <att type="string" name="CELLDESIGNER_ALIAS" value="sa108"/>
    <att type="string" name="vizmap:vv23050Proteasome_xml NODE_SHAPE" value="RECT"/>
    <att type="string" name="CELLDESIGNER_NODE_TYPE" value="RNA"/>
    <att type="string" name="vizmap:vv23050Proteasome_xml_me NODE_SHAPE" value="RECT"/>
    <att type="string" name="vizmap:vv23050Proteasome_xml_me NODE_FILL_COLOR" value="java.awt.Color[r=255,g=255,b=255]"/>
    <att type="string" name="vizmap:vv23050Proteasome_xml NODE_HEIGHT" value="15.0"/>
    <att type="string" name="CELLDESIGNER_SPECIES" value="GSVIVP00036153001"/>
    <att type="string" name="vizmap:vv23050Proteasome_xml NODE_WIDTH" value="130.0"/>
    <att type="string" name="vizmap:vv23050Proteasome_xml NODE_FILL_COLOR" value="java.awt.Color[r=255,g=255,b=255]"/>
    <graphics type="RECTANGLE" h="15.0" w="150.0" x="1223.5" y="123.2449951171875" fill="#ffffff" width="1" outline="#000000"/>
  </node>
  <node label="rGSVIVP00021409001" id="-2458">
    <att type="string" name="canonicalName" value="GSVIVP00021409001"/>
    <att type="string" name="CELLDESIGNER_ALIAS" value="sa110"/>
    <att type="string" name="vizmap:vv23050Proteasome_xml NODE_SHAPE" value="RECT"/>
    <att type="string" name="CELLDESIGNER_NODE_TYPE" value="RNA"/>
    <att type="string" name="vizmap:vv23050Proteasome_xml_me NODE_SHAPE" value="RECT"/>
    <att type="string" name="vizmap:vv23050Proteasome_xml_me NODE_FILL_COLOR" value="java.awt.Color[r=255,g=255,b=255]"/>
    <att type="string" name="vizmap:vv23050Proteasome_xml NODE_HEIGHT" value="15.0"/>
    <att type="string" name="CELLDESIGNER_SPECIES" value="GSVIVP00021409001"/>
    <att type="string" name="vizmap:vv23050Proteasome_xml NODE_WIDTH" value="130.0"/>
    <att type="string" name="vizmap:vv23050Proteasome_xml NODE_FILL_COLOR" value="java.awt.Color[r=255,g=255,b=255]"/>
    <graphics type="RECTANGLE" h="15.0" w="150.0" x="1327.5" y="416.2449951171875" fill="#ffffff" width="1" outline="#000000"/>
  </node>
  <node label="rGSVIVP00033456001" id="-2457">
    <att type="string" name="canonicalName" value="GSVIVP00033456001"/>
    <att type="string" name="CELLDESIGNER_ALIAS" value="sa112"/>
    <att type="string" name="vizmap:vv23050Proteasome_xml NODE_SHAPE" value="RECT"/>
    <att type="string" name="CELLDESIGNER_NODE_TYPE" value="RNA"/>
    <att type="string" name="vizmap:vv23050Proteasome_xml_me NODE_SHAPE" value="RECT"/>
    <att type="string" name="vizmap:vv23050Proteasome_xml_me NODE_FILL_COLOR" value="java.awt.Color[r=255,g=255,b=255]"/>
    <att type="string" name="vizmap:vv23050Proteasome_xml NODE_HEIGHT" value="15.0"/>
    <att type="string" name="CELLDESIGNER_SPECIES" value="GSVIVP00033456001"/>
    <att type="string" name="vizmap:vv23050Proteasome_xml NODE_WIDTH" value="130.0"/>
    <att type="string" name="vizmap:vv23050Proteasome_xml NODE_FILL_COLOR" value="java.awt.Color[r=255,g=255,b=255]"/>
    <graphics type="RECTANGLE" h="15.0" w="150.0" x="1327.5" y="401.2449951171875" fill="#ffffff" width="1" outline="#000000"/>
  </node>
  <node label="rGSVIVP00033457001" id="-2456">
    <att type="string" name="canonicalName" value="GSVIVP00033457001"/>
    <att type="string" name="CELLDESIGNER_ALIAS" value="sa114"/>
    <att type="string" name="vizmap:vv23050Proteasome_xml NODE_SHAPE" value="RECT"/>
    <att type="string" name="CELLDESIGNER_NODE_TYPE" value="RNA"/>
    <att type="string" name="vizmap:vv23050Proteasome_xml_me NODE_SHAPE" value="RECT"/>
    <att type="string" name="vizmap:vv23050Proteasome_xml_me NODE_FILL_COLOR" value="java.awt.Color[r=255,g=255,b=255]"/>
    <att type="string" name="vizmap:vv23050Proteasome_xml NODE_HEIGHT" value="15.0"/>
    <att type="string" name="CELLDESIGNER_SPECIES" value="GSVIVP00033457001"/>
    <att type="string" name="vizmap:vv23050Proteasome_xml NODE_WIDTH" value="130.0"/>
    <att type="string" name="vizmap:vv23050Proteasome_xml NODE_FILL_COLOR" value="java.awt.Color[r=255,g=255,b=255]"/>
    <graphics type="RECTANGLE" h="15.0" w="150.0" x="1327.5" y="386.2449951171875" fill="#ffffff" width="1" outline="#000000"/>
  </node>
  <node label="rGSVIVP00017223001" id="-2455">
    <att type="string" name="canonicalName" value="GSVIVP00017223001"/>
    <att type="string" name="CELLDESIGNER_ALIAS" value="sa116"/>
    <att type="string" name="vizmap:vv23050Proteasome_xml NODE_SHAPE" value="RECT"/>
    <att type="string" name="CELLDESIGNER_NODE_TYPE" value="RNA"/>
    <att type="string" name="vizmap:vv23050Proteasome_xml_me NODE_SHAPE" value="RECT"/>
    <att type="string" name="vizmap:vv23050Proteasome_xml_me NODE_FILL_COLOR" value="java.awt.Color[r=255,g=255,b=255]"/>
    <att type="string" name="vizmap:vv23050Proteasome_xml NODE_HEIGHT" value="15.0"/>
    <att type="string" name="CELLDESIGNER_SPECIES" value="GSVIVP00017223001"/>
    <att type="string" name="vizmap:vv23050Proteasome_xml NODE_WIDTH" value="130.0"/>
    <att type="string" name="vizmap:vv23050Proteasome_xml NODE_FILL_COLOR" value="java.awt.Color[r=255,g=255,b=255]"/>
    <graphics type="RECTANGLE" h="15.0" w="150.0" x="1318.5" y="353.2449951171875" fill="#ffffff" width="1" outline="#000000"/>
  </node>
  <node label="rGSVIVP00034542001" id="-2454">
    <att type="string" name="canonicalName" value="GSVIVP00034542001"/>
    <att type="string" name="CELLDESIGNER_ALIAS" value="sa118"/>
    <att type="string" name="vizmap:vv23050Proteasome_xml NODE_SHAPE" value="RECT"/>
    <att type="string" name="CELLDESIGNER_NODE_TYPE" value="RNA"/>
    <att type="string" name="vizmap:vv23050Proteasome_xml_me NODE_SHAPE" value="RECT"/>
    <att type="string" name="vizmap:vv23050Proteasome_xml_me NODE_FILL_COLOR" value="java.awt.Color[r=255,g=255,b=255]"/>
    <att type="string" name="vizmap:vv23050Proteasome_xml NODE_HEIGHT" value="15.0"/>
    <att type="string" name="CELLDESIGNER_SPECIES" value="GSVIVP00034542001"/>
    <att type="string" name="vizmap:vv23050Proteasome_xml NODE_WIDTH" value="130.0"/>
    <att type="string" name="vizmap:vv23050Proteasome_xml NODE_FILL_COLOR" value="java.awt.Color[r=255,g=255,b=255]"/>
    <graphics type="RECTANGLE" h="15.0" w="150.0" x="223.5" y="287.2449951171875" fill="#ffffff" width="1" outline="#000000"/>
  </node>
  <node label="rGSVIVP00032563001" id="-2453">
    <att type="string" name="canonicalName" value="GSVIVP00032563001"/>
    <att type="string" name="CELLDESIGNER_ALIAS" value="sa120"/>
    <att type="string" name="vizmap:vv23050Proteasome_xml NODE_SHAPE" value="RECT"/>
    <att type="string" name="CELLDESIGNER_NODE_TYPE" value="RNA"/>
    <att type="string" name="vizmap:vv23050Proteasome_xml_me NODE_SHAPE" value="RECT"/>
    <att type="string" name="vizmap:vv23050Proteasome_xml_me NODE_FILL_COLOR" value="java.awt.Color[r=255,g=255,b=255]"/>
    <att type="string" name="vizmap:vv23050Proteasome_xml NODE_HEIGHT" value="15.0"/>
    <att type="string" name="CELLDESIGNER_SPECIES" value="GSVIVP00032563001"/>
    <att type="string" name="vizmap:vv23050Proteasome_xml NODE_WIDTH" value="130.0"/>
    <att type="string" name="vizmap:vv23050Proteasome_xml NODE_FILL_COLOR" value="java.awt.Color[r=255,g=255,b=255]"/>
    <graphics type="RECTANGLE" h="15.0" w="150.0" x="223.5" y="272.2449951171875" fill="#ffffff" width="1" outline="#000000"/>
  </node>
  <node label="rGSVIVP00019753001" id="-2452">
    <att type="string" name="canonicalName" value="GSVIVP00019753001"/>
    <att type="string" name="CELLDESIGNER_ALIAS" value="sa122"/>
    <att type="string" name="vizmap:vv23050Proteasome_xml NODE_SHAPE" value="RECT"/>
    <att type="string" name="CELLDESIGNER_NODE_TYPE" value="RNA"/>
    <att type="string" name="vizmap:vv23050Proteasome_xml_me NODE_SHAPE" value="RECT"/>
    <att type="string" name="vizmap:vv23050Proteasome_xml_me NODE_FILL_COLOR" value="java.awt.Color[r=255,g=255,b=255]"/>
    <att type="string" name="vizmap:vv23050Proteasome_xml NODE_HEIGHT" value="15.0"/>
    <att type="string" name="CELLDESIGNER_SPECIES" value="GSVIVP00019753001"/>
    <att type="string" name="vizmap:vv23050Proteasome_xml NODE_WIDTH" value="130.0"/>
    <att type="string" name="vizmap:vv23050Proteasome_xml NODE_FILL_COLOR" value="java.awt.Color[r=255,g=255,b=255]"/>
    <graphics type="RECTANGLE" h="15.0" w="150.0" x="1220.5" y="299.2449951171875" fill="#ffffff" width="1" outline="#000000"/>
  </node>
  <node label="rGSVIVP00022719001" id="-2451">
    <att type="string" name="canonicalName" value="GSVIVP00022719001"/>
    <att type="string" name="CELLDESIGNER_ALIAS" value="sa124"/>
    <att type="string" name="vizmap:vv23050Proteasome_xml NODE_SHAPE" value="RECT"/>
    <att type="string" name="CELLDESIGNER_NODE_TYPE" value="RNA"/>
    <att type="string" name="vizmap:vv23050Proteasome_xml_me NODE_SHAPE" value="RECT"/>
    <att type="string" name="vizmap:vv23050Proteasome_xml_me NODE_FILL_COLOR" value="java.awt.Color[r=255,g=255,b=255]"/>
    <att type="string" name="vizmap:vv23050Proteasome_xml NODE_HEIGHT" value="15.0"/>
    <att type="string" name="CELLDESIGNER_SPECIES" value="GSVIVP00022719001"/>
    <att type="string" name="vizmap:vv23050Proteasome_xml NODE_WIDTH" value="130.0"/>
    <att type="string" name="vizmap:vv23050Proteasome_xml NODE_FILL_COLOR" value="java.awt.Color[r=255,g=255,b=255]"/>
    <graphics type="RECTANGLE" h="15.0" w="150.0" x="1220.5" y="284.2449951171875" fill="#ffffff" width="1" outline="#000000"/>
  </node>
  <node label="rGSVIVP00036330001" id="-2450">
    <att type="string" name="canonicalName" value="GSVIVP00036330001"/>
    <att type="string" name="CELLDESIGNER_ALIAS" value="sa126"/>
    <att type="string" name="vizmap:vv23050Proteasome_xml NODE_SHAPE" value="RECT"/>
    <att type="string" name="CELLDESIGNER_NODE_TYPE" value="RNA"/>
    <att type="string" name="vizmap:vv23050Proteasome_xml_me NODE_SHAPE" value="RECT"/>
    <att type="string" name="vizmap:vv23050Proteasome_xml_me NODE_FILL_COLOR" value="java.awt.Color[r=255,g=255,b=255]"/>
    <att type="string" name="vizmap:vv23050Proteasome_xml NODE_HEIGHT" value="15.0"/>
    <att type="string" name="CELLDESIGNER_SPECIES" value="GSVIVP00036330001"/>
    <att type="string" name="vizmap:vv23050Proteasome_xml NODE_WIDTH" value="130.0"/>
    <att type="string" name="vizmap:vv23050Proteasome_xml NODE_FILL_COLOR" value="java.awt.Color[r=255,g=255,b=255]"/>
    <graphics type="RECTANGLE" h="15.0" w="150.0" x="613.5" y="301.2449951171875" fill="#ffffff" width="1" outline="#000000"/>
  </node>
  <node label="rGSVIVP00014552001" id="-2449">
    <att type="string" name="canonicalName" value="GSVIVP00014552001"/>
    <att type="string" name="CELLDESIGNER_ALIAS" value="sa128"/>
    <att type="string" name="vizmap:vv23050Proteasome_xml NODE_SHAPE" value="RECT"/>
    <att type="string" name="CELLDESIGNER_NODE_TYPE" value="RNA"/>
    <att type="string" name="vizmap:vv23050Proteasome_xml_me NODE_SHAPE" value="RECT"/>
    <att type="string" name="vizmap:vv23050Proteasome_xml_me NODE_FILL_COLOR" value="java.awt.Color[r=255,g=255,b=255]"/>
    <att type="string" name="vizmap:vv23050Proteasome_xml NODE_HEIGHT" value="15.0"/>
    <att type="string" name="CELLDESIGNER_SPECIES" value="GSVIVP00014552001"/>
    <att type="string" name="vizmap:vv23050Proteasome_xml NODE_WIDTH" value="130.0"/>
    <att type="string" name="vizmap:vv23050Proteasome_xml NODE_FILL_COLOR" value="java.awt.Color[r=255,g=255,b=255]"/>
    <graphics type="RECTANGLE" h="15.0" w="150.0" x="613.5" y="286.2449951171875" fill="#ffffff" width="1" outline="#000000"/>
  </node>
  <node label="rGSVIVP00023924001" id="-2448">
    <att type="string" name="protein" value="GSVIVP00023924001"/>
    <att type="list" name="cytoscape.alias.list">
      <att type="string" name="cytoscape.alias.list" value="GSVIVP00023924001"/>
    </att>
    <att type="string" name="canonicalName" value="GSVIVP00023924001"/>
    <att type="string" name="CELLDESIGNER_ALIAS" value="sa130"/>
    <att type="string" name="vizmap:vv23050Proteasome_xml NODE_SHAPE" value="RECT"/>
    <att type="string" name="CELLDESIGNER_NODE_TYPE" value="RNA"/>
    <att type="string" name="vizmap:vv23050Proteasome_xml_me NODE_SHAPE" value="RECT"/>
    <att type="string" name="vizmap:vv23050Proteasome_xml_me NODE_FILL_COLOR" value="java.awt.Color[r=255,g=255,b=153]"/>
    <att type="string" name="vizmap:vv23050Proteasome_xml NODE_HEIGHT" value="15.0"/>
    <att type="string" name="condition" value="7LD"/>
    <att type="string" name="CELLDESIGNER_SPECIES" value="GSVIVP00023924001"/>
    <att type="string" name="vizmap:vv23050Proteasome_xml NODE_WIDTH" value="130.0"/>
    <att type="string" name="vizmap:vv23050Proteasome_xml NODE_FILL_COLOR" value="java.awt.Color[r=204,g=204,b=255]"/>
    <graphics type="RECTANGLE" h="15.0" w="150.0" x="1212.5" y="245.2449951171875" fill="#ffffcc" width="1" outline="#000000"/>
  </node>
  <node label="rGSVIVP00001228001" id="-2447">
    <att type="string" name="canonicalName" value="GSVIVP00001228001"/>
    <att type="string" name="CELLDESIGNER_ALIAS" value="sa132"/>
    <att type="string" name="vizmap:vv23050Proteasome_xml NODE_SHAPE" value="RECT"/>
    <att type="string" name="CELLDESIGNER_NODE_TYPE" value="RNA"/>
    <att type="string" name="vizmap:vv23050Proteasome_xml_me NODE_SHAPE" value="RECT"/>
    <att type="string" name="vizmap:vv23050Proteasome_xml_me NODE_FILL_COLOR" value="java.awt.Color[r=255,g=255,b=255]"/>
    <att type="string" name="vizmap:vv23050Proteasome_xml NODE_HEIGHT" value="15.0"/>
    <att type="string" name="CELLDESIGNER_SPECIES" value="GSVIVP00001228001"/>
    <att type="string" name="vizmap:vv23050Proteasome_xml NODE_WIDTH" value="130.0"/>
    <att type="string" name="vizmap:vv23050Proteasome_xml NODE_FILL_COLOR" value="java.awt.Color[r=255,g=255,b=255]"/>
    <graphics type="RECTANGLE" h="15.0" w="150.0" x="190.5" y="230.2449951171875" fill="#ffffff" width="1" outline="#000000"/>
  </node>
  <node label="rGSVIVP00033984001" id="-2446">
    <att type="string" name="canonicalName" value="GSVIVP00033984001"/>
    <att type="string" name="CELLDESIGNER_ALIAS" value="sa134"/>
    <att type="string" name="vizmap:vv23050Proteasome_xml NODE_SHAPE" value="RECT"/>
    <att type="string" name="CELLDESIGNER_NODE_TYPE" value="RNA"/>
    <att type="string" name="vizmap:vv23050Proteasome_xml_me NODE_SHAPE" value="RECT"/>
    <att type="string" name="vizmap:vv23050Proteasome_xml_me NODE_FILL_COLOR" value="java.awt.Color[r=255,g=255,b=255]"/>
    <att type="string" name="vizmap:vv23050Proteasome_xml NODE_HEIGHT" value="15.0"/>
    <att type="string" name="CELLDESIGNER_SPECIES" value="GSVIVP00033984001"/>
    <att type="string" name="vizmap:vv23050Proteasome_xml NODE_WIDTH" value="130.0"/>
    <att type="string" name="vizmap:vv23050Proteasome_xml NODE_FILL_COLOR" value="java.awt.Color[r=255,g=255,b=255]"/>
    <graphics type="RECTANGLE" h="15.0" w="150.0" x="702.5" y="243.2449951171875" fill="#ffffff" width="1" outline="#000000"/>
  </node>
  <node label="rGSVIVP00016352001" id="-2445">
    <att type="string" name="canonicalName" value="GSVIVP00016352001"/>
    <att type="string" name="CELLDESIGNER_ALIAS" value="sa136"/>
    <att type="string" name="vizmap:vv23050Proteasome_xml NODE_SHAPE" value="RECT"/>
    <att type="string" name="CELLDESIGNER_NODE_TYPE" value="RNA"/>
    <att type="string" name="vizmap:vv23050Proteasome_xml_me NODE_SHAPE" value="RECT"/>
    <att type="string" name="vizmap:vv23050Proteasome_xml_me NODE_FILL_COLOR" value="java.awt.Color[r=255,g=255,b=255]"/>
    <att type="string" name="vizmap:vv23050Proteasome_xml NODE_HEIGHT" value="15.0"/>
    <att type="string" name="CELLDESIGNER_SPECIES" value="GSVIVP00016352001"/>
    <att type="string" name="vizmap:vv23050Proteasome_xml NODE_WIDTH" value="130.0"/>
    <att type="string" name="vizmap:vv23050Proteasome_xml NODE_FILL_COLOR" value="java.awt.Color[r=255,g=255,b=255]"/>
    <graphics type="RECTANGLE" h="15.0" w="150.0" x="702.5" y="228.2449951171875" fill="#ffffff" width="1" outline="#000000"/>
  </node>
  <node label="rGSVIVP00016282001" id="-2444">
    <att type="string" name="canonicalName" value="GSVIVP00016282001"/>
    <att type="string" name="CELLDESIGNER_ALIAS" value="sa138"/>
    <att type="string" name="vizmap:vv23050Proteasome_xml NODE_SHAPE" value="RECT"/>
    <att type="string" name="CELLDESIGNER_NODE_TYPE" value="RNA"/>
    <att type="string" name="vizmap:vv23050Proteasome_xml_me NODE_SHAPE" value="RECT"/>
    <att type="string" name="vizmap:vv23050Proteasome_xml_me NODE_FILL_COLOR" value="java.awt.Color[r=255,g=255,b=255]"/>
    <att type="string" name="vizmap:vv23050Proteasome_xml NODE_HEIGHT" value="15.0"/>
    <att type="string" name="CELLDESIGNER_SPECIES" value="GSVIVP00016282001"/>
    <att type="string" name="vizmap:vv23050Proteasome_xml NODE_WIDTH" value="130.0"/>
    <att type="string" name="vizmap:vv23050Proteasome_xml NODE_FILL_COLOR" value="java.awt.Color[r=255,g=255,b=255]"/>
    <graphics type="RECTANGLE" h="15.0" w="150.0" x="562.5" y="112.2449951171875" fill="#ffffff" width="1" outline="#000000"/>
  </node>
  <node label="rGSVIVP00014032001" id="-2443">
    <att type="string" name="canonicalName" value="GSVIVP00014032001"/>
    <att type="string" name="CELLDESIGNER_ALIAS" value="sa140"/>
    <att type="string" name="vizmap:vv23050Proteasome_xml NODE_SHAPE" value="RECT"/>
    <att type="string" name="CELLDESIGNER_NODE_TYPE" value="RNA"/>
    <att type="string" name="vizmap:vv23050Proteasome_xml_me NODE_SHAPE" value="RECT"/>
    <att type="string" name="vizmap:vv23050Proteasome_xml_me NODE_FILL_COLOR" value="java.awt.Color[r=255,g=255,b=255]"/>
    <att type="string" name="vizmap:vv23050Proteasome_xml NODE_HEIGHT" value="15.0"/>
    <att type="string" name="CELLDESIGNER_SPECIES" value="GSVIVP00014032001"/>
    <att type="string" name="vizmap:vv23050Proteasome_xml NODE_WIDTH" value="130.0"/>
    <att type="string" name="vizmap:vv23050Proteasome_xml NODE_FILL_COLOR" value="java.awt.Color[r=255,g=255,b=255]"/>
    <graphics type="RECTANGLE" h="15.0" w="150.0" x="562.5" y="97.2449951171875" fill="#ffffff" width="1" outline="#000000"/>
  </node>
  <node label="rGSVIVP00015634001" id="-2442">
    <att type="string" name="canonicalName" value="GSVIVP00015634001"/>
    <att type="string" name="CELLDESIGNER_ALIAS" value="sa142"/>
    <att type="string" name="vizmap:vv23050Proteasome_xml NODE_SHAPE" value="RECT"/>
    <att type="string" name="CELLDESIGNER_NODE_TYPE" value="RNA"/>
    <att type="string" name="vizmap:vv23050Proteasome_xml_me NODE_SHAPE" value="RECT"/>
    <att type="string" name="vizmap:vv23050Proteasome_xml_me NODE_FILL_COLOR" value="java.awt.Color[r=255,g=255,b=255]"/>
    <att type="string" name="vizmap:vv23050Proteasome_xml NODE_HEIGHT" value="15.0"/>
    <att type="string" name="CELLDESIGNER_SPECIES" value="GSVIVP00015634001"/>
    <att type="string" name="vizmap:vv23050Proteasome_xml NODE_WIDTH" value="130.0"/>
    <att type="string" name="vizmap:vv23050Proteasome_xml NODE_FILL_COLOR" value="java.awt.Color[r=255,g=255,b=255]"/>
    <graphics type="RECTANGLE" h="15.0" w="150.0" x="562.5" y="82.2449951171875" fill="#ffffff" width="1" outline="#000000"/>
  </node>
  <node label="rGSVIVP00021479001" id="-2441">
    <att type="string" name="canonicalName" value="GSVIVP00021479001"/>
    <att type="string" name="CELLDESIGNER_ALIAS" value="sa144"/>
    <att type="string" name="vizmap:vv23050Proteasome_xml NODE_SHAPE" value="RECT"/>
    <att type="string" name="CELLDESIGNER_NODE_TYPE" value="RNA"/>
    <att type="string" name="vizmap:vv23050Proteasome_xml_me NODE_SHAPE" value="RECT"/>
    <att type="string" name="vizmap:vv23050Proteasome_xml_me NODE_FILL_COLOR" value="java.awt.Color[r=255,g=255,b=255]"/>
    <att type="string" name="vizmap:vv23050Proteasome_xml NODE_HEIGHT" value="15.0"/>
    <att type="string" name="CELLDESIGNER_SPECIES" value="GSVIVP00021479001"/>
    <att type="string" name="vizmap:vv23050Proteasome_xml NODE_WIDTH" value="130.0"/>
    <att type="string" name="vizmap:vv23050Proteasome_xml NODE_FILL_COLOR" value="java.awt.Color[r=255,g=255,b=255]"/>
    <graphics type="RECTANGLE" h="15.0" w="150.0" x="1221.5" y="87.2449951171875" fill="#ffffff" width="1" outline="#000000"/>
  </node>
  <node label="rGSVIVP00001533001" id="-2440">
    <att type="string" name="canonicalName" value="GSVIVP00001533001"/>
    <att type="string" name="CELLDESIGNER_ALIAS" value="sa146"/>
    <att type="string" name="vizmap:vv23050Proteasome_xml NODE_SHAPE" value="RECT"/>
    <att type="string" name="CELLDESIGNER_NODE_TYPE" value="RNA"/>
    <att type="string" name="vizmap:vv23050Proteasome_xml_me NODE_SHAPE" value="RECT"/>
    <att type="string" name="vizmap:vv23050Proteasome_xml_me NODE_FILL_COLOR" value="java.awt.Color[r=255,g=255,b=255]"/>
    <att type="string" name="vizmap:vv23050Proteasome_xml NODE_HEIGHT" value="15.0"/>
    <att type="string" name="CELLDESIGNER_SPECIES" value="GSVIVP00001533001"/>
    <att type="string" name="vizmap:vv23050Proteasome_xml NODE_WIDTH" value="130.0"/>
    <att type="string" name="vizmap:vv23050Proteasome_xml NODE_FILL_COLOR" value="java.awt.Color[r=255,g=255,b=255]"/>
    <graphics type="RECTANGLE" h="15.0" w="150.0" x="1221.5" y="72.2449951171875" fill="#ffffff" width="1" outline="#000000"/>
  </node>
  <node label="rGSVIVP00006749001" id="-2439">
    <att type="string" name="canonicalName" value="GSVIVP00006749001"/>
    <att type="string" name="CELLDESIGNER_ALIAS" value="sa148"/>
    <att type="string" name="vizmap:vv23050Proteasome_xml NODE_SHAPE" value="RECT"/>
    <att type="string" name="CELLDESIGNER_NODE_TYPE" value="RNA"/>
    <att type="string" name="vizmap:vv23050Proteasome_xml_me NODE_SHAPE" value="RECT"/>
    <att type="string" name="vizmap:vv23050Proteasome_xml_me NODE_FILL_COLOR" value="java.awt.Color[r=255,g=255,b=255]"/>
    <att type="string" name="vizmap:vv23050Proteasome_xml NODE_HEIGHT" value="15.0"/>
    <att type="string" name="CELLDESIGNER_SPECIES" value="GSVIVP00006749001"/>
    <att type="string" name="vizmap:vv23050Proteasome_xml NODE_WIDTH" value="130.0"/>
    <att type="string" name="vizmap:vv23050Proteasome_xml NODE_FILL_COLOR" value="java.awt.Color[r=255,g=255,b=255]"/>
    <graphics type="RECTANGLE" h="15.0" w="150.0" x="1221.5" y="57.2449951171875" fill="#ffffff" width="1" outline="#000000"/>
  </node>
  <node label="rGSVIVP00010470001" id="-2438">
    <att type="string" name="canonicalName" value="GSVIVP00010470001"/>
    <att type="string" name="CELLDESIGNER_ALIAS" value="sa150"/>
    <att type="string" name="vizmap:vv23050Proteasome_xml NODE_SHAPE" value="RECT"/>
    <att type="string" name="CELLDESIGNER_NODE_TYPE" value="RNA"/>
    <att type="string" name="vizmap:vv23050Proteasome_xml_me NODE_SHAPE" value="RECT"/>
    <att type="string" name="vizmap:vv23050Proteasome_xml_me NODE_FILL_COLOR" value="java.awt.Color[r=255,g=255,b=255]"/>
    <att type="string" name="vizmap:vv23050Proteasome_xml NODE_HEIGHT" value="15.0"/>
    <att type="string" name="CELLDESIGNER_SPECIES" value="GSVIVP00010470001"/>
    <att type="string" name="vizmap:vv23050Proteasome_xml NODE_WIDTH" value="130.0"/>
    <att type="string" name="vizmap:vv23050Proteasome_xml NODE_FILL_COLOR" value="java.awt.Color[r=255,g=255,b=255]"/>
    <graphics type="RECTANGLE" h="15.0" w="150.0" x="1032.5" y="23.2449951171875" fill="#ffffff" width="1" outline="#000000"/>
  </node>
  <node label="rGSVIVP00005933001" id="-2437">
    <att type="string" name="protein" value="GSVIVP00005933001"/>
    <att type="list" name="cytoscape.alias.list">
      <att type="string" name="cytoscape.alias.list" value="GSVIVP00005933001"/>
    </att>
    <att type="string" name="canonicalName" value="GSVIVP00005933001"/>
    <att type="string" name="CELLDESIGNER_ALIAS" value="sa152"/>
    <att type="string" name="vizmap:vv23050Proteasome_xml NODE_SHAPE" value="RECT"/>
    <att type="string" name="CELLDESIGNER_NODE_TYPE" value="RNA"/>
    <att type="string" name="vizmap:vv23050Proteasome_xml_me NODE_SHAPE" value="RECT"/>
    <att type="string" name="vizmap:vv23050Proteasome_xml_me NODE_FILL_COLOR" value="java.awt.Color[r=255,g=255,b=0]"/>
    <att type="string" name="vizmap:vv23050Proteasome_xml NODE_HEIGHT" value="15.0"/>
    <att type="string" name="condition" value="28LD"/>
    <att type="string" name="CELLDESIGNER_SPECIES" value="GSVIVP00005933001"/>
    <att type="string" name="vizmap:vv23050Proteasome_xml NODE_WIDTH" value="130.0"/>
    <att type="string" name="vizmap:vv23050Proteasome_xml NODE_FILL_COLOR" value="java.awt.Color[r=0,g=0,b=255]"/>
    <graphics type="RECTANGLE" h="15.0" w="150.0" x="839.5" y="73.2449951171875" fill="#ffff00" width="1" outline="#000000"/>
  </node>
  <node label="rGSVIVP00031124001" id="-2436">
    <att type="string" name="canonicalName" value="GSVIVP00031124001"/>
    <att type="string" name="CELLDESIGNER_ALIAS" value="sa154"/>
    <att type="string" name="vizmap:vv23050Proteasome_xml NODE_SHAPE" value="RECT"/>
    <att type="string" name="CELLDESIGNER_NODE_TYPE" value="RNA"/>
    <att type="string" name="vizmap:vv23050Proteasome_xml_me NODE_SHAPE" value="RECT"/>
    <att type="string" name="vizmap:vv23050Proteasome_xml_me NODE_FILL_COLOR" value="java.awt.Color[r=255,g=255,b=255]"/>
    <att type="string" name="vizmap:vv23050Proteasome_xml NODE_HEIGHT" value="15.0"/>
    <att type="string" name="CELLDESIGNER_SPECIES" value="GSVIVP00031124001"/>
    <att type="string" name="vizmap:vv23050Proteasome_xml NODE_WIDTH" value="130.0"/>
    <att type="string" name="vizmap:vv23050Proteasome_xml NODE_FILL_COLOR" value="java.awt.Color[r=255,g=255,b=255]"/>
    <graphics type="RECTANGLE" h="15.0" w="150.0" x="839.5" y="58.2449951171875" fill="#ffffff" width="1" outline="#000000"/>
  </node>
  <node label="rGSVIVP00019352001" id="-2435">
    <att type="string" name="canonicalName" value="GSVIVP00019352001"/>
    <att type="string" name="CELLDESIGNER_ALIAS" value="sa156"/>
    <att type="string" name="vizmap:vv23050Proteasome_xml NODE_SHAPE" value="RECT"/>
    <att type="string" name="CELLDESIGNER_NODE_TYPE" value="RNA"/>
    <att type="string" name="vizmap:vv23050Proteasome_xml_me NODE_SHAPE" value="RECT"/>
    <att type="string" name="vizmap:vv23050Proteasome_xml_me NODE_FILL_COLOR" value="java.awt.Color[r=255,g=255,b=255]"/>
    <att type="string" name="vizmap:vv23050Proteasome_xml NODE_HEIGHT" value="15.0"/>
    <att type="string" name="CELLDESIGNER_SPECIES" value="GSVIVP00019352001"/>
    <att type="string" name="vizmap:vv23050Proteasome_xml NODE_WIDTH" value="130.0"/>
    <att type="string" name="vizmap:vv23050Proteasome_xml NODE_FILL_COLOR" value="java.awt.Color[r=255,g=255,b=255]"/>
    <graphics type="RECTANGLE" h="15.0" w="150.0" x="193.5" y="35.2449951171875" fill="#ffffff" width="1" outline="#000000"/>
  </node>
  <node label="rGSVIVP00013738001" id="-2434">
    <att type="string" name="canonicalName" value="GSVIVP00013738001"/>
    <att type="string" name="CELLDESIGNER_ALIAS" value="sa158"/>
    <att type="string" name="vizmap:vv23050Proteasome_xml NODE_SHAPE" value="RECT"/>
    <att type="string" name="CELLDESIGNER_NODE_TYPE" value="RNA"/>
    <att type="string" name="vizmap:vv23050Proteasome_xml_me NODE_SHAPE" value="RECT"/>
    <att type="string" name="vizmap:vv23050Proteasome_xml_me NODE_FILL_COLOR" value="java.awt.Color[r=255,g=255,b=255]"/>
    <att type="string" name="vizmap:vv23050Proteasome_xml NODE_HEIGHT" value="15.0"/>
    <att type="string" name="CELLDESIGNER_SPECIES" value="GSVIVP00013738001"/>
    <att type="string" name="vizmap:vv23050Proteasome_xml NODE_WIDTH" value="130.0"/>
    <att type="string" name="vizmap:vv23050Proteasome_xml NODE_FILL_COLOR" value="java.awt.Color[r=255,g=255,b=255]"/>
    <graphics type="RECTANGLE" h="15.0" w="150.0" x="193.5" y="20.2449951171875" fill="#ffffff" width="1" outline="#000000"/>
  </node>
  <node label="rGSVIVP00019351001" id="-2433">
    <att type="string" name="canonicalName" value="GSVIVP00019351001"/>
    <att type="string" name="CELLDESIGNER_ALIAS" value="sa160"/>
    <att type="string" name="vizmap:vv23050Proteasome_xml NODE_SHAPE" value="RECT"/>
    <att type="string" name="CELLDESIGNER_NODE_TYPE" value="RNA"/>
    <att type="string" name="vizmap:vv23050Proteasome_xml_me NODE_SHAPE" value="RECT"/>
    <att type="string" name="vizmap:vv23050Proteasome_xml_me NODE_FILL_COLOR" value="java.awt.Color[r=255,g=255,b=255]"/>
    <att type="string" name="vizmap:vv23050Proteasome_xml NODE_HEIGHT" value="15.0"/>
    <att type="string" name="CELLDESIGNER_SPECIES" value="GSVIVP00019351001"/>
    <att type="string" name="vizmap:vv23050Proteasome_xml NODE_WIDTH" value="130.0"/>
    <att type="string" name="vizmap:vv23050Proteasome_xml NODE_FILL_COLOR" value="java.awt.Color[r=255,g=255,b=255]"/>
    <graphics type="RECTANGLE" h="15.0" w="150.0" x="193.5" y="5.2449951171875" fill="#ffffff" width="1" outline="#000000"/>
  </node>
  <node label="rGSVIVP00015488001" id="-2432">
    <att type="string" name="canonicalName" value="GSVIVP00015488001"/>
    <att type="string" name="CELLDESIGNER_ALIAS" value="sa162"/>
    <att type="string" name="vizmap:vv23050Proteasome_xml NODE_SHAPE" value="RECT"/>
    <att type="string" name="CELLDESIGNER_NODE_TYPE" value="RNA"/>
    <att type="string" name="vizmap:vv23050Proteasome_xml_me NODE_SHAPE" value="RECT"/>
    <att type="string" name="vizmap:vv23050Proteasome_xml_me NODE_FILL_COLOR" value="java.awt.Color[r=255,g=255,b=255]"/>
    <att type="string" name="vizmap:vv23050Proteasome_xml NODE_HEIGHT" value="15.0"/>
    <att type="string" name="CELLDESIGNER_SPECIES" value="GSVIVP00015488001"/>
    <att type="string" name="vizmap:vv23050Proteasome_xml NODE_WIDTH" value="130.0"/>
    <att type="string" name="vizmap:vv23050Proteasome_xml NODE_FILL_COLOR" value="java.awt.Color[r=255,g=255,b=255]"/>
    <graphics type="RECTANGLE" h="15.0" w="150.0" x="725.5" y="22.2449951171875" fill="#ffffff" width="1" outline="#000000"/>
  </node>
  <node label="rGSVIVP00036141001" id="-2431">
    <att type="string" name="canonicalName" value="GSVIVP00036141001"/>
    <att type="string" name="CELLDESIGNER_ALIAS" value="sa164"/>
    <att type="string" name="vizmap:vv23050Proteasome_xml NODE_SHAPE" value="RECT"/>
    <att type="string" name="CELLDESIGNER_NODE_TYPE" value="RNA"/>
    <att type="string" name="vizmap:vv23050Proteasome_xml_me NODE_SHAPE" value="RECT"/>
    <att type="string" name="vizmap:vv23050Proteasome_xml_me NODE_FILL_COLOR" value="java.awt.Color[r=255,g=255,b=255]"/>
    <att type="string" name="vizmap:vv23050Proteasome_xml NODE_HEIGHT" value="15.0"/>
    <att type="string" name="CELLDESIGNER_SPECIES" value="GSVIVP00036141001"/>
    <att type="string" name="vizmap:vv23050Proteasome_xml NODE_WIDTH" value="130.0"/>
    <att type="string" name="vizmap:vv23050Proteasome_xml NODE_FILL_COLOR" value="java.awt.Color[r=255,g=255,b=255]"/>
    <graphics type="RECTANGLE" h="15.0" w="150.0" x="725.5" y="7.2449951171875" fill="#ffffff" width="1" outline="#000000"/>
  </node>
  <node label="rGSVIVP00031868001" id="-2430">
    <att type="string" name="canonicalName" value="GSVIVP00031868001"/>
    <att type="string" name="CELLDESIGNER_ALIAS" value="sa166"/>
    <att type="string" name="vizmap:vv23050Proteasome_xml NODE_SHAPE" value="RECT"/>
    <att type="string" name="CELLDESIGNER_NODE_TYPE" value="RNA"/>
    <att type="string" name="vizmap:vv23050Proteasome_xml_me NODE_SHAPE" value="RECT"/>
    <att type="string" name="vizmap:vv23050Proteasome_xml_me NODE_FILL_COLOR" value="java.awt.Color[r=255,g=255,b=255]"/>
    <att type="string" name="vizmap:vv23050Proteasome_xml NODE_HEIGHT" value="15.0"/>
    <att type="string" name="CELLDESIGNER_SPECIES" value="GSVIVP00031868001"/>
    <att type="string" name="vizmap:vv23050Proteasome_xml NODE_WIDTH" value="130.0"/>
    <att type="string" name="vizmap:vv23050Proteasome_xml NODE_FILL_COLOR" value="java.awt.Color[r=255,g=255,b=255]"/>
    <graphics type="RECTANGLE" h="15.0" w="150.0" x="1223.5" y="168.2449951171875" fill="#ffffff" width="1" outline="#000000"/>
  </node>
  <node label="rGSVIVP00009324001" id="-2429">
    <att type="string" name="canonicalName" value="GSVIVP00009324001"/>
    <att type="string" name="CELLDESIGNER_ALIAS" value="sa168"/>
    <att type="string" name="vizmap:vv23050Proteasome_xml NODE_SHAPE" value="RECT"/>
    <att type="string" name="CELLDESIGNER_NODE_TYPE" value="RNA"/>
    <att type="string" name="vizmap:vv23050Proteasome_xml_me NODE_SHAPE" value="RECT"/>
    <att type="string" name="vizmap:vv23050Proteasome_xml_me NODE_FILL_COLOR" value="java.awt.Color[r=255,g=255,b=255]"/>
    <att type="string" name="vizmap:vv23050Proteasome_xml NODE_HEIGHT" value="15.0"/>
    <att type="string" name="CELLDESIGNER_SPECIES" value="GSVIVP00009324001"/>
    <att type="string" name="vizmap:vv23050Proteasome_xml NODE_WIDTH" value="130.0"/>
    <att type="string" name="vizmap:vv23050Proteasome_xml NODE_FILL_COLOR" value="java.awt.Color[r=255,g=255,b=255]"/>
    <graphics type="RECTANGLE" h="15.0" w="150.0" x="1223.5" y="153.2449951171875" fill="#ffffff" width="1" outline="#000000"/>
  </node>
  <node label="rGSVIVP00018545001" id="-2428">
    <att type="string" name="canonicalName" value="GSVIVP00018545001"/>
    <att type="string" name="CELLDESIGNER_ALIAS" value="sa170"/>
    <att type="string" name="vizmap:vv23050Proteasome_xml NODE_SHAPE" value="RECT"/>
    <att type="string" name="CELLDESIGNER_NODE_TYPE" value="RNA"/>
    <att type="string" name="vizmap:vv23050Proteasome_xml_me NODE_SHAPE" value="RECT"/>
    <att type="string" name="vizmap:vv23050Proteasome_xml_me NODE_FILL_COLOR" value="java.awt.Color[r=255,g=255,b=255]"/>
    <att type="string" name="vizmap:vv23050Proteasome_xml NODE_HEIGHT" value="15.0"/>
    <att type="string" name="CELLDESIGNER_SPECIES" value="GSVIVP00018545001"/>
    <att type="string" name="vizmap:vv23050Proteasome_xml NODE_WIDTH" value="130.0"/>
    <att type="string" name="vizmap:vv23050Proteasome_xml NODE_FILL_COLOR" value="java.awt.Color[r=255,g=255,b=255]"/>
    <graphics type="RECTANGLE" h="15.0" w="150.0" x="1223.5" y="138.2449951171875" fill="#ffffff" width="1" outline="#000000"/>
  </node>
  <node label="26S proteasome non-ATPase regulatory subunit 9" id="-2427">
    <att type="string" name="canonicalName" value="26S proteasome non-ATPase regulatory subunit 9"/>
    <att type="string" name="CELLDESIGNER_ALIAS" value="sa171"/>
    <att type="string" name="vizmap:vv23050Proteasome_xml NODE_SHAPE" value="OCTAGON"/>
    <att type="string" name="CELLDESIGNER_NODE_TYPE" value="PROTEIN"/>
    <att type="string" name="vizmap:vv23050Proteasome_xml_me NODE_SHAPE" value="OCTAGON"/>
    <att type="string" name="vizmap:vv23050Proteasome_xml_me NODE_FILL_COLOR" value="java.awt.Color[r=255,g=255,b=255]"/>
    <att type="string" name="vizmap:vv23050Proteasome_xml NODE_HEIGHT" value="15.0"/>
    <att type="string" name="CELLDESIGNER_SPECIES" value="K06693"/>
    <att type="string" name="vizmap:vv23050Proteasome_xml NODE_WIDTH" value="130.0"/>
    <att type="string" name="vizmap:vv23050Proteasome_xml NODE_FILL_COLOR" value="java.awt.Color[r=255,g=255,b=255]"/>
    <graphics type="OCTAGON" h="15.0" w="250.0" x="1321.0" y="337.5" fill="#ffffff" width="1" outline="#000000"/>
  </node>
  <node label="proteasome activator subunit 4" id="-2426">
    <att type="string" name="canonicalName" value="proteasome activator subunit 4"/>
    <att type="string" name="CELLDESIGNER_ALIAS" value="sa172"/>
    <att type="string" name="vizmap:vv23050Proteasome_xml NODE_SHAPE" value="OCTAGON"/>
    <att type="string" name="CELLDESIGNER_NODE_TYPE" value="PROTEIN"/>
    <att type="string" name="vizmap:vv23050Proteasome_xml_me NODE_SHAPE" value="OCTAGON"/>
    <att type="string" name="vizmap:vv23050Proteasome_xml_me NODE_FILL_COLOR" value="java.awt.Color[r=255,g=255,b=255]"/>
    <att type="string" name="vizmap:vv23050Proteasome_xml NODE_HEIGHT" value="15.0"/>
    <att type="string" name="CELLDESIGNER_SPECIES" value="K06699"/>
    <att type="string" name="vizmap:vv23050Proteasome_xml NODE_WIDTH" value="130.0"/>
    <att type="string" name="vizmap:vv23050Proteasome_xml NODE_FILL_COLOR" value="java.awt.Color[r=255,g=255,b=255]"/>
    <graphics type="OCTAGON" h="15.0" w="250.0" x="1333.0" y="371.5" fill="#ffffff" width="1" outline="#000000"/>
  </node>
  <node label="proteasome inhibitor subunit 1 (PI31)" id="-2425">
    <att type="string" name="canonicalName" value="proteasome inhibitor subunit 1 (PI31)"/>
    <att type="string" name="CELLDESIGNER_ALIAS" value="sa173"/>
    <att type="string" name="vizmap:vv23050Proteasome_xml NODE_SHAPE" value="OCTAGON"/>
    <att type="string" name="CELLDESIGNER_NODE_TYPE" value="PROTEIN"/>
    <att type="string" name="vizmap:vv23050Proteasome_xml_me NODE_SHAPE" value="OCTAGON"/>
    <att type="string" name="vizmap:vv23050Proteasome_xml_me NODE_FILL_COLOR" value="java.awt.Color[r=255,g=255,b=255]"/>
    <att type="string" name="vizmap:vv23050Proteasome_xml NODE_HEIGHT" value="15.0"/>
    <att type="string" name="CELLDESIGNER_SPECIES" value="K06700"/>
    <att type="string" name="vizmap:vv23050Proteasome_xml NODE_WIDTH" value="130.0"/>
    <att type="string" name="vizmap:vv23050Proteasome_xml NODE_FILL_COLOR" value="java.awt.Color[r=255,g=255,b=255]"/>
    <graphics type="OCTAGON" h="15.0" w="250.0" x="1338.0" y="431.5" fill="#ffffff" width="1" outline="#000000"/>
  </node>
  <edge label="20S proteasome subunit beta 1b (pp) 20S proteasome subunit beta 7b" source="-2530" target="-2529">
    <att type="string" name="CELLDESIGNER_EDGE_TYPE" value="UNKNOWN_TRANSITION"/>
    <att type="string" name="canonicalName" value="re23"/>
    <att type="string" name="CELLDESIGNER_NODE_TYPE" value="UNKNOWN_TRANSITION"/>
    <att type="string" name="interaction" value="pp"/>
    <att type="string" name="CELLDESIGNER_REACTION" value="re23"/>
    <graphics width="1" fill="#99ccff"/>
  </edge>
  <edge label="20S proteasome subunit beta 1b (pp) 20S proteasome subunit beta 7a" source="-2530" target="-2517">
    <att type="string" name="CELLDESIGNER_EDGE_TYPE" value="UNKNOWN_TRANSITION"/>
    <att type="string" name="canonicalName" value="re60"/>
    <att type="string" name="CELLDESIGNER_NODE_TYPE" value="UNKNOWN_TRANSITION"/>
    <att type="string" name="interaction" value="pp"/>
    <att type="string" name="CELLDESIGNER_REACTION" value="re60"/>
    <graphics width="1" fill="#99ccff"/>
  </edge>
  <edge label="20S proteasome subunit beta 7b (pp) 20S proteasome subunit beta 6b" source="-2529" target="-2528">
    <att type="string" name="CELLDESIGNER_EDGE_TYPE" value="UNKNOWN_TRANSITION"/>
    <att type="string" name="canonicalName" value="re24"/>
    <att type="string" name="CELLDESIGNER_NODE_TYPE" value="UNKNOWN_TRANSITION"/>
    <att type="string" name="interaction" value="pp"/>
    <att type="string" name="CELLDESIGNER_REACTION" value="re24"/>
    <graphics width="1" fill="#99ccff"/>
  </edge>
  <edge label="20S proteasome subunit beta 7b (pp) 20S proteasome subunit beta 1a" source="-2529" target="-2523">
    <att type="string" name="CELLDESIGNER_EDGE_TYPE" value="UNKNOWN_TRANSITION"/>
    <att type="string" name="canonicalName" value="re66"/>
    <att type="string" name="CELLDESIGNER_NODE_TYPE" value="UNKNOWN_TRANSITION"/>
    <att type="string" name="interaction" value="pp"/>
    <att type="string" name="CELLDESIGNER_REACTION" value="re66"/>
    <graphics width="1" fill="#99ccff"/>
  </edge>
  <edge label="20S proteasome subunit beta 6b (pp) 20S proteasome subunit beta 5b" source="-2528" target="-2527">
    <att type="string" name="CELLDESIGNER_EDGE_TYPE" value="UNKNOWN_TRANSITION"/>
    <att type="string" name="canonicalName" value="re25"/>
    <att type="string" name="CELLDESIGNER_NODE_TYPE" value="UNKNOWN_TRANSITION"/>
    <att type="string" name="interaction" value="pp"/>
    <att type="string" name="CELLDESIGNER_REACTION" value="re25"/>
    <graphics width="1" fill="#99ccff"/>
  </edge>
  <edge label="20S proteasome subunit beta 6b (pp) 20S proteasome subunit beta 2a" source="-2528" target="-2522">
    <att type="string" name="CELLDESIGNER_EDGE_TYPE" value="UNKNOWN_TRANSITION"/>
    <att type="string" name="canonicalName" value="re65"/>
    <att type="string" name="CELLDESIGNER_NODE_TYPE" value="UNKNOWN_TRANSITION"/>
    <att type="string" name="interaction" value="pp"/>
    <att type="string" name="CELLDESIGNER_REACTION" value="re65"/>
    <graphics width="1" fill="#99ccff"/>
  </edge>
  <edge label="20S proteasome subunit beta 5b (pp) 20S proteasome subunit beta 4b" source="-2527" target="-2526">
    <att type="string" name="CELLDESIGNER_EDGE_TYPE" value="UNKNOWN_TRANSITION"/>
    <att type="string" name="canonicalName" value="re26"/>
    <att type="string" name="CELLDESIGNER_NODE_TYPE" value="UNKNOWN_TRANSITION"/>
    <att type="string" name="interaction" value="pp"/>
    <att type="string" name="CELLDESIGNER_REACTION" value="re26"/>
    <graphics width="1" fill="#99ccff"/>
  </edge>
  <edge label="20S proteasome subunit beta 5b (pp) 20S proteasome subunit beta 3a" source="-2527" target="-2521">
    <att type="string" name="CELLDESIGNER_EDGE_TYPE" value="UNKNOWN_TRANSITION"/>
    <att type="string" name="canonicalName" value="re64"/>
    <att type="string" name="CELLDESIGNER_NODE_TYPE" value="UNKNOWN_TRANSITION"/>
    <att type="string" name="interaction" value="pp"/>
    <att type="string" name="CELLDESIGNER_REACTION" value="re64"/>
    <graphics width="1" fill="#99ccff"/>
  </edge>
  <edge label="20S proteasome subunit beta 4b (pp) 20S proteasome subunit beta 3b" source="-2526" target="-2525">
    <att type="string" name="CELLDESIGNER_EDGE_TYPE" value="UNKNOWN_TRANSITION"/>
    <att type="string" name="canonicalName" value="re27"/>
    <att type="string" name="CELLDESIGNER_NODE_TYPE" value="UNKNOWN_TRANSITION"/>
    <att type="string" name="interaction" value="pp"/>
    <att type="string" name="CELLDESIGNER_REACTION" value="re27"/>
    <graphics width="1" fill="#99ccff"/>
  </edge>
  <edge label="20S proteasome subunit beta 4b (pp) 20S proteasome subunit beta 4a" source="-2526" target="-2520">
    <att type="string" name="CELLDESIGNER_EDGE_TYPE" value="UNKNOWN_TRANSITION"/>
    <att type="string" name="canonicalName" value="re63"/>
    <att type="string" name="CELLDESIGNER_NODE_TYPE" value="UNKNOWN_TRANSITION"/>
    <att type="string" name="interaction" value="pp"/>
    <att type="string" name="CELLDESIGNER_REACTION" value="re63"/>
    <graphics width="1" fill="#99ccff"/>
  </edge>
  <edge label="20S proteasome subunit beta 3b (pp) 20S proteasome subunit beta 2b" source="-2525" target="-2524">
    <att type="string" name="CELLDESIGNER_EDGE_TYPE" value="UNKNOWN_TRANSITION"/>
    <att type="string" name="canonicalName" value="re28"/>
    <att type="string" name="CELLDESIGNER_NODE_TYPE" value="UNKNOWN_TRANSITION"/>
    <att type="string" name="interaction" value="pp"/>
    <att type="string" name="CELLDESIGNER_REACTION" value="re28"/>
    <graphics width="1" fill="#99ccff"/>
  </edge>
  <edge label="20S proteasome subunit beta 3b (pp) 20S proteasome subunit beta 5a" source="-2525" target="-2519">
    <att type="string" name="CELLDESIGNER_EDGE_TYPE" value="UNKNOWN_TRANSITION"/>
    <att type="string" name="canonicalName" value="re62"/>
    <att type="string" name="CELLDESIGNER_NODE_TYPE" value="UNKNOWN_TRANSITION"/>
    <att type="string" name="interaction" value="pp"/>
    <att type="string" name="CELLDESIGNER_REACTION" value="re62"/>
    <graphics width="1" fill="#99ccff"/>
  </edge>
  <edge label="20S proteasome subunit beta 2b (pp) 20S proteasome subunit beta 1b" source="-2524" target="-2530">
    <att type="string" name="CELLDESIGNER_EDGE_TYPE" value="UNKNOWN_TRANSITION"/>
    <att type="string" name="canonicalName" value="re22"/>
    <att type="string" name="CELLDESIGNER_NODE_TYPE" value="UNKNOWN_TRANSITION"/>
    <att type="string" name="interaction" value="pp"/>
    <att type="string" name="CELLDESIGNER_REACTION" value="re22"/>
    <graphics width="1" fill="#99ccff"/>
  </edge>
  <edge label="20S proteasome subunit beta 2b (pp) 20S proteasome subunit beta 6a" source="-2524" target="-2518">
    <att type="string" name="CELLDESIGNER_EDGE_TYPE" value="UNKNOWN_TRANSITION"/>
    <att type="string" name="canonicalName" value="re61"/>
    <att type="string" name="CELLDESIGNER_NODE_TYPE" value="UNKNOWN_TRANSITION"/>
    <att type="string" name="interaction" value="pp"/>
    <att type="string" name="CELLDESIGNER_REACTION" value="re61"/>
    <graphics width="1" fill="#99ccff"/>
  </edge>
  <edge label="20S proteasome subunit beta 1a (pp) 20S proteasome subunit beta 7a" source="-2523" target="-2517">
    <att type="string" name="CELLDESIGNER_EDGE_TYPE" value="UNKNOWN_TRANSITION"/>
    <att type="string" name="canonicalName" value="re15"/>
    <att type="string" name="CELLDESIGNER_NODE_TYPE" value="UNKNOWN_TRANSITION"/>
    <att type="string" name="interaction" value="pp"/>
    <att type="string" name="CELLDESIGNER_REACTION" value="re15"/>
    <graphics width="1" fill="#99ccff"/>
  </edge>
  <edge label="20S proteasome subunit beta 1a (pp) 20S proteasome subunit alpha 1a" source="-2523" target="-2515">
    <att type="string" name="CELLDESIGNER_EDGE_TYPE" value="UNKNOWN_TRANSITION"/>
    <att type="string" name="canonicalName" value="re59"/>
    <att type="string" name="CELLDESIGNER_NODE_TYPE" value="UNKNOWN_TRANSITION"/>
    <att type="string" name="interaction" value="pp"/>
    <att type="string" name="CELLDESIGNER_REACTION" value="re59"/>
    <graphics width="1" fill="#99ccff"/>
  </edge>
  <edge label="20S proteasome subunit beta 2a (pp) 20S proteasome subunit beta 1a" source="-2522" target="-2523">
    <att type="string" name="CELLDESIGNER_EDGE_TYPE" value="UNKNOWN_TRANSITION"/>
    <att type="string" name="canonicalName" value="re21"/>
    <att type="string" name="CELLDESIGNER_NODE_TYPE" value="UNKNOWN_TRANSITION"/>
    <att type="string" name="interaction" value="pp"/>
    <att type="string" name="CELLDESIGNER_REACTION" value="re21"/>
    <graphics width="1" fill="#99ccff"/>
  </edge>
  <edge label="20S proteasome subunit beta 2a (pp) 20S proteasome subunit alpha 2a" source="-2522" target="-2516">
    <att type="string" name="CELLDESIGNER_EDGE_TYPE" value="UNKNOWN_TRANSITION"/>
    <att type="string" name="canonicalName" value="re58"/>
    <att type="string" name="CELLDESIGNER_NODE_TYPE" value="UNKNOWN_TRANSITION"/>
    <att type="string" name="interaction" value="pp"/>
    <att type="string" name="CELLDESIGNER_REACTION" value="re58"/>
    <graphics width="1" fill="#99ccff"/>
  </edge>
  <edge label="20S proteasome subunit beta 3a (pp) 20S proteasome subunit beta 2a" source="-2521" target="-2522">
    <att type="string" name="CELLDESIGNER_EDGE_TYPE" value="UNKNOWN_TRANSITION"/>
    <att type="string" name="canonicalName" value="re20"/>
    <att type="string" name="CELLDESIGNER_NODE_TYPE" value="UNKNOWN_TRANSITION"/>
    <att type="string" name="interaction" value="pp"/>
    <att type="string" name="CELLDESIGNER_REACTION" value="re20"/>
    <graphics width="1" fill="#99ccff"/>
  </edge>
  <edge label="20S proteasome subunit beta 3a (pp) 20S proteasome subunit alpha 3a" source="-2521" target="-2510">
    <att type="string" name="CELLDESIGNER_EDGE_TYPE" value="UNKNOWN_TRANSITION"/>
    <att type="string" name="canonicalName" value="re57"/>
    <att type="string" name="CELLDESIGNER_NODE_TYPE" value="UNKNOWN_TRANSITION"/>
    <att type="string" name="interaction" value="pp"/>
    <att type="string" name="CELLDESIGNER_REACTION" value="re57"/>
    <graphics width="1" fill="#99ccff"/>
  </edge>
  <edge label="20S proteasome subunit beta 4a (pp) 20S proteasome subunit beta 3a" source="-2520" target="-2521">
    <att type="string" name="CELLDESIGNER_EDGE_TYPE" value="UNKNOWN_TRANSITION"/>
    <att type="string" name="canonicalName" value="re19"/>
    <att type="string" name="CELLDESIGNER_NODE_TYPE" value="UNKNOWN_TRANSITION"/>
    <att type="string" name="interaction" value="pp"/>
    <att type="string" name="CELLDESIGNER_REACTION" value="re19"/>
    <graphics width="1" fill="#99ccff"/>
  </edge>
  <edge label="20S proteasome subunit beta 4a (pp) 20S proteasome subunit alpha 4a" source="-2520" target="-2511">
    <att type="string" name="CELLDESIGNER_EDGE_TYPE" value="UNKNOWN_TRANSITION"/>
    <att type="string" name="canonicalName" value="re56"/>
    <att type="string" name="CELLDESIGNER_NODE_TYPE" value="UNKNOWN_TRANSITION"/>
    <att type="string" name="interaction" value="pp"/>
    <att type="string" name="CELLDESIGNER_REACTION" value="re56"/>
    <graphics width="1" fill="#99ccff"/>
  </edge>
  <edge label="20S proteasome subunit beta 5a (pp) 20S proteasome subunit beta 4a" source="-2519" target="-2520">
    <att type="string" name="CELLDESIGNER_EDGE_TYPE" value="UNKNOWN_TRANSITION"/>
    <att type="string" name="canonicalName" value="re18"/>
    <att type="string" name="CELLDESIGNER_NODE_TYPE" value="UNKNOWN_TRANSITION"/>
    <att type="string" name="interaction" value="pp"/>
    <att type="string" name="CELLDESIGNER_REACTION" value="re18"/>
    <graphics width="1" fill="#99ccff"/>
  </edge>
  <edge label="20S proteasome subunit beta 5a (pp) 20S proteasome subunit alpha 5a" source="-2519" target="-2512">
    <att type="string" name="CELLDESIGNER_EDGE_TYPE" value="UNKNOWN_TRANSITION"/>
    <att type="string" name="canonicalName" value="re55"/>
    <att type="string" name="CELLDESIGNER_NODE_TYPE" value="UNKNOWN_TRANSITION"/>
    <att type="string" name="interaction" value="pp"/>
    <att type="string" name="CELLDESIGNER_REACTION" value="re55"/>
    <graphics width="1" fill="#99ccff"/>
  </edge>
  <edge label="20S proteasome subunit beta 6a (pp) 20S proteasome subunit beta 5a" source="-2518" target="-2519">
    <att type="string" name="CELLDESIGNER_EDGE_TYPE" value="UNKNOWN_TRANSITION"/>
    <att type="string" name="canonicalName" value="re17"/>
    <att type="string" name="CELLDESIGNER_NODE_TYPE" value="UNKNOWN_TRANSITION"/>
    <att type="string" name="interaction" value="pp"/>
    <att type="string" name="CELLDESIGNER_REACTION" value="re17"/>
    <graphics width="1" fill="#99ccff"/>
  </edge>
  <edge label="20S proteasome subunit beta 6a (pp) 20S proteasome subunit alpha 6a" source="-2518" target="-2513">
    <att type="string" name="CELLDESIGNER_EDGE_TYPE" value="UNKNOWN_TRANSITION"/>
    <att type="string" name="canonicalName" value="re54"/>
    <att type="string" name="CELLDESIGNER_NODE_TYPE" value="UNKNOWN_TRANSITION"/>
    <att type="string" name="interaction" value="pp"/>
    <att type="string" name="CELLDESIGNER_REACTION" value="re54"/>
    <graphics width="1" fill="#99ccff"/>
  </edge>
  <edge label="20S proteasome subunit beta 7a (pp) 20S proteasome subunit beta 6a" source="-2517" target="-2518">
    <att type="string" name="CELLDESIGNER_EDGE_TYPE" value="UNKNOWN_TRANSITION"/>
    <att type="string" name="canonicalName" value="re16"/>
    <att type="string" name="CELLDESIGNER_NODE_TYPE" value="UNKNOWN_TRANSITION"/>
    <att type="string" name="interaction" value="pp"/>
    <att type="string" name="CELLDESIGNER_REACTION" value="re16"/>
    <graphics width="1" fill="#99ccff"/>
  </edge>
  <edge label="20S proteasome subunit beta 7a (pp) 20S proteasome subunit alpha 7a" source="-2517" target="-2514">
    <att type="string" name="CELLDESIGNER_EDGE_TYPE" value="UNKNOWN_TRANSITION"/>
    <att type="string" name="canonicalName" value="re53"/>
    <att type="string" name="CELLDESIGNER_NODE_TYPE" value="UNKNOWN_TRANSITION"/>
    <att type="string" name="interaction" value="pp"/>
    <att type="string" name="CELLDESIGNER_REACTION" value="re53"/>
    <graphics width="1" fill="#99ccff"/>
  </edge>
  <edge label="20S proteasome subunit alpha 2a (pp) 20S proteasome subunit alpha 1a" source="-2516" target="-2515">
    <att type="string" name="CELLDESIGNER_EDGE_TYPE" value="UNKNOWN_TRANSITION"/>
    <att type="string" name="canonicalName" value="re7"/>
    <att type="string" name="CELLDESIGNER_NODE_TYPE" value="UNKNOWN_TRANSITION"/>
    <att type="string" name="interaction" value="pp"/>
    <att type="string" name="CELLDESIGNER_REACTION" value="re7"/>
    <graphics width="1" fill="#99ccff"/>
  </edge>
  <edge label="20S proteasome subunit alpha 1a (pp) 20S proteasome subunit alpha 7a" source="-2515" target="-2514">
    <att type="string" name="CELLDESIGNER_EDGE_TYPE" value="UNKNOWN_TRANSITION"/>
    <att type="string" name="canonicalName" value="re1"/>
    <att type="string" name="CELLDESIGNER_NODE_TYPE" value="UNKNOWN_TRANSITION"/>
    <att type="string" name="interaction" value="pp"/>
    <att type="string" name="CELLDESIGNER_REACTION" value="re1"/>
    <graphics width="1" fill="#99ccff"/>
  </edge>
  <edge label="20S proteasome subunit alpha 7a (pp) 20S proteasome subunit alpha 6a" source="-2514" target="-2513">
    <att type="string" name="CELLDESIGNER_EDGE_TYPE" value="UNKNOWN_TRANSITION"/>
    <att type="string" name="canonicalName" value="re2"/>
    <att type="string" name="CELLDESIGNER_NODE_TYPE" value="UNKNOWN_TRANSITION"/>
    <att type="string" name="interaction" value="pp"/>
    <att type="string" name="CELLDESIGNER_REACTION" value="re2"/>
    <graphics width="1" fill="#99ccff"/>
  </edge>
  <edge label="20S proteasome subunit alpha 6a (pp) 20S proteasome subunit alpha 5a" source="-2513" target="-2512">
    <att type="string" name="CELLDESIGNER_EDGE_TYPE" value="UNKNOWN_TRANSITION"/>
    <att type="string" name="canonicalName" value="re3"/>
    <att type="string" name="CELLDESIGNER_NODE_TYPE" value="UNKNOWN_TRANSITION"/>
    <att type="string" name="interaction" value="pp"/>
    <att type="string" name="CELLDESIGNER_REACTION" value="re3"/>
    <graphics width="1" fill="#99ccff"/>
  </edge>
  <edge label="20S proteasome subunit alpha 5a (pp) 20S proteasome subunit alpha 4a" source="-2512" target="-2511">
    <att type="string" name="CELLDESIGNER_EDGE_TYPE" value="UNKNOWN_TRANSITION"/>
    <att type="string" name="canonicalName" value="re4"/>
    <att type="string" name="CELLDESIGNER_NODE_TYPE" value="UNKNOWN_TRANSITION"/>
    <att type="string" name="interaction" value="pp"/>
    <att type="string" name="CELLDESIGNER_REACTION" value="re4"/>
    <graphics width="1" fill="#99ccff"/>
  </edge>
  <edge label="20S proteasome subunit alpha 4a (pp) 20S proteasome subunit alpha 3a" source="-2511" target="-2510">
    <att type="string" name="CELLDESIGNER_EDGE_TYPE" value="UNKNOWN_TRANSITION"/>
    <att type="string" name="canonicalName" value="re5"/>
    <att type="string" name="CELLDESIGNER_NODE_TYPE" value="UNKNOWN_TRANSITION"/>
    <att type="string" name="interaction" value="pp"/>
    <att type="string" name="CELLDESIGNER_REACTION" value="re5"/>
    <graphics width="1" fill="#99ccff"/>
  </edge>
  <edge label="20S proteasome subunit alpha 3a (pp) 20S proteasome subunit alpha 2a" source="-2510" target="-2516">
    <att type="string" name="CELLDESIGNER_EDGE_TYPE" value="UNKNOWN_TRANSITION"/>
    <att type="string" name="canonicalName" value="re6"/>
    <att type="string" name="CELLDESIGNER_NODE_TYPE" value="UNKNOWN_TRANSITION"/>
    <att type="string" name="interaction" value="pp"/>
    <att type="string" name="CELLDESIGNER_REACTION" value="re6"/>
    <graphics width="1" fill="#99ccff"/>
  </edge>
  <edge label="20S proteasome subunit alpha 1b (pp) 20S proteasome subunit alpha 7b" source="-2509" target="-2507">
    <att type="string" name="CELLDESIGNER_EDGE_TYPE" value="UNKNOWN_TRANSITION"/>
    <att type="string" name="canonicalName" value="re30"/>
    <att type="string" name="CELLDESIGNER_NODE_TYPE" value="UNKNOWN_TRANSITION"/>
    <att type="string" name="interaction" value="pp"/>
    <att type="string" name="CELLDESIGNER_REACTION" value="re30"/>
    <graphics width="1" fill="#99ccff"/>
  </edge>
  <edge label="20S proteasome subunit alpha 1b (pp) 20S proteasome subunit alpha 2b" source="-2509" target="-2508">
    <att type="string" name="CELLDESIGNER_EDGE_TYPE" value="UNKNOWN_TRANSITION"/>
    <att type="string" name="canonicalName" value="re35"/>
    <att type="string" name="CELLDESIGNER_NODE_TYPE" value="UNKNOWN_TRANSITION"/>
    <att type="string" name="interaction" value="pp"/>
    <att type="string" name="CELLDESIGNER_REACTION" value="re35"/>
    <graphics width="1" fill="#99ccff"/>
  </edge>
  <edge label="20S proteasome subunit alpha 1b (pp) 20S proteasome subunit beta 1b" source="-2509" target="-2530">
    <att type="string" name="CELLDESIGNER_EDGE_TYPE" value="UNKNOWN_TRANSITION"/>
    <att type="string" name="canonicalName" value="re67"/>
    <att type="string" name="CELLDESIGNER_NODE_TYPE" value="UNKNOWN_TRANSITION"/>
    <att type="string" name="interaction" value="pp"/>
    <att type="string" name="CELLDESIGNER_REACTION" value="re67"/>
    <graphics width="1" fill="#99ccff"/>
  </edge>
  <edge label="20S proteasome subunit alpha 2b (pp) 20S proteasome subunit beta 2b" source="-2508" target="-2524">
    <att type="string" name="CELLDESIGNER_EDGE_TYPE" value="UNKNOWN_TRANSITION"/>
    <att type="string" name="canonicalName" value="re68"/>
    <att type="string" name="CELLDESIGNER_NODE_TYPE" value="UNKNOWN_TRANSITION"/>
    <att type="string" name="interaction" value="pp"/>
    <att type="string" name="CELLDESIGNER_REACTION" value="re68"/>
    <graphics width="1" fill="#99ccff"/>
  </edge>
  <edge label="20S proteasome subunit alpha 2b (pp) 20S proteasome subunit alpha 3b" source="-2508" target="-2486">
    <att type="string" name="CELLDESIGNER_EDGE_TYPE" value="UNKNOWN_TRANSITION"/>
    <att type="string" name="canonicalName" value="re70UNKNOWN_TRANSITION"/>
    <att type="string" name="CELLDESIGNER_NODE_TYPE" value="UNKNOWN_TRANSITION"/>
    <att type="string" name="interaction" value="pp"/>
    <att type="string" name="CELLDESIGNER_REACTION" value="re70UNKNOWN_TRANSITION"/>
    <graphics width="1" fill="#99ccff"/>
  </edge>
  <edge label="20S proteasome subunit alpha 7b (pp) 20S proteasome subunit beta 7b" source="-2507" target="-2529">
    <att type="string" name="CELLDESIGNER_EDGE_TYPE" value="UNKNOWN_TRANSITION"/>
    <att type="string" name="canonicalName" value="re73"/>
    <att type="string" name="CELLDESIGNER_NODE_TYPE" value="UNKNOWN_TRANSITION"/>
    <att type="string" name="interaction" value="pp"/>
    <att type="string" name="CELLDESIGNER_REACTION" value="re73"/>
    <graphics width="1" fill="#99ccff"/>
  </edge>
  <edge label="20S proteasome subunit alpha 6b (pp) 20S proteasome subunit alpha 7b" source="-2506" target="-2507">
    <att type="string" name="CELLDESIGNER_EDGE_TYPE" value="UNKNOWN_TRANSITION"/>
    <att type="string" name="canonicalName" value="re29"/>
    <att type="string" name="CELLDESIGNER_NODE_TYPE" value="UNKNOWN_TRANSITION"/>
    <att type="string" name="interaction" value="pp"/>
    <att type="string" name="CELLDESIGNER_REACTION" value="re29"/>
    <graphics width="1" fill="#99ccff"/>
  </edge>
  <edge label="20S proteasome subunit alpha 6b (pp) 20S proteasome subunit beta 6b" source="-2506" target="-2528">
    <att type="string" name="CELLDESIGNER_EDGE_TYPE" value="UNKNOWN_TRANSITION"/>
    <att type="string" name="canonicalName" value="re74"/>
    <att type="string" name="CELLDESIGNER_NODE_TYPE" value="UNKNOWN_TRANSITION"/>
    <att type="string" name="interaction" value="pp"/>
    <att type="string" name="CELLDESIGNER_REACTION" value="re74"/>
    <graphics width="1" fill="#99ccff"/>
  </edge>
  <edge label="20S proteasome subunit alpha 5b (pp) 20S proteasome subunit alpha 6b" source="-2505" target="-2506">
    <att type="string" name="CELLDESIGNER_EDGE_TYPE" value="UNKNOWN_TRANSITION"/>
    <att type="string" name="canonicalName" value="re31"/>
    <att type="string" name="CELLDESIGNER_NODE_TYPE" value="UNKNOWN_TRANSITION"/>
    <att type="string" name="interaction" value="pp"/>
    <att type="string" name="CELLDESIGNER_REACTION" value="re31"/>
    <graphics width="1" fill="#99ccff"/>
  </edge>
  <edge label="20S proteasome subunit alpha 5b (pp) 20S proteasome subunit beta 5b" source="-2505" target="-2527">
    <att type="string" name="CELLDESIGNER_EDGE_TYPE" value="UNKNOWN_TRANSITION"/>
    <att type="string" name="canonicalName" value="re75"/>
    <att type="string" name="CELLDESIGNER_NODE_TYPE" value="UNKNOWN_TRANSITION"/>
    <att type="string" name="interaction" value="pp"/>
    <att type="string" name="CELLDESIGNER_REACTION" value="re75"/>
    <graphics width="1" fill="#99ccff"/>
  </edge>
  <edge label="20S proteasome subunit alpha 4b (pp) 20S proteasome subunit alpha 5b" source="-2504" target="-2505">
    <att type="string" name="CELLDESIGNER_EDGE_TYPE" value="UNKNOWN_TRANSITION"/>
    <att type="string" name="canonicalName" value="re32"/>
    <att type="string" name="CELLDESIGNER_NODE_TYPE" value="UNKNOWN_TRANSITION"/>
    <att type="string" name="interaction" value="pp"/>
    <att type="string" name="CELLDESIGNER_REACTION" value="re32"/>
    <graphics width="1" fill="#99ccff"/>
  </edge>
  <edge label="20S proteasome subunit alpha 4b (pp) 20S proteasome subunit beta 4b" source="-2504" target="-2526">
    <att type="string" name="CELLDESIGNER_EDGE_TYPE" value="UNKNOWN_TRANSITION"/>
    <att type="string" name="canonicalName" value="re76"/>
    <att type="string" name="CELLDESIGNER_NODE_TYPE" value="UNKNOWN_TRANSITION"/>
    <att type="string" name="interaction" value="pp"/>
    <att type="string" name="CELLDESIGNER_REACTION" value="re76"/>
    <graphics width="1" fill="#99ccff"/>
  </edge>
  <edge label="26S proteasome regulatory subunit T1 (pp) 26S proteasome regulatory subunit T2" source="-2503" target="-2502">
    <att type="string" name="CELLDESIGNER_EDGE_TYPE" value="UNKNOWN_TRANSITION"/>
    <att type="string" name="canonicalName" value="re37"/>
    <att type="string" name="CELLDESIGNER_NODE_TYPE" value="UNKNOWN_TRANSITION"/>
    <att type="string" name="interaction" value="pp"/>
    <att type="string" name="CELLDESIGNER_REACTION" value="re37"/>
    <graphics width="1" fill="#99ccff"/>
  </edge>
  <edge label="26S proteasome regulatory subunit T1 (pp) 20S proteasome subunit alpha 7b" source="-2503" target="-2507">
    <att type="string" name="CELLDESIGNER_EDGE_TYPE" value="UNKNOWN_TRANSITION"/>
    <att type="string" name="canonicalName" value="re82"/>
    <att type="string" name="CELLDESIGNER_NODE_TYPE" value="UNKNOWN_TRANSITION"/>
    <att type="string" name="interaction" value="pp"/>
    <att type="string" name="CELLDESIGNER_REACTION" value="re82"/>
    <graphics width="1" fill="#99ccff"/>
  </edge>
  <edge label="26S proteasome regulatory subunit T2 (pp) 26S proteasome regulatory subunit T6" source="-2502" target="-2501">
    <att type="string" name="CELLDESIGNER_EDGE_TYPE" value="UNKNOWN_TRANSITION"/>
    <att type="string" name="canonicalName" value="re38"/>
    <att type="string" name="CELLDESIGNER_NODE_TYPE" value="UNKNOWN_TRANSITION"/>
    <att type="string" name="interaction" value="pp"/>
    <att type="string" name="CELLDESIGNER_REACTION" value="re38"/>
    <graphics width="1" fill="#99ccff"/>
  </edge>
  <edge label="26S proteasome regulatory subunit T2 (pp) 20S proteasome subunit alpha 1b" source="-2502" target="-2509">
    <att type="string" name="CELLDESIGNER_EDGE_TYPE" value="UNKNOWN_TRANSITION"/>
    <att type="string" name="canonicalName" value="re77"/>
    <att type="string" name="CELLDESIGNER_NODE_TYPE" value="UNKNOWN_TRANSITION"/>
    <att type="string" name="interaction" value="pp"/>
    <att type="string" name="CELLDESIGNER_REACTION" value="re77"/>
    <graphics width="1" fill="#99ccff"/>
  </edge>
  <edge label="26S proteasome regulatory subunit T6 (pp) 26S proteasome regulatory subunit T4" source="-2501" target="-2500">
    <att type="string" name="CELLDESIGNER_EDGE_TYPE" value="UNKNOWN_TRANSITION"/>
    <att type="string" name="canonicalName" value="re39"/>
    <att type="string" name="CELLDESIGNER_NODE_TYPE" value="UNKNOWN_TRANSITION"/>
    <att type="string" name="interaction" value="pp"/>
    <att type="string" name="CELLDESIGNER_REACTION" value="re39"/>
    <graphics width="1" fill="#99ccff"/>
  </edge>
  <edge label="26S proteasome regulatory subunit T6 (pp) 20S proteasome subunit alpha 2b" source="-2501" target="-2508">
    <att type="string" name="CELLDESIGNER_EDGE_TYPE" value="UNKNOWN_TRANSITION"/>
    <att type="string" name="canonicalName" value="re78"/>
    <att type="string" name="CELLDESIGNER_NODE_TYPE" value="UNKNOWN_TRANSITION"/>
    <att type="string" name="interaction" value="pp"/>
    <att type="string" name="CELLDESIGNER_REACTION" value="re78"/>
    <graphics width="1" fill="#99ccff"/>
  </edge>
  <edge label="26S proteasome regulatory subunit T4 (pp) 26S proteasome regulatory subunit T5" source="-2500" target="-2499">
    <att type="string" name="CELLDESIGNER_EDGE_TYPE" value="UNKNOWN_TRANSITION"/>
    <att type="string" name="canonicalName" value="re40"/>
    <att type="string" name="CELLDESIGNER_NODE_TYPE" value="UNKNOWN_TRANSITION"/>
    <att type="string" name="interaction" value="pp"/>
    <att type="string" name="CELLDESIGNER_REACTION" value="re40"/>
    <graphics width="1" fill="#99ccff"/>
  </edge>
  <edge label="26S proteasome regulatory subunit T4 (pp) 20S proteasome subunit alpha 3b" source="-2500" target="-2486">
    <att type="string" name="CELLDESIGNER_EDGE_TYPE" value="UNKNOWN_TRANSITION"/>
    <att type="string" name="canonicalName" value="re79"/>
    <att type="string" name="CELLDESIGNER_NODE_TYPE" value="UNKNOWN_TRANSITION"/>
    <att type="string" name="interaction" value="pp"/>
    <att type="string" name="CELLDESIGNER_REACTION" value="re79"/>
    <graphics width="1" fill="#99ccff"/>
  </edge>
  <edge label="26S proteasome regulatory subunit T5 (pp) 26S proteasome regulatory subunit T3" source="-2499" target="-2498">
    <att type="string" name="CELLDESIGNER_EDGE_TYPE" value="UNKNOWN_TRANSITION"/>
    <att type="string" name="canonicalName" value="re41"/>
    <att type="string" name="CELLDESIGNER_NODE_TYPE" value="UNKNOWN_TRANSITION"/>
    <att type="string" name="interaction" value="pp"/>
    <att type="string" name="CELLDESIGNER_REACTION" value="re41"/>
    <graphics width="1" fill="#99ccff"/>
  </edge>
  <edge label="26S proteasome regulatory subunit T5 (pp) 20S proteasome subunit alpha 4b" source="-2499" target="-2504">
    <att type="string" name="CELLDESIGNER_EDGE_TYPE" value="UNKNOWN_TRANSITION"/>
    <att type="string" name="canonicalName" value="re80"/>
    <att type="string" name="CELLDESIGNER_NODE_TYPE" value="UNKNOWN_TRANSITION"/>
    <att type="string" name="interaction" value="pp"/>
    <att type="string" name="CELLDESIGNER_REACTION" value="re80"/>
    <graphics width="1" fill="#99ccff"/>
  </edge>
  <edge label="26S proteasome regulatory subunit T3 (pp) 26S proteasome regulatory subunit T1" source="-2498" target="-2503">
    <att type="string" name="CELLDESIGNER_EDGE_TYPE" value="UNKNOWN_TRANSITION"/>
    <att type="string" name="canonicalName" value="re36"/>
    <att type="string" name="CELLDESIGNER_NODE_TYPE" value="UNKNOWN_TRANSITION"/>
    <att type="string" name="interaction" value="pp"/>
    <att type="string" name="CELLDESIGNER_REACTION" value="re36"/>
    <graphics width="1" fill="#99ccff"/>
  </edge>
  <edge label="26S proteasome regulatory subunit T3 (pp) 20S proteasome subunit alpha 6b" source="-2498" target="-2506">
    <att type="string" name="CELLDESIGNER_EDGE_TYPE" value="UNKNOWN_TRANSITION"/>
    <att type="string" name="canonicalName" value="re81"/>
    <att type="string" name="CELLDESIGNER_NODE_TYPE" value="UNKNOWN_TRANSITION"/>
    <att type="string" name="interaction" value="pp"/>
    <att type="string" name="CELLDESIGNER_REACTION" value="re81"/>
    <graphics width="1" fill="#99ccff"/>
  </edge>
  <edge label="26S proteasome regulatory subunit N1 (pp) 26S proteasome regulatory subunit N10" source="-2497" target="-2495">
    <att type="string" name="CELLDESIGNER_EDGE_TYPE" value="UNKNOWN_TRANSITION"/>
    <att type="string" name="canonicalName" value="re43"/>
    <att type="string" name="CELLDESIGNER_NODE_TYPE" value="UNKNOWN_TRANSITION"/>
    <att type="string" name="interaction" value="pp"/>
    <att type="string" name="CELLDESIGNER_REACTION" value="re43"/>
    <graphics width="1" fill="#99ccff"/>
  </edge>
  <edge label="26S proteasome regulatory subunit N1 (pp) 26S proteasome regulatory subunit T2" source="-2497" target="-2502">
    <att type="string" name="CELLDESIGNER_EDGE_TYPE" value="UNKNOWN_TRANSITION"/>
    <att type="string" name="canonicalName" value="re83"/>
    <att type="string" name="CELLDESIGNER_NODE_TYPE" value="UNKNOWN_TRANSITION"/>
    <att type="string" name="interaction" value="pp"/>
    <att type="string" name="CELLDESIGNER_REACTION" value="re83"/>
    <graphics width="1" fill="#99ccff"/>
  </edge>
  <edge label="26S proteasome regulatory subunit N1 (pp) 26S proteasome regulatory subunit T6" source="-2497" target="-2501">
    <att type="string" name="CELLDESIGNER_EDGE_TYPE" value="UNKNOWN_TRANSITION"/>
    <att type="string" name="canonicalName" value="re84"/>
    <att type="string" name="CELLDESIGNER_NODE_TYPE" value="UNKNOWN_TRANSITION"/>
    <att type="string" name="interaction" value="pp"/>
    <att type="string" name="CELLDESIGNER_REACTION" value="re84"/>
    <graphics width="1" fill="#99ccff"/>
  </edge>
  <edge label="26S proteasome regulatory subunit N2 (pp) 26S proteasome regulatory subunit N1" source="-2496" target="-2497">
    <att type="string" name="CELLDESIGNER_EDGE_TYPE" value="UNKNOWN_TRANSITION"/>
    <att type="string" name="canonicalName" value="re42"/>
    <att type="string" name="CELLDESIGNER_NODE_TYPE" value="UNKNOWN_TRANSITION"/>
    <att type="string" name="interaction" value="pp"/>
    <att type="string" name="CELLDESIGNER_REACTION" value="re42"/>
    <graphics width="1" fill="#99ccff"/>
  </edge>
  <edge label="26S proteasome regulatory subunit N2 (pp) 26S proteasome regulatory subunit T3" source="-2496" target="-2498">
    <att type="string" name="CELLDESIGNER_EDGE_TYPE" value="UNKNOWN_TRANSITION"/>
    <att type="string" name="canonicalName" value="re87"/>
    <att type="string" name="CELLDESIGNER_NODE_TYPE" value="UNKNOWN_TRANSITION"/>
    <att type="string" name="interaction" value="pp"/>
    <att type="string" name="CELLDESIGNER_REACTION" value="re87"/>
    <graphics width="1" fill="#99ccff"/>
  </edge>
  <edge label="26S proteasome regulatory subunit N2 (pp) 26S proteasome regulatory subunit T5" source="-2496" target="-2499">
    <att type="string" name="CELLDESIGNER_EDGE_TYPE" value="UNKNOWN_TRANSITION"/>
    <att type="string" name="canonicalName" value="re88"/>
    <att type="string" name="CELLDESIGNER_NODE_TYPE" value="UNKNOWN_TRANSITION"/>
    <att type="string" name="interaction" value="pp"/>
    <att type="string" name="CELLDESIGNER_REACTION" value="re88"/>
    <graphics width="1" fill="#99ccff"/>
  </edge>
  <edge label="26S proteasome regulatory subunit N10 (pp) 26S proteasome regulatory subunit N2" source="-2495" target="-2496">
    <att type="string" name="CELLDESIGNER_EDGE_TYPE" value="UNKNOWN_TRANSITION"/>
    <att type="string" name="canonicalName" value="re44"/>
    <att type="string" name="CELLDESIGNER_NODE_TYPE" value="UNKNOWN_TRANSITION"/>
    <att type="string" name="interaction" value="pp"/>
    <att type="string" name="CELLDESIGNER_REACTION" value="re44"/>
    <graphics width="1" fill="#99ccff"/>
  </edge>
  <edge label="26S proteasome regulatory subunit N10 (pp) 26S proteasome regulatory subunit T4" source="-2495" target="-2500">
    <att type="string" name="CELLDESIGNER_EDGE_TYPE" value="UNKNOWN_TRANSITION"/>
    <att type="string" name="canonicalName" value="re85"/>
    <att type="string" name="CELLDESIGNER_NODE_TYPE" value="UNKNOWN_TRANSITION"/>
    <att type="string" name="interaction" value="pp"/>
    <att type="string" name="CELLDESIGNER_REACTION" value="re85"/>
    <graphics width="1" fill="#99ccff"/>
  </edge>
  <edge label="26S proteasome regulatory subunit N11 (pp) 26S proteasome regulatory subunit N12" source="-2494" target="-2493">
    <att type="string" name="CELLDESIGNER_EDGE_TYPE" value="UNKNOWN_TRANSITION"/>
    <att type="string" name="canonicalName" value="re47"/>
    <att type="string" name="CELLDESIGNER_NODE_TYPE" value="UNKNOWN_TRANSITION"/>
    <att type="string" name="interaction" value="pp"/>
    <att type="string" name="CELLDESIGNER_REACTION" value="re47"/>
    <graphics width="1" fill="#99ccff"/>
  </edge>
  <edge label="26S proteasome regulatory subunit N11 (pp) 26S proteasome regulatory subunit N1" source="-2494" target="-2497">
    <att type="string" name="CELLDESIGNER_EDGE_TYPE" value="UNKNOWN_TRANSITION"/>
    <att type="string" name="canonicalName" value="re90"/>
    <att type="string" name="CELLDESIGNER_NODE_TYPE" value="UNKNOWN_TRANSITION"/>
    <att type="string" name="interaction" value="pp"/>
    <att type="string" name="CELLDESIGNER_REACTION" value="re90"/>
    <graphics width="1" fill="#99ccff"/>
  </edge>
  <edge label="26S proteasome regulatory subunit N12 (pp) 26S proteasome regulatory subunit N9" source="-2493" target="-2492">
    <att type="string" name="CELLDESIGNER_EDGE_TYPE" value="UNKNOWN_TRANSITION"/>
    <att type="string" name="canonicalName" value="re46"/>
    <att type="string" name="CELLDESIGNER_NODE_TYPE" value="UNKNOWN_TRANSITION"/>
    <att type="string" name="interaction" value="pp"/>
    <att type="string" name="CELLDESIGNER_REACTION" value="re46"/>
    <graphics width="1" fill="#99ccff"/>
  </edge>
  <edge label="26S proteasome regulatory subunit N9 (pp) 26S proteasome regulatory subunit N6" source="-2492" target="-2491">
    <att type="string" name="CELLDESIGNER_EDGE_TYPE" value="UNKNOWN_TRANSITION"/>
    <att type="string" name="canonicalName" value="re48"/>
    <att type="string" name="CELLDESIGNER_NODE_TYPE" value="UNKNOWN_TRANSITION"/>
    <att type="string" name="interaction" value="pp"/>
    <att type="string" name="CELLDESIGNER_REACTION" value="re48"/>
    <graphics width="1" fill="#99ccff"/>
  </edge>
  <edge label="26S proteasome regulatory subunit N9 (pp) 26S proteasome regulatory subunit N10" source="-2492" target="-2495">
    <att type="string" name="CELLDESIGNER_EDGE_TYPE" value="UNKNOWN_TRANSITION"/>
    <att type="string" name="canonicalName" value="re89"/>
    <att type="string" name="CELLDESIGNER_NODE_TYPE" value="UNKNOWN_TRANSITION"/>
    <att type="string" name="interaction" value="pp"/>
    <att type="string" name="CELLDESIGNER_REACTION" value="re89"/>
    <graphics width="1" fill="#99ccff"/>
  </edge>
  <edge label="26S proteasome regulatory subunit N6 (pp) 26S proteasome regulatory subunit N8" source="-2491" target="-2490">
    <att type="string" name="CELLDESIGNER_EDGE_TYPE" value="UNKNOWN_TRANSITION"/>
    <att type="string" name="canonicalName" value="re49"/>
    <att type="string" name="CELLDESIGNER_NODE_TYPE" value="UNKNOWN_TRANSITION"/>
    <att type="string" name="interaction" value="pp"/>
    <att type="string" name="CELLDESIGNER_REACTION" value="re49"/>
    <graphics width="1" fill="#99ccff"/>
  </edge>
  <edge label="26S proteasome regulatory subunit N8 (pp) 26S proteasome regulatory subunit N7" source="-2490" target="-2489">
    <att type="string" name="CELLDESIGNER_EDGE_TYPE" value="UNKNOWN_TRANSITION"/>
    <att type="string" name="canonicalName" value="re50"/>
    <att type="string" name="CELLDESIGNER_NODE_TYPE" value="UNKNOWN_TRANSITION"/>
    <att type="string" name="interaction" value="pp"/>
    <att type="string" name="CELLDESIGNER_REACTION" value="re50"/>
    <graphics width="1" fill="#99ccff"/>
  </edge>
  <edge label="26S proteasome regulatory subunit N8 (pp) 26S proteasome regulatory subunit N2" source="-2490" target="-2496">
    <att type="string" name="CELLDESIGNER_EDGE_TYPE" value="UNKNOWN_TRANSITION"/>
    <att type="string" name="canonicalName" value="re91"/>
    <att type="string" name="CELLDESIGNER_NODE_TYPE" value="UNKNOWN_TRANSITION"/>
    <att type="string" name="interaction" value="pp"/>
    <att type="string" name="CELLDESIGNER_REACTION" value="re91"/>
    <graphics width="1" fill="#99ccff"/>
  </edge>
  <edge label="26S proteasome regulatory subunit N7 (pp) 26S proteasome regulatory subunit N3" source="-2489" target="-2488">
    <att type="string" name="CELLDESIGNER_EDGE_TYPE" value="UNKNOWN_TRANSITION"/>
    <att type="string" name="canonicalName" value="re51"/>
    <att type="string" name="CELLDESIGNER_NODE_TYPE" value="UNKNOWN_TRANSITION"/>
    <att type="string" name="interaction" value="pp"/>
    <att type="string" name="CELLDESIGNER_REACTION" value="re51"/>
    <graphics width="1" fill="#99ccff"/>
  </edge>
  <edge label="26S proteasome regulatory subunit N3 (pp) 26S proteasome regulatory subunit N5" source="-2488" target="-2487">
    <att type="string" name="CELLDESIGNER_EDGE_TYPE" value="UNKNOWN_TRANSITION"/>
    <att type="string" name="canonicalName" value="re52"/>
    <att type="string" name="CELLDESIGNER_NODE_TYPE" value="UNKNOWN_TRANSITION"/>
    <att type="string" name="interaction" value="pp"/>
    <att type="string" name="CELLDESIGNER_REACTION" value="re52"/>
    <graphics width="1" fill="#99ccff"/>
  </edge>
  <edge label="26S proteasome regulatory subunit N5 (pp) 26S proteasome regulatory subunit N11" source="-2487" target="-2494">
    <att type="string" name="CELLDESIGNER_EDGE_TYPE" value="UNKNOWN_TRANSITION"/>
    <att type="string" name="canonicalName" value="re45"/>
    <att type="string" name="CELLDESIGNER_NODE_TYPE" value="UNKNOWN_TRANSITION"/>
    <att type="string" name="interaction" value="pp"/>
    <att type="string" name="CELLDESIGNER_REACTION" value="re45"/>
    <graphics width="1" fill="#99ccff"/>
  </edge>
  <edge label="20S proteasome subunit alpha 3b (pp) 20S proteasome subunit alpha 4b" source="-2486" target="-2504">
    <att type="string" name="CELLDESIGNER_EDGE_TYPE" value="UNKNOWN_TRANSITION"/>
    <att type="string" name="canonicalName" value="re71"/>
    <att type="string" name="CELLDESIGNER_NODE_TYPE" value="UNKNOWN_TRANSITION"/>
    <att type="string" name="interaction" value="pp"/>
    <att type="string" name="CELLDESIGNER_REACTION" value="re71"/>
    <graphics width="1" fill="#99ccff"/>
  </edge>
  <edge label="20S proteasome subunit alpha 3b (pp) 20S proteasome subunit beta 3b" source="-2486" target="-2525">
    <att type="string" name="CELLDESIGNER_EDGE_TYPE" value="UNKNOWN_TRANSITION"/>
    <att type="string" name="canonicalName" value="re72"/>
    <att type="string" name="CELLDESIGNER_NODE_TYPE" value="UNKNOWN_TRANSITION"/>
    <att type="string" name="interaction" value="pp"/>
    <att type="string" name="CELLDESIGNER_REACTION" value="re72"/>
    <graphics width="1" fill="#99ccff"/>
  </edge>
  <edge label="rGSVIVP00023345001 (pp) 20S proteasome subunit alpha 7a" source="-2485" target="-2514">
    <att type="string" name="CELLDESIGNER_EDGE_TYPE" value="TRANSLATION"/>
    <att type="string" name="canonicalName" value="re163TRANSLATION"/>
    <att type="string" name="CELLDESIGNER_NODE_TYPE" value="TRANSLATION"/>
    <att type="string" name="interaction" value="pp"/>
    <att type="string" name="CELLDESIGNER_REACTION" value="re163TRANSLATION"/>
    <graphics width="1" fill="#00ffcc"/>
  </edge>
  <edge label="rGSVIVP00031120001 (pp) 20S proteasome subunit alpha 2a" source="-2484" target="-2516">
    <att type="string" name="CELLDESIGNER_EDGE_TYPE" value="TRANSLATION"/>
    <att type="string" name="canonicalName" value="re162TRANSLATION"/>
    <att type="string" name="CELLDESIGNER_NODE_TYPE" value="TRANSLATION"/>
    <att type="string" name="interaction" value="pp"/>
    <att type="string" name="CELLDESIGNER_REACTION" value="re162TRANSLATION"/>
    <graphics width="1" fill="#00ffcc"/>
  </edge>
  <edge label="rGSVIVP00030187001 (pp) 20S proteasome subunit alpha 2a" source="-2483" target="-2516">
    <att type="string" name="CELLDESIGNER_EDGE_TYPE" value="TRANSLATION"/>
    <att type="string" name="canonicalName" value="re161TRANSLATION"/>
    <att type="string" name="CELLDESIGNER_NODE_TYPE" value="TRANSLATION"/>
    <att type="string" name="interaction" value="pp"/>
    <att type="string" name="CELLDESIGNER_REACTION" value="re161TRANSLATION"/>
    <graphics width="1" fill="#00ffcc"/>
  </edge>
  <edge label="rGSVIVP00014589001 (pp) 20S proteasome subunit alpha 6a" source="-2482" target="-2513">
    <att type="string" name="CELLDESIGNER_EDGE_TYPE" value="TRANSLATION"/>
    <att type="string" name="canonicalName" value="re160TRANSLATION"/>
    <att type="string" name="CELLDESIGNER_NODE_TYPE" value="TRANSLATION"/>
    <att type="string" name="interaction" value="pp"/>
    <att type="string" name="CELLDESIGNER_REACTION" value="re160TRANSLATION"/>
    <graphics width="1" fill="#00ffcc"/>
  </edge>
  <edge label="rCF604948 (pp) 20S proteasome subunit alpha 6a" source="-2481" target="-2513">
    <att type="string" name="CELLDESIGNER_EDGE_TYPE" value="TRANSLATION"/>
    <att type="string" name="canonicalName" value="re159TRANSLATION"/>
    <att type="string" name="CELLDESIGNER_NODE_TYPE" value="TRANSLATION"/>
    <att type="string" name="interaction" value="pp"/>
    <att type="string" name="CELLDESIGNER_REACTION" value="re159TRANSLATION"/>
    <graphics width="1" fill="#00ffcc"/>
  </edge>
  <edge label="rCB349455 (pp) 20S proteasome subunit alpha 1a" source="-2480" target="-2515">
    <att type="string" name="CELLDESIGNER_EDGE_TYPE" value="TRANSLATION"/>
    <att type="string" name="canonicalName" value="re166TRANSLATION"/>
    <att type="string" name="CELLDESIGNER_NODE_TYPE" value="TRANSLATION"/>
    <att type="string" name="interaction" value="pp"/>
    <att type="string" name="CELLDESIGNER_REACTION" value="re166TRANSLATION"/>
    <graphics width="1" fill="#00ffcc"/>
  </edge>
  <edge label="rGSVIVP00033998001 (pp) 20S proteasome subunit alpha 5a" source="-2479" target="-2512">
    <att type="string" name="CELLDESIGNER_EDGE_TYPE" value="TRANSLATION"/>
    <att type="string" name="canonicalName" value="re165TRANSLATION"/>
    <att type="string" name="CELLDESIGNER_NODE_TYPE" value="TRANSLATION"/>
    <att type="string" name="interaction" value="pp"/>
    <att type="string" name="CELLDESIGNER_REACTION" value="re165TRANSLATION"/>
    <graphics width="1" fill="#00ffcc"/>
  </edge>
  <edge label="rGSVIVP00007080001 (pp) 20S proteasome subunit alpha 3a" source="-2478" target="-2510">
    <att type="string" name="CELLDESIGNER_EDGE_TYPE" value="TRANSLATION"/>
    <att type="string" name="canonicalName" value="re164TRANSLATION"/>
    <att type="string" name="CELLDESIGNER_NODE_TYPE" value="TRANSLATION"/>
    <att type="string" name="interaction" value="pp"/>
    <att type="string" name="CELLDESIGNER_REACTION" value="re164TRANSLATION"/>
    <graphics width="1" fill="#00ffcc"/>
  </edge>
  <edge label="rGSVIVP00036109001 (pp) 20S proteasome subunit alpha 4a" source="-2477" target="-2511">
    <att type="string" name="CELLDESIGNER_EDGE_TYPE" value="TRANSLATION"/>
    <att type="string" name="canonicalName" value="re170TRANSLATION"/>
    <att type="string" name="CELLDESIGNER_NODE_TYPE" value="TRANSLATION"/>
    <att type="string" name="interaction" value="pp"/>
    <att type="string" name="CELLDESIGNER_REACTION" value="re170TRANSLATION"/>
    <graphics width="1" fill="#00ffcc"/>
  </edge>
  <edge label="rCF214191 (pp) 20S proteasome subunit alpha 4a" source="-2476" target="-2511">
    <att type="string" name="CELLDESIGNER_EDGE_TYPE" value="TRANSLATION"/>
    <att type="string" name="canonicalName" value="re169TRANSLATION"/>
    <att type="string" name="CELLDESIGNER_NODE_TYPE" value="TRANSLATION"/>
    <att type="string" name="interaction" value="pp"/>
    <att type="string" name="CELLDESIGNER_REACTION" value="re169TRANSLATION"/>
    <graphics width="1" fill="#00ffcc"/>
  </edge>
  <edge label="rGSVIVP00036755001 (pp) 20S proteasome subunit alpha 4a" source="-2475" target="-2511">
    <att type="string" name="CELLDESIGNER_EDGE_TYPE" value="TRANSLATION"/>
    <att type="string" name="canonicalName" value="re168TRANSLATION"/>
    <att type="string" name="CELLDESIGNER_NODE_TYPE" value="TRANSLATION"/>
    <att type="string" name="interaction" value="pp"/>
    <att type="string" name="CELLDESIGNER_REACTION" value="re168TRANSLATION"/>
    <graphics width="1" fill="#00ffcc"/>
  </edge>
  <edge label="rGSVIVP00034058001 (pp) 20S proteasome subunit alpha 1a" source="-2474" target="-2515">
    <att type="string" name="CELLDESIGNER_EDGE_TYPE" value="TRANSLATION"/>
    <att type="string" name="canonicalName" value="re167TRANSLATION"/>
    <att type="string" name="CELLDESIGNER_NODE_TYPE" value="TRANSLATION"/>
    <att type="string" name="interaction" value="pp"/>
    <att type="string" name="CELLDESIGNER_REACTION" value="re167TRANSLATION"/>
    <graphics width="1" fill="#00ffcc"/>
  </edge>
  <edge label="rGSVIVP00006966001 (pp) 20S proteasome subunit beta 6a" source="-2473" target="-2518">
    <att type="string" name="CELLDESIGNER_EDGE_TYPE" value="TRANSLATION"/>
    <att type="string" name="canonicalName" value="re172TRANSLATION"/>
    <att type="string" name="CELLDESIGNER_NODE_TYPE" value="TRANSLATION"/>
    <att type="string" name="interaction" value="pp"/>
    <att type="string" name="CELLDESIGNER_REACTION" value="re172TRANSLATION"/>
    <graphics width="1" fill="#00ffcc"/>
  </edge>
  <edge label="rGSVIVP00026350001 (pp) 20S proteasome subunit beta 6a" source="-2472" target="-2518">
    <att type="string" name="CELLDESIGNER_EDGE_TYPE" value="TRANSLATION"/>
    <att type="string" name="canonicalName" value="re171TRANSLATION"/>
    <att type="string" name="CELLDESIGNER_NODE_TYPE" value="TRANSLATION"/>
    <att type="string" name="interaction" value="pp"/>
    <att type="string" name="CELLDESIGNER_REACTION" value="re171TRANSLATION"/>
    <graphics width="1" fill="#00ffcc"/>
  </edge>
  <edge label="rGSVIVP00032367001 (pp) 20S proteasome subunit beta 1a" source="-2471" target="-2523">
    <att type="string" name="CELLDESIGNER_EDGE_TYPE" value="TRANSLATION"/>
    <att type="string" name="canonicalName" value="re178TRANSLATION"/>
    <att type="string" name="CELLDESIGNER_NODE_TYPE" value="TRANSLATION"/>
    <att type="string" name="interaction" value="pp"/>
    <att type="string" name="CELLDESIGNER_REACTION" value="re178TRANSLATION"/>
    <graphics width="1" fill="#00ffcc"/>
  </edge>
  <edge label="rGSVIVP00017020001 (pp) 20S proteasome subunit beta 1a" source="-2470" target="-2523">
    <att type="string" name="CELLDESIGNER_EDGE_TYPE" value="TRANSLATION"/>
    <att type="string" name="canonicalName" value="re177TRANSLATION"/>
    <att type="string" name="CELLDESIGNER_NODE_TYPE" value="TRANSLATION"/>
    <att type="string" name="interaction" value="pp"/>
    <att type="string" name="CELLDESIGNER_REACTION" value="re177TRANSLATION"/>
    <graphics width="1" fill="#00ffcc"/>
  </edge>
  <edge label="rGSVIVP00035048001 (pp) 20S proteasome subunit beta 5a" source="-2469" target="-2519">
    <att type="string" name="CELLDESIGNER_EDGE_TYPE" value="TRANSLATION"/>
    <att type="string" name="canonicalName" value="re176TRANSLATION"/>
    <att type="string" name="CELLDESIGNER_NODE_TYPE" value="TRANSLATION"/>
    <att type="string" name="interaction" value="pp"/>
    <att type="string" name="CELLDESIGNER_REACTION" value="re176TRANSLATION"/>
    <graphics width="1" fill="#00ffcc"/>
  </edge>
  <edge label="rGSVIVP00024499001 (pp) 20S proteasome subunit beta 7a" source="-2468" target="-2517">
    <att type="string" name="CELLDESIGNER_EDGE_TYPE" value="TRANSLATION"/>
    <att type="string" name="canonicalName" value="re175TRANSLATION"/>
    <att type="string" name="CELLDESIGNER_NODE_TYPE" value="TRANSLATION"/>
    <att type="string" name="interaction" value="pp"/>
    <att type="string" name="CELLDESIGNER_REACTION" value="re175TRANSLATION"/>
    <graphics width="1" fill="#00ffcc"/>
  </edge>
  <edge label="rGSVIVP00015420001 (pp) 20S proteasome subunit beta 3a" source="-2467" target="-2521">
    <att type="string" name="CELLDESIGNER_EDGE_TYPE" value="TRANSLATION"/>
    <att type="string" name="canonicalName" value="re174TRANSLATION"/>
    <att type="string" name="CELLDESIGNER_NODE_TYPE" value="TRANSLATION"/>
    <att type="string" name="interaction" value="pp"/>
    <att type="string" name="CELLDESIGNER_REACTION" value="re174TRANSLATION"/>
    <graphics width="1" fill="#00ffcc"/>
  </edge>
  <edge label="rGSVIVP00023752001 (pp) 20S proteasome subunit beta 4a" source="-2466" target="-2520">
    <att type="string" name="CELLDESIGNER_EDGE_TYPE" value="TRANSLATION"/>
    <att type="string" name="canonicalName" value="re173TRANSLATION"/>
    <att type="string" name="CELLDESIGNER_NODE_TYPE" value="TRANSLATION"/>
    <att type="string" name="interaction" value="pp"/>
    <att type="string" name="CELLDESIGNER_REACTION" value="re173TRANSLATION"/>
    <graphics width="1" fill="#00ffcc"/>
  </edge>
  <edge label="rGSVIVP00006696001 (pp) 26S proteasome regulatory subunit N12" source="-2465" target="-2493">
    <att type="string" name="CELLDESIGNER_EDGE_TYPE" value="TRANSLATION"/>
    <att type="string" name="canonicalName" value="re184TRANSLATION"/>
    <att type="string" name="CELLDESIGNER_NODE_TYPE" value="TRANSLATION"/>
    <att type="string" name="interaction" value="pp"/>
    <att type="string" name="CELLDESIGNER_REACTION" value="re184TRANSLATION"/>
    <graphics width="1" fill="#00ffcc"/>
  </edge>
  <edge label="rGSVIVP00014791001 (pp) 26S proteasome regulatory subunit N11" source="-2464" target="-2494">
    <att type="string" name="CELLDESIGNER_EDGE_TYPE" value="TRANSLATION"/>
    <att type="string" name="canonicalName" value="re183TRANSLATION"/>
    <att type="string" name="CELLDESIGNER_NODE_TYPE" value="TRANSLATION"/>
    <att type="string" name="interaction" value="pp"/>
    <att type="string" name="CELLDESIGNER_REACTION" value="re183TRANSLATION"/>
    <graphics width="1" fill="#00ffcc"/>
  </edge>
  <edge label="rGSVIVP00036762001 (pp) 26S proteasome regulatory subunit N10" source="-2463" target="-2495">
    <att type="string" name="CELLDESIGNER_EDGE_TYPE" value="TRANSLATION"/>
    <att type="string" name="canonicalName" value="re182TRANSLATION"/>
    <att type="string" name="CELLDESIGNER_NODE_TYPE" value="TRANSLATION"/>
    <att type="string" name="interaction" value="pp"/>
    <att type="string" name="CELLDESIGNER_REACTION" value="re182TRANSLATION"/>
    <graphics width="1" fill="#00ffcc"/>
  </edge>
  <edge label="rGSVIVP00018639001 (pp) 26S proteasome regulatory subunit N1" source="-2462" target="-2497">
    <att type="string" name="CELLDESIGNER_EDGE_TYPE" value="TRANSLATION"/>
    <att type="string" name="canonicalName" value="re181TRANSLATION"/>
    <att type="string" name="CELLDESIGNER_NODE_TYPE" value="TRANSLATION"/>
    <att type="string" name="interaction" value="pp"/>
    <att type="string" name="CELLDESIGNER_REACTION" value="re181TRANSLATION"/>
    <graphics width="1" fill="#00ffcc"/>
  </edge>
  <edge label="rGSVIVP00018640001 (pp) 26S proteasome regulatory subunit N1" source="-2461" target="-2497">
    <att type="string" name="CELLDESIGNER_EDGE_TYPE" value="TRANSLATION"/>
    <att type="string" name="canonicalName" value="re180TRANSLATION"/>
    <att type="string" name="CELLDESIGNER_NODE_TYPE" value="TRANSLATION"/>
    <att type="string" name="interaction" value="pp"/>
    <att type="string" name="CELLDESIGNER_REACTION" value="re180TRANSLATION"/>
    <graphics width="1" fill="#00ffcc"/>
  </edge>
  <edge label="rGSVIVP00030725001 (pp) 20S proteasome subunit beta 2a" source="-2460" target="-2522">
    <att type="string" name="CELLDESIGNER_EDGE_TYPE" value="TRANSLATION"/>
    <att type="string" name="canonicalName" value="re179TRANSLATION"/>
    <att type="string" name="CELLDESIGNER_NODE_TYPE" value="TRANSLATION"/>
    <att type="string" name="interaction" value="pp"/>
    <att type="string" name="CELLDESIGNER_REACTION" value="re179TRANSLATION"/>
    <graphics width="1" fill="#00ffcc"/>
  </edge>
  <edge label="rGSVIVP00036153001 (pp) 26S proteasome regulatory subunit N2" source="-2459" target="-2496">
    <att type="string" name="CELLDESIGNER_EDGE_TYPE" value="TRANSLATION"/>
    <att type="string" name="canonicalName" value="re185TRANSLATION"/>
    <att type="string" name="CELLDESIGNER_NODE_TYPE" value="TRANSLATION"/>
    <att type="string" name="interaction" value="pp"/>
    <att type="string" name="CELLDESIGNER_REACTION" value="re185TRANSLATION"/>
    <graphics width="1" fill="#00ffcc"/>
  </edge>
  <edge label="rGSVIVP00021409001 (pp) proteasome inhibitor subunit 1 (PI31)" source="-2458" target="-2425">
    <att type="string" name="CELLDESIGNER_EDGE_TYPE" value="TRANSLATION"/>
    <att type="string" name="canonicalName" value="re216TRANSLATION"/>
    <att type="string" name="CELLDESIGNER_NODE_TYPE" value="TRANSLATION"/>
    <att type="string" name="interaction" value="pp"/>
    <att type="string" name="CELLDESIGNER_REACTION" value="re216TRANSLATION"/>
    <graphics width="1" fill="#00ffcc"/>
  </edge>
  <edge label="rGSVIVP00033456001 (pp) proteasome activator subunit 4" source="-2457" target="-2426">
    <att type="string" name="CELLDESIGNER_EDGE_TYPE" value="TRANSLATION"/>
    <att type="string" name="canonicalName" value="re215TRANSLATION"/>
    <att type="string" name="CELLDESIGNER_NODE_TYPE" value="TRANSLATION"/>
    <att type="string" name="interaction" value="pp"/>
    <att type="string" name="CELLDESIGNER_REACTION" value="re215TRANSLATION"/>
    <graphics width="1" fill="#00ffcc"/>
  </edge>
  <edge label="rGSVIVP00033457001 (pp) proteasome activator subunit 4" source="-2456" target="-2426">
    <att type="string" name="CELLDESIGNER_EDGE_TYPE" value="TRANSLATION"/>
    <att type="string" name="canonicalName" value="re214TRANSLATION"/>
    <att type="string" name="CELLDESIGNER_NODE_TYPE" value="TRANSLATION"/>
    <att type="string" name="interaction" value="pp"/>
    <att type="string" name="CELLDESIGNER_REACTION" value="re214TRANSLATION"/>
    <graphics width="1" fill="#00ffcc"/>
  </edge>
  <edge label="rGSVIVP00017223001 (pp) 26S proteasome non-ATPase regulatory subunit 9" source="-2455" target="-2427">
    <att type="string" name="CELLDESIGNER_EDGE_TYPE" value="TRANSLATION"/>
    <att type="string" name="canonicalName" value="re213TRANSLATION"/>
    <att type="string" name="CELLDESIGNER_NODE_TYPE" value="TRANSLATION"/>
    <att type="string" name="interaction" value="pp"/>
    <att type="string" name="CELLDESIGNER_REACTION" value="re213TRANSLATION"/>
    <graphics width="1" fill="#00ffcc"/>
  </edge>
  <edge label="rGSVIVP00034542001 (pp) 26S proteasome regulatory subunit T6" source="-2454" target="-2501">
    <att type="string" name="CELLDESIGNER_EDGE_TYPE" value="TRANSLATION"/>
    <att type="string" name="canonicalName" value="re212TRANSLATION"/>
    <att type="string" name="CELLDESIGNER_NODE_TYPE" value="TRANSLATION"/>
    <att type="string" name="interaction" value="pp"/>
    <att type="string" name="CELLDESIGNER_REACTION" value="re212TRANSLATION"/>
    <graphics width="1" fill="#00ffcc"/>
  </edge>
  <edge label="rGSVIVP00032563001 (pp) 26S proteasome regulatory subunit T6" source="-2453" target="-2501">
    <att type="string" name="CELLDESIGNER_EDGE_TYPE" value="TRANSLATION"/>
    <att type="string" name="canonicalName" value="re211TRANSLATION"/>
    <att type="string" name="CELLDESIGNER_NODE_TYPE" value="TRANSLATION"/>
    <att type="string" name="interaction" value="pp"/>
    <att type="string" name="CELLDESIGNER_REACTION" value="re211TRANSLATION"/>
    <graphics width="1" fill="#00ffcc"/>
  </edge>
  <edge label="rGSVIVP00019753001 (pp) 26S proteasome regulatory subunit T5" source="-2452" target="-2499">
    <att type="string" name="CELLDESIGNER_EDGE_TYPE" value="TRANSLATION"/>
    <att type="string" name="canonicalName" value="re210TRANSLATION"/>
    <att type="string" name="CELLDESIGNER_NODE_TYPE" value="TRANSLATION"/>
    <att type="string" name="interaction" value="pp"/>
    <att type="string" name="CELLDESIGNER_REACTION" value="re210TRANSLATION"/>
    <graphics width="1" fill="#00ffcc"/>
  </edge>
  <edge label="rGSVIVP00022719001 (pp) 26S proteasome regulatory subunit T5" source="-2451" target="-2499">
    <att type="string" name="CELLDESIGNER_EDGE_TYPE" value="TRANSLATION"/>
    <att type="string" name="canonicalName" value="re209TRANSLATION"/>
    <att type="string" name="CELLDESIGNER_NODE_TYPE" value="TRANSLATION"/>
    <att type="string" name="interaction" value="pp"/>
    <att type="string" name="CELLDESIGNER_REACTION" value="re209TRANSLATION"/>
    <graphics width="1" fill="#00ffcc"/>
  </edge>
  <edge label="rGSVIVP00036330001 (pp) 26S proteasome regulatory subunit T4" source="-2450" target="-2500">
    <att type="string" name="CELLDESIGNER_EDGE_TYPE" value="TRANSLATION"/>
    <att type="string" name="canonicalName" value="re208TRANSLATION"/>
    <att type="string" name="CELLDESIGNER_NODE_TYPE" value="TRANSLATION"/>
    <att type="string" name="interaction" value="pp"/>
    <att type="string" name="CELLDESIGNER_REACTION" value="re208TRANSLATION"/>
    <graphics width="1" fill="#00ffcc"/>
  </edge>
  <edge label="rGSVIVP00014552001 (pp) 26S proteasome regulatory subunit T4" source="-2449" target="-2500">
    <att type="string" name="CELLDESIGNER_EDGE_TYPE" value="TRANSLATION"/>
    <att type="string" name="canonicalName" value="re207TRANSLATION"/>
    <att type="string" name="CELLDESIGNER_NODE_TYPE" value="TRANSLATION"/>
    <att type="string" name="interaction" value="pp"/>
    <att type="string" name="CELLDESIGNER_REACTION" value="re207TRANSLATION"/>
    <graphics width="1" fill="#00ffcc"/>
  </edge>
  <edge label="rGSVIVP00023924001 (pp) 26S proteasome regulatory subunit T3" source="-2448" target="-2498">
    <att type="string" name="CELLDESIGNER_EDGE_TYPE" value="TRANSLATION"/>
    <att type="string" name="canonicalName" value="re206TRANSLATION"/>
    <att type="string" name="CELLDESIGNER_NODE_TYPE" value="TRANSLATION"/>
    <att type="string" name="interaction" value="pp"/>
    <att type="string" name="CELLDESIGNER_REACTION" value="re206TRANSLATION"/>
    <graphics width="1" fill="#00ffcc"/>
  </edge>
  <edge label="rGSVIVP00001228001 (pp) 26S proteasome regulatory subunit T2" source="-2447" target="-2502">
    <att type="string" name="CELLDESIGNER_EDGE_TYPE" value="TRANSLATION"/>
    <att type="string" name="canonicalName" value="re205TRANSLATION"/>
    <att type="string" name="CELLDESIGNER_NODE_TYPE" value="TRANSLATION"/>
    <att type="string" name="interaction" value="pp"/>
    <att type="string" name="CELLDESIGNER_REACTION" value="re205TRANSLATION"/>
    <graphics width="1" fill="#00ffcc"/>
  </edge>
  <edge label="rGSVIVP00033984001 (pp) 26S proteasome regulatory subunit T1" source="-2446" target="-2503">
    <att type="string" name="CELLDESIGNER_EDGE_TYPE" value="TRANSLATION"/>
    <att type="string" name="canonicalName" value="re204TRANSLATION"/>
    <att type="string" name="CELLDESIGNER_NODE_TYPE" value="TRANSLATION"/>
    <att type="string" name="interaction" value="pp"/>
    <att type="string" name="CELLDESIGNER_REACTION" value="re204TRANSLATION"/>
    <graphics width="1" fill="#00ffcc"/>
  </edge>
  <edge label="rGSVIVP00016352001 (pp) 26S proteasome regulatory subunit T1" source="-2445" target="-2503">
    <att type="string" name="CELLDESIGNER_EDGE_TYPE" value="TRANSLATION"/>
    <att type="string" name="canonicalName" value="re203TRANSLATION"/>
    <att type="string" name="CELLDESIGNER_NODE_TYPE" value="TRANSLATION"/>
    <att type="string" name="interaction" value="pp"/>
    <att type="string" name="CELLDESIGNER_REACTION" value="re203TRANSLATION"/>
    <graphics width="1" fill="#00ffcc"/>
  </edge>
  <edge label="rGSVIVP00016282001 (pp) 26S proteasome regulatory subunit N9" source="-2444" target="-2492">
    <att type="string" name="CELLDESIGNER_EDGE_TYPE" value="TRANSLATION"/>
    <att type="string" name="canonicalName" value="re202TRANSLATION"/>
    <att type="string" name="CELLDESIGNER_NODE_TYPE" value="TRANSLATION"/>
    <att type="string" name="interaction" value="pp"/>
    <att type="string" name="CELLDESIGNER_REACTION" value="re202TRANSLATION"/>
    <graphics width="1" fill="#00ffcc"/>
  </edge>
  <edge label="rGSVIVP00014032001 (pp) 26S proteasome regulatory subunit N9" source="-2443" target="-2492">
    <att type="string" name="CELLDESIGNER_EDGE_TYPE" value="TRANSLATION"/>
    <att type="string" name="canonicalName" value="re201TRANSLATION"/>
    <att type="string" name="CELLDESIGNER_NODE_TYPE" value="TRANSLATION"/>
    <att type="string" name="interaction" value="pp"/>
    <att type="string" name="CELLDESIGNER_REACTION" value="re201TRANSLATION"/>
    <graphics width="1" fill="#00ffcc"/>
  </edge>
  <edge label="rGSVIVP00015634001 (pp) 26S proteasome regulatory subunit N9" source="-2442" target="-2492">
    <att type="string" name="CELLDESIGNER_EDGE_TYPE" value="TRANSLATION"/>
    <att type="string" name="canonicalName" value="re200TRANSLATION"/>
    <att type="string" name="CELLDESIGNER_NODE_TYPE" value="TRANSLATION"/>
    <att type="string" name="interaction" value="pp"/>
    <att type="string" name="CELLDESIGNER_REACTION" value="re200TRANSLATION"/>
    <graphics width="1" fill="#00ffcc"/>
  </edge>
  <edge label="rGSVIVP00021479001 (pp) 26S proteasome regulatory subunit N8" source="-2441" target="-2490">
    <att type="string" name="CELLDESIGNER_EDGE_TYPE" value="TRANSLATION"/>
    <att type="string" name="canonicalName" value="re199TRANSLATION"/>
    <att type="string" name="CELLDESIGNER_NODE_TYPE" value="TRANSLATION"/>
    <att type="string" name="interaction" value="pp"/>
    <att type="string" name="CELLDESIGNER_REACTION" value="re199TRANSLATION"/>
    <graphics width="1" fill="#00ffcc"/>
  </edge>
  <edge label="rGSVIVP00001533001 (pp) 26S proteasome regulatory subunit N8" source="-2440" target="-2490">
    <att type="string" name="CELLDESIGNER_EDGE_TYPE" value="TRANSLATION"/>
    <att type="string" name="canonicalName" value="re198TRANSLATION"/>
    <att type="string" name="CELLDESIGNER_NODE_TYPE" value="TRANSLATION"/>
    <att type="string" name="interaction" value="pp"/>
    <att type="string" name="CELLDESIGNER_REACTION" value="re198TRANSLATION"/>
    <graphics width="1" fill="#00ffcc"/>
  </edge>
  <edge label="rGSVIVP00006749001 (pp) 26S proteasome regulatory subunit N8" source="-2439" target="-2490">
    <att type="string" name="CELLDESIGNER_EDGE_TYPE" value="TRANSLATION"/>
    <att type="string" name="canonicalName" value="re197TRANSLATION"/>
    <att type="string" name="CELLDESIGNER_NODE_TYPE" value="TRANSLATION"/>
    <att type="string" name="interaction" value="pp"/>
    <att type="string" name="CELLDESIGNER_REACTION" value="re197TRANSLATION"/>
    <graphics width="1" fill="#00ffcc"/>
  </edge>
  <edge label="rGSVIVP00010470001 (pp) 26S proteasome regulatory subunit N7" source="-2438" target="-2489">
    <att type="string" name="CELLDESIGNER_EDGE_TYPE" value="TRANSLATION"/>
    <att type="string" name="canonicalName" value="re196TRANSLATION"/>
    <att type="string" name="CELLDESIGNER_NODE_TYPE" value="TRANSLATION"/>
    <att type="string" name="interaction" value="pp"/>
    <att type="string" name="CELLDESIGNER_REACTION" value="re196TRANSLATION"/>
    <graphics width="1" fill="#00ffcc"/>
  </edge>
  <edge label="rGSVIVP00005933001 (pp) 26S proteasome regulatory subunit N6" source="-2437" target="-2491">
    <att type="string" name="CELLDESIGNER_EDGE_TYPE" value="TRANSLATION"/>
    <att type="string" name="canonicalName" value="re195TRANSLATION"/>
    <att type="string" name="CELLDESIGNER_NODE_TYPE" value="TRANSLATION"/>
    <att type="string" name="interaction" value="pp"/>
    <att type="string" name="CELLDESIGNER_REACTION" value="re195TRANSLATION"/>
    <graphics width="1" fill="#00ffcc"/>
  </edge>
  <edge label="rGSVIVP00031124001 (pp) 26S proteasome regulatory subunit N6" source="-2436" target="-2491">
    <att type="string" name="CELLDESIGNER_EDGE_TYPE" value="TRANSLATION"/>
    <att type="string" name="canonicalName" value="re194TRANSLATION"/>
    <att type="string" name="CELLDESIGNER_NODE_TYPE" value="TRANSLATION"/>
    <att type="string" name="interaction" value="pp"/>
    <att type="string" name="CELLDESIGNER_REACTION" value="re194TRANSLATION"/>
    <graphics width="1" fill="#00ffcc"/>
  </edge>
  <edge label="rGSVIVP00019352001 (pp) 26S proteasome regulatory subunit N5" source="-2435" target="-2487">
    <att type="string" name="CELLDESIGNER_EDGE_TYPE" value="TRANSLATION"/>
    <att type="string" name="canonicalName" value="re193TRANSLATION"/>
    <att type="string" name="CELLDESIGNER_NODE_TYPE" value="TRANSLATION"/>
    <att type="string" name="interaction" value="pp"/>
    <att type="string" name="CELLDESIGNER_REACTION" value="re193TRANSLATION"/>
    <graphics width="1" fill="#00ffcc"/>
  </edge>
  <edge label="rGSVIVP00013738001 (pp) 26S proteasome regulatory subunit N5" source="-2434" target="-2487">
    <att type="string" name="CELLDESIGNER_EDGE_TYPE" value="TRANSLATION"/>
    <att type="string" name="canonicalName" value="re192TRANSLATION"/>
    <att type="string" name="CELLDESIGNER_NODE_TYPE" value="TRANSLATION"/>
    <att type="string" name="interaction" value="pp"/>
    <att type="string" name="CELLDESIGNER_REACTION" value="re192TRANSLATION"/>
    <graphics width="1" fill="#00ffcc"/>
  </edge>
  <edge label="rGSVIVP00019351001 (pp) 26S proteasome regulatory subunit N5" source="-2433" target="-2487">
    <att type="string" name="CELLDESIGNER_EDGE_TYPE" value="TRANSLATION"/>
    <att type="string" name="canonicalName" value="re191TRANSLATION"/>
    <att type="string" name="CELLDESIGNER_NODE_TYPE" value="TRANSLATION"/>
    <att type="string" name="interaction" value="pp"/>
    <att type="string" name="CELLDESIGNER_REACTION" value="re191TRANSLATION"/>
    <graphics width="1" fill="#00ffcc"/>
  </edge>
  <edge label="rGSVIVP00015488001 (pp) 26S proteasome regulatory subunit N3" source="-2432" target="-2488">
    <att type="string" name="CELLDESIGNER_EDGE_TYPE" value="TRANSLATION"/>
    <att type="string" name="canonicalName" value="re190TRANSLATION"/>
    <att type="string" name="CELLDESIGNER_NODE_TYPE" value="TRANSLATION"/>
    <att type="string" name="interaction" value="pp"/>
    <att type="string" name="CELLDESIGNER_REACTION" value="re190TRANSLATION"/>
    <graphics width="1" fill="#00ffcc"/>
  </edge>
  <edge label="rGSVIVP00036141001 (pp) 26S proteasome regulatory subunit N3" source="-2431" target="-2488">
    <att type="string" name="CELLDESIGNER_EDGE_TYPE" value="TRANSLATION"/>
    <att type="string" name="canonicalName" value="re189TRANSLATION"/>
    <att type="string" name="CELLDESIGNER_NODE_TYPE" value="TRANSLATION"/>
    <att type="string" name="interaction" value="pp"/>
    <att type="string" name="CELLDESIGNER_REACTION" value="re189TRANSLATION"/>
    <graphics width="1" fill="#00ffcc"/>
  </edge>
  <edge label="rGSVIVP00031868001 (pp) 26S proteasome regulatory subunit N2" source="-2430" target="-2496">
    <att type="string" name="CELLDESIGNER_EDGE_TYPE" value="TRANSLATION"/>
    <att type="string" name="canonicalName" value="re188TRANSLATION"/>
    <att type="string" name="CELLDESIGNER_NODE_TYPE" value="TRANSLATION"/>
    <att type="string" name="interaction" value="pp"/>
    <att type="string" name="CELLDESIGNER_REACTION" value="re188TRANSLATION"/>
    <graphics width="1" fill="#00ffcc"/>
  </edge>
  <edge label="rGSVIVP00009324001 (pp) 26S proteasome regulatory subunit N2" source="-2429" target="-2496">
    <att type="string" name="CELLDESIGNER_EDGE_TYPE" value="TRANSLATION"/>
    <att type="string" name="canonicalName" value="re187TRANSLATION"/>
    <att type="string" name="CELLDESIGNER_NODE_TYPE" value="TRANSLATION"/>
    <att type="string" name="interaction" value="pp"/>
    <att type="string" name="CELLDESIGNER_REACTION" value="re187TRANSLATION"/>
    <graphics width="1" fill="#00ffcc"/>
  </edge>
  <edge label="rGSVIVP00018545001 (pp) 26S proteasome regulatory subunit N2" source="-2428" target="-2496">
    <att type="string" name="CELLDESIGNER_EDGE_TYPE" value="TRANSLATION"/>
    <att type="string" name="canonicalName" value="re186TRANSLATION"/>
    <att type="string" name="CELLDESIGNER_NODE_TYPE" value="TRANSLATION"/>
    <att type="string" name="interaction" value="pp"/>
    <att type="string" name="CELLDESIGNER_REACTION" value="re186TRANSLATION"/>
    <graphics width="1" fill="#00ffcc"/>
  </edge>
</graph>
