# Supplementary material for: Proteomic analysis of shoot tissue during photoperiod induced growth cessation in V. riparia Michx. grapevines
Source: Proteome Sci. 2010 Aug 12;8:44. doi: 10.1186/1477-5956-8-44 (PMC2929227; doi:10.1186/1477-5956-8-44)
Supplement: Additional file 2 — Cytoscape session containing the VitisNet molecular networks with proteins presenting outstanding evolution between LD and SD. The session contains a subset of 15 VitisNet molecular networksshowing differential LD and SD protein expression. Tutorial for using VitisNet in Cytoscape can be obtained at http://vitis-dormancy.sdstate.org. [file 1477-5956-8-44-S2.ZIP › CytoscapeSession-2010_06_02-09_46/vv10710Carbon_fixation.xml.me.xgmml]

<?xml version="1.0" encoding="UTF-8" standalone="yes"?>
<graph label="vv10710Carbon_fixation.xml.me" xmlns:dc="http://purl.org/dc/elements/1.1/" xmlns:xlink="http://www.w3.org/1999/xlink" xmlns:rdf="http://www.w3.org/1999/02/22-rdf-syntax-ns#" xmlns:cy="http://www.cytoscape.org" xmlns="http://www.cs.rpi.edu/XGMML"  directed="1">
  <att name="documentVersion" value="1.1"/>
  <att name="networkMetadata">
    <rdf:RDF>
      <rdf:Description rdf:about="http://www.cytoscape.org/">
        <dc:type>Protein-Protein Interaction</dc:type>
        <dc:description>N/A</dc:description>
        <dc:identifier>N/A</dc:identifier>
        <dc:date>2010-06-02 09:46:13</dc:date>
        <dc:title>vv10710Carbon_fixation.xml.me</dc:title>
        <dc:source>http://www.cytoscape.org/</dc:source>
        <dc:format>Cytoscape-XGMML</dc:format>
      </rdf:Description>
    </rdf:RDF>
  </att>
  <att type="string" name="backgroundColor" value="#ffffff"/>
  <att type="real" name="GRAPH_VIEW_ZOOM" value="1.2159882833301772"/>
  <att type="real" name="GRAPH_VIEW_CENTER_X" value="843.5977874240148"/>
  <att type="real" name="GRAPH_VIEW_CENTER_Y" value="364.2292550826269"/>
  <node label="pyruvate, phosphate dikinase" id="-350">
    <att type="string" name="vizmap:vv10710Carbon_fixation_xml NODE_FILL_COLOR" value="java.awt.Color[r=255,g=255,b=255]"/>
    <att type="string" name="vizmap:vv10710Carbon_fixation_xml NODE_WIDTH" value="130.0"/>
    <att type="string" name="vizmap:vv10620Pyruvate_metabolism_xml NODE_WIDTH" value="130.0"/>
    <att type="string" name="vizmap:vv10710Carbon_fixation_xml NODE_SHAPE" value="OCTAGON"/>
    <att type="string" name="canonicalName" value="pyruvate, phosphate dikinase"/>
    <att type="string" name="CELLDESIGNER_ALIAS" value="e1"/>
    <att type="string" name="vizmap:vv10620Pyruvate_metabolism_xml NODE_SHAPE" value="OCTAGON"/>
    <att type="string" name="vizmap:vv10620Pyruvate_metabolism_xml_me NODE_WIDTH" value="130.0"/>
    <att type="string" name="CELLDESIGNER_NODE_TYPE" value="PROTEIN"/>
    <att type="string" name="vizmap:vv10620Pyruvate_metabolism_xml NODE_HEIGHT" value="15.0"/>
    <att type="string" name="vizmap:vv10710Carbon_fixation_xml NODE_HEIGHT" value="15.0"/>
    <att type="string" name="vizmap:vv10710Carbon_fixation_xml_me NODE_WIDTH" value="130.0"/>
    <att type="string" name="vizmap:vv10710Carbon_fixation_xml_me NODE_SHAPE" value="OCTAGON"/>
    <att type="string" name="vizmap:vv10620Pyruvate_metabolism_xml_me NODE_SHAPE" value="OCTAGON"/>
    <att type="string" name="CELLDESIGNER_SPECIES" value="E2_7_9_1"/>
    <att type="string" name="vizmap:vv10620Pyruvate_metabolism_xml_me NODE_HEIGHT" value="15.0"/>
    <att type="string" name="vizmap:vv10620Pyruvate_metabolism_xml NODE_FILL_COLOR" value="java.awt.Color[r=255,g=255,b=255]"/>
    <att type="string" name="vizmap:vv10710Carbon_fixation_xml_me NODE_HEIGHT" value="15.0"/>
    <graphics type="OCTAGON" h="15.000007629394531" w="250.0" x="524.6739501953125" y="32.55888748168945" fill="#ffffff" width="1" outline="#000000"/>
  </node>
  <node label="glyceraldehyde-3-phosphate dehydrogenase (NADP+) (phosphorylating)" id="-2424">
    <att type="string" name="vizmap:vv10710Carbon_fixation_xml NODE_FILL_COLOR" value="java.awt.Color[r=255,g=255,b=255]"/>
    <att type="string" name="vizmap:vv10710Carbon_fixation_xml NODE_WIDTH" value="130.0"/>
    <att type="string" name="vizmap:vv10710Carbon_fixation_xml NODE_SHAPE" value="OCTAGON"/>
    <att type="string" name="canonicalName" value="G-3-P dehydrogenase"/>
    <att type="string" name="CELLDESIGNER_ALIAS" value="e2"/>
    <att type="string" name="CELLDESIGNER_NODE_TYPE" value="PROTEIN"/>
    <att type="string" name="vizmap:vv10710Carbon_fixation_xml NODE_HEIGHT" value="15.0"/>
    <att type="string" name="vizmap:vv10710Carbon_fixation_xml_me NODE_WIDTH" value="130.0"/>
    <att type="string" name="vizmap:vv10710Carbon_fixation_xml_me NODE_SHAPE" value="OCTAGON"/>
    <att type="string" name="CELLDESIGNER_SPECIES" value="E1_2_1_13"/>
    <att type="string" name="vizmap:vv10710Carbon_fixation_xml_me NODE_HEIGHT" value="15.0"/>
    <graphics type="OCTAGON" h="15.00006103515625" w="250.0" x="1376.109619140625" y="250.58462524414062" fill="#ffffff" width="1" outline="#000000"/>
  </node>
  <node label="ribulose-phosphate 3-epimerase" id="-2423">
    <att type="string" name="vizmap:vv10710Carbon_fixation_xml NODE_FILL_COLOR" value="java.awt.Color[r=255,g=255,b=255]"/>
    <att type="string" name="vizmap:vv10710Carbon_fixation_xml NODE_WIDTH" value="130.0"/>
    <att type="string" name="vizmap:vv10710Carbon_fixation_xml NODE_SHAPE" value="OCTAGON"/>
    <att type="string" name="canonicalName" value="ribulose-P 3-epimerase"/>
    <att type="string" name="CELLDESIGNER_ALIAS" value="e3"/>
    <att type="string" name="CELLDESIGNER_NODE_TYPE" value="PROTEIN"/>
    <att type="string" name="vizmap:vv10710Carbon_fixation_xml NODE_HEIGHT" value="15.0"/>
    <att type="string" name="vizmap:vv10710Carbon_fixation_xml_me NODE_WIDTH" value="130.0"/>
    <att type="string" name="vizmap:vv10710Carbon_fixation_xml_me NODE_SHAPE" value="OCTAGON"/>
    <att type="string" name="CELLDESIGNER_SPECIES" value="E5_1_3_1"/>
    <att type="string" name="vizmap:vv10710Carbon_fixation_xml_me NODE_HEIGHT" value="15.0"/>
    <graphics type="OCTAGON" h="14.999969482421875" w="250.0" x="1229.7666015625" y="407.4938201904297" fill="#ffffff" width="1" outline="#000000"/>
  </node>
  <node label="malate dehydrogenase" id="-357">
    <att type="string" name="vizmap:vv10710Carbon_fixation_xml NODE_FILL_COLOR" value="java.awt.Color[r=255,g=255,b=255]"/>
    <att type="string" name="vizmap:vv10710Carbon_fixation_xml NODE_WIDTH" value="130.0"/>
    <att type="string" name="vizmap:vv10620Pyruvate_metabolism_xml NODE_WIDTH" value="130.0"/>
    <att type="string" name="vizmap:vv10710Carbon_fixation_xml NODE_SHAPE" value="OCTAGON"/>
    <att type="string" name="canonicalName" value="malate dehydrogenase"/>
    <att type="string" name="CELLDESIGNER_ALIAS" value="e7"/>
    <att type="string" name="vizmap:vv10620Pyruvate_metabolism_xml NODE_SHAPE" value="OCTAGON"/>
    <att type="string" name="vizmap:vv10620Pyruvate_metabolism_xml_me NODE_WIDTH" value="130.0"/>
    <att type="string" name="CELLDESIGNER_NODE_TYPE" value="PROTEIN"/>
    <att type="string" name="vizmap:vv10620Pyruvate_metabolism_xml NODE_HEIGHT" value="15.0"/>
    <att type="string" name="vizmap:vv10710Carbon_fixation_xml NODE_HEIGHT" value="15.0"/>
    <att type="string" name="vizmap:vv10710Carbon_fixation_xml_me NODE_WIDTH" value="130.0"/>
    <att type="string" name="vizmap:vv10710Carbon_fixation_xml_me NODE_SHAPE" value="OCTAGON"/>
    <att type="string" name="vizmap:vv10620Pyruvate_metabolism_xml_me NODE_SHAPE" value="OCTAGON"/>
    <att type="string" name="CELLDESIGNER_SPECIES" value="E1_1_1_37"/>
    <att type="string" name="vizmap:vv10620Pyruvate_metabolism_xml_me NODE_HEIGHT" value="15.0"/>
    <att type="string" name="vizmap:vv10620Pyruvate_metabolism_xml NODE_FILL_COLOR" value="java.awt.Color[r=255,g=255,b=255]"/>
    <att type="string" name="vizmap:vv10710Carbon_fixation_xml_me NODE_HEIGHT" value="15.0"/>
    <graphics type="OCTAGON" h="14.99993896484375" w="250.0" x="511.010498046875" y="376.7572326660156" fill="#ffffff" width="1" outline="#000000"/>
  </node>
  <node label="fructose-bisphosphatase" id="-40">
    <att type="string" name="vizmap:vv10010glycolysis_xml NODE_HEIGHT" value="15.0"/>
    <att type="string" name="vizmap:vv10710Carbon_fixation_xml NODE_FILL_COLOR" value="java.awt.Color[r=255,g=255,b=255]"/>
    <att type="string" name="vizmap:vv10710Carbon_fixation_xml NODE_WIDTH" value="130.0"/>
    <att type="string" name="vizmap:vv10710Carbon_fixation_xml NODE_SHAPE" value="OCTAGON"/>
    <att type="string" name="canonicalName" value="fructose-bisphosphatase"/>
    <att type="string" name="vizmap:vv10010glycolysis_xml NODE_WIDTH" value="130.0"/>
    <att type="string" name="CELLDESIGNER_ALIAS" value="e6"/>
    <att type="string" name="vizmap:vv10010glycolysis_xml NODE_SHAPE" value="OCTAGON"/>
    <att type="string" name="vizmap:vv10010glycolysis_xml NODE_FILL_COLOR" value="java.awt.Color[r=255,g=255,b=255]"/>
    <att type="string" name="CELLDESIGNER_NODE_TYPE" value="PROTEIN"/>
    <att type="string" name="vizmap:vv10710Carbon_fixation_xml NODE_HEIGHT" value="15.0"/>
    <att type="string" name="vizmap:vv10710Carbon_fixation_xml_me NODE_WIDTH" value="130.0"/>
    <att type="string" name="vizmap:vv10710Carbon_fixation_xml_me NODE_SHAPE" value="OCTAGON"/>
    <att type="string" name="vizmap:vv10010glycolysis_xml_me NODE_HEIGHT" value="15.0"/>
    <att type="string" name="CELLDESIGNER_SPECIES" value="E3_1_3_11"/>
    <att type="string" name="vizmap:vv10010glycolysis_xml_me NODE_SHAPE" value="OCTAGON"/>
    <att type="string" name="vizmap:vv10010glycolysis_xml_me NODE_WIDTH" value="130.0"/>
    <att type="string" name="vizmap:vv10010glycolysis_xml_me NODE_FILL_COLOR" value="java.awt.Color[r=255,g=255,b=255]"/>
    <att type="string" name="vizmap:vv10710Carbon_fixation_xml_me NODE_HEIGHT" value="15.0"/>
    <graphics type="OCTAGON" h="15.0" w="250.00006103515625" x="1102.0265808105469" y="25.854949951171875" fill="#ffffff" width="1" outline="#000000"/>
  </node>
  <node label="phosphoenolpyruvate carboxykinase (ATP)" id="-359">
    <att type="string" name="vizmap:vv10710Carbon_fixation_xml NODE_FILL_COLOR" value="java.awt.Color[r=255,g=255,b=255]"/>
    <att type="string" name="vizmap:vv10710Carbon_fixation_xml NODE_WIDTH" value="130.0"/>
    <att type="string" name="vizmap:vv10620Pyruvate_metabolism_xml NODE_WIDTH" value="130.0"/>
    <att type="string" name="vizmap:vv10710Carbon_fixation_xml NODE_SHAPE" value="OCTAGON"/>
    <att type="string" name="canonicalName" value="phosphoenolpyruvate carboxykinase (ATP)"/>
    <att type="string" name="CELLDESIGNER_ALIAS" value="e7"/>
    <att type="string" name="vizmap:vv10620Pyruvate_metabolism_xml NODE_SHAPE" value="OCTAGON"/>
    <att type="string" name="vizmap:vv10620Pyruvate_metabolism_xml_me NODE_WIDTH" value="130.0"/>
    <att type="string" name="CELLDESIGNER_NODE_TYPE" value="PROTEIN"/>
    <att type="string" name="vizmap:vv10620Pyruvate_metabolism_xml NODE_HEIGHT" value="15.0"/>
    <att type="string" name="vizmap:vv10710Carbon_fixation_xml NODE_HEIGHT" value="15.0"/>
    <att type="string" name="vizmap:vv10710Carbon_fixation_xml_me NODE_WIDTH" value="130.0"/>
    <att type="string" name="vizmap:vv10710Carbon_fixation_xml_me NODE_SHAPE" value="OCTAGON"/>
    <att type="string" name="vizmap:vv10620Pyruvate_metabolism_xml_me NODE_SHAPE" value="OCTAGON"/>
    <att type="string" name="CELLDESIGNER_SPECIES" value="E4_1_1_49"/>
    <att type="string" name="vizmap:vv10620Pyruvate_metabolism_xml_me NODE_HEIGHT" value="15.0"/>
    <att type="string" name="vizmap:vv10620Pyruvate_metabolism_xml NODE_FILL_COLOR" value="java.awt.Color[r=255,g=255,b=255]"/>
    <att type="string" name="vizmap:vv10710Carbon_fixation_xml_me NODE_HEIGHT" value="15.0"/>
    <graphics type="OCTAGON" h="15.0" w="250.0000762939453" x="336.5582809448242" y="483.57342529296875" fill="#ffffff" width="1" outline="#000000"/>
  </node>
  <node label="malate dehydrogenase (NADP+)" id="-360">
    <att type="string" name="vizmap:vv10710Carbon_fixation_xml NODE_FILL_COLOR" value="java.awt.Color[r=255,g=255,b=255]"/>
    <att type="string" name="vizmap:vv10710Carbon_fixation_xml NODE_WIDTH" value="130.0"/>
    <att type="string" name="vizmap:vv10620Pyruvate_metabolism_xml NODE_WIDTH" value="130.0"/>
    <att type="string" name="vizmap:vv10710Carbon_fixation_xml NODE_SHAPE" value="OCTAGON"/>
    <att type="string" name="canonicalName" value="malate dehydrogenase (NADP+)"/>
    <att type="string" name="CELLDESIGNER_ALIAS" value="e8"/>
    <att type="string" name="vizmap:vv10620Pyruvate_metabolism_xml NODE_SHAPE" value="OCTAGON"/>
    <att type="string" name="vizmap:vv10620Pyruvate_metabolism_xml_me NODE_WIDTH" value="130.0"/>
    <att type="string" name="CELLDESIGNER_NODE_TYPE" value="PROTEIN"/>
    <att type="string" name="vizmap:vv10620Pyruvate_metabolism_xml NODE_HEIGHT" value="15.0"/>
    <att type="string" name="vizmap:vv10710Carbon_fixation_xml NODE_HEIGHT" value="15.0"/>
    <att type="string" name="vizmap:vv10710Carbon_fixation_xml_me NODE_WIDTH" value="130.0"/>
    <att type="string" name="vizmap:vv10710Carbon_fixation_xml_me NODE_SHAPE" value="OCTAGON"/>
    <att type="string" name="vizmap:vv10620Pyruvate_metabolism_xml_me NODE_SHAPE" value="OCTAGON"/>
    <att type="string" name="CELLDESIGNER_SPECIES" value="E1_1_1_82"/>
    <att type="string" name="vizmap:vv10620Pyruvate_metabolism_xml_me NODE_HEIGHT" value="15.0"/>
    <att type="string" name="vizmap:vv10620Pyruvate_metabolism_xml NODE_FILL_COLOR" value="java.awt.Color[r=255,g=255,b=255]"/>
    <att type="string" name="vizmap:vv10710Carbon_fixation_xml_me NODE_HEIGHT" value="15.0"/>
    <graphics type="OCTAGON" h="15.00006103515625" w="250.00006103515625" x="328.92718505859375" y="521.3397521972656" fill="#ffffff" width="1" outline="#000000"/>
  </node>
  <node label="malate dehydrogenase (decarboxylating)" id="-349">
    <att type="string" name="vizmap:vv10710Carbon_fixation_xml NODE_FILL_COLOR" value="java.awt.Color[r=255,g=255,b=255]"/>
    <att type="string" name="vizmap:vv10710Carbon_fixation_xml NODE_WIDTH" value="130.0"/>
    <att type="string" name="vizmap:vv10620Pyruvate_metabolism_xml NODE_WIDTH" value="130.0"/>
    <att type="string" name="vizmap:vv10710Carbon_fixation_xml NODE_SHAPE" value="OCTAGON"/>
    <att type="string" name="canonicalName" value="malate dehydrogenase (decarboxylating)"/>
    <att type="string" name="CELLDESIGNER_ALIAS" value="e9"/>
    <att type="string" name="vizmap:vv10620Pyruvate_metabolism_xml NODE_SHAPE" value="OCTAGON"/>
    <att type="string" name="vizmap:vv10620Pyruvate_metabolism_xml_me NODE_WIDTH" value="130.0"/>
    <att type="string" name="CELLDESIGNER_NODE_TYPE" value="PROTEIN"/>
    <att type="string" name="vizmap:vv10620Pyruvate_metabolism_xml NODE_HEIGHT" value="15.0"/>
    <att type="string" name="vizmap:vv10710Carbon_fixation_xml NODE_HEIGHT" value="15.0"/>
    <att type="string" name="vizmap:vv10710Carbon_fixation_xml_me NODE_WIDTH" value="130.0"/>
    <att type="string" name="vizmap:vv10710Carbon_fixation_xml_me NODE_SHAPE" value="OCTAGON"/>
    <att type="string" name="vizmap:vv10620Pyruvate_metabolism_xml_me NODE_SHAPE" value="OCTAGON"/>
    <att type="string" name="CELLDESIGNER_SPECIES" value="E1_1_1_39"/>
    <att type="string" name="vizmap:vv10620Pyruvate_metabolism_xml_me NODE_HEIGHT" value="15.0"/>
    <att type="string" name="vizmap:vv10620Pyruvate_metabolism_xml NODE_FILL_COLOR" value="java.awt.Color[r=255,g=255,b=255]"/>
    <att type="string" name="vizmap:vv10710Carbon_fixation_xml_me NODE_HEIGHT" value="15.0"/>
    <graphics type="OCTAGON" h="15.0" w="250.0" x="599.2794799804688" y="481.396240234375" fill="#ffffff" width="1" outline="#000000"/>
  </node>
  <node label="malate dehydrogenase (oxaloacetate-decarboxylating) (NADP+)" id="-348">
    <att type="string" name="vizmap:vv10710Carbon_fixation_xml NODE_FILL_COLOR" value="java.awt.Color[r=255,g=255,b=255]"/>
    <att type="string" name="vizmap:vv10710Carbon_fixation_xml NODE_WIDTH" value="130.0"/>
    <att type="string" name="vizmap:vv10620Pyruvate_metabolism_xml NODE_WIDTH" value="130.0"/>
    <att type="string" name="vizmap:vv10710Carbon_fixation_xml NODE_SHAPE" value="OCTAGON"/>
    <att type="string" name="canonicalName" value="malate dehydrogenase (ox-decarbo)"/>
    <att type="string" name="CELLDESIGNER_ALIAS" value="e11"/>
    <att type="string" name="vizmap:vv10620Pyruvate_metabolism_xml NODE_SHAPE" value="OCTAGON"/>
    <att type="string" name="vizmap:vv10620Pyruvate_metabolism_xml_me NODE_WIDTH" value="130.0"/>
    <att type="string" name="CELLDESIGNER_NODE_TYPE" value="PROTEIN"/>
    <att type="string" name="vizmap:vv10620Pyruvate_metabolism_xml NODE_HEIGHT" value="15.0"/>
    <att type="string" name="vizmap:vv10710Carbon_fixation_xml NODE_HEIGHT" value="15.0"/>
    <att type="string" name="vizmap:vv10710Carbon_fixation_xml_me NODE_WIDTH" value="130.0"/>
    <att type="string" name="vizmap:vv10710Carbon_fixation_xml_me NODE_SHAPE" value="OCTAGON"/>
    <att type="string" name="vizmap:vv10620Pyruvate_metabolism_xml_me NODE_SHAPE" value="OCTAGON"/>
    <att type="string" name="CELLDESIGNER_SPECIES" value="E1_1_1_40"/>
    <att type="string" name="vizmap:vv10620Pyruvate_metabolism_xml_me NODE_HEIGHT" value="15.0"/>
    <att type="string" name="vizmap:vv10620Pyruvate_metabolism_xml NODE_FILL_COLOR" value="java.awt.Color[r=255,g=255,b=255]"/>
    <att type="string" name="vizmap:vv10710Carbon_fixation_xml_me NODE_HEIGHT" value="15.0"/>
    <graphics type="OCTAGON" h="15.0" w="250.0" x="810.8132934570312" y="341.5303955078125" fill="#ffffff" width="1" outline="#000000"/>
  </node>
  <node label="triose-phosphate isomerase" id="-48">
    <att type="string" name="vizmap:vv10010glycolysis_xml NODE_HEIGHT" value="15.0"/>
    <att type="string" name="vizmap:vv10710Carbon_fixation_xml NODE_FILL_COLOR" value="java.awt.Color[r=255,g=255,b=255]"/>
    <att type="string" name="vizmap:vv10710Carbon_fixation_xml NODE_WIDTH" value="130.0"/>
    <att type="string" name="vizmap:vv10710Carbon_fixation_xml NODE_SHAPE" value="OCTAGON"/>
    <att type="string" name="canonicalName" value="triose-phosphate isomerase"/>
    <att type="string" name="vizmap:vv10010glycolysis_xml NODE_WIDTH" value="130.0"/>
    <att type="string" name="CELLDESIGNER_ALIAS" value="e12"/>
    <att type="string" name="vizmap:vv10010glycolysis_xml NODE_SHAPE" value="OCTAGON"/>
    <att type="string" name="vizmap:vv10010glycolysis_xml NODE_FILL_COLOR" value="java.awt.Color[r=255,g=255,b=255]"/>
    <att type="string" name="CELLDESIGNER_NODE_TYPE" value="PROTEIN"/>
    <att type="string" name="vizmap:vv10710Carbon_fixation_xml NODE_HEIGHT" value="15.0"/>
    <att type="string" name="vizmap:vv10710Carbon_fixation_xml_me NODE_WIDTH" value="130.0"/>
    <att type="string" name="vizmap:vv10710Carbon_fixation_xml_me NODE_SHAPE" value="OCTAGON"/>
    <att type="string" name="vizmap:vv10010glycolysis_xml_me NODE_HEIGHT" value="15.0"/>
    <att type="string" name="CELLDESIGNER_SPECIES" value="E5_3_1_1"/>
    <att type="string" name="vizmap:vv10010glycolysis_xml_me NODE_SHAPE" value="OCTAGON"/>
    <att type="string" name="vizmap:vv10010glycolysis_xml_me NODE_WIDTH" value="130.0"/>
    <att type="string" name="vizmap:vv10010glycolysis_xml_me NODE_FILL_COLOR" value="java.awt.Color[r=255,g=255,b=255]"/>
    <att type="string" name="vizmap:vv10710Carbon_fixation_xml_me NODE_HEIGHT" value="15.0"/>
    <graphics type="OCTAGON" h="15.0" w="250.0" x="867.062744140625" y="192.1323699951172" fill="#ffffff" width="1" outline="#000000"/>
  </node>
  <node label="pyruvate kinase" id="-38">
    <att type="string" name="vizmap:vv10010glycolysis_xml NODE_HEIGHT" value="15.0"/>
    <att type="string" name="vizmap:vv10710Carbon_fixation_xml NODE_FILL_COLOR" value="java.awt.Color[r=255,g=255,b=255]"/>
    <att type="string" name="vizmap:vv10710Carbon_fixation_xml NODE_WIDTH" value="130.0"/>
    <att type="string" name="vizmap:vv10620Pyruvate_metabolism_xml NODE_WIDTH" value="130.0"/>
    <att type="string" name="vizmap:vv10710Carbon_fixation_xml NODE_SHAPE" value="OCTAGON"/>
    <att type="string" name="canonicalName" value="pyruvate kinase"/>
    <att type="string" name="vizmap:vv10010glycolysis_xml NODE_WIDTH" value="130.0"/>
    <att type="string" name="CELLDESIGNER_ALIAS" value="e13"/>
    <att type="string" name="vizmap:vv10620Pyruvate_metabolism_xml NODE_SHAPE" value="OCTAGON"/>
    <att type="string" name="vizmap:vv10010glycolysis_xml NODE_SHAPE" value="OCTAGON"/>
    <att type="string" name="vizmap:vv10010glycolysis_xml NODE_FILL_COLOR" value="java.awt.Color[r=255,g=255,b=255]"/>
    <att type="string" name="vizmap:vv10620Pyruvate_metabolism_xml_me NODE_WIDTH" value="130.0"/>
    <att type="string" name="CELLDESIGNER_NODE_TYPE" value="PROTEIN"/>
    <att type="string" name="vizmap:vv10620Pyruvate_metabolism_xml NODE_HEIGHT" value="15.0"/>
    <att type="string" name="vizmap:vv10710Carbon_fixation_xml NODE_HEIGHT" value="15.0"/>
    <att type="string" name="vizmap:vv10710Carbon_fixation_xml_me NODE_WIDTH" value="130.0"/>
    <att type="string" name="vizmap:vv10710Carbon_fixation_xml_me NODE_SHAPE" value="OCTAGON"/>
    <att type="string" name="vizmap:vv10010glycolysis_xml_me NODE_HEIGHT" value="15.0"/>
    <att type="string" name="vizmap:vv10620Pyruvate_metabolism_xml_me NODE_SHAPE" value="OCTAGON"/>
    <att type="string" name="CELLDESIGNER_SPECIES" value="E2_7_1_40"/>
    <att type="string" name="vizmap:vv10010glycolysis_xml_me NODE_SHAPE" value="OCTAGON"/>
    <att type="string" name="vizmap:vv10620Pyruvate_metabolism_xml_me NODE_HEIGHT" value="15.0"/>
    <att type="string" name="vizmap:vv10010glycolysis_xml_me NODE_WIDTH" value="130.0"/>
    <att type="string" name="vizmap:vv10010glycolysis_xml_me NODE_FILL_COLOR" value="java.awt.Color[r=255,g=255,b=255]"/>
    <att type="string" name="vizmap:vv10620Pyruvate_metabolism_xml NODE_FILL_COLOR" value="java.awt.Color[r=255,g=255,b=255]"/>
    <att type="string" name="vizmap:vv10710Carbon_fixation_xml_me NODE_HEIGHT" value="15.0"/>
    <graphics type="OCTAGON" h="14.999999046325684" w="250.0" x="299.7273254394531" y="18.103657245635986" fill="#ffffff" width="1" outline="#000000"/>
  </node>
  <node label="phosphoribulokinase" id="-2422">
    <att type="string" name="vizmap:vv10710Carbon_fixation_xml NODE_FILL_COLOR" value="java.awt.Color[r=255,g=255,b=255]"/>
    <att type="string" name="vizmap:vv10710Carbon_fixation_xml NODE_WIDTH" value="130.0"/>
    <att type="string" name="vizmap:vv10710Carbon_fixation_xml NODE_SHAPE" value="OCTAGON"/>
    <att type="string" name="canonicalName" value="phosphoribulokinase"/>
    <att type="string" name="CELLDESIGNER_ALIAS" value="e14"/>
    <att type="string" name="CELLDESIGNER_NODE_TYPE" value="PROTEIN"/>
    <att type="string" name="vizmap:vv10710Carbon_fixation_xml NODE_HEIGHT" value="15.0"/>
    <att type="string" name="vizmap:vv10710Carbon_fixation_xml_me NODE_WIDTH" value="130.0"/>
    <att type="string" name="vizmap:vv10710Carbon_fixation_xml_me NODE_SHAPE" value="OCTAGON"/>
    <att type="string" name="CELLDESIGNER_SPECIES" value="E2_7_1_19"/>
    <att type="string" name="vizmap:vv10710Carbon_fixation_xml_me NODE_HEIGHT" value="15.0"/>
    <graphics type="OCTAGON" h="15.0" w="250.00030517578125" x="930.7652282714844" y="488.203125" fill="#ffffff" width="1" outline="#000000"/>
  </node>
  <node label="aspartate transaminase" id="-2421">
    <att type="string" name="vizmap:vv10710Carbon_fixation_xml NODE_FILL_COLOR" value="java.awt.Color[r=255,g=255,b=255]"/>
    <att type="string" name="vizmap:vv10710Carbon_fixation_xml NODE_WIDTH" value="130.0"/>
    <att type="string" name="vizmap:vv10710Carbon_fixation_xml NODE_SHAPE" value="OCTAGON"/>
    <att type="string" name="canonicalName" value="aspartate transaminase"/>
    <att type="string" name="CELLDESIGNER_ALIAS" value="e5"/>
    <att type="string" name="CELLDESIGNER_NODE_TYPE" value="PROTEIN"/>
    <att type="string" name="vizmap:vv10710Carbon_fixation_xml NODE_HEIGHT" value="15.0"/>
    <att type="string" name="vizmap:vv10710Carbon_fixation_xml_me NODE_WIDTH" value="130.0"/>
    <att type="string" name="vizmap:vv10710Carbon_fixation_xml_me NODE_SHAPE" value="OCTAGON"/>
    <att type="string" name="CELLDESIGNER_SPECIES" value="E2_6_1_1"/>
    <att type="string" name="vizmap:vv10710Carbon_fixation_xml_me NODE_HEIGHT" value="15.0"/>
    <graphics type="OCTAGON" h="15.0" w="250.0" x="425.47259521484375" y="683.968994140625" fill="#ffffff" width="1" outline="#000000"/>
  </node>
  <node label="alanine transaminase" id="-2420">
    <att type="string" name="vizmap:vv10710Carbon_fixation_xml NODE_FILL_COLOR" value="java.awt.Color[r=255,g=255,b=255]"/>
    <att type="string" name="vizmap:vv10710Carbon_fixation_xml NODE_WIDTH" value="130.0"/>
    <att type="string" name="vizmap:vv10710Carbon_fixation_xml NODE_SHAPE" value="OCTAGON"/>
    <att type="string" name="canonicalName" value="alanine transaminase"/>
    <att type="string" name="CELLDESIGNER_ALIAS" value="e16"/>
    <att type="string" name="CELLDESIGNER_NODE_TYPE" value="PROTEIN"/>
    <att type="string" name="vizmap:vv10710Carbon_fixation_xml NODE_HEIGHT" value="15.0"/>
    <att type="string" name="vizmap:vv10710Carbon_fixation_xml_me NODE_WIDTH" value="130.0"/>
    <att type="string" name="vizmap:vv10710Carbon_fixation_xml_me NODE_SHAPE" value="OCTAGON"/>
    <att type="string" name="CELLDESIGNER_SPECIES" value="E2_6_1_2"/>
    <att type="string" name="vizmap:vv10710Carbon_fixation_xml_me NODE_HEIGHT" value="15.0"/>
    <graphics type="OCTAGON" h="15.0" w="250.0" x="528.2365112304688" y="164.9614715576172" fill="#ffffff" width="1" outline="#000000"/>
  </node>
  <node label="phosphoenolpyruvate carboxylase" id="-351">
    <att type="string" name="vizmap:vv10710Carbon_fixation_xml NODE_FILL_COLOR" value="java.awt.Color[r=255,g=255,b=255]"/>
    <att type="string" name="vizmap:vv10710Carbon_fixation_xml NODE_WIDTH" value="130.0"/>
    <att type="string" name="vizmap:vv10620Pyruvate_metabolism_xml NODE_WIDTH" value="130.0"/>
    <att type="string" name="vizmap:vv10710Carbon_fixation_xml NODE_SHAPE" value="OCTAGON"/>
    <att type="string" name="canonicalName" value="phosphoenolpyruvate carboxylase"/>
    <att type="string" name="CELLDESIGNER_ALIAS" value="e9"/>
    <att type="string" name="vizmap:vv10620Pyruvate_metabolism_xml NODE_SHAPE" value="OCTAGON"/>
    <att type="string" name="vizmap:vv10620Pyruvate_metabolism_xml_me NODE_WIDTH" value="130.0"/>
    <att type="string" name="CELLDESIGNER_NODE_TYPE" value="PROTEIN"/>
    <att type="string" name="vizmap:vv10620Pyruvate_metabolism_xml NODE_HEIGHT" value="15.0"/>
    <att type="string" name="vizmap:vv10710Carbon_fixation_xml NODE_HEIGHT" value="15.0"/>
    <att type="string" name="vizmap:vv10710Carbon_fixation_xml_me NODE_WIDTH" value="130.0"/>
    <att type="string" name="vizmap:vv10710Carbon_fixation_xml_me NODE_SHAPE" value="OCTAGON"/>
    <att type="string" name="vizmap:vv10620Pyruvate_metabolism_xml_me NODE_SHAPE" value="OCTAGON"/>
    <att type="string" name="CELLDESIGNER_SPECIES" value="E4_1_1_31"/>
    <att type="string" name="vizmap:vv10620Pyruvate_metabolism_xml_me NODE_HEIGHT" value="15.0"/>
    <att type="string" name="vizmap:vv10620Pyruvate_metabolism_xml NODE_FILL_COLOR" value="java.awt.Color[r=255,g=255,b=255]"/>
    <att type="string" name="vizmap:vv10710Carbon_fixation_xml_me NODE_HEIGHT" value="15.0"/>
    <graphics type="OCTAGON" h="15.0" w="250.0" x="278.5094909667969" y="275.72796630859375" fill="#ffffff" width="1" outline="#000000"/>
  </node>
  <node label="ribulose-bisphosphate carboxylase" id="-2419">
    <att type="string" name="vizmap:vv10710Carbon_fixation_xml NODE_FILL_COLOR" value="java.awt.Color[r=255,g=255,b=255]"/>
    <att type="string" name="vizmap:vv10710Carbon_fixation_xml NODE_WIDTH" value="130.0"/>
    <att type="string" name="vizmap:vv10710Carbon_fixation_xml NODE_SHAPE" value="OCTAGON"/>
    <att type="string" name="canonicalName" value="RUBISCO"/>
    <att type="string" name="CELLDESIGNER_ALIAS" value="e18"/>
    <att type="string" name="CELLDESIGNER_NODE_TYPE" value="PROTEIN"/>
    <att type="string" name="vizmap:vv10710Carbon_fixation_xml NODE_HEIGHT" value="15.0"/>
    <att type="string" name="vizmap:vv10710Carbon_fixation_xml_me NODE_WIDTH" value="130.0"/>
    <att type="string" name="vizmap:vv10710Carbon_fixation_xml_me NODE_SHAPE" value="OCTAGON"/>
    <att type="string" name="CELLDESIGNER_SPECIES" value="E4_1_1_39"/>
    <att type="string" name="vizmap:vv10710Carbon_fixation_xml_me NODE_HEIGHT" value="15.0"/>
    <graphics type="OCTAGON" h="15.0" w="250.0" x="1230.0535888671875" y="558.4789428710938" fill="#ffffff" width="1" outline="#000000"/>
  </node>
  <node label="sedoheptulose-bisphosphatase" id="-2418">
    <att type="string" name="vizmap:vv10710Carbon_fixation_xml NODE_FILL_COLOR" value="java.awt.Color[r=255,g=255,b=255]"/>
    <att type="string" name="vizmap:vv10710Carbon_fixation_xml NODE_WIDTH" value="130.0"/>
    <att type="string" name="vizmap:vv10710Carbon_fixation_xml NODE_SHAPE" value="OCTAGON"/>
    <att type="string" name="canonicalName" value="sedoheptulose-bisphosphatase"/>
    <att type="string" name="CELLDESIGNER_ALIAS" value="e19"/>
    <att type="string" name="CELLDESIGNER_NODE_TYPE" value="PROTEIN"/>
    <att type="string" name="vizmap:vv10710Carbon_fixation_xml NODE_HEIGHT" value="15.0"/>
    <att type="string" name="vizmap:vv10710Carbon_fixation_xml_me NODE_WIDTH" value="130.0"/>
    <att type="string" name="vizmap:vv10710Carbon_fixation_xml_me NODE_SHAPE" value="OCTAGON"/>
    <att type="string" name="CELLDESIGNER_SPECIES" value="E3_1_3_37"/>
    <att type="string" name="vizmap:vv10710Carbon_fixation_xml_me NODE_HEIGHT" value="15.0"/>
    <graphics type="OCTAGON" h="15.0" w="250.0" x="847.0370483398438" y="292.71051025390625" fill="#ffffff" width="1" outline="#000000"/>
  </node>
  <node label="phosphoglycerate kinase" id="-39">
    <att type="string" name="vizmap:vv10010glycolysis_xml NODE_HEIGHT" value="15.0"/>
    <att type="string" name="vizmap:vv10710Carbon_fixation_xml NODE_FILL_COLOR" value="java.awt.Color[r=255,g=255,b=255]"/>
    <att type="string" name="vizmap:vv10710Carbon_fixation_xml NODE_WIDTH" value="130.0"/>
    <att type="string" name="vizmap:vv10710Carbon_fixation_xml NODE_SHAPE" value="OCTAGON"/>
    <att type="string" name="canonicalName" value="phosphoglycerate kinase"/>
    <att type="string" name="vizmap:vv10010glycolysis_xml NODE_WIDTH" value="130.0"/>
    <att type="string" name="CELLDESIGNER_ALIAS" value="e20"/>
    <att type="string" name="vizmap:vv10010glycolysis_xml NODE_SHAPE" value="OCTAGON"/>
    <att type="string" name="vizmap:vv10010glycolysis_xml NODE_FILL_COLOR" value="java.awt.Color[r=255,g=255,b=255]"/>
    <att type="string" name="CELLDESIGNER_NODE_TYPE" value="PROTEIN"/>
    <att type="string" name="vizmap:vv10710Carbon_fixation_xml NODE_HEIGHT" value="15.0"/>
    <att type="string" name="vizmap:vv10710Carbon_fixation_xml_me NODE_WIDTH" value="130.0"/>
    <att type="string" name="vizmap:vv10710Carbon_fixation_xml_me NODE_SHAPE" value="OCTAGON"/>
    <att type="string" name="vizmap:vv10010glycolysis_xml_me NODE_HEIGHT" value="15.0"/>
    <att type="string" name="CELLDESIGNER_SPECIES" value="E2_7_2_3"/>
    <att type="string" name="vizmap:vv10010glycolysis_xml_me NODE_SHAPE" value="OCTAGON"/>
    <att type="string" name="vizmap:vv10010glycolysis_xml_me NODE_WIDTH" value="130.0"/>
    <att type="string" name="vizmap:vv10010glycolysis_xml_me NODE_FILL_COLOR" value="java.awt.Color[r=255,g=255,b=255]"/>
    <att type="string" name="vizmap:vv10710Carbon_fixation_xml_me NODE_HEIGHT" value="15.0"/>
    <graphics type="OCTAGON" h="15.0" w="250.0" x="1370.0941162109375" y="386.11749267578125" fill="#ffffff" width="1" outline="#000000"/>
  </node>
  <node label="ribose-5-phosphate isomerase" id="-2417">
    <att type="string" name="vizmap:vv10710Carbon_fixation_xml NODE_FILL_COLOR" value="java.awt.Color[r=255,g=255,b=255]"/>
    <att type="string" name="vizmap:vv10710Carbon_fixation_xml NODE_WIDTH" value="130.0"/>
    <att type="string" name="vizmap:vv10710Carbon_fixation_xml NODE_SHAPE" value="OCTAGON"/>
    <att type="string" name="canonicalName" value="ribose-5-P isomerase"/>
    <att type="string" name="CELLDESIGNER_ALIAS" value="e24"/>
    <att type="string" name="CELLDESIGNER_NODE_TYPE" value="PROTEIN"/>
    <att type="string" name="vizmap:vv10710Carbon_fixation_xml NODE_HEIGHT" value="15.0"/>
    <att type="string" name="vizmap:vv10710Carbon_fixation_xml_me NODE_WIDTH" value="130.0"/>
    <att type="string" name="vizmap:vv10710Carbon_fixation_xml_me NODE_SHAPE" value="OCTAGON"/>
    <att type="string" name="CELLDESIGNER_SPECIES" value="E5_3_1_6"/>
    <att type="string" name="vizmap:vv10710Carbon_fixation_xml_me NODE_HEIGHT" value="15.0"/>
    <graphics type="OCTAGON" h="15.0" w="250.0" x="863.2999267578125" y="391.11785888671875" fill="#ffffff" width="1" outline="#000000"/>
  </node>
  <node label="Oxaloacetate" id="-375">
    <att type="string" name="vizmap:vv10710Carbon_fixation_xml NODE_FILL_COLOR" value="java.awt.Color[r=255,g=255,b=255]"/>
    <att type="string" name="vizmap:vv10710Carbon_fixation_xml NODE_WIDTH" value="130.0"/>
    <att type="string" name="vizmap:vv10620Pyruvate_metabolism_xml NODE_WIDTH" value="130.0"/>
    <att type="string" name="vizmap:vv10710Carbon_fixation_xml NODE_SHAPE" value="ELLIPSE"/>
    <att type="string" name="canonicalName" value="Oxaloacetate"/>
    <att type="string" name="CELLDESIGNER_ALIAS" value="c7"/>
    <att type="string" name="vizmap:vv10620Pyruvate_metabolism_xml NODE_SHAPE" value="ELLIPSE"/>
    <att type="string" name="vizmap:vv10620Pyruvate_metabolism_xml_me NODE_WIDTH" value="130.0"/>
    <att type="string" name="CELLDESIGNER_NODE_TYPE" value="SIMPLE_MOLECULE"/>
    <att type="string" name="vizmap:vv10620Pyruvate_metabolism_xml NODE_HEIGHT" value="15.0"/>
    <att type="string" name="vizmap:vv10710Carbon_fixation_xml NODE_HEIGHT" value="15.0"/>
    <att type="string" name="vizmap:vv10710Carbon_fixation_xml_me NODE_WIDTH" value="130.0"/>
    <att type="string" name="vizmap:vv10710Carbon_fixation_xml_me NODE_SHAPE" value="ELLIPSE"/>
    <att type="string" name="vizmap:vv10620Pyruvate_metabolism_xml_me NODE_SHAPE" value="ELLIPSE"/>
    <att type="string" name="CELLDESIGNER_SPECIES" value="C00036"/>
    <att type="string" name="vizmap:vv10620Pyruvate_metabolism_xml_me NODE_HEIGHT" value="15.0"/>
    <att type="string" name="vizmap:vv10620Pyruvate_metabolism_xml NODE_FILL_COLOR" value="java.awt.Color[r=255,g=255,b=255]"/>
    <att type="string" name="vizmap:vv10710Carbon_fixation_xml_me NODE_HEIGHT" value="15.0"/>
    <graphics type="ELLIPSE" h="15.0" w="199.99998474121094" x="174.0837173461914" y="536.7333374023438" fill="#ffffff" width="1" outline="#000000"/>
  </node>
  <node label="D-Erythrose 4-phosphate" id="-2416">
    <att type="string" name="vizmap:vv10710Carbon_fixation_xml NODE_FILL_COLOR" value="java.awt.Color[r=255,g=255,b=255]"/>
    <att type="string" name="vizmap:vv10710Carbon_fixation_xml NODE_WIDTH" value="130.0"/>
    <att type="string" name="vizmap:vv10710Carbon_fixation_xml NODE_SHAPE" value="ELLIPSE"/>
    <att type="string" name="canonicalName" value="D-Erythrose 4-phosphate"/>
    <att type="string" name="CELLDESIGNER_ALIAS" value="c2"/>
    <att type="string" name="CELLDESIGNER_NODE_TYPE" value="SIMPLE_MOLECULE"/>
    <att type="string" name="vizmap:vv10710Carbon_fixation_xml NODE_HEIGHT" value="15.0"/>
    <att type="string" name="vizmap:vv10710Carbon_fixation_xml_me NODE_WIDTH" value="130.0"/>
    <att type="string" name="vizmap:vv10710Carbon_fixation_xml_me NODE_SHAPE" value="ELLIPSE"/>
    <att type="string" name="CELLDESIGNER_SPECIES" value="C00279"/>
    <att type="string" name="vizmap:vv10710Carbon_fixation_xml_me NODE_HEIGHT" value="15.0"/>
    <graphics type="ELLIPSE" h="15.0" w="200.0" x="1169.927734375" y="158.58770751953125" fill="#ffffff" width="1" outline="#000000"/>
  </node>
  <node label="(S)-Malate" id="-367">
    <att type="string" name="vizmap:vv10710Carbon_fixation_xml NODE_FILL_COLOR" value="java.awt.Color[r=255,g=255,b=255]"/>
    <att type="string" name="vizmap:vv10710Carbon_fixation_xml NODE_WIDTH" value="130.0"/>
    <att type="string" name="vizmap:vv10620Pyruvate_metabolism_xml NODE_WIDTH" value="130.0"/>
    <att type="string" name="vizmap:vv10710Carbon_fixation_xml NODE_SHAPE" value="ELLIPSE"/>
    <att type="string" name="canonicalName" value="(S)-Malate"/>
    <att type="string" name="CELLDESIGNER_ALIAS" value="c12"/>
    <att type="string" name="vizmap:vv10620Pyruvate_metabolism_xml NODE_SHAPE" value="ELLIPSE"/>
    <att type="string" name="vizmap:vv10620Pyruvate_metabolism_xml_me NODE_WIDTH" value="130.0"/>
    <att type="string" name="CELLDESIGNER_NODE_TYPE" value="SIMPLE_MOLECULE"/>
    <att type="string" name="vizmap:vv10620Pyruvate_metabolism_xml NODE_HEIGHT" value="15.0"/>
    <att type="string" name="vizmap:vv10710Carbon_fixation_xml NODE_HEIGHT" value="15.0"/>
    <att type="string" name="vizmap:vv10710Carbon_fixation_xml_me NODE_WIDTH" value="130.0"/>
    <att type="string" name="vizmap:vv10710Carbon_fixation_xml_me NODE_SHAPE" value="ELLIPSE"/>
    <att type="string" name="vizmap:vv10620Pyruvate_metabolism_xml_me NODE_SHAPE" value="ELLIPSE"/>
    <att type="string" name="CELLDESIGNER_SPECIES" value="C00149"/>
    <att type="string" name="vizmap:vv10620Pyruvate_metabolism_xml_me NODE_HEIGHT" value="15.0"/>
    <att type="string" name="vizmap:vv10620Pyruvate_metabolism_xml NODE_FILL_COLOR" value="java.awt.Color[r=255,g=255,b=255]"/>
    <att type="string" name="vizmap:vv10710Carbon_fixation_xml_me NODE_HEIGHT" value="15.0"/>
    <graphics type="ELLIPSE" h="15.0" w="199.99990844726562" x="593.9786224365234" y="544.3436889648438" fill="#ffffff" width="1" outline="#000000"/>
  </node>
  <node label="CO2" id="-2415">
    <att type="string" name="vizmap:vv10710Carbon_fixation_xml NODE_FILL_COLOR" value="java.awt.Color[r=255,g=255,b=255]"/>
    <att type="string" name="vizmap:vv10710Carbon_fixation_xml NODE_WIDTH" value="130.0"/>
    <att type="string" name="vizmap:vv10710Carbon_fixation_xml NODE_SHAPE" value="ELLIPSE"/>
    <att type="string" name="canonicalName" value="CO2"/>
    <att type="string" name="CELLDESIGNER_ALIAS" value="c9"/>
    <att type="string" name="CELLDESIGNER_NODE_TYPE" value="SIMPLE_MOLECULE"/>
    <att type="string" name="vizmap:vv10710Carbon_fixation_xml NODE_HEIGHT" value="15.0"/>
    <att type="string" name="vizmap:vv10710Carbon_fixation_xml_me NODE_WIDTH" value="130.0"/>
    <att type="string" name="vizmap:vv10710Carbon_fixation_xml_me NODE_SHAPE" value="ELLIPSE"/>
    <att type="string" name="CELLDESIGNER_SPECIES" value="C00011"/>
    <att type="string" name="vizmap:vv10710Carbon_fixation_xml_me NODE_HEIGHT" value="15.0"/>
    <graphics type="ELLIPSE" h="15.0" w="200.0" x="745.615234375" y="603.9561767578125" fill="#ffffff" width="1" outline="#000000"/>
  </node>
  <node label="Phosphoenolpyruvate" id="-230">
    <att type="string" name="vizmap:vv10010glycolysis_xml NODE_HEIGHT" value="15.0"/>
    <att type="string" name="vizmap:vv10710Carbon_fixation_xml NODE_FILL_COLOR" value="java.awt.Color[r=255,g=255,b=255]"/>
    <att type="string" name="vizmap:vv10710Carbon_fixation_xml NODE_WIDTH" value="130.0"/>
    <att type="string" name="vizmap:vv10620Pyruvate_metabolism_xml NODE_WIDTH" value="130.0"/>
    <att type="string" name="vizmap:vv10710Carbon_fixation_xml NODE_SHAPE" value="ELLIPSE"/>
    <att type="string" name="canonicalName" value="Phosphoenolpyruvate"/>
    <att type="string" name="vizmap:vv10010glycolysis_xml NODE_WIDTH" value="130.0"/>
    <att type="string" name="CELLDESIGNER_ALIAS" value="c5"/>
    <att type="string" name="vizmap:vv10620Pyruvate_metabolism_xml NODE_SHAPE" value="ELLIPSE"/>
    <att type="string" name="vizmap:vv10010glycolysis_xml NODE_SHAPE" value="ELLIPSE"/>
    <att type="string" name="vizmap:vv10010glycolysis_xml NODE_FILL_COLOR" value="java.awt.Color[r=255,g=255,b=255]"/>
    <att type="string" name="vizmap:vv10620Pyruvate_metabolism_xml_me NODE_WIDTH" value="130.0"/>
    <att type="string" name="CELLDESIGNER_NODE_TYPE" value="SIMPLE_MOLECULE"/>
    <att type="string" name="vizmap:vv10620Pyruvate_metabolism_xml NODE_HEIGHT" value="15.0"/>
    <att type="string" name="vizmap:vv10710Carbon_fixation_xml NODE_HEIGHT" value="15.0"/>
    <att type="string" name="vizmap:vv10710Carbon_fixation_xml_me NODE_WIDTH" value="130.0"/>
    <att type="string" name="vizmap:vv10710Carbon_fixation_xml_me NODE_SHAPE" value="ELLIPSE"/>
    <att type="string" name="vizmap:vv10010glycolysis_xml_me NODE_HEIGHT" value="15.0"/>
    <att type="string" name="vizmap:vv10620Pyruvate_metabolism_xml_me NODE_SHAPE" value="ELLIPSE"/>
    <att type="string" name="CELLDESIGNER_SPECIES" value="C00074"/>
    <att type="string" name="vizmap:vv10010glycolysis_xml_me NODE_SHAPE" value="ELLIPSE"/>
    <att type="string" name="vizmap:vv10620Pyruvate_metabolism_xml_me NODE_HEIGHT" value="15.0"/>
    <att type="string" name="vizmap:vv10010glycolysis_xml_me NODE_WIDTH" value="130.0"/>
    <att type="string" name="vizmap:vv10010glycolysis_xml_me NODE_FILL_COLOR" value="java.awt.Color[r=255,g=255,b=255]"/>
    <att type="string" name="vizmap:vv10620Pyruvate_metabolism_xml NODE_FILL_COLOR" value="java.awt.Color[r=255,g=255,b=255]"/>
    <att type="string" name="vizmap:vv10710Carbon_fixation_xml_me NODE_HEIGHT" value="15.0"/>
    <graphics type="ELLIPSE" h="15.0" w="199.99994659423828" x="173.7120018005371" y="-1.5233488082885742" fill="#ffffff" width="1" outline="#000000"/>
  </node>
  <node label="Pyruvate" id="-231">
    <att type="string" name="vizmap:vv10010glycolysis_xml NODE_HEIGHT" value="15.0"/>
    <att type="string" name="vizmap:vv10290Valine_leucine_and_isoleucine_biosynthesis_xml_me NODE_WIDTH" value="130.0"/>
    <att type="string" name="vizmap:vv10290Valine_leucine_and_isoleucine_biosynthesis_xml NODE_WIDTH" value="130.0"/>
    <att type="string" name="vizmap:vv10710Carbon_fixation_xml NODE_FILL_COLOR" value="java.awt.Color[r=255,g=255,b=255]"/>
    <att type="string" name="vizmap:vv10710Carbon_fixation_xml NODE_WIDTH" value="130.0"/>
    <att type="string" name="vizmap:vv10620Pyruvate_metabolism_xml NODE_WIDTH" value="130.0"/>
    <att type="string" name="vizmap:vv10290Valine_leucine_and_isoleucine_biosynthesis_xml_me NODE_HEIGHT" value="15.0"/>
    <att type="string" name="vizmap:vv10710Carbon_fixation_xml NODE_SHAPE" value="ELLIPSE"/>
    <att type="string" name="canonicalName" value="Pyruvate"/>
    <att type="string" name="vizmap:vv10010glycolysis_xml NODE_WIDTH" value="130.0"/>
    <att type="string" name="CELLDESIGNER_ALIAS" value="c12"/>
    <att type="string" name="vizmap:vv10620Pyruvate_metabolism_xml NODE_SHAPE" value="ELLIPSE"/>
    <att type="string" name="vizmap:vv10290Valine_leucine_and_isoleucine_biosynthesis_xml NODE_HEIGHT" value="15.0"/>
    <att type="string" name="vizmap:vv10010glycolysis_xml NODE_SHAPE" value="ELLIPSE"/>
    <att type="string" name="vizmap:vv10010glycolysis_xml NODE_FILL_COLOR" value="java.awt.Color[r=255,g=255,b=255]"/>
    <att type="string" name="vizmap:vv10620Pyruvate_metabolism_xml_me NODE_WIDTH" value="130.0"/>
    <att type="string" name="vizmap:vv10290Valine_leucine_and_isoleucine_biosynthesis_xml_me NODE_SHAPE" value="ELLIPSE"/>
    <att type="string" name="CELLDESIGNER_NODE_TYPE" value="SIMPLE_MOLECULE"/>
    <att type="string" name="vizmap:vv10620Pyruvate_metabolism_xml NODE_HEIGHT" value="15.0"/>
    <att type="string" name="vizmap:vv10710Carbon_fixation_xml NODE_HEIGHT" value="15.0"/>
    <att type="string" name="vizmap:vv10710Carbon_fixation_xml_me NODE_WIDTH" value="130.0"/>
    <att type="string" name="vizmap:vv10710Carbon_fixation_xml_me NODE_SHAPE" value="ELLIPSE"/>
    <att type="string" name="vizmap:vv10290Valine_leucine_and_isoleucine_biosynthesis_xml NODE_FILL_COLOR" value="java.awt.Color[r=255,g=255,b=255]"/>
    <att type="string" name="vizmap:vv10010glycolysis_xml_me NODE_HEIGHT" value="15.0"/>
    <att type="string" name="vizmap:vv10620Pyruvate_metabolism_xml_me NODE_SHAPE" value="ELLIPSE"/>
    <att type="string" name="CELLDESIGNER_SPECIES" value="C00022"/>
    <att type="string" name="vizmap:vv10010glycolysis_xml_me NODE_SHAPE" value="ELLIPSE"/>
    <att type="string" name="vizmap:vv10770Pantothenate_and_CoA_biosynthesis_xml NODE_HEIGHT" value="15.0"/>
    <att type="string" name="vizmap:vv10620Pyruvate_metabolism_xml_me NODE_HEIGHT" value="15.0"/>
    <att type="string" name="vizmap:vv10770Pantothenate_and_CoA_biosynthesis_xml NODE_SHAPE" value="ELLIPSE"/>
    <att type="string" name="vizmap:vv10010glycolysis_xml_me NODE_WIDTH" value="130.0"/>
    <att type="string" name="vizmap:vv10010glycolysis_xml_me NODE_FILL_COLOR" value="java.awt.Color[r=255,g=255,b=255]"/>
    <att type="string" name="vizmap:vv10290Valine_leucine_and_isoleucine_biosynthesis_xml NODE_SHAPE" value="ELLIPSE"/>
    <att type="string" name="vizmap:vv10770Pantothenate_and_CoA_biosynthesis_xml NODE_FILL_COLOR" value="java.awt.Color[r=255,g=255,b=255]"/>
    <att type="string" name="vizmap:vv10770Pantothenate_and_CoA_biosynthesis_xml NODE_WIDTH" value="130.0"/>
    <att type="string" name="vizmap:vv10770Pantothenate_and_CoA_biosynthesis_xml_me NODE_FILL_COLOR" value="java.awt.Color[r=255,g=255,b=255]"/>
    <att type="string" name="vizmap:vv10620Pyruvate_metabolism_xml NODE_FILL_COLOR" value="java.awt.Color[r=255,g=255,b=255]"/>
    <att type="string" name="vizmap:vv10770Pantothenate_and_CoA_biosynthesis_xml_me NODE_SHAPE" value="ELLIPSE"/>
    <att type="string" name="vizmap:vv10710Carbon_fixation_xml_me NODE_HEIGHT" value="15.0"/>
    <graphics type="ELLIPSE" h="15.000000476837158" w="200.0" x="676.2572631835938" y="4.09128737449646" fill="#ffffff" width="1" outline="#000000"/>
  </node>
  <node label="D-Ribose 5-phosphate" id="-2414">
    <att type="string" name="vizmap:vv10710Carbon_fixation_xml NODE_FILL_COLOR" value="java.awt.Color[r=255,g=255,b=255]"/>
    <att type="string" name="vizmap:vv10710Carbon_fixation_xml NODE_WIDTH" value="130.0"/>
    <att type="string" name="vizmap:vv10710Carbon_fixation_xml NODE_SHAPE" value="ELLIPSE"/>
    <att type="string" name="canonicalName" value="D-Ribose 5-phosphate"/>
    <att type="string" name="CELLDESIGNER_ALIAS" value="c9"/>
    <att type="string" name="CELLDESIGNER_NODE_TYPE" value="SIMPLE_MOLECULE"/>
    <att type="string" name="vizmap:vv10710Carbon_fixation_xml NODE_HEIGHT" value="15.0"/>
    <att type="string" name="vizmap:vv10710Carbon_fixation_xml_me NODE_WIDTH" value="130.0"/>
    <att type="string" name="vizmap:vv10710Carbon_fixation_xml_me NODE_SHAPE" value="ELLIPSE"/>
    <att type="string" name="CELLDESIGNER_SPECIES" value="C00117"/>
    <att type="string" name="vizmap:vv10710Carbon_fixation_xml_me NODE_HEIGHT" value="15.0"/>
    <graphics type="ELLIPSE" h="15.0" w="200.0003662109375" x="1004.1124877929688" y="363.23095703125" fill="#ffffff" width="1" outline="#000000"/>
  </node>
  <node label="L-Aspartate" id="-2413">
    <att type="string" name="vizmap:vv10710Carbon_fixation_xml NODE_FILL_COLOR" value="java.awt.Color[r=255,g=255,b=255]"/>
    <att type="string" name="vizmap:vv10710Carbon_fixation_xml NODE_WIDTH" value="130.0"/>
    <att type="string" name="vizmap:vv10710Carbon_fixation_xml NODE_SHAPE" value="ELLIPSE"/>
    <att type="string" name="canonicalName" value="L-Aspartate"/>
    <att type="string" name="CELLDESIGNER_ALIAS" value="c18"/>
    <att type="string" name="CELLDESIGNER_NODE_TYPE" value="SIMPLE_MOLECULE"/>
    <att type="string" name="vizmap:vv10710Carbon_fixation_xml NODE_HEIGHT" value="15.0"/>
    <att type="string" name="vizmap:vv10710Carbon_fixation_xml_me NODE_WIDTH" value="130.0"/>
    <att type="string" name="vizmap:vv10710Carbon_fixation_xml_me NODE_SHAPE" value="ELLIPSE"/>
    <att type="string" name="CELLDESIGNER_SPECIES" value="C00049"/>
    <att type="string" name="vizmap:vv10710Carbon_fixation_xml_me NODE_HEIGHT" value="15.0"/>
    <graphics type="ELLIPSE" h="15.0" w="199.99983978271484" x="183.94380569458008" y="656.555908203125" fill="#ffffff" width="1" outline="#000000"/>
  </node>
  <node label="D-Fructose 1,6-bisphosphate" id="-2412">
    <att type="string" name="vizmap:vv10710Carbon_fixation_xml NODE_FILL_COLOR" value="java.awt.Color[r=255,g=255,b=255]"/>
    <att type="string" name="vizmap:vv10710Carbon_fixation_xml NODE_WIDTH" value="130.0"/>
    <att type="string" name="vizmap:vv10710Carbon_fixation_xml NODE_SHAPE" value="ELLIPSE"/>
    <att type="string" name="canonicalName" value="D-Fructose 1,6-bisphosphate"/>
    <att type="string" name="CELLDESIGNER_ALIAS" value="c13"/>
    <att type="string" name="CELLDESIGNER_NODE_TYPE" value="SIMPLE_MOLECULE"/>
    <att type="string" name="vizmap:vv10710Carbon_fixation_xml NODE_HEIGHT" value="15.0"/>
    <att type="string" name="vizmap:vv10710Carbon_fixation_xml_me NODE_WIDTH" value="130.0"/>
    <att type="string" name="vizmap:vv10710Carbon_fixation_xml_me NODE_SHAPE" value="ELLIPSE"/>
    <att type="string" name="CELLDESIGNER_SPECIES" value="C00354"/>
    <att type="string" name="vizmap:vv10710Carbon_fixation_xml_me NODE_HEIGHT" value="15.0"/>
    <graphics type="ELLIPSE" h="15.0" w="200.0" x="931.0" y="7.0" fill="#ffffff" width="1" outline="#000000"/>
  </node>
  <node label="D-Ribulose 1,5-bisphosphate" id="-2411">
    <att type="string" name="vizmap:vv10710Carbon_fixation_xml NODE_FILL_COLOR" value="java.awt.Color[r=255,g=255,b=255]"/>
    <att type="string" name="vizmap:vv10710Carbon_fixation_xml NODE_WIDTH" value="130.0"/>
    <att type="string" name="vizmap:vv10710Carbon_fixation_xml NODE_SHAPE" value="ELLIPSE"/>
    <att type="string" name="canonicalName" value="D-Ribulose 1,5-bisphosphate"/>
    <att type="string" name="CELLDESIGNER_ALIAS" value="c14"/>
    <att type="string" name="CELLDESIGNER_NODE_TYPE" value="SIMPLE_MOLECULE"/>
    <att type="string" name="vizmap:vv10710Carbon_fixation_xml NODE_HEIGHT" value="15.0"/>
    <att type="string" name="vizmap:vv10710Carbon_fixation_xml_me NODE_WIDTH" value="130.0"/>
    <att type="string" name="vizmap:vv10710Carbon_fixation_xml_me NODE_SHAPE" value="ELLIPSE"/>
    <att type="string" name="CELLDESIGNER_SPECIES" value="C01182"/>
    <att type="string" name="vizmap:vv10710Carbon_fixation_xml_me NODE_HEIGHT" value="15.0"/>
    <graphics type="ELLIPSE" h="15.000030517578125" w="200.0" x="1099.720703125" y="503.3769989013672" fill="#ffffff" width="1" outline="#000000"/>
  </node>
  <node label="(2R)-2-Hydroxy-3-(phosphonooxy)-propanal" id="-1">
    <att type="string" name="vizmap:vv10010glycolysis_xml NODE_HEIGHT" value="15.0"/>
    <att type="string" name="vizmap:vv10710Carbon_fixation_xml NODE_FILL_COLOR" value="java.awt.Color[r=255,g=255,b=255]"/>
    <att type="string" name="vizmap:vv10710Carbon_fixation_xml NODE_WIDTH" value="130.0"/>
    <att type="string" name="vizmap:vv10710Carbon_fixation_xml NODE_SHAPE" value="ELLIPSE"/>
    <att type="string" name="canonicalName" value="2-Hydroxy-3-(phosphonooxy)-propanal"/>
    <att type="string" name="vizmap:vv10010glycolysis_xml NODE_WIDTH" value="130.0"/>
    <att type="string" name="CELLDESIGNER_ALIAS" value="sa162"/>
    <att type="string" name="vizmap:vv10010glycolysis_xml NODE_SHAPE" value="ELLIPSE"/>
    <att type="string" name="vizmap:vv10010glycolysis_xml NODE_FILL_COLOR" value="java.awt.Color[r=255,g=255,b=255]"/>
    <att type="string" name="CELLDESIGNER_NODE_TYPE" value="SIMPLE_MOLECULE"/>
    <att type="string" name="vizmap:vv10710Carbon_fixation_xml NODE_HEIGHT" value="15.0"/>
    <att type="string" name="vizmap:vv10710Carbon_fixation_xml_me NODE_WIDTH" value="130.0"/>
    <att type="string" name="vizmap:vv10710Carbon_fixation_xml_me NODE_SHAPE" value="ELLIPSE"/>
    <att type="string" name="vizmap:vv10010glycolysis_xml_me NODE_HEIGHT" value="15.0"/>
    <att type="string" name="CELLDESIGNER_SPECIES" value="C00118"/>
    <att type="string" name="vizmap:vv10010glycolysis_xml_me NODE_SHAPE" value="ELLIPSE"/>
    <att type="string" name="vizmap:vv10010glycolysis_xml_me NODE_WIDTH" value="130.0"/>
    <att type="string" name="vizmap:vv10010glycolysis_xml_me NODE_FILL_COLOR" value="java.awt.Color[r=255,g=255,b=255]"/>
    <att type="string" name="vizmap:vv10710Carbon_fixation_xml_me NODE_HEIGHT" value="15.0"/>
    <graphics type="ELLIPSE" h="15.0" w="200.0" x="1128.6129150390625" y="232.15460205078125" fill="#ffffff" width="1" outline="#000000"/>
  </node>
  <node label="3-Phospho-D-glycerate" id="-7">
    <att type="string" name="vizmap:vv10010glycolysis_xml NODE_HEIGHT" value="15.0"/>
    <att type="string" name="vizmap:vv10710Carbon_fixation_xml NODE_FILL_COLOR" value="java.awt.Color[r=255,g=255,b=255]"/>
    <att type="string" name="vizmap:vv10710Carbon_fixation_xml NODE_WIDTH" value="130.0"/>
    <att type="string" name="vizmap:vv10710Carbon_fixation_xml NODE_SHAPE" value="ELLIPSE"/>
    <att type="string" name="canonicalName" value="3-Phospho-D-glycerate"/>
    <att type="string" name="vizmap:vv10010glycolysis_xml NODE_WIDTH" value="130.0"/>
    <att type="string" name="CELLDESIGNER_ALIAS" value="c16"/>
    <att type="string" name="vizmap:vv10010glycolysis_xml NODE_SHAPE" value="ELLIPSE"/>
    <att type="string" name="vizmap:vv10010glycolysis_xml NODE_FILL_COLOR" value="java.awt.Color[r=255,g=255,b=255]"/>
    <att type="string" name="CELLDESIGNER_NODE_TYPE" value="SIMPLE_MOLECULE"/>
    <att type="string" name="vizmap:vv10710Carbon_fixation_xml NODE_HEIGHT" value="15.0"/>
    <att type="string" name="vizmap:vv10710Carbon_fixation_xml_me NODE_WIDTH" value="130.0"/>
    <att type="string" name="vizmap:vv10710Carbon_fixation_xml_me NODE_SHAPE" value="ELLIPSE"/>
    <att type="string" name="vizmap:vv10010glycolysis_xml_me NODE_HEIGHT" value="15.0"/>
    <att type="string" name="CELLDESIGNER_SPECIES" value="C00197"/>
    <att type="string" name="vizmap:vv10010glycolysis_xml_me NODE_SHAPE" value="ELLIPSE"/>
    <att type="string" name="vizmap:vv10010glycolysis_xml_me NODE_WIDTH" value="130.0"/>
    <att type="string" name="vizmap:vv10010glycolysis_xml_me NODE_FILL_COLOR" value="java.awt.Color[r=255,g=255,b=255]"/>
    <att type="string" name="vizmap:vv10710Carbon_fixation_xml_me NODE_HEIGHT" value="15.0"/>
    <graphics type="ELLIPSE" h="15.0" w="200.0" x="1293.6181640625" y="482.1155700683594" fill="#ffffff" width="1" outline="#000000"/>
  </node>
  <node label="Glycerone phosphate" id="-2410">
    <att type="string" name="vizmap:vv10710Carbon_fixation_xml NODE_FILL_COLOR" value="java.awt.Color[r=255,g=255,b=255]"/>
    <att type="string" name="vizmap:vv10710Carbon_fixation_xml NODE_WIDTH" value="130.0"/>
    <att type="string" name="vizmap:vv10710Carbon_fixation_xml NODE_SHAPE" value="ELLIPSE"/>
    <att type="string" name="canonicalName" value="Glycerone phosphate"/>
    <att type="string" name="CELLDESIGNER_ALIAS" value="c17"/>
    <att type="string" name="CELLDESIGNER_NODE_TYPE" value="SIMPLE_MOLECULE"/>
    <att type="string" name="vizmap:vv10710Carbon_fixation_xml NODE_HEIGHT" value="15.0"/>
    <att type="string" name="vizmap:vv10710Carbon_fixation_xml_me NODE_WIDTH" value="130.0"/>
    <att type="string" name="vizmap:vv10710Carbon_fixation_xml_me NODE_SHAPE" value="ELLIPSE"/>
    <att type="string" name="CELLDESIGNER_SPECIES" value="C00111"/>
    <att type="string" name="vizmap:vv10710Carbon_fixation_xml_me NODE_HEIGHT" value="15.0"/>
    <graphics type="ELLIPSE" h="15.000007629394531" w="200.00048828125" x="1105.013916015625" y="120.05476760864258" fill="#ffffff" width="1" outline="#000000"/>
  </node>
  <node label="D-Sedoheptulose 7-phosphate" id="-2409">
    <att type="string" name="vizmap:vv10710Carbon_fixation_xml NODE_FILL_COLOR" value="java.awt.Color[r=255,g=255,b=255]"/>
    <att type="string" name="vizmap:vv10710Carbon_fixation_xml NODE_WIDTH" value="130.0"/>
    <att type="string" name="vizmap:vv10710Carbon_fixation_xml NODE_SHAPE" value="ELLIPSE"/>
    <att type="string" name="canonicalName" value="D-Sedoheptulose 7-phosphate"/>
    <att type="string" name="CELLDESIGNER_ALIAS" value="c18"/>
    <att type="string" name="CELLDESIGNER_NODE_TYPE" value="SIMPLE_MOLECULE"/>
    <att type="string" name="vizmap:vv10710Carbon_fixation_xml NODE_HEIGHT" value="15.0"/>
    <att type="string" name="vizmap:vv10710Carbon_fixation_xml_me NODE_WIDTH" value="130.0"/>
    <att type="string" name="vizmap:vv10710Carbon_fixation_xml_me NODE_SHAPE" value="ELLIPSE"/>
    <att type="string" name="CELLDESIGNER_SPECIES" value="C05382"/>
    <att type="string" name="vizmap:vv10710Carbon_fixation_xml_me NODE_HEIGHT" value="15.0"/>
    <graphics type="ELLIPSE" h="15.0" w="200.0001220703125" x="1019.3295288085938" y="319.9177551269531" fill="#ffffff" width="1" outline="#000000"/>
  </node>
  <node label="D-Fructose 6-phosphate" id="-2408">
    <att type="string" name="vizmap:vv10710Carbon_fixation_xml NODE_FILL_COLOR" value="java.awt.Color[r=255,g=255,b=255]"/>
    <att type="string" name="vizmap:vv10710Carbon_fixation_xml NODE_WIDTH" value="130.0"/>
    <att type="string" name="vizmap:vv10710Carbon_fixation_xml NODE_SHAPE" value="ELLIPSE"/>
    <att type="string" name="canonicalName" value="D-Fructose 6-phosphate"/>
    <att type="string" name="CELLDESIGNER_ALIAS" value="c25"/>
    <att type="string" name="CELLDESIGNER_NODE_TYPE" value="SIMPLE_MOLECULE"/>
    <att type="string" name="vizmap:vv10710Carbon_fixation_xml NODE_HEIGHT" value="15.0"/>
    <att type="string" name="vizmap:vv10710Carbon_fixation_xml_me NODE_WIDTH" value="130.0"/>
    <att type="string" name="vizmap:vv10710Carbon_fixation_xml_me NODE_SHAPE" value="ELLIPSE"/>
    <att type="string" name="CELLDESIGNER_SPECIES" value="C00085"/>
    <att type="string" name="vizmap:vv10710Carbon_fixation_xml_me NODE_HEIGHT" value="15.0"/>
    <graphics type="ELLIPSE" h="15.0" w="200.0" x="1292.0" y="12.0" fill="#ffffff" width="1" outline="#000000"/>
  </node>
  <node label="D-Xylulose 5-phosphate" id="-2407">
    <att type="string" name="vizmap:vv10710Carbon_fixation_xml NODE_FILL_COLOR" value="java.awt.Color[r=255,g=255,b=255]"/>
    <att type="string" name="vizmap:vv10710Carbon_fixation_xml NODE_WIDTH" value="130.0"/>
    <att type="string" name="vizmap:vv10710Carbon_fixation_xml NODE_SHAPE" value="ELLIPSE"/>
    <att type="string" name="canonicalName" value="D-Xylulose 5-phosphate"/>
    <att type="string" name="CELLDESIGNER_ALIAS" value="c26"/>
    <att type="string" name="CELLDESIGNER_NODE_TYPE" value="SIMPLE_MOLECULE"/>
    <att type="string" name="vizmap:vv10710Carbon_fixation_xml NODE_HEIGHT" value="15.0"/>
    <att type="string" name="vizmap:vv10710Carbon_fixation_xml_me NODE_WIDTH" value="130.0"/>
    <att type="string" name="vizmap:vv10710Carbon_fixation_xml_me NODE_SHAPE" value="ELLIPSE"/>
    <att type="string" name="CELLDESIGNER_SPECIES" value="C00231"/>
    <att type="string" name="vizmap:vv10710Carbon_fixation_xml_me NODE_HEIGHT" value="15.0"/>
    <graphics type="ELLIPSE" h="15.0" w="200.0" x="1189.2091064453125" y="346.94866943359375" fill="#ffffff" width="1" outline="#000000"/>
  </node>
  <node label="Sedoheptulose 1,7-bisphosphate" id="-2406">
    <att type="string" name="vizmap:vv10710Carbon_fixation_xml NODE_FILL_COLOR" value="java.awt.Color[r=255,g=255,b=255]"/>
    <att type="string" name="vizmap:vv10710Carbon_fixation_xml NODE_WIDTH" value="130.0"/>
    <att type="string" name="vizmap:vv10710Carbon_fixation_xml NODE_SHAPE" value="ELLIPSE"/>
    <att type="string" name="canonicalName" value="Sedoheptulose 1,7-bisphosphate"/>
    <att type="string" name="CELLDESIGNER_ALIAS" value="c27"/>
    <att type="string" name="CELLDESIGNER_NODE_TYPE" value="SIMPLE_MOLECULE"/>
    <att type="string" name="vizmap:vv10710Carbon_fixation_xml NODE_HEIGHT" value="15.0"/>
    <att type="string" name="vizmap:vv10710Carbon_fixation_xml_me NODE_WIDTH" value="130.0"/>
    <att type="string" name="vizmap:vv10710Carbon_fixation_xml_me NODE_SHAPE" value="ELLIPSE"/>
    <att type="string" name="CELLDESIGNER_SPECIES" value="C00447"/>
    <att type="string" name="vizmap:vv10710Carbon_fixation_xml_me NODE_HEIGHT" value="15.0"/>
    <graphics type="ELLIPSE" h="15.0" w="200.0" x="907.0" y="260.0" fill="#ffffff" width="1" outline="#000000"/>
  </node>
  <node label="D-Ribulose 5-phosphate" id="-2405">
    <att type="string" name="vizmap:vv10710Carbon_fixation_xml NODE_FILL_COLOR" value="java.awt.Color[r=255,g=255,b=255]"/>
    <att type="string" name="vizmap:vv10710Carbon_fixation_xml NODE_WIDTH" value="130.0"/>
    <att type="string" name="vizmap:vv10710Carbon_fixation_xml NODE_SHAPE" value="ELLIPSE"/>
    <att type="string" name="canonicalName" value="D-Ribulose 5-phosphate"/>
    <att type="string" name="CELLDESIGNER_ALIAS" value="sa161"/>
    <att type="string" name="CELLDESIGNER_NODE_TYPE" value="SIMPLE_MOLECULE"/>
    <att type="string" name="vizmap:vv10710Carbon_fixation_xml NODE_HEIGHT" value="15.0"/>
    <att type="string" name="vizmap:vv10710Carbon_fixation_xml_me NODE_WIDTH" value="130.0"/>
    <att type="string" name="vizmap:vv10710Carbon_fixation_xml_me NODE_SHAPE" value="ELLIPSE"/>
    <att type="string" name="CELLDESIGNER_SPECIES" value="C00199"/>
    <att type="string" name="vizmap:vv10710Carbon_fixation_xml_me NODE_HEIGHT" value="15.0"/>
    <graphics type="ELLIPSE" h="15.0" w="200.0001220703125" x="1036.2097778320312" y="447.3611755371094" fill="#ffffff" width="1" outline="#000000"/>
  </node>
  <node label="3-Phospho-D-glyceroyl phosphate" id="-2404">
    <att type="string" name="vizmap:vv10710Carbon_fixation_xml NODE_FILL_COLOR" value="java.awt.Color[r=255,g=255,b=255]"/>
    <att type="string" name="vizmap:vv10710Carbon_fixation_xml NODE_WIDTH" value="130.0"/>
    <att type="string" name="vizmap:vv10710Carbon_fixation_xml NODE_SHAPE" value="ELLIPSE"/>
    <att type="string" name="canonicalName" value="3-Phospho-D-glyceroyl phosphate"/>
    <att type="string" name="CELLDESIGNER_ALIAS" value="c29"/>
    <att type="string" name="CELLDESIGNER_NODE_TYPE" value="SIMPLE_MOLECULE"/>
    <att type="string" name="vizmap:vv10710Carbon_fixation_xml NODE_HEIGHT" value="15.0"/>
    <att type="string" name="vizmap:vv10710Carbon_fixation_xml_me NODE_WIDTH" value="130.0"/>
    <att type="string" name="vizmap:vv10710Carbon_fixation_xml_me NODE_SHAPE" value="ELLIPSE"/>
    <att type="string" name="CELLDESIGNER_SPECIES" value="C00236"/>
    <att type="string" name="vizmap:vv10710Carbon_fixation_xml_me NODE_HEIGHT" value="15.0"/>
    <graphics type="ELLIPSE" h="15.0" w="200.0" x="1311.4388427734375" y="279.6017150878906" fill="#ffffff" width="1" outline="#000000"/>
  </node>
  <node label="L-Alanine" id="-2403">
    <att type="string" name="vizmap:vv10710Carbon_fixation_xml NODE_FILL_COLOR" value="java.awt.Color[r=255,g=255,b=255]"/>
    <att type="string" name="vizmap:vv10710Carbon_fixation_xml NODE_WIDTH" value="130.0"/>
    <att type="string" name="vizmap:vv10710Carbon_fixation_xml NODE_SHAPE" value="ELLIPSE"/>
    <att type="string" name="canonicalName" value="L-Alanine"/>
    <att type="string" name="CELLDESIGNER_ALIAS" value="c30"/>
    <att type="string" name="CELLDESIGNER_NODE_TYPE" value="SIMPLE_MOLECULE"/>
    <att type="string" name="vizmap:vv10710Carbon_fixation_xml NODE_HEIGHT" value="15.0"/>
    <att type="string" name="vizmap:vv10710Carbon_fixation_xml_me NODE_WIDTH" value="130.0"/>
    <att type="string" name="vizmap:vv10710Carbon_fixation_xml_me NODE_SHAPE" value="ELLIPSE"/>
    <att type="string" name="CELLDESIGNER_SPECIES" value="C00041"/>
    <att type="string" name="vizmap:vv10710Carbon_fixation_xml_me NODE_HEIGHT" value="15.0"/>
    <graphics type="ELLIPSE" h="15.0" w="200.0" x="495.0252685546875" y="118.94683074951172" fill="#ffffff" width="1" outline="#000000"/>
  </node>
  <node label="rGSVIVP00016307001" id="-2402">
    <att type="string" name="vizmap:vv10710Carbon_fixation_xml NODE_FILL_COLOR" value="java.awt.Color[r=255,g=255,b=255]"/>
    <att type="string" name="vizmap:vv10710Carbon_fixation_xml NODE_WIDTH" value="130.0"/>
    <att type="string" name="vizmap:vv10710Carbon_fixation_xml NODE_SHAPE" value="RECT"/>
    <att type="string" name="canonicalName" value="GSVIVP00016307001"/>
    <att type="string" name="CELLDESIGNER_ALIAS" value="sa10744e3"/>
    <att type="string" name="CELLDESIGNER_NODE_TYPE" value="RNA"/>
    <att type="string" name="vizmap:vv10710Carbon_fixation_xml NODE_HEIGHT" value="15.0"/>
    <att type="string" name="vizmap:vv10710Carbon_fixation_xml_me NODE_WIDTH" value="130.0"/>
    <att type="string" name="vizmap:vv10710Carbon_fixation_xml_me NODE_SHAPE" value="RECT"/>
    <att type="string" name="CELLDESIGNER_SPECIES" value="GSVIVP00016307001"/>
    <att type="string" name="vizmap:vv10710Carbon_fixation_xml_me NODE_HEIGHT" value="15.0"/>
    <graphics type="RECTANGLE" h="15.000030517578125" w="150.0" x="1217.7666015625" y="454.4938201904297" fill="#ffffff" width="1" outline="#000000"/>
  </node>
  <node label="rGSVIVP00020537001" id="-2401">
    <att type="string" name="vizmap:vv10710Carbon_fixation_xml NODE_FILL_COLOR" value="java.awt.Color[r=255,g=255,b=255]"/>
    <att type="string" name="vizmap:vv10710Carbon_fixation_xml NODE_WIDTH" value="130.0"/>
    <att type="string" name="vizmap:vv10710Carbon_fixation_xml NODE_SHAPE" value="RECT"/>
    <att type="string" name="canonicalName" value="GSVIVP00020537001"/>
    <att type="string" name="CELLDESIGNER_ALIAS" value="sa10778e3"/>
    <att type="string" name="CELLDESIGNER_NODE_TYPE" value="RNA"/>
    <att type="string" name="vizmap:vv10710Carbon_fixation_xml NODE_HEIGHT" value="15.0"/>
    <att type="string" name="vizmap:vv10710Carbon_fixation_xml_me NODE_WIDTH" value="130.0"/>
    <att type="string" name="vizmap:vv10710Carbon_fixation_xml_me NODE_SHAPE" value="RECT"/>
    <att type="string" name="CELLDESIGNER_SPECIES" value="GSVIVP00020537001"/>
    <att type="string" name="vizmap:vv10710Carbon_fixation_xml_me NODE_HEIGHT" value="15.0"/>
    <graphics type="RECTANGLE" h="15.0" w="150.0" x="1217.7666015625" y="439.4938049316406" fill="#ffffff" width="1" outline="#000000"/>
  </node>
  <node label="rGSVIVP00026683001" id="-2400">
    <att type="string" name="vizmap:vv10710Carbon_fixation_xml NODE_FILL_COLOR" value="java.awt.Color[r=255,g=255,b=255]"/>
    <att type="string" name="vizmap:vv10710Carbon_fixation_xml NODE_WIDTH" value="130.0"/>
    <att type="string" name="vizmap:vv10710Carbon_fixation_xml NODE_SHAPE" value="RECT"/>
    <att type="string" name="canonicalName" value="GSVIVP00026683001"/>
    <att type="string" name="CELLDESIGNER_ALIAS" value="sa14592e3"/>
    <att type="string" name="CELLDESIGNER_NODE_TYPE" value="RNA"/>
    <att type="string" name="vizmap:vv10710Carbon_fixation_xml NODE_HEIGHT" value="15.0"/>
    <att type="string" name="vizmap:vv10710Carbon_fixation_xml_me NODE_WIDTH" value="130.0"/>
    <att type="string" name="vizmap:vv10710Carbon_fixation_xml_me NODE_SHAPE" value="RECT"/>
    <att type="string" name="CELLDESIGNER_SPECIES" value="GSVIVP00026683001"/>
    <att type="string" name="vizmap:vv10710Carbon_fixation_xml_me NODE_HEIGHT" value="15.0"/>
    <graphics type="RECTANGLE" h="15.0" w="150.0" x="1217.7666015625" y="424.4938049316406" fill="#ffffff" width="1" outline="#000000"/>
  </node>
  <node label="rCA816804" id="-12">
    <att type="string" name="vizmap:vv10010glycolysis_xml NODE_HEIGHT" value="15.0"/>
    <att type="string" name="vizmap:vv10710Carbon_fixation_xml NODE_FILL_COLOR" value="java.awt.Color[r=255,g=255,b=255]"/>
    <att type="string" name="vizmap:vv10710Carbon_fixation_xml NODE_WIDTH" value="130.0"/>
    <att type="string" name="vizmap:vv10710Carbon_fixation_xml NODE_SHAPE" value="RECT"/>
    <att type="string" name="canonicalName" value="CA816804"/>
    <att type="string" name="vizmap:vv10010glycolysis_xml NODE_WIDTH" value="130.0"/>
    <att type="string" name="CELLDESIGNER_ALIAS" value="sa10004e22"/>
    <att type="string" name="vizmap:vv10010glycolysis_xml NODE_SHAPE" value="RECT"/>
    <att type="string" name="vizmap:vv10010glycolysis_xml NODE_FILL_COLOR" value="java.awt.Color[r=255,g=255,b=255]"/>
    <att type="string" name="CELLDESIGNER_NODE_TYPE" value="RNA"/>
    <att type="string" name="vizmap:vv10710Carbon_fixation_xml NODE_HEIGHT" value="15.0"/>
    <att type="string" name="vizmap:vv10710Carbon_fixation_xml_me NODE_WIDTH" value="130.0"/>
    <att type="string" name="vizmap:vv10710Carbon_fixation_xml_me NODE_SHAPE" value="RECT"/>
    <att type="string" name="vizmap:vv10010glycolysis_xml_me NODE_HEIGHT" value="15.0"/>
    <att type="string" name="CELLDESIGNER_SPECIES" value="CA816804"/>
    <att type="string" name="vizmap:vv10010glycolysis_xml_me NODE_SHAPE" value="RECT"/>
    <att type="string" name="vizmap:vv10010glycolysis_xml_me NODE_WIDTH" value="130.0"/>
    <att type="string" name="vizmap:vv10010glycolysis_xml_me NODE_FILL_COLOR" value="java.awt.Color[r=255,g=255,b=255]"/>
    <att type="string" name="vizmap:vv10710Carbon_fixation_xml_me NODE_HEIGHT" value="15.0"/>
    <graphics type="RECTANGLE" h="15.0" w="150.0" x="774.3248291015625" y="128.7406005859375" fill="#ffffff" width="1" outline="#000000"/>
  </node>
  <node label="rCB342366" id="-14">
    <att type="string" name="vizmap:vv10010glycolysis_xml NODE_HEIGHT" value="15.0"/>
    <att type="string" name="vizmap:vv10710Carbon_fixation_xml NODE_FILL_COLOR" value="java.awt.Color[r=255,g=255,b=255]"/>
    <att type="string" name="vizmap:vv10710Carbon_fixation_xml NODE_WIDTH" value="130.0"/>
    <att type="string" name="vizmap:vv10710Carbon_fixation_xml NODE_SHAPE" value="RECT"/>
    <att type="string" name="canonicalName" value="CB342366"/>
    <att type="string" name="vizmap:vv10010glycolysis_xml NODE_WIDTH" value="130.0"/>
    <att type="string" name="CELLDESIGNER_ALIAS" value="sa10007e22"/>
    <att type="string" name="vizmap:vv10010glycolysis_xml NODE_SHAPE" value="RECT"/>
    <att type="string" name="vizmap:vv10010glycolysis_xml NODE_FILL_COLOR" value="java.awt.Color[r=255,g=255,b=255]"/>
    <att type="string" name="CELLDESIGNER_NODE_TYPE" value="RNA"/>
    <att type="string" name="vizmap:vv10710Carbon_fixation_xml NODE_HEIGHT" value="15.0"/>
    <att type="string" name="vizmap:vv10710Carbon_fixation_xml_me NODE_WIDTH" value="130.0"/>
    <att type="string" name="vizmap:vv10710Carbon_fixation_xml_me NODE_SHAPE" value="RECT"/>
    <att type="string" name="vizmap:vv10010glycolysis_xml_me NODE_HEIGHT" value="15.0"/>
    <att type="string" name="CELLDESIGNER_SPECIES" value="CB342366"/>
    <att type="string" name="vizmap:vv10010glycolysis_xml_me NODE_SHAPE" value="RECT"/>
    <att type="string" name="vizmap:vv10010glycolysis_xml_me NODE_WIDTH" value="130.0"/>
    <att type="string" name="vizmap:vv10010glycolysis_xml_me NODE_FILL_COLOR" value="java.awt.Color[r=255,g=255,b=255]"/>
    <att type="string" name="vizmap:vv10710Carbon_fixation_xml_me NODE_HEIGHT" value="15.0"/>
    <graphics type="RECTANGLE" h="15.0" w="150.0" x="774.3248291015625" y="113.45487976074219" fill="#ffffff" width="1" outline="#000000"/>
  </node>
  <node label="rGSVIVP00003316001" id="-71">
    <att type="string" name="vizmap:vv10010glycolysis_xml NODE_HEIGHT" value="15.0"/>
    <att type="string" name="vizmap:vv10710Carbon_fixation_xml NODE_FILL_COLOR" value="java.awt.Color[r=255,g=255,b=255]"/>
    <att type="string" name="vizmap:vv10710Carbon_fixation_xml NODE_WIDTH" value="130.0"/>
    <att type="string" name="vizmap:vv10710Carbon_fixation_xml NODE_SHAPE" value="RECT"/>
    <att type="string" name="canonicalName" value="GSVIVP00003316001"/>
    <att type="string" name="vizmap:vv10010glycolysis_xml NODE_WIDTH" value="130.0"/>
    <att type="string" name="CELLDESIGNER_ALIAS" value="sa10057e22"/>
    <att type="string" name="vizmap:vv10010glycolysis_xml NODE_SHAPE" value="RECT"/>
    <att type="string" name="vizmap:vv10010glycolysis_xml NODE_FILL_COLOR" value="java.awt.Color[r=255,g=255,b=255]"/>
    <att type="string" name="CELLDESIGNER_NODE_TYPE" value="RNA"/>
    <att type="string" name="vizmap:vv10710Carbon_fixation_xml NODE_HEIGHT" value="15.0"/>
    <att type="string" name="vizmap:vv10710Carbon_fixation_xml_me NODE_WIDTH" value="130.0"/>
    <att type="string" name="vizmap:vv10710Carbon_fixation_xml_me NODE_SHAPE" value="RECT"/>
    <att type="string" name="vizmap:vv10010glycolysis_xml_me NODE_HEIGHT" value="15.0"/>
    <att type="string" name="CELLDESIGNER_SPECIES" value="GSVIVP00003316001"/>
    <att type="string" name="vizmap:vv10010glycolysis_xml_me NODE_SHAPE" value="RECT"/>
    <att type="string" name="vizmap:vv10010glycolysis_xml_me NODE_WIDTH" value="130.0"/>
    <att type="string" name="vizmap:vv10010glycolysis_xml_me NODE_FILL_COLOR" value="java.awt.Color[r=255,g=255,b=255]"/>
    <att type="string" name="vizmap:vv10710Carbon_fixation_xml_me NODE_HEIGHT" value="15.0"/>
    <graphics type="RECTANGLE" h="15.0" w="150.0" x="774.3248291015625" y="98.16917419433594" fill="#ffffff" width="1" outline="#000000"/>
  </node>
  <node label="rGSVIVP00030426001" id="-186">
    <att type="string" name="vizmap:vv10010glycolysis_xml NODE_HEIGHT" value="15.0"/>
    <att type="string" name="vizmap:vv10710Carbon_fixation_xml NODE_FILL_COLOR" value="java.awt.Color[r=255,g=255,b=255]"/>
    <att type="string" name="vizmap:vv10710Carbon_fixation_xml NODE_WIDTH" value="130.0"/>
    <att type="string" name="vizmap:vv10710Carbon_fixation_xml NODE_SHAPE" value="RECT"/>
    <att type="string" name="canonicalName" value="GSVIVP00030426001"/>
    <att type="string" name="vizmap:vv10010glycolysis_xml NODE_WIDTH" value="130.0"/>
    <att type="string" name="CELLDESIGNER_ALIAS" value="sa10050e22"/>
    <att type="string" name="vizmap:vv10010glycolysis_xml NODE_SHAPE" value="RECT"/>
    <att type="string" name="vizmap:vv10010glycolysis_xml NODE_FILL_COLOR" value="java.awt.Color[r=255,g=255,b=255]"/>
    <att type="string" name="CELLDESIGNER_NODE_TYPE" value="RNA"/>
    <att type="string" name="vizmap:vv10710Carbon_fixation_xml NODE_HEIGHT" value="15.0"/>
    <att type="string" name="vizmap:vv10710Carbon_fixation_xml_me NODE_WIDTH" value="130.0"/>
    <att type="string" name="vizmap:vv10710Carbon_fixation_xml_me NODE_SHAPE" value="RECT"/>
    <att type="string" name="vizmap:vv10010glycolysis_xml_me NODE_HEIGHT" value="15.0"/>
    <att type="string" name="CELLDESIGNER_SPECIES" value="GSVIVP00030426001"/>
    <att type="string" name="vizmap:vv10010glycolysis_xml_me NODE_SHAPE" value="RECT"/>
    <att type="string" name="vizmap:vv10010glycolysis_xml_me NODE_WIDTH" value="130.0"/>
    <att type="string" name="vizmap:vv10010glycolysis_xml_me NODE_FILL_COLOR" value="java.awt.Color[r=255,g=255,b=255]"/>
    <att type="string" name="vizmap:vv10710Carbon_fixation_xml_me NODE_HEIGHT" value="15.0"/>
    <graphics type="RECTANGLE" h="15.0" w="150.0" x="774.3248291015625" y="82.88346099853516" fill="#ffffff" width="1" outline="#000000"/>
  </node>
  <node label="rGSVIVP00036826001" id="-219">
    <att type="string" name="vizmap:vv10010glycolysis_xml NODE_HEIGHT" value="15.0"/>
    <att type="string" name="vizmap:vv10710Carbon_fixation_xml NODE_FILL_COLOR" value="java.awt.Color[r=255,g=255,b=255]"/>
    <att type="string" name="vizmap:vv10710Carbon_fixation_xml NODE_WIDTH" value="130.0"/>
    <att type="string" name="vizmap:vv10710Carbon_fixation_xml NODE_SHAPE" value="RECT"/>
    <att type="string" name="canonicalName" value="GSVIVP00036826001"/>
    <att type="string" name="vizmap:vv10010glycolysis_xml NODE_WIDTH" value="130.0"/>
    <att type="string" name="CELLDESIGNER_ALIAS" value="sa10046e22"/>
    <att type="string" name="vizmap:vv10010glycolysis_xml NODE_SHAPE" value="RECT"/>
    <att type="string" name="vizmap:vv10010glycolysis_xml NODE_FILL_COLOR" value="java.awt.Color[r=255,g=255,b=255]"/>
    <att type="string" name="CELLDESIGNER_NODE_TYPE" value="RNA"/>
    <att type="string" name="vizmap:vv10710Carbon_fixation_xml NODE_HEIGHT" value="15.0"/>
    <att type="string" name="vizmap:vv10710Carbon_fixation_xml_me NODE_WIDTH" value="130.0"/>
    <att type="string" name="vizmap:vv10710Carbon_fixation_xml_me NODE_SHAPE" value="RECT"/>
    <att type="string" name="vizmap:vv10010glycolysis_xml_me NODE_HEIGHT" value="15.0"/>
    <att type="string" name="CELLDESIGNER_SPECIES" value="GSVIVP00036826001"/>
    <att type="string" name="vizmap:vv10010glycolysis_xml_me NODE_SHAPE" value="RECT"/>
    <att type="string" name="vizmap:vv10010glycolysis_xml_me NODE_WIDTH" value="130.0"/>
    <att type="string" name="vizmap:vv10010glycolysis_xml_me NODE_FILL_COLOR" value="java.awt.Color[r=255,g=255,b=255]"/>
    <att type="string" name="vizmap:vv10710Carbon_fixation_xml_me NODE_HEIGHT" value="15.0"/>
    <graphics type="RECTANGLE" h="15.000007629394531" w="150.0" x="774.3248291015625" y="67.59773635864258" fill="#ffffff" width="1" outline="#000000"/>
  </node>
  <node label="rGSVIVP00021665001" id="-142">
    <att type="string" name="vizmap:vv10010glycolysis_xml NODE_HEIGHT" value="15.0"/>
    <att type="string" name="vizmap:vv10710Carbon_fixation_xml NODE_FILL_COLOR" value="java.awt.Color[r=255,g=255,b=255]"/>
    <att type="string" name="vizmap:vv10710Carbon_fixation_xml NODE_WIDTH" value="130.0"/>
    <att type="string" name="vizmap:vv10710Carbon_fixation_xml NODE_SHAPE" value="RECT"/>
    <att type="string" name="canonicalName" value="GSVIVP00021665001"/>
    <att type="string" name="vizmap:vv10010glycolysis_xml NODE_WIDTH" value="130.0"/>
    <att type="string" name="CELLDESIGNER_ALIAS" value="sa10100e22"/>
    <att type="string" name="vizmap:vv10010glycolysis_xml NODE_SHAPE" value="RECT"/>
    <att type="string" name="vizmap:vv10010glycolysis_xml NODE_FILL_COLOR" value="java.awt.Color[r=255,g=255,b=255]"/>
    <att type="string" name="CELLDESIGNER_NODE_TYPE" value="RNA"/>
    <att type="string" name="vizmap:vv10710Carbon_fixation_xml NODE_HEIGHT" value="15.0"/>
    <att type="string" name="vizmap:vv10710Carbon_fixation_xml_me NODE_WIDTH" value="130.0"/>
    <att type="string" name="vizmap:vv10710Carbon_fixation_xml_me NODE_SHAPE" value="RECT"/>
    <att type="string" name="vizmap:vv10010glycolysis_xml_me NODE_HEIGHT" value="15.0"/>
    <att type="string" name="CELLDESIGNER_SPECIES" value="GSVIVP00021665001"/>
    <att type="string" name="vizmap:vv10010glycolysis_xml_me NODE_SHAPE" value="RECT"/>
    <att type="string" name="vizmap:vv10010glycolysis_xml_me NODE_WIDTH" value="130.0"/>
    <att type="string" name="vizmap:vv10010glycolysis_xml_me NODE_FILL_COLOR" value="java.awt.Color[r=255,g=255,b=255]"/>
    <att type="string" name="vizmap:vv10710Carbon_fixation_xml_me NODE_HEIGHT" value="15.0"/>
    <graphics type="RECTANGLE" h="15.000003814697266" w="150.0" x="774.3248291015625" y="52.3120174407959" fill="#ffffff" width="1" outline="#000000"/>
  </node>
  <node label="rGSVIVP00035963001" id="-214">
    <att type="string" name="vizmap:vv10010glycolysis_xml NODE_HEIGHT" value="15.0"/>
    <att type="string" name="protein" value="GSVIVP00035963001"/>
    <att type="string" name="vizmap:vv10710Carbon_fixation_xml NODE_FILL_COLOR" value="java.awt.Color[r=255,g=0,b=0]"/>
    <att type="list" name="cytoscape.alias.list">
      <att type="string" name="cytoscape.alias.list" value="GSVIVP00035963001"/>
    </att>
    <att type="string" name="vizmap:vv10710Carbon_fixation_xml NODE_WIDTH" value="130.0"/>
    <att type="string" name="vizmap:vv10710Carbon_fixation_xml NODE_SHAPE" value="RECT"/>
    <att type="string" name="canonicalName" value="GSVIVP00035963001"/>
    <att type="string" name="vizmap:vv10010glycolysis_xml NODE_WIDTH" value="130.0"/>
    <att type="string" name="CELLDESIGNER_ALIAS" value="sa10045e22"/>
    <att type="string" name="vizmap:vv10010glycolysis_xml NODE_SHAPE" value="RECT"/>
    <att type="string" name="vizmap:vv10010glycolysis_xml NODE_FILL_COLOR" value="java.awt.Color[r=255,g=51,b=51]"/>
    <att type="string" name="CELLDESIGNER_NODE_TYPE" value="RNA"/>
    <att type="string" name="vizmap:vv10710Carbon_fixation_xml NODE_HEIGHT" value="15.0"/>
    <att type="string" name="vizmap:vv10710Carbon_fixation_xml_me NODE_WIDTH" value="130.0"/>
    <att type="string" name="vizmap:vv10710Carbon_fixation_xml_me NODE_SHAPE" value="RECT"/>
    <att type="string" name="vizmap:vv10010glycolysis_xml_me NODE_HEIGHT" value="15.0"/>
    <att type="string" name="condition" value="28SD"/>
    <att type="string" name="CELLDESIGNER_SPECIES" value="GSVIVP00035963001"/>
    <att type="string" name="vizmap:vv10010glycolysis_xml_me NODE_SHAPE" value="RECT"/>
    <att type="string" name="vizmap:vv10010glycolysis_xml_me NODE_WIDTH" value="130.0"/>
    <att type="string" name="vizmap:vv10010glycolysis_xml_me NODE_FILL_COLOR" value="java.awt.Color[r=255,g=0,b=0]"/>
    <att type="string" name="vizmap:vv10710Carbon_fixation_xml_me NODE_HEIGHT" value="15.0"/>
    <graphics type="RECTANGLE" h="14.999996185302734" w="150.0" x="774.3248291015625" y="37.02630424499512" fill="#ff33ff" width="1" outline="#000000"/>
  </node>
  <node label="rCB343513" id="-16">
    <att type="string" name="vizmap:vv10010glycolysis_xml NODE_HEIGHT" value="15.0"/>
    <att type="string" name="vizmap:vv10710Carbon_fixation_xml NODE_FILL_COLOR" value="java.awt.Color[r=255,g=255,b=255]"/>
    <att type="string" name="vizmap:vv10710Carbon_fixation_xml NODE_WIDTH" value="130.0"/>
    <att type="string" name="vizmap:vv10710Carbon_fixation_xml NODE_SHAPE" value="RECT"/>
    <att type="string" name="canonicalName" value="CB343513"/>
    <att type="string" name="vizmap:vv10010glycolysis_xml NODE_WIDTH" value="130.0"/>
    <att type="string" name="CELLDESIGNER_ALIAS" value="sa10010e22"/>
    <att type="string" name="vizmap:vv10010glycolysis_xml NODE_SHAPE" value="RECT"/>
    <att type="string" name="vizmap:vv10010glycolysis_xml NODE_FILL_COLOR" value="java.awt.Color[r=255,g=255,b=255]"/>
    <att type="string" name="CELLDESIGNER_NODE_TYPE" value="RNA"/>
    <att type="string" name="vizmap:vv10710Carbon_fixation_xml NODE_HEIGHT" value="15.0"/>
    <att type="string" name="vizmap:vv10710Carbon_fixation_xml_me NODE_WIDTH" value="130.0"/>
    <att type="string" name="vizmap:vv10710Carbon_fixation_xml_me NODE_SHAPE" value="RECT"/>
    <att type="string" name="vizmap:vv10010glycolysis_xml_me NODE_HEIGHT" value="15.0"/>
    <att type="string" name="CELLDESIGNER_SPECIES" value="CB343513"/>
    <att type="string" name="vizmap:vv10010glycolysis_xml_me NODE_SHAPE" value="RECT"/>
    <att type="string" name="vizmap:vv10010glycolysis_xml_me NODE_WIDTH" value="130.0"/>
    <att type="string" name="vizmap:vv10010glycolysis_xml_me NODE_FILL_COLOR" value="java.awt.Color[r=255,g=255,b=255]"/>
    <att type="string" name="vizmap:vv10710Carbon_fixation_xml_me NODE_HEIGHT" value="15.0"/>
    <graphics type="RECTANGLE" h="14.999995231628418" w="150.0" x="774.3248291015625" y="21.74059534072876" fill="#ffffff" width="1" outline="#000000"/>
  </node>
  <node label="rGSVIVP00019169001" id="-419">
    <att type="string" name="vizmap:vv10710Carbon_fixation_xml NODE_FILL_COLOR" value="java.awt.Color[r=255,g=255,b=255]"/>
    <att type="string" name="vizmap:vv10710Carbon_fixation_xml NODE_WIDTH" value="130.0"/>
    <att type="string" name="vizmap:vv10620Pyruvate_metabolism_xml NODE_WIDTH" value="130.0"/>
    <att type="string" name="vizmap:vv10710Carbon_fixation_xml NODE_SHAPE" value="RECT"/>
    <att type="string" name="canonicalName" value="GSVIVP00019169001"/>
    <att type="string" name="CELLDESIGNER_ALIAS" value="sa10557e7"/>
    <att type="string" name="vizmap:vv10620Pyruvate_metabolism_xml NODE_SHAPE" value="RECT"/>
    <att type="string" name="vizmap:vv10620Pyruvate_metabolism_xml_me NODE_WIDTH" value="130.0"/>
    <att type="string" name="CELLDESIGNER_NODE_TYPE" value="RNA"/>
    <att type="string" name="vizmap:vv10620Pyruvate_metabolism_xml NODE_HEIGHT" value="15.0"/>
    <att type="string" name="vizmap:vv10710Carbon_fixation_xml NODE_HEIGHT" value="15.0"/>
    <att type="string" name="vizmap:vv10710Carbon_fixation_xml_me NODE_WIDTH" value="130.0"/>
    <att type="string" name="vizmap:vv10710Carbon_fixation_xml_me NODE_SHAPE" value="RECT"/>
    <att type="string" name="vizmap:vv10620Pyruvate_metabolism_xml_me NODE_SHAPE" value="RECT"/>
    <att type="string" name="CELLDESIGNER_SPECIES" value="GSVIVP00019169001"/>
    <att type="string" name="vizmap:vv10620Pyruvate_metabolism_xml_me NODE_HEIGHT" value="15.0"/>
    <att type="string" name="vizmap:vv10620Pyruvate_metabolism_xml NODE_FILL_COLOR" value="java.awt.Color[r=255,g=255,b=255]"/>
    <att type="string" name="vizmap:vv10710Carbon_fixation_xml_me NODE_HEIGHT" value="15.0"/>
    <graphics type="RECTANGLE" h="15.0" w="150.0" x="526.5867919921875" y="362.2105712890625" fill="#ffffff" width="1" outline="#000000"/>
  </node>
  <node label="rGSVIVP00028595001" id="-420">
    <att type="string" name="protein" value="GSVIVP00028595001"/>
    <att type="string" name="vizmap:vv10710Carbon_fixation_xml NODE_FILL_COLOR" value="java.awt.Color[r=51,g=51,b=255]"/>
    <att type="list" name="cytoscape.alias.list">
      <att type="string" name="cytoscape.alias.list" value="GSVIVP00028595001"/>
    </att>
    <att type="string" name="vizmap:vv10710Carbon_fixation_xml NODE_WIDTH" value="130.0"/>
    <att type="string" name="vizmap:vv10620Pyruvate_metabolism_xml NODE_WIDTH" value="130.0"/>
    <att type="string" name="vizmap:vv10710Carbon_fixation_xml NODE_SHAPE" value="RECT"/>
    <att type="string" name="canonicalName" value="GSVIVP00028595001"/>
    <att type="string" name="CELLDESIGNER_ALIAS" value="sa10679e7"/>
    <att type="string" name="vizmap:vv10620Pyruvate_metabolism_xml NODE_SHAPE" value="RECT"/>
    <att type="string" name="vizmap:vv10620Pyruvate_metabolism_xml_me NODE_WIDTH" value="130.0"/>
    <att type="string" name="CELLDESIGNER_NODE_TYPE" value="RNA"/>
    <att type="string" name="vizmap:vv10620Pyruvate_metabolism_xml NODE_HEIGHT" value="15.0"/>
    <att type="string" name="vizmap:vv10710Carbon_fixation_xml NODE_HEIGHT" value="15.0"/>
    <att type="string" name="vizmap:vv10710Carbon_fixation_xml_me NODE_WIDTH" value="130.0"/>
    <att type="string" name="vizmap:vv10710Carbon_fixation_xml_me NODE_SHAPE" value="RECT"/>
    <att type="string" name="condition" value="28LD"/>
    <att type="string" name="vizmap:vv10620Pyruvate_metabolism_xml_me NODE_SHAPE" value="RECT"/>
    <att type="string" name="CELLDESIGNER_SPECIES" value="GSVIVP00028595001"/>
    <att type="string" name="vizmap:vv10620Pyruvate_metabolism_xml_me NODE_HEIGHT" value="15.0"/>
    <att type="string" name="vizmap:vv10620Pyruvate_metabolism_xml NODE_FILL_COLOR" value="java.awt.Color[r=51,g=51,b=255]"/>
    <att type="string" name="vizmap:vv10710Carbon_fixation_xml_me NODE_HEIGHT" value="15.0"/>
    <graphics type="RECTANGLE" h="15.0" w="150.0" x="526.5867919921875" y="347.02874755859375" fill="#ffff00" width="1" outline="#000000"/>
  </node>
  <node label="rCX017161" id="-421">
    <att type="string" name="vizmap:vv10710Carbon_fixation_xml NODE_FILL_COLOR" value="java.awt.Color[r=255,g=255,b=255]"/>
    <att type="string" name="vizmap:vv10710Carbon_fixation_xml NODE_WIDTH" value="130.0"/>
    <att type="string" name="vizmap:vv10620Pyruvate_metabolism_xml NODE_WIDTH" value="130.0"/>
    <att type="string" name="vizmap:vv10710Carbon_fixation_xml NODE_SHAPE" value="RECT"/>
    <att type="string" name="canonicalName" value="CX017161"/>
    <att type="string" name="CELLDESIGNER_ALIAS" value="sa11337e7"/>
    <att type="string" name="vizmap:vv10620Pyruvate_metabolism_xml NODE_SHAPE" value="RECT"/>
    <att type="string" name="vizmap:vv10620Pyruvate_metabolism_xml_me NODE_WIDTH" value="130.0"/>
    <att type="string" name="CELLDESIGNER_NODE_TYPE" value="RNA"/>
    <att type="string" name="vizmap:vv10620Pyruvate_metabolism_xml NODE_HEIGHT" value="15.0"/>
    <att type="string" name="vizmap:vv10710Carbon_fixation_xml NODE_HEIGHT" value="15.0"/>
    <att type="string" name="vizmap:vv10710Carbon_fixation_xml_me NODE_WIDTH" value="130.0"/>
    <att type="string" name="vizmap:vv10710Carbon_fixation_xml_me NODE_SHAPE" value="RECT"/>
    <att type="string" name="vizmap:vv10620Pyruvate_metabolism_xml_me NODE_SHAPE" value="RECT"/>
    <att type="string" name="CELLDESIGNER_SPECIES" value="CX017161"/>
    <att type="string" name="vizmap:vv10620Pyruvate_metabolism_xml_me NODE_HEIGHT" value="15.0"/>
    <att type="string" name="vizmap:vv10620Pyruvate_metabolism_xml NODE_FILL_COLOR" value="java.awt.Color[r=255,g=255,b=255]"/>
    <att type="string" name="vizmap:vv10710Carbon_fixation_xml_me NODE_HEIGHT" value="15.0"/>
    <graphics type="RECTANGLE" h="15.0" w="150.0" x="526.5867919921875" y="331.846923828125" fill="#ffffff" width="1" outline="#000000"/>
  </node>
  <node label="rGSVIVP00028594001" id="-422">
    <att type="string" name="vizmap:vv10710Carbon_fixation_xml NODE_FILL_COLOR" value="java.awt.Color[r=255,g=255,b=255]"/>
    <att type="string" name="vizmap:vv10710Carbon_fixation_xml NODE_WIDTH" value="130.0"/>
    <att type="string" name="vizmap:vv10620Pyruvate_metabolism_xml NODE_WIDTH" value="130.0"/>
    <att type="string" name="vizmap:vv10710Carbon_fixation_xml NODE_SHAPE" value="RECT"/>
    <att type="string" name="canonicalName" value="GSVIVP00028594001"/>
    <att type="string" name="CELLDESIGNER_ALIAS" value="sa11793e7"/>
    <att type="string" name="vizmap:vv10620Pyruvate_metabolism_xml NODE_SHAPE" value="RECT"/>
    <att type="string" name="vizmap:vv10620Pyruvate_metabolism_xml_me NODE_WIDTH" value="130.0"/>
    <att type="string" name="CELLDESIGNER_NODE_TYPE" value="RNA"/>
    <att type="string" name="vizmap:vv10620Pyruvate_metabolism_xml NODE_HEIGHT" value="15.0"/>
    <att type="string" name="vizmap:vv10710Carbon_fixation_xml NODE_HEIGHT" value="15.0"/>
    <att type="string" name="vizmap:vv10710Carbon_fixation_xml_me NODE_WIDTH" value="130.0"/>
    <att type="string" name="vizmap:vv10710Carbon_fixation_xml_me NODE_SHAPE" value="RECT"/>
    <att type="string" name="vizmap:vv10620Pyruvate_metabolism_xml_me NODE_SHAPE" value="RECT"/>
    <att type="string" name="CELLDESIGNER_SPECIES" value="GSVIVP00028594001"/>
    <att type="string" name="vizmap:vv10620Pyruvate_metabolism_xml_me NODE_HEIGHT" value="15.0"/>
    <att type="string" name="vizmap:vv10620Pyruvate_metabolism_xml NODE_FILL_COLOR" value="java.awt.Color[r=255,g=255,b=255]"/>
    <att type="string" name="vizmap:vv10710Carbon_fixation_xml_me NODE_HEIGHT" value="15.0"/>
    <graphics type="RECTANGLE" h="15.0" w="150.0" x="526.5867919921875" y="316.6651306152344" fill="#ffffff" width="1" outline="#000000"/>
  </node>
  <node label="rGSVIVP00038538001" id="-423">
    <att type="string" name="vizmap:vv10710Carbon_fixation_xml NODE_FILL_COLOR" value="java.awt.Color[r=255,g=255,b=255]"/>
    <att type="string" name="vizmap:vv10710Carbon_fixation_xml NODE_WIDTH" value="130.0"/>
    <att type="string" name="vizmap:vv10620Pyruvate_metabolism_xml NODE_WIDTH" value="130.0"/>
    <att type="string" name="vizmap:vv10710Carbon_fixation_xml NODE_SHAPE" value="RECT"/>
    <att type="string" name="canonicalName" value="GSVIVP00038538001"/>
    <att type="string" name="CELLDESIGNER_ALIAS" value="sa12172e7"/>
    <att type="string" name="vizmap:vv10620Pyruvate_metabolism_xml NODE_SHAPE" value="RECT"/>
    <att type="string" name="vizmap:vv10620Pyruvate_metabolism_xml_me NODE_WIDTH" value="130.0"/>
    <att type="string" name="CELLDESIGNER_NODE_TYPE" value="RNA"/>
    <att type="string" name="vizmap:vv10620Pyruvate_metabolism_xml NODE_HEIGHT" value="15.0"/>
    <att type="string" name="vizmap:vv10710Carbon_fixation_xml NODE_HEIGHT" value="15.0"/>
    <att type="string" name="vizmap:vv10710Carbon_fixation_xml_me NODE_WIDTH" value="130.0"/>
    <att type="string" name="vizmap:vv10710Carbon_fixation_xml_me NODE_SHAPE" value="RECT"/>
    <att type="string" name="vizmap:vv10620Pyruvate_metabolism_xml_me NODE_SHAPE" value="RECT"/>
    <att type="string" name="CELLDESIGNER_SPECIES" value="GSVIVP00038538001"/>
    <att type="string" name="vizmap:vv10620Pyruvate_metabolism_xml_me NODE_HEIGHT" value="15.0"/>
    <att type="string" name="vizmap:vv10620Pyruvate_metabolism_xml NODE_FILL_COLOR" value="java.awt.Color[r=255,g=255,b=255]"/>
    <att type="string" name="vizmap:vv10710Carbon_fixation_xml_me NODE_HEIGHT" value="15.0"/>
    <graphics type="RECTANGLE" h="15.0" w="150.0" x="526.5867919921875" y="301.4833068847656" fill="#ffffff" width="1" outline="#000000"/>
  </node>
  <node label="rGSVIVP00027787001" id="-424">
    <att type="string" name="vizmap:vv10710Carbon_fixation_xml NODE_FILL_COLOR" value="java.awt.Color[r=255,g=255,b=255]"/>
    <att type="string" name="vizmap:vv10710Carbon_fixation_xml NODE_WIDTH" value="130.0"/>
    <att type="string" name="vizmap:vv10620Pyruvate_metabolism_xml NODE_WIDTH" value="130.0"/>
    <att type="string" name="vizmap:vv10710Carbon_fixation_xml NODE_SHAPE" value="RECT"/>
    <att type="string" name="canonicalName" value="GSVIVP00027787001"/>
    <att type="string" name="CELLDESIGNER_ALIAS" value="sa12275e7"/>
    <att type="string" name="vizmap:vv10620Pyruvate_metabolism_xml NODE_SHAPE" value="RECT"/>
    <att type="string" name="vizmap:vv10620Pyruvate_metabolism_xml_me NODE_WIDTH" value="130.0"/>
    <att type="string" name="CELLDESIGNER_NODE_TYPE" value="RNA"/>
    <att type="string" name="vizmap:vv10620Pyruvate_metabolism_xml NODE_HEIGHT" value="15.0"/>
    <att type="string" name="vizmap:vv10710Carbon_fixation_xml NODE_HEIGHT" value="15.0"/>
    <att type="string" name="vizmap:vv10710Carbon_fixation_xml_me NODE_WIDTH" value="130.0"/>
    <att type="string" name="vizmap:vv10710Carbon_fixation_xml_me NODE_SHAPE" value="RECT"/>
    <att type="string" name="vizmap:vv10620Pyruvate_metabolism_xml_me NODE_SHAPE" value="RECT"/>
    <att type="string" name="CELLDESIGNER_SPECIES" value="GSVIVP00027787001"/>
    <att type="string" name="vizmap:vv10620Pyruvate_metabolism_xml_me NODE_HEIGHT" value="15.0"/>
    <att type="string" name="vizmap:vv10620Pyruvate_metabolism_xml NODE_FILL_COLOR" value="java.awt.Color[r=255,g=255,b=255]"/>
    <att type="string" name="vizmap:vv10710Carbon_fixation_xml_me NODE_HEIGHT" value="15.0"/>
    <graphics type="RECTANGLE" h="15.000030517578125" w="150.0" x="526.5867919921875" y="286.3014678955078" fill="#ffffff" width="1" outline="#000000"/>
  </node>
  <node label="rGSVIVP00035904001" id="-425">
    <att type="string" name="vizmap:vv10710Carbon_fixation_xml NODE_FILL_COLOR" value="java.awt.Color[r=255,g=255,b=255]"/>
    <att type="string" name="vizmap:vv10710Carbon_fixation_xml NODE_WIDTH" value="130.0"/>
    <att type="string" name="vizmap:vv10620Pyruvate_metabolism_xml NODE_WIDTH" value="130.0"/>
    <att type="string" name="vizmap:vv10710Carbon_fixation_xml NODE_SHAPE" value="RECT"/>
    <att type="string" name="canonicalName" value="GSVIVP00035904001"/>
    <att type="string" name="CELLDESIGNER_ALIAS" value="sa13151e7"/>
    <att type="string" name="vizmap:vv10620Pyruvate_metabolism_xml NODE_SHAPE" value="RECT"/>
    <att type="string" name="vizmap:vv10620Pyruvate_metabolism_xml_me NODE_WIDTH" value="130.0"/>
    <att type="string" name="CELLDESIGNER_NODE_TYPE" value="RNA"/>
    <att type="string" name="vizmap:vv10620Pyruvate_metabolism_xml NODE_HEIGHT" value="15.0"/>
    <att type="string" name="vizmap:vv10710Carbon_fixation_xml NODE_HEIGHT" value="15.0"/>
    <att type="string" name="vizmap:vv10710Carbon_fixation_xml_me NODE_WIDTH" value="130.0"/>
    <att type="string" name="vizmap:vv10710Carbon_fixation_xml_me NODE_SHAPE" value="RECT"/>
    <att type="string" name="vizmap:vv10620Pyruvate_metabolism_xml_me NODE_SHAPE" value="RECT"/>
    <att type="string" name="CELLDESIGNER_SPECIES" value="GSVIVP00035904001"/>
    <att type="string" name="vizmap:vv10620Pyruvate_metabolism_xml_me NODE_HEIGHT" value="15.0"/>
    <att type="string" name="vizmap:vv10620Pyruvate_metabolism_xml NODE_FILL_COLOR" value="java.awt.Color[r=255,g=255,b=255]"/>
    <att type="string" name="vizmap:vv10710Carbon_fixation_xml_me NODE_HEIGHT" value="15.0"/>
    <graphics type="RECTANGLE" h="14.99993896484375" w="150.0" x="526.5867919921875" y="271.1196594238281" fill="#ffffff" width="1" outline="#000000"/>
  </node>
  <node label="rGSVIVP00016329001" id="-426">
    <att type="string" name="vizmap:vv10710Carbon_fixation_xml NODE_FILL_COLOR" value="java.awt.Color[r=255,g=255,b=255]"/>
    <att type="string" name="vizmap:vv10710Carbon_fixation_xml NODE_WIDTH" value="130.0"/>
    <att type="string" name="vizmap:vv10620Pyruvate_metabolism_xml NODE_WIDTH" value="130.0"/>
    <att type="string" name="vizmap:vv10710Carbon_fixation_xml NODE_SHAPE" value="RECT"/>
    <att type="string" name="canonicalName" value="GSVIVP00016329001"/>
    <att type="string" name="CELLDESIGNER_ALIAS" value="sa14339e7"/>
    <att type="string" name="vizmap:vv10620Pyruvate_metabolism_xml NODE_SHAPE" value="RECT"/>
    <att type="string" name="vizmap:vv10620Pyruvate_metabolism_xml_me NODE_WIDTH" value="130.0"/>
    <att type="string" name="CELLDESIGNER_NODE_TYPE" value="RNA"/>
    <att type="string" name="vizmap:vv10620Pyruvate_metabolism_xml NODE_HEIGHT" value="15.0"/>
    <att type="string" name="vizmap:vv10710Carbon_fixation_xml NODE_HEIGHT" value="15.0"/>
    <att type="string" name="vizmap:vv10710Carbon_fixation_xml_me NODE_WIDTH" value="130.0"/>
    <att type="string" name="vizmap:vv10710Carbon_fixation_xml_me NODE_SHAPE" value="RECT"/>
    <att type="string" name="vizmap:vv10620Pyruvate_metabolism_xml_me NODE_SHAPE" value="RECT"/>
    <att type="string" name="CELLDESIGNER_SPECIES" value="GSVIVP00016329001"/>
    <att type="string" name="vizmap:vv10620Pyruvate_metabolism_xml_me NODE_HEIGHT" value="15.0"/>
    <att type="string" name="vizmap:vv10620Pyruvate_metabolism_xml NODE_FILL_COLOR" value="java.awt.Color[r=255,g=255,b=255]"/>
    <att type="string" name="vizmap:vv10710Carbon_fixation_xml_me NODE_HEIGHT" value="15.0"/>
    <graphics type="RECTANGLE" h="14.999954223632812" w="150.0" x="526.5867919921875" y="255.9378890991211" fill="#ffffff" width="1" outline="#000000"/>
  </node>
  <node label="rGSVIVP00020972001" id="-427">
    <att type="string" name="vizmap:vv10710Carbon_fixation_xml NODE_FILL_COLOR" value="java.awt.Color[r=255,g=255,b=255]"/>
    <att type="string" name="vizmap:vv10710Carbon_fixation_xml NODE_WIDTH" value="130.0"/>
    <att type="string" name="vizmap:vv10620Pyruvate_metabolism_xml NODE_WIDTH" value="130.0"/>
    <att type="string" name="vizmap:vv10710Carbon_fixation_xml NODE_SHAPE" value="RECT"/>
    <att type="string" name="canonicalName" value="GSVIVP00020972001"/>
    <att type="string" name="CELLDESIGNER_ALIAS" value="sa14401e7"/>
    <att type="string" name="vizmap:vv10620Pyruvate_metabolism_xml NODE_SHAPE" value="RECT"/>
    <att type="string" name="vizmap:vv10620Pyruvate_metabolism_xml_me NODE_WIDTH" value="130.0"/>
    <att type="string" name="CELLDESIGNER_NODE_TYPE" value="RNA"/>
    <att type="string" name="vizmap:vv10620Pyruvate_metabolism_xml NODE_HEIGHT" value="15.0"/>
    <att type="string" name="vizmap:vv10710Carbon_fixation_xml NODE_HEIGHT" value="15.0"/>
    <att type="string" name="vizmap:vv10710Carbon_fixation_xml_me NODE_WIDTH" value="130.0"/>
    <att type="string" name="vizmap:vv10710Carbon_fixation_xml_me NODE_SHAPE" value="RECT"/>
    <att type="string" name="vizmap:vv10620Pyruvate_metabolism_xml_me NODE_SHAPE" value="RECT"/>
    <att type="string" name="CELLDESIGNER_SPECIES" value="GSVIVP00020972001"/>
    <att type="string" name="vizmap:vv10620Pyruvate_metabolism_xml_me NODE_HEIGHT" value="15.0"/>
    <att type="string" name="vizmap:vv10620Pyruvate_metabolism_xml NODE_FILL_COLOR" value="java.awt.Color[r=255,g=255,b=255]"/>
    <att type="string" name="vizmap:vv10710Carbon_fixation_xml_me NODE_HEIGHT" value="15.0"/>
    <graphics type="RECTANGLE" h="15.000015258789062" w="150.0" x="526.5867919921875" y="240.7560806274414" fill="#ffffff" width="1" outline="#000000"/>
  </node>
  <node label="rGSVIVP00010647001" id="-428">
    <att type="string" name="vizmap:vv10710Carbon_fixation_xml NODE_FILL_COLOR" value="java.awt.Color[r=255,g=255,b=255]"/>
    <att type="string" name="vizmap:vv10710Carbon_fixation_xml NODE_WIDTH" value="130.0"/>
    <att type="string" name="vizmap:vv10620Pyruvate_metabolism_xml NODE_WIDTH" value="130.0"/>
    <att type="string" name="vizmap:vv10710Carbon_fixation_xml NODE_SHAPE" value="RECT"/>
    <att type="string" name="canonicalName" value="GSVIVP00010647001"/>
    <att type="string" name="CELLDESIGNER_ALIAS" value="sa14468e7"/>
    <att type="string" name="vizmap:vv10620Pyruvate_metabolism_xml NODE_SHAPE" value="RECT"/>
    <att type="string" name="vizmap:vv10620Pyruvate_metabolism_xml_me NODE_WIDTH" value="130.0"/>
    <att type="string" name="CELLDESIGNER_NODE_TYPE" value="RNA"/>
    <att type="string" name="vizmap:vv10620Pyruvate_metabolism_xml NODE_HEIGHT" value="15.0"/>
    <att type="string" name="vizmap:vv10710Carbon_fixation_xml NODE_HEIGHT" value="15.0"/>
    <att type="string" name="vizmap:vv10710Carbon_fixation_xml_me NODE_WIDTH" value="130.0"/>
    <att type="string" name="vizmap:vv10710Carbon_fixation_xml_me NODE_SHAPE" value="RECT"/>
    <att type="string" name="vizmap:vv10620Pyruvate_metabolism_xml_me NODE_SHAPE" value="RECT"/>
    <att type="string" name="CELLDESIGNER_SPECIES" value="GSVIVP00010647001"/>
    <att type="string" name="vizmap:vv10620Pyruvate_metabolism_xml_me NODE_HEIGHT" value="15.0"/>
    <att type="string" name="vizmap:vv10620Pyruvate_metabolism_xml NODE_FILL_COLOR" value="java.awt.Color[r=255,g=255,b=255]"/>
    <att type="string" name="vizmap:vv10710Carbon_fixation_xml_me NODE_HEIGHT" value="15.0"/>
    <graphics type="RECTANGLE" h="15.000015258789062" w="150.0" x="526.5867919921875" y="225.57427215576172" fill="#ffffff" width="1" outline="#000000"/>
  </node>
  <node label="rGSVIVP00001894001" id="-64">
    <att type="string" name="vizmap:vv10010glycolysis_xml NODE_HEIGHT" value="15.0"/>
    <att type="string" name="vizmap:vv10710Carbon_fixation_xml NODE_FILL_COLOR" value="java.awt.Color[r=255,g=255,b=255]"/>
    <att type="string" name="vizmap:vv10710Carbon_fixation_xml NODE_WIDTH" value="130.0"/>
    <att type="string" name="vizmap:vv10710Carbon_fixation_xml NODE_SHAPE" value="RECT"/>
    <att type="string" name="canonicalName" value="GSVIVP00001894001"/>
    <att type="string" name="vizmap:vv10010glycolysis_xml NODE_WIDTH" value="130.0"/>
    <att type="string" name="CELLDESIGNER_ALIAS" value="sa10070e6"/>
    <att type="string" name="vizmap:vv10010glycolysis_xml NODE_SHAPE" value="RECT"/>
    <att type="string" name="vizmap:vv10010glycolysis_xml NODE_FILL_COLOR" value="java.awt.Color[r=255,g=255,b=255]"/>
    <att type="string" name="CELLDESIGNER_NODE_TYPE" value="RNA"/>
    <att type="string" name="vizmap:vv10710Carbon_fixation_xml NODE_HEIGHT" value="15.0"/>
    <att type="string" name="vizmap:vv10710Carbon_fixation_xml_me NODE_WIDTH" value="130.0"/>
    <att type="string" name="vizmap:vv10710Carbon_fixation_xml_me NODE_SHAPE" value="RECT"/>
    <att type="string" name="vizmap:vv10010glycolysis_xml_me NODE_HEIGHT" value="15.0"/>
    <att type="string" name="CELLDESIGNER_SPECIES" value="GSVIVP00001894001"/>
    <att type="string" name="vizmap:vv10010glycolysis_xml_me NODE_SHAPE" value="RECT"/>
    <att type="string" name="vizmap:vv10010glycolysis_xml_me NODE_WIDTH" value="130.0"/>
    <att type="string" name="vizmap:vv10010glycolysis_xml_me NODE_FILL_COLOR" value="java.awt.Color[r=255,g=255,b=255]"/>
    <att type="string" name="vizmap:vv10710Carbon_fixation_xml_me NODE_HEIGHT" value="15.0"/>
    <graphics type="RECTANGLE" h="15.0" w="150.0" x="1130.430908203125" y="87.0" fill="#ffffff" width="1" outline="#000000"/>
  </node>
  <node label="rGSVIVP00021434001" id="-140">
    <att type="string" name="vizmap:vv10010glycolysis_xml NODE_HEIGHT" value="15.0"/>
    <att type="string" name="vizmap:vv10710Carbon_fixation_xml NODE_FILL_COLOR" value="java.awt.Color[r=255,g=255,b=255]"/>
    <att type="string" name="vizmap:vv10710Carbon_fixation_xml NODE_WIDTH" value="130.0"/>
    <att type="string" name="vizmap:vv10710Carbon_fixation_xml NODE_SHAPE" value="RECT"/>
    <att type="string" name="canonicalName" value="GSVIVP00021434001"/>
    <att type="string" name="vizmap:vv10010glycolysis_xml NODE_WIDTH" value="130.0"/>
    <att type="string" name="CELLDESIGNER_ALIAS" value="sa10017e6"/>
    <att type="string" name="vizmap:vv10010glycolysis_xml NODE_SHAPE" value="RECT"/>
    <att type="string" name="vizmap:vv10010glycolysis_xml NODE_FILL_COLOR" value="java.awt.Color[r=255,g=255,b=255]"/>
    <att type="string" name="CELLDESIGNER_NODE_TYPE" value="RNA"/>
    <att type="string" name="vizmap:vv10710Carbon_fixation_xml NODE_HEIGHT" value="15.0"/>
    <att type="string" name="vizmap:vv10710Carbon_fixation_xml_me NODE_WIDTH" value="130.0"/>
    <att type="string" name="vizmap:vv10710Carbon_fixation_xml_me NODE_SHAPE" value="RECT"/>
    <att type="string" name="vizmap:vv10010glycolysis_xml_me NODE_HEIGHT" value="15.0"/>
    <att type="string" name="CELLDESIGNER_SPECIES" value="GSVIVP00021434001"/>
    <att type="string" name="vizmap:vv10010glycolysis_xml_me NODE_SHAPE" value="RECT"/>
    <att type="string" name="vizmap:vv10010glycolysis_xml_me NODE_WIDTH" value="130.0"/>
    <att type="string" name="vizmap:vv10010glycolysis_xml_me NODE_FILL_COLOR" value="java.awt.Color[r=255,g=255,b=255]"/>
    <att type="string" name="vizmap:vv10710Carbon_fixation_xml_me NODE_HEIGHT" value="15.0"/>
    <graphics type="RECTANGLE" h="15.0" w="150.0" x="1130.430908203125" y="72.0" fill="#ffffff" width="1" outline="#000000"/>
  </node>
  <node label="rGSVIVP00037938001" id="-222">
    <att type="string" name="vizmap:vv10010glycolysis_xml NODE_HEIGHT" value="15.0"/>
    <att type="string" name="vizmap:vv10710Carbon_fixation_xml NODE_FILL_COLOR" value="java.awt.Color[r=255,g=255,b=255]"/>
    <att type="string" name="vizmap:vv10710Carbon_fixation_xml NODE_WIDTH" value="130.0"/>
    <att type="string" name="vizmap:vv10710Carbon_fixation_xml NODE_SHAPE" value="RECT"/>
    <att type="string" name="canonicalName" value="GSVIVP00037938001"/>
    <att type="string" name="vizmap:vv10010glycolysis_xml NODE_WIDTH" value="130.0"/>
    <att type="string" name="CELLDESIGNER_ALIAS" value="sa10061e6"/>
    <att type="string" name="vizmap:vv10010glycolysis_xml NODE_SHAPE" value="RECT"/>
    <att type="string" name="vizmap:vv10010glycolysis_xml NODE_FILL_COLOR" value="java.awt.Color[r=255,g=255,b=255]"/>
    <att type="string" name="CELLDESIGNER_NODE_TYPE" value="RNA"/>
    <att type="string" name="vizmap:vv10710Carbon_fixation_xml NODE_HEIGHT" value="15.0"/>
    <att type="string" name="vizmap:vv10710Carbon_fixation_xml_me NODE_WIDTH" value="130.0"/>
    <att type="string" name="vizmap:vv10710Carbon_fixation_xml_me NODE_SHAPE" value="RECT"/>
    <att type="string" name="vizmap:vv10010glycolysis_xml_me NODE_HEIGHT" value="15.0"/>
    <att type="string" name="CELLDESIGNER_SPECIES" value="GSVIVP00037938001"/>
    <att type="string" name="vizmap:vv10010glycolysis_xml_me NODE_SHAPE" value="RECT"/>
    <att type="string" name="vizmap:vv10010glycolysis_xml_me NODE_WIDTH" value="130.0"/>
    <att type="string" name="vizmap:vv10010glycolysis_xml_me NODE_FILL_COLOR" value="java.awt.Color[r=255,g=255,b=255]"/>
    <att type="string" name="vizmap:vv10710Carbon_fixation_xml_me NODE_HEIGHT" value="15.0"/>
    <graphics type="RECTANGLE" h="15.0" w="150.0" x="1130.430908203125" y="57.0" fill="#ffffff" width="1" outline="#000000"/>
  </node>
  <node label="rGSVIVP00031779001" id="-193">
    <att type="string" name="vizmap:vv10010glycolysis_xml NODE_HEIGHT" value="15.0"/>
    <att type="string" name="vizmap:vv10710Carbon_fixation_xml NODE_FILL_COLOR" value="java.awt.Color[r=255,g=255,b=255]"/>
    <att type="string" name="vizmap:vv10710Carbon_fixation_xml NODE_WIDTH" value="130.0"/>
    <att type="string" name="vizmap:vv10710Carbon_fixation_xml NODE_SHAPE" value="RECT"/>
    <att type="string" name="canonicalName" value="GSVIVP00031779001"/>
    <att type="string" name="vizmap:vv10010glycolysis_xml NODE_WIDTH" value="130.0"/>
    <att type="string" name="CELLDESIGNER_ALIAS" value="sa10054e6"/>
    <att type="string" name="vizmap:vv10010glycolysis_xml NODE_SHAPE" value="RECT"/>
    <att type="string" name="vizmap:vv10010glycolysis_xml NODE_FILL_COLOR" value="java.awt.Color[r=255,g=255,b=255]"/>
    <att type="string" name="CELLDESIGNER_NODE_TYPE" value="RNA"/>
    <att type="string" name="vizmap:vv10710Carbon_fixation_xml NODE_HEIGHT" value="15.0"/>
    <att type="string" name="vizmap:vv10710Carbon_fixation_xml_me NODE_WIDTH" value="130.0"/>
    <att type="string" name="vizmap:vv10710Carbon_fixation_xml_me NODE_SHAPE" value="RECT"/>
    <att type="string" name="vizmap:vv10010glycolysis_xml_me NODE_HEIGHT" value="15.0"/>
    <att type="string" name="CELLDESIGNER_SPECIES" value="GSVIVP00031779001"/>
    <att type="string" name="vizmap:vv10010glycolysis_xml_me NODE_SHAPE" value="RECT"/>
    <att type="string" name="vizmap:vv10010glycolysis_xml_me NODE_WIDTH" value="130.0"/>
    <att type="string" name="vizmap:vv10010glycolysis_xml_me NODE_FILL_COLOR" value="java.awt.Color[r=255,g=255,b=255]"/>
    <att type="string" name="vizmap:vv10710Carbon_fixation_xml_me NODE_HEIGHT" value="15.0"/>
    <graphics type="RECTANGLE" h="15.0" w="150.0" x="1130.430908203125" y="42.0" fill="#ffffff" width="1" outline="#000000"/>
  </node>
  <node label="rGSVIVP00011154001" id="-432">
    <att type="string" name="vizmap:vv10710Carbon_fixation_xml NODE_FILL_COLOR" value="java.awt.Color[r=255,g=255,b=255]"/>
    <att type="string" name="vizmap:vv10710Carbon_fixation_xml NODE_WIDTH" value="130.0"/>
    <att type="string" name="vizmap:vv10620Pyruvate_metabolism_xml NODE_WIDTH" value="130.0"/>
    <att type="string" name="vizmap:vv10710Carbon_fixation_xml NODE_SHAPE" value="RECT"/>
    <att type="string" name="canonicalName" value="GSVIVP00011154001"/>
    <att type="string" name="CELLDESIGNER_ALIAS" value="sa13079e7"/>
    <att type="string" name="vizmap:vv10620Pyruvate_metabolism_xml NODE_SHAPE" value="RECT"/>
    <att type="string" name="vizmap:vv10620Pyruvate_metabolism_xml_me NODE_WIDTH" value="130.0"/>
    <att type="string" name="CELLDESIGNER_NODE_TYPE" value="RNA"/>
    <att type="string" name="vizmap:vv10620Pyruvate_metabolism_xml NODE_HEIGHT" value="15.0"/>
    <att type="string" name="vizmap:vv10710Carbon_fixation_xml NODE_HEIGHT" value="15.0"/>
    <att type="string" name="vizmap:vv10710Carbon_fixation_xml_me NODE_WIDTH" value="130.0"/>
    <att type="string" name="vizmap:vv10710Carbon_fixation_xml_me NODE_SHAPE" value="RECT"/>
    <att type="string" name="vizmap:vv10620Pyruvate_metabolism_xml_me NODE_SHAPE" value="RECT"/>
    <att type="string" name="CELLDESIGNER_SPECIES" value="GSVIVP00011154001"/>
    <att type="string" name="vizmap:vv10620Pyruvate_metabolism_xml_me NODE_HEIGHT" value="15.0"/>
    <att type="string" name="vizmap:vv10620Pyruvate_metabolism_xml NODE_FILL_COLOR" value="java.awt.Color[r=255,g=255,b=255]"/>
    <att type="string" name="vizmap:vv10710Carbon_fixation_xml_me NODE_HEIGHT" value="15.0"/>
    <graphics type="RECTANGLE" h="15.0" w="149.99998474121094" x="276.85404205322266" y="468.1987609863281" fill="#ffffff" width="1" outline="#000000"/>
  </node>
  <node label="rGSVIVP00018102001" id="-433">
    <att type="string" name="vizmap:vv10710Carbon_fixation_xml NODE_FILL_COLOR" value="java.awt.Color[r=255,g=255,b=255]"/>
    <att type="string" name="vizmap:vv10710Carbon_fixation_xml NODE_WIDTH" value="130.0"/>
    <att type="string" name="vizmap:vv10620Pyruvate_metabolism_xml NODE_WIDTH" value="130.0"/>
    <att type="string" name="vizmap:vv10710Carbon_fixation_xml NODE_SHAPE" value="RECT"/>
    <att type="string" name="canonicalName" value="GSVIVP00018102001"/>
    <att type="string" name="CELLDESIGNER_ALIAS" value="sa12328e8"/>
    <att type="string" name="vizmap:vv10620Pyruvate_metabolism_xml NODE_SHAPE" value="RECT"/>
    <att type="string" name="vizmap:vv10620Pyruvate_metabolism_xml_me NODE_WIDTH" value="130.0"/>
    <att type="string" name="CELLDESIGNER_NODE_TYPE" value="RNA"/>
    <att type="string" name="vizmap:vv10620Pyruvate_metabolism_xml NODE_HEIGHT" value="15.0"/>
    <att type="string" name="vizmap:vv10710Carbon_fixation_xml NODE_HEIGHT" value="15.0"/>
    <att type="string" name="vizmap:vv10710Carbon_fixation_xml_me NODE_WIDTH" value="130.0"/>
    <att type="string" name="vizmap:vv10710Carbon_fixation_xml_me NODE_SHAPE" value="RECT"/>
    <att type="string" name="vizmap:vv10620Pyruvate_metabolism_xml_me NODE_SHAPE" value="RECT"/>
    <att type="string" name="CELLDESIGNER_SPECIES" value="GSVIVP00018102001"/>
    <att type="string" name="vizmap:vv10620Pyruvate_metabolism_xml_me NODE_HEIGHT" value="15.0"/>
    <att type="string" name="vizmap:vv10620Pyruvate_metabolism_xml NODE_FILL_COLOR" value="java.awt.Color[r=255,g=255,b=255]"/>
    <att type="string" name="vizmap:vv10710Carbon_fixation_xml_me NODE_HEIGHT" value="15.0"/>
    <graphics type="RECTANGLE" h="14.999969482421875" w="150.0" x="354.13134765625" y="507.1620635986328" fill="#ffffff" width="1" outline="#000000"/>
  </node>
  <node label="rGSVIVP00018984001" id="-377">
    <att type="string" name="vizmap:vv10710Carbon_fixation_xml NODE_FILL_COLOR" value="java.awt.Color[r=255,g=255,b=255]"/>
    <att type="string" name="vizmap:vv10710Carbon_fixation_xml NODE_WIDTH" value="130.0"/>
    <att type="string" name="vizmap:vv10620Pyruvate_metabolism_xml NODE_WIDTH" value="130.0"/>
    <att type="string" name="vizmap:vv10710Carbon_fixation_xml NODE_SHAPE" value="RECT"/>
    <att type="string" name="canonicalName" value="GSVIVP00018984001"/>
    <att type="string" name="CELLDESIGNER_ALIAS" value="sa10916e9"/>
    <att type="string" name="vizmap:vv10620Pyruvate_metabolism_xml NODE_SHAPE" value="RECT"/>
    <att type="string" name="vizmap:vv10620Pyruvate_metabolism_xml_me NODE_WIDTH" value="130.0"/>
    <att type="string" name="CELLDESIGNER_NODE_TYPE" value="RNA"/>
    <att type="string" name="vizmap:vv10620Pyruvate_metabolism_xml NODE_HEIGHT" value="15.0"/>
    <att type="string" name="vizmap:vv10710Carbon_fixation_xml NODE_HEIGHT" value="15.0"/>
    <att type="string" name="vizmap:vv10710Carbon_fixation_xml_me NODE_WIDTH" value="130.0"/>
    <att type="string" name="vizmap:vv10710Carbon_fixation_xml_me NODE_SHAPE" value="RECT"/>
    <att type="string" name="vizmap:vv10620Pyruvate_metabolism_xml_me NODE_SHAPE" value="RECT"/>
    <att type="string" name="CELLDESIGNER_SPECIES" value="GSVIVP00018984001"/>
    <att type="string" name="vizmap:vv10620Pyruvate_metabolism_xml_me NODE_HEIGHT" value="15.0"/>
    <att type="string" name="vizmap:vv10620Pyruvate_metabolism_xml NODE_FILL_COLOR" value="java.awt.Color[r=255,g=255,b=255]"/>
    <att type="string" name="vizmap:vv10710Carbon_fixation_xml_me NODE_HEIGHT" value="15.0"/>
    <graphics type="RECTANGLE" h="15.0" w="150.0" x="585.9959716796875" y="466.6015319824219" fill="#ffffff" width="1" outline="#000000"/>
  </node>
  <node label="rGSVIVP00009200001" id="-378">
    <att type="string" name="vizmap:vv10710Carbon_fixation_xml NODE_FILL_COLOR" value="java.awt.Color[r=255,g=255,b=255]"/>
    <att type="string" name="vizmap:vv10710Carbon_fixation_xml NODE_WIDTH" value="130.0"/>
    <att type="string" name="vizmap:vv10620Pyruvate_metabolism_xml NODE_WIDTH" value="130.0"/>
    <att type="string" name="vizmap:vv10710Carbon_fixation_xml NODE_SHAPE" value="RECT"/>
    <att type="string" name="canonicalName" value="GSVIVP00009200001"/>
    <att type="string" name="CELLDESIGNER_ALIAS" value="sa12395e9"/>
    <att type="string" name="vizmap:vv10620Pyruvate_metabolism_xml NODE_SHAPE" value="RECT"/>
    <att type="string" name="vizmap:vv10620Pyruvate_metabolism_xml_me NODE_WIDTH" value="130.0"/>
    <att type="string" name="CELLDESIGNER_NODE_TYPE" value="RNA"/>
    <att type="string" name="vizmap:vv10620Pyruvate_metabolism_xml NODE_HEIGHT" value="15.0"/>
    <att type="string" name="vizmap:vv10710Carbon_fixation_xml NODE_HEIGHT" value="15.0"/>
    <att type="string" name="vizmap:vv10710Carbon_fixation_xml_me NODE_WIDTH" value="130.0"/>
    <att type="string" name="vizmap:vv10710Carbon_fixation_xml_me NODE_SHAPE" value="RECT"/>
    <att type="string" name="vizmap:vv10620Pyruvate_metabolism_xml_me NODE_SHAPE" value="RECT"/>
    <att type="string" name="CELLDESIGNER_SPECIES" value="GSVIVP00009200001"/>
    <att type="string" name="vizmap:vv10620Pyruvate_metabolism_xml_me NODE_HEIGHT" value="15.0"/>
    <att type="string" name="vizmap:vv10620Pyruvate_metabolism_xml NODE_FILL_COLOR" value="java.awt.Color[r=255,g=255,b=255]"/>
    <att type="string" name="vizmap:vv10710Carbon_fixation_xml_me NODE_HEIGHT" value="15.0"/>
    <graphics type="RECTANGLE" h="15.0" w="150.0" x="585.9959716796875" y="451.6015319824219" fill="#ffffff" width="1" outline="#000000"/>
  </node>
  <node label="rGSVIVP00034315001" id="-379">
    <att type="string" name="vizmap:vv10710Carbon_fixation_xml NODE_FILL_COLOR" value="java.awt.Color[r=255,g=255,b=255]"/>
    <att type="string" name="vizmap:vv10710Carbon_fixation_xml NODE_WIDTH" value="130.0"/>
    <att type="string" name="vizmap:vv10620Pyruvate_metabolism_xml NODE_WIDTH" value="130.0"/>
    <att type="string" name="vizmap:vv10710Carbon_fixation_xml NODE_SHAPE" value="RECT"/>
    <att type="string" name="canonicalName" value="GSVIVP00034315001"/>
    <att type="string" name="CELLDESIGNER_ALIAS" value="sa12745e9"/>
    <att type="string" name="vizmap:vv10620Pyruvate_metabolism_xml NODE_SHAPE" value="RECT"/>
    <att type="string" name="vizmap:vv10620Pyruvate_metabolism_xml_me NODE_WIDTH" value="130.0"/>
    <att type="string" name="CELLDESIGNER_NODE_TYPE" value="RNA"/>
    <att type="string" name="vizmap:vv10620Pyruvate_metabolism_xml NODE_HEIGHT" value="15.0"/>
    <att type="string" name="vizmap:vv10710Carbon_fixation_xml NODE_HEIGHT" value="15.0"/>
    <att type="string" name="vizmap:vv10710Carbon_fixation_xml_me NODE_WIDTH" value="130.0"/>
    <att type="string" name="vizmap:vv10710Carbon_fixation_xml_me NODE_SHAPE" value="RECT"/>
    <att type="string" name="vizmap:vv10620Pyruvate_metabolism_xml_me NODE_SHAPE" value="RECT"/>
    <att type="string" name="CELLDESIGNER_SPECIES" value="GSVIVP00034315001"/>
    <att type="string" name="vizmap:vv10620Pyruvate_metabolism_xml_me NODE_HEIGHT" value="15.0"/>
    <att type="string" name="vizmap:vv10620Pyruvate_metabolism_xml NODE_FILL_COLOR" value="java.awt.Color[r=255,g=255,b=255]"/>
    <att type="string" name="vizmap:vv10710Carbon_fixation_xml_me NODE_HEIGHT" value="15.0"/>
    <graphics type="RECTANGLE" h="15.0" w="150.0" x="585.9959716796875" y="436.6015319824219" fill="#ffffff" width="1" outline="#000000"/>
  </node>
  <node label="rGSVIVP00016671001" id="-380">
    <att type="string" name="vizmap:vv10710Carbon_fixation_xml NODE_FILL_COLOR" value="java.awt.Color[r=255,g=255,b=255]"/>
    <att type="string" name="vizmap:vv10710Carbon_fixation_xml NODE_WIDTH" value="130.0"/>
    <att type="string" name="vizmap:vv10620Pyruvate_metabolism_xml NODE_WIDTH" value="130.0"/>
    <att type="string" name="vizmap:vv10710Carbon_fixation_xml NODE_SHAPE" value="RECT"/>
    <att type="string" name="canonicalName" value="GSVIVP00016671001"/>
    <att type="string" name="CELLDESIGNER_ALIAS" value="sa13639e9"/>
    <att type="string" name="vizmap:vv10620Pyruvate_metabolism_xml NODE_SHAPE" value="RECT"/>
    <att type="string" name="vizmap:vv10620Pyruvate_metabolism_xml_me NODE_WIDTH" value="130.0"/>
    <att type="string" name="CELLDESIGNER_NODE_TYPE" value="RNA"/>
    <att type="string" name="vizmap:vv10620Pyruvate_metabolism_xml NODE_HEIGHT" value="15.0"/>
    <att type="string" name="vizmap:vv10710Carbon_fixation_xml NODE_HEIGHT" value="15.0"/>
    <att type="string" name="vizmap:vv10710Carbon_fixation_xml_me NODE_WIDTH" value="130.0"/>
    <att type="string" name="vizmap:vv10710Carbon_fixation_xml_me NODE_SHAPE" value="RECT"/>
    <att type="string" name="vizmap:vv10620Pyruvate_metabolism_xml_me NODE_SHAPE" value="RECT"/>
    <att type="string" name="CELLDESIGNER_SPECIES" value="GSVIVP00016671001"/>
    <att type="string" name="vizmap:vv10620Pyruvate_metabolism_xml_me NODE_HEIGHT" value="15.0"/>
    <att type="string" name="vizmap:vv10620Pyruvate_metabolism_xml NODE_FILL_COLOR" value="java.awt.Color[r=255,g=255,b=255]"/>
    <att type="string" name="vizmap:vv10710Carbon_fixation_xml_me NODE_HEIGHT" value="15.0"/>
    <graphics type="RECTANGLE" h="15.0" w="150.0" x="585.9959716796875" y="421.6015319824219" fill="#ffffff" width="1" outline="#000000"/>
  </node>
  <node label="rGSVIVP00032092001" id="-381">
    <att type="string" name="vizmap:vv10710Carbon_fixation_xml NODE_FILL_COLOR" value="java.awt.Color[r=255,g=255,b=255]"/>
    <att type="string" name="vizmap:vv10710Carbon_fixation_xml NODE_WIDTH" value="130.0"/>
    <att type="string" name="vizmap:vv10620Pyruvate_metabolism_xml NODE_WIDTH" value="130.0"/>
    <att type="string" name="vizmap:vv10710Carbon_fixation_xml NODE_SHAPE" value="RECT"/>
    <att type="string" name="canonicalName" value="GSVIVP00032092001"/>
    <att type="string" name="CELLDESIGNER_ALIAS" value="sa13938e9"/>
    <att type="string" name="vizmap:vv10620Pyruvate_metabolism_xml NODE_SHAPE" value="RECT"/>
    <att type="string" name="vizmap:vv10620Pyruvate_metabolism_xml_me NODE_WIDTH" value="130.0"/>
    <att type="string" name="CELLDESIGNER_NODE_TYPE" value="RNA"/>
    <att type="string" name="vizmap:vv10620Pyruvate_metabolism_xml NODE_HEIGHT" value="15.0"/>
    <att type="string" name="vizmap:vv10710Carbon_fixation_xml NODE_HEIGHT" value="15.0"/>
    <att type="string" name="vizmap:vv10710Carbon_fixation_xml_me NODE_WIDTH" value="130.0"/>
    <att type="string" name="vizmap:vv10710Carbon_fixation_xml_me NODE_SHAPE" value="RECT"/>
    <att type="string" name="vizmap:vv10620Pyruvate_metabolism_xml_me NODE_SHAPE" value="RECT"/>
    <att type="string" name="CELLDESIGNER_SPECIES" value="GSVIVP00032092001"/>
    <att type="string" name="vizmap:vv10620Pyruvate_metabolism_xml_me NODE_HEIGHT" value="15.0"/>
    <att type="string" name="vizmap:vv10620Pyruvate_metabolism_xml NODE_FILL_COLOR" value="java.awt.Color[r=255,g=255,b=255]"/>
    <att type="string" name="vizmap:vv10710Carbon_fixation_xml_me NODE_HEIGHT" value="15.0"/>
    <graphics type="RECTANGLE" h="15.0" w="150.0" x="585.9959716796875" y="406.6015319824219" fill="#ffffff" width="1" outline="#000000"/>
  </node>
  <node label="rGSVIVP00026767001" id="-382">
    <att type="string" name="vizmap:vv10710Carbon_fixation_xml NODE_FILL_COLOR" value="java.awt.Color[r=255,g=255,b=255]"/>
    <att type="string" name="vizmap:vv10710Carbon_fixation_xml NODE_WIDTH" value="130.0"/>
    <att type="string" name="vizmap:vv10620Pyruvate_metabolism_xml NODE_WIDTH" value="130.0"/>
    <att type="string" name="vizmap:vv10710Carbon_fixation_xml NODE_SHAPE" value="RECT"/>
    <att type="string" name="canonicalName" value="GSVIVP00026767001"/>
    <att type="string" name="CELLDESIGNER_ALIAS" value="sa14093e9"/>
    <att type="string" name="vizmap:vv10620Pyruvate_metabolism_xml NODE_SHAPE" value="RECT"/>
    <att type="string" name="vizmap:vv10620Pyruvate_metabolism_xml_me NODE_WIDTH" value="130.0"/>
    <att type="string" name="CELLDESIGNER_NODE_TYPE" value="RNA"/>
    <att type="string" name="vizmap:vv10620Pyruvate_metabolism_xml NODE_HEIGHT" value="15.0"/>
    <att type="string" name="vizmap:vv10710Carbon_fixation_xml NODE_HEIGHT" value="15.0"/>
    <att type="string" name="vizmap:vv10710Carbon_fixation_xml_me NODE_WIDTH" value="130.0"/>
    <att type="string" name="vizmap:vv10710Carbon_fixation_xml_me NODE_SHAPE" value="RECT"/>
    <att type="string" name="vizmap:vv10620Pyruvate_metabolism_xml_me NODE_SHAPE" value="RECT"/>
    <att type="string" name="CELLDESIGNER_SPECIES" value="GSVIVP00026767001"/>
    <att type="string" name="vizmap:vv10620Pyruvate_metabolism_xml_me NODE_HEIGHT" value="15.0"/>
    <att type="string" name="vizmap:vv10620Pyruvate_metabolism_xml NODE_FILL_COLOR" value="java.awt.Color[r=255,g=255,b=255]"/>
    <att type="string" name="vizmap:vv10710Carbon_fixation_xml_me NODE_HEIGHT" value="15.0"/>
    <graphics type="RECTANGLE" h="15.0" w="150.0" x="585.9959716796875" y="391.6015319824219" fill="#ffffff" width="1" outline="#000000"/>
  </node>
  <node label="rGSVIVP00024314001" id="-159">
    <att type="string" name="vizmap:vv10010glycolysis_xml NODE_HEIGHT" value="15.0"/>
    <att type="string" name="vizmap:vv10710Carbon_fixation_xml NODE_FILL_COLOR" value="java.awt.Color[r=255,g=255,b=255]"/>
    <att type="string" name="vizmap:vv10710Carbon_fixation_xml NODE_WIDTH" value="130.0"/>
    <att type="string" name="vizmap:vv10710Carbon_fixation_xml NODE_SHAPE" value="RECT"/>
    <att type="string" name="canonicalName" value="GSVIVP00024314001"/>
    <att type="string" name="vizmap:vv10010glycolysis_xml NODE_WIDTH" value="130.0"/>
    <att type="string" name="CELLDESIGNER_ALIAS" value="sa10078e12"/>
    <att type="string" name="vizmap:vv10010glycolysis_xml NODE_SHAPE" value="RECT"/>
    <att type="string" name="vizmap:vv10010glycolysis_xml NODE_FILL_COLOR" value="java.awt.Color[r=255,g=255,b=255]"/>
    <att type="string" name="CELLDESIGNER_NODE_TYPE" value="RNA"/>
    <att type="string" name="vizmap:vv10710Carbon_fixation_xml NODE_HEIGHT" value="15.0"/>
    <att type="string" name="vizmap:vv10710Carbon_fixation_xml_me NODE_WIDTH" value="130.0"/>
    <att type="string" name="vizmap:vv10710Carbon_fixation_xml_me NODE_SHAPE" value="RECT"/>
    <att type="string" name="vizmap:vv10010glycolysis_xml_me NODE_HEIGHT" value="15.0"/>
    <att type="string" name="CELLDESIGNER_SPECIES" value="GSVIVP00024314001"/>
    <att type="string" name="vizmap:vv10010glycolysis_xml_me NODE_SHAPE" value="RECT"/>
    <att type="string" name="vizmap:vv10010glycolysis_xml_me NODE_WIDTH" value="130.0"/>
    <att type="string" name="vizmap:vv10010glycolysis_xml_me NODE_FILL_COLOR" value="java.awt.Color[r=255,g=255,b=255]"/>
    <att type="string" name="vizmap:vv10710Carbon_fixation_xml_me NODE_HEIGHT" value="15.0"/>
    <graphics type="RECTANGLE" h="15.000030517578125" w="150.00030517578125" x="877.5332336425781" y="236.26478576660156" fill="#ffffff" width="1" outline="#000000"/>
  </node>
  <node label="rGSVIVP00036055001" id="-215">
    <att type="string" name="vizmap:vv10010glycolysis_xml NODE_HEIGHT" value="15.0"/>
    <att type="string" name="vizmap:vv10710Carbon_fixation_xml NODE_FILL_COLOR" value="java.awt.Color[r=255,g=255,b=255]"/>
    <att type="string" name="vizmap:vv10710Carbon_fixation_xml NODE_WIDTH" value="130.0"/>
    <att type="string" name="vizmap:vv10710Carbon_fixation_xml NODE_SHAPE" value="RECT"/>
    <att type="string" name="canonicalName" value="GSVIVP00036055001"/>
    <att type="string" name="vizmap:vv10010glycolysis_xml NODE_WIDTH" value="130.0"/>
    <att type="string" name="CELLDESIGNER_ALIAS" value="sa10105e12"/>
    <att type="string" name="vizmap:vv10010glycolysis_xml NODE_SHAPE" value="RECT"/>
    <att type="string" name="vizmap:vv10010glycolysis_xml NODE_FILL_COLOR" value="java.awt.Color[r=255,g=255,b=255]"/>
    <att type="string" name="CELLDESIGNER_NODE_TYPE" value="RNA"/>
    <att type="string" name="vizmap:vv10710Carbon_fixation_xml NODE_HEIGHT" value="15.0"/>
    <att type="string" name="vizmap:vv10710Carbon_fixation_xml_me NODE_WIDTH" value="130.0"/>
    <att type="string" name="vizmap:vv10710Carbon_fixation_xml_me NODE_SHAPE" value="RECT"/>
    <att type="string" name="vizmap:vv10010glycolysis_xml_me NODE_HEIGHT" value="15.0"/>
    <att type="string" name="CELLDESIGNER_SPECIES" value="GSVIVP00036055001"/>
    <att type="string" name="vizmap:vv10010glycolysis_xml_me NODE_SHAPE" value="RECT"/>
    <att type="string" name="vizmap:vv10010glycolysis_xml_me NODE_WIDTH" value="130.0"/>
    <att type="string" name="vizmap:vv10010glycolysis_xml_me NODE_FILL_COLOR" value="java.awt.Color[r=255,g=255,b=255]"/>
    <att type="string" name="vizmap:vv10710Carbon_fixation_xml_me NODE_HEIGHT" value="15.0"/>
    <graphics type="RECTANGLE" h="15.0" w="150.00030517578125" x="877.5332336425781" y="221.2647705078125" fill="#ffffff" width="1" outline="#000000"/>
  </node>
  <node label="rGSVIVP00018496001" id="-129">
    <att type="string" name="vizmap:vv10010glycolysis_xml NODE_HEIGHT" value="15.0"/>
    <att type="string" name="protein" value="GSVIVP00018496001"/>
    <att type="string" name="vizmap:vv10710Carbon_fixation_xml NODE_FILL_COLOR" value="java.awt.Color[r=204,g=204,b=255]"/>
    <att type="list" name="cytoscape.alias.list">
      <att type="string" name="cytoscape.alias.list" value="GSVIVP00018496001"/>
    </att>
    <att type="string" name="vizmap:vv10710Carbon_fixation_xml NODE_WIDTH" value="130.0"/>
    <att type="string" name="vizmap:vv10710Carbon_fixation_xml NODE_SHAPE" value="RECT"/>
    <att type="string" name="canonicalName" value="GSVIVP00018496001"/>
    <att type="string" name="vizmap:vv10010glycolysis_xml NODE_WIDTH" value="130.0"/>
    <att type="string" name="CELLDESIGNER_ALIAS" value="sa10072e12"/>
    <att type="string" name="vizmap:vv10010glycolysis_xml NODE_SHAPE" value="RECT"/>
    <att type="string" name="vizmap:vv10010glycolysis_xml NODE_FILL_COLOR" value="java.awt.Color[r=204,g=204,b=255]"/>
    <att type="string" name="CELLDESIGNER_NODE_TYPE" value="RNA"/>
    <att type="string" name="vizmap:vv10710Carbon_fixation_xml NODE_HEIGHT" value="15.0"/>
    <att type="string" name="vizmap:vv10710Carbon_fixation_xml_me NODE_WIDTH" value="130.0"/>
    <att type="string" name="vizmap:vv10710Carbon_fixation_xml_me NODE_SHAPE" value="RECT"/>
    <att type="string" name="vizmap:vv10010glycolysis_xml_me NODE_HEIGHT" value="15.0"/>
    <att type="string" name="condition" value="7LD"/>
    <att type="string" name="CELLDESIGNER_SPECIES" value="GSVIVP00018496001"/>
    <att type="string" name="vizmap:vv10010glycolysis_xml_me NODE_SHAPE" value="RECT"/>
    <att type="string" name="vizmap:vv10010glycolysis_xml_me NODE_WIDTH" value="130.0"/>
    <att type="string" name="vizmap:vv10010glycolysis_xml_me NODE_FILL_COLOR" value="java.awt.Color[r=204,g=204,b=255]"/>
    <att type="string" name="vizmap:vv10710Carbon_fixation_xml_me NODE_HEIGHT" value="15.0"/>
    <graphics type="RECTANGLE" h="15.0" w="150.00030517578125" x="877.5332336425781" y="206.2647705078125" fill="#ffffcc" width="1" outline="#000000"/>
  </node>
  <node label="rGSVIVP00010811001" id="-88">
    <att type="string" name="vizmap:vv10010glycolysis_xml NODE_HEIGHT" value="15.0"/>
    <att type="string" name="vizmap:vv10710Carbon_fixation_xml NODE_FILL_COLOR" value="java.awt.Color[r=255,g=255,b=255]"/>
    <att type="string" name="vizmap:vv10710Carbon_fixation_xml NODE_WIDTH" value="130.0"/>
    <att type="string" name="vizmap:vv10620Pyruvate_metabolism_xml NODE_WIDTH" value="130.0"/>
    <att type="string" name="vizmap:vv10710Carbon_fixation_xml NODE_SHAPE" value="RECT"/>
    <att type="string" name="canonicalName" value="GSVIVP00010811001"/>
    <att type="string" name="vizmap:vv10010glycolysis_xml NODE_WIDTH" value="130.0"/>
    <att type="string" name="CELLDESIGNER_ALIAS" value="sa10091e13"/>
    <att type="string" name="vizmap:vv10620Pyruvate_metabolism_xml NODE_SHAPE" value="RECT"/>
    <att type="string" name="vizmap:vv10010glycolysis_xml NODE_SHAPE" value="RECT"/>
    <att type="string" name="vizmap:vv10010glycolysis_xml NODE_FILL_COLOR" value="java.awt.Color[r=255,g=255,b=255]"/>
    <att type="string" name="vizmap:vv10620Pyruvate_metabolism_xml_me NODE_WIDTH" value="130.0"/>
    <att type="string" name="CELLDESIGNER_NODE_TYPE" value="RNA"/>
    <att type="string" name="vizmap:vv10620Pyruvate_metabolism_xml NODE_HEIGHT" value="15.0"/>
    <att type="string" name="vizmap:vv10710Carbon_fixation_xml NODE_HEIGHT" value="15.0"/>
    <att type="string" name="vizmap:vv10710Carbon_fixation_xml_me NODE_WIDTH" value="130.0"/>
    <att type="string" name="vizmap:vv10710Carbon_fixation_xml_me NODE_SHAPE" value="RECT"/>
    <att type="string" name="vizmap:vv10010glycolysis_xml_me NODE_HEIGHT" value="15.0"/>
    <att type="string" name="vizmap:vv10620Pyruvate_metabolism_xml_me NODE_SHAPE" value="RECT"/>
    <att type="string" name="CELLDESIGNER_SPECIES" value="GSVIVP00010811001"/>
    <att type="string" name="vizmap:vv10010glycolysis_xml_me NODE_SHAPE" value="RECT"/>
    <att type="string" name="vizmap:vv10620Pyruvate_metabolism_xml_me NODE_HEIGHT" value="15.0"/>
    <att type="string" name="vizmap:vv10010glycolysis_xml_me NODE_WIDTH" value="130.0"/>
    <att type="string" name="vizmap:vv10010glycolysis_xml_me NODE_FILL_COLOR" value="java.awt.Color[r=255,g=255,b=255]"/>
    <att type="string" name="vizmap:vv10620Pyruvate_metabolism_xml NODE_FILL_COLOR" value="java.awt.Color[r=255,g=255,b=255]"/>
    <att type="string" name="vizmap:vv10710Carbon_fixation_xml_me NODE_HEIGHT" value="15.0"/>
    <graphics type="RECTANGLE" h="15.0" w="149.99998474121094" x="300.68119049072266" y="184.48081970214844" fill="#ffffff" width="1" outline="#000000"/>
  </node>
  <node label="rGSVIVP00025495001" id="-171">
    <att type="string" name="vizmap:vv10010glycolysis_xml NODE_HEIGHT" value="15.0"/>
    <att type="string" name="vizmap:vv10710Carbon_fixation_xml NODE_FILL_COLOR" value="java.awt.Color[r=255,g=255,b=255]"/>
    <att type="string" name="vizmap:vv10710Carbon_fixation_xml NODE_WIDTH" value="130.0"/>
    <att type="string" name="vizmap:vv10620Pyruvate_metabolism_xml NODE_WIDTH" value="130.0"/>
    <att type="string" name="vizmap:vv10710Carbon_fixation_xml NODE_SHAPE" value="RECT"/>
    <att type="string" name="canonicalName" value="GSVIVP00025495001"/>
    <att type="string" name="vizmap:vv10010glycolysis_xml NODE_WIDTH" value="130.0"/>
    <att type="string" name="CELLDESIGNER_ALIAS" value="sa10020e13"/>
    <att type="string" name="vizmap:vv10620Pyruvate_metabolism_xml NODE_SHAPE" value="RECT"/>
    <att type="string" name="vizmap:vv10010glycolysis_xml NODE_SHAPE" value="RECT"/>
    <att type="string" name="vizmap:vv10010glycolysis_xml NODE_FILL_COLOR" value="java.awt.Color[r=255,g=255,b=255]"/>
    <att type="string" name="vizmap:vv10620Pyruvate_metabolism_xml_me NODE_WIDTH" value="130.0"/>
    <att type="string" name="CELLDESIGNER_NODE_TYPE" value="RNA"/>
    <att type="string" name="vizmap:vv10620Pyruvate_metabolism_xml NODE_HEIGHT" value="15.0"/>
    <att type="string" name="vizmap:vv10710Carbon_fixation_xml NODE_HEIGHT" value="15.0"/>
    <att type="string" name="vizmap:vv10710Carbon_fixation_xml_me NODE_WIDTH" value="130.0"/>
    <att type="string" name="vizmap:vv10710Carbon_fixation_xml_me NODE_SHAPE" value="RECT"/>
    <att type="string" name="vizmap:vv10010glycolysis_xml_me NODE_HEIGHT" value="15.0"/>
    <att type="string" name="vizmap:vv10620Pyruvate_metabolism_xml_me NODE_SHAPE" value="RECT"/>
    <att type="string" name="CELLDESIGNER_SPECIES" value="GSVIVP00025495001"/>
    <att type="string" name="vizmap:vv10010glycolysis_xml_me NODE_SHAPE" value="RECT"/>
    <att type="string" name="vizmap:vv10620Pyruvate_metabolism_xml_me NODE_HEIGHT" value="15.0"/>
    <att type="string" name="vizmap:vv10010glycolysis_xml_me NODE_WIDTH" value="130.0"/>
    <att type="string" name="vizmap:vv10010glycolysis_xml_me NODE_FILL_COLOR" value="java.awt.Color[r=255,g=255,b=255]"/>
    <att type="string" name="vizmap:vv10620Pyruvate_metabolism_xml NODE_FILL_COLOR" value="java.awt.Color[r=255,g=255,b=255]"/>
    <att type="string" name="vizmap:vv10710Carbon_fixation_xml_me NODE_HEIGHT" value="15.0"/>
    <graphics type="RECTANGLE" h="15.0" w="149.99998474121094" x="300.68119049072266" y="169.41415405273438" fill="#ffffff" width="1" outline="#000000"/>
  </node>
  <node label="rGSVIVP00033621001" id="-199">
    <att type="string" name="vizmap:vv10010glycolysis_xml NODE_HEIGHT" value="15.0"/>
    <att type="string" name="vizmap:vv10710Carbon_fixation_xml NODE_FILL_COLOR" value="java.awt.Color[r=255,g=255,b=255]"/>
    <att type="string" name="vizmap:vv10710Carbon_fixation_xml NODE_WIDTH" value="130.0"/>
    <att type="string" name="vizmap:vv10620Pyruvate_metabolism_xml NODE_WIDTH" value="130.0"/>
    <att type="string" name="vizmap:vv10710Carbon_fixation_xml NODE_SHAPE" value="RECT"/>
    <att type="string" name="canonicalName" value="GSVIVP00033621001"/>
    <att type="string" name="vizmap:vv10010glycolysis_xml NODE_WIDTH" value="130.0"/>
    <att type="string" name="CELLDESIGNER_ALIAS" value="sa10071e13"/>
    <att type="string" name="vizmap:vv10620Pyruvate_metabolism_xml NODE_SHAPE" value="RECT"/>
    <att type="string" name="vizmap:vv10010glycolysis_xml NODE_SHAPE" value="RECT"/>
    <att type="string" name="vizmap:vv10010glycolysis_xml NODE_FILL_COLOR" value="java.awt.Color[r=255,g=255,b=255]"/>
    <att type="string" name="vizmap:vv10620Pyruvate_metabolism_xml_me NODE_WIDTH" value="130.0"/>
    <att type="string" name="CELLDESIGNER_NODE_TYPE" value="RNA"/>
    <att type="string" name="vizmap:vv10620Pyruvate_metabolism_xml NODE_HEIGHT" value="15.0"/>
    <att type="string" name="vizmap:vv10710Carbon_fixation_xml NODE_HEIGHT" value="15.0"/>
    <att type="string" name="vizmap:vv10710Carbon_fixation_xml_me NODE_WIDTH" value="130.0"/>
    <att type="string" name="vizmap:vv10710Carbon_fixation_xml_me NODE_SHAPE" value="RECT"/>
    <att type="string" name="vizmap:vv10010glycolysis_xml_me NODE_HEIGHT" value="15.0"/>
    <att type="string" name="vizmap:vv10620Pyruvate_metabolism_xml_me NODE_SHAPE" value="RECT"/>
    <att type="string" name="CELLDESIGNER_SPECIES" value="GSVIVP00033621001"/>
    <att type="string" name="vizmap:vv10010glycolysis_xml_me NODE_SHAPE" value="RECT"/>
    <att type="string" name="vizmap:vv10620Pyruvate_metabolism_xml_me NODE_HEIGHT" value="15.0"/>
    <att type="string" name="vizmap:vv10010glycolysis_xml_me NODE_WIDTH" value="130.0"/>
    <att type="string" name="vizmap:vv10010glycolysis_xml_me NODE_FILL_COLOR" value="java.awt.Color[r=255,g=255,b=255]"/>
    <att type="string" name="vizmap:vv10620Pyruvate_metabolism_xml NODE_FILL_COLOR" value="java.awt.Color[r=255,g=255,b=255]"/>
    <att type="string" name="vizmap:vv10710Carbon_fixation_xml_me NODE_HEIGHT" value="15.0"/>
    <graphics type="RECTANGLE" h="15.0" w="149.99998474121094" x="300.68119049072266" y="154.3474884033203" fill="#ffffff" width="1" outline="#000000"/>
  </node>
  <node label="rGSVIVP00023818001" id="-156">
    <att type="string" name="vizmap:vv10010glycolysis_xml NODE_HEIGHT" value="15.0"/>
    <att type="string" name="vizmap:vv10710Carbon_fixation_xml NODE_FILL_COLOR" value="java.awt.Color[r=255,g=255,b=255]"/>
    <att type="string" name="vizmap:vv10710Carbon_fixation_xml NODE_WIDTH" value="130.0"/>
    <att type="string" name="vizmap:vv10620Pyruvate_metabolism_xml NODE_WIDTH" value="130.0"/>
    <att type="string" name="vizmap:vv10710Carbon_fixation_xml NODE_SHAPE" value="RECT"/>
    <att type="string" name="canonicalName" value="GSVIVP00023818001"/>
    <att type="string" name="vizmap:vv10010glycolysis_xml NODE_WIDTH" value="130.0"/>
    <att type="string" name="CELLDESIGNER_ALIAS" value="sa10030e13"/>
    <att type="string" name="vizmap:vv10620Pyruvate_metabolism_xml NODE_SHAPE" value="RECT"/>
    <att type="string" name="vizmap:vv10010glycolysis_xml NODE_SHAPE" value="RECT"/>
    <att type="string" name="vizmap:vv10010glycolysis_xml NODE_FILL_COLOR" value="java.awt.Color[r=255,g=255,b=255]"/>
    <att type="string" name="vizmap:vv10620Pyruvate_metabolism_xml_me NODE_WIDTH" value="130.0"/>
    <att type="string" name="CELLDESIGNER_NODE_TYPE" value="RNA"/>
    <att type="string" name="vizmap:vv10620Pyruvate_metabolism_xml NODE_HEIGHT" value="15.0"/>
    <att type="string" name="vizmap:vv10710Carbon_fixation_xml NODE_HEIGHT" value="15.0"/>
    <att type="string" name="vizmap:vv10710Carbon_fixation_xml_me NODE_WIDTH" value="130.0"/>
    <att type="string" name="vizmap:vv10710Carbon_fixation_xml_me NODE_SHAPE" value="RECT"/>
    <att type="string" name="vizmap:vv10010glycolysis_xml_me NODE_HEIGHT" value="15.0"/>
    <att type="string" name="vizmap:vv10620Pyruvate_metabolism_xml_me NODE_SHAPE" value="RECT"/>
    <att type="string" name="CELLDESIGNER_SPECIES" value="GSVIVP00023818001"/>
    <att type="string" name="vizmap:vv10010glycolysis_xml_me NODE_SHAPE" value="RECT"/>
    <att type="string" name="vizmap:vv10620Pyruvate_metabolism_xml_me NODE_HEIGHT" value="15.0"/>
    <att type="string" name="vizmap:vv10010glycolysis_xml_me NODE_WIDTH" value="130.0"/>
    <att type="string" name="vizmap:vv10010glycolysis_xml_me NODE_FILL_COLOR" value="java.awt.Color[r=255,g=255,b=255]"/>
    <att type="string" name="vizmap:vv10620Pyruvate_metabolism_xml NODE_FILL_COLOR" value="java.awt.Color[r=255,g=255,b=255]"/>
    <att type="string" name="vizmap:vv10710Carbon_fixation_xml_me NODE_HEIGHT" value="15.0"/>
    <graphics type="RECTANGLE" h="15.0" w="149.99998474121094" x="300.68119049072266" y="139.2808074951172" fill="#ffffff" width="1" outline="#000000"/>
  </node>
  <node label="rGSVIVP00038611001" id="-226">
    <att type="string" name="vizmap:vv10010glycolysis_xml NODE_HEIGHT" value="15.0"/>
    <att type="string" name="vizmap:vv10710Carbon_fixation_xml NODE_FILL_COLOR" value="java.awt.Color[r=255,g=255,b=255]"/>
    <att type="string" name="vizmap:vv10710Carbon_fixation_xml NODE_WIDTH" value="130.0"/>
    <att type="string" name="vizmap:vv10620Pyruvate_metabolism_xml NODE_WIDTH" value="130.0"/>
    <att type="string" name="vizmap:vv10710Carbon_fixation_xml NODE_SHAPE" value="RECT"/>
    <att type="string" name="canonicalName" value="GSVIVP00038611001"/>
    <att type="string" name="vizmap:vv10010glycolysis_xml NODE_WIDTH" value="130.0"/>
    <att type="string" name="CELLDESIGNER_ALIAS" value="sa10049e13"/>
    <att type="string" name="vizmap:vv10620Pyruvate_metabolism_xml NODE_SHAPE" value="RECT"/>
    <att type="string" name="vizmap:vv10010glycolysis_xml NODE_SHAPE" value="RECT"/>
    <att type="string" name="vizmap:vv10010glycolysis_xml NODE_FILL_COLOR" value="java.awt.Color[r=255,g=255,b=255]"/>
    <att type="string" name="vizmap:vv10620Pyruvate_metabolism_xml_me NODE_WIDTH" value="130.0"/>
    <att type="string" name="CELLDESIGNER_NODE_TYPE" value="RNA"/>
    <att type="string" name="vizmap:vv10620Pyruvate_metabolism_xml NODE_HEIGHT" value="15.0"/>
    <att type="string" name="vizmap:vv10710Carbon_fixation_xml NODE_HEIGHT" value="15.0"/>
    <att type="string" name="vizmap:vv10710Carbon_fixation_xml_me NODE_WIDTH" value="130.0"/>
    <att type="string" name="vizmap:vv10710Carbon_fixation_xml_me NODE_SHAPE" value="RECT"/>
    <att type="string" name="vizmap:vv10010glycolysis_xml_me NODE_HEIGHT" value="15.0"/>
    <att type="string" name="vizmap:vv10620Pyruvate_metabolism_xml_me NODE_SHAPE" value="RECT"/>
    <att type="string" name="CELLDESIGNER_SPECIES" value="GSVIVP00038611001"/>
    <att type="string" name="vizmap:vv10010glycolysis_xml_me NODE_SHAPE" value="RECT"/>
    <att type="string" name="vizmap:vv10620Pyruvate_metabolism_xml_me NODE_HEIGHT" value="15.0"/>
    <att type="string" name="vizmap:vv10010glycolysis_xml_me NODE_WIDTH" value="130.0"/>
    <att type="string" name="vizmap:vv10010glycolysis_xml_me NODE_FILL_COLOR" value="java.awt.Color[r=255,g=255,b=255]"/>
    <att type="string" name="vizmap:vv10620Pyruvate_metabolism_xml NODE_FILL_COLOR" value="java.awt.Color[r=255,g=255,b=255]"/>
    <att type="string" name="vizmap:vv10710Carbon_fixation_xml_me NODE_HEIGHT" value="15.0"/>
    <graphics type="RECTANGLE" h="14.999992370605469" w="149.99998474121094" x="300.68119049072266" y="124.21414566040039" fill="#ffffff" width="1" outline="#000000"/>
  </node>
  <node label="rGSVIVP00006460001" id="-76">
    <att type="string" name="vizmap:vv10010glycolysis_xml NODE_HEIGHT" value="15.0"/>
    <att type="string" name="vizmap:vv10710Carbon_fixation_xml NODE_FILL_COLOR" value="java.awt.Color[r=255,g=255,b=255]"/>
    <att type="string" name="vizmap:vv10710Carbon_fixation_xml NODE_WIDTH" value="130.0"/>
    <att type="string" name="vizmap:vv10620Pyruvate_metabolism_xml NODE_WIDTH" value="130.0"/>
    <att type="string" name="vizmap:vv10710Carbon_fixation_xml NODE_SHAPE" value="RECT"/>
    <att type="string" name="canonicalName" value="GSVIVP00006460001"/>
    <att type="string" name="vizmap:vv10010glycolysis_xml NODE_WIDTH" value="130.0"/>
    <att type="string" name="CELLDESIGNER_ALIAS" value="sa10003e13"/>
    <att type="string" name="vizmap:vv10620Pyruvate_metabolism_xml NODE_SHAPE" value="RECT"/>
    <att type="string" name="vizmap:vv10010glycolysis_xml NODE_SHAPE" value="RECT"/>
    <att type="string" name="vizmap:vv10010glycolysis_xml NODE_FILL_COLOR" value="java.awt.Color[r=255,g=255,b=255]"/>
    <att type="string" name="vizmap:vv10620Pyruvate_metabolism_xml_me NODE_WIDTH" value="130.0"/>
    <att type="string" name="CELLDESIGNER_NODE_TYPE" value="RNA"/>
    <att type="string" name="vizmap:vv10620Pyruvate_metabolism_xml NODE_HEIGHT" value="15.0"/>
    <att type="string" name="vizmap:vv10710Carbon_fixation_xml NODE_HEIGHT" value="15.0"/>
    <att type="string" name="vizmap:vv10710Carbon_fixation_xml_me NODE_WIDTH" value="130.0"/>
    <att type="string" name="vizmap:vv10710Carbon_fixation_xml_me NODE_SHAPE" value="RECT"/>
    <att type="string" name="vizmap:vv10010glycolysis_xml_me NODE_HEIGHT" value="15.0"/>
    <att type="string" name="vizmap:vv10620Pyruvate_metabolism_xml_me NODE_SHAPE" value="RECT"/>
    <att type="string" name="CELLDESIGNER_SPECIES" value="GSVIVP00006460001"/>
    <att type="string" name="vizmap:vv10010glycolysis_xml_me NODE_SHAPE" value="RECT"/>
    <att type="string" name="vizmap:vv10620Pyruvate_metabolism_xml_me NODE_HEIGHT" value="15.0"/>
    <att type="string" name="vizmap:vv10010glycolysis_xml_me NODE_WIDTH" value="130.0"/>
    <att type="string" name="vizmap:vv10010glycolysis_xml_me NODE_FILL_COLOR" value="java.awt.Color[r=255,g=255,b=255]"/>
    <att type="string" name="vizmap:vv10620Pyruvate_metabolism_xml NODE_FILL_COLOR" value="java.awt.Color[r=255,g=255,b=255]"/>
    <att type="string" name="vizmap:vv10710Carbon_fixation_xml_me NODE_HEIGHT" value="15.0"/>
    <graphics type="RECTANGLE" h="15.0" w="149.99998474121094" x="300.68119049072266" y="109.14749908447266" fill="#ffffff" width="1" outline="#000000"/>
  </node>
  <node label="rGSVIVP00021709001" id="-145">
    <att type="string" name="vizmap:vv10010glycolysis_xml NODE_HEIGHT" value="15.0"/>
    <att type="string" name="vizmap:vv10710Carbon_fixation_xml NODE_FILL_COLOR" value="java.awt.Color[r=255,g=255,b=255]"/>
    <att type="string" name="vizmap:vv10710Carbon_fixation_xml NODE_WIDTH" value="130.0"/>
    <att type="string" name="vizmap:vv10620Pyruvate_metabolism_xml NODE_WIDTH" value="130.0"/>
    <att type="string" name="vizmap:vv10710Carbon_fixation_xml NODE_SHAPE" value="RECT"/>
    <att type="string" name="canonicalName" value="GSVIVP00021709001"/>
    <att type="string" name="vizmap:vv10010glycolysis_xml NODE_WIDTH" value="130.0"/>
    <att type="string" name="CELLDESIGNER_ALIAS" value="sa10001e13"/>
    <att type="string" name="vizmap:vv10620Pyruvate_metabolism_xml NODE_SHAPE" value="RECT"/>
    <att type="string" name="vizmap:vv10010glycolysis_xml NODE_SHAPE" value="RECT"/>
    <att type="string" name="vizmap:vv10010glycolysis_xml NODE_FILL_COLOR" value="java.awt.Color[r=255,g=255,b=255]"/>
    <att type="string" name="vizmap:vv10620Pyruvate_metabolism_xml_me NODE_WIDTH" value="130.0"/>
    <att type="string" name="CELLDESIGNER_NODE_TYPE" value="RNA"/>
    <att type="string" name="vizmap:vv10620Pyruvate_metabolism_xml NODE_HEIGHT" value="15.0"/>
    <att type="string" name="vizmap:vv10710Carbon_fixation_xml NODE_HEIGHT" value="15.0"/>
    <att type="string" name="vizmap:vv10710Carbon_fixation_xml_me NODE_WIDTH" value="130.0"/>
    <att type="string" name="vizmap:vv10710Carbon_fixation_xml_me NODE_SHAPE" value="RECT"/>
    <att type="string" name="vizmap:vv10010glycolysis_xml_me NODE_HEIGHT" value="15.0"/>
    <att type="string" name="vizmap:vv10620Pyruvate_metabolism_xml_me NODE_SHAPE" value="RECT"/>
    <att type="string" name="CELLDESIGNER_SPECIES" value="GSVIVP00021709001"/>
    <att type="string" name="vizmap:vv10010glycolysis_xml_me NODE_SHAPE" value="RECT"/>
    <att type="string" name="vizmap:vv10620Pyruvate_metabolism_xml_me NODE_HEIGHT" value="15.0"/>
    <att type="string" name="vizmap:vv10010glycolysis_xml_me NODE_WIDTH" value="130.0"/>
    <att type="string" name="vizmap:vv10010glycolysis_xml_me NODE_FILL_COLOR" value="java.awt.Color[r=255,g=255,b=255]"/>
    <att type="string" name="vizmap:vv10620Pyruvate_metabolism_xml NODE_FILL_COLOR" value="java.awt.Color[r=255,g=255,b=255]"/>
    <att type="string" name="vizmap:vv10710Carbon_fixation_xml_me NODE_HEIGHT" value="15.0"/>
    <graphics type="RECTANGLE" h="15.0" w="149.99998474121094" x="300.68119049072266" y="94.08082580566406" fill="#ffffff" width="1" outline="#000000"/>
  </node>
  <node label="rGSVIVP00015775001" id="-111">
    <att type="string" name="vizmap:vv10010glycolysis_xml NODE_HEIGHT" value="15.0"/>
    <att type="string" name="vizmap:vv10710Carbon_fixation_xml NODE_FILL_COLOR" value="java.awt.Color[r=255,g=255,b=255]"/>
    <att type="string" name="vizmap:vv10710Carbon_fixation_xml NODE_WIDTH" value="130.0"/>
    <att type="string" name="vizmap:vv10620Pyruvate_metabolism_xml NODE_WIDTH" value="130.0"/>
    <att type="string" name="vizmap:vv10710Carbon_fixation_xml NODE_SHAPE" value="RECT"/>
    <att type="string" name="canonicalName" value="GSVIVP00015775001"/>
    <att type="string" name="vizmap:vv10010glycolysis_xml NODE_WIDTH" value="130.0"/>
    <att type="string" name="CELLDESIGNER_ALIAS" value="sa10128e13"/>
    <att type="string" name="vizmap:vv10620Pyruvate_metabolism_xml NODE_SHAPE" value="RECT"/>
    <att type="string" name="vizmap:vv10010glycolysis_xml NODE_SHAPE" value="RECT"/>
    <att type="string" name="vizmap:vv10010glycolysis_xml NODE_FILL_COLOR" value="java.awt.Color[r=255,g=255,b=255]"/>
    <att type="string" name="vizmap:vv10620Pyruvate_metabolism_xml_me NODE_WIDTH" value="130.0"/>
    <att type="string" name="CELLDESIGNER_NODE_TYPE" value="RNA"/>
    <att type="string" name="vizmap:vv10620Pyruvate_metabolism_xml NODE_HEIGHT" value="15.0"/>
    <att type="string" name="vizmap:vv10710Carbon_fixation_xml NODE_HEIGHT" value="15.0"/>
    <att type="string" name="vizmap:vv10710Carbon_fixation_xml_me NODE_WIDTH" value="130.0"/>
    <att type="string" name="vizmap:vv10710Carbon_fixation_xml_me NODE_SHAPE" value="RECT"/>
    <att type="string" name="vizmap:vv10010glycolysis_xml_me NODE_HEIGHT" value="15.0"/>
    <att type="string" name="vizmap:vv10620Pyruvate_metabolism_xml_me NODE_SHAPE" value="RECT"/>
    <att type="string" name="CELLDESIGNER_SPECIES" value="GSVIVP00015775001"/>
    <att type="string" name="vizmap:vv10010glycolysis_xml_me NODE_SHAPE" value="RECT"/>
    <att type="string" name="vizmap:vv10620Pyruvate_metabolism_xml_me NODE_HEIGHT" value="15.0"/>
    <att type="string" name="vizmap:vv10010glycolysis_xml_me NODE_WIDTH" value="130.0"/>
    <att type="string" name="vizmap:vv10010glycolysis_xml_me NODE_FILL_COLOR" value="java.awt.Color[r=255,g=255,b=255]"/>
    <att type="string" name="vizmap:vv10620Pyruvate_metabolism_xml NODE_FILL_COLOR" value="java.awt.Color[r=255,g=255,b=255]"/>
    <att type="string" name="vizmap:vv10710Carbon_fixation_xml_me NODE_HEIGHT" value="15.0"/>
    <graphics type="RECTANGLE" h="15.0" w="149.99998474121094" x="300.68119049072266" y="79.01415252685547" fill="#ffffff" width="1" outline="#000000"/>
  </node>
  <node label="rGSVIVP00002610001" id="-69">
    <att type="string" name="vizmap:vv10010glycolysis_xml NODE_HEIGHT" value="15.0"/>
    <att type="string" name="vizmap:vv10710Carbon_fixation_xml NODE_FILL_COLOR" value="java.awt.Color[r=255,g=255,b=255]"/>
    <att type="string" name="vizmap:vv10710Carbon_fixation_xml NODE_WIDTH" value="130.0"/>
    <att type="string" name="vizmap:vv10620Pyruvate_metabolism_xml NODE_WIDTH" value="130.0"/>
    <att type="string" name="vizmap:vv10710Carbon_fixation_xml NODE_SHAPE" value="RECT"/>
    <att type="string" name="canonicalName" value="GSVIVP00002610001"/>
    <att type="string" name="vizmap:vv10010glycolysis_xml NODE_WIDTH" value="130.0"/>
    <att type="string" name="CELLDESIGNER_ALIAS" value="sa10135e13"/>
    <att type="string" name="vizmap:vv10620Pyruvate_metabolism_xml NODE_SHAPE" value="RECT"/>
    <att type="string" name="vizmap:vv10010glycolysis_xml NODE_SHAPE" value="RECT"/>
    <att type="string" name="vizmap:vv10010glycolysis_xml NODE_FILL_COLOR" value="java.awt.Color[r=255,g=255,b=255]"/>
    <att type="string" name="vizmap:vv10620Pyruvate_metabolism_xml_me NODE_WIDTH" value="130.0"/>
    <att type="string" name="CELLDESIGNER_NODE_TYPE" value="RNA"/>
    <att type="string" name="vizmap:vv10620Pyruvate_metabolism_xml NODE_HEIGHT" value="15.0"/>
    <att type="string" name="vizmap:vv10710Carbon_fixation_xml NODE_HEIGHT" value="15.0"/>
    <att type="string" name="vizmap:vv10710Carbon_fixation_xml_me NODE_WIDTH" value="130.0"/>
    <att type="string" name="vizmap:vv10710Carbon_fixation_xml_me NODE_SHAPE" value="RECT"/>
    <att type="string" name="vizmap:vv10010glycolysis_xml_me NODE_HEIGHT" value="15.0"/>
    <att type="string" name="vizmap:vv10620Pyruvate_metabolism_xml_me NODE_SHAPE" value="RECT"/>
    <att type="string" name="CELLDESIGNER_SPECIES" value="GSVIVP00002610001"/>
    <att type="string" name="vizmap:vv10010glycolysis_xml_me NODE_SHAPE" value="RECT"/>
    <att type="string" name="vizmap:vv10620Pyruvate_metabolism_xml_me NODE_HEIGHT" value="15.0"/>
    <att type="string" name="vizmap:vv10010glycolysis_xml_me NODE_WIDTH" value="130.0"/>
    <att type="string" name="vizmap:vv10010glycolysis_xml_me NODE_FILL_COLOR" value="java.awt.Color[r=255,g=255,b=255]"/>
    <att type="string" name="vizmap:vv10620Pyruvate_metabolism_xml NODE_FILL_COLOR" value="java.awt.Color[r=255,g=255,b=255]"/>
    <att type="string" name="vizmap:vv10710Carbon_fixation_xml_me NODE_HEIGHT" value="15.0"/>
    <graphics type="RECTANGLE" h="15.000003814697266" w="149.99998474121094" x="300.68119049072266" y="63.94748497009277" fill="#ffffff" width="1" outline="#000000"/>
  </node>
  <node label="rGSVIVP00020102001" id="-134">
    <att type="string" name="vizmap:vv10010glycolysis_xml NODE_HEIGHT" value="15.0"/>
    <att type="string" name="vizmap:vv10710Carbon_fixation_xml NODE_FILL_COLOR" value="java.awt.Color[r=255,g=255,b=255]"/>
    <att type="string" name="vizmap:vv10710Carbon_fixation_xml NODE_WIDTH" value="130.0"/>
    <att type="string" name="vizmap:vv10620Pyruvate_metabolism_xml NODE_WIDTH" value="130.0"/>
    <att type="string" name="vizmap:vv10710Carbon_fixation_xml NODE_SHAPE" value="RECT"/>
    <att type="string" name="canonicalName" value="GSVIVP00020102001"/>
    <att type="string" name="vizmap:vv10010glycolysis_xml NODE_WIDTH" value="130.0"/>
    <att type="string" name="CELLDESIGNER_ALIAS" value="sa10121e13"/>
    <att type="string" name="vizmap:vv10620Pyruvate_metabolism_xml NODE_SHAPE" value="RECT"/>
    <att type="string" name="vizmap:vv10010glycolysis_xml NODE_SHAPE" value="RECT"/>
    <att type="string" name="vizmap:vv10010glycolysis_xml NODE_FILL_COLOR" value="java.awt.Color[r=255,g=255,b=255]"/>
    <att type="string" name="vizmap:vv10620Pyruvate_metabolism_xml_me NODE_WIDTH" value="130.0"/>
    <att type="string" name="CELLDESIGNER_NODE_TYPE" value="RNA"/>
    <att type="string" name="vizmap:vv10620Pyruvate_metabolism_xml NODE_HEIGHT" value="15.0"/>
    <att type="string" name="vizmap:vv10710Carbon_fixation_xml NODE_HEIGHT" value="15.0"/>
    <att type="string" name="vizmap:vv10710Carbon_fixation_xml_me NODE_WIDTH" value="130.0"/>
    <att type="string" name="vizmap:vv10710Carbon_fixation_xml_me NODE_SHAPE" value="RECT"/>
    <att type="string" name="vizmap:vv10010glycolysis_xml_me NODE_HEIGHT" value="15.0"/>
    <att type="string" name="vizmap:vv10620Pyruvate_metabolism_xml_me NODE_SHAPE" value="RECT"/>
    <att type="string" name="CELLDESIGNER_SPECIES" value="GSVIVP00020102001"/>
    <att type="string" name="vizmap:vv10010glycolysis_xml_me NODE_SHAPE" value="RECT"/>
    <att type="string" name="vizmap:vv10620Pyruvate_metabolism_xml_me NODE_HEIGHT" value="15.0"/>
    <att type="string" name="vizmap:vv10010glycolysis_xml_me NODE_WIDTH" value="130.0"/>
    <att type="string" name="vizmap:vv10010glycolysis_xml_me NODE_FILL_COLOR" value="java.awt.Color[r=255,g=255,b=255]"/>
    <att type="string" name="vizmap:vv10620Pyruvate_metabolism_xml NODE_FILL_COLOR" value="java.awt.Color[r=255,g=255,b=255]"/>
    <att type="string" name="vizmap:vv10710Carbon_fixation_xml_me NODE_HEIGHT" value="15.0"/>
    <graphics type="RECTANGLE" h="15.0" w="149.99998474121094" x="300.68119049072266" y="48.88081741333008" fill="#ffffff" width="1" outline="#000000"/>
  </node>
  <node label="rGSVIVP00006511001" id="-77">
    <att type="string" name="vizmap:vv10010glycolysis_xml NODE_HEIGHT" value="15.0"/>
    <att type="string" name="vizmap:vv10710Carbon_fixation_xml NODE_FILL_COLOR" value="java.awt.Color[r=255,g=255,b=255]"/>
    <att type="string" name="vizmap:vv10710Carbon_fixation_xml NODE_WIDTH" value="130.0"/>
    <att type="string" name="vizmap:vv10620Pyruvate_metabolism_xml NODE_WIDTH" value="130.0"/>
    <att type="string" name="vizmap:vv10710Carbon_fixation_xml NODE_SHAPE" value="RECT"/>
    <att type="string" name="canonicalName" value="GSVIVP00006511001"/>
    <att type="string" name="vizmap:vv10010glycolysis_xml NODE_WIDTH" value="130.0"/>
    <att type="string" name="CELLDESIGNER_ALIAS" value="sa10053e13"/>
    <att type="string" name="vizmap:vv10620Pyruvate_metabolism_xml NODE_SHAPE" value="RECT"/>
    <att type="string" name="vizmap:vv10010glycolysis_xml NODE_SHAPE" value="RECT"/>
    <att type="string" name="vizmap:vv10010glycolysis_xml NODE_FILL_COLOR" value="java.awt.Color[r=255,g=255,b=255]"/>
    <att type="string" name="vizmap:vv10620Pyruvate_metabolism_xml_me NODE_WIDTH" value="130.0"/>
    <att type="string" name="CELLDESIGNER_NODE_TYPE" value="RNA"/>
    <att type="string" name="vizmap:vv10620Pyruvate_metabolism_xml NODE_HEIGHT" value="15.0"/>
    <att type="string" name="vizmap:vv10710Carbon_fixation_xml NODE_HEIGHT" value="15.0"/>
    <att type="string" name="vizmap:vv10710Carbon_fixation_xml_me NODE_WIDTH" value="130.0"/>
    <att type="string" name="vizmap:vv10710Carbon_fixation_xml_me NODE_SHAPE" value="RECT"/>
    <att type="string" name="vizmap:vv10010glycolysis_xml_me NODE_HEIGHT" value="15.0"/>
    <att type="string" name="vizmap:vv10620Pyruvate_metabolism_xml_me NODE_SHAPE" value="RECT"/>
    <att type="string" name="CELLDESIGNER_SPECIES" value="GSVIVP00006511001"/>
    <att type="string" name="vizmap:vv10010glycolysis_xml_me NODE_SHAPE" value="RECT"/>
    <att type="string" name="vizmap:vv10620Pyruvate_metabolism_xml_me NODE_HEIGHT" value="15.0"/>
    <att type="string" name="vizmap:vv10010glycolysis_xml_me NODE_WIDTH" value="130.0"/>
    <att type="string" name="vizmap:vv10010glycolysis_xml_me NODE_FILL_COLOR" value="java.awt.Color[r=255,g=255,b=255]"/>
    <att type="string" name="vizmap:vv10620Pyruvate_metabolism_xml NODE_FILL_COLOR" value="java.awt.Color[r=255,g=255,b=255]"/>
    <att type="string" name="vizmap:vv10710Carbon_fixation_xml_me NODE_HEIGHT" value="15.0"/>
    <graphics type="RECTANGLE" h="15.0" w="149.99998474121094" x="300.68119049072266" y="33.814151763916016" fill="#ffffff" width="1" outline="#000000"/>
  </node>
  <node label="rCF605369" id="-2399">
    <att type="string" name="vizmap:vv10710Carbon_fixation_xml NODE_FILL_COLOR" value="java.awt.Color[r=255,g=255,b=255]"/>
    <att type="string" name="vizmap:vv10710Carbon_fixation_xml NODE_WIDTH" value="130.0"/>
    <att type="string" name="vizmap:vv10710Carbon_fixation_xml NODE_SHAPE" value="RECT"/>
    <att type="string" name="canonicalName" value="CF605369"/>
    <att type="string" name="CELLDESIGNER_ALIAS" value="sa11107e14"/>
    <att type="string" name="CELLDESIGNER_NODE_TYPE" value="RNA"/>
    <att type="string" name="vizmap:vv10710Carbon_fixation_xml NODE_HEIGHT" value="15.0"/>
    <att type="string" name="vizmap:vv10710Carbon_fixation_xml_me NODE_WIDTH" value="130.0"/>
    <att type="string" name="vizmap:vv10710Carbon_fixation_xml_me NODE_SHAPE" value="RECT"/>
    <att type="string" name="CELLDESIGNER_SPECIES" value="CF605369"/>
    <att type="string" name="vizmap:vv10710Carbon_fixation_xml_me NODE_HEIGHT" value="15.0"/>
    <graphics type="RECTANGLE" h="14.99993896484375" w="150.0" x="919.1708984375" y="532.7715759277344" fill="#ffffff" width="1" outline="#000000"/>
  </node>
  <node label="rGSVIVP00009034001" id="-2398">
    <att type="string" name="vizmap:vv10710Carbon_fixation_xml NODE_FILL_COLOR" value="java.awt.Color[r=255,g=255,b=255]"/>
    <att type="string" name="vizmap:vv10710Carbon_fixation_xml NODE_WIDTH" value="130.0"/>
    <att type="string" name="vizmap:vv10710Carbon_fixation_xml NODE_SHAPE" value="RECT"/>
    <att type="string" name="canonicalName" value="GSVIVP00009034001"/>
    <att type="string" name="CELLDESIGNER_ALIAS" value="sa12548e14"/>
    <att type="string" name="CELLDESIGNER_NODE_TYPE" value="RNA"/>
    <att type="string" name="vizmap:vv10710Carbon_fixation_xml NODE_HEIGHT" value="15.0"/>
    <att type="string" name="vizmap:vv10710Carbon_fixation_xml_me NODE_WIDTH" value="130.0"/>
    <att type="string" name="vizmap:vv10710Carbon_fixation_xml_me NODE_SHAPE" value="RECT"/>
    <att type="string" name="CELLDESIGNER_SPECIES" value="GSVIVP00009034001"/>
    <att type="string" name="vizmap:vv10710Carbon_fixation_xml_me NODE_HEIGHT" value="15.0"/>
    <graphics type="RECTANGLE" h="15.0" w="150.0" x="919.1708984375" y="517.7716064453125" fill="#ffffff" width="1" outline="#000000"/>
  </node>
  <node label="rGSVIVP00014038001" id="-2397">
    <att type="string" name="vizmap:vv10710Carbon_fixation_xml NODE_FILL_COLOR" value="java.awt.Color[r=255,g=255,b=255]"/>
    <att type="string" name="vizmap:vv10710Carbon_fixation_xml NODE_WIDTH" value="130.0"/>
    <att type="string" name="vizmap:vv10710Carbon_fixation_xml NODE_SHAPE" value="RECT"/>
    <att type="string" name="canonicalName" value="GSVIVP00014038001"/>
    <att type="string" name="CELLDESIGNER_ALIAS" value="sa12846e14"/>
    <att type="string" name="CELLDESIGNER_NODE_TYPE" value="RNA"/>
    <att type="string" name="vizmap:vv10710Carbon_fixation_xml NODE_HEIGHT" value="15.0"/>
    <att type="string" name="vizmap:vv10710Carbon_fixation_xml_me NODE_WIDTH" value="130.0"/>
    <att type="string" name="vizmap:vv10710Carbon_fixation_xml_me NODE_SHAPE" value="RECT"/>
    <att type="string" name="CELLDESIGNER_SPECIES" value="GSVIVP00014038001"/>
    <att type="string" name="vizmap:vv10710Carbon_fixation_xml_me NODE_HEIGHT" value="15.0"/>
    <graphics type="RECTANGLE" h="14.999969482421875" w="150.0" x="919.1708984375" y="502.77162170410156" fill="#ffffff" width="1" outline="#000000"/>
  </node>
  <node label="rGSVIVP00015274001" id="-2396">
    <att type="string" name="vizmap:vv10710Carbon_fixation_xml NODE_FILL_COLOR" value="java.awt.Color[r=255,g=255,b=255]"/>
    <att type="string" name="vizmap:vv10710Carbon_fixation_xml NODE_WIDTH" value="130.0"/>
    <att type="string" name="vizmap:vv10710Carbon_fixation_xml NODE_SHAPE" value="RECT"/>
    <att type="string" name="canonicalName" value="GSVIVP00015274001"/>
    <att type="string" name="CELLDESIGNER_ALIAS" value="sa10803e5"/>
    <att type="string" name="CELLDESIGNER_NODE_TYPE" value="RNA"/>
    <att type="string" name="vizmap:vv10710Carbon_fixation_xml NODE_HEIGHT" value="15.0"/>
    <att type="string" name="vizmap:vv10710Carbon_fixation_xml_me NODE_WIDTH" value="130.0"/>
    <att type="string" name="vizmap:vv10710Carbon_fixation_xml_me NODE_SHAPE" value="RECT"/>
    <att type="string" name="CELLDESIGNER_SPECIES" value="GSVIVP00015274001"/>
    <att type="string" name="vizmap:vv10710Carbon_fixation_xml_me NODE_HEIGHT" value="15.0"/>
    <graphics type="RECTANGLE" h="15.0" w="149.99996948242188" x="521.3748931884766" y="654.0872802734375" fill="#ffffff" width="1" outline="#000000"/>
  </node>
  <node label="rGSVIVP00034479001" id="-2395">
    <att type="string" name="vizmap:vv10710Carbon_fixation_xml NODE_FILL_COLOR" value="java.awt.Color[r=255,g=255,b=255]"/>
    <att type="string" name="vizmap:vv10710Carbon_fixation_xml NODE_WIDTH" value="130.0"/>
    <att type="string" name="vizmap:vv10710Carbon_fixation_xml NODE_SHAPE" value="RECT"/>
    <att type="string" name="canonicalName" value="GSVIVP00034479001"/>
    <att type="string" name="CELLDESIGNER_ALIAS" value="sa12037e5"/>
    <att type="string" name="CELLDESIGNER_NODE_TYPE" value="RNA"/>
    <att type="string" name="vizmap:vv10710Carbon_fixation_xml NODE_HEIGHT" value="15.0"/>
    <att type="string" name="vizmap:vv10710Carbon_fixation_xml_me NODE_WIDTH" value="130.0"/>
    <att type="string" name="vizmap:vv10710Carbon_fixation_xml_me NODE_SHAPE" value="RECT"/>
    <att type="string" name="CELLDESIGNER_SPECIES" value="GSVIVP00034479001"/>
    <att type="string" name="vizmap:vv10710Carbon_fixation_xml_me NODE_HEIGHT" value="15.0"/>
    <graphics type="RECTANGLE" h="15.0" w="149.99996948242188" x="521.3748931884766" y="638.9863891601562" fill="#ffffff" width="1" outline="#000000"/>
  </node>
  <node label="rGSVIVP00032723001" id="-2394">
    <att type="string" name="vizmap:vv10710Carbon_fixation_xml NODE_FILL_COLOR" value="java.awt.Color[r=255,g=255,b=255]"/>
    <att type="string" name="vizmap:vv10710Carbon_fixation_xml NODE_WIDTH" value="130.0"/>
    <att type="string" name="vizmap:vv10710Carbon_fixation_xml NODE_SHAPE" value="RECT"/>
    <att type="string" name="canonicalName" value="GSVIVP00032723001"/>
    <att type="string" name="CELLDESIGNER_ALIAS" value="sa12384e5"/>
    <att type="string" name="CELLDESIGNER_NODE_TYPE" value="RNA"/>
    <att type="string" name="vizmap:vv10710Carbon_fixation_xml NODE_HEIGHT" value="15.0"/>
    <att type="string" name="vizmap:vv10710Carbon_fixation_xml_me NODE_WIDTH" value="130.0"/>
    <att type="string" name="vizmap:vv10710Carbon_fixation_xml_me NODE_SHAPE" value="RECT"/>
    <att type="string" name="CELLDESIGNER_SPECIES" value="GSVIVP00032723001"/>
    <att type="string" name="vizmap:vv10710Carbon_fixation_xml_me NODE_HEIGHT" value="15.0"/>
    <graphics type="RECTANGLE" h="15.0" w="149.99996948242188" x="521.3748931884766" y="623.8855590820312" fill="#ffffff" width="1" outline="#000000"/>
  </node>
  <node label="rGSVIVP00018772001" id="-2393">
    <att type="string" name="vizmap:vv10710Carbon_fixation_xml NODE_FILL_COLOR" value="java.awt.Color[r=255,g=255,b=255]"/>
    <att type="string" name="vizmap:vv10710Carbon_fixation_xml NODE_WIDTH" value="130.0"/>
    <att type="string" name="vizmap:vv10710Carbon_fixation_xml NODE_SHAPE" value="RECT"/>
    <att type="string" name="canonicalName" value="GSVIVP00018772001"/>
    <att type="string" name="CELLDESIGNER_ALIAS" value="sa12841e5"/>
    <att type="string" name="CELLDESIGNER_NODE_TYPE" value="RNA"/>
    <att type="string" name="vizmap:vv10710Carbon_fixation_xml NODE_HEIGHT" value="15.0"/>
    <att type="string" name="vizmap:vv10710Carbon_fixation_xml_me NODE_WIDTH" value="130.0"/>
    <att type="string" name="vizmap:vv10710Carbon_fixation_xml_me NODE_SHAPE" value="RECT"/>
    <att type="string" name="CELLDESIGNER_SPECIES" value="GSVIVP00018772001"/>
    <att type="string" name="vizmap:vv10710Carbon_fixation_xml_me NODE_HEIGHT" value="15.0"/>
    <graphics type="RECTANGLE" h="15.0" w="149.99996948242188" x="521.3748931884766" y="608.7847290039062" fill="#ffffff" width="1" outline="#000000"/>
  </node>
  <node label="rGSVIVP00032463001" id="-2392">
    <att type="string" name="vizmap:vv10710Carbon_fixation_xml NODE_FILL_COLOR" value="java.awt.Color[r=255,g=255,b=255]"/>
    <att type="string" name="vizmap:vv10710Carbon_fixation_xml NODE_WIDTH" value="130.0"/>
    <att type="string" name="vizmap:vv10710Carbon_fixation_xml NODE_SHAPE" value="RECT"/>
    <att type="string" name="canonicalName" value="GSVIVP00032463001"/>
    <att type="string" name="CELLDESIGNER_ALIAS" value="sa13053e5"/>
    <att type="string" name="CELLDESIGNER_NODE_TYPE" value="RNA"/>
    <att type="string" name="vizmap:vv10710Carbon_fixation_xml NODE_HEIGHT" value="15.0"/>
    <att type="string" name="vizmap:vv10710Carbon_fixation_xml_me NODE_WIDTH" value="130.0"/>
    <att type="string" name="vizmap:vv10710Carbon_fixation_xml_me NODE_SHAPE" value="RECT"/>
    <att type="string" name="CELLDESIGNER_SPECIES" value="GSVIVP00032463001"/>
    <att type="string" name="vizmap:vv10710Carbon_fixation_xml_me NODE_HEIGHT" value="15.0"/>
    <graphics type="RECTANGLE" h="15.0" w="149.99996948242188" x="521.3748931884766" y="593.6838989257812" fill="#ffffff" width="1" outline="#000000"/>
  </node>
  <node label="rGSVIVP00019453001" id="-2391">
    <att type="string" name="vizmap:vv10710Carbon_fixation_xml NODE_FILL_COLOR" value="java.awt.Color[r=255,g=255,b=255]"/>
    <att type="string" name="vizmap:vv10710Carbon_fixation_xml NODE_WIDTH" value="130.0"/>
    <att type="string" name="vizmap:vv10710Carbon_fixation_xml NODE_SHAPE" value="RECT"/>
    <att type="string" name="canonicalName" value="GSVIVP00019453001"/>
    <att type="string" name="CELLDESIGNER_ALIAS" value="sa13397e5"/>
    <att type="string" name="CELLDESIGNER_NODE_TYPE" value="RNA"/>
    <att type="string" name="vizmap:vv10710Carbon_fixation_xml NODE_HEIGHT" value="15.0"/>
    <att type="string" name="vizmap:vv10710Carbon_fixation_xml_me NODE_WIDTH" value="130.0"/>
    <att type="string" name="vizmap:vv10710Carbon_fixation_xml_me NODE_SHAPE" value="RECT"/>
    <att type="string" name="CELLDESIGNER_SPECIES" value="GSVIVP00019453001"/>
    <att type="string" name="vizmap:vv10710Carbon_fixation_xml_me NODE_HEIGHT" value="15.0"/>
    <graphics type="RECTANGLE" h="15.0" w="149.99996948242188" x="521.3748931884766" y="578.5830688476562" fill="#ffffff" width="1" outline="#000000"/>
  </node>
  <node label="rGSVIVP00016723001" id="-2390">
    <att type="string" name="vizmap:vv10710Carbon_fixation_xml NODE_FILL_COLOR" value="java.awt.Color[r=255,g=255,b=255]"/>
    <att type="string" name="vizmap:vv10710Carbon_fixation_xml NODE_WIDTH" value="130.0"/>
    <att type="string" name="vizmap:vv10710Carbon_fixation_xml NODE_SHAPE" value="RECT"/>
    <att type="string" name="canonicalName" value="GSVIVP00016723001"/>
    <att type="string" name="CELLDESIGNER_ALIAS" value="sa13602e5"/>
    <att type="string" name="CELLDESIGNER_NODE_TYPE" value="RNA"/>
    <att type="string" name="vizmap:vv10710Carbon_fixation_xml NODE_HEIGHT" value="15.0"/>
    <att type="string" name="vizmap:vv10710Carbon_fixation_xml_me NODE_WIDTH" value="130.0"/>
    <att type="string" name="vizmap:vv10710Carbon_fixation_xml_me NODE_SHAPE" value="RECT"/>
    <att type="string" name="CELLDESIGNER_SPECIES" value="GSVIVP00016723001"/>
    <att type="string" name="vizmap:vv10710Carbon_fixation_xml_me NODE_HEIGHT" value="15.0"/>
    <graphics type="RECTANGLE" h="15.0" w="149.99996948242188" x="521.3748931884766" y="563.4822387695312" fill="#ffffff" width="1" outline="#000000"/>
  </node>
  <node label="rGSVIVP00009478001" id="-2389">
    <att type="string" name="vizmap:vv10710Carbon_fixation_xml NODE_FILL_COLOR" value="java.awt.Color[r=255,g=255,b=255]"/>
    <att type="string" name="vizmap:vv10710Carbon_fixation_xml NODE_WIDTH" value="130.0"/>
    <att type="string" name="vizmap:vv10710Carbon_fixation_xml NODE_SHAPE" value="RECT"/>
    <att type="string" name="canonicalName" value="GSVIVP00009478001"/>
    <att type="string" name="CELLDESIGNER_ALIAS" value="sa11767e16"/>
    <att type="string" name="CELLDESIGNER_NODE_TYPE" value="RNA"/>
    <att type="string" name="vizmap:vv10710Carbon_fixation_xml NODE_HEIGHT" value="15.0"/>
    <att type="string" name="vizmap:vv10710Carbon_fixation_xml_me NODE_WIDTH" value="130.0"/>
    <att type="string" name="vizmap:vv10710Carbon_fixation_xml_me NODE_SHAPE" value="RECT"/>
    <att type="string" name="CELLDESIGNER_SPECIES" value="GSVIVP00009478001"/>
    <att type="string" name="vizmap:vv10710Carbon_fixation_xml_me NODE_HEIGHT" value="15.0"/>
    <graphics type="RECTANGLE" h="15.0" w="150.0" x="539.0831298828125" y="152.38734436035156" fill="#ffffff" width="1" outline="#000000"/>
  </node>
  <node label="rGSVIVP00004457001" id="-2388">
    <att type="string" name="vizmap:vv10710Carbon_fixation_xml NODE_FILL_COLOR" value="java.awt.Color[r=255,g=255,b=255]"/>
    <att type="string" name="vizmap:vv10710Carbon_fixation_xml NODE_WIDTH" value="130.0"/>
    <att type="string" name="vizmap:vv10710Carbon_fixation_xml NODE_SHAPE" value="RECT"/>
    <att type="string" name="canonicalName" value="GSVIVP00004457001"/>
    <att type="string" name="CELLDESIGNER_ALIAS" value="sa13597e16"/>
    <att type="string" name="CELLDESIGNER_NODE_TYPE" value="RNA"/>
    <att type="string" name="vizmap:vv10710Carbon_fixation_xml NODE_HEIGHT" value="15.0"/>
    <att type="string" name="vizmap:vv10710Carbon_fixation_xml_me NODE_WIDTH" value="130.0"/>
    <att type="string" name="vizmap:vv10710Carbon_fixation_xml_me NODE_SHAPE" value="RECT"/>
    <att type="string" name="CELLDESIGNER_SPECIES" value="GSVIVP00004457001"/>
    <att type="string" name="vizmap:vv10710Carbon_fixation_xml_me NODE_HEIGHT" value="15.0"/>
    <graphics type="RECTANGLE" h="15.000015258789062" w="150.0" x="539.0831298828125" y="137.3873519897461" fill="#ffffff" width="1" outline="#000000"/>
  </node>
  <node label="rGSVIVP00018735001" id="-383">
    <att type="string" name="vizmap:vv10710Carbon_fixation_xml NODE_FILL_COLOR" value="java.awt.Color[r=255,g=255,b=255]"/>
    <att type="string" name="vizmap:vv10710Carbon_fixation_xml NODE_WIDTH" value="130.0"/>
    <att type="string" name="vizmap:vv10620Pyruvate_metabolism_xml NODE_WIDTH" value="130.0"/>
    <att type="string" name="vizmap:vv10710Carbon_fixation_xml NODE_SHAPE" value="RECT"/>
    <att type="string" name="canonicalName" value="GSVIVP00018735001"/>
    <att type="string" name="CELLDESIGNER_ALIAS" value="sa11739e9"/>
    <att type="string" name="vizmap:vv10620Pyruvate_metabolism_xml NODE_SHAPE" value="RECT"/>
    <att type="string" name="vizmap:vv10620Pyruvate_metabolism_xml_me NODE_WIDTH" value="130.0"/>
    <att type="string" name="CELLDESIGNER_NODE_TYPE" value="RNA"/>
    <att type="string" name="vizmap:vv10620Pyruvate_metabolism_xml NODE_HEIGHT" value="15.0"/>
    <att type="string" name="vizmap:vv10710Carbon_fixation_xml NODE_HEIGHT" value="15.0"/>
    <att type="string" name="vizmap:vv10710Carbon_fixation_xml_me NODE_WIDTH" value="130.0"/>
    <att type="string" name="vizmap:vv10710Carbon_fixation_xml_me NODE_SHAPE" value="RECT"/>
    <att type="string" name="vizmap:vv10620Pyruvate_metabolism_xml_me NODE_SHAPE" value="RECT"/>
    <att type="string" name="CELLDESIGNER_SPECIES" value="GSVIVP00018735001"/>
    <att type="string" name="vizmap:vv10620Pyruvate_metabolism_xml_me NODE_HEIGHT" value="15.0"/>
    <att type="string" name="vizmap:vv10620Pyruvate_metabolism_xml NODE_FILL_COLOR" value="java.awt.Color[r=255,g=255,b=255]"/>
    <att type="string" name="vizmap:vv10710Carbon_fixation_xml_me NODE_HEIGHT" value="15.0"/>
    <graphics type="RECTANGLE" h="15.0" w="149.99998474121094" x="295.64832305908203" y="305.8236389160156" fill="#ffffff" width="1" outline="#000000"/>
  </node>
  <node label="rGSVIVP00030262001" id="-384">
    <att type="string" name="vizmap:vv10710Carbon_fixation_xml NODE_FILL_COLOR" value="java.awt.Color[r=255,g=255,b=255]"/>
    <att type="string" name="vizmap:vv10710Carbon_fixation_xml NODE_WIDTH" value="130.0"/>
    <att type="string" name="vizmap:vv10620Pyruvate_metabolism_xml NODE_WIDTH" value="130.0"/>
    <att type="string" name="vizmap:vv10710Carbon_fixation_xml NODE_SHAPE" value="RECT"/>
    <att type="string" name="canonicalName" value="GSVIVP00030262001"/>
    <att type="string" name="CELLDESIGNER_ALIAS" value="sa11973e9"/>
    <att type="string" name="vizmap:vv10620Pyruvate_metabolism_xml NODE_SHAPE" value="RECT"/>
    <att type="string" name="vizmap:vv10620Pyruvate_metabolism_xml_me NODE_WIDTH" value="130.0"/>
    <att type="string" name="CELLDESIGNER_NODE_TYPE" value="RNA"/>
    <att type="string" name="vizmap:vv10620Pyruvate_metabolism_xml NODE_HEIGHT" value="15.0"/>
    <att type="string" name="vizmap:vv10710Carbon_fixation_xml NODE_HEIGHT" value="15.0"/>
    <att type="string" name="vizmap:vv10710Carbon_fixation_xml_me NODE_WIDTH" value="130.0"/>
    <att type="string" name="vizmap:vv10710Carbon_fixation_xml_me NODE_SHAPE" value="RECT"/>
    <att type="string" name="vizmap:vv10620Pyruvate_metabolism_xml_me NODE_SHAPE" value="RECT"/>
    <att type="string" name="CELLDESIGNER_SPECIES" value="GSVIVP00030262001"/>
    <att type="string" name="vizmap:vv10620Pyruvate_metabolism_xml_me NODE_HEIGHT" value="15.0"/>
    <att type="string" name="vizmap:vv10620Pyruvate_metabolism_xml NODE_FILL_COLOR" value="java.awt.Color[r=255,g=255,b=255]"/>
    <att type="string" name="vizmap:vv10710Carbon_fixation_xml_me NODE_HEIGHT" value="15.0"/>
    <graphics type="RECTANGLE" h="15.0" w="149.99998474121094" x="295.64832305908203" y="291.8236389160156" fill="#ffffff" width="1" outline="#000000"/>
  </node>
  <node label="rGSVIVP00027811001" id="-385">
    <att type="string" name="vizmap:vv10710Carbon_fixation_xml NODE_FILL_COLOR" value="java.awt.Color[r=255,g=255,b=255]"/>
    <att type="string" name="vizmap:vv10710Carbon_fixation_xml NODE_WIDTH" value="130.0"/>
    <att type="string" name="vizmap:vv10620Pyruvate_metabolism_xml NODE_WIDTH" value="130.0"/>
    <att type="string" name="vizmap:vv10710Carbon_fixation_xml NODE_SHAPE" value="RECT"/>
    <att type="string" name="canonicalName" value="GSVIVP00027811001"/>
    <att type="string" name="CELLDESIGNER_ALIAS" value="sa13862e9"/>
    <att type="string" name="vizmap:vv10620Pyruvate_metabolism_xml NODE_SHAPE" value="RECT"/>
    <att type="string" name="vizmap:vv10620Pyruvate_metabolism_xml_me NODE_WIDTH" value="130.0"/>
    <att type="string" name="CELLDESIGNER_NODE_TYPE" value="RNA"/>
    <att type="string" name="vizmap:vv10620Pyruvate_metabolism_xml NODE_HEIGHT" value="15.0"/>
    <att type="string" name="vizmap:vv10710Carbon_fixation_xml NODE_HEIGHT" value="15.0"/>
    <att type="string" name="vizmap:vv10710Carbon_fixation_xml_me NODE_WIDTH" value="130.0"/>
    <att type="string" name="vizmap:vv10710Carbon_fixation_xml_me NODE_SHAPE" value="RECT"/>
    <att type="string" name="vizmap:vv10620Pyruvate_metabolism_xml_me NODE_SHAPE" value="RECT"/>
    <att type="string" name="CELLDESIGNER_SPECIES" value="GSVIVP00027811001"/>
    <att type="string" name="vizmap:vv10620Pyruvate_metabolism_xml_me NODE_HEIGHT" value="15.0"/>
    <att type="string" name="vizmap:vv10620Pyruvate_metabolism_xml NODE_FILL_COLOR" value="java.awt.Color[r=255,g=255,b=255]"/>
    <att type="string" name="vizmap:vv10710Carbon_fixation_xml_me NODE_HEIGHT" value="15.0"/>
    <graphics type="RECTANGLE" h="15.0" w="149.99998474121094" x="295.64832305908203" y="335.8236389160156" fill="#ffffff" width="1" outline="#000000"/>
  </node>
  <node label="rCA810723" id="-2387">
    <att type="string" name="vizmap:vv10710Carbon_fixation_xml NODE_FILL_COLOR" value="java.awt.Color[r=255,g=255,b=255]"/>
    <att type="string" name="vizmap:vv10710Carbon_fixation_xml NODE_WIDTH" value="130.0"/>
    <att type="string" name="vizmap:vv10710Carbon_fixation_xml NODE_SHAPE" value="RECT"/>
    <att type="string" name="canonicalName" value="CA810723"/>
    <att type="string" name="CELLDESIGNER_ALIAS" value="sa10244e18"/>
    <att type="string" name="CELLDESIGNER_NODE_TYPE" value="RNA"/>
    <att type="string" name="vizmap:vv10710Carbon_fixation_xml NODE_HEIGHT" value="15.0"/>
    <att type="string" name="vizmap:vv10710Carbon_fixation_xml_me NODE_WIDTH" value="130.0"/>
    <att type="string" name="vizmap:vv10710Carbon_fixation_xml_me NODE_SHAPE" value="RECT"/>
    <att type="string" name="CELLDESIGNER_SPECIES" value="CA810723"/>
    <att type="string" name="vizmap:vv10710Carbon_fixation_xml_me NODE_HEIGHT" value="15.0"/>
    <graphics type="RECTANGLE" h="14.99993896484375" w="150.0" x="1292.310791015625" y="725.7977600097656" fill="#ffffff" width="1" outline="#000000"/>
  </node>
  <node label="rCA813524" id="-2386">
    <att type="string" name="vizmap:vv10710Carbon_fixation_xml NODE_FILL_COLOR" value="java.awt.Color[r=255,g=255,b=255]"/>
    <att type="string" name="vizmap:vv10710Carbon_fixation_xml NODE_WIDTH" value="130.0"/>
    <att type="string" name="vizmap:vv10710Carbon_fixation_xml NODE_SHAPE" value="RECT"/>
    <att type="string" name="canonicalName" value="CA813524"/>
    <att type="string" name="CELLDESIGNER_ALIAS" value="sa10257e18"/>
    <att type="string" name="CELLDESIGNER_NODE_TYPE" value="RNA"/>
    <att type="string" name="vizmap:vv10710Carbon_fixation_xml NODE_HEIGHT" value="15.0"/>
    <att type="string" name="vizmap:vv10710Carbon_fixation_xml_me NODE_WIDTH" value="130.0"/>
    <att type="string" name="vizmap:vv10710Carbon_fixation_xml_me NODE_SHAPE" value="RECT"/>
    <att type="string" name="CELLDESIGNER_SPECIES" value="CA813524"/>
    <att type="string" name="vizmap:vv10710Carbon_fixation_xml_me NODE_HEIGHT" value="15.0"/>
    <graphics type="RECTANGLE" h="15.00006103515625" w="150.0" x="1291.890625" y="710.7040100097656" fill="#ffffff" width="1" outline="#000000"/>
  </node>
  <node label="rCA818605" id="-2385">
    <att type="string" name="vizmap:vv10710Carbon_fixation_xml NODE_FILL_COLOR" value="java.awt.Color[r=255,g=255,b=255]"/>
    <att type="string" name="vizmap:vv10710Carbon_fixation_xml NODE_WIDTH" value="130.0"/>
    <att type="string" name="vizmap:vv10710Carbon_fixation_xml NODE_SHAPE" value="RECT"/>
    <att type="string" name="canonicalName" value="CA818605"/>
    <att type="string" name="CELLDESIGNER_ALIAS" value="sa10284e18"/>
    <att type="string" name="CELLDESIGNER_NODE_TYPE" value="RNA"/>
    <att type="string" name="vizmap:vv10710Carbon_fixation_xml NODE_HEIGHT" value="15.0"/>
    <att type="string" name="vizmap:vv10710Carbon_fixation_xml_me NODE_WIDTH" value="130.0"/>
    <att type="string" name="vizmap:vv10710Carbon_fixation_xml_me NODE_SHAPE" value="RECT"/>
    <att type="string" name="CELLDESIGNER_SPECIES" value="CA818605"/>
    <att type="string" name="vizmap:vv10710Carbon_fixation_xml_me NODE_HEIGHT" value="15.0"/>
    <graphics type="RECTANGLE" h="15.0" w="150.0" x="1291.890625" y="695.6102294921875" fill="#ffffff" width="1" outline="#000000"/>
  </node>
  <node label="rCB339303" id="-2384">
    <att type="string" name="vizmap:vv10710Carbon_fixation_xml NODE_FILL_COLOR" value="java.awt.Color[r=255,g=255,b=255]"/>
    <att type="string" name="vizmap:vv10710Carbon_fixation_xml NODE_WIDTH" value="130.0"/>
    <att type="string" name="vizmap:vv10710Carbon_fixation_xml NODE_SHAPE" value="RECT"/>
    <att type="string" name="canonicalName" value="CB339303"/>
    <att type="string" name="CELLDESIGNER_ALIAS" value="sa10315e18"/>
    <att type="string" name="CELLDESIGNER_NODE_TYPE" value="RNA"/>
    <att type="string" name="vizmap:vv10710Carbon_fixation_xml NODE_HEIGHT" value="15.0"/>
    <att type="string" name="vizmap:vv10710Carbon_fixation_xml_me NODE_WIDTH" value="130.0"/>
    <att type="string" name="vizmap:vv10710Carbon_fixation_xml_me NODE_SHAPE" value="RECT"/>
    <att type="string" name="CELLDESIGNER_SPECIES" value="CB339303"/>
    <att type="string" name="vizmap:vv10710Carbon_fixation_xml_me NODE_HEIGHT" value="15.0"/>
    <graphics type="RECTANGLE" h="15.0" w="150.0" x="1291.8909912109375" y="680.5164794921875" fill="#ffffff" width="1" outline="#000000"/>
  </node>
  <node label="rCB341158" id="-2383">
    <att type="string" name="vizmap:vv10710Carbon_fixation_xml NODE_FILL_COLOR" value="java.awt.Color[r=255,g=255,b=255]"/>
    <att type="string" name="vizmap:vv10710Carbon_fixation_xml NODE_WIDTH" value="130.0"/>
    <att type="string" name="vizmap:vv10710Carbon_fixation_xml NODE_SHAPE" value="RECT"/>
    <att type="string" name="canonicalName" value="CB341158"/>
    <att type="string" name="CELLDESIGNER_ALIAS" value="sa10322e18"/>
    <att type="string" name="CELLDESIGNER_NODE_TYPE" value="RNA"/>
    <att type="string" name="vizmap:vv10710Carbon_fixation_xml NODE_HEIGHT" value="15.0"/>
    <att type="string" name="vizmap:vv10710Carbon_fixation_xml_me NODE_WIDTH" value="130.0"/>
    <att type="string" name="vizmap:vv10710Carbon_fixation_xml_me NODE_SHAPE" value="RECT"/>
    <att type="string" name="CELLDESIGNER_SPECIES" value="CB341158"/>
    <att type="string" name="vizmap:vv10710Carbon_fixation_xml_me NODE_HEIGHT" value="15.0"/>
    <graphics type="RECTANGLE" h="15.00006103515625" w="150.0" x="1291.8909912109375" y="665.4226989746094" fill="#ffffff" width="1" outline="#000000"/>
  </node>
  <node label="rCB343467" id="-2382">
    <att type="string" name="vizmap:vv10710Carbon_fixation_xml NODE_FILL_COLOR" value="java.awt.Color[r=255,g=255,b=255]"/>
    <att type="string" name="vizmap:vv10710Carbon_fixation_xml NODE_WIDTH" value="130.0"/>
    <att type="string" name="vizmap:vv10710Carbon_fixation_xml NODE_SHAPE" value="RECT"/>
    <att type="string" name="canonicalName" value="CB343467"/>
    <att type="string" name="CELLDESIGNER_ALIAS" value="sa10343e18"/>
    <att type="string" name="CELLDESIGNER_NODE_TYPE" value="RNA"/>
    <att type="string" name="vizmap:vv10710Carbon_fixation_xml NODE_HEIGHT" value="15.0"/>
    <att type="string" name="vizmap:vv10710Carbon_fixation_xml_me NODE_WIDTH" value="130.0"/>
    <att type="string" name="vizmap:vv10710Carbon_fixation_xml_me NODE_SHAPE" value="RECT"/>
    <att type="string" name="CELLDESIGNER_SPECIES" value="CB343467"/>
    <att type="string" name="vizmap:vv10710Carbon_fixation_xml_me NODE_HEIGHT" value="15.0"/>
    <graphics type="RECTANGLE" h="15.0" w="150.0" x="1291.8909912109375" y="650.3289184570312" fill="#ffffff" width="1" outline="#000000"/>
  </node>
  <node label="rCB344794" id="-2381">
    <att type="string" name="vizmap:vv10710Carbon_fixation_xml NODE_FILL_COLOR" value="java.awt.Color[r=255,g=255,b=255]"/>
    <att type="string" name="vizmap:vv10710Carbon_fixation_xml NODE_WIDTH" value="130.0"/>
    <att type="string" name="vizmap:vv10710Carbon_fixation_xml NODE_SHAPE" value="RECT"/>
    <att type="string" name="canonicalName" value="CB344794"/>
    <att type="string" name="CELLDESIGNER_ALIAS" value="sa10356e18"/>
    <att type="string" name="CELLDESIGNER_NODE_TYPE" value="RNA"/>
    <att type="string" name="vizmap:vv10710Carbon_fixation_xml NODE_HEIGHT" value="15.0"/>
    <att type="string" name="vizmap:vv10710Carbon_fixation_xml_me NODE_WIDTH" value="130.0"/>
    <att type="string" name="vizmap:vv10710Carbon_fixation_xml_me NODE_SHAPE" value="RECT"/>
    <att type="string" name="CELLDESIGNER_SPECIES" value="CB344794"/>
    <att type="string" name="vizmap:vv10710Carbon_fixation_xml_me NODE_HEIGHT" value="15.0"/>
    <graphics type="RECTANGLE" h="15.0" w="150.0" x="1291.8909912109375" y="635.2351684570312" fill="#ffffff" width="1" outline="#000000"/>
  </node>
  <node label="rCB345293" id="-2380">
    <att type="string" name="vizmap:vv10710Carbon_fixation_xml NODE_FILL_COLOR" value="java.awt.Color[r=255,g=255,b=255]"/>
    <att type="string" name="vizmap:vv10710Carbon_fixation_xml NODE_WIDTH" value="130.0"/>
    <att type="string" name="vizmap:vv10710Carbon_fixation_xml NODE_SHAPE" value="RECT"/>
    <att type="string" name="canonicalName" value="CB345293"/>
    <att type="string" name="CELLDESIGNER_ALIAS" value="sa10364e18"/>
    <att type="string" name="CELLDESIGNER_NODE_TYPE" value="RNA"/>
    <att type="string" name="vizmap:vv10710Carbon_fixation_xml NODE_HEIGHT" value="15.0"/>
    <att type="string" name="vizmap:vv10710Carbon_fixation_xml_me NODE_WIDTH" value="130.0"/>
    <att type="string" name="vizmap:vv10710Carbon_fixation_xml_me NODE_SHAPE" value="RECT"/>
    <att type="string" name="CELLDESIGNER_SPECIES" value="CB345293"/>
    <att type="string" name="vizmap:vv10710Carbon_fixation_xml_me NODE_HEIGHT" value="15.0"/>
    <graphics type="RECTANGLE" h="15.0" w="150.0" x="1291.8909912109375" y="620.1414184570312" fill="#ffffff" width="1" outline="#000000"/>
  </node>
  <node label="rCB345420" id="-2379">
    <att type="string" name="vizmap:vv10710Carbon_fixation_xml NODE_FILL_COLOR" value="java.awt.Color[r=255,g=255,b=255]"/>
    <att type="string" name="vizmap:vv10710Carbon_fixation_xml NODE_WIDTH" value="130.0"/>
    <att type="string" name="vizmap:vv10710Carbon_fixation_xml NODE_SHAPE" value="RECT"/>
    <att type="string" name="canonicalName" value="CB345420"/>
    <att type="string" name="CELLDESIGNER_ALIAS" value="sa10365e18"/>
    <att type="string" name="CELLDESIGNER_NODE_TYPE" value="RNA"/>
    <att type="string" name="vizmap:vv10710Carbon_fixation_xml NODE_HEIGHT" value="15.0"/>
    <att type="string" name="vizmap:vv10710Carbon_fixation_xml_me NODE_WIDTH" value="130.0"/>
    <att type="string" name="vizmap:vv10710Carbon_fixation_xml_me NODE_SHAPE" value="RECT"/>
    <att type="string" name="CELLDESIGNER_SPECIES" value="CB345420"/>
    <att type="string" name="vizmap:vv10710Carbon_fixation_xml_me NODE_HEIGHT" value="15.0"/>
    <graphics type="RECTANGLE" h="14.99993896484375" w="150.0" x="1291.8909912109375" y="605.0476989746094" fill="#ffffff" width="1" outline="#000000"/>
  </node>
  <node label="rCB348742" id="-2378">
    <att type="string" name="vizmap:vv10710Carbon_fixation_xml NODE_FILL_COLOR" value="java.awt.Color[r=255,g=255,b=255]"/>
    <att type="string" name="vizmap:vv10710Carbon_fixation_xml NODE_WIDTH" value="130.0"/>
    <att type="string" name="vizmap:vv10710Carbon_fixation_xml NODE_SHAPE" value="RECT"/>
    <att type="string" name="canonicalName" value="CB348742"/>
    <att type="string" name="CELLDESIGNER_ALIAS" value="sa10392e18"/>
    <att type="string" name="CELLDESIGNER_NODE_TYPE" value="RNA"/>
    <att type="string" name="vizmap:vv10710Carbon_fixation_xml NODE_HEIGHT" value="15.0"/>
    <att type="string" name="vizmap:vv10710Carbon_fixation_xml_me NODE_WIDTH" value="130.0"/>
    <att type="string" name="vizmap:vv10710Carbon_fixation_xml_me NODE_SHAPE" value="RECT"/>
    <att type="string" name="CELLDESIGNER_SPECIES" value="CB348742"/>
    <att type="string" name="vizmap:vv10710Carbon_fixation_xml_me NODE_HEIGHT" value="15.0"/>
    <graphics type="RECTANGLE" h="14.99993896484375" w="150.0" x="1291.8909912109375" y="589.9540100097656" fill="#ffffff" width="1" outline="#000000"/>
  </node>
  <node label="rGSVIVP00031354001" id="-2377">
    <att type="string" name="vizmap:vv10710Carbon_fixation_xml NODE_FILL_COLOR" value="java.awt.Color[r=255,g=255,b=255]"/>
    <att type="string" name="vizmap:vv10710Carbon_fixation_xml NODE_WIDTH" value="130.0"/>
    <att type="string" name="vizmap:vv10710Carbon_fixation_xml NODE_SHAPE" value="RECT"/>
    <att type="string" name="canonicalName" value="GSVIVP00031354001"/>
    <att type="string" name="CELLDESIGNER_ALIAS" value="sa10404e18"/>
    <att type="string" name="CELLDESIGNER_NODE_TYPE" value="RNA"/>
    <att type="string" name="vizmap:vv10710Carbon_fixation_xml NODE_HEIGHT" value="15.0"/>
    <att type="string" name="vizmap:vv10710Carbon_fixation_xml_me NODE_WIDTH" value="130.0"/>
    <att type="string" name="vizmap:vv10710Carbon_fixation_xml_me NODE_SHAPE" value="RECT"/>
    <att type="string" name="CELLDESIGNER_SPECIES" value="GSVIVP00031354001"/>
    <att type="string" name="vizmap:vv10710Carbon_fixation_xml_me NODE_HEIGHT" value="15.0"/>
    <graphics type="RECTANGLE" h="14.99993896484375" w="150.0" x="1291.8909912109375" y="574.8603210449219" fill="#ffffff" width="1" outline="#000000"/>
  </node>
  <node label="rGSVIVP00017680001" id="-2376">
    <att type="string" name="vizmap:vv10710Carbon_fixation_xml NODE_FILL_COLOR" value="java.awt.Color[r=255,g=255,b=255]"/>
    <att type="string" name="vizmap:vv10710Carbon_fixation_xml NODE_WIDTH" value="130.0"/>
    <att type="string" name="vizmap:vv10710Carbon_fixation_xml NODE_SHAPE" value="RECT"/>
    <att type="string" name="canonicalName" value="GSVIVP00017680001"/>
    <att type="string" name="CELLDESIGNER_ALIAS" value="sa10678e18"/>
    <att type="string" name="CELLDESIGNER_NODE_TYPE" value="RNA"/>
    <att type="string" name="vizmap:vv10710Carbon_fixation_xml NODE_HEIGHT" value="15.0"/>
    <att type="string" name="vizmap:vv10710Carbon_fixation_xml_me NODE_WIDTH" value="130.0"/>
    <att type="string" name="vizmap:vv10710Carbon_fixation_xml_me NODE_SHAPE" value="RECT"/>
    <att type="string" name="CELLDESIGNER_SPECIES" value="GSVIVP00017680001"/>
    <att type="string" name="vizmap:vv10710Carbon_fixation_xml_me NODE_HEIGHT" value="15.0"/>
    <graphics type="RECTANGLE" h="15.00006103515625" w="150.0" x="1138.1068115234375" y="576.2141418457031" fill="#ffffff" width="1" outline="#000000"/>
  </node>
  <node label="rGSVIVP00026746001" id="-2375">
    <att type="string" name="vizmap:vv10710Carbon_fixation_xml NODE_FILL_COLOR" value="java.awt.Color[r=255,g=255,b=255]"/>
    <att type="string" name="vizmap:vv10710Carbon_fixation_xml NODE_WIDTH" value="130.0"/>
    <att type="string" name="vizmap:vv10710Carbon_fixation_xml NODE_SHAPE" value="RECT"/>
    <att type="string" name="canonicalName" value="GSVIVP00026746001"/>
    <att type="string" name="CELLDESIGNER_ALIAS" value="sa10946e18"/>
    <att type="string" name="CELLDESIGNER_NODE_TYPE" value="RNA"/>
    <att type="string" name="vizmap:vv10710Carbon_fixation_xml NODE_HEIGHT" value="15.0"/>
    <att type="string" name="vizmap:vv10710Carbon_fixation_xml_me NODE_WIDTH" value="130.0"/>
    <att type="string" name="vizmap:vv10710Carbon_fixation_xml_me NODE_SHAPE" value="RECT"/>
    <att type="string" name="CELLDESIGNER_SPECIES" value="GSVIVP00026746001"/>
    <att type="string" name="vizmap:vv10710Carbon_fixation_xml_me NODE_HEIGHT" value="15.0"/>
    <graphics type="RECTANGLE" h="14.9998779296875" w="149.99993896484375" x="986.7897033691406" y="726.240234375" fill="#ffffff" width="1" outline="#000000"/>
  </node>
  <node label="rGSVIVP00035387001" id="-2374">
    <att type="string" name="vizmap:vv10710Carbon_fixation_xml NODE_FILL_COLOR" value="java.awt.Color[r=255,g=255,b=255]"/>
    <att type="string" name="vizmap:vv10710Carbon_fixation_xml NODE_WIDTH" value="130.0"/>
    <att type="string" name="vizmap:vv10710Carbon_fixation_xml NODE_SHAPE" value="RECT"/>
    <att type="string" name="canonicalName" value="GSVIVP00035387001"/>
    <att type="string" name="CELLDESIGNER_ALIAS" value="sa11783e18"/>
    <att type="string" name="CELLDESIGNER_NODE_TYPE" value="RNA"/>
    <att type="string" name="vizmap:vv10710Carbon_fixation_xml NODE_HEIGHT" value="15.0"/>
    <att type="string" name="vizmap:vv10710Carbon_fixation_xml_me NODE_WIDTH" value="130.0"/>
    <att type="string" name="vizmap:vv10710Carbon_fixation_xml_me NODE_SHAPE" value="RECT"/>
    <att type="string" name="CELLDESIGNER_SPECIES" value="GSVIVP00035387001"/>
    <att type="string" name="vizmap:vv10710Carbon_fixation_xml_me NODE_HEIGHT" value="15.0"/>
    <graphics type="RECTANGLE" h="15.0001220703125" w="149.99993896484375" x="986.7897033691406" y="711.146484375" fill="#ffffff" width="1" outline="#000000"/>
  </node>
  <node label="rGSVIVP00035873001" id="-2373">
    <att type="string" name="vizmap:vv10710Carbon_fixation_xml NODE_FILL_COLOR" value="java.awt.Color[r=255,g=255,b=255]"/>
    <att type="string" name="vizmap:vv10710Carbon_fixation_xml NODE_WIDTH" value="130.0"/>
    <att type="string" name="vizmap:vv10710Carbon_fixation_xml NODE_SHAPE" value="RECT"/>
    <att type="string" name="canonicalName" value="GSVIVP00035873001"/>
    <att type="string" name="CELLDESIGNER_ALIAS" value="sa11849e18"/>
    <att type="string" name="CELLDESIGNER_NODE_TYPE" value="RNA"/>
    <att type="string" name="vizmap:vv10710Carbon_fixation_xml NODE_HEIGHT" value="15.0"/>
    <att type="string" name="vizmap:vv10710Carbon_fixation_xml_me NODE_WIDTH" value="130.0"/>
    <att type="string" name="vizmap:vv10710Carbon_fixation_xml_me NODE_SHAPE" value="RECT"/>
    <att type="string" name="CELLDESIGNER_SPECIES" value="GSVIVP00035873001"/>
    <att type="string" name="vizmap:vv10710Carbon_fixation_xml_me NODE_HEIGHT" value="15.0"/>
    <graphics type="RECTANGLE" h="15.0" w="150.0" x="1138.1065673828125" y="725.8358764648438" fill="#ffffff" width="1" outline="#000000"/>
  </node>
  <node label="rTC53756" id="-2372">
    <att type="string" name="vizmap:vv10710Carbon_fixation_xml NODE_FILL_COLOR" value="java.awt.Color[r=255,g=255,b=255]"/>
    <att type="string" name="vizmap:vv10710Carbon_fixation_xml NODE_WIDTH" value="130.0"/>
    <att type="string" name="vizmap:vv10710Carbon_fixation_xml NODE_SHAPE" value="RECT"/>
    <att type="string" name="canonicalName" value="TC53756"/>
    <att type="string" name="CELLDESIGNER_ALIAS" value="sa12093e18"/>
    <att type="string" name="CELLDESIGNER_NODE_TYPE" value="RNA"/>
    <att type="string" name="vizmap:vv10710Carbon_fixation_xml NODE_HEIGHT" value="15.0"/>
    <att type="string" name="vizmap:vv10710Carbon_fixation_xml_me NODE_WIDTH" value="130.0"/>
    <att type="string" name="vizmap:vv10710Carbon_fixation_xml_me NODE_SHAPE" value="RECT"/>
    <att type="string" name="CELLDESIGNER_SPECIES" value="TC53756"/>
    <att type="string" name="vizmap:vv10710Carbon_fixation_xml_me NODE_HEIGHT" value="15.0"/>
    <graphics type="RECTANGLE" h="15.0" w="150.0" x="1138.1065673828125" y="710.7421264648438" fill="#ffffff" width="1" outline="#000000"/>
  </node>
  <node label="rGSVIVP00029856001" id="-2371">
    <att type="string" name="vizmap:vv10710Carbon_fixation_xml NODE_FILL_COLOR" value="java.awt.Color[r=255,g=255,b=255]"/>
    <att type="string" name="vizmap:vv10710Carbon_fixation_xml NODE_WIDTH" value="130.0"/>
    <att type="string" name="vizmap:vv10710Carbon_fixation_xml NODE_SHAPE" value="RECT"/>
    <att type="string" name="canonicalName" value="GSVIVP00029856001"/>
    <att type="string" name="CELLDESIGNER_ALIAS" value="sa12639e18"/>
    <att type="string" name="CELLDESIGNER_NODE_TYPE" value="RNA"/>
    <att type="string" name="vizmap:vv10710Carbon_fixation_xml NODE_HEIGHT" value="15.0"/>
    <att type="string" name="vizmap:vv10710Carbon_fixation_xml_me NODE_WIDTH" value="130.0"/>
    <att type="string" name="vizmap:vv10710Carbon_fixation_xml_me NODE_SHAPE" value="RECT"/>
    <att type="string" name="CELLDESIGNER_SPECIES" value="GSVIVP00029856001"/>
    <att type="string" name="vizmap:vv10710Carbon_fixation_xml_me NODE_HEIGHT" value="15.0"/>
    <graphics type="RECTANGLE" h="15.00006103515625" w="150.0" x="1138.1065673828125" y="695.6483459472656" fill="#ffffff" width="1" outline="#000000"/>
  </node>
  <node label="rGSVIVP00029072001" id="-2370">
    <att type="string" name="vizmap:vv10710Carbon_fixation_xml NODE_FILL_COLOR" value="java.awt.Color[r=255,g=255,b=255]"/>
    <att type="string" name="vizmap:vv10710Carbon_fixation_xml NODE_WIDTH" value="130.0"/>
    <att type="string" name="vizmap:vv10710Carbon_fixation_xml NODE_SHAPE" value="RECT"/>
    <att type="string" name="canonicalName" value="GSVIVP00029072001"/>
    <att type="string" name="CELLDESIGNER_ALIAS" value="sa12660e18"/>
    <att type="string" name="CELLDESIGNER_NODE_TYPE" value="RNA"/>
    <att type="string" name="vizmap:vv10710Carbon_fixation_xml NODE_HEIGHT" value="15.0"/>
    <att type="string" name="vizmap:vv10710Carbon_fixation_xml_me NODE_WIDTH" value="130.0"/>
    <att type="string" name="vizmap:vv10710Carbon_fixation_xml_me NODE_SHAPE" value="RECT"/>
    <att type="string" name="CELLDESIGNER_SPECIES" value="GSVIVP00029072001"/>
    <att type="string" name="vizmap:vv10710Carbon_fixation_xml_me NODE_HEIGHT" value="15.0"/>
    <graphics type="RECTANGLE" h="15.0" w="150.0" x="1138.1065673828125" y="680.5545654296875" fill="#ffffff" width="1" outline="#000000"/>
  </node>
  <node label="rTC64384" id="-2369">
    <att type="string" name="vizmap:vv10710Carbon_fixation_xml NODE_FILL_COLOR" value="java.awt.Color[r=255,g=255,b=255]"/>
    <att type="string" name="vizmap:vv10710Carbon_fixation_xml NODE_WIDTH" value="130.0"/>
    <att type="string" name="vizmap:vv10710Carbon_fixation_xml NODE_SHAPE" value="RECT"/>
    <att type="string" name="canonicalName" value="TC64384"/>
    <att type="string" name="CELLDESIGNER_ALIAS" value="sa13770e18"/>
    <att type="string" name="CELLDESIGNER_NODE_TYPE" value="RNA"/>
    <att type="string" name="vizmap:vv10710Carbon_fixation_xml NODE_HEIGHT" value="15.0"/>
    <att type="string" name="vizmap:vv10710Carbon_fixation_xml_me NODE_WIDTH" value="130.0"/>
    <att type="string" name="vizmap:vv10710Carbon_fixation_xml_me NODE_SHAPE" value="RECT"/>
    <att type="string" name="CELLDESIGNER_SPECIES" value="TC64384"/>
    <att type="string" name="vizmap:vv10710Carbon_fixation_xml_me NODE_HEIGHT" value="15.0"/>
    <graphics type="RECTANGLE" h="14.99993896484375" w="150.0" x="1138.0177001953125" y="665.7008361816406" fill="#ffffff" width="1" outline="#000000"/>
  </node>
  <node label="rGSVIVP00028575001" id="-2368">
    <att type="string" name="vizmap:vv10710Carbon_fixation_xml NODE_FILL_COLOR" value="java.awt.Color[r=255,g=255,b=255]"/>
    <att type="string" name="vizmap:vv10710Carbon_fixation_xml NODE_WIDTH" value="130.0"/>
    <att type="string" name="vizmap:vv10710Carbon_fixation_xml NODE_SHAPE" value="RECT"/>
    <att type="string" name="canonicalName" value="GSVIVP00028575001"/>
    <att type="string" name="CELLDESIGNER_ALIAS" value="sa13952e18"/>
    <att type="string" name="CELLDESIGNER_NODE_TYPE" value="RNA"/>
    <att type="string" name="vizmap:vv10710Carbon_fixation_xml NODE_HEIGHT" value="15.0"/>
    <att type="string" name="vizmap:vv10710Carbon_fixation_xml_me NODE_WIDTH" value="130.0"/>
    <att type="string" name="vizmap:vv10710Carbon_fixation_xml_me NODE_SHAPE" value="RECT"/>
    <att type="string" name="CELLDESIGNER_SPECIES" value="GSVIVP00028575001"/>
    <att type="string" name="vizmap:vv10710Carbon_fixation_xml_me NODE_HEIGHT" value="15.0"/>
    <graphics type="RECTANGLE" h="15.0" w="150.0" x="1138.0177001953125" y="650.6071166992188" fill="#ffffff" width="1" outline="#000000"/>
  </node>
  <node label="rGSVIVP00002224001" id="-2367">
    <att type="string" name="vizmap:vv10710Carbon_fixation_xml NODE_FILL_COLOR" value="java.awt.Color[r=255,g=255,b=255]"/>
    <att type="string" name="vizmap:vv10710Carbon_fixation_xml NODE_WIDTH" value="130.0"/>
    <att type="string" name="vizmap:vv10710Carbon_fixation_xml NODE_SHAPE" value="RECT"/>
    <att type="string" name="canonicalName" value="GSVIVP00002224001"/>
    <att type="string" name="CELLDESIGNER_ALIAS" value="sa14257e18"/>
    <att type="string" name="CELLDESIGNER_NODE_TYPE" value="RNA"/>
    <att type="string" name="vizmap:vv10710Carbon_fixation_xml NODE_HEIGHT" value="15.0"/>
    <att type="string" name="vizmap:vv10710Carbon_fixation_xml_me NODE_WIDTH" value="130.0"/>
    <att type="string" name="vizmap:vv10710Carbon_fixation_xml_me NODE_SHAPE" value="RECT"/>
    <att type="string" name="CELLDESIGNER_SPECIES" value="GSVIVP00002224001"/>
    <att type="string" name="vizmap:vv10710Carbon_fixation_xml_me NODE_HEIGHT" value="15.0"/>
    <graphics type="RECTANGLE" h="15.0" w="150.0" x="1138.0177001953125" y="635.5133056640625" fill="#ffffff" width="1" outline="#000000"/>
  </node>
  <node label="rGSVIVP00034341001" id="-2366">
    <att type="string" name="vizmap:vv10710Carbon_fixation_xml NODE_FILL_COLOR" value="java.awt.Color[r=255,g=255,b=255]"/>
    <att type="string" name="vizmap:vv10710Carbon_fixation_xml NODE_WIDTH" value="130.0"/>
    <att type="string" name="vizmap:vv10710Carbon_fixation_xml NODE_SHAPE" value="RECT"/>
    <att type="string" name="canonicalName" value="GSVIVP00034341001"/>
    <att type="string" name="CELLDESIGNER_ALIAS" value="sa14341e18"/>
    <att type="string" name="CELLDESIGNER_NODE_TYPE" value="RNA"/>
    <att type="string" name="vizmap:vv10710Carbon_fixation_xml NODE_HEIGHT" value="15.0"/>
    <att type="string" name="vizmap:vv10710Carbon_fixation_xml_me NODE_WIDTH" value="130.0"/>
    <att type="string" name="vizmap:vv10710Carbon_fixation_xml_me NODE_SHAPE" value="RECT"/>
    <att type="string" name="CELLDESIGNER_SPECIES" value="GSVIVP00034341001"/>
    <att type="string" name="vizmap:vv10710Carbon_fixation_xml_me NODE_HEIGHT" value="15.0"/>
    <graphics type="RECTANGLE" h="15.0" w="150.0" x="1138.0177001953125" y="620.4195556640625" fill="#ffffff" width="1" outline="#000000"/>
  </node>
  <node label="rGSVIVP00030097001" id="-2365">
    <att type="string" name="vizmap:vv10710Carbon_fixation_xml NODE_FILL_COLOR" value="java.awt.Color[r=255,g=255,b=255]"/>
    <att type="string" name="vizmap:vv10710Carbon_fixation_xml NODE_WIDTH" value="130.0"/>
    <att type="string" name="vizmap:vv10710Carbon_fixation_xml NODE_SHAPE" value="RECT"/>
    <att type="string" name="canonicalName" value="GSVIVP00030097001"/>
    <att type="string" name="CELLDESIGNER_ALIAS" value="sa14390e18"/>
    <att type="string" name="CELLDESIGNER_NODE_TYPE" value="RNA"/>
    <att type="string" name="vizmap:vv10710Carbon_fixation_xml NODE_HEIGHT" value="15.0"/>
    <att type="string" name="vizmap:vv10710Carbon_fixation_xml_me NODE_WIDTH" value="130.0"/>
    <att type="string" name="vizmap:vv10710Carbon_fixation_xml_me NODE_SHAPE" value="RECT"/>
    <att type="string" name="CELLDESIGNER_SPECIES" value="GSVIVP00030097001"/>
    <att type="string" name="vizmap:vv10710Carbon_fixation_xml_me NODE_HEIGHT" value="15.0"/>
    <graphics type="RECTANGLE" h="15.00006103515625" w="150.0" x="1138.0177001953125" y="605.3257751464844" fill="#ffffff" width="1" outline="#000000"/>
  </node>
  <node label="rGSVIVP00011932001" id="-2364">
    <att type="string" name="protein" value="GSVIVP00011932001"/>
    <att type="string" name="vizmap:vv10710Carbon_fixation_xml NODE_FILL_COLOR" value="java.awt.Color[r=255,g=0,b=0]"/>
    <att type="list" name="cytoscape.alias.list">
      <att type="string" name="cytoscape.alias.list" value="GSVIVP00011932001"/>
    </att>
    <att type="string" name="vizmap:vv10710Carbon_fixation_xml NODE_WIDTH" value="130.0"/>
    <att type="string" name="vizmap:vv10710Carbon_fixation_xml NODE_SHAPE" value="RECT"/>
    <att type="string" name="canonicalName" value="GSVIVP00011932001"/>
    <att type="string" name="CELLDESIGNER_ALIAS" value="sa10654e19"/>
    <att type="string" name="CELLDESIGNER_NODE_TYPE" value="RNA"/>
    <att type="string" name="vizmap:vv10710Carbon_fixation_xml NODE_HEIGHT" value="15.0"/>
    <att type="string" name="vizmap:vv10710Carbon_fixation_xml_me NODE_WIDTH" value="130.0"/>
    <att type="string" name="vizmap:vv10710Carbon_fixation_xml_me NODE_SHAPE" value="RECT"/>
    <att type="string" name="condition" value="28SD"/>
    <att type="string" name="CELLDESIGNER_SPECIES" value="GSVIVP00011932001"/>
    <att type="string" name="vizmap:vv10710Carbon_fixation_xml_me NODE_HEIGHT" value="15.0"/>
    <graphics type="RECTANGLE" h="15.0" w="150.0" x="836.9877319335938" y="277.6663818359375" fill="#ff33ff" width="1" outline="#000000"/>
  </node>
  <node label="rGSVIVP00035675001" id="-209">
    <att type="string" name="vizmap:vv10010glycolysis_xml NODE_HEIGHT" value="15.0"/>
    <att type="string" name="vizmap:vv10710Carbon_fixation_xml NODE_FILL_COLOR" value="java.awt.Color[r=255,g=255,b=255]"/>
    <att type="string" name="vizmap:vv10710Carbon_fixation_xml NODE_WIDTH" value="130.0"/>
    <att type="string" name="vizmap:vv10710Carbon_fixation_xml NODE_SHAPE" value="RECT"/>
    <att type="string" name="canonicalName" value="GSVIVP00035675001"/>
    <att type="string" name="vizmap:vv10010glycolysis_xml NODE_WIDTH" value="130.0"/>
    <att type="string" name="CELLDESIGNER_ALIAS" value="sa10092e20"/>
    <att type="string" name="vizmap:vv10010glycolysis_xml NODE_SHAPE" value="RECT"/>
    <att type="string" name="vizmap:vv10010glycolysis_xml NODE_FILL_COLOR" value="java.awt.Color[r=255,g=255,b=255]"/>
    <att type="string" name="CELLDESIGNER_NODE_TYPE" value="RNA"/>
    <att type="string" name="vizmap:vv10710Carbon_fixation_xml NODE_HEIGHT" value="15.0"/>
    <att type="string" name="vizmap:vv10710Carbon_fixation_xml_me NODE_WIDTH" value="130.0"/>
    <att type="string" name="vizmap:vv10710Carbon_fixation_xml_me NODE_SHAPE" value="RECT"/>
    <att type="string" name="vizmap:vv10010glycolysis_xml_me NODE_HEIGHT" value="15.0"/>
    <att type="string" name="CELLDESIGNER_SPECIES" value="GSVIVP00035675001"/>
    <att type="string" name="vizmap:vv10010glycolysis_xml_me NODE_SHAPE" value="RECT"/>
    <att type="string" name="vizmap:vv10010glycolysis_xml_me NODE_WIDTH" value="130.0"/>
    <att type="string" name="vizmap:vv10010glycolysis_xml_me NODE_FILL_COLOR" value="java.awt.Color[r=255,g=255,b=255]"/>
    <att type="string" name="vizmap:vv10710Carbon_fixation_xml_me NODE_HEIGHT" value="15.0"/>
    <graphics type="RECTANGLE" h="15.0" w="150.0" x="1385.3802490234375" y="370.574951171875" fill="#ffffff" width="1" outline="#000000"/>
  </node>
  <node label="rGSVIVP00035677001" id="-210">
    <att type="string" name="vizmap:vv10010glycolysis_xml NODE_HEIGHT" value="15.0"/>
    <att type="string" name="protein" value="GSVIVP00035677001"/>
    <att type="string" name="vizmap:vv10710Carbon_fixation_xml NODE_FILL_COLOR" value="java.awt.Color[r=51,g=51,b=255]"/>
    <att type="list" name="cytoscape.alias.list">
      <att type="string" name="cytoscape.alias.list" value="GSVIVP00035677001"/>
    </att>
    <att type="string" name="vizmap:vv10710Carbon_fixation_xml NODE_WIDTH" value="130.0"/>
    <att type="string" name="vizmap:vv10710Carbon_fixation_xml NODE_SHAPE" value="RECT"/>
    <att type="string" name="canonicalName" value="GSVIVP00035677001"/>
    <att type="string" name="vizmap:vv10010glycolysis_xml NODE_WIDTH" value="130.0"/>
    <att type="string" name="CELLDESIGNER_ALIAS" value="sa10068e20"/>
    <att type="string" name="vizmap:vv10010glycolysis_xml NODE_SHAPE" value="RECT"/>
    <att type="string" name="vizmap:vv10010glycolysis_xml NODE_FILL_COLOR" value="java.awt.Color[r=51,g=51,b=255]"/>
    <att type="string" name="CELLDESIGNER_NODE_TYPE" value="RNA"/>
    <att type="string" name="vizmap:vv10710Carbon_fixation_xml NODE_HEIGHT" value="15.0"/>
    <att type="string" name="vizmap:vv10710Carbon_fixation_xml_me NODE_WIDTH" value="130.0"/>
    <att type="string" name="vizmap:vv10710Carbon_fixation_xml_me NODE_SHAPE" value="RECT"/>
    <att type="string" name="vizmap:vv10010glycolysis_xml_me NODE_HEIGHT" value="15.0"/>
    <att type="string" name="condition" value="28LD"/>
    <att type="string" name="CELLDESIGNER_SPECIES" value="GSVIVP00035677001"/>
    <att type="string" name="vizmap:vv10010glycolysis_xml_me NODE_SHAPE" value="RECT"/>
    <att type="string" name="vizmap:vv10010glycolysis_xml_me NODE_WIDTH" value="130.0"/>
    <att type="string" name="vizmap:vv10010glycolysis_xml_me NODE_FILL_COLOR" value="java.awt.Color[r=0,g=0,b=255]"/>
    <att type="string" name="vizmap:vv10710Carbon_fixation_xml_me NODE_HEIGHT" value="15.0"/>
    <graphics type="RECTANGLE" h="15.000030517578125" w="150.0" x="1385.3802490234375" y="355.57493591308594" fill="#ffff00" width="1" outline="#000000"/>
  </node>
  <node label="rBQ795334" id="-2363">
    <att type="string" name="vizmap:vv10710Carbon_fixation_xml NODE_FILL_COLOR" value="java.awt.Color[r=255,g=255,b=255]"/>
    <att type="string" name="vizmap:vv10710Carbon_fixation_xml NODE_WIDTH" value="130.0"/>
    <att type="string" name="vizmap:vv10710Carbon_fixation_xml NODE_SHAPE" value="RECT"/>
    <att type="string" name="canonicalName" value="BQ795334"/>
    <att type="string" name="CELLDESIGNER_ALIAS" value="sa10194e21"/>
    <att type="string" name="CELLDESIGNER_NODE_TYPE" value="RNA"/>
    <att type="string" name="vizmap:vv10710Carbon_fixation_xml NODE_HEIGHT" value="15.0"/>
    <att type="string" name="vizmap:vv10710Carbon_fixation_xml_me NODE_WIDTH" value="130.0"/>
    <att type="string" name="vizmap:vv10710Carbon_fixation_xml_me NODE_SHAPE" value="RECT"/>
    <att type="string" name="CELLDESIGNER_SPECIES" value="BQ795334"/>
    <att type="string" name="vizmap:vv10710Carbon_fixation_xml_me NODE_HEIGHT" value="15.0"/>
    <graphics type="RECTANGLE" h="15.000030517578125" w="150.0" x="1397.6402587890625" y="161.873291015625" fill="#ffffff" width="1" outline="#000000"/>
  </node>
  <node label="rGSVIVP00026404001" id="-2362">
    <att type="string" name="protein" value="GSVIVP00026404001"/>
    <att type="string" name="vizmap:vv10710Carbon_fixation_xml NODE_FILL_COLOR" value="java.awt.Color[r=51,g=51,b=255]"/>
    <att type="list" name="cytoscape.alias.list">
      <att type="string" name="cytoscape.alias.list" value="GSVIVP00026404001"/>
    </att>
    <att type="string" name="vizmap:vv10710Carbon_fixation_xml NODE_WIDTH" value="130.0"/>
    <att type="string" name="vizmap:vv10710Carbon_fixation_xml NODE_SHAPE" value="RECT"/>
    <att type="string" name="canonicalName" value="GSVIVP00026404001"/>
    <att type="string" name="CELLDESIGNER_ALIAS" value="sa11876e21"/>
    <att type="string" name="CELLDESIGNER_NODE_TYPE" value="RNA"/>
    <att type="string" name="vizmap:vv10710Carbon_fixation_xml NODE_HEIGHT" value="15.0"/>
    <att type="string" name="vizmap:vv10710Carbon_fixation_xml_me NODE_WIDTH" value="130.0"/>
    <att type="string" name="vizmap:vv10710Carbon_fixation_xml_me NODE_SHAPE" value="RECT"/>
    <att type="string" name="condition" value="28LD"/>
    <att type="string" name="CELLDESIGNER_SPECIES" value="GSVIVP00026404001"/>
    <att type="string" name="vizmap:vv10710Carbon_fixation_xml_me NODE_HEIGHT" value="15.0"/>
    <graphics type="RECTANGLE" h="15.000030517578125" w="150.0" x="1397.6402587890625" y="146.87326049804688" fill="#ffff00" width="1" outline="#000000"/>
  </node>
  <node label="rGSVIVP00038435001" id="-2361">
    <att type="string" name="protein" value="GSVIVP00038435001"/>
    <att type="string" name="vizmap:vv10710Carbon_fixation_xml NODE_FILL_COLOR" value="java.awt.Color[r=255,g=0,b=0]"/>
    <att type="list" name="cytoscape.alias.list">
      <att type="string" name="cytoscape.alias.list" value="GSVIVP00038435001"/>
    </att>
    <att type="string" name="vizmap:vv10710Carbon_fixation_xml NODE_WIDTH" value="130.0"/>
    <att type="string" name="vizmap:vv10710Carbon_fixation_xml NODE_SHAPE" value="RECT"/>
    <att type="string" name="canonicalName" value="GSVIVP00038435001"/>
    <att type="string" name="CELLDESIGNER_ALIAS" value="sa12008e21"/>
    <att type="string" name="CELLDESIGNER_NODE_TYPE" value="RNA"/>
    <att type="string" name="vizmap:vv10710Carbon_fixation_xml NODE_HEIGHT" value="15.0"/>
    <att type="string" name="vizmap:vv10710Carbon_fixation_xml_me NODE_WIDTH" value="130.0"/>
    <att type="string" name="vizmap:vv10710Carbon_fixation_xml_me NODE_SHAPE" value="RECT"/>
    <att type="string" name="condition" value="28SD"/>
    <att type="string" name="CELLDESIGNER_SPECIES" value="GSVIVP00038435001"/>
    <att type="string" name="vizmap:vv10710Carbon_fixation_xml_me NODE_HEIGHT" value="15.0"/>
    <graphics type="RECTANGLE" h="15.000007629394531" w="150.0" x="1397.6402587890625" y="131.87321090698242" fill="#ff33ff" width="1" outline="#000000"/>
  </node>
  <node label="rGSVIVP00026732001" id="-2360">
    <att type="string" name="protein" value="GSVIVP00026732001"/>
    <att type="string" name="vizmap:vv10710Carbon_fixation_xml NODE_FILL_COLOR" value="java.awt.Color[r=51,g=51,b=255]"/>
    <att type="list" name="cytoscape.alias.list">
      <att type="string" name="cytoscape.alias.list" value="GSVIVP00026732001"/>
    </att>
    <att type="string" name="vizmap:vv10710Carbon_fixation_xml NODE_WIDTH" value="130.0"/>
    <att type="string" name="vizmap:vv10710Carbon_fixation_xml NODE_SHAPE" value="RECT"/>
    <att type="string" name="canonicalName" value="GSVIVP00026732001"/>
    <att type="string" name="CELLDESIGNER_ALIAS" value="sa14089e21"/>
    <att type="string" name="CELLDESIGNER_NODE_TYPE" value="RNA"/>
    <att type="string" name="vizmap:vv10710Carbon_fixation_xml NODE_HEIGHT" value="15.0"/>
    <att type="string" name="vizmap:vv10710Carbon_fixation_xml_me NODE_WIDTH" value="130.0"/>
    <att type="string" name="vizmap:vv10710Carbon_fixation_xml_me NODE_SHAPE" value="RECT"/>
    <att type="string" name="condition" value="28LD"/>
    <att type="string" name="CELLDESIGNER_SPECIES" value="GSVIVP00026732001"/>
    <att type="string" name="vizmap:vv10710Carbon_fixation_xml_me NODE_HEIGHT" value="15.0"/>
    <graphics type="RECTANGLE" h="15.0" w="150.0" x="1397.6402587890625" y="116.8731918334961" fill="#ffff00" width="1" outline="#000000"/>
  </node>
  <node label="rGSVIVP00024479001" id="-2359">
    <att type="string" name="vizmap:vv10710Carbon_fixation_xml NODE_FILL_COLOR" value="java.awt.Color[r=255,g=255,b=255]"/>
    <att type="string" name="vizmap:vv10710Carbon_fixation_xml NODE_WIDTH" value="130.0"/>
    <att type="string" name="vizmap:vv10710Carbon_fixation_xml NODE_SHAPE" value="RECT"/>
    <att type="string" name="canonicalName" value="GSVIVP00024479001"/>
    <att type="string" name="CELLDESIGNER_ALIAS" value="sa11408e24"/>
    <att type="string" name="CELLDESIGNER_NODE_TYPE" value="RNA"/>
    <att type="string" name="vizmap:vv10710Carbon_fixation_xml NODE_HEIGHT" value="15.0"/>
    <att type="string" name="vizmap:vv10710Carbon_fixation_xml_me NODE_WIDTH" value="130.0"/>
    <att type="string" name="vizmap:vv10710Carbon_fixation_xml_me NODE_SHAPE" value="RECT"/>
    <att type="string" name="CELLDESIGNER_SPECIES" value="GSVIVP00024479001"/>
    <att type="string" name="vizmap:vv10710Carbon_fixation_xml_me NODE_HEIGHT" value="15.0"/>
    <graphics type="RECTANGLE" h="15.000030517578125" w="150.0" x="855.5193481445312" y="467.9400177001953" fill="#ffffff" width="1" outline="#000000"/>
  </node>
  <node label="rGSVIVP00035182001" id="-2358">
    <att type="string" name="vizmap:vv10710Carbon_fixation_xml NODE_FILL_COLOR" value="java.awt.Color[r=255,g=255,b=255]"/>
    <att type="string" name="vizmap:vv10710Carbon_fixation_xml NODE_WIDTH" value="130.0"/>
    <att type="string" name="vizmap:vv10710Carbon_fixation_xml NODE_SHAPE" value="RECT"/>
    <att type="string" name="canonicalName" value="GSVIVP00035182001"/>
    <att type="string" name="CELLDESIGNER_ALIAS" value="sa11651e24"/>
    <att type="string" name="CELLDESIGNER_NODE_TYPE" value="RNA"/>
    <att type="string" name="vizmap:vv10710Carbon_fixation_xml NODE_HEIGHT" value="15.0"/>
    <att type="string" name="vizmap:vv10710Carbon_fixation_xml_me NODE_WIDTH" value="130.0"/>
    <att type="string" name="vizmap:vv10710Carbon_fixation_xml_me NODE_SHAPE" value="RECT"/>
    <att type="string" name="CELLDESIGNER_SPECIES" value="GSVIVP00035182001"/>
    <att type="string" name="vizmap:vv10710Carbon_fixation_xml_me NODE_HEIGHT" value="15.0"/>
    <graphics type="RECTANGLE" h="15.000030517578125" w="150.0" x="855.5193481445312" y="452.6899871826172" fill="#ffffff" width="1" outline="#000000"/>
  </node>
  <node label="rGSVIVP00031147001" id="-2357">
    <att type="string" name="vizmap:vv10710Carbon_fixation_xml NODE_FILL_COLOR" value="java.awt.Color[r=255,g=255,b=255]"/>
    <att type="string" name="vizmap:vv10710Carbon_fixation_xml NODE_WIDTH" value="130.0"/>
    <att type="string" name="vizmap:vv10710Carbon_fixation_xml NODE_SHAPE" value="RECT"/>
    <att type="string" name="canonicalName" value="GSVIVP00031147001"/>
    <att type="string" name="CELLDESIGNER_ALIAS" value="sa11700e24"/>
    <att type="string" name="CELLDESIGNER_NODE_TYPE" value="RNA"/>
    <att type="string" name="vizmap:vv10710Carbon_fixation_xml NODE_HEIGHT" value="15.0"/>
    <att type="string" name="vizmap:vv10710Carbon_fixation_xml_me NODE_WIDTH" value="130.0"/>
    <att type="string" name="vizmap:vv10710Carbon_fixation_xml_me NODE_SHAPE" value="RECT"/>
    <att type="string" name="CELLDESIGNER_SPECIES" value="GSVIVP00031147001"/>
    <att type="string" name="vizmap:vv10710Carbon_fixation_xml_me NODE_HEIGHT" value="15.0"/>
    <graphics type="RECTANGLE" h="15.0" w="150.0" x="855.5193481445312" y="437.4399719238281" fill="#ffffff" width="1" outline="#000000"/>
  </node>
  <node label="rTC56088" id="-2356">
    <att type="string" name="vizmap:vv10710Carbon_fixation_xml NODE_FILL_COLOR" value="java.awt.Color[r=255,g=255,b=255]"/>
    <att type="string" name="vizmap:vv10710Carbon_fixation_xml NODE_WIDTH" value="130.0"/>
    <att type="string" name="vizmap:vv10710Carbon_fixation_xml NODE_SHAPE" value="RECT"/>
    <att type="string" name="canonicalName" value="TC56088"/>
    <att type="string" name="CELLDESIGNER_ALIAS" value="sa12465e24"/>
    <att type="string" name="CELLDESIGNER_NODE_TYPE" value="RNA"/>
    <att type="string" name="vizmap:vv10710Carbon_fixation_xml NODE_HEIGHT" value="15.0"/>
    <att type="string" name="vizmap:vv10710Carbon_fixation_xml_me NODE_WIDTH" value="130.0"/>
    <att type="string" name="vizmap:vv10710Carbon_fixation_xml_me NODE_SHAPE" value="RECT"/>
    <att type="string" name="CELLDESIGNER_SPECIES" value="TC56088"/>
    <att type="string" name="vizmap:vv10710Carbon_fixation_xml_me NODE_HEIGHT" value="15.0"/>
    <graphics type="RECTANGLE" h="15.000030517578125" w="150.0" x="855.5193481445312" y="422.18995666503906" fill="#ffffff" width="1" outline="#000000"/>
  </node>
  <node label="rGSVIVP00030453001" id="-2355">
    <att type="string" name="vizmap:vv10710Carbon_fixation_xml NODE_FILL_COLOR" value="java.awt.Color[r=255,g=255,b=255]"/>
    <att type="string" name="vizmap:vv10710Carbon_fixation_xml NODE_WIDTH" value="130.0"/>
    <att type="string" name="vizmap:vv10710Carbon_fixation_xml NODE_SHAPE" value="RECT"/>
    <att type="string" name="canonicalName" value="GSVIVP00030453001"/>
    <att type="string" name="CELLDESIGNER_ALIAS" value="sa12929e24"/>
    <att type="string" name="CELLDESIGNER_NODE_TYPE" value="RNA"/>
    <att type="string" name="vizmap:vv10710Carbon_fixation_xml NODE_HEIGHT" value="15.0"/>
    <att type="string" name="vizmap:vv10710Carbon_fixation_xml_me NODE_WIDTH" value="130.0"/>
    <att type="string" name="vizmap:vv10710Carbon_fixation_xml_me NODE_SHAPE" value="RECT"/>
    <att type="string" name="CELLDESIGNER_SPECIES" value="GSVIVP00030453001"/>
    <att type="string" name="vizmap:vv10710Carbon_fixation_xml_me NODE_HEIGHT" value="15.0"/>
    <graphics type="RECTANGLE" h="15.0" w="150.0" x="855.5193481445312" y="406.93994140625" fill="#ffffff" width="1" outline="#000000"/>
  </node>
  <node label="fructose-bisphosphate aldolase" id="-44">
    <att type="string" name="vizmap:vv10010glycolysis_xml NODE_HEIGHT" value="15.0"/>
    <att type="string" name="vizmap:vv10710Carbon_fixation_xml NODE_FILL_COLOR" value="java.awt.Color[r=255,g=255,b=255]"/>
    <att type="string" name="vizmap:vv10710Carbon_fixation_xml NODE_WIDTH" value="130.0"/>
    <att type="string" name="vizmap:vv10710Carbon_fixation_xml NODE_SHAPE" value="OCTAGON"/>
    <att type="string" name="canonicalName" value="fructose-bisphosphate aldolase"/>
    <att type="string" name="vizmap:vv10010glycolysis_xml NODE_WIDTH" value="130.0"/>
    <att type="string" name="CELLDESIGNER_ALIAS" value="e22"/>
    <att type="string" name="vizmap:vv10010glycolysis_xml NODE_SHAPE" value="OCTAGON"/>
    <att type="string" name="vizmap:vv10010glycolysis_xml NODE_FILL_COLOR" value="java.awt.Color[r=255,g=255,b=255]"/>
    <att type="string" name="CELLDESIGNER_NODE_TYPE" value="PROTEIN"/>
    <att type="string" name="vizmap:vv10710Carbon_fixation_xml NODE_HEIGHT" value="15.0"/>
    <att type="string" name="vizmap:vv10710Carbon_fixation_xml_me NODE_WIDTH" value="130.0"/>
    <att type="string" name="vizmap:vv10710Carbon_fixation_xml_me NODE_SHAPE" value="OCTAGON"/>
    <att type="string" name="vizmap:vv10010glycolysis_xml_me NODE_HEIGHT" value="15.0"/>
    <att type="string" name="CELLDESIGNER_SPECIES" value="E4_1_2_13"/>
    <att type="string" name="vizmap:vv10010glycolysis_xml_me NODE_SHAPE" value="OCTAGON"/>
    <att type="string" name="vizmap:vv10010glycolysis_xml_me NODE_WIDTH" value="130.0"/>
    <att type="string" name="vizmap:vv10010glycolysis_xml_me NODE_FILL_COLOR" value="java.awt.Color[r=255,g=255,b=255]"/>
    <att type="string" name="vizmap:vv10710Carbon_fixation_xml_me NODE_HEIGHT" value="15.0"/>
    <graphics type="OCTAGON" h="15.0" w="250.0" x="832.54833984375" y="143.88314819335938" fill="#ffffff" width="1" outline="#000000"/>
  </node>
  <node label="transketolase" id="-2354">
    <att type="string" name="vizmap:vv10710Carbon_fixation_xml NODE_FILL_COLOR" value="java.awt.Color[r=255,g=255,b=255]"/>
    <att type="string" name="vizmap:vv10710Carbon_fixation_xml NODE_WIDTH" value="130.0"/>
    <att type="string" name="vizmap:vv10710Carbon_fixation_xml NODE_SHAPE" value="OCTAGON"/>
    <att type="string" name="canonicalName" value="transketolase"/>
    <att type="string" name="CELLDESIGNER_ALIAS" value="e21"/>
    <att type="string" name="CELLDESIGNER_NODE_TYPE" value="PROTEIN"/>
    <att type="string" name="vizmap:vv10710Carbon_fixation_xml NODE_HEIGHT" value="15.0"/>
    <att type="string" name="vizmap:vv10710Carbon_fixation_xml_me NODE_WIDTH" value="130.0"/>
    <att type="string" name="vizmap:vv10710Carbon_fixation_xml_me NODE_SHAPE" value="OCTAGON"/>
    <att type="string" name="CELLDESIGNER_SPECIES" value="E2_2_1_1"/>
    <att type="string" name="vizmap:vv10710Carbon_fixation_xml_me NODE_HEIGHT" value="15.0"/>
    <graphics type="OCTAGON" h="15.0" w="250.0" x="1365.3067626953125" y="192.29324340820312" fill="#ffffff" width="1" outline="#000000"/>
  </node>
  <node label="rGSVIVP00010547001" id="-451">
    <att type="string" name="vizmap:vv10710Carbon_fixation_xml NODE_FILL_COLOR" value="java.awt.Color[r=255,g=255,b=255]"/>
    <att type="string" name="vizmap:vv10710Carbon_fixation_xml NODE_WIDTH" value="130.0"/>
    <att type="string" name="vizmap:vv10620Pyruvate_metabolism_xml NODE_WIDTH" value="130.0"/>
    <att type="string" name="vizmap:vv10710Carbon_fixation_xml NODE_SHAPE" value="RECT"/>
    <att type="string" name="canonicalName" value="GSVIVP00010547001"/>
    <att type="string" name="CELLDESIGNER_ALIAS" value="sa20507e1"/>
    <att type="string" name="vizmap:vv10620Pyruvate_metabolism_xml NODE_SHAPE" value="RECT"/>
    <att type="string" name="vizmap:vv10620Pyruvate_metabolism_xml_me NODE_WIDTH" value="130.0"/>
    <att type="string" name="CELLDESIGNER_NODE_TYPE" value="RNA"/>
    <att type="string" name="vizmap:vv10620Pyruvate_metabolism_xml NODE_HEIGHT" value="15.0"/>
    <att type="string" name="vizmap:vv10710Carbon_fixation_xml NODE_HEIGHT" value="15.0"/>
    <att type="string" name="vizmap:vv10710Carbon_fixation_xml_me NODE_WIDTH" value="130.0"/>
    <att type="string" name="vizmap:vv10710Carbon_fixation_xml_me NODE_SHAPE" value="RECT"/>
    <att type="string" name="vizmap:vv10620Pyruvate_metabolism_xml_me NODE_SHAPE" value="RECT"/>
    <att type="string" name="CELLDESIGNER_SPECIES" value="GSVIVP00010547001"/>
    <att type="string" name="vizmap:vv10620Pyruvate_metabolism_xml_me NODE_HEIGHT" value="15.0"/>
    <att type="string" name="vizmap:vv10620Pyruvate_metabolism_xml NODE_FILL_COLOR" value="java.awt.Color[r=255,g=255,b=255]"/>
    <att type="string" name="vizmap:vv10710Carbon_fixation_xml_me NODE_HEIGHT" value="15.0"/>
    <graphics type="RECTANGLE" h="15.000007629394531" w="150.0" x="521.0089721679688" y="80.11982345581055" fill="#ffffff" width="1" outline="#000000"/>
  </node>
  <node label="rGSVIVP00013012001" id="-452">
    <att type="string" name="vizmap:vv10710Carbon_fixation_xml NODE_FILL_COLOR" value="java.awt.Color[r=255,g=255,b=255]"/>
    <att type="string" name="vizmap:vv10710Carbon_fixation_xml NODE_WIDTH" value="130.0"/>
    <att type="string" name="vizmap:vv10620Pyruvate_metabolism_xml NODE_WIDTH" value="130.0"/>
    <att type="string" name="vizmap:vv10710Carbon_fixation_xml NODE_SHAPE" value="RECT"/>
    <att type="string" name="canonicalName" value="GSVIVP00013012001"/>
    <att type="string" name="CELLDESIGNER_ALIAS" value="sa20602e1"/>
    <att type="string" name="vizmap:vv10620Pyruvate_metabolism_xml NODE_SHAPE" value="RECT"/>
    <att type="string" name="vizmap:vv10620Pyruvate_metabolism_xml_me NODE_WIDTH" value="130.0"/>
    <att type="string" name="CELLDESIGNER_NODE_TYPE" value="RNA"/>
    <att type="string" name="vizmap:vv10620Pyruvate_metabolism_xml NODE_HEIGHT" value="15.0"/>
    <att type="string" name="vizmap:vv10710Carbon_fixation_xml NODE_HEIGHT" value="15.0"/>
    <att type="string" name="vizmap:vv10710Carbon_fixation_xml_me NODE_WIDTH" value="130.0"/>
    <att type="string" name="vizmap:vv10710Carbon_fixation_xml_me NODE_SHAPE" value="RECT"/>
    <att type="string" name="vizmap:vv10620Pyruvate_metabolism_xml_me NODE_SHAPE" value="RECT"/>
    <att type="string" name="CELLDESIGNER_SPECIES" value="GSVIVP00013012001"/>
    <att type="string" name="vizmap:vv10620Pyruvate_metabolism_xml_me NODE_HEIGHT" value="15.0"/>
    <att type="string" name="vizmap:vv10620Pyruvate_metabolism_xml NODE_FILL_COLOR" value="java.awt.Color[r=255,g=255,b=255]"/>
    <att type="string" name="vizmap:vv10710Carbon_fixation_xml_me NODE_HEIGHT" value="15.0"/>
    <graphics type="RECTANGLE" h="14.999988555908203" w="150.0" x="520.6739501953125" y="65.05888938903809" fill="#ffffff" width="1" outline="#000000"/>
  </node>
  <node label="rGSVIVP00020382001" id="-453">
    <att type="string" name="vizmap:vv10710Carbon_fixation_xml NODE_FILL_COLOR" value="java.awt.Color[r=255,g=255,b=255]"/>
    <att type="string" name="vizmap:vv10710Carbon_fixation_xml NODE_WIDTH" value="130.0"/>
    <att type="string" name="vizmap:vv10620Pyruvate_metabolism_xml NODE_WIDTH" value="130.0"/>
    <att type="string" name="vizmap:vv10710Carbon_fixation_xml NODE_SHAPE" value="RECT"/>
    <att type="string" name="canonicalName" value="GSVIVP00020382001"/>
    <att type="string" name="CELLDESIGNER_ALIAS" value="sa20883e1"/>
    <att type="string" name="vizmap:vv10620Pyruvate_metabolism_xml NODE_SHAPE" value="RECT"/>
    <att type="string" name="vizmap:vv10620Pyruvate_metabolism_xml_me NODE_WIDTH" value="130.0"/>
    <att type="string" name="CELLDESIGNER_NODE_TYPE" value="RNA"/>
    <att type="string" name="vizmap:vv10620Pyruvate_metabolism_xml NODE_HEIGHT" value="15.0"/>
    <att type="string" name="vizmap:vv10710Carbon_fixation_xml NODE_HEIGHT" value="15.0"/>
    <att type="string" name="vizmap:vv10710Carbon_fixation_xml_me NODE_WIDTH" value="130.0"/>
    <att type="string" name="vizmap:vv10710Carbon_fixation_xml_me NODE_SHAPE" value="RECT"/>
    <att type="string" name="vizmap:vv10620Pyruvate_metabolism_xml_me NODE_SHAPE" value="RECT"/>
    <att type="string" name="CELLDESIGNER_SPECIES" value="GSVIVP00020382001"/>
    <att type="string" name="vizmap:vv10620Pyruvate_metabolism_xml_me NODE_HEIGHT" value="15.0"/>
    <att type="string" name="vizmap:vv10620Pyruvate_metabolism_xml NODE_FILL_COLOR" value="java.awt.Color[r=255,g=255,b=255]"/>
    <att type="string" name="vizmap:vv10710Carbon_fixation_xml_me NODE_HEIGHT" value="15.0"/>
    <graphics type="RECTANGLE" h="14.999996185302734" w="150.0" x="520.6739501953125" y="50.558889389038086" fill="#ffffff" width="1" outline="#000000"/>
  </node>
  <node label="rGSVIVP00013328001" id="-459">
    <att type="string" name="vizmap:vv10710Carbon_fixation_xml NODE_FILL_COLOR" value="java.awt.Color[r=255,g=255,b=255]"/>
    <att type="string" name="vizmap:vv10710Carbon_fixation_xml NODE_WIDTH" value="130.0"/>
    <att type="string" name="vizmap:vv10620Pyruvate_metabolism_xml NODE_WIDTH" value="130.0"/>
    <att type="string" name="vizmap:vv10710Carbon_fixation_xml NODE_SHAPE" value="RECT"/>
    <att type="string" name="canonicalName" value="GSVIVP00013328001"/>
    <att type="string" name="CELLDESIGNER_ALIAS" value="sa20615e7"/>
    <att type="string" name="vizmap:vv10620Pyruvate_metabolism_xml NODE_SHAPE" value="RECT"/>
    <att type="string" name="vizmap:vv10620Pyruvate_metabolism_xml_me NODE_WIDTH" value="130.0"/>
    <att type="string" name="CELLDESIGNER_NODE_TYPE" value="RNA"/>
    <att type="string" name="vizmap:vv10620Pyruvate_metabolism_xml NODE_HEIGHT" value="15.0"/>
    <att type="string" name="vizmap:vv10710Carbon_fixation_xml NODE_HEIGHT" value="15.0"/>
    <att type="string" name="vizmap:vv10710Carbon_fixation_xml_me NODE_WIDTH" value="130.0"/>
    <att type="string" name="vizmap:vv10710Carbon_fixation_xml_me NODE_SHAPE" value="RECT"/>
    <att type="string" name="vizmap:vv10620Pyruvate_metabolism_xml_me NODE_SHAPE" value="RECT"/>
    <att type="string" name="CELLDESIGNER_SPECIES" value="GSVIVP00013328001"/>
    <att type="string" name="vizmap:vv10620Pyruvate_metabolism_xml_me NODE_HEIGHT" value="15.0"/>
    <att type="string" name="vizmap:vv10620Pyruvate_metabolism_xml NODE_FILL_COLOR" value="java.awt.Color[r=255,g=255,b=255]"/>
    <att type="string" name="vizmap:vv10710Carbon_fixation_xml_me NODE_HEIGHT" value="15.0"/>
    <graphics type="RECTANGLE" h="15.0" w="149.99998474121094" x="276.85404205322266" y="439.4487609863281" fill="#ffffff" width="1" outline="#000000"/>
  </node>
  <node label="rGSVIVP00013331001" id="-460">
    <att type="string" name="vizmap:vv10710Carbon_fixation_xml NODE_FILL_COLOR" value="java.awt.Color[r=255,g=255,b=255]"/>
    <att type="string" name="vizmap:vv10710Carbon_fixation_xml NODE_WIDTH" value="130.0"/>
    <att type="string" name="vizmap:vv10620Pyruvate_metabolism_xml NODE_WIDTH" value="130.0"/>
    <att type="string" name="vizmap:vv10710Carbon_fixation_xml NODE_SHAPE" value="RECT"/>
    <att type="string" name="canonicalName" value="GSVIVP00013331001"/>
    <att type="string" name="CELLDESIGNER_ALIAS" value="sa20616e7"/>
    <att type="string" name="vizmap:vv10620Pyruvate_metabolism_xml NODE_SHAPE" value="RECT"/>
    <att type="string" name="vizmap:vv10620Pyruvate_metabolism_xml_me NODE_WIDTH" value="130.0"/>
    <att type="string" name="CELLDESIGNER_NODE_TYPE" value="RNA"/>
    <att type="string" name="vizmap:vv10620Pyruvate_metabolism_xml NODE_HEIGHT" value="15.0"/>
    <att type="string" name="vizmap:vv10710Carbon_fixation_xml NODE_HEIGHT" value="15.0"/>
    <att type="string" name="vizmap:vv10710Carbon_fixation_xml_me NODE_WIDTH" value="130.0"/>
    <att type="string" name="vizmap:vv10710Carbon_fixation_xml_me NODE_SHAPE" value="RECT"/>
    <att type="string" name="vizmap:vv10620Pyruvate_metabolism_xml_me NODE_SHAPE" value="RECT"/>
    <att type="string" name="CELLDESIGNER_SPECIES" value="GSVIVP00013331001"/>
    <att type="string" name="vizmap:vv10620Pyruvate_metabolism_xml_me NODE_HEIGHT" value="15.0"/>
    <att type="string" name="vizmap:vv10620Pyruvate_metabolism_xml NODE_FILL_COLOR" value="java.awt.Color[r=255,g=255,b=255]"/>
    <att type="string" name="vizmap:vv10710Carbon_fixation_xml_me NODE_HEIGHT" value="15.0"/>
    <graphics type="RECTANGLE" h="15.0" w="149.99998474121094" x="276.85404205322266" y="453.8237609863281" fill="#ffffff" width="1" outline="#000000"/>
  </node>
  <node label="rGSVIVP00013415001" id="-461">
    <att type="string" name="vizmap:vv10710Carbon_fixation_xml NODE_FILL_COLOR" value="java.awt.Color[r=255,g=255,b=255]"/>
    <att type="string" name="vizmap:vv10710Carbon_fixation_xml NODE_WIDTH" value="130.0"/>
    <att type="string" name="vizmap:vv10620Pyruvate_metabolism_xml NODE_WIDTH" value="130.0"/>
    <att type="string" name="vizmap:vv10710Carbon_fixation_xml NODE_SHAPE" value="RECT"/>
    <att type="string" name="canonicalName" value="GSVIVP00013415001"/>
    <att type="string" name="CELLDESIGNER_ALIAS" value="sa20623e7"/>
    <att type="string" name="vizmap:vv10620Pyruvate_metabolism_xml NODE_SHAPE" value="RECT"/>
    <att type="string" name="vizmap:vv10620Pyruvate_metabolism_xml_me NODE_WIDTH" value="130.0"/>
    <att type="string" name="CELLDESIGNER_NODE_TYPE" value="RNA"/>
    <att type="string" name="vizmap:vv10620Pyruvate_metabolism_xml NODE_HEIGHT" value="15.0"/>
    <att type="string" name="vizmap:vv10710Carbon_fixation_xml NODE_HEIGHT" value="15.0"/>
    <att type="string" name="vizmap:vv10710Carbon_fixation_xml_me NODE_WIDTH" value="130.0"/>
    <att type="string" name="vizmap:vv10710Carbon_fixation_xml_me NODE_SHAPE" value="RECT"/>
    <att type="string" name="vizmap:vv10620Pyruvate_metabolism_xml_me NODE_SHAPE" value="RECT"/>
    <att type="string" name="CELLDESIGNER_SPECIES" value="GSVIVP00013415001"/>
    <att type="string" name="vizmap:vv10620Pyruvate_metabolism_xml_me NODE_HEIGHT" value="15.0"/>
    <att type="string" name="vizmap:vv10620Pyruvate_metabolism_xml NODE_FILL_COLOR" value="java.awt.Color[r=255,g=255,b=255]"/>
    <att type="string" name="vizmap:vv10710Carbon_fixation_xml_me NODE_HEIGHT" value="15.0"/>
    <graphics type="RECTANGLE" h="15.0" w="149.99998474121094" x="276.85404205322266" y="425.0737609863281" fill="#ffffff" width="1" outline="#000000"/>
  </node>
  <node label="rGSVIVP00000671001" id="-59">
    <att type="string" name="vizmap:vv10010glycolysis_xml NODE_HEIGHT" value="15.0"/>
    <att type="string" name="vizmap:vv10710Carbon_fixation_xml NODE_FILL_COLOR" value="java.awt.Color[r=255,g=255,b=255]"/>
    <att type="string" name="vizmap:vv10710Carbon_fixation_xml NODE_WIDTH" value="130.0"/>
    <att type="string" name="vizmap:vv10620Pyruvate_metabolism_xml NODE_WIDTH" value="130.0"/>
    <att type="string" name="vizmap:vv10710Carbon_fixation_xml NODE_SHAPE" value="RECT"/>
    <att type="string" name="canonicalName" value="GSVIVP00000671001"/>
    <att type="string" name="vizmap:vv10010glycolysis_xml NODE_WIDTH" value="130.0"/>
    <att type="string" name="CELLDESIGNER_ALIAS" value="sa20125e13"/>
    <att type="string" name="vizmap:vv10620Pyruvate_metabolism_xml NODE_SHAPE" value="RECT"/>
    <att type="string" name="vizmap:vv10010glycolysis_xml NODE_SHAPE" value="RECT"/>
    <att type="string" name="vizmap:vv10010glycolysis_xml NODE_FILL_COLOR" value="java.awt.Color[r=255,g=255,b=255]"/>
    <att type="string" name="vizmap:vv10620Pyruvate_metabolism_xml_me NODE_WIDTH" value="130.0"/>
    <att type="string" name="CELLDESIGNER_NODE_TYPE" value="RNA"/>
    <att type="string" name="vizmap:vv10620Pyruvate_metabolism_xml NODE_HEIGHT" value="15.0"/>
    <att type="string" name="vizmap:vv10710Carbon_fixation_xml NODE_HEIGHT" value="15.0"/>
    <att type="string" name="vizmap:vv10710Carbon_fixation_xml_me NODE_WIDTH" value="130.0"/>
    <att type="string" name="vizmap:vv10710Carbon_fixation_xml_me NODE_SHAPE" value="RECT"/>
    <att type="string" name="vizmap:vv10010glycolysis_xml_me NODE_HEIGHT" value="15.0"/>
    <att type="string" name="vizmap:vv10620Pyruvate_metabolism_xml_me NODE_SHAPE" value="RECT"/>
    <att type="string" name="CELLDESIGNER_SPECIES" value="GSVIVP00000671001"/>
    <att type="string" name="vizmap:vv10010glycolysis_xml_me NODE_SHAPE" value="RECT"/>
    <att type="string" name="vizmap:vv10620Pyruvate_metabolism_xml_me NODE_HEIGHT" value="15.0"/>
    <att type="string" name="vizmap:vv10010glycolysis_xml_me NODE_WIDTH" value="130.0"/>
    <att type="string" name="vizmap:vv10010glycolysis_xml_me NODE_FILL_COLOR" value="java.awt.Color[r=255,g=255,b=255]"/>
    <att type="string" name="vizmap:vv10620Pyruvate_metabolism_xml NODE_FILL_COLOR" value="java.awt.Color[r=255,g=255,b=255]"/>
    <att type="string" name="vizmap:vv10710Carbon_fixation_xml_me NODE_HEIGHT" value="15.0"/>
    <graphics type="RECTANGLE" h="15.0" w="149.99998474121094" x="300.68119049072266" y="259.81414794921875" fill="#ffffff" width="1" outline="#000000"/>
  </node>
  <node label="rGSVIVP00000677001" id="-60">
    <att type="string" name="vizmap:vv10010glycolysis_xml NODE_HEIGHT" value="15.0"/>
    <att type="string" name="vizmap:vv10710Carbon_fixation_xml NODE_FILL_COLOR" value="java.awt.Color[r=255,g=255,b=255]"/>
    <att type="string" name="vizmap:vv10710Carbon_fixation_xml NODE_WIDTH" value="130.0"/>
    <att type="string" name="vizmap:vv10620Pyruvate_metabolism_xml NODE_WIDTH" value="130.0"/>
    <att type="string" name="vizmap:vv10710Carbon_fixation_xml NODE_SHAPE" value="RECT"/>
    <att type="string" name="canonicalName" value="GSVIVP00000677001"/>
    <att type="string" name="vizmap:vv10010glycolysis_xml NODE_WIDTH" value="130.0"/>
    <att type="string" name="CELLDESIGNER_ALIAS" value="sa20126e13"/>
    <att type="string" name="vizmap:vv10620Pyruvate_metabolism_xml NODE_SHAPE" value="RECT"/>
    <att type="string" name="vizmap:vv10010glycolysis_xml NODE_SHAPE" value="RECT"/>
    <att type="string" name="vizmap:vv10010glycolysis_xml NODE_FILL_COLOR" value="java.awt.Color[r=255,g=255,b=255]"/>
    <att type="string" name="vizmap:vv10620Pyruvate_metabolism_xml_me NODE_WIDTH" value="130.0"/>
    <att type="string" name="CELLDESIGNER_NODE_TYPE" value="RNA"/>
    <att type="string" name="vizmap:vv10620Pyruvate_metabolism_xml NODE_HEIGHT" value="15.0"/>
    <att type="string" name="vizmap:vv10710Carbon_fixation_xml NODE_HEIGHT" value="15.0"/>
    <att type="string" name="vizmap:vv10710Carbon_fixation_xml_me NODE_WIDTH" value="130.0"/>
    <att type="string" name="vizmap:vv10710Carbon_fixation_xml_me NODE_SHAPE" value="RECT"/>
    <att type="string" name="vizmap:vv10010glycolysis_xml_me NODE_HEIGHT" value="15.0"/>
    <att type="string" name="vizmap:vv10620Pyruvate_metabolism_xml_me NODE_SHAPE" value="RECT"/>
    <att type="string" name="CELLDESIGNER_SPECIES" value="GSVIVP00000677001"/>
    <att type="string" name="vizmap:vv10010glycolysis_xml_me NODE_SHAPE" value="RECT"/>
    <att type="string" name="vizmap:vv10620Pyruvate_metabolism_xml_me NODE_HEIGHT" value="15.0"/>
    <att type="string" name="vizmap:vv10010glycolysis_xml_me NODE_WIDTH" value="130.0"/>
    <att type="string" name="vizmap:vv10010glycolysis_xml_me NODE_FILL_COLOR" value="java.awt.Color[r=255,g=255,b=255]"/>
    <att type="string" name="vizmap:vv10620Pyruvate_metabolism_xml NODE_FILL_COLOR" value="java.awt.Color[r=255,g=255,b=255]"/>
    <att type="string" name="vizmap:vv10710Carbon_fixation_xml_me NODE_HEIGHT" value="15.0"/>
    <graphics type="RECTANGLE" h="15.0" w="149.99998474121094" x="300.68119049072266" y="244.74746704101562" fill="#ffffff" width="1" outline="#000000"/>
  </node>
  <node label="rGSVIVP00010814001" id="-89">
    <att type="string" name="vizmap:vv10010glycolysis_xml NODE_HEIGHT" value="15.0"/>
    <att type="string" name="vizmap:vv10710Carbon_fixation_xml NODE_FILL_COLOR" value="java.awt.Color[r=255,g=255,b=255]"/>
    <att type="string" name="vizmap:vv10710Carbon_fixation_xml NODE_WIDTH" value="130.0"/>
    <att type="string" name="vizmap:vv10620Pyruvate_metabolism_xml NODE_WIDTH" value="130.0"/>
    <att type="string" name="vizmap:vv10710Carbon_fixation_xml NODE_SHAPE" value="RECT"/>
    <att type="string" name="canonicalName" value="GSVIVP00010814001"/>
    <att type="string" name="vizmap:vv10010glycolysis_xml NODE_WIDTH" value="130.0"/>
    <att type="string" name="CELLDESIGNER_ALIAS" value="sa20513e13"/>
    <att type="string" name="vizmap:vv10620Pyruvate_metabolism_xml NODE_SHAPE" value="RECT"/>
    <att type="string" name="vizmap:vv10010glycolysis_xml NODE_SHAPE" value="RECT"/>
    <att type="string" name="vizmap:vv10010glycolysis_xml NODE_FILL_COLOR" value="java.awt.Color[r=255,g=255,b=255]"/>
    <att type="string" name="vizmap:vv10620Pyruvate_metabolism_xml_me NODE_WIDTH" value="130.0"/>
    <att type="string" name="CELLDESIGNER_NODE_TYPE" value="RNA"/>
    <att type="string" name="vizmap:vv10620Pyruvate_metabolism_xml NODE_HEIGHT" value="15.0"/>
    <att type="string" name="vizmap:vv10710Carbon_fixation_xml NODE_HEIGHT" value="15.0"/>
    <att type="string" name="vizmap:vv10710Carbon_fixation_xml_me NODE_WIDTH" value="130.0"/>
    <att type="string" name="vizmap:vv10710Carbon_fixation_xml_me NODE_SHAPE" value="RECT"/>
    <att type="string" name="vizmap:vv10010glycolysis_xml_me NODE_HEIGHT" value="15.0"/>
    <att type="string" name="vizmap:vv10620Pyruvate_metabolism_xml_me NODE_SHAPE" value="RECT"/>
    <att type="string" name="CELLDESIGNER_SPECIES" value="GSVIVP00010814001"/>
    <att type="string" name="vizmap:vv10010glycolysis_xml_me NODE_SHAPE" value="RECT"/>
    <att type="string" name="vizmap:vv10620Pyruvate_metabolism_xml_me NODE_HEIGHT" value="15.0"/>
    <att type="string" name="vizmap:vv10010glycolysis_xml_me NODE_WIDTH" value="130.0"/>
    <att type="string" name="vizmap:vv10010glycolysis_xml_me NODE_FILL_COLOR" value="java.awt.Color[r=255,g=255,b=255]"/>
    <att type="string" name="vizmap:vv10620Pyruvate_metabolism_xml NODE_FILL_COLOR" value="java.awt.Color[r=255,g=255,b=255]"/>
    <att type="string" name="vizmap:vv10710Carbon_fixation_xml_me NODE_HEIGHT" value="15.0"/>
    <graphics type="RECTANGLE" h="15.0" w="149.99998474121094" x="300.68119049072266" y="229.68081665039062" fill="#ffffff" width="1" outline="#000000"/>
  </node>
  <node label="rGSVIVP00021710001" id="-146">
    <att type="string" name="vizmap:vv10010glycolysis_xml NODE_HEIGHT" value="15.0"/>
    <att type="string" name="vizmap:vv10710Carbon_fixation_xml NODE_FILL_COLOR" value="java.awt.Color[r=255,g=255,b=255]"/>
    <att type="string" name="vizmap:vv10710Carbon_fixation_xml NODE_WIDTH" value="130.0"/>
    <att type="string" name="vizmap:vv10620Pyruvate_metabolism_xml NODE_WIDTH" value="130.0"/>
    <att type="string" name="vizmap:vv10710Carbon_fixation_xml NODE_SHAPE" value="RECT"/>
    <att type="string" name="canonicalName" value="GSVIVP00021710001"/>
    <att type="string" name="vizmap:vv10010glycolysis_xml NODE_WIDTH" value="130.0"/>
    <att type="string" name="CELLDESIGNER_ALIAS" value="sa20920e13"/>
    <att type="string" name="vizmap:vv10620Pyruvate_metabolism_xml NODE_SHAPE" value="RECT"/>
    <att type="string" name="vizmap:vv10010glycolysis_xml NODE_SHAPE" value="RECT"/>
    <att type="string" name="vizmap:vv10010glycolysis_xml NODE_FILL_COLOR" value="java.awt.Color[r=255,g=255,b=255]"/>
    <att type="string" name="vizmap:vv10620Pyruvate_metabolism_xml_me NODE_WIDTH" value="130.0"/>
    <att type="string" name="CELLDESIGNER_NODE_TYPE" value="RNA"/>
    <att type="string" name="vizmap:vv10620Pyruvate_metabolism_xml NODE_HEIGHT" value="15.0"/>
    <att type="string" name="vizmap:vv10710Carbon_fixation_xml NODE_HEIGHT" value="15.0"/>
    <att type="string" name="vizmap:vv10710Carbon_fixation_xml_me NODE_WIDTH" value="130.0"/>
    <att type="string" name="vizmap:vv10710Carbon_fixation_xml_me NODE_SHAPE" value="RECT"/>
    <att type="string" name="vizmap:vv10010glycolysis_xml_me NODE_HEIGHT" value="15.0"/>
    <att type="string" name="vizmap:vv10620Pyruvate_metabolism_xml_me NODE_SHAPE" value="RECT"/>
    <att type="string" name="CELLDESIGNER_SPECIES" value="GSVIVP00021710001"/>
    <att type="string" name="vizmap:vv10010glycolysis_xml_me NODE_SHAPE" value="RECT"/>
    <att type="string" name="vizmap:vv10620Pyruvate_metabolism_xml_me NODE_HEIGHT" value="15.0"/>
    <att type="string" name="vizmap:vv10010glycolysis_xml_me NODE_WIDTH" value="130.0"/>
    <att type="string" name="vizmap:vv10010glycolysis_xml_me NODE_FILL_COLOR" value="java.awt.Color[r=255,g=255,b=255]"/>
    <att type="string" name="vizmap:vv10620Pyruvate_metabolism_xml NODE_FILL_COLOR" value="java.awt.Color[r=255,g=255,b=255]"/>
    <att type="string" name="vizmap:vv10710Carbon_fixation_xml_me NODE_HEIGHT" value="15.0"/>
    <graphics type="RECTANGLE" h="15.0" w="149.99998474121094" x="300.68119049072266" y="214.61415100097656" fill="#ffffff" width="1" outline="#000000"/>
  </node>
  <node label="rGSVIVP00024850001" id="-165">
    <att type="string" name="vizmap:vv10010glycolysis_xml NODE_HEIGHT" value="15.0"/>
    <att type="string" name="vizmap:vv10710Carbon_fixation_xml NODE_FILL_COLOR" value="java.awt.Color[r=255,g=255,b=255]"/>
    <att type="string" name="vizmap:vv10710Carbon_fixation_xml NODE_WIDTH" value="130.0"/>
    <att type="string" name="vizmap:vv10620Pyruvate_metabolism_xml NODE_WIDTH" value="130.0"/>
    <att type="string" name="vizmap:vv10710Carbon_fixation_xml NODE_SHAPE" value="RECT"/>
    <att type="string" name="canonicalName" value="GSVIVP00024850001"/>
    <att type="string" name="vizmap:vv10010glycolysis_xml NODE_WIDTH" value="130.0"/>
    <att type="string" name="CELLDESIGNER_ALIAS" value="sa21051e13"/>
    <att type="string" name="vizmap:vv10620Pyruvate_metabolism_xml NODE_SHAPE" value="RECT"/>
    <att type="string" name="vizmap:vv10010glycolysis_xml NODE_SHAPE" value="RECT"/>
    <att type="string" name="vizmap:vv10010glycolysis_xml NODE_FILL_COLOR" value="java.awt.Color[r=255,g=255,b=255]"/>
    <att type="string" name="vizmap:vv10620Pyruvate_metabolism_xml_me NODE_WIDTH" value="130.0"/>
    <att type="string" name="CELLDESIGNER_NODE_TYPE" value="RNA"/>
    <att type="string" name="vizmap:vv10620Pyruvate_metabolism_xml NODE_HEIGHT" value="15.0"/>
    <att type="string" name="vizmap:vv10710Carbon_fixation_xml NODE_HEIGHT" value="15.0"/>
    <att type="string" name="vizmap:vv10710Carbon_fixation_xml_me NODE_WIDTH" value="130.0"/>
    <att type="string" name="vizmap:vv10710Carbon_fixation_xml_me NODE_SHAPE" value="RECT"/>
    <att type="string" name="vizmap:vv10010glycolysis_xml_me NODE_HEIGHT" value="15.0"/>
    <att type="string" name="vizmap:vv10620Pyruvate_metabolism_xml_me NODE_SHAPE" value="RECT"/>
    <att type="string" name="CELLDESIGNER_SPECIES" value="GSVIVP00024850001"/>
    <att type="string" name="vizmap:vv10010glycolysis_xml_me NODE_SHAPE" value="RECT"/>
    <att type="string" name="vizmap:vv10620Pyruvate_metabolism_xml_me NODE_HEIGHT" value="15.0"/>
    <att type="string" name="vizmap:vv10010glycolysis_xml_me NODE_WIDTH" value="130.0"/>
    <att type="string" name="vizmap:vv10010glycolysis_xml_me NODE_FILL_COLOR" value="java.awt.Color[r=255,g=255,b=255]"/>
    <att type="string" name="vizmap:vv10620Pyruvate_metabolism_xml NODE_FILL_COLOR" value="java.awt.Color[r=255,g=255,b=255]"/>
    <att type="string" name="vizmap:vv10710Carbon_fixation_xml_me NODE_HEIGHT" value="15.0"/>
    <graphics type="RECTANGLE" h="15.0" w="149.99998474121094" x="300.68119049072266" y="199.5474853515625" fill="#ffffff" width="1" outline="#000000"/>
  </node>
  <node label="rGSVIVP00015275001" id="-2353">
    <att type="string" name="vizmap:vv10710Carbon_fixation_xml NODE_FILL_COLOR" value="java.awt.Color[r=255,g=255,b=255]"/>
    <att type="string" name="vizmap:vv10710Carbon_fixation_xml NODE_WIDTH" value="130.0"/>
    <att type="string" name="vizmap:vv10710Carbon_fixation_xml NODE_SHAPE" value="RECT"/>
    <att type="string" name="canonicalName" value="GSVIVP00015275001"/>
    <att type="string" name="CELLDESIGNER_ALIAS" value="sa20692e5"/>
    <att type="string" name="CELLDESIGNER_NODE_TYPE" value="RNA"/>
    <att type="string" name="vizmap:vv10710Carbon_fixation_xml NODE_HEIGHT" value="15.0"/>
    <att type="string" name="vizmap:vv10710Carbon_fixation_xml_me NODE_WIDTH" value="130.0"/>
    <att type="string" name="vizmap:vv10710Carbon_fixation_xml_me NODE_SHAPE" value="RECT"/>
    <att type="string" name="CELLDESIGNER_SPECIES" value="GSVIVP00015275001"/>
    <att type="string" name="vizmap:vv10710Carbon_fixation_xml_me NODE_HEIGHT" value="15.0"/>
    <graphics type="RECTANGLE" h="15.0" w="150.0" x="370.0577087402344" y="654.8270874023438" fill="#ffffff" width="1" outline="#000000"/>
  </node>
  <node label="rGSVIVP00015287001" id="-2352">
    <att type="string" name="vizmap:vv10710Carbon_fixation_xml NODE_FILL_COLOR" value="java.awt.Color[r=255,g=255,b=255]"/>
    <att type="string" name="vizmap:vv10710Carbon_fixation_xml NODE_WIDTH" value="130.0"/>
    <att type="string" name="vizmap:vv10710Carbon_fixation_xml NODE_SHAPE" value="RECT"/>
    <att type="string" name="canonicalName" value="GSVIVP00015287001"/>
    <att type="string" name="CELLDESIGNER_ALIAS" value="sa20694e5"/>
    <att type="string" name="CELLDESIGNER_NODE_TYPE" value="RNA"/>
    <att type="string" name="vizmap:vv10710Carbon_fixation_xml NODE_HEIGHT" value="15.0"/>
    <att type="string" name="vizmap:vv10710Carbon_fixation_xml_me NODE_WIDTH" value="130.0"/>
    <att type="string" name="vizmap:vv10710Carbon_fixation_xml_me NODE_SHAPE" value="RECT"/>
    <att type="string" name="CELLDESIGNER_SPECIES" value="GSVIVP00015287001"/>
    <att type="string" name="vizmap:vv10710Carbon_fixation_xml_me NODE_HEIGHT" value="15.0"/>
    <graphics type="RECTANGLE" h="15.0" w="150.0" x="370.0577087402344" y="639.7262573242188" fill="#ffffff" width="1" outline="#000000"/>
  </node>
  <node label="rGSVIVP00016612001" id="-2351">
    <att type="string" name="vizmap:vv10710Carbon_fixation_xml NODE_FILL_COLOR" value="java.awt.Color[r=255,g=255,b=255]"/>
    <att type="string" name="vizmap:vv10710Carbon_fixation_xml NODE_WIDTH" value="130.0"/>
    <att type="string" name="vizmap:vv10710Carbon_fixation_xml NODE_SHAPE" value="RECT"/>
    <att type="string" name="canonicalName" value="GSVIVP00016612001"/>
    <att type="string" name="CELLDESIGNER_ALIAS" value="sa20759e5"/>
    <att type="string" name="CELLDESIGNER_NODE_TYPE" value="RNA"/>
    <att type="string" name="vizmap:vv10710Carbon_fixation_xml NODE_HEIGHT" value="15.0"/>
    <att type="string" name="vizmap:vv10710Carbon_fixation_xml_me NODE_WIDTH" value="130.0"/>
    <att type="string" name="vizmap:vv10710Carbon_fixation_xml_me NODE_SHAPE" value="RECT"/>
    <att type="string" name="CELLDESIGNER_SPECIES" value="GSVIVP00016612001"/>
    <att type="string" name="vizmap:vv10710Carbon_fixation_xml_me NODE_HEIGHT" value="15.0"/>
    <graphics type="RECTANGLE" h="15.0" w="150.0" x="370.0577087402344" y="624.6254272460938" fill="#ffffff" width="1" outline="#000000"/>
  </node>
  <node label="rGSVIVP00019455001" id="-2350">
    <att type="string" name="vizmap:vv10710Carbon_fixation_xml NODE_FILL_COLOR" value="java.awt.Color[r=255,g=255,b=255]"/>
    <att type="string" name="vizmap:vv10710Carbon_fixation_xml NODE_WIDTH" value="130.0"/>
    <att type="string" name="vizmap:vv10710Carbon_fixation_xml NODE_SHAPE" value="RECT"/>
    <att type="string" name="canonicalName" value="GSVIVP00019455001"/>
    <att type="string" name="CELLDESIGNER_ALIAS" value="sa20846e5"/>
    <att type="string" name="CELLDESIGNER_NODE_TYPE" value="RNA"/>
    <att type="string" name="vizmap:vv10710Carbon_fixation_xml NODE_HEIGHT" value="15.0"/>
    <att type="string" name="vizmap:vv10710Carbon_fixation_xml_me NODE_WIDTH" value="130.0"/>
    <att type="string" name="vizmap:vv10710Carbon_fixation_xml_me NODE_SHAPE" value="RECT"/>
    <att type="string" name="CELLDESIGNER_SPECIES" value="GSVIVP00019455001"/>
    <att type="string" name="vizmap:vv10710Carbon_fixation_xml_me NODE_HEIGHT" value="15.0"/>
    <graphics type="RECTANGLE" h="15.0" w="150.0" x="370.0577087402344" y="609.5245361328125" fill="#ffffff" width="1" outline="#000000"/>
  </node>
  <node label="rGSVIVP00028071001" id="-2349">
    <att type="string" name="vizmap:vv10710Carbon_fixation_xml NODE_FILL_COLOR" value="java.awt.Color[r=255,g=255,b=255]"/>
    <att type="string" name="vizmap:vv10710Carbon_fixation_xml NODE_WIDTH" value="130.0"/>
    <att type="string" name="vizmap:vv10710Carbon_fixation_xml NODE_SHAPE" value="RECT"/>
    <att type="string" name="canonicalName" value="GSVIVP00028071001"/>
    <att type="string" name="CELLDESIGNER_ALIAS" value="sa21157e5"/>
    <att type="string" name="CELLDESIGNER_NODE_TYPE" value="RNA"/>
    <att type="string" name="vizmap:vv10710Carbon_fixation_xml NODE_HEIGHT" value="15.0"/>
    <att type="string" name="vizmap:vv10710Carbon_fixation_xml_me NODE_WIDTH" value="130.0"/>
    <att type="string" name="vizmap:vv10710Carbon_fixation_xml_me NODE_SHAPE" value="RECT"/>
    <att type="string" name="CELLDESIGNER_SPECIES" value="GSVIVP00028071001"/>
    <att type="string" name="vizmap:vv10710Carbon_fixation_xml_me NODE_HEIGHT" value="15.0"/>
    <graphics type="RECTANGLE" h="15.0" w="150.0" x="370.0577087402344" y="594.4237060546875" fill="#ffffff" width="1" outline="#000000"/>
  </node>
  <node label="rGSVIVP00031581001" id="-2348">
    <att type="string" name="vizmap:vv10710Carbon_fixation_xml NODE_FILL_COLOR" value="java.awt.Color[r=255,g=255,b=255]"/>
    <att type="string" name="vizmap:vv10710Carbon_fixation_xml NODE_WIDTH" value="130.0"/>
    <att type="string" name="vizmap:vv10710Carbon_fixation_xml NODE_SHAPE" value="RECT"/>
    <att type="string" name="canonicalName" value="GSVIVP00031581001"/>
    <att type="string" name="CELLDESIGNER_ALIAS" value="sa21283e5"/>
    <att type="string" name="CELLDESIGNER_NODE_TYPE" value="RNA"/>
    <att type="string" name="vizmap:vv10710Carbon_fixation_xml NODE_HEIGHT" value="15.0"/>
    <att type="string" name="vizmap:vv10710Carbon_fixation_xml_me NODE_WIDTH" value="130.0"/>
    <att type="string" name="vizmap:vv10710Carbon_fixation_xml_me NODE_SHAPE" value="RECT"/>
    <att type="string" name="CELLDESIGNER_SPECIES" value="GSVIVP00031581001"/>
    <att type="string" name="vizmap:vv10710Carbon_fixation_xml_me NODE_HEIGHT" value="15.0"/>
    <graphics type="RECTANGLE" h="15.0" w="150.0" x="370.0577087402344" y="579.3228759765625" fill="#ffffff" width="1" outline="#000000"/>
  </node>
  <node label="rGSVIVP00032525001" id="-2347">
    <att type="string" name="vizmap:vv10710Carbon_fixation_xml NODE_FILL_COLOR" value="java.awt.Color[r=255,g=255,b=255]"/>
    <att type="string" name="vizmap:vv10710Carbon_fixation_xml NODE_WIDTH" value="130.0"/>
    <att type="string" name="vizmap:vv10710Carbon_fixation_xml NODE_SHAPE" value="RECT"/>
    <att type="string" name="canonicalName" value="GSVIVP00032525001"/>
    <att type="string" name="CELLDESIGNER_ALIAS" value="sa21322e5"/>
    <att type="string" name="CELLDESIGNER_NODE_TYPE" value="RNA"/>
    <att type="string" name="vizmap:vv10710Carbon_fixation_xml NODE_HEIGHT" value="15.0"/>
    <att type="string" name="vizmap:vv10710Carbon_fixation_xml_me NODE_WIDTH" value="130.0"/>
    <att type="string" name="vizmap:vv10710Carbon_fixation_xml_me NODE_SHAPE" value="RECT"/>
    <att type="string" name="CELLDESIGNER_SPECIES" value="GSVIVP00032525001"/>
    <att type="string" name="vizmap:vv10710Carbon_fixation_xml_me NODE_HEIGHT" value="15.0"/>
    <graphics type="RECTANGLE" h="15.0" w="150.0" x="370.0577087402344" y="564.2220458984375" fill="#ffffff" width="1" outline="#000000"/>
  </node>
  <node label="rGSVIVP00037462001" id="-2346">
    <att type="string" name="vizmap:vv10710Carbon_fixation_xml NODE_FILL_COLOR" value="java.awt.Color[r=255,g=255,b=255]"/>
    <att type="string" name="vizmap:vv10710Carbon_fixation_xml NODE_WIDTH" value="130.0"/>
    <att type="string" name="vizmap:vv10710Carbon_fixation_xml NODE_SHAPE" value="RECT"/>
    <att type="string" name="canonicalName" value="GSVIVP00037462001"/>
    <att type="string" name="CELLDESIGNER_ALIAS" value="sa21518e5"/>
    <att type="string" name="CELLDESIGNER_NODE_TYPE" value="RNA"/>
    <att type="string" name="vizmap:vv10710Carbon_fixation_xml NODE_HEIGHT" value="15.0"/>
    <att type="string" name="vizmap:vv10710Carbon_fixation_xml_me NODE_WIDTH" value="130.0"/>
    <att type="string" name="vizmap:vv10710Carbon_fixation_xml_me NODE_SHAPE" value="RECT"/>
    <att type="string" name="CELLDESIGNER_SPECIES" value="GSVIVP00037462001"/>
    <att type="string" name="vizmap:vv10710Carbon_fixation_xml_me NODE_HEIGHT" value="15.0"/>
    <graphics type="RECTANGLE" h="15.0" w="149.99996948242188" x="521.3748931884766" y="669.1881103515625" fill="#ffffff" width="1" outline="#000000"/>
  </node>
  <node label="rGSVIVP00033363001" id="-454">
    <att type="string" name="vizmap:vv10710Carbon_fixation_xml NODE_FILL_COLOR" value="java.awt.Color[r=255,g=255,b=255]"/>
    <att type="string" name="vizmap:vv10710Carbon_fixation_xml NODE_WIDTH" value="130.0"/>
    <att type="string" name="vizmap:vv10620Pyruvate_metabolism_xml NODE_WIDTH" value="130.0"/>
    <att type="string" name="vizmap:vv10710Carbon_fixation_xml NODE_SHAPE" value="RECT"/>
    <att type="string" name="canonicalName" value="GSVIVP00033363001"/>
    <att type="string" name="CELLDESIGNER_ALIAS" value="sa21356e9"/>
    <att type="string" name="vizmap:vv10620Pyruvate_metabolism_xml NODE_SHAPE" value="RECT"/>
    <att type="string" name="vizmap:vv10620Pyruvate_metabolism_xml_me NODE_WIDTH" value="130.0"/>
    <att type="string" name="CELLDESIGNER_NODE_TYPE" value="RNA"/>
    <att type="string" name="vizmap:vv10620Pyruvate_metabolism_xml NODE_HEIGHT" value="15.0"/>
    <att type="string" name="vizmap:vv10710Carbon_fixation_xml NODE_HEIGHT" value="15.0"/>
    <att type="string" name="vizmap:vv10710Carbon_fixation_xml_me NODE_WIDTH" value="130.0"/>
    <att type="string" name="vizmap:vv10710Carbon_fixation_xml_me NODE_SHAPE" value="RECT"/>
    <att type="string" name="vizmap:vv10620Pyruvate_metabolism_xml_me NODE_SHAPE" value="RECT"/>
    <att type="string" name="CELLDESIGNER_SPECIES" value="GSVIVP00033363001"/>
    <att type="string" name="vizmap:vv10620Pyruvate_metabolism_xml_me NODE_HEIGHT" value="15.0"/>
    <att type="string" name="vizmap:vv10620Pyruvate_metabolism_xml NODE_FILL_COLOR" value="java.awt.Color[r=255,g=255,b=255]"/>
    <att type="string" name="vizmap:vv10710Carbon_fixation_xml_me NODE_HEIGHT" value="15.0"/>
    <graphics type="RECTANGLE" h="15.0" w="149.99998474121094" x="295.64832305908203" y="320.8236389160156" fill="#ffffff" width="1" outline="#000000"/>
  </node>
  <node label="rGSVIVP00014174001" id="-2345">
    <att type="string" name="vizmap:vv10710Carbon_fixation_xml NODE_FILL_COLOR" value="java.awt.Color[r=255,g=255,b=255]"/>
    <att type="string" name="vizmap:vv10710Carbon_fixation_xml NODE_WIDTH" value="130.0"/>
    <att type="string" name="vizmap:vv10710Carbon_fixation_xml NODE_SHAPE" value="RECT"/>
    <att type="string" name="canonicalName" value="GSVIVP00014174001"/>
    <att type="string" name="CELLDESIGNER_ALIAS" value="sa20670e18"/>
    <att type="string" name="CELLDESIGNER_NODE_TYPE" value="RNA"/>
    <att type="string" name="vizmap:vv10710Carbon_fixation_xml NODE_HEIGHT" value="15.0"/>
    <att type="string" name="vizmap:vv10710Carbon_fixation_xml_me NODE_WIDTH" value="130.0"/>
    <att type="string" name="vizmap:vv10710Carbon_fixation_xml_me NODE_SHAPE" value="RECT"/>
    <att type="string" name="CELLDESIGNER_SPECIES" value="GSVIVP00014174001"/>
    <att type="string" name="vizmap:vv10710Carbon_fixation_xml_me NODE_HEIGHT" value="15.0"/>
    <graphics type="RECTANGLE" h="14.99993896484375" w="149.999755859375" x="986.7001953125" y="635.6524963378906" fill="#ffffff" width="1" outline="#000000"/>
  </node>
  <node label="rGSVIVP00019240001" id="-2344">
    <att type="string" name="vizmap:vv10710Carbon_fixation_xml NODE_FILL_COLOR" value="java.awt.Color[r=255,g=255,b=255]"/>
    <att type="string" name="vizmap:vv10710Carbon_fixation_xml NODE_WIDTH" value="130.0"/>
    <att type="string" name="vizmap:vv10710Carbon_fixation_xml NODE_SHAPE" value="RECT"/>
    <att type="string" name="canonicalName" value="GSVIVP00019240001"/>
    <att type="string" name="CELLDESIGNER_ALIAS" value="sa20833e18"/>
    <att type="string" name="CELLDESIGNER_NODE_TYPE" value="RNA"/>
    <att type="string" name="vizmap:vv10710Carbon_fixation_xml NODE_HEIGHT" value="15.0"/>
    <att type="string" name="vizmap:vv10710Carbon_fixation_xml_me NODE_WIDTH" value="130.0"/>
    <att type="string" name="vizmap:vv10710Carbon_fixation_xml_me NODE_SHAPE" value="RECT"/>
    <att type="string" name="CELLDESIGNER_SPECIES" value="GSVIVP00019240001"/>
    <att type="string" name="vizmap:vv10710Carbon_fixation_xml_me NODE_HEIGHT" value="15.0"/>
    <graphics type="RECTANGLE" h="15.00006103515625" w="149.999755859375" x="986.7001953125" y="650.7462463378906" fill="#ffffff" width="1" outline="#000000"/>
  </node>
  <node label="rGSVIVP00019597001" id="-2343">
    <att type="string" name="vizmap:vv10710Carbon_fixation_xml NODE_FILL_COLOR" value="java.awt.Color[r=255,g=255,b=255]"/>
    <att type="string" name="vizmap:vv10710Carbon_fixation_xml NODE_WIDTH" value="130.0"/>
    <att type="string" name="vizmap:vv10710Carbon_fixation_xml NODE_SHAPE" value="RECT"/>
    <att type="string" name="canonicalName" value="GSVIVP00019597001"/>
    <att type="string" name="CELLDESIGNER_ALIAS" value="sa20852e18"/>
    <att type="string" name="CELLDESIGNER_NODE_TYPE" value="RNA"/>
    <att type="string" name="vizmap:vv10710Carbon_fixation_xml NODE_HEIGHT" value="15.0"/>
    <att type="string" name="vizmap:vv10710Carbon_fixation_xml_me NODE_WIDTH" value="130.0"/>
    <att type="string" name="vizmap:vv10710Carbon_fixation_xml_me NODE_SHAPE" value="RECT"/>
    <att type="string" name="CELLDESIGNER_SPECIES" value="GSVIVP00019597001"/>
    <att type="string" name="vizmap:vv10710Carbon_fixation_xml_me NODE_HEIGHT" value="15.0"/>
    <graphics type="RECTANGLE" h="15.0" w="149.999755859375" x="986.7001953125" y="665.8400268554688" fill="#ffffff" width="1" outline="#000000"/>
  </node>
  <node label="rGSVIVP00022626001" id="-2342">
    <att type="string" name="vizmap:vv10710Carbon_fixation_xml NODE_FILL_COLOR" value="java.awt.Color[r=255,g=255,b=255]"/>
    <att type="string" name="vizmap:vv10710Carbon_fixation_xml NODE_WIDTH" value="130.0"/>
    <att type="string" name="vizmap:vv10710Carbon_fixation_xml NODE_SHAPE" value="RECT"/>
    <att type="string" name="canonicalName" value="GSVIVP00022626001"/>
    <att type="string" name="CELLDESIGNER_ALIAS" value="sa20991e18"/>
    <att type="string" name="CELLDESIGNER_NODE_TYPE" value="RNA"/>
    <att type="string" name="vizmap:vv10710Carbon_fixation_xml NODE_HEIGHT" value="15.0"/>
    <att type="string" name="vizmap:vv10710Carbon_fixation_xml_me NODE_WIDTH" value="130.0"/>
    <att type="string" name="vizmap:vv10710Carbon_fixation_xml_me NODE_SHAPE" value="RECT"/>
    <att type="string" name="CELLDESIGNER_SPECIES" value="GSVIVP00022626001"/>
    <att type="string" name="vizmap:vv10710Carbon_fixation_xml_me NODE_HEIGHT" value="15.0"/>
    <graphics type="RECTANGLE" h="15.0" w="149.999755859375" x="986.7001953125" y="680.9337768554688" fill="#ffffff" width="1" outline="#000000"/>
  </node>
  <node label="rGSVIVP00035888001" id="-2341">
    <att type="string" name="vizmap:vv10710Carbon_fixation_xml NODE_FILL_COLOR" value="java.awt.Color[r=255,g=255,b=255]"/>
    <att type="string" name="vizmap:vv10710Carbon_fixation_xml NODE_WIDTH" value="130.0"/>
    <att type="string" name="vizmap:vv10710Carbon_fixation_xml NODE_SHAPE" value="RECT"/>
    <att type="string" name="canonicalName" value="GSVIVP00035888001"/>
    <att type="string" name="CELLDESIGNER_ALIAS" value="sa21466e18"/>
    <att type="string" name="CELLDESIGNER_NODE_TYPE" value="RNA"/>
    <att type="string" name="vizmap:vv10710Carbon_fixation_xml NODE_HEIGHT" value="15.0"/>
    <att type="string" name="vizmap:vv10710Carbon_fixation_xml_me NODE_WIDTH" value="130.0"/>
    <att type="string" name="vizmap:vv10710Carbon_fixation_xml_me NODE_SHAPE" value="RECT"/>
    <att type="string" name="CELLDESIGNER_SPECIES" value="GSVIVP00035888001"/>
    <att type="string" name="vizmap:vv10710Carbon_fixation_xml_me NODE_HEIGHT" value="15.0"/>
    <graphics type="RECTANGLE" h="15.00006103515625" w="149.999755859375" x="986.7001953125" y="696.0275573730469" fill="#ffffff" width="1" outline="#000000"/>
  </node>
  <node label="rGSVIVP00036507001" id="-2340">
    <att type="string" name="vizmap:vv10710Carbon_fixation_xml NODE_FILL_COLOR" value="java.awt.Color[r=255,g=255,b=255]"/>
    <att type="string" name="vizmap:vv10710Carbon_fixation_xml NODE_WIDTH" value="130.0"/>
    <att type="string" name="vizmap:vv10710Carbon_fixation_xml NODE_SHAPE" value="RECT"/>
    <att type="string" name="canonicalName" value="GSVIVP00036507001"/>
    <att type="string" name="CELLDESIGNER_ALIAS" value="sa21490e18"/>
    <att type="string" name="CELLDESIGNER_NODE_TYPE" value="RNA"/>
    <att type="string" name="vizmap:vv10710Carbon_fixation_xml NODE_HEIGHT" value="15.0"/>
    <att type="string" name="vizmap:vv10710Carbon_fixation_xml_me NODE_WIDTH" value="130.0"/>
    <att type="string" name="vizmap:vv10710Carbon_fixation_xml_me NODE_SHAPE" value="RECT"/>
    <att type="string" name="CELLDESIGNER_SPECIES" value="GSVIVP00036507001"/>
    <att type="string" name="vizmap:vv10710Carbon_fixation_xml_me NODE_HEIGHT" value="15.0"/>
    <graphics type="RECTANGLE" h="14.99993896484375" w="150.0" x="1138.0177001953125" y="590.2320251464844" fill="#ffffff" width="1" outline="#000000"/>
  </node>
  <node label="rGSVIVP00018168001" id="-2339">
    <att type="string" name="vizmap:vv10710Carbon_fixation_xml NODE_FILL_COLOR" value="java.awt.Color[r=255,g=255,b=255]"/>
    <att type="string" name="vizmap:vv10710Carbon_fixation_xml NODE_WIDTH" value="130.0"/>
    <att type="string" name="vizmap:vv10710Carbon_fixation_xml NODE_SHAPE" value="RECT"/>
    <att type="string" name="canonicalName" value="GSVIVP00018168001"/>
    <att type="string" name="CELLDESIGNER_ALIAS" value="sa20808e21"/>
    <att type="string" name="CELLDESIGNER_NODE_TYPE" value="RNA"/>
    <att type="string" name="vizmap:vv10710Carbon_fixation_xml NODE_HEIGHT" value="15.0"/>
    <att type="string" name="vizmap:vv10710Carbon_fixation_xml_me NODE_WIDTH" value="130.0"/>
    <att type="string" name="vizmap:vv10710Carbon_fixation_xml_me NODE_SHAPE" value="RECT"/>
    <att type="string" name="CELLDESIGNER_SPECIES" value="GSVIVP00018168001"/>
    <att type="string" name="vizmap:vv10710Carbon_fixation_xml_me NODE_HEIGHT" value="15.0"/>
    <graphics type="RECTANGLE" h="14.999984741210938" w="150.0" x="1397.6402587890625" y="176.87329864501953" fill="#ffffff" width="1" outline="#000000"/>
  </node>
  <node label="rGSVIVP00020259001" id="-472">
    <att type="string" name="vizmap:vv10710Carbon_fixation_xml NODE_FILL_COLOR" value="java.awt.Color[r=255,g=255,b=255]"/>
    <att type="string" name="vizmap:vv10710Carbon_fixation_xml NODE_WIDTH" value="130.0"/>
    <att type="string" name="vizmap:vv10620Pyruvate_metabolism_xml NODE_WIDTH" value="130.0"/>
    <att type="string" name="vizmap:vv10710Carbon_fixation_xml NODE_SHAPE" value="RECT"/>
    <att type="string" name="canonicalName" value="GSVIVP00020259001"/>
    <att type="string" name="CELLDESIGNER_ALIAS" value="sa367"/>
    <att type="string" name="vizmap:vv10620Pyruvate_metabolism_xml NODE_SHAPE" value="RECT"/>
    <att type="string" name="vizmap:vv10620Pyruvate_metabolism_xml_me NODE_WIDTH" value="130.0"/>
    <att type="string" name="CELLDESIGNER_NODE_TYPE" value="RNA"/>
    <att type="string" name="vizmap:vv10620Pyruvate_metabolism_xml NODE_HEIGHT" value="15.0"/>
    <att type="string" name="vizmap:vv10710Carbon_fixation_xml NODE_HEIGHT" value="15.0"/>
    <att type="string" name="vizmap:vv10710Carbon_fixation_xml_me NODE_WIDTH" value="130.0"/>
    <att type="string" name="vizmap:vv10710Carbon_fixation_xml_me NODE_SHAPE" value="RECT"/>
    <att type="string" name="vizmap:vv10620Pyruvate_metabolism_xml_me NODE_SHAPE" value="RECT"/>
    <att type="string" name="CELLDESIGNER_SPECIES" value="GSVIVP00020259001"/>
    <att type="string" name="vizmap:vv10620Pyruvate_metabolism_xml_me NODE_HEIGHT" value="15.0"/>
    <att type="string" name="vizmap:vv10620Pyruvate_metabolism_xml NODE_FILL_COLOR" value="java.awt.Color[r=255,g=255,b=255]"/>
    <att type="string" name="vizmap:vv10710Carbon_fixation_xml_me NODE_HEIGHT" value="15.0"/>
    <graphics type="RECTANGLE" h="15.0" w="149.99998474121094" x="276.85404205322266" y="396.3237609863281" fill="#ffffff" width="1" outline="#000000"/>
  </node>
  <node label="rGSVIVP00002205001" id="-473">
    <att type="string" name="vizmap:vv10710Carbon_fixation_xml NODE_FILL_COLOR" value="java.awt.Color[r=255,g=255,b=255]"/>
    <att type="string" name="vizmap:vv10710Carbon_fixation_xml NODE_WIDTH" value="130.0"/>
    <att type="string" name="vizmap:vv10620Pyruvate_metabolism_xml NODE_WIDTH" value="130.0"/>
    <att type="string" name="vizmap:vv10710Carbon_fixation_xml NODE_SHAPE" value="RECT"/>
    <att type="string" name="canonicalName" value="GSVIVP00002205001"/>
    <att type="string" name="CELLDESIGNER_ALIAS" value="sa369"/>
    <att type="string" name="vizmap:vv10620Pyruvate_metabolism_xml NODE_SHAPE" value="RECT"/>
    <att type="string" name="vizmap:vv10620Pyruvate_metabolism_xml_me NODE_WIDTH" value="130.0"/>
    <att type="string" name="CELLDESIGNER_NODE_TYPE" value="RNA"/>
    <att type="string" name="vizmap:vv10620Pyruvate_metabolism_xml NODE_HEIGHT" value="15.0"/>
    <att type="string" name="vizmap:vv10710Carbon_fixation_xml NODE_HEIGHT" value="15.0"/>
    <att type="string" name="vizmap:vv10710Carbon_fixation_xml_me NODE_WIDTH" value="130.0"/>
    <att type="string" name="vizmap:vv10710Carbon_fixation_xml_me NODE_SHAPE" value="RECT"/>
    <att type="string" name="vizmap:vv10620Pyruvate_metabolism_xml_me NODE_SHAPE" value="RECT"/>
    <att type="string" name="CELLDESIGNER_SPECIES" value="GSVIVP00002205001"/>
    <att type="string" name="vizmap:vv10620Pyruvate_metabolism_xml_me NODE_HEIGHT" value="15.0"/>
    <att type="string" name="vizmap:vv10620Pyruvate_metabolism_xml NODE_FILL_COLOR" value="java.awt.Color[r=255,g=255,b=255]"/>
    <att type="string" name="vizmap:vv10710Carbon_fixation_xml_me NODE_HEIGHT" value="15.0"/>
    <graphics type="RECTANGLE" h="15.0" w="149.99998474121094" x="276.85404205322266" y="410.6987609863281" fill="#ffffff" width="1" outline="#000000"/>
  </node>
  <node label="rGSVIVP00007925001" id="-481">
    <att type="string" name="vizmap:vv10710Carbon_fixation_xml NODE_FILL_COLOR" value="java.awt.Color[r=255,g=255,b=255]"/>
    <att type="string" name="vizmap:vv10710Carbon_fixation_xml NODE_WIDTH" value="130.0"/>
    <att type="string" name="vizmap:vv10620Pyruvate_metabolism_xml NODE_WIDTH" value="130.0"/>
    <att type="string" name="vizmap:vv10710Carbon_fixation_xml NODE_SHAPE" value="RECT"/>
    <att type="string" name="canonicalName" value="GSVIVP00007925001"/>
    <att type="string" name="CELLDESIGNER_ALIAS" value="sa20131"/>
    <att type="string" name="vizmap:vv10620Pyruvate_metabolism_xml NODE_SHAPE" value="RECT"/>
    <att type="string" name="vizmap:vv10620Pyruvate_metabolism_xml_me NODE_WIDTH" value="130.0"/>
    <att type="string" name="CELLDESIGNER_NODE_TYPE" value="RNA"/>
    <att type="string" name="vizmap:vv10620Pyruvate_metabolism_xml NODE_HEIGHT" value="15.0"/>
    <att type="string" name="vizmap:vv10710Carbon_fixation_xml NODE_HEIGHT" value="15.0"/>
    <att type="string" name="vizmap:vv10710Carbon_fixation_xml_me NODE_WIDTH" value="130.0"/>
    <att type="string" name="vizmap:vv10710Carbon_fixation_xml_me NODE_SHAPE" value="RECT"/>
    <att type="string" name="vizmap:vv10620Pyruvate_metabolism_xml_me NODE_SHAPE" value="RECT"/>
    <att type="string" name="CELLDESIGNER_SPECIES" value="GSVIVP00007925001"/>
    <att type="string" name="vizmap:vv10620Pyruvate_metabolism_xml_me NODE_HEIGHT" value="15.0"/>
    <att type="string" name="vizmap:vv10620Pyruvate_metabolism_xml NODE_FILL_COLOR" value="java.awt.Color[r=255,g=255,b=255]"/>
    <att type="string" name="vizmap:vv10710Carbon_fixation_xml_me NODE_HEIGHT" value="15.0"/>
    <graphics type="RECTANGLE" h="15.000030517578125" w="150.0" x="799.013427734375" y="311.0856475830078" fill="#ffffff" width="1" outline="#000000"/>
  </node>
  <node label="rGSVIVP00015653001" id="-480">
    <att type="string" name="vizmap:vv10710Carbon_fixation_xml NODE_FILL_COLOR" value="java.awt.Color[r=255,g=255,b=255]"/>
    <att type="string" name="vizmap:vv10710Carbon_fixation_xml NODE_WIDTH" value="130.0"/>
    <att type="string" name="vizmap:vv10620Pyruvate_metabolism_xml NODE_WIDTH" value="130.0"/>
    <att type="string" name="vizmap:vv10710Carbon_fixation_xml NODE_SHAPE" value="RECT"/>
    <att type="string" name="canonicalName" value="GSVIVP00015653001"/>
    <att type="string" name="CELLDESIGNER_ALIAS" value="sa20132"/>
    <att type="string" name="vizmap:vv10620Pyruvate_metabolism_xml NODE_SHAPE" value="RECT"/>
    <att type="string" name="vizmap:vv10620Pyruvate_metabolism_xml_me NODE_WIDTH" value="130.0"/>
    <att type="string" name="CELLDESIGNER_NODE_TYPE" value="RNA"/>
    <att type="string" name="vizmap:vv10620Pyruvate_metabolism_xml NODE_HEIGHT" value="15.0"/>
    <att type="string" name="vizmap:vv10710Carbon_fixation_xml NODE_HEIGHT" value="15.0"/>
    <att type="string" name="vizmap:vv10710Carbon_fixation_xml_me NODE_WIDTH" value="130.0"/>
    <att type="string" name="vizmap:vv10710Carbon_fixation_xml_me NODE_SHAPE" value="RECT"/>
    <att type="string" name="vizmap:vv10620Pyruvate_metabolism_xml_me NODE_SHAPE" value="RECT"/>
    <att type="string" name="CELLDESIGNER_SPECIES" value="GSVIVP00015653001"/>
    <att type="string" name="vizmap:vv10620Pyruvate_metabolism_xml_me NODE_HEIGHT" value="15.0"/>
    <att type="string" name="vizmap:vv10620Pyruvate_metabolism_xml NODE_FILL_COLOR" value="java.awt.Color[r=255,g=255,b=255]"/>
    <att type="string" name="vizmap:vv10710Carbon_fixation_xml_me NODE_HEIGHT" value="15.0"/>
    <graphics type="RECTANGLE" h="14.999969482421875" w="150.0" x="799.013427734375" y="326.0856475830078" fill="#ffffff" width="1" outline="#000000"/>
  </node>
  <node label="rGSVIVP00005935001" id="-2338">
    <att type="string" name="vizmap:vv10710Carbon_fixation_xml NODE_FILL_COLOR" value="java.awt.Color[r=255,g=255,b=255]"/>
    <att type="string" name="vizmap:vv10710Carbon_fixation_xml NODE_WIDTH" value="130.0"/>
    <att type="string" name="vizmap:vv10710Carbon_fixation_xml NODE_SHAPE" value="RECT"/>
    <att type="string" name="canonicalName" value="GSVIVP00005935001"/>
    <att type="string" name="CELLDESIGNER_ALIAS" value="sa20133"/>
    <att type="string" name="CELLDESIGNER_NODE_TYPE" value="RNA"/>
    <att type="string" name="vizmap:vv10710Carbon_fixation_xml NODE_HEIGHT" value="15.0"/>
    <att type="string" name="vizmap:vv10710Carbon_fixation_xml_me NODE_WIDTH" value="130.0"/>
    <att type="string" name="vizmap:vv10710Carbon_fixation_xml_me NODE_SHAPE" value="RECT"/>
    <att type="string" name="CELLDESIGNER_SPECIES" value="GSVIVP00005935001"/>
    <att type="string" name="vizmap:vv10710Carbon_fixation_xml_me NODE_HEIGHT" value="15.0"/>
    <graphics type="RECTANGLE" h="15.0" w="149.999755859375" x="986.7001953125" y="590.3712768554688" fill="#ffffff" width="1" outline="#000000"/>
  </node>
  <node label="rGSVIVP00017679001" id="-2337">
    <att type="string" name="vizmap:vv10710Carbon_fixation_xml NODE_FILL_COLOR" value="java.awt.Color[r=255,g=255,b=255]"/>
    <att type="string" name="vizmap:vv10710Carbon_fixation_xml NODE_WIDTH" value="130.0"/>
    <att type="string" name="vizmap:vv10710Carbon_fixation_xml NODE_SHAPE" value="RECT"/>
    <att type="string" name="canonicalName" value="GSVIVP00017679001"/>
    <att type="string" name="CELLDESIGNER_ALIAS" value="sa20134"/>
    <att type="string" name="CELLDESIGNER_NODE_TYPE" value="RNA"/>
    <att type="string" name="vizmap:vv10710Carbon_fixation_xml NODE_HEIGHT" value="15.0"/>
    <att type="string" name="vizmap:vv10710Carbon_fixation_xml_me NODE_WIDTH" value="130.0"/>
    <att type="string" name="vizmap:vv10710Carbon_fixation_xml_me NODE_SHAPE" value="RECT"/>
    <att type="string" name="CELLDESIGNER_SPECIES" value="GSVIVP00017679001"/>
    <att type="string" name="vizmap:vv10710Carbon_fixation_xml_me NODE_HEIGHT" value="15.0"/>
    <graphics type="RECTANGLE" h="15.0" w="149.999755859375" x="986.7001953125" y="605.4650268554688" fill="#ffffff" width="1" outline="#000000"/>
  </node>
  <node label="rGSVIVP00035648001" id="-2336">
    <att type="string" name="vizmap:vv10710Carbon_fixation_xml NODE_FILL_COLOR" value="java.awt.Color[r=255,g=255,b=255]"/>
    <att type="string" name="vizmap:vv10710Carbon_fixation_xml NODE_WIDTH" value="130.0"/>
    <att type="string" name="vizmap:vv10710Carbon_fixation_xml NODE_SHAPE" value="RECT"/>
    <att type="string" name="canonicalName" value="GSVIVP00035648001"/>
    <att type="string" name="CELLDESIGNER_ALIAS" value="sa20135"/>
    <att type="string" name="CELLDESIGNER_NODE_TYPE" value="RNA"/>
    <att type="string" name="vizmap:vv10710Carbon_fixation_xml NODE_HEIGHT" value="15.0"/>
    <att type="string" name="vizmap:vv10710Carbon_fixation_xml_me NODE_WIDTH" value="130.0"/>
    <att type="string" name="vizmap:vv10710Carbon_fixation_xml_me NODE_SHAPE" value="RECT"/>
    <att type="string" name="CELLDESIGNER_SPECIES" value="GSVIVP00035648001"/>
    <att type="string" name="vizmap:vv10710Carbon_fixation_xml_me NODE_HEIGHT" value="15.0"/>
    <graphics type="RECTANGLE" h="15.0" w="149.999755859375" x="986.7001953125" y="620.5587768554688" fill="#ffffff" width="1" outline="#000000"/>
  </node>
  <node label="rGSVIVP00021439001" id="-141">
    <att type="string" name="vizmap:vv10010glycolysis_xml NODE_HEIGHT" value="15.0"/>
    <att type="string" name="vizmap:vv10710Carbon_fixation_xml NODE_FILL_COLOR" value="java.awt.Color[r=255,g=255,b=255]"/>
    <att type="string" name="vizmap:vv10710Carbon_fixation_xml NODE_WIDTH" value="130.0"/>
    <att type="string" name="vizmap:vv10710Carbon_fixation_xml NODE_SHAPE" value="RECT"/>
    <att type="string" name="canonicalName" value="GSVIVP00021439001"/>
    <att type="string" name="vizmap:vv10010glycolysis_xml NODE_WIDTH" value="130.0"/>
    <att type="string" name="CELLDESIGNER_ALIAS" value="sa20136"/>
    <att type="string" name="vizmap:vv10010glycolysis_xml NODE_SHAPE" value="RECT"/>
    <att type="string" name="vizmap:vv10010glycolysis_xml NODE_FILL_COLOR" value="java.awt.Color[r=255,g=255,b=255]"/>
    <att type="string" name="CELLDESIGNER_NODE_TYPE" value="RNA"/>
    <att type="string" name="vizmap:vv10710Carbon_fixation_xml NODE_HEIGHT" value="15.0"/>
    <att type="string" name="vizmap:vv10710Carbon_fixation_xml_me NODE_WIDTH" value="130.0"/>
    <att type="string" name="vizmap:vv10710Carbon_fixation_xml_me NODE_SHAPE" value="RECT"/>
    <att type="string" name="vizmap:vv10010glycolysis_xml_me NODE_HEIGHT" value="15.0"/>
    <att type="string" name="CELLDESIGNER_SPECIES" value="GSVIVP00021439001"/>
    <att type="string" name="vizmap:vv10010glycolysis_xml_me NODE_SHAPE" value="RECT"/>
    <att type="string" name="vizmap:vv10010glycolysis_xml_me NODE_WIDTH" value="130.0"/>
    <att type="string" name="vizmap:vv10010glycolysis_xml_me NODE_FILL_COLOR" value="java.awt.Color[r=255,g=255,b=255]"/>
    <att type="string" name="vizmap:vv10710Carbon_fixation_xml_me NODE_HEIGHT" value="15.0"/>
    <graphics type="RECTANGLE" h="15.0" w="150.0" x="1130.430908203125" y="102.0" fill="#ffffff" width="1" outline="#000000"/>
  </node>
  <node label="rGSVIVP00015148001" id="-499">
    <att type="string" name="vizmap:vv10710Carbon_fixation_xml NODE_FILL_COLOR" value="java.awt.Color[r=255,g=255,b=255]"/>
    <att type="string" name="vizmap:vv10710Carbon_fixation_xml NODE_WIDTH" value="130.0"/>
    <att type="string" name="vizmap:vv10620Pyruvate_metabolism_xml NODE_WIDTH" value="130.0"/>
    <att type="string" name="vizmap:vv10710Carbon_fixation_xml NODE_SHAPE" value="RECT"/>
    <att type="string" name="canonicalName" value="GSVIVP00015148001"/>
    <att type="string" name="CELLDESIGNER_ALIAS" value="sa20137"/>
    <att type="string" name="vizmap:vv10620Pyruvate_metabolism_xml NODE_SHAPE" value="RECT"/>
    <att type="string" name="vizmap:vv10620Pyruvate_metabolism_xml_me NODE_WIDTH" value="130.0"/>
    <att type="string" name="CELLDESIGNER_NODE_TYPE" value="RNA"/>
    <att type="string" name="vizmap:vv10620Pyruvate_metabolism_xml NODE_HEIGHT" value="15.0"/>
    <att type="string" name="vizmap:vv10710Carbon_fixation_xml NODE_HEIGHT" value="15.0"/>
    <att type="string" name="vizmap:vv10710Carbon_fixation_xml_me NODE_WIDTH" value="130.0"/>
    <att type="string" name="vizmap:vv10710Carbon_fixation_xml_me NODE_SHAPE" value="RECT"/>
    <att type="string" name="vizmap:vv10620Pyruvate_metabolism_xml_me NODE_SHAPE" value="RECT"/>
    <att type="string" name="CELLDESIGNER_SPECIES" value="GSVIVP00015148001"/>
    <att type="string" name="vizmap:vv10620Pyruvate_metabolism_xml_me NODE_HEIGHT" value="15.0"/>
    <att type="string" name="vizmap:vv10620Pyruvate_metabolism_xml NODE_FILL_COLOR" value="java.awt.Color[r=255,g=255,b=255]"/>
    <att type="string" name="vizmap:vv10710Carbon_fixation_xml_me NODE_HEIGHT" value="15.0"/>
    <graphics type="RECTANGLE" h="15.0" w="149.99998474121094" x="276.85404205322266" y="353.1987609863281" fill="#ffffff" width="1" outline="#000000"/>
  </node>
  <node label="rGSVIVP00024029001" id="-500">
    <att type="string" name="vizmap:vv10710Carbon_fixation_xml NODE_FILL_COLOR" value="java.awt.Color[r=255,g=255,b=255]"/>
    <att type="string" name="vizmap:vv10710Carbon_fixation_xml NODE_WIDTH" value="130.0"/>
    <att type="string" name="vizmap:vv10620Pyruvate_metabolism_xml NODE_WIDTH" value="130.0"/>
    <att type="string" name="vizmap:vv10710Carbon_fixation_xml NODE_SHAPE" value="RECT"/>
    <att type="string" name="canonicalName" value="GSVIVP00024029001"/>
    <att type="string" name="CELLDESIGNER_ALIAS" value="sa20138"/>
    <att type="string" name="vizmap:vv10620Pyruvate_metabolism_xml NODE_SHAPE" value="RECT"/>
    <att type="string" name="vizmap:vv10620Pyruvate_metabolism_xml_me NODE_WIDTH" value="130.0"/>
    <att type="string" name="CELLDESIGNER_NODE_TYPE" value="RNA"/>
    <att type="string" name="vizmap:vv10620Pyruvate_metabolism_xml NODE_HEIGHT" value="15.0"/>
    <att type="string" name="vizmap:vv10710Carbon_fixation_xml NODE_HEIGHT" value="15.0"/>
    <att type="string" name="vizmap:vv10710Carbon_fixation_xml_me NODE_WIDTH" value="130.0"/>
    <att type="string" name="vizmap:vv10710Carbon_fixation_xml_me NODE_SHAPE" value="RECT"/>
    <att type="string" name="vizmap:vv10620Pyruvate_metabolism_xml_me NODE_SHAPE" value="RECT"/>
    <att type="string" name="CELLDESIGNER_SPECIES" value="GSVIVP00024029001"/>
    <att type="string" name="vizmap:vv10620Pyruvate_metabolism_xml_me NODE_HEIGHT" value="15.0"/>
    <att type="string" name="vizmap:vv10620Pyruvate_metabolism_xml NODE_FILL_COLOR" value="java.awt.Color[r=255,g=255,b=255]"/>
    <att type="string" name="vizmap:vv10710Carbon_fixation_xml_me NODE_HEIGHT" value="15.0"/>
    <graphics type="RECTANGLE" h="15.0" w="149.99998474121094" x="276.85404205322266" y="367.5737609863281" fill="#ffffff" width="1" outline="#000000"/>
  </node>
  <node label="rGSVIVP00029359001" id="-501">
    <att type="string" name="vizmap:vv10710Carbon_fixation_xml NODE_FILL_COLOR" value="java.awt.Color[r=255,g=255,b=255]"/>
    <att type="string" name="vizmap:vv10710Carbon_fixation_xml NODE_WIDTH" value="130.0"/>
    <att type="string" name="vizmap:vv10620Pyruvate_metabolism_xml NODE_WIDTH" value="130.0"/>
    <att type="string" name="vizmap:vv10710Carbon_fixation_xml NODE_SHAPE" value="RECT"/>
    <att type="string" name="canonicalName" value="GSVIVP00029359001"/>
    <att type="string" name="CELLDESIGNER_ALIAS" value="sa20139"/>
    <att type="string" name="vizmap:vv10620Pyruvate_metabolism_xml NODE_SHAPE" value="RECT"/>
    <att type="string" name="vizmap:vv10620Pyruvate_metabolism_xml_me NODE_WIDTH" value="130.0"/>
    <att type="string" name="CELLDESIGNER_NODE_TYPE" value="RNA"/>
    <att type="string" name="vizmap:vv10620Pyruvate_metabolism_xml NODE_HEIGHT" value="15.0"/>
    <att type="string" name="vizmap:vv10710Carbon_fixation_xml NODE_HEIGHT" value="15.0"/>
    <att type="string" name="vizmap:vv10710Carbon_fixation_xml_me NODE_WIDTH" value="130.0"/>
    <att type="string" name="vizmap:vv10710Carbon_fixation_xml_me NODE_SHAPE" value="RECT"/>
    <att type="string" name="vizmap:vv10620Pyruvate_metabolism_xml_me NODE_SHAPE" value="RECT"/>
    <att type="string" name="CELLDESIGNER_SPECIES" value="GSVIVP00029359001"/>
    <att type="string" name="vizmap:vv10620Pyruvate_metabolism_xml_me NODE_HEIGHT" value="15.0"/>
    <att type="string" name="vizmap:vv10620Pyruvate_metabolism_xml NODE_FILL_COLOR" value="java.awt.Color[r=255,g=255,b=255]"/>
    <att type="string" name="vizmap:vv10710Carbon_fixation_xml_me NODE_HEIGHT" value="15.0"/>
    <graphics type="RECTANGLE" h="15.0" w="149.99998474121094" x="276.85404205322266" y="381.9487609863281" fill="#ffffff" width="1" outline="#000000"/>
  </node>
  <node label="rGSVIVP00006942001" id="-493">
    <att type="string" name="vizmap:vv10710Carbon_fixation_xml NODE_FILL_COLOR" value="java.awt.Color[r=255,g=255,b=255]"/>
    <att type="string" name="vizmap:vv10710Carbon_fixation_xml NODE_WIDTH" value="130.0"/>
    <att type="string" name="vizmap:vv10620Pyruvate_metabolism_xml NODE_WIDTH" value="130.0"/>
    <att type="string" name="vizmap:vv10710Carbon_fixation_xml NODE_SHAPE" value="RECT"/>
    <att type="string" name="canonicalName" value="GSVIVP00006942001"/>
    <att type="string" name="CELLDESIGNER_ALIAS" value="sa20132"/>
    <att type="string" name="vizmap:vv10620Pyruvate_metabolism_xml NODE_SHAPE" value="RECT"/>
    <att type="string" name="vizmap:vv10620Pyruvate_metabolism_xml_me NODE_WIDTH" value="130.0"/>
    <att type="string" name="CELLDESIGNER_NODE_TYPE" value="RNA"/>
    <att type="string" name="vizmap:vv10620Pyruvate_metabolism_xml NODE_HEIGHT" value="15.0"/>
    <att type="string" name="vizmap:vv10710Carbon_fixation_xml NODE_HEIGHT" value="15.0"/>
    <att type="string" name="vizmap:vv10710Carbon_fixation_xml_me NODE_WIDTH" value="130.0"/>
    <att type="string" name="vizmap:vv10710Carbon_fixation_xml_me NODE_SHAPE" value="RECT"/>
    <att type="string" name="vizmap:vv10620Pyruvate_metabolism_xml_me NODE_SHAPE" value="RECT"/>
    <att type="string" name="CELLDESIGNER_SPECIES" value="GSVIVP00006942001"/>
    <att type="string" name="vizmap:vv10620Pyruvate_metabolism_xml_me NODE_HEIGHT" value="15.0"/>
    <att type="string" name="vizmap:vv10620Pyruvate_metabolism_xml NODE_FILL_COLOR" value="java.awt.Color[r=255,g=255,b=255]"/>
    <att type="string" name="vizmap:vv10710Carbon_fixation_xml_me NODE_HEIGHT" value="15.0"/>
    <graphics type="RECTANGLE" h="15.0" w="150.0" x="526.5867919921875" y="195.21063232421875" fill="#ffffff" width="1" outline="#000000"/>
  </node>
  <node label="rGSVIVP00038537001" id="-494">
    <att type="string" name="vizmap:vv10710Carbon_fixation_xml NODE_FILL_COLOR" value="java.awt.Color[r=255,g=255,b=255]"/>
    <att type="string" name="vizmap:vv10710Carbon_fixation_xml NODE_WIDTH" value="130.0"/>
    <att type="string" name="vizmap:vv10620Pyruvate_metabolism_xml NODE_WIDTH" value="130.0"/>
    <att type="string" name="vizmap:vv10710Carbon_fixation_xml NODE_SHAPE" value="RECT"/>
    <att type="string" name="canonicalName" value="GSVIVP00038537001"/>
    <att type="string" name="CELLDESIGNER_ALIAS" value="sa20133"/>
    <att type="string" name="vizmap:vv10620Pyruvate_metabolism_xml NODE_SHAPE" value="RECT"/>
    <att type="string" name="vizmap:vv10620Pyruvate_metabolism_xml_me NODE_WIDTH" value="130.0"/>
    <att type="string" name="CELLDESIGNER_NODE_TYPE" value="RNA"/>
    <att type="string" name="vizmap:vv10620Pyruvate_metabolism_xml NODE_HEIGHT" value="15.0"/>
    <att type="string" name="vizmap:vv10710Carbon_fixation_xml NODE_HEIGHT" value="15.0"/>
    <att type="string" name="vizmap:vv10710Carbon_fixation_xml_me NODE_WIDTH" value="130.0"/>
    <att type="string" name="vizmap:vv10710Carbon_fixation_xml_me NODE_SHAPE" value="RECT"/>
    <att type="string" name="vizmap:vv10620Pyruvate_metabolism_xml_me NODE_SHAPE" value="RECT"/>
    <att type="string" name="CELLDESIGNER_SPECIES" value="GSVIVP00038537001"/>
    <att type="string" name="vizmap:vv10620Pyruvate_metabolism_xml_me NODE_HEIGHT" value="15.0"/>
    <att type="string" name="vizmap:vv10620Pyruvate_metabolism_xml NODE_FILL_COLOR" value="java.awt.Color[r=255,g=255,b=255]"/>
    <att type="string" name="vizmap:vv10710Carbon_fixation_xml_me NODE_HEIGHT" value="15.0"/>
    <graphics type="RECTANGLE" h="14.999984741210938" w="150.0" x="526.5867919921875" y="210.39244842529297" fill="#ffffff" width="1" outline="#000000"/>
  </node>
  <node label="rGSVIVP00006239001" id="-2335">
    <att type="string" name="vizmap:vv10710Carbon_fixation_xml NODE_FILL_COLOR" value="java.awt.Color[r=255,g=255,b=255]"/>
    <att type="string" name="vizmap:vv10710Carbon_fixation_xml NODE_WIDTH" value="130.0"/>
    <att type="string" name="vizmap:vv10710Carbon_fixation_xml NODE_SHAPE" value="RECT"/>
    <att type="string" name="canonicalName" value="GSVIVP00006239001"/>
    <att type="string" name="CELLDESIGNER_ALIAS" value="sa21242"/>
    <att type="string" name="CELLDESIGNER_NODE_TYPE" value="RNA"/>
    <att type="string" name="vizmap:vv10710Carbon_fixation_xml NODE_HEIGHT" value="15.0"/>
    <att type="string" name="vizmap:vv10710Carbon_fixation_xml_me NODE_WIDTH" value="130.0"/>
    <att type="string" name="vizmap:vv10710Carbon_fixation_xml_me NODE_SHAPE" value="RECT"/>
    <att type="string" name="CELLDESIGNER_SPECIES" value="GSVIVP00006239001"/>
    <att type="string" name="vizmap:vv10710Carbon_fixation_xml_me NODE_HEIGHT" value="15.0"/>
    <graphics type="RECTANGLE" h="14.999984741210938" w="150.0" x="1398.556884765625" y="235.97779083251953" fill="#ffffff" width="1" outline="#000000"/>
  </node>
  <node label="rGSVIVP00002181001" id="-2334">
    <att type="string" name="vizmap:vv10710Carbon_fixation_xml NODE_FILL_COLOR" value="java.awt.Color[r=255,g=255,b=255]"/>
    <att type="string" name="vizmap:vv10710Carbon_fixation_xml NODE_WIDTH" value="130.0"/>
    <att type="string" name="vizmap:vv10710Carbon_fixation_xml NODE_SHAPE" value="RECT"/>
    <att type="string" name="canonicalName" value="GSVIVP00002181001"/>
    <att type="string" name="CELLDESIGNER_ALIAS" value="sa21273"/>
    <att type="string" name="CELLDESIGNER_NODE_TYPE" value="RNA"/>
    <att type="string" name="vizmap:vv10710Carbon_fixation_xml NODE_HEIGHT" value="15.0"/>
    <att type="string" name="vizmap:vv10710Carbon_fixation_xml_me NODE_WIDTH" value="130.0"/>
    <att type="string" name="vizmap:vv10710Carbon_fixation_xml_me NODE_SHAPE" value="RECT"/>
    <att type="string" name="CELLDESIGNER_SPECIES" value="GSVIVP00002181001"/>
    <att type="string" name="vizmap:vv10710Carbon_fixation_xml_me NODE_HEIGHT" value="15.0"/>
    <graphics type="RECTANGLE" h="15.0" w="150.0" x="370.0577087402344" y="669.8270874023438" fill="#ffffff" width="1" outline="#000000"/>
  </node>
  <node label="R00355" id="-2333">
    <att type="string" name="vizmap:vv10710Carbon_fixation_xml NODE_FILL_COLOR" value="java.awt.Color[r=255,g=255,b=255]"/>
    <att type="string" name="vizmap:vv10710Carbon_fixation_xml NODE_WIDTH" value="10.0"/>
    <att type="string" name="vizmap:vv10710Carbon_fixation_xml NODE_SHAPE" value="TRIANGLE"/>
    <att type="string" name="canonicalName" value="R00355"/>
    <att type="string" name="CELLDESIGNER_NODE_TYPE" value="STATE_TRANSITION"/>
    <att type="string" name="vizmap:vv10710Carbon_fixation_xml NODE_HEIGHT" value="10.0"/>
    <att type="string" name="vizmap:vv10710Carbon_fixation_xml_me NODE_WIDTH" value="10.0"/>
    <att type="string" name="vizmap:vv10710Carbon_fixation_xml_me NODE_SHAPE" value="TRIANGLE"/>
    <att type="string" name="CELLDESIGNER_REACTION" value="R00355"/>
    <att type="string" name="vizmap:vv10710Carbon_fixation_xml_me NODE_HEIGHT" value="10.0"/>
    <graphics type="TRIANGLE" h="10.0" w="9.999984741210938" x="176.77242279052734" y="585.4237670898438" fill="#ffffff" width="1" outline="#000000"/>
  </node>
  <node label="R01061" id="-259">
    <att type="string" name="vizmap:vv10010glycolysis_xml NODE_HEIGHT" value="10.0"/>
    <att type="string" name="vizmap:vv10710Carbon_fixation_xml NODE_FILL_COLOR" value="java.awt.Color[r=255,g=255,b=255]"/>
    <att type="string" name="vizmap:vv10710Carbon_fixation_xml NODE_WIDTH" value="10.0"/>
    <att type="string" name="vizmap:vv10710Carbon_fixation_xml NODE_SHAPE" value="TRIANGLE"/>
    <att type="string" name="canonicalName" value="R01061"/>
    <att type="string" name="vizmap:vv10010glycolysis_xml NODE_WIDTH" value="10.0"/>
    <att type="string" name="vizmap:vv10010glycolysis_xml NODE_SHAPE" value="TRIANGLE"/>
    <att type="string" name="vizmap:vv10010glycolysis_xml NODE_FILL_COLOR" value="java.awt.Color[r=255,g=255,b=255]"/>
    <att type="string" name="CELLDESIGNER_NODE_TYPE" value="STATE_TRANSITION"/>
    <att type="string" name="vizmap:vv10710Carbon_fixation_xml NODE_HEIGHT" value="10.0"/>
    <att type="string" name="vizmap:vv10710Carbon_fixation_xml_me NODE_WIDTH" value="10.0"/>
    <att type="string" name="vizmap:vv10710Carbon_fixation_xml_me NODE_SHAPE" value="TRIANGLE"/>
    <att type="string" name="vizmap:vv10010glycolysis_xml_me NODE_HEIGHT" value="10.0"/>
    <att type="string" name="vizmap:vv10010glycolysis_xml_me NODE_SHAPE" value="TRIANGLE"/>
    <att type="string" name="vizmap:vv10010glycolysis_xml_me NODE_WIDTH" value="10.0"/>
    <att type="string" name="vizmap:vv10010glycolysis_xml_me NODE_FILL_COLOR" value="java.awt.Color[r=255,g=255,b=255]"/>
    <att type="string" name="CELLDESIGNER_REACTION" value="R01061"/>
    <att type="string" name="vizmap:vv10710Carbon_fixation_xml_me NODE_HEIGHT" value="10.0"/>
    <graphics type="TRIANGLE" h="9.999969482421875" w="10.0" x="1255.8914794921875" y="262.42210388183594" fill="#ffffff" width="1" outline="#000000"/>
  </node>
  <node label="R01067STATE_TRANSITION" id="-2332">
    <att type="string" name="vizmap:vv10710Carbon_fixation_xml NODE_FILL_COLOR" value="java.awt.Color[r=255,g=255,b=255]"/>
    <att type="string" name="vizmap:vv10710Carbon_fixation_xml NODE_WIDTH" value="10.0"/>
    <att type="string" name="vizmap:vv10710Carbon_fixation_xml NODE_SHAPE" value="TRIANGLE"/>
    <att type="string" name="canonicalName" value="R01067STATE_TRANSITION"/>
    <att type="string" name="CELLDESIGNER_NODE_TYPE" value="STATE_TRANSITION"/>
    <att type="string" name="vizmap:vv10710Carbon_fixation_xml NODE_HEIGHT" value="10.0"/>
    <att type="string" name="vizmap:vv10710Carbon_fixation_xml_me NODE_WIDTH" value="10.0"/>
    <att type="string" name="vizmap:vv10710Carbon_fixation_xml_me NODE_SHAPE" value="TRIANGLE"/>
    <att type="string" name="CELLDESIGNER_REACTION" value="R01067STATE_TRANSITION"/>
    <att type="string" name="vizmap:vv10710Carbon_fixation_xml_me NODE_HEIGHT" value="10.0"/>
    <graphics type="TRIANGLE" h="10.0" w="10.0" x="1254.25" y="216.75" fill="#ffffff" width="1" outline="#000000"/>
  </node>
  <node label="R00762STATE_TRANSITION" id="-2331">
    <att type="string" name="vizmap:vv10710Carbon_fixation_xml NODE_FILL_COLOR" value="java.awt.Color[r=255,g=255,b=255]"/>
    <att type="string" name="vizmap:vv10710Carbon_fixation_xml NODE_WIDTH" value="10.0"/>
    <att type="string" name="vizmap:vv10710Carbon_fixation_xml NODE_SHAPE" value="TRIANGLE"/>
    <att type="string" name="canonicalName" value="R00762STATE_TRANSITION"/>
    <att type="string" name="CELLDESIGNER_NODE_TYPE" value="STATE_TRANSITION"/>
    <att type="string" name="vizmap:vv10710Carbon_fixation_xml NODE_HEIGHT" value="10.0"/>
    <att type="string" name="vizmap:vv10710Carbon_fixation_xml_me NODE_WIDTH" value="10.0"/>
    <att type="string" name="vizmap:vv10710Carbon_fixation_xml_me NODE_SHAPE" value="TRIANGLE"/>
    <att type="string" name="CELLDESIGNER_REACTION" value="R00762STATE_TRANSITION"/>
    <att type="string" name="vizmap:vv10710Carbon_fixation_xml_me NODE_HEIGHT" value="10.0"/>
    <graphics type="TRIANGLE" h="10.0" w="10.0" x="1111.5" y="9.5" fill="#ffffff" width="1" outline="#000000"/>
  </node>
  <node label="R01845STATE_TRANSITION" id="-2330">
    <att type="string" name="vizmap:vv10710Carbon_fixation_xml NODE_FILL_COLOR" value="java.awt.Color[r=255,g=255,b=255]"/>
    <att type="string" name="vizmap:vv10710Carbon_fixation_xml NODE_WIDTH" value="10.0"/>
    <att type="string" name="vizmap:vv10710Carbon_fixation_xml NODE_SHAPE" value="TRIANGLE"/>
    <att type="string" name="canonicalName" value="R01845STATE_TRANSITION"/>
    <att type="string" name="CELLDESIGNER_NODE_TYPE" value="STATE_TRANSITION"/>
    <att type="string" name="vizmap:vv10710Carbon_fixation_xml NODE_HEIGHT" value="10.0"/>
    <att type="string" name="vizmap:vv10710Carbon_fixation_xml_me NODE_WIDTH" value="10.0"/>
    <att type="string" name="vizmap:vv10710Carbon_fixation_xml_me NODE_SHAPE" value="TRIANGLE"/>
    <att type="string" name="CELLDESIGNER_REACTION" value="R01845STATE_TRANSITION"/>
    <att type="string" name="vizmap:vv10710Carbon_fixation_xml_me NODE_HEIGHT" value="10.0"/>
    <graphics type="TRIANGLE" h="10.0" w="10.0" x="984.7158813476562" y="283.3427429199219" fill="#ffffff" width="1" outline="#000000"/>
  </node>
  <node label="R00024STATE_TRANSITION" id="-2329">
    <att type="string" name="vizmap:vv10710Carbon_fixation_xml NODE_FILL_COLOR" value="java.awt.Color[r=255,g=255,b=255]"/>
    <att type="string" name="vizmap:vv10710Carbon_fixation_xml NODE_WIDTH" value="10.0"/>
    <att type="string" name="vizmap:vv10710Carbon_fixation_xml NODE_SHAPE" value="TRIANGLE"/>
    <att type="string" name="canonicalName" value="R00024STATE_TRANSITION"/>
    <att type="string" name="CELLDESIGNER_NODE_TYPE" value="STATE_TRANSITION"/>
    <att type="string" name="vizmap:vv10710Carbon_fixation_xml NODE_HEIGHT" value="10.0"/>
    <att type="string" name="vizmap:vv10710Carbon_fixation_xml_me NODE_WIDTH" value="10.0"/>
    <att type="string" name="vizmap:vv10710Carbon_fixation_xml_me NODE_SHAPE" value="TRIANGLE"/>
    <att type="string" name="CELLDESIGNER_REACTION" value="R00024STATE_TRANSITION"/>
    <att type="string" name="vizmap:vv10710Carbon_fixation_xml_me NODE_HEIGHT" value="10.0"/>
    <graphics type="TRIANGLE" h="10.0" w="10.0" x="1189.888427734375" y="539.4269409179688" fill="#ffffff" width="1" outline="#000000"/>
  </node>
  <node label="R01523STATE_TRANSITION" id="-2328">
    <att type="string" name="vizmap:vv10710Carbon_fixation_xml NODE_FILL_COLOR" value="java.awt.Color[r=255,g=255,b=255]"/>
    <att type="string" name="vizmap:vv10710Carbon_fixation_xml NODE_WIDTH" value="10.0"/>
    <att type="string" name="vizmap:vv10710Carbon_fixation_xml NODE_SHAPE" value="TRIANGLE"/>
    <att type="string" name="canonicalName" value="R01523STATE_TRANSITION"/>
    <att type="string" name="CELLDESIGNER_NODE_TYPE" value="STATE_TRANSITION"/>
    <att type="string" name="vizmap:vv10710Carbon_fixation_xml NODE_HEIGHT" value="10.0"/>
    <att type="string" name="vizmap:vv10710Carbon_fixation_xml_me NODE_WIDTH" value="10.0"/>
    <att type="string" name="vizmap:vv10710Carbon_fixation_xml_me NODE_SHAPE" value="TRIANGLE"/>
    <att type="string" name="CELLDESIGNER_REACTION" value="R01523STATE_TRANSITION"/>
    <att type="string" name="vizmap:vv10710Carbon_fixation_xml_me NODE_HEIGHT" value="10.0"/>
    <graphics type="TRIANGLE" h="10.0" w="10.0" x="1056.3978271484375" y="469.6502990722656" fill="#ffffff" width="1" outline="#000000"/>
  </node>
  <node label="R01641STATE_TRANSITION" id="-2327">
    <att type="string" name="vizmap:vv10710Carbon_fixation_xml NODE_FILL_COLOR" value="java.awt.Color[r=255,g=255,b=255]"/>
    <att type="string" name="vizmap:vv10710Carbon_fixation_xml NODE_WIDTH" value="10.0"/>
    <att type="string" name="vizmap:vv10710Carbon_fixation_xml NODE_SHAPE" value="TRIANGLE"/>
    <att type="string" name="canonicalName" value="R01641STATE_TRANSITION"/>
    <att type="string" name="CELLDESIGNER_NODE_TYPE" value="STATE_TRANSITION"/>
    <att type="string" name="vizmap:vv10710Carbon_fixation_xml NODE_HEIGHT" value="10.0"/>
    <att type="string" name="vizmap:vv10710Carbon_fixation_xml_me NODE_WIDTH" value="10.0"/>
    <att type="string" name="vizmap:vv10710Carbon_fixation_xml_me NODE_SHAPE" value="TRIANGLE"/>
    <att type="string" name="CELLDESIGNER_REACTION" value="R01641STATE_TRANSITION"/>
    <att type="string" name="vizmap:vv10710Carbon_fixation_xml_me NODE_HEIGHT" value="10.0"/>
    <graphics type="TRIANGLE" h="10.0" w="10.0" x="1173.7158203125" y="300.32415771484375" fill="#ffffff" width="1" outline="#000000"/>
  </node>
  <node label="R01512STATE_TRANSITION" id="-261">
    <att type="string" name="vizmap:vv10010glycolysis_xml NODE_HEIGHT" value="10.0"/>
    <att type="string" name="vizmap:vv10710Carbon_fixation_xml NODE_FILL_COLOR" value="java.awt.Color[r=255,g=255,b=255]"/>
    <att type="string" name="vizmap:vv10710Carbon_fixation_xml NODE_WIDTH" value="10.0"/>
    <att type="string" name="vizmap:vv10710Carbon_fixation_xml NODE_SHAPE" value="TRIANGLE"/>
    <att type="string" name="canonicalName" value="R01512STATE_TRANSITION"/>
    <att type="string" name="vizmap:vv10010glycolysis_xml NODE_WIDTH" value="10.0"/>
    <att type="string" name="vizmap:vv10010glycolysis_xml NODE_SHAPE" value="TRIANGLE"/>
    <att type="string" name="vizmap:vv10010glycolysis_xml NODE_FILL_COLOR" value="java.awt.Color[r=255,g=255,b=255]"/>
    <att type="string" name="CELLDESIGNER_NODE_TYPE" value="STATE_TRANSITION"/>
    <att type="string" name="vizmap:vv10710Carbon_fixation_xml NODE_HEIGHT" value="10.0"/>
    <att type="string" name="vizmap:vv10710Carbon_fixation_xml_me NODE_WIDTH" value="10.0"/>
    <att type="string" name="vizmap:vv10710Carbon_fixation_xml_me NODE_SHAPE" value="TRIANGLE"/>
    <att type="string" name="vizmap:vv10010glycolysis_xml_me NODE_HEIGHT" value="10.0"/>
    <att type="string" name="vizmap:vv10010glycolysis_xml_me NODE_SHAPE" value="TRIANGLE"/>
    <att type="string" name="vizmap:vv10010glycolysis_xml_me NODE_WIDTH" value="10.0"/>
    <att type="string" name="vizmap:vv10010glycolysis_xml_me NODE_FILL_COLOR" value="java.awt.Color[r=255,g=255,b=255]"/>
    <att type="string" name="CELLDESIGNER_REACTION" value="R01512STATE_TRANSITION"/>
    <att type="string" name="vizmap:vv10710Carbon_fixation_xml_me NODE_HEIGHT" value="10.0"/>
    <graphics type="TRIANGLE" h="10.0" w="10.0" x="1300.9300537109375" y="322.0386657714844" fill="#ffffff" width="1" outline="#000000"/>
  </node>
  <node label="R01829STATE_TRANSITION" id="-2326">
    <att type="string" name="vizmap:vv10710Carbon_fixation_xml NODE_FILL_COLOR" value="java.awt.Color[r=255,g=255,b=255]"/>
    <att type="string" name="vizmap:vv10710Carbon_fixation_xml NODE_WIDTH" value="10.0"/>
    <att type="string" name="vizmap:vv10710Carbon_fixation_xml NODE_SHAPE" value="TRIANGLE"/>
    <att type="string" name="canonicalName" value="R01829STATE_TRANSITION"/>
    <att type="string" name="CELLDESIGNER_NODE_TYPE" value="STATE_TRANSITION"/>
    <att type="string" name="vizmap:vv10710Carbon_fixation_xml NODE_HEIGHT" value="10.0"/>
    <att type="string" name="vizmap:vv10710Carbon_fixation_xml_me NODE_WIDTH" value="10.0"/>
    <att type="string" name="vizmap:vv10710Carbon_fixation_xml_me NODE_SHAPE" value="TRIANGLE"/>
    <att type="string" name="CELLDESIGNER_REACTION" value="R01829STATE_TRANSITION"/>
    <att type="string" name="vizmap:vv10710Carbon_fixation_xml_me NODE_HEIGHT" value="10.0"/>
    <graphics type="TRIANGLE" h="10.0" w="10.0" x="1050.3819580078125" y="203.09292602539062" fill="#ffffff" width="1" outline="#000000"/>
  </node>
  <node label="R01529STATE_TRANSITION" id="-2325">
    <att type="string" name="vizmap:vv10710Carbon_fixation_xml NODE_FILL_COLOR" value="java.awt.Color[r=255,g=255,b=255]"/>
    <att type="string" name="vizmap:vv10710Carbon_fixation_xml NODE_WIDTH" value="10.0"/>
    <att type="string" name="vizmap:vv10710Carbon_fixation_xml NODE_SHAPE" value="TRIANGLE"/>
    <att type="string" name="canonicalName" value="R01529STATE_TRANSITION"/>
    <att type="string" name="CELLDESIGNER_NODE_TYPE" value="STATE_TRANSITION"/>
    <att type="string" name="vizmap:vv10710Carbon_fixation_xml NODE_HEIGHT" value="10.0"/>
    <att type="string" name="vizmap:vv10710Carbon_fixation_xml_me NODE_WIDTH" value="10.0"/>
    <att type="string" name="vizmap:vv10710Carbon_fixation_xml_me NODE_SHAPE" value="TRIANGLE"/>
    <att type="string" name="CELLDESIGNER_REACTION" value="R01529STATE_TRANSITION"/>
    <att type="string" name="vizmap:vv10710Carbon_fixation_xml_me NODE_HEIGHT" value="10.0"/>
    <graphics type="TRIANGLE" h="10.0" w="10.0" x="1101.134521484375" y="384.2365417480469" fill="#ffffff" width="1" outline="#000000"/>
  </node>
  <node label="R01015STATE_TRANSITION" id="-258">
    <att type="string" name="vizmap:vv10010glycolysis_xml NODE_HEIGHT" value="10.0"/>
    <att type="string" name="vizmap:vv10710Carbon_fixation_xml NODE_FILL_COLOR" value="java.awt.Color[r=255,g=255,b=255]"/>
    <att type="string" name="vizmap:vv10710Carbon_fixation_xml NODE_WIDTH" value="10.0"/>
    <att type="string" name="vizmap:vv10710Carbon_fixation_xml NODE_SHAPE" value="TRIANGLE"/>
    <att type="string" name="canonicalName" value="R01015STATE_TRANSITION"/>
    <att type="string" name="vizmap:vv10010glycolysis_xml NODE_WIDTH" value="10.0"/>
    <att type="string" name="vizmap:vv10010glycolysis_xml NODE_SHAPE" value="TRIANGLE"/>
    <att type="string" name="vizmap:vv10010glycolysis_xml NODE_FILL_COLOR" value="java.awt.Color[r=255,g=255,b=255]"/>
    <att type="string" name="CELLDESIGNER_NODE_TYPE" value="STATE_TRANSITION"/>
    <att type="string" name="vizmap:vv10710Carbon_fixation_xml NODE_HEIGHT" value="10.0"/>
    <att type="string" name="vizmap:vv10710Carbon_fixation_xml_me NODE_WIDTH" value="10.0"/>
    <att type="string" name="vizmap:vv10710Carbon_fixation_xml_me NODE_SHAPE" value="TRIANGLE"/>
    <att type="string" name="vizmap:vv10010glycolysis_xml_me NODE_HEIGHT" value="10.0"/>
    <att type="string" name="vizmap:vv10010glycolysis_xml_me NODE_SHAPE" value="TRIANGLE"/>
    <att type="string" name="vizmap:vv10010glycolysis_xml_me NODE_WIDTH" value="10.0"/>
    <att type="string" name="vizmap:vv10010glycolysis_xml_me NODE_FILL_COLOR" value="java.awt.Color[r=255,g=255,b=255]"/>
    <att type="string" name="CELLDESIGNER_REACTION" value="R01015STATE_TRANSITION"/>
    <att type="string" name="vizmap:vv10710Carbon_fixation_xml_me NODE_HEIGHT" value="10.0"/>
    <graphics type="TRIANGLE" h="10.0" w="10.0" x="1033.0924072265625" y="151.43484497070312" fill="#ffffff" width="1" outline="#000000"/>
  </node>
  <node label="R01068STATE_TRANSITION" id="-2324">
    <att type="string" name="vizmap:vv10710Carbon_fixation_xml NODE_FILL_COLOR" value="java.awt.Color[r=255,g=255,b=255]"/>
    <att type="string" name="vizmap:vv10710Carbon_fixation_xml NODE_WIDTH" value="10.0"/>
    <att type="string" name="vizmap:vv10710Carbon_fixation_xml NODE_SHAPE" value="TRIANGLE"/>
    <att type="string" name="canonicalName" value="R01068STATE_TRANSITION"/>
    <att type="string" name="CELLDESIGNER_NODE_TYPE" value="STATE_TRANSITION"/>
    <att type="string" name="vizmap:vv10710Carbon_fixation_xml NODE_HEIGHT" value="10.0"/>
    <att type="string" name="vizmap:vv10710Carbon_fixation_xml_me NODE_WIDTH" value="10.0"/>
    <att type="string" name="vizmap:vv10710Carbon_fixation_xml_me NODE_SHAPE" value="TRIANGLE"/>
    <att type="string" name="CELLDESIGNER_REACTION" value="R01068STATE_TRANSITION"/>
    <att type="string" name="vizmap:vv10710Carbon_fixation_xml_me NODE_HEIGHT" value="10.0"/>
    <graphics type="TRIANGLE" h="10.0" w="10.0" x="931.7321166992188" y="117.95677185058594" fill="#ffffff" width="1" outline="#000000"/>
  </node>
  <node label="R00200STATE_TRANSITION" id="-250">
    <att type="string" name="vizmap:vv10010glycolysis_xml NODE_HEIGHT" value="10.0"/>
    <att type="string" name="vizmap:vv10710Carbon_fixation_xml NODE_FILL_COLOR" value="java.awt.Color[r=255,g=255,b=255]"/>
    <att type="string" name="vizmap:vv10710Carbon_fixation_xml NODE_WIDTH" value="10.0"/>
    <att type="string" name="vizmap:vv10620Pyruvate_metabolism_xml NODE_WIDTH" value="10.0"/>
    <att type="string" name="vizmap:vv10710Carbon_fixation_xml NODE_SHAPE" value="TRIANGLE"/>
    <att type="string" name="canonicalName" value="R00200STATE_TRANSITION"/>
    <att type="string" name="vizmap:vv10010glycolysis_xml NODE_WIDTH" value="10.0"/>
    <att type="string" name="vizmap:vv10620Pyruvate_metabolism_xml NODE_SHAPE" value="TRIANGLE"/>
    <att type="string" name="vizmap:vv10010glycolysis_xml NODE_SHAPE" value="TRIANGLE"/>
    <att type="string" name="vizmap:vv10010glycolysis_xml NODE_FILL_COLOR" value="java.awt.Color[r=255,g=255,b=255]"/>
    <att type="string" name="vizmap:vv10620Pyruvate_metabolism_xml_me NODE_WIDTH" value="10.0"/>
    <att type="string" name="CELLDESIGNER_NODE_TYPE" value="STATE_TRANSITION"/>
    <att type="string" name="vizmap:vv10620Pyruvate_metabolism_xml NODE_HEIGHT" value="10.0"/>
    <att type="string" name="vizmap:vv10710Carbon_fixation_xml NODE_HEIGHT" value="10.0"/>
    <att type="string" name="vizmap:vv10710Carbon_fixation_xml_me NODE_WIDTH" value="10.0"/>
    <att type="string" name="vizmap:vv10710Carbon_fixation_xml_me NODE_SHAPE" value="TRIANGLE"/>
    <att type="string" name="vizmap:vv10010glycolysis_xml_me NODE_HEIGHT" value="10.0"/>
    <att type="string" name="vizmap:vv10620Pyruvate_metabolism_xml_me NODE_SHAPE" value="TRIANGLE"/>
    <att type="string" name="vizmap:vv10010glycolysis_xml_me NODE_SHAPE" value="TRIANGLE"/>
    <att type="string" name="vizmap:vv10620Pyruvate_metabolism_xml_me NODE_HEIGHT" value="10.0"/>
    <att type="string" name="vizmap:vv10010glycolysis_xml_me NODE_WIDTH" value="10.0"/>
    <att type="string" name="vizmap:vv10010glycolysis_xml_me NODE_FILL_COLOR" value="java.awt.Color[r=255,g=255,b=255]"/>
    <att type="string" name="CELLDESIGNER_REACTION" value="R00200STATE_TRANSITION"/>
    <att type="string" name="vizmap:vv10620Pyruvate_metabolism_xml NODE_FILL_COLOR" value="java.awt.Color[r=255,g=255,b=255]"/>
    <att type="string" name="vizmap:vv10710Carbon_fixation_xml_me NODE_HEIGHT" value="10.0"/>
    <graphics type="TRIANGLE" h="10.000000953674316" w="9.99993896484375" x="525.0956726074219" y="14.769830226898193" fill="#ffffff" width="1" outline="#000000"/>
  </node>
  <node label="R00258" id="-2323">
    <att type="string" name="vizmap:vv10710Carbon_fixation_xml NODE_FILL_COLOR" value="java.awt.Color[r=255,g=255,b=255]"/>
    <att type="string" name="vizmap:vv10710Carbon_fixation_xml NODE_WIDTH" value="10.0"/>
    <att type="string" name="vizmap:vv10710Carbon_fixation_xml NODE_SHAPE" value="TRIANGLE"/>
    <att type="string" name="canonicalName" value="R00258"/>
    <att type="string" name="CELLDESIGNER_NODE_TYPE" value="STATE_TRANSITION"/>
    <att type="string" name="vizmap:vv10710Carbon_fixation_xml NODE_HEIGHT" value="10.0"/>
    <att type="string" name="vizmap:vv10710Carbon_fixation_xml_me NODE_WIDTH" value="10.0"/>
    <att type="string" name="vizmap:vv10710Carbon_fixation_xml_me NODE_SHAPE" value="TRIANGLE"/>
    <att type="string" name="CELLDESIGNER_REACTION" value="R00258"/>
    <att type="string" name="vizmap:vv10710Carbon_fixation_xml_me NODE_HEIGHT" value="10.0"/>
    <graphics type="TRIANGLE" h="10.0" w="10.0" x="636.7193603515625" y="99.47688293457031" fill="#ffffff" width="1" outline="#000000"/>
  </node>
  <node label="R01056STATE_TRANSITION" id="-2322">
    <att type="string" name="vizmap:vv10710Carbon_fixation_xml NODE_FILL_COLOR" value="java.awt.Color[r=255,g=255,b=255]"/>
    <att type="string" name="vizmap:vv10710Carbon_fixation_xml NODE_WIDTH" value="10.0"/>
    <att type="string" name="vizmap:vv10710Carbon_fixation_xml NODE_SHAPE" value="TRIANGLE"/>
    <att type="string" name="canonicalName" value="R01056STATE_TRANSITION"/>
    <att type="string" name="CELLDESIGNER_NODE_TYPE" value="STATE_TRANSITION"/>
    <att type="string" name="vizmap:vv10710Carbon_fixation_xml NODE_HEIGHT" value="10.0"/>
    <att type="string" name="vizmap:vv10710Carbon_fixation_xml_me NODE_WIDTH" value="10.0"/>
    <att type="string" name="vizmap:vv10710Carbon_fixation_xml_me NODE_SHAPE" value="TRIANGLE"/>
    <att type="string" name="CELLDESIGNER_REACTION" value="R01056STATE_TRANSITION"/>
    <att type="string" name="vizmap:vv10710Carbon_fixation_xml_me NODE_HEIGHT" value="10.0"/>
    <graphics type="TRIANGLE" h="10.0" w="9.9998779296875" x="1022.0639038085938" y="403.8330993652344" fill="#ffffff" width="1" outline="#000000"/>
  </node>
  <node label="re50159STATE_TRANSITION" id="-2321">
    <att type="string" name="vizmap:vv10710Carbon_fixation_xml NODE_FILL_COLOR" value="java.awt.Color[r=255,g=255,b=255]"/>
    <att type="string" name="vizmap:vv10710Carbon_fixation_xml NODE_WIDTH" value="10.0"/>
    <att type="string" name="vizmap:vv10710Carbon_fixation_xml NODE_SHAPE" value="TRIANGLE"/>
    <att type="string" name="canonicalName" value="re50159STATE_TRANSITION"/>
    <att type="string" name="CELLDESIGNER_NODE_TYPE" value="STATE_TRANSITION"/>
    <att type="string" name="vizmap:vv10710Carbon_fixation_xml NODE_HEIGHT" value="10.0"/>
    <att type="string" name="vizmap:vv10710Carbon_fixation_xml_me NODE_WIDTH" value="10.0"/>
    <att type="string" name="vizmap:vv10710Carbon_fixation_xml_me NODE_SHAPE" value="TRIANGLE"/>
    <att type="string" name="CELLDESIGNER_REACTION" value="re50159STATE_TRANSITION"/>
    <att type="string" name="vizmap:vv10710Carbon_fixation_xml_me NODE_HEIGHT" value="10.0"/>
    <graphics type="TRIANGLE" h="10.0" w="10.0" x="449.42388916015625" y="540.2671508789062" fill="#ffffff" width="1" outline="#000000"/>
  </node>
  <node label="re50160STATE_TRANSITION" id="-2320">
    <att type="string" name="vizmap:vv10710Carbon_fixation_xml NODE_FILL_COLOR" value="java.awt.Color[r=255,g=255,b=255]"/>
    <att type="string" name="vizmap:vv10710Carbon_fixation_xml NODE_WIDTH" value="10.0"/>
    <att type="string" name="vizmap:vv10710Carbon_fixation_xml NODE_SHAPE" value="TRIANGLE"/>
    <att type="string" name="canonicalName" value="re50160STATE_TRANSITION"/>
    <att type="string" name="CELLDESIGNER_NODE_TYPE" value="STATE_TRANSITION"/>
    <att type="string" name="vizmap:vv10710Carbon_fixation_xml NODE_HEIGHT" value="10.0"/>
    <att type="string" name="vizmap:vv10710Carbon_fixation_xml_me NODE_WIDTH" value="10.0"/>
    <att type="string" name="vizmap:vv10710Carbon_fixation_xml_me NODE_SHAPE" value="TRIANGLE"/>
    <att type="string" name="CELLDESIGNER_REACTION" value="re50160STATE_TRANSITION"/>
    <att type="string" name="vizmap:vv10710Carbon_fixation_xml_me NODE_HEIGHT" value="10.0"/>
    <graphics type="TRIANGLE" h="9.999908447265625" w="10.0" x="692.8077392578125" y="514.0111541748047" fill="#ffffff" width="1" outline="#000000"/>
  </node>
  <node label="re50162STATE_TRANSITION" id="-2319">
    <att type="string" name="vizmap:vv10710Carbon_fixation_xml NODE_FILL_COLOR" value="java.awt.Color[r=255,g=255,b=255]"/>
    <att type="string" name="vizmap:vv10710Carbon_fixation_xml NODE_WIDTH" value="10.0"/>
    <att type="string" name="vizmap:vv10710Carbon_fixation_xml NODE_SHAPE" value="TRIANGLE"/>
    <att type="string" name="canonicalName" value="re50162STATE_TRANSITION"/>
    <att type="string" name="CELLDESIGNER_NODE_TYPE" value="STATE_TRANSITION"/>
    <att type="string" name="vizmap:vv10710Carbon_fixation_xml NODE_HEIGHT" value="10.0"/>
    <att type="string" name="vizmap:vv10710Carbon_fixation_xml_me NODE_WIDTH" value="10.0"/>
    <att type="string" name="vizmap:vv10710Carbon_fixation_xml_me NODE_SHAPE" value="TRIANGLE"/>
    <att type="string" name="CELLDESIGNER_REACTION" value="re50162STATE_TRANSITION"/>
    <att type="string" name="vizmap:vv10710Carbon_fixation_xml_me NODE_HEIGHT" value="10.0"/>
    <graphics type="TRIANGLE" h="10.0" w="10.0" x="681.2283325195312" y="365.2150573730469" fill="#ffffff" width="1" outline="#000000"/>
  </node>
  <node label="re50163STATE_TRANSITION" id="-2318">
    <att type="string" name="vizmap:vv10710Carbon_fixation_xml NODE_FILL_COLOR" value="java.awt.Color[r=255,g=255,b=255]"/>
    <att type="string" name="vizmap:vv10710Carbon_fixation_xml NODE_WIDTH" value="10.0"/>
    <att type="string" name="vizmap:vv10710Carbon_fixation_xml NODE_SHAPE" value="TRIANGLE"/>
    <att type="string" name="canonicalName" value="re50163STATE_TRANSITION"/>
    <att type="string" name="CELLDESIGNER_NODE_TYPE" value="STATE_TRANSITION"/>
    <att type="string" name="vizmap:vv10710Carbon_fixation_xml NODE_HEIGHT" value="10.0"/>
    <att type="string" name="vizmap:vv10710Carbon_fixation_xml_me NODE_WIDTH" value="10.0"/>
    <att type="string" name="vizmap:vv10710Carbon_fixation_xml_me NODE_SHAPE" value="TRIANGLE"/>
    <att type="string" name="CELLDESIGNER_REACTION" value="re50163STATE_TRANSITION"/>
    <att type="string" name="vizmap:vv10710Carbon_fixation_xml_me NODE_HEIGHT" value="10.0"/>
    <graphics type="TRIANGLE" h="10.000000536441803" w="10.0" x="402.15863037109375" y="-5.5839841067790985" fill="#ffffff" width="1" outline="#000000"/>
  </node>
  <node label="re50164STATE_TRANSITION" id="-2317">
    <att type="string" name="vizmap:vv10710Carbon_fixation_xml NODE_FILL_COLOR" value="java.awt.Color[r=255,g=255,b=255]"/>
    <att type="string" name="vizmap:vv10710Carbon_fixation_xml NODE_WIDTH" value="10.0"/>
    <att type="string" name="vizmap:vv10710Carbon_fixation_xml NODE_SHAPE" value="TRIANGLE"/>
    <att type="string" name="canonicalName" value="re50164STATE_TRANSITION"/>
    <att type="string" name="CELLDESIGNER_NODE_TYPE" value="STATE_TRANSITION"/>
    <att type="string" name="vizmap:vv10710Carbon_fixation_xml NODE_HEIGHT" value="10.0"/>
    <att type="string" name="vizmap:vv10710Carbon_fixation_xml_me NODE_WIDTH" value="10.0"/>
    <att type="string" name="vizmap:vv10710Carbon_fixation_xml_me NODE_SHAPE" value="TRIANGLE"/>
    <att type="string" name="CELLDESIGNER_REACTION" value="re50164STATE_TRANSITION"/>
    <att type="string" name="vizmap:vv10710Carbon_fixation_xml_me NODE_HEIGHT" value="10.0"/>
    <graphics type="TRIANGLE" h="10.0" w="10.0" x="173.08372497558594" y="243.18031311035156" fill="#ffffff" width="1" outline="#000000"/>
  </node>
  <node label="re50165STATE_TRANSITION" id="-2316">
    <att type="string" name="vizmap:vv10710Carbon_fixation_xml NODE_FILL_COLOR" value="java.awt.Color[r=255,g=255,b=255]"/>
    <att type="string" name="vizmap:vv10710Carbon_fixation_xml NODE_WIDTH" value="10.0"/>
    <att type="string" name="vizmap:vv10710Carbon_fixation_xml NODE_SHAPE" value="TRIANGLE"/>
    <att type="string" name="canonicalName" value="re50165STATE_TRANSITION"/>
    <att type="string" name="CELLDESIGNER_NODE_TYPE" value="STATE_TRANSITION"/>
    <att type="string" name="vizmap:vv10710Carbon_fixation_xml NODE_HEIGHT" value="10.0"/>
    <att type="string" name="vizmap:vv10710Carbon_fixation_xml_me NODE_WIDTH" value="10.0"/>
    <att type="string" name="vizmap:vv10710Carbon_fixation_xml_me NODE_SHAPE" value="TRIANGLE"/>
    <att type="string" name="CELLDESIGNER_REACTION" value="re50165STATE_TRANSITION"/>
    <att type="string" name="vizmap:vv10710Carbon_fixation_xml_me NODE_HEIGHT" value="10.0"/>
    <graphics type="TRIANGLE" h="10.0" w="10.0" x="411.8923645019531" y="421.3616943359375" fill="#ffffff" width="1" outline="#000000"/>
  </node>
  <node label="rGSVIVP00037996001" id="-2315">
    <att type="string" name="vizmap:vv10010glycolysis_xml NODE_HEIGHT" value="15.0"/>
    <att type="string" name="protein" value="GSVIVP00037996001"/>
    <att type="list" name="cytoscape.alias.list">
      <att type="string" name="cytoscape.alias.list" value="GSVIVP00037996001"/>
    </att>
    <att type="string" name="canonicalName" value="GSVIVP00037996001"/>
    <att type="string" name="vizmap:vv10010glycolysis_xml NODE_WIDTH" value="130.0"/>
    <att type="string" name="CELLDESIGNER_ALIAS" value="sa10041e18"/>
    <att type="string" name="vizmap:vv10010glycolysis_xml NODE_SHAPE" value="RECT"/>
    <att type="string" name="vizmap:vv10010glycolysis_xml NODE_FILL_COLOR" value="java.awt.Color[r=51,g=51,b=255]"/>
    <att type="string" name="CELLDESIGNER_NODE_TYPE" value="RNA"/>
    <att type="string" name="vizmap:vv10010glycolysis_xml_me NODE_HEIGHT" value="15.0"/>
    <att type="string" name="condition" value="28LD"/>
    <att type="string" name="CELLDESIGNER_SPECIES" value="GSVIVP00037996001"/>
    <att type="string" name="vizmap:vv10010glycolysis_xml_me NODE_SHAPE" value="RECT"/>
    <att type="string" name="vizmap:vv10010glycolysis_xml_me NODE_WIDTH" value="130.0"/>
    <att type="string" name="vizmap:vv10010glycolysis_xml_me NODE_FILL_COLOR" value="java.awt.Color[r=0,g=0,b=255]"/>
    <graphics type="RECTANGLE" h="15.000045776367188" w="150.0" x="1398.095703125" y="221.04674530029297" fill="#ffff00" width="1" outline="#000000"/>
  </node>
  <edge label="pyruvate, phosphate dikinase (CATALYSIS) R00200STATE_TRANSITION" source="-350" target="-250">
    <att type="string" name="CELLDESIGNER_EDGE_TYPE" value="CATALYSIS"/>
    <att type="string" name="canonicalName" value="pyruvate, phosphate dikinase (CATALYSIS) R00200STATE_TRANSITION"/>
    <att type="string" name="interaction" value="CATALYSIS"/>
    <graphics width="1" fill="#0000ff"/>
  </edge>
  <edge label="glyceraldehyde-3-phosphate dehydrogenase (NADP+) (phosphorylating) (pp) R01061" source="-2424" target="-259">
    <att type="string" name="CELLDESIGNER_EDGE_TYPE" value="CATALYSIS"/>
    <att type="string" name="canonicalName" value="glyceraldehyde-3-phosphate dehydrogenase (NADP+) (phosphorylating) (pp) R01061"/>
    <att type="string" name="interaction" value="CATALYSIS"/>
    <graphics width="1" fill="#0000ff"/>
  </edge>
  <edge label="ribulose-phosphate 3-epimerase (CATALYSIS) R01529STATE_TRANSITION" source="-2423" target="-2325">
    <att type="string" name="CELLDESIGNER_EDGE_TYPE" value="CATALYSIS"/>
    <att type="string" name="canonicalName" value="ribulose-phosphate 3-epimerase (CATALYSIS) R01529STATE_TRANSITION"/>
    <att type="string" name="interaction" value="CATALYSIS"/>
    <graphics width="1" fill="#0000ff"/>
  </edge>
  <edge label="malate dehydrogenase (CATALYSIS) re50159STATE_TRANSITION" source="-357" target="-2321">
    <att type="string" name="CELLDESIGNER_EDGE_TYPE" value="CATALYSIS"/>
    <att type="string" name="canonicalName" value="malate dehydrogenase (CATALYSIS) re50159STATE_TRANSITION"/>
    <att type="string" name="interaction" value="CATALYSIS"/>
    <graphics width="1" fill="#0000ff"/>
  </edge>
  <edge label="fructose-bisphosphatase (CATALYSIS) R00762STATE_TRANSITION" source="-40" target="-2331">
    <att type="string" name="CELLDESIGNER_EDGE_TYPE" value="CATALYSIS"/>
    <att type="string" name="canonicalName" value="fructose-bisphosphatase (CATALYSIS) R00762STATE_TRANSITION"/>
    <att type="string" name="interaction" value="CATALYSIS"/>
    <graphics width="1" fill="#0000ff"/>
  </edge>
  <edge label="phosphoenolpyruvate carboxykinase (ATP) (pp) re50165STATE_TRANSITION" source="-359" target="-2316">
    <att type="string" name="CELLDESIGNER_EDGE_TYPE" value="CATALYSIS"/>
    <att type="string" name="canonicalName" value="phosphoenolpyruvate carboxykinase (ATP) (pp) re50165STATE_TRANSITION"/>
    <att type="string" name="interaction" value="CATALYSIS"/>
    <graphics width="1" fill="#0000ff"/>
  </edge>
  <edge label="malate dehydrogenase (NADP+) (pp) re50159STATE_TRANSITION" source="-360" target="-2321">
    <att type="string" name="CELLDESIGNER_EDGE_TYPE" value="CATALYSIS"/>
    <att type="string" name="canonicalName" value="malate dehydrogenase (NADP+) (pp) re50159STATE_TRANSITION"/>
    <att type="string" name="interaction" value="CATALYSIS"/>
    <graphics width="1" fill="#0000ff"/>
  </edge>
  <edge label="malate dehydrogenase (decarboxylating) (pp) re50160STATE_TRANSITION" source="-349" target="-2320">
    <att type="string" name="CELLDESIGNER_EDGE_TYPE" value="CATALYSIS"/>
    <att type="string" name="canonicalName" value="malate dehydrogenase (decarboxylating) (pp) re50160STATE_TRANSITION"/>
    <att type="string" name="interaction" value="CATALYSIS"/>
    <graphics width="1" fill="#0000ff"/>
  </edge>
  <edge label="malate dehydrogenase (decarboxylating) (pp) re50162STATE_TRANSITION" source="-349" target="-2319">
    <att type="string" name="CELLDESIGNER_EDGE_TYPE" value="CATALYSIS"/>
    <att type="string" name="canonicalName" value="malate dehydrogenase (decarboxylating) (pp) re50162STATE_TRANSITION"/>
    <att type="string" name="interaction" value="CATALYSIS"/>
    <graphics width="1" fill="#0000ff"/>
  </edge>
  <edge label="malate dehydrogenase (oxaloacetate-decarboxylating) (NADP+) (pp) re50160STATE_TRANSITION" source="-348" target="-2320">
    <att type="string" name="CELLDESIGNER_EDGE_TYPE" value="CATALYSIS"/>
    <att type="string" name="canonicalName" value="malate dehydrogenase (oxaloacetate-decarboxylating) (NADP+) (pp) re50160STATE_TRANSITION"/>
    <att type="string" name="interaction" value="CATALYSIS"/>
    <graphics width="1" fill="#0000ff"/>
  </edge>
  <edge label="malate dehydrogenase (oxaloacetate-decarboxylating) (NADP+) (pp) re50162STATE_TRANSITION" source="-348" target="-2319">
    <att type="string" name="CELLDESIGNER_EDGE_TYPE" value="CATALYSIS"/>
    <att type="string" name="canonicalName" value="malate dehydrogenase (oxaloacetate-decarboxylating) (NADP+) (pp) re50162STATE_TRANSITION"/>
    <att type="string" name="interaction" value="CATALYSIS"/>
    <graphics width="1" fill="#0000ff"/>
  </edge>
  <edge label="triose-phosphate isomerase (CATALYSIS) R01015STATE_TRANSITION" source="-48" target="-258">
    <att type="string" name="CELLDESIGNER_EDGE_TYPE" value="CATALYSIS"/>
    <att type="string" name="canonicalName" value="triose-phosphate isomerase (CATALYSIS) R01015STATE_TRANSITION"/>
    <att type="string" name="interaction" value="CATALYSIS"/>
    <graphics width="1" fill="#0000ff"/>
  </edge>
  <edge label="pyruvate kinase (CATALYSIS) re50163STATE_TRANSITION" source="-38" target="-2318">
    <att type="string" name="CELLDESIGNER_EDGE_TYPE" value="CATALYSIS"/>
    <att type="string" name="canonicalName" value="pyruvate kinase (CATALYSIS) re50163STATE_TRANSITION"/>
    <att type="string" name="interaction" value="CATALYSIS"/>
    <graphics width="1" fill="#0000ff"/>
  </edge>
  <edge label="phosphoribulokinase (CATALYSIS) R01523STATE_TRANSITION" source="-2422" target="-2328">
    <att type="string" name="CELLDESIGNER_EDGE_TYPE" value="CATALYSIS"/>
    <att type="string" name="canonicalName" value="phosphoribulokinase (CATALYSIS) R01523STATE_TRANSITION"/>
    <att type="string" name="interaction" value="CATALYSIS"/>
    <graphics width="1" fill="#0000ff"/>
  </edge>
  <edge label="aspartate transaminase (CATALYSIS) R00355" source="-2421" target="-2333">
    <att type="string" name="CELLDESIGNER_EDGE_TYPE" value="CATALYSIS"/>
    <att type="string" name="canonicalName" value="aspartate transaminase (CATALYSIS) R00355"/>
    <att type="string" name="interaction" value="CATALYSIS"/>
    <graphics width="1" fill="#0000ff"/>
  </edge>
  <edge label="alanine transaminase (CATALYSIS) R00258" source="-2420" target="-2323">
    <att type="string" name="CELLDESIGNER_EDGE_TYPE" value="CATALYSIS"/>
    <att type="string" name="canonicalName" value="alanine transaminase (CATALYSIS) R00258"/>
    <att type="string" name="interaction" value="CATALYSIS"/>
    <graphics width="1" fill="#0000ff"/>
  </edge>
  <edge label="phosphoenolpyruvate carboxylase (CATALYSIS) re50164STATE_TRANSITION" source="-351" target="-2317">
    <att type="string" name="CELLDESIGNER_EDGE_TYPE" value="CATALYSIS"/>
    <att type="string" name="canonicalName" value="phosphoenolpyruvate carboxylase (CATALYSIS) re50164STATE_TRANSITION"/>
    <att type="string" name="interaction" value="CATALYSIS"/>
    <graphics width="1" fill="#0000ff"/>
  </edge>
  <edge label="ribulose-bisphosphate carboxylase (CATALYSIS) R00024STATE_TRANSITION" source="-2419" target="-2329">
    <att type="string" name="CELLDESIGNER_EDGE_TYPE" value="CATALYSIS"/>
    <att type="string" name="canonicalName" value="ribulose-bisphosphate carboxylase (CATALYSIS) R00024STATE_TRANSITION"/>
    <att type="string" name="interaction" value="CATALYSIS"/>
    <graphics width="1" fill="#0000ff"/>
  </edge>
  <edge label="sedoheptulose-bisphosphatase (CATALYSIS) R01845STATE_TRANSITION" source="-2418" target="-2330">
    <att type="string" name="CELLDESIGNER_EDGE_TYPE" value="CATALYSIS"/>
    <att type="string" name="canonicalName" value="sedoheptulose-bisphosphatase (CATALYSIS) R01845STATE_TRANSITION"/>
    <att type="string" name="interaction" value="CATALYSIS"/>
    <graphics width="1" fill="#0000ff"/>
  </edge>
  <edge label="phosphoglycerate kinase (CATALYSIS) R01512STATE_TRANSITION" source="-39" target="-261">
    <att type="string" name="CELLDESIGNER_EDGE_TYPE" value="CATALYSIS"/>
    <att type="string" name="canonicalName" value="phosphoglycerate kinase (CATALYSIS) R01512STATE_TRANSITION"/>
    <att type="string" name="interaction" value="CATALYSIS"/>
    <graphics width="1" fill="#0000ff"/>
  </edge>
  <edge label="ribose-5-phosphate isomerase (CATALYSIS) R01056STATE_TRANSITION" source="-2417" target="-2322">
    <att type="string" name="CELLDESIGNER_EDGE_TYPE" value="CATALYSIS"/>
    <att type="string" name="canonicalName" value="ribose-5-phosphate isomerase (CATALYSIS) R01056STATE_TRANSITION"/>
    <att type="string" name="interaction" value="CATALYSIS"/>
    <graphics width="1" fill="#0000ff"/>
  </edge>
  <edge label="Oxaloacetate (LEFT) re50159STATE_TRANSITION" source="-375" target="-2321">
    <att type="string" name="CELLDESIGNER_EDGE_TYPE" value="LEFT"/>
    <att type="string" name="canonicalName" value="Oxaloacetate (LEFT) re50159STATE_TRANSITION"/>
    <att type="string" name="interaction" value="LEFT"/>
    <graphics width="1" fill="#000000"/>
  </edge>
  <edge label="Oxaloacetate (LEFT) re50165STATE_TRANSITION" source="-375" target="-2316">
    <att type="string" name="CELLDESIGNER_EDGE_TYPE" value="LEFT"/>
    <att type="string" name="canonicalName" value="Oxaloacetate (LEFT) re50165STATE_TRANSITION"/>
    <att type="string" name="interaction" value="LEFT"/>
    <graphics width="1" fill="#000000"/>
  </edge>
  <edge label="(S)-Malate (pp) re50160STATE_TRANSITION" source="-367" target="-2320">
    <att type="string" name="CELLDESIGNER_EDGE_TYPE" value="LEFT"/>
    <att type="string" name="canonicalName" value="(S)-Malate (pp) re50160STATE_TRANSITION"/>
    <att type="string" name="interaction" value="LEFT"/>
    <graphics width="1" fill="#000000"/>
  </edge>
  <edge label="(S)-Malate (pp) re50162STATE_TRANSITION" source="-367" target="-2319">
    <att type="string" name="CELLDESIGNER_EDGE_TYPE" value="LEFT"/>
    <att type="string" name="canonicalName" value="(S)-Malate (pp) re50162STATE_TRANSITION"/>
    <att type="string" name="interaction" value="LEFT"/>
    <graphics width="1" fill="#000000"/>
  </edge>
  <edge label="CO2 (LEFT) R00024STATE_TRANSITION" source="-2415" target="-2329">
    <att type="string" name="CELLDESIGNER_EDGE_TYPE" value="LEFT"/>
    <att type="string" name="canonicalName" value="CO2 (LEFT) R00024STATE_TRANSITION"/>
    <att type="string" name="interaction" value="LEFT"/>
    <graphics width="1" fill="#000000"/>
  </edge>
  <edge label="Phosphoenolpyruvate (LEFT) re50163STATE_TRANSITION" source="-230" target="-2318">
    <att type="string" name="CELLDESIGNER_EDGE_TYPE" value="LEFT"/>
    <att type="string" name="canonicalName" value="Phosphoenolpyruvate (LEFT) re50163STATE_TRANSITION"/>
    <att type="string" name="interaction" value="LEFT"/>
    <graphics width="1" fill="#000000"/>
  </edge>
  <edge label="Phosphoenolpyruvate (LEFT) re50164STATE_TRANSITION" source="-230" target="-2317">
    <att type="string" name="CELLDESIGNER_EDGE_TYPE" value="LEFT"/>
    <att type="string" name="canonicalName" value="Phosphoenolpyruvate (LEFT) re50164STATE_TRANSITION"/>
    <att type="string" name="interaction" value="LEFT"/>
    <graphics width="1" fill="#000000"/>
  </edge>
  <edge label="Pyruvate (LEFT) R00200STATE_TRANSITION" source="-231" target="-250">
    <att type="string" name="CELLDESIGNER_EDGE_TYPE" value="LEFT"/>
    <att type="string" name="canonicalName" value="Pyruvate (LEFT) R00200STATE_TRANSITION"/>
    <att type="string" name="interaction" value="LEFT"/>
    <graphics width="1" fill="#000000"/>
  </edge>
  <edge label="D-Ribose 5-phosphate (LEFT) R01056STATE_TRANSITION" source="-2414" target="-2322">
    <att type="string" name="CELLDESIGNER_EDGE_TYPE" value="LEFT"/>
    <att type="string" name="canonicalName" value="D-Ribose 5-phosphate (LEFT) R01056STATE_TRANSITION"/>
    <att type="string" name="interaction" value="LEFT"/>
    <graphics width="1" fill="#000000"/>
  </edge>
  <edge label="L-Aspartate (LEFT) R00355" source="-2413" target="-2333">
    <att type="string" name="CELLDESIGNER_EDGE_TYPE" value="LEFT"/>
    <att type="string" name="canonicalName" value="L-Aspartate (LEFT) R00355"/>
    <att type="string" name="interaction" value="LEFT"/>
    <graphics width="1" fill="#000000"/>
  </edge>
  <edge label="D-Fructose 1,6-bisphosphate (LEFT) R00762STATE_TRANSITION" source="-2412" target="-2331">
    <att type="string" name="CELLDESIGNER_EDGE_TYPE" value="LEFT"/>
    <att type="string" name="canonicalName" value="D-Fructose 1,6-bisphosphate (LEFT) R00762STATE_TRANSITION"/>
    <att type="string" name="interaction" value="LEFT"/>
    <graphics width="1" fill="#000000"/>
  </edge>
  <edge label="D-Fructose 1,6-bisphosphate (LEFT) R01068STATE_TRANSITION" source="-2412" target="-2324">
    <att type="string" name="CELLDESIGNER_EDGE_TYPE" value="LEFT"/>
    <att type="string" name="canonicalName" value="D-Fructose 1,6-bisphosphate (LEFT) R01068STATE_TRANSITION"/>
    <att type="string" name="interaction" value="LEFT"/>
    <graphics width="1" fill="#000000"/>
  </edge>
  <edge label="D-Ribulose 1,5-bisphosphate (LEFT) R00024STATE_TRANSITION" source="-2411" target="-2329">
    <att type="string" name="CELLDESIGNER_EDGE_TYPE" value="LEFT"/>
    <att type="string" name="canonicalName" value="D-Ribulose 1,5-bisphosphate (LEFT) R00024STATE_TRANSITION"/>
    <att type="string" name="interaction" value="LEFT"/>
    <graphics width="1" fill="#000000"/>
  </edge>
  <edge label="(2R)-2-Hydroxy-3-(phosphonooxy)-propanal (pp) R01061" source="-1" target="-259">
    <att type="string" name="CELLDESIGNER_EDGE_TYPE" value="LEFT"/>
    <att type="string" name="canonicalName" value="(2R)-2-Hydroxy-3-(phosphonooxy)-propanal (pp) R01061"/>
    <att type="string" name="interaction" value="LEFT"/>
    <graphics width="1" fill="#000000"/>
  </edge>
  <edge label="(2R)-2-Hydroxy-3-(phosphonooxy)-propanal (pp) R01067STATE_TRANSITION" source="-1" target="-2332">
    <att type="string" name="CELLDESIGNER_EDGE_TYPE" value="LEFT"/>
    <att type="string" name="canonicalName" value="(2R)-2-Hydroxy-3-(phosphonooxy)-propanal (pp) R01067STATE_TRANSITION"/>
    <att type="string" name="interaction" value="LEFT"/>
    <graphics width="1" fill="#000000"/>
  </edge>
  <edge label="(2R)-2-Hydroxy-3-(phosphonooxy)-propanal (pp) R01641STATE_TRANSITION" source="-1" target="-2327">
    <att type="string" name="CELLDESIGNER_EDGE_TYPE" value="LEFT"/>
    <att type="string" name="canonicalName" value="(2R)-2-Hydroxy-3-(phosphonooxy)-propanal (pp) R01641STATE_TRANSITION"/>
    <att type="string" name="interaction" value="LEFT"/>
    <graphics width="1" fill="#000000"/>
  </edge>
  <edge label="(2R)-2-Hydroxy-3-(phosphonooxy)-propanal (pp) R01015STATE_TRANSITION" source="-1" target="-258">
    <att type="string" name="CELLDESIGNER_EDGE_TYPE" value="LEFT"/>
    <att type="string" name="canonicalName" value="(2R)-2-Hydroxy-3-(phosphonooxy)-propanal (pp) R01015STATE_TRANSITION"/>
    <att type="string" name="interaction" value="LEFT"/>
    <graphics width="1" fill="#000000"/>
  </edge>
  <edge label="3-Phospho-D-glycerate (LEFT) R01512STATE_TRANSITION" source="-7" target="-261">
    <att type="string" name="CELLDESIGNER_EDGE_TYPE" value="LEFT"/>
    <att type="string" name="canonicalName" value="3-Phospho-D-glycerate (LEFT) R01512STATE_TRANSITION"/>
    <att type="string" name="interaction" value="LEFT"/>
    <graphics width="1" fill="#000000"/>
  </edge>
  <edge label="D-Sedoheptulose 7-phosphate (LEFT) R01641STATE_TRANSITION" source="-2409" target="-2327">
    <att type="string" name="CELLDESIGNER_EDGE_TYPE" value="LEFT"/>
    <att type="string" name="canonicalName" value="D-Sedoheptulose 7-phosphate (LEFT) R01641STATE_TRANSITION"/>
    <att type="string" name="interaction" value="LEFT"/>
    <graphics width="1" fill="#000000"/>
  </edge>
  <edge label="D-Fructose 6-phosphate (LEFT) R01067STATE_TRANSITION" source="-2408" target="-2332">
    <att type="string" name="CELLDESIGNER_EDGE_TYPE" value="LEFT"/>
    <att type="string" name="canonicalName" value="D-Fructose 6-phosphate (LEFT) R01067STATE_TRANSITION"/>
    <att type="string" name="interaction" value="LEFT"/>
    <graphics width="1" fill="#000000"/>
  </edge>
  <edge label="Sedoheptulose 1,7-bisphosphate (LEFT) R01845STATE_TRANSITION" source="-2406" target="-2330">
    <att type="string" name="CELLDESIGNER_EDGE_TYPE" value="LEFT"/>
    <att type="string" name="canonicalName" value="Sedoheptulose 1,7-bisphosphate (LEFT) R01845STATE_TRANSITION"/>
    <att type="string" name="interaction" value="LEFT"/>
    <graphics width="1" fill="#000000"/>
  </edge>
  <edge label="Sedoheptulose 1,7-bisphosphate (LEFT) R01829STATE_TRANSITION" source="-2406" target="-2326">
    <att type="string" name="CELLDESIGNER_EDGE_TYPE" value="LEFT"/>
    <att type="string" name="canonicalName" value="Sedoheptulose 1,7-bisphosphate (LEFT) R01829STATE_TRANSITION"/>
    <att type="string" name="interaction" value="LEFT"/>
    <graphics width="1" fill="#000000"/>
  </edge>
  <edge label="D-Ribulose 5-phosphate (LEFT) R01523STATE_TRANSITION" source="-2405" target="-2328">
    <att type="string" name="CELLDESIGNER_EDGE_TYPE" value="LEFT"/>
    <att type="string" name="canonicalName" value="D-Ribulose 5-phosphate (LEFT) R01523STATE_TRANSITION"/>
    <att type="string" name="interaction" value="LEFT"/>
    <graphics width="1" fill="#000000"/>
  </edge>
  <edge label="D-Ribulose 5-phosphate (LEFT) R01529STATE_TRANSITION" source="-2405" target="-2325">
    <att type="string" name="CELLDESIGNER_EDGE_TYPE" value="LEFT"/>
    <att type="string" name="canonicalName" value="D-Ribulose 5-phosphate (LEFT) R01529STATE_TRANSITION"/>
    <att type="string" name="interaction" value="LEFT"/>
    <graphics width="1" fill="#000000"/>
  </edge>
  <edge label="L-Alanine (LEFT) R00258" source="-2403" target="-2323">
    <att type="string" name="CELLDESIGNER_EDGE_TYPE" value="LEFT"/>
    <att type="string" name="canonicalName" value="L-Alanine (LEFT) R00258"/>
    <att type="string" name="interaction" value="LEFT"/>
    <graphics width="1" fill="#000000"/>
  </edge>
  <edge label="rGSVIVP00016307001 (pp) ribulose-phosphate 3-epimerase" source="-2402" target="-2423">
    <att type="string" name="CELLDESIGNER_EDGE_TYPE" value="TRANSLATION"/>
    <att type="string" name="canonicalName" value="re50001TRANSLATION"/>
    <att type="string" name="CELLDESIGNER_NODE_TYPE" value="TRANSLATION"/>
    <att type="string" name="interaction" value="pp"/>
    <att type="string" name="CELLDESIGNER_REACTION" value="re50001TRANSLATION"/>
    <graphics width="1" fill="#00ffcc"/>
  </edge>
  <edge label="rGSVIVP00020537001 (pp) ribulose-phosphate 3-epimerase" source="-2401" target="-2423">
    <att type="string" name="CELLDESIGNER_EDGE_TYPE" value="TRANSLATION"/>
    <att type="string" name="canonicalName" value="re50002TRANSLATION"/>
    <att type="string" name="CELLDESIGNER_NODE_TYPE" value="TRANSLATION"/>
    <att type="string" name="interaction" value="pp"/>
    <att type="string" name="CELLDESIGNER_REACTION" value="re50002TRANSLATION"/>
    <graphics width="1" fill="#00ffcc"/>
  </edge>
  <edge label="rGSVIVP00026683001 (pp) ribulose-phosphate 3-epimerase" source="-2400" target="-2423">
    <att type="string" name="CELLDESIGNER_EDGE_TYPE" value="TRANSLATION"/>
    <att type="string" name="canonicalName" value="re50003TRANSLATION"/>
    <att type="string" name="CELLDESIGNER_NODE_TYPE" value="TRANSLATION"/>
    <att type="string" name="interaction" value="pp"/>
    <att type="string" name="CELLDESIGNER_REACTION" value="re50003TRANSLATION"/>
    <graphics width="1" fill="#00ffcc"/>
  </edge>
  <edge label="rCA816804 (pp) fructose-bisphosphate aldolase" source="-12" target="-44">
    <att type="string" name="CELLDESIGNER_EDGE_TYPE" value="TRANSLATION"/>
    <att type="string" name="canonicalName" value="re50132TRANSLATION"/>
    <att type="string" name="CELLDESIGNER_NODE_TYPE" value="TRANSLATION"/>
    <att type="string" name="interaction" value="pp"/>
    <att type="string" name="CELLDESIGNER_REACTION" value="re50132TRANSLATION"/>
    <graphics width="1" fill="#00ffcc"/>
  </edge>
  <edge label="rCB342366 (pp) fructose-bisphosphate aldolase" source="-14" target="-44">
    <att type="string" name="CELLDESIGNER_EDGE_TYPE" value="TRANSLATION"/>
    <att type="string" name="canonicalName" value="re50136TRANSLATION"/>
    <att type="string" name="CELLDESIGNER_NODE_TYPE" value="TRANSLATION"/>
    <att type="string" name="interaction" value="pp"/>
    <att type="string" name="CELLDESIGNER_REACTION" value="re50136TRANSLATION"/>
    <graphics width="1" fill="#00ffcc"/>
  </edge>
  <edge label="rGSVIVP00003316001 (pp) fructose-bisphosphate aldolase" source="-71" target="-44">
    <att type="string" name="CELLDESIGNER_EDGE_TYPE" value="TRANSLATION"/>
    <att type="string" name="canonicalName" value="re50137TRANSLATION"/>
    <att type="string" name="CELLDESIGNER_NODE_TYPE" value="TRANSLATION"/>
    <att type="string" name="interaction" value="pp"/>
    <att type="string" name="CELLDESIGNER_REACTION" value="re50137TRANSLATION"/>
    <graphics width="1" fill="#00ffcc"/>
  </edge>
  <edge label="rGSVIVP00030426001 (pp) fructose-bisphosphate aldolase" source="-186" target="-44">
    <att type="string" name="CELLDESIGNER_EDGE_TYPE" value="TRANSLATION"/>
    <att type="string" name="canonicalName" value="re50138TRANSLATION"/>
    <att type="string" name="CELLDESIGNER_NODE_TYPE" value="TRANSLATION"/>
    <att type="string" name="interaction" value="pp"/>
    <att type="string" name="CELLDESIGNER_REACTION" value="re50138TRANSLATION"/>
    <graphics width="1" fill="#00ffcc"/>
  </edge>
  <edge label="rGSVIVP00036826001 (pp) fructose-bisphosphate aldolase" source="-219" target="-44">
    <att type="string" name="CELLDESIGNER_EDGE_TYPE" value="TRANSLATION"/>
    <att type="string" name="canonicalName" value="re50139TRANSLATION"/>
    <att type="string" name="CELLDESIGNER_NODE_TYPE" value="TRANSLATION"/>
    <att type="string" name="interaction" value="pp"/>
    <att type="string" name="CELLDESIGNER_REACTION" value="re50139TRANSLATION"/>
    <graphics width="1" fill="#00ffcc"/>
  </edge>
  <edge label="rGSVIVP00021665001 (pp) fructose-bisphosphate aldolase" source="-142" target="-44">
    <att type="string" name="CELLDESIGNER_EDGE_TYPE" value="TRANSLATION"/>
    <att type="string" name="canonicalName" value="re50140TRANSLATION"/>
    <att type="string" name="CELLDESIGNER_NODE_TYPE" value="TRANSLATION"/>
    <att type="string" name="interaction" value="pp"/>
    <att type="string" name="CELLDESIGNER_REACTION" value="re50140TRANSLATION"/>
    <graphics width="1" fill="#00ffcc"/>
  </edge>
  <edge label="rGSVIVP00035963001 (pp) fructose-bisphosphate aldolase" source="-214" target="-44">
    <att type="string" name="CELLDESIGNER_EDGE_TYPE" value="TRANSLATION"/>
    <att type="string" name="canonicalName" value="re50141TRANSLATION"/>
    <att type="string" name="CELLDESIGNER_NODE_TYPE" value="TRANSLATION"/>
    <att type="string" name="interaction" value="pp"/>
    <att type="string" name="CELLDESIGNER_REACTION" value="re50141TRANSLATION"/>
    <graphics width="1" fill="#00ffcc"/>
  </edge>
  <edge label="rCB343513 (pp) fructose-bisphosphate aldolase" source="-16" target="-44">
    <att type="string" name="CELLDESIGNER_EDGE_TYPE" value="TRANSLATION"/>
    <att type="string" name="canonicalName" value="re50142TRANSLATION"/>
    <att type="string" name="CELLDESIGNER_NODE_TYPE" value="TRANSLATION"/>
    <att type="string" name="interaction" value="pp"/>
    <att type="string" name="CELLDESIGNER_REACTION" value="re50142TRANSLATION"/>
    <graphics width="1" fill="#00ffcc"/>
  </edge>
  <edge label="rGSVIVP00019169001 (pp) malate dehydrogenase" source="-419" target="-357">
    <att type="string" name="CELLDESIGNER_EDGE_TYPE" value="TRANSLATION"/>
    <att type="string" name="canonicalName" value="re50015TRANSLATION"/>
    <att type="string" name="CELLDESIGNER_NODE_TYPE" value="TRANSLATION"/>
    <att type="string" name="interaction" value="pp"/>
    <att type="string" name="CELLDESIGNER_REACTION" value="re50015TRANSLATION"/>
    <graphics width="1" fill="#00ffcc"/>
  </edge>
  <edge label="rGSVIVP00028595001 (pp) malate dehydrogenase" source="-420" target="-357">
    <att type="string" name="CELLDESIGNER_EDGE_TYPE" value="TRANSLATION"/>
    <att type="string" name="canonicalName" value="re50016TRANSLATION"/>
    <att type="string" name="CELLDESIGNER_NODE_TYPE" value="TRANSLATION"/>
    <att type="string" name="interaction" value="pp"/>
    <att type="string" name="CELLDESIGNER_REACTION" value="re50016TRANSLATION"/>
    <graphics width="1" fill="#00ffcc"/>
  </edge>
  <edge label="rCX017161 (pp) malate dehydrogenase" source="-421" target="-357">
    <att type="string" name="CELLDESIGNER_EDGE_TYPE" value="TRANSLATION"/>
    <att type="string" name="canonicalName" value="re50018TRANSLATION"/>
    <att type="string" name="CELLDESIGNER_NODE_TYPE" value="TRANSLATION"/>
    <att type="string" name="interaction" value="pp"/>
    <att type="string" name="CELLDESIGNER_REACTION" value="re50018TRANSLATION"/>
    <graphics width="1" fill="#00ffcc"/>
  </edge>
  <edge label="rGSVIVP00028594001 (pp) malate dehydrogenase" source="-422" target="-357">
    <att type="string" name="CELLDESIGNER_EDGE_TYPE" value="TRANSLATION"/>
    <att type="string" name="canonicalName" value="re50019TRANSLATION"/>
    <att type="string" name="CELLDESIGNER_NODE_TYPE" value="TRANSLATION"/>
    <att type="string" name="interaction" value="pp"/>
    <att type="string" name="CELLDESIGNER_REACTION" value="re50019TRANSLATION"/>
    <graphics width="1" fill="#00ffcc"/>
  </edge>
  <edge label="rGSVIVP00038538001 (pp) malate dehydrogenase" source="-423" target="-357">
    <att type="string" name="CELLDESIGNER_EDGE_TYPE" value="TRANSLATION"/>
    <att type="string" name="canonicalName" value="re50020TRANSLATION"/>
    <att type="string" name="CELLDESIGNER_NODE_TYPE" value="TRANSLATION"/>
    <att type="string" name="interaction" value="pp"/>
    <att type="string" name="CELLDESIGNER_REACTION" value="re50020TRANSLATION"/>
    <graphics width="1" fill="#00ffcc"/>
  </edge>
  <edge label="rGSVIVP00027787001 (pp) malate dehydrogenase" source="-424" target="-357">
    <att type="string" name="CELLDESIGNER_EDGE_TYPE" value="TRANSLATION"/>
    <att type="string" name="canonicalName" value="re50021TRANSLATION"/>
    <att type="string" name="CELLDESIGNER_NODE_TYPE" value="TRANSLATION"/>
    <att type="string" name="interaction" value="pp"/>
    <att type="string" name="CELLDESIGNER_REACTION" value="re50021TRANSLATION"/>
    <graphics width="1" fill="#00ffcc"/>
  </edge>
  <edge label="rGSVIVP00035904001 (pp) malate dehydrogenase" source="-425" target="-357">
    <att type="string" name="CELLDESIGNER_EDGE_TYPE" value="TRANSLATION"/>
    <att type="string" name="canonicalName" value="re50022TRANSLATION"/>
    <att type="string" name="CELLDESIGNER_NODE_TYPE" value="TRANSLATION"/>
    <att type="string" name="interaction" value="pp"/>
    <att type="string" name="CELLDESIGNER_REACTION" value="re50022TRANSLATION"/>
    <graphics width="1" fill="#00ffcc"/>
  </edge>
  <edge label="rGSVIVP00016329001 (pp) malate dehydrogenase" source="-426" target="-357">
    <att type="string" name="CELLDESIGNER_EDGE_TYPE" value="TRANSLATION"/>
    <att type="string" name="canonicalName" value="re50026TRANSLATION"/>
    <att type="string" name="CELLDESIGNER_NODE_TYPE" value="TRANSLATION"/>
    <att type="string" name="interaction" value="pp"/>
    <att type="string" name="CELLDESIGNER_REACTION" value="re50026TRANSLATION"/>
    <graphics width="1" fill="#00ffcc"/>
  </edge>
  <edge label="rGSVIVP00020972001 (pp) malate dehydrogenase" source="-427" target="-357">
    <att type="string" name="CELLDESIGNER_EDGE_TYPE" value="TRANSLATION"/>
    <att type="string" name="canonicalName" value="re50027TRANSLATION"/>
    <att type="string" name="CELLDESIGNER_NODE_TYPE" value="TRANSLATION"/>
    <att type="string" name="interaction" value="pp"/>
    <att type="string" name="CELLDESIGNER_REACTION" value="re50027TRANSLATION"/>
    <graphics width="1" fill="#00ffcc"/>
  </edge>
  <edge label="rGSVIVP00010647001 (pp) malate dehydrogenase" source="-428" target="-357">
    <att type="string" name="CELLDESIGNER_EDGE_TYPE" value="TRANSLATION"/>
    <att type="string" name="canonicalName" value="re50028TRANSLATION"/>
    <att type="string" name="CELLDESIGNER_NODE_TYPE" value="TRANSLATION"/>
    <att type="string" name="interaction" value="pp"/>
    <att type="string" name="CELLDESIGNER_REACTION" value="re50028TRANSLATION"/>
    <graphics width="1" fill="#00ffcc"/>
  </edge>
  <edge label="rGSVIVP00001894001 (pp) fructose-bisphosphatase" source="-64" target="-40">
    <att type="string" name="CELLDESIGNER_EDGE_TYPE" value="TRANSLATION"/>
    <att type="string" name="canonicalName" value="re50032TRANSLATION"/>
    <att type="string" name="CELLDESIGNER_NODE_TYPE" value="TRANSLATION"/>
    <att type="string" name="interaction" value="pp"/>
    <att type="string" name="CELLDESIGNER_REACTION" value="re50032TRANSLATION"/>
    <graphics width="1" fill="#00ffcc"/>
  </edge>
  <edge label="rGSVIVP00021434001 (pp) fructose-bisphosphatase" source="-140" target="-40">
    <att type="string" name="CELLDESIGNER_EDGE_TYPE" value="TRANSLATION"/>
    <att type="string" name="canonicalName" value="re50034TRANSLATION"/>
    <att type="string" name="CELLDESIGNER_NODE_TYPE" value="TRANSLATION"/>
    <att type="string" name="interaction" value="pp"/>
    <att type="string" name="CELLDESIGNER_REACTION" value="re50034TRANSLATION"/>
    <graphics width="1" fill="#00ffcc"/>
  </edge>
  <edge label="rGSVIVP00037938001 (pp) fructose-bisphosphatase" source="-222" target="-40">
    <att type="string" name="CELLDESIGNER_EDGE_TYPE" value="TRANSLATION"/>
    <att type="string" name="canonicalName" value="re50035TRANSLATION"/>
    <att type="string" name="CELLDESIGNER_NODE_TYPE" value="TRANSLATION"/>
    <att type="string" name="interaction" value="pp"/>
    <att type="string" name="CELLDESIGNER_REACTION" value="re50035TRANSLATION"/>
    <graphics width="1" fill="#00ffcc"/>
  </edge>
  <edge label="rGSVIVP00031779001 (pp) fructose-bisphosphatase" source="-193" target="-40">
    <att type="string" name="CELLDESIGNER_EDGE_TYPE" value="TRANSLATION"/>
    <att type="string" name="canonicalName" value="re50036TRANSLATION"/>
    <att type="string" name="CELLDESIGNER_NODE_TYPE" value="TRANSLATION"/>
    <att type="string" name="interaction" value="pp"/>
    <att type="string" name="CELLDESIGNER_REACTION" value="re50036TRANSLATION"/>
    <graphics width="1" fill="#00ffcc"/>
  </edge>
  <edge label="rGSVIVP00011154001 (pp) phosphoenolpyruvate carboxykinase (ATP)" source="-432" target="-359">
    <att type="string" name="CELLDESIGNER_EDGE_TYPE" value="TRANSLATION"/>
    <att type="string" name="canonicalName" value="re50037TRANSLATION"/>
    <att type="string" name="CELLDESIGNER_NODE_TYPE" value="TRANSLATION"/>
    <att type="string" name="interaction" value="pp"/>
    <att type="string" name="CELLDESIGNER_REACTION" value="re50037TRANSLATION"/>
    <graphics width="1" fill="#00ffcc"/>
  </edge>
  <edge label="rGSVIVP00018102001 (pp) malate dehydrogenase (NADP+)" source="-433" target="-360">
    <att type="string" name="CELLDESIGNER_EDGE_TYPE" value="TRANSLATION"/>
    <att type="string" name="canonicalName" value="re50038TRANSLATION"/>
    <att type="string" name="CELLDESIGNER_NODE_TYPE" value="TRANSLATION"/>
    <att type="string" name="interaction" value="pp"/>
    <att type="string" name="CELLDESIGNER_REACTION" value="re50038TRANSLATION"/>
    <graphics width="1" fill="#00ffcc"/>
  </edge>
  <edge label="rGSVIVP00018984001 (pp) malate dehydrogenase (decarboxylating)" source="-377" target="-349">
    <att type="string" name="CELLDESIGNER_EDGE_TYPE" value="TRANSLATION"/>
    <att type="string" name="canonicalName" value="re50043TRANSLATION"/>
    <att type="string" name="CELLDESIGNER_NODE_TYPE" value="TRANSLATION"/>
    <att type="string" name="interaction" value="pp"/>
    <att type="string" name="CELLDESIGNER_REACTION" value="re50043TRANSLATION"/>
    <graphics width="1" fill="#00ffcc"/>
  </edge>
  <edge label="rGSVIVP00009200001 (pp) malate dehydrogenase (decarboxylating)" source="-378" target="-349">
    <att type="string" name="CELLDESIGNER_EDGE_TYPE" value="TRANSLATION"/>
    <att type="string" name="canonicalName" value="re50044TRANSLATION"/>
    <att type="string" name="CELLDESIGNER_NODE_TYPE" value="TRANSLATION"/>
    <att type="string" name="interaction" value="pp"/>
    <att type="string" name="CELLDESIGNER_REACTION" value="re50044TRANSLATION"/>
    <graphics width="1" fill="#00ffcc"/>
  </edge>
  <edge label="rGSVIVP00034315001 (pp) malate dehydrogenase (decarboxylating)" source="-379" target="-349">
    <att type="string" name="CELLDESIGNER_EDGE_TYPE" value="TRANSLATION"/>
    <att type="string" name="canonicalName" value="re50045TRANSLATION"/>
    <att type="string" name="CELLDESIGNER_NODE_TYPE" value="TRANSLATION"/>
    <att type="string" name="interaction" value="pp"/>
    <att type="string" name="CELLDESIGNER_REACTION" value="re50045TRANSLATION"/>
    <graphics width="1" fill="#00ffcc"/>
  </edge>
  <edge label="rGSVIVP00016671001 (pp) malate dehydrogenase (decarboxylating)" source="-380" target="-349">
    <att type="string" name="CELLDESIGNER_EDGE_TYPE" value="TRANSLATION"/>
    <att type="string" name="canonicalName" value="re50046TRANSLATION"/>
    <att type="string" name="CELLDESIGNER_NODE_TYPE" value="TRANSLATION"/>
    <att type="string" name="interaction" value="pp"/>
    <att type="string" name="CELLDESIGNER_REACTION" value="re50046TRANSLATION"/>
    <graphics width="1" fill="#00ffcc"/>
  </edge>
  <edge label="rGSVIVP00032092001 (pp) malate dehydrogenase (decarboxylating)" source="-381" target="-349">
    <att type="string" name="CELLDESIGNER_EDGE_TYPE" value="TRANSLATION"/>
    <att type="string" name="canonicalName" value="re50049TRANSLATION"/>
    <att type="string" name="CELLDESIGNER_NODE_TYPE" value="TRANSLATION"/>
    <att type="string" name="interaction" value="pp"/>
    <att type="string" name="CELLDESIGNER_REACTION" value="re50049TRANSLATION"/>
    <graphics width="1" fill="#00ffcc"/>
  </edge>
  <edge label="rGSVIVP00026767001 (pp) malate dehydrogenase (decarboxylating)" source="-382" target="-349">
    <att type="string" name="CELLDESIGNER_EDGE_TYPE" value="TRANSLATION"/>
    <att type="string" name="canonicalName" value="re50050TRANSLATION"/>
    <att type="string" name="CELLDESIGNER_NODE_TYPE" value="TRANSLATION"/>
    <att type="string" name="interaction" value="pp"/>
    <att type="string" name="CELLDESIGNER_REACTION" value="re50050TRANSLATION"/>
    <graphics width="1" fill="#00ffcc"/>
  </edge>
  <edge label="rGSVIVP00024314001 (pp) triose-phosphate isomerase" source="-159" target="-48">
    <att type="string" name="CELLDESIGNER_EDGE_TYPE" value="TRANSLATION"/>
    <att type="string" name="canonicalName" value="re50053TRANSLATION"/>
    <att type="string" name="CELLDESIGNER_NODE_TYPE" value="TRANSLATION"/>
    <att type="string" name="interaction" value="pp"/>
    <att type="string" name="CELLDESIGNER_REACTION" value="re50053TRANSLATION"/>
    <graphics width="1" fill="#00ffcc"/>
  </edge>
  <edge label="rGSVIVP00036055001 (pp) triose-phosphate isomerase" source="-215" target="-48">
    <att type="string" name="CELLDESIGNER_EDGE_TYPE" value="TRANSLATION"/>
    <att type="string" name="canonicalName" value="re50054TRANSLATION"/>
    <att type="string" name="CELLDESIGNER_NODE_TYPE" value="TRANSLATION"/>
    <att type="string" name="interaction" value="pp"/>
    <att type="string" name="CELLDESIGNER_REACTION" value="re50054TRANSLATION"/>
    <graphics width="1" fill="#00ffcc"/>
  </edge>
  <edge label="rGSVIVP00018496001 (pp) triose-phosphate isomerase" source="-129" target="-48">
    <att type="string" name="CELLDESIGNER_EDGE_TYPE" value="TRANSLATION"/>
    <att type="string" name="canonicalName" value="re50055TRANSLATION"/>
    <att type="string" name="CELLDESIGNER_NODE_TYPE" value="TRANSLATION"/>
    <att type="string" name="interaction" value="pp"/>
    <att type="string" name="CELLDESIGNER_REACTION" value="re50055TRANSLATION"/>
    <graphics width="1" fill="#00ffcc"/>
  </edge>
  <edge label="rGSVIVP00010811001 (pp) pyruvate kinase" source="-88" target="-38">
    <att type="string" name="CELLDESIGNER_EDGE_TYPE" value="TRANSLATION"/>
    <att type="string" name="canonicalName" value="re50056TRANSLATION"/>
    <att type="string" name="CELLDESIGNER_NODE_TYPE" value="TRANSLATION"/>
    <att type="string" name="interaction" value="pp"/>
    <att type="string" name="CELLDESIGNER_REACTION" value="re50056TRANSLATION"/>
    <graphics width="1" fill="#00ffcc"/>
  </edge>
  <edge label="rGSVIVP00025495001 (pp) pyruvate kinase" source="-171" target="-38">
    <att type="string" name="CELLDESIGNER_EDGE_TYPE" value="TRANSLATION"/>
    <att type="string" name="canonicalName" value="re50057TRANSLATION"/>
    <att type="string" name="CELLDESIGNER_NODE_TYPE" value="TRANSLATION"/>
    <att type="string" name="interaction" value="pp"/>
    <att type="string" name="CELLDESIGNER_REACTION" value="re50057TRANSLATION"/>
    <graphics width="1" fill="#00ffcc"/>
  </edge>
  <edge label="rGSVIVP00033621001 (pp) pyruvate kinase" source="-199" target="-38">
    <att type="string" name="CELLDESIGNER_EDGE_TYPE" value="TRANSLATION"/>
    <att type="string" name="canonicalName" value="re50059TRANSLATION"/>
    <att type="string" name="CELLDESIGNER_NODE_TYPE" value="TRANSLATION"/>
    <att type="string" name="interaction" value="pp"/>
    <att type="string" name="CELLDESIGNER_REACTION" value="re50059TRANSLATION"/>
    <graphics width="1" fill="#00ffcc"/>
  </edge>
  <edge label="rGSVIVP00023818001 (pp) pyruvate kinase" source="-156" target="-38">
    <att type="string" name="CELLDESIGNER_EDGE_TYPE" value="TRANSLATION"/>
    <att type="string" name="canonicalName" value="re50060TRANSLATION"/>
    <att type="string" name="CELLDESIGNER_NODE_TYPE" value="TRANSLATION"/>
    <att type="string" name="interaction" value="pp"/>
    <att type="string" name="CELLDESIGNER_REACTION" value="re50060TRANSLATION"/>
    <graphics width="1" fill="#00ffcc"/>
  </edge>
  <edge label="rGSVIVP00038611001 (pp) pyruvate kinase" source="-226" target="-38">
    <att type="string" name="CELLDESIGNER_EDGE_TYPE" value="TRANSLATION"/>
    <att type="string" name="canonicalName" value="re50061TRANSLATION"/>
    <att type="string" name="CELLDESIGNER_NODE_TYPE" value="TRANSLATION"/>
    <att type="string" name="interaction" value="pp"/>
    <att type="string" name="CELLDESIGNER_REACTION" value="re50061TRANSLATION"/>
    <graphics width="1" fill="#00ffcc"/>
  </edge>
  <edge label="rGSVIVP00006460001 (pp) pyruvate kinase" source="-76" target="-38">
    <att type="string" name="CELLDESIGNER_EDGE_TYPE" value="TRANSLATION"/>
    <att type="string" name="canonicalName" value="re50062TRANSLATION"/>
    <att type="string" name="CELLDESIGNER_NODE_TYPE" value="TRANSLATION"/>
    <att type="string" name="interaction" value="pp"/>
    <att type="string" name="CELLDESIGNER_REACTION" value="re50062TRANSLATION"/>
    <graphics width="1" fill="#00ffcc"/>
  </edge>
  <edge label="rGSVIVP00021709001 (pp) pyruvate kinase" source="-145" target="-38">
    <att type="string" name="CELLDESIGNER_EDGE_TYPE" value="TRANSLATION"/>
    <att type="string" name="canonicalName" value="re50063TRANSLATION"/>
    <att type="string" name="CELLDESIGNER_NODE_TYPE" value="TRANSLATION"/>
    <att type="string" name="interaction" value="pp"/>
    <att type="string" name="CELLDESIGNER_REACTION" value="re50063TRANSLATION"/>
    <graphics width="1" fill="#00ffcc"/>
  </edge>
  <edge label="rGSVIVP00015775001 (pp) pyruvate kinase" source="-111" target="-38">
    <att type="string" name="CELLDESIGNER_EDGE_TYPE" value="TRANSLATION"/>
    <att type="string" name="canonicalName" value="re50064TRANSLATION"/>
    <att type="string" name="CELLDESIGNER_NODE_TYPE" value="TRANSLATION"/>
    <att type="string" name="interaction" value="pp"/>
    <att type="string" name="CELLDESIGNER_REACTION" value="re50064TRANSLATION"/>
    <graphics width="1" fill="#00ffcc"/>
  </edge>
  <edge label="rGSVIVP00002610001 (pp) pyruvate kinase" source="-69" target="-38">
    <att type="string" name="CELLDESIGNER_EDGE_TYPE" value="TRANSLATION"/>
    <att type="string" name="canonicalName" value="re50065TRANSLATION"/>
    <att type="string" name="CELLDESIGNER_NODE_TYPE" value="TRANSLATION"/>
    <att type="string" name="interaction" value="pp"/>
    <att type="string" name="CELLDESIGNER_REACTION" value="re50065TRANSLATION"/>
    <graphics width="1" fill="#00ffcc"/>
  </edge>
  <edge label="rGSVIVP00020102001 (pp) pyruvate kinase" source="-134" target="-38">
    <att type="string" name="CELLDESIGNER_EDGE_TYPE" value="TRANSLATION"/>
    <att type="string" name="canonicalName" value="re50066TRANSLATION"/>
    <att type="string" name="CELLDESIGNER_NODE_TYPE" value="TRANSLATION"/>
    <att type="string" name="interaction" value="pp"/>
    <att type="string" name="CELLDESIGNER_REACTION" value="re50066TRANSLATION"/>
    <graphics width="1" fill="#00ffcc"/>
  </edge>
  <edge label="rGSVIVP00006511001 (pp) pyruvate kinase" source="-77" target="-38">
    <att type="string" name="CELLDESIGNER_EDGE_TYPE" value="TRANSLATION"/>
    <att type="string" name="canonicalName" value="re50067TRANSLATION"/>
    <att type="string" name="CELLDESIGNER_NODE_TYPE" value="TRANSLATION"/>
    <att type="string" name="interaction" value="pp"/>
    <att type="string" name="CELLDESIGNER_REACTION" value="re50067TRANSLATION"/>
    <graphics width="1" fill="#00ffcc"/>
  </edge>
  <edge label="rCF605369 (pp) phosphoribulokinase" source="-2399" target="-2422">
    <att type="string" name="CELLDESIGNER_EDGE_TYPE" value="TRANSLATION"/>
    <att type="string" name="canonicalName" value="re50074TRANSLATION"/>
    <att type="string" name="CELLDESIGNER_NODE_TYPE" value="TRANSLATION"/>
    <att type="string" name="interaction" value="pp"/>
    <att type="string" name="CELLDESIGNER_REACTION" value="re50074TRANSLATION"/>
    <graphics width="1" fill="#00ffcc"/>
  </edge>
  <edge label="rGSVIVP00009034001 (pp) phosphoribulokinase" source="-2398" target="-2422">
    <att type="string" name="CELLDESIGNER_EDGE_TYPE" value="TRANSLATION"/>
    <att type="string" name="canonicalName" value="re50075TRANSLATION"/>
    <att type="string" name="CELLDESIGNER_NODE_TYPE" value="TRANSLATION"/>
    <att type="string" name="interaction" value="pp"/>
    <att type="string" name="CELLDESIGNER_REACTION" value="re50075TRANSLATION"/>
    <graphics width="1" fill="#00ffcc"/>
  </edge>
  <edge label="rGSVIVP00014038001 (pp) phosphoribulokinase" source="-2397" target="-2422">
    <att type="string" name="CELLDESIGNER_EDGE_TYPE" value="TRANSLATION"/>
    <att type="string" name="canonicalName" value="re50076TRANSLATION"/>
    <att type="string" name="CELLDESIGNER_NODE_TYPE" value="TRANSLATION"/>
    <att type="string" name="interaction" value="pp"/>
    <att type="string" name="CELLDESIGNER_REACTION" value="re50076TRANSLATION"/>
    <graphics width="1" fill="#00ffcc"/>
  </edge>
  <edge label="rGSVIVP00015274001 (pp) aspartate transaminase" source="-2396" target="-2421">
    <att type="string" name="CELLDESIGNER_EDGE_TYPE" value="TRANSLATION"/>
    <att type="string" name="canonicalName" value="re50077TRANSLATION"/>
    <att type="string" name="CELLDESIGNER_NODE_TYPE" value="TRANSLATION"/>
    <att type="string" name="interaction" value="pp"/>
    <att type="string" name="CELLDESIGNER_REACTION" value="re50077TRANSLATION"/>
    <graphics width="1" fill="#00ffcc"/>
  </edge>
  <edge label="rGSVIVP00034479001 (pp) aspartate transaminase" source="-2395" target="-2421">
    <att type="string" name="CELLDESIGNER_EDGE_TYPE" value="TRANSLATION"/>
    <att type="string" name="canonicalName" value="re50078TRANSLATION"/>
    <att type="string" name="CELLDESIGNER_NODE_TYPE" value="TRANSLATION"/>
    <att type="string" name="interaction" value="pp"/>
    <att type="string" name="CELLDESIGNER_REACTION" value="re50078TRANSLATION"/>
    <graphics width="1" fill="#00ffcc"/>
  </edge>
  <edge label="rGSVIVP00032723001 (pp) aspartate transaminase" source="-2394" target="-2421">
    <att type="string" name="CELLDESIGNER_EDGE_TYPE" value="TRANSLATION"/>
    <att type="string" name="canonicalName" value="re50079TRANSLATION"/>
    <att type="string" name="CELLDESIGNER_NODE_TYPE" value="TRANSLATION"/>
    <att type="string" name="interaction" value="pp"/>
    <att type="string" name="CELLDESIGNER_REACTION" value="re50079TRANSLATION"/>
    <graphics width="1" fill="#00ffcc"/>
  </edge>
  <edge label="rGSVIVP00018772001 (pp) aspartate transaminase" source="-2393" target="-2421">
    <att type="string" name="CELLDESIGNER_EDGE_TYPE" value="TRANSLATION"/>
    <att type="string" name="canonicalName" value="re50080TRANSLATION"/>
    <att type="string" name="CELLDESIGNER_NODE_TYPE" value="TRANSLATION"/>
    <att type="string" name="interaction" value="pp"/>
    <att type="string" name="CELLDESIGNER_REACTION" value="re50080TRANSLATION"/>
    <graphics width="1" fill="#00ffcc"/>
  </edge>
  <edge label="rGSVIVP00032463001 (pp) aspartate transaminase" source="-2392" target="-2421">
    <att type="string" name="CELLDESIGNER_EDGE_TYPE" value="TRANSLATION"/>
    <att type="string" name="canonicalName" value="re50081TRANSLATION"/>
    <att type="string" name="CELLDESIGNER_NODE_TYPE" value="TRANSLATION"/>
    <att type="string" name="interaction" value="pp"/>
    <att type="string" name="CELLDESIGNER_REACTION" value="re50081TRANSLATION"/>
    <graphics width="1" fill="#00ffcc"/>
  </edge>
  <edge label="rGSVIVP00019453001 (pp) aspartate transaminase" source="-2391" target="-2421">
    <att type="string" name="CELLDESIGNER_EDGE_TYPE" value="TRANSLATION"/>
    <att type="string" name="canonicalName" value="re50082TRANSLATION"/>
    <att type="string" name="CELLDESIGNER_NODE_TYPE" value="TRANSLATION"/>
    <att type="string" name="interaction" value="pp"/>
    <att type="string" name="CELLDESIGNER_REACTION" value="re50082TRANSLATION"/>
    <graphics width="1" fill="#00ffcc"/>
  </edge>
  <edge label="rGSVIVP00016723001 (pp) aspartate transaminase" source="-2390" target="-2421">
    <att type="string" name="CELLDESIGNER_EDGE_TYPE" value="TRANSLATION"/>
    <att type="string" name="canonicalName" value="re50083TRANSLATION"/>
    <att type="string" name="CELLDESIGNER_NODE_TYPE" value="TRANSLATION"/>
    <att type="string" name="interaction" value="pp"/>
    <att type="string" name="CELLDESIGNER_REACTION" value="re50083TRANSLATION"/>
    <graphics width="1" fill="#00ffcc"/>
  </edge>
  <edge label="rGSVIVP00009478001 (pp) alanine transaminase" source="-2389" target="-2420">
    <att type="string" name="CELLDESIGNER_EDGE_TYPE" value="TRANSLATION"/>
    <att type="string" name="canonicalName" value="re50088TRANSLATION"/>
    <att type="string" name="CELLDESIGNER_NODE_TYPE" value="TRANSLATION"/>
    <att type="string" name="interaction" value="pp"/>
    <att type="string" name="CELLDESIGNER_REACTION" value="re50088TRANSLATION"/>
    <graphics width="1" fill="#00ffcc"/>
  </edge>
  <edge label="rGSVIVP00004457001 (pp) alanine transaminase" source="-2388" target="-2420">
    <att type="string" name="CELLDESIGNER_EDGE_TYPE" value="TRANSLATION"/>
    <att type="string" name="canonicalName" value="re50089TRANSLATION"/>
    <att type="string" name="CELLDESIGNER_NODE_TYPE" value="TRANSLATION"/>
    <att type="string" name="interaction" value="pp"/>
    <att type="string" name="CELLDESIGNER_REACTION" value="re50089TRANSLATION"/>
    <graphics width="1" fill="#00ffcc"/>
  </edge>
  <edge label="rGSVIVP00018735001 (pp) phosphoenolpyruvate carboxylase" source="-383" target="-351">
    <att type="string" name="CELLDESIGNER_EDGE_TYPE" value="TRANSLATION"/>
    <att type="string" name="canonicalName" value="re50092TRANSLATION"/>
    <att type="string" name="CELLDESIGNER_NODE_TYPE" value="TRANSLATION"/>
    <att type="string" name="interaction" value="pp"/>
    <att type="string" name="CELLDESIGNER_REACTION" value="re50092TRANSLATION"/>
    <graphics width="1" fill="#00ffcc"/>
  </edge>
  <edge label="rGSVIVP00030262001 (pp) phosphoenolpyruvate carboxylase" source="-384" target="-351">
    <att type="string" name="CELLDESIGNER_EDGE_TYPE" value="TRANSLATION"/>
    <att type="string" name="canonicalName" value="re50093TRANSLATION"/>
    <att type="string" name="CELLDESIGNER_NODE_TYPE" value="TRANSLATION"/>
    <att type="string" name="interaction" value="pp"/>
    <att type="string" name="CELLDESIGNER_REACTION" value="re50093TRANSLATION"/>
    <graphics width="1" fill="#00ffcc"/>
  </edge>
  <edge label="rGSVIVP00027811001 (pp) phosphoenolpyruvate carboxylase" source="-385" target="-351">
    <att type="string" name="CELLDESIGNER_EDGE_TYPE" value="TRANSLATION"/>
    <att type="string" name="canonicalName" value="re50094TRANSLATION"/>
    <att type="string" name="CELLDESIGNER_NODE_TYPE" value="TRANSLATION"/>
    <att type="string" name="interaction" value="pp"/>
    <att type="string" name="CELLDESIGNER_REACTION" value="re50094TRANSLATION"/>
    <graphics width="1" fill="#00ffcc"/>
  </edge>
  <edge label="rCA810723 (pp) ribulose-bisphosphate carboxylase" source="-2387" target="-2419">
    <att type="string" name="CELLDESIGNER_EDGE_TYPE" value="TRANSLATION"/>
    <att type="string" name="canonicalName" value="re50095TRANSLATION"/>
    <att type="string" name="CELLDESIGNER_NODE_TYPE" value="TRANSLATION"/>
    <att type="string" name="interaction" value="pp"/>
    <att type="string" name="CELLDESIGNER_REACTION" value="re50095TRANSLATION"/>
    <graphics width="1" fill="#00ffcc"/>
  </edge>
  <edge label="rCA813524 (pp) ribulose-bisphosphate carboxylase" source="-2386" target="-2419">
    <att type="string" name="CELLDESIGNER_EDGE_TYPE" value="TRANSLATION"/>
    <att type="string" name="canonicalName" value="re50096TRANSLATION"/>
    <att type="string" name="CELLDESIGNER_NODE_TYPE" value="TRANSLATION"/>
    <att type="string" name="interaction" value="pp"/>
    <att type="string" name="CELLDESIGNER_REACTION" value="re50096TRANSLATION"/>
    <graphics width="1" fill="#00ffcc"/>
  </edge>
  <edge label="rCA818605 (pp) ribulose-bisphosphate carboxylase" source="-2385" target="-2419">
    <att type="string" name="CELLDESIGNER_EDGE_TYPE" value="TRANSLATION"/>
    <att type="string" name="canonicalName" value="re50097TRANSLATION"/>
    <att type="string" name="CELLDESIGNER_NODE_TYPE" value="TRANSLATION"/>
    <att type="string" name="interaction" value="pp"/>
    <att type="string" name="CELLDESIGNER_REACTION" value="re50097TRANSLATION"/>
    <graphics width="1" fill="#00ffcc"/>
  </edge>
  <edge label="rCB339303 (pp) ribulose-bisphosphate carboxylase" source="-2384" target="-2419">
    <att type="string" name="CELLDESIGNER_EDGE_TYPE" value="TRANSLATION"/>
    <att type="string" name="canonicalName" value="re50098TRANSLATION"/>
    <att type="string" name="CELLDESIGNER_NODE_TYPE" value="TRANSLATION"/>
    <att type="string" name="interaction" value="pp"/>
    <att type="string" name="CELLDESIGNER_REACTION" value="re50098TRANSLATION"/>
    <graphics width="1" fill="#00ffcc"/>
  </edge>
  <edge label="rCB341158 (pp) ribulose-bisphosphate carboxylase" source="-2383" target="-2419">
    <att type="string" name="CELLDESIGNER_EDGE_TYPE" value="TRANSLATION"/>
    <att type="string" name="canonicalName" value="re50099TRANSLATION"/>
    <att type="string" name="CELLDESIGNER_NODE_TYPE" value="TRANSLATION"/>
    <att type="string" name="interaction" value="pp"/>
    <att type="string" name="CELLDESIGNER_REACTION" value="re50099TRANSLATION"/>
    <graphics width="1" fill="#00ffcc"/>
  </edge>
  <edge label="rCB343467 (pp) ribulose-bisphosphate carboxylase" source="-2382" target="-2419">
    <att type="string" name="CELLDESIGNER_EDGE_TYPE" value="TRANSLATION"/>
    <att type="string" name="canonicalName" value="re50100TRANSLATION"/>
    <att type="string" name="CELLDESIGNER_NODE_TYPE" value="TRANSLATION"/>
    <att type="string" name="interaction" value="pp"/>
    <att type="string" name="CELLDESIGNER_REACTION" value="re50100TRANSLATION"/>
    <graphics width="1" fill="#00ffcc"/>
  </edge>
  <edge label="rCB344794 (pp) ribulose-bisphosphate carboxylase" source="-2381" target="-2419">
    <att type="string" name="CELLDESIGNER_EDGE_TYPE" value="TRANSLATION"/>
    <att type="string" name="canonicalName" value="re50101TRANSLATION"/>
    <att type="string" name="CELLDESIGNER_NODE_TYPE" value="TRANSLATION"/>
    <att type="string" name="interaction" value="pp"/>
    <att type="string" name="CELLDESIGNER_REACTION" value="re50101TRANSLATION"/>
    <graphics width="1" fill="#00ffcc"/>
  </edge>
  <edge label="rCB345293 (pp) ribulose-bisphosphate carboxylase" source="-2380" target="-2419">
    <att type="string" name="CELLDESIGNER_EDGE_TYPE" value="TRANSLATION"/>
    <att type="string" name="canonicalName" value="re50102TRANSLATION"/>
    <att type="string" name="CELLDESIGNER_NODE_TYPE" value="TRANSLATION"/>
    <att type="string" name="interaction" value="pp"/>
    <att type="string" name="CELLDESIGNER_REACTION" value="re50102TRANSLATION"/>
    <graphics width="1" fill="#00ffcc"/>
  </edge>
  <edge label="rCB345420 (pp) ribulose-bisphosphate carboxylase" source="-2379" target="-2419">
    <att type="string" name="CELLDESIGNER_EDGE_TYPE" value="TRANSLATION"/>
    <att type="string" name="canonicalName" value="re50103TRANSLATION"/>
    <att type="string" name="CELLDESIGNER_NODE_TYPE" value="TRANSLATION"/>
    <att type="string" name="interaction" value="pp"/>
    <att type="string" name="CELLDESIGNER_REACTION" value="re50103TRANSLATION"/>
    <graphics width="1" fill="#00ffcc"/>
  </edge>
  <edge label="rCB348742 (pp) ribulose-bisphosphate carboxylase" source="-2378" target="-2419">
    <att type="string" name="CELLDESIGNER_EDGE_TYPE" value="TRANSLATION"/>
    <att type="string" name="canonicalName" value="re50104TRANSLATION"/>
    <att type="string" name="CELLDESIGNER_NODE_TYPE" value="TRANSLATION"/>
    <att type="string" name="interaction" value="pp"/>
    <att type="string" name="CELLDESIGNER_REACTION" value="re50104TRANSLATION"/>
    <graphics width="1" fill="#00ffcc"/>
  </edge>
  <edge label="rGSVIVP00031354001 (pp) ribulose-bisphosphate carboxylase" source="-2377" target="-2419">
    <att type="string" name="CELLDESIGNER_EDGE_TYPE" value="TRANSLATION"/>
    <att type="string" name="canonicalName" value="re50105TRANSLATION"/>
    <att type="string" name="CELLDESIGNER_NODE_TYPE" value="TRANSLATION"/>
    <att type="string" name="interaction" value="pp"/>
    <att type="string" name="CELLDESIGNER_REACTION" value="re50105TRANSLATION"/>
    <graphics width="1" fill="#00ffcc"/>
  </edge>
  <edge label="rGSVIVP00017680001 (pp) ribulose-bisphosphate carboxylase" source="-2376" target="-2419">
    <att type="string" name="CELLDESIGNER_EDGE_TYPE" value="TRANSLATION"/>
    <att type="string" name="canonicalName" value="re50106TRANSLATION"/>
    <att type="string" name="CELLDESIGNER_NODE_TYPE" value="TRANSLATION"/>
    <att type="string" name="interaction" value="pp"/>
    <att type="string" name="CELLDESIGNER_REACTION" value="re50106TRANSLATION"/>
    <graphics width="1" fill="#00ffcc"/>
  </edge>
  <edge label="rGSVIVP00026746001 (pp) ribulose-bisphosphate carboxylase" source="-2375" target="-2419">
    <att type="string" name="CELLDESIGNER_EDGE_TYPE" value="TRANSLATION"/>
    <att type="string" name="canonicalName" value="re50108TRANSLATION"/>
    <att type="string" name="CELLDESIGNER_NODE_TYPE" value="TRANSLATION"/>
    <att type="string" name="interaction" value="pp"/>
    <att type="string" name="CELLDESIGNER_REACTION" value="re50108TRANSLATION"/>
    <graphics width="1" fill="#00ffcc"/>
  </edge>
  <edge label="rGSVIVP00035387001 (pp) ribulose-bisphosphate carboxylase" source="-2374" target="-2419">
    <att type="string" name="CELLDESIGNER_EDGE_TYPE" value="TRANSLATION"/>
    <att type="string" name="canonicalName" value="re50110TRANSLATION"/>
    <att type="string" name="CELLDESIGNER_NODE_TYPE" value="TRANSLATION"/>
    <att type="string" name="interaction" value="pp"/>
    <att type="string" name="CELLDESIGNER_REACTION" value="re50110TRANSLATION"/>
    <graphics width="1" fill="#00ffcc"/>
  </edge>
  <edge label="rGSVIVP00035873001 (pp) ribulose-bisphosphate carboxylase" source="-2373" target="-2419">
    <att type="string" name="CELLDESIGNER_EDGE_TYPE" value="TRANSLATION"/>
    <att type="string" name="canonicalName" value="re50111TRANSLATION"/>
    <att type="string" name="CELLDESIGNER_NODE_TYPE" value="TRANSLATION"/>
    <att type="string" name="interaction" value="pp"/>
    <att type="string" name="CELLDESIGNER_REACTION" value="re50111TRANSLATION"/>
    <graphics width="1" fill="#00ffcc"/>
  </edge>
  <edge label="rTC53756 (pp) ribulose-bisphosphate carboxylase" source="-2372" target="-2419">
    <att type="string" name="CELLDESIGNER_EDGE_TYPE" value="TRANSLATION"/>
    <att type="string" name="canonicalName" value="re50112TRANSLATION"/>
    <att type="string" name="CELLDESIGNER_NODE_TYPE" value="TRANSLATION"/>
    <att type="string" name="interaction" value="pp"/>
    <att type="string" name="CELLDESIGNER_REACTION" value="re50112TRANSLATION"/>
    <graphics width="1" fill="#00ffcc"/>
  </edge>
  <edge label="rGSVIVP00029856001 (pp) ribulose-bisphosphate carboxylase" source="-2371" target="-2419">
    <att type="string" name="CELLDESIGNER_EDGE_TYPE" value="TRANSLATION"/>
    <att type="string" name="canonicalName" value="re50113TRANSLATION"/>
    <att type="string" name="CELLDESIGNER_NODE_TYPE" value="TRANSLATION"/>
    <att type="string" name="interaction" value="pp"/>
    <att type="string" name="CELLDESIGNER_REACTION" value="re50113TRANSLATION"/>
    <graphics width="1" fill="#00ffcc"/>
  </edge>
  <edge label="rGSVIVP00029072001 (pp) ribulose-bisphosphate carboxylase" source="-2370" target="-2419">
    <att type="string" name="CELLDESIGNER_EDGE_TYPE" value="TRANSLATION"/>
    <att type="string" name="canonicalName" value="re50114TRANSLATION"/>
    <att type="string" name="CELLDESIGNER_NODE_TYPE" value="TRANSLATION"/>
    <att type="string" name="interaction" value="pp"/>
    <att type="string" name="CELLDESIGNER_REACTION" value="re50114TRANSLATION"/>
    <graphics width="1" fill="#00ffcc"/>
  </edge>
  <edge label="rTC64384 (pp) ribulose-bisphosphate carboxylase" source="-2369" target="-2419">
    <att type="string" name="CELLDESIGNER_EDGE_TYPE" value="TRANSLATION"/>
    <att type="string" name="canonicalName" value="re50117TRANSLATION"/>
    <att type="string" name="CELLDESIGNER_NODE_TYPE" value="TRANSLATION"/>
    <att type="string" name="interaction" value="pp"/>
    <att type="string" name="CELLDESIGNER_REACTION" value="re50117TRANSLATION"/>
    <graphics width="1" fill="#00ffcc"/>
  </edge>
  <edge label="rGSVIVP00028575001 (pp) ribulose-bisphosphate carboxylase" source="-2368" target="-2419">
    <att type="string" name="CELLDESIGNER_EDGE_TYPE" value="TRANSLATION"/>
    <att type="string" name="canonicalName" value="re50118TRANSLATION"/>
    <att type="string" name="CELLDESIGNER_NODE_TYPE" value="TRANSLATION"/>
    <att type="string" name="interaction" value="pp"/>
    <att type="string" name="CELLDESIGNER_REACTION" value="re50118TRANSLATION"/>
    <graphics width="1" fill="#00ffcc"/>
  </edge>
  <edge label="rGSVIVP00002224001 (pp) ribulose-bisphosphate carboxylase" source="-2367" target="-2419">
    <att type="string" name="CELLDESIGNER_EDGE_TYPE" value="TRANSLATION"/>
    <att type="string" name="canonicalName" value="re50119TRANSLATION"/>
    <att type="string" name="CELLDESIGNER_NODE_TYPE" value="TRANSLATION"/>
    <att type="string" name="interaction" value="pp"/>
    <att type="string" name="CELLDESIGNER_REACTION" value="re50119TRANSLATION"/>
    <graphics width="1" fill="#00ffcc"/>
  </edge>
  <edge label="rGSVIVP00034341001 (pp) ribulose-bisphosphate carboxylase" source="-2366" target="-2419">
    <att type="string" name="CELLDESIGNER_EDGE_TYPE" value="TRANSLATION"/>
    <att type="string" name="canonicalName" value="re50120TRANSLATION"/>
    <att type="string" name="CELLDESIGNER_NODE_TYPE" value="TRANSLATION"/>
    <att type="string" name="interaction" value="pp"/>
    <att type="string" name="CELLDESIGNER_REACTION" value="re50120TRANSLATION"/>
    <graphics width="1" fill="#00ffcc"/>
  </edge>
  <edge label="rGSVIVP00030097001 (pp) ribulose-bisphosphate carboxylase" source="-2365" target="-2419">
    <att type="string" name="CELLDESIGNER_EDGE_TYPE" value="TRANSLATION"/>
    <att type="string" name="canonicalName" value="re50121TRANSLATION"/>
    <att type="string" name="CELLDESIGNER_NODE_TYPE" value="TRANSLATION"/>
    <att type="string" name="interaction" value="pp"/>
    <att type="string" name="CELLDESIGNER_REACTION" value="re50121TRANSLATION"/>
    <graphics width="1" fill="#00ffcc"/>
  </edge>
  <edge label="rGSVIVP00011932001 (pp) sedoheptulose-bisphosphatase" source="-2364" target="-2418">
    <att type="string" name="CELLDESIGNER_EDGE_TYPE" value="TRANSLATION"/>
    <att type="string" name="canonicalName" value="re50122TRANSLATION"/>
    <att type="string" name="CELLDESIGNER_NODE_TYPE" value="TRANSLATION"/>
    <att type="string" name="interaction" value="pp"/>
    <att type="string" name="CELLDESIGNER_REACTION" value="re50122TRANSLATION"/>
    <graphics width="1" fill="#00ffcc"/>
  </edge>
  <edge label="rGSVIVP00035675001 (pp) phosphoglycerate kinase" source="-209" target="-39">
    <att type="string" name="CELLDESIGNER_EDGE_TYPE" value="TRANSLATION"/>
    <att type="string" name="canonicalName" value="re50125TRANSLATION"/>
    <att type="string" name="CELLDESIGNER_NODE_TYPE" value="TRANSLATION"/>
    <att type="string" name="interaction" value="pp"/>
    <att type="string" name="CELLDESIGNER_REACTION" value="re50125TRANSLATION"/>
    <graphics width="1" fill="#00ffcc"/>
  </edge>
  <edge label="rGSVIVP00035677001 (pp) phosphoglycerate kinase" source="-210" target="-39">
    <att type="string" name="CELLDESIGNER_EDGE_TYPE" value="TRANSLATION"/>
    <att type="string" name="canonicalName" value="re50126TRANSLATION"/>
    <att type="string" name="CELLDESIGNER_NODE_TYPE" value="TRANSLATION"/>
    <att type="string" name="interaction" value="pp"/>
    <att type="string" name="CELLDESIGNER_REACTION" value="re50126TRANSLATION"/>
    <graphics width="1" fill="#00ffcc"/>
  </edge>
  <edge label="rBQ795334 (pp) transketolase" source="-2363" target="-2354">
    <att type="string" name="CELLDESIGNER_EDGE_TYPE" value="TRANSLATION"/>
    <att type="string" name="canonicalName" value="re50127TRANSLATION"/>
    <att type="string" name="CELLDESIGNER_NODE_TYPE" value="TRANSLATION"/>
    <att type="string" name="interaction" value="pp"/>
    <att type="string" name="CELLDESIGNER_REACTION" value="re50127TRANSLATION"/>
    <graphics width="1" fill="#00ffcc"/>
  </edge>
  <edge label="rGSVIVP00026404001 (pp) transketolase" source="-2362" target="-2354">
    <att type="string" name="CELLDESIGNER_EDGE_TYPE" value="TRANSLATION"/>
    <att type="string" name="canonicalName" value="re50128TRANSLATION"/>
    <att type="string" name="CELLDESIGNER_NODE_TYPE" value="TRANSLATION"/>
    <att type="string" name="interaction" value="pp"/>
    <att type="string" name="CELLDESIGNER_REACTION" value="re50128TRANSLATION"/>
    <graphics width="1" fill="#00ffcc"/>
  </edge>
  <edge label="rGSVIVP00038435001 (pp) transketolase" source="-2361" target="-2354">
    <att type="string" name="CELLDESIGNER_EDGE_TYPE" value="TRANSLATION"/>
    <att type="string" name="canonicalName" value="re50129TRANSLATION"/>
    <att type="string" name="CELLDESIGNER_NODE_TYPE" value="TRANSLATION"/>
    <att type="string" name="interaction" value="pp"/>
    <att type="string" name="CELLDESIGNER_REACTION" value="re50129TRANSLATION"/>
    <graphics width="1" fill="#00ffcc"/>
  </edge>
  <edge label="rGSVIVP00026732001 (pp) transketolase" source="-2360" target="-2354">
    <att type="string" name="CELLDESIGNER_EDGE_TYPE" value="TRANSLATION"/>
    <att type="string" name="canonicalName" value="re50131TRANSLATION"/>
    <att type="string" name="CELLDESIGNER_NODE_TYPE" value="TRANSLATION"/>
    <att type="string" name="interaction" value="pp"/>
    <att type="string" name="CELLDESIGNER_REACTION" value="re50131TRANSLATION"/>
    <graphics width="1" fill="#00ffcc"/>
  </edge>
  <edge label="rGSVIVP00024479001 (pp) ribose-5-phosphate isomerase" source="-2359" target="-2417">
    <att type="string" name="CELLDESIGNER_EDGE_TYPE" value="TRANSLATION"/>
    <att type="string" name="canonicalName" value="re50148TRANSLATION"/>
    <att type="string" name="CELLDESIGNER_NODE_TYPE" value="TRANSLATION"/>
    <att type="string" name="interaction" value="pp"/>
    <att type="string" name="CELLDESIGNER_REACTION" value="re50148TRANSLATION"/>
    <graphics width="1" fill="#00ffcc"/>
  </edge>
  <edge label="rGSVIVP00035182001 (pp) ribose-5-phosphate isomerase" source="-2358" target="-2417">
    <att type="string" name="CELLDESIGNER_EDGE_TYPE" value="TRANSLATION"/>
    <att type="string" name="canonicalName" value="re50149TRANSLATION"/>
    <att type="string" name="CELLDESIGNER_NODE_TYPE" value="TRANSLATION"/>
    <att type="string" name="interaction" value="pp"/>
    <att type="string" name="CELLDESIGNER_REACTION" value="re50149TRANSLATION"/>
    <graphics width="1" fill="#00ffcc"/>
  </edge>
  <edge label="rGSVIVP00031147001 (pp) ribose-5-phosphate isomerase" source="-2357" target="-2417">
    <att type="string" name="CELLDESIGNER_EDGE_TYPE" value="TRANSLATION"/>
    <att type="string" name="canonicalName" value="re50150TRANSLATION"/>
    <att type="string" name="CELLDESIGNER_NODE_TYPE" value="TRANSLATION"/>
    <att type="string" name="interaction" value="pp"/>
    <att type="string" name="CELLDESIGNER_REACTION" value="re50150TRANSLATION"/>
    <graphics width="1" fill="#00ffcc"/>
  </edge>
  <edge label="rTC56088 (pp) ribose-5-phosphate isomerase" source="-2356" target="-2417">
    <att type="string" name="CELLDESIGNER_EDGE_TYPE" value="TRANSLATION"/>
    <att type="string" name="canonicalName" value="re50151TRANSLATION"/>
    <att type="string" name="CELLDESIGNER_NODE_TYPE" value="TRANSLATION"/>
    <att type="string" name="interaction" value="pp"/>
    <att type="string" name="CELLDESIGNER_REACTION" value="re50151TRANSLATION"/>
    <graphics width="1" fill="#00ffcc"/>
  </edge>
  <edge label="rGSVIVP00030453001 (pp) ribose-5-phosphate isomerase" source="-2355" target="-2417">
    <att type="string" name="CELLDESIGNER_EDGE_TYPE" value="TRANSLATION"/>
    <att type="string" name="canonicalName" value="re50152TRANSLATION"/>
    <att type="string" name="CELLDESIGNER_NODE_TYPE" value="TRANSLATION"/>
    <att type="string" name="interaction" value="pp"/>
    <att type="string" name="CELLDESIGNER_REACTION" value="re50152TRANSLATION"/>
    <graphics width="1" fill="#00ffcc"/>
  </edge>
  <edge label="fructose-bisphosphate aldolase (CATALYSIS) R01829STATE_TRANSITION" source="-44" target="-2326">
    <att type="string" name="CELLDESIGNER_EDGE_TYPE" value="CATALYSIS"/>
    <att type="string" name="canonicalName" value="fructose-bisphosphate aldolase (CATALYSIS) R01829STATE_TRANSITION"/>
    <att type="string" name="interaction" value="CATALYSIS"/>
    <graphics width="1" fill="#0000ff"/>
  </edge>
  <edge label="fructose-bisphosphate aldolase (CATALYSIS) R01068STATE_TRANSITION" source="-44" target="-2324">
    <att type="string" name="CELLDESIGNER_EDGE_TYPE" value="CATALYSIS"/>
    <att type="string" name="canonicalName" value="fructose-bisphosphate aldolase (CATALYSIS) R01068STATE_TRANSITION"/>
    <att type="string" name="interaction" value="CATALYSIS"/>
    <graphics width="1" fill="#0000ff"/>
  </edge>
  <edge label="transketolase (CATALYSIS) R01067STATE_TRANSITION" source="-2354" target="-2332">
    <att type="string" name="CELLDESIGNER_EDGE_TYPE" value="CATALYSIS"/>
    <att type="string" name="canonicalName" value="transketolase (CATALYSIS) R01067STATE_TRANSITION"/>
    <att type="string" name="interaction" value="CATALYSIS"/>
    <graphics width="1" fill="#0000ff"/>
  </edge>
  <edge label="transketolase (CATALYSIS) R01641STATE_TRANSITION" source="-2354" target="-2327">
    <att type="string" name="CELLDESIGNER_EDGE_TYPE" value="CATALYSIS"/>
    <att type="string" name="canonicalName" value="transketolase (CATALYSIS) R01641STATE_TRANSITION"/>
    <att type="string" name="interaction" value="CATALYSIS"/>
    <graphics width="1" fill="#0000ff"/>
  </edge>
  <edge label="rGSVIVP00010547001 (pp) pyruvate, phosphate dikinase" source="-451" target="-350">
    <att type="string" name="CELLDESIGNER_EDGE_TYPE" value="TRANSLATION"/>
    <att type="string" name="canonicalName" value="re70001TRANSLATION"/>
    <att type="string" name="CELLDESIGNER_NODE_TYPE" value="TRANSLATION"/>
    <att type="string" name="interaction" value="pp"/>
    <att type="string" name="CELLDESIGNER_REACTION" value="re70001TRANSLATION"/>
    <graphics width="1" fill="#00ffcc"/>
  </edge>
  <edge label="rGSVIVP00013012001 (pp) pyruvate, phosphate dikinase" source="-452" target="-350">
    <att type="string" name="CELLDESIGNER_EDGE_TYPE" value="TRANSLATION"/>
    <att type="string" name="canonicalName" value="re70002TRANSLATION"/>
    <att type="string" name="CELLDESIGNER_NODE_TYPE" value="TRANSLATION"/>
    <att type="string" name="interaction" value="pp"/>
    <att type="string" name="CELLDESIGNER_REACTION" value="re70002TRANSLATION"/>
    <graphics width="1" fill="#00ffcc"/>
  </edge>
  <edge label="rGSVIVP00020382001 (pp) pyruvate, phosphate dikinase" source="-453" target="-350">
    <att type="string" name="CELLDESIGNER_EDGE_TYPE" value="TRANSLATION"/>
    <att type="string" name="canonicalName" value="re70003TRANSLATION"/>
    <att type="string" name="CELLDESIGNER_NODE_TYPE" value="TRANSLATION"/>
    <att type="string" name="interaction" value="pp"/>
    <att type="string" name="CELLDESIGNER_REACTION" value="re70003TRANSLATION"/>
    <graphics width="1" fill="#00ffcc"/>
  </edge>
  <edge label="rGSVIVP00013328001 (pp) phosphoenolpyruvate carboxykinase (ATP)" source="-459" target="-359">
    <att type="string" name="CELLDESIGNER_EDGE_TYPE" value="TRANSLATION"/>
    <att type="string" name="canonicalName" value="re70004TRANSLATION"/>
    <att type="string" name="CELLDESIGNER_NODE_TYPE" value="TRANSLATION"/>
    <att type="string" name="interaction" value="pp"/>
    <att type="string" name="CELLDESIGNER_REACTION" value="re70004TRANSLATION"/>
    <graphics width="1" fill="#00ffcc"/>
  </edge>
  <edge label="rGSVIVP00013331001 (pp) phosphoenolpyruvate carboxykinase (ATP)" source="-460" target="-359">
    <att type="string" name="CELLDESIGNER_EDGE_TYPE" value="TRANSLATION"/>
    <att type="string" name="canonicalName" value="re70005TRANSLATION"/>
    <att type="string" name="CELLDESIGNER_NODE_TYPE" value="TRANSLATION"/>
    <att type="string" name="interaction" value="pp"/>
    <att type="string" name="CELLDESIGNER_REACTION" value="re70005TRANSLATION"/>
    <graphics width="1" fill="#00ffcc"/>
  </edge>
  <edge label="rGSVIVP00013415001 (pp) phosphoenolpyruvate carboxykinase (ATP)" source="-461" target="-359">
    <att type="string" name="CELLDESIGNER_EDGE_TYPE" value="TRANSLATION"/>
    <att type="string" name="canonicalName" value="re70006TRANSLATION"/>
    <att type="string" name="CELLDESIGNER_NODE_TYPE" value="TRANSLATION"/>
    <att type="string" name="interaction" value="pp"/>
    <att type="string" name="CELLDESIGNER_REACTION" value="re70006TRANSLATION"/>
    <graphics width="1" fill="#00ffcc"/>
  </edge>
  <edge label="rGSVIVP00000671001 (pp) pyruvate kinase" source="-59" target="-38">
    <att type="string" name="CELLDESIGNER_EDGE_TYPE" value="TRANSLATION"/>
    <att type="string" name="canonicalName" value="re70007TRANSLATION"/>
    <att type="string" name="CELLDESIGNER_NODE_TYPE" value="TRANSLATION"/>
    <att type="string" name="interaction" value="pp"/>
    <att type="string" name="CELLDESIGNER_REACTION" value="re70007TRANSLATION"/>
    <graphics width="1" fill="#00ffcc"/>
  </edge>
  <edge label="rGSVIVP00000677001 (pp) pyruvate kinase" source="-60" target="-38">
    <att type="string" name="CELLDESIGNER_EDGE_TYPE" value="TRANSLATION"/>
    <att type="string" name="canonicalName" value="re70008TRANSLATION"/>
    <att type="string" name="CELLDESIGNER_NODE_TYPE" value="TRANSLATION"/>
    <att type="string" name="interaction" value="pp"/>
    <att type="string" name="CELLDESIGNER_REACTION" value="re70008TRANSLATION"/>
    <graphics width="1" fill="#00ffcc"/>
  </edge>
  <edge label="rGSVIVP00010814001 (pp) pyruvate kinase" source="-89" target="-38">
    <att type="string" name="CELLDESIGNER_EDGE_TYPE" value="TRANSLATION"/>
    <att type="string" name="canonicalName" value="re70009TRANSLATION"/>
    <att type="string" name="CELLDESIGNER_NODE_TYPE" value="TRANSLATION"/>
    <att type="string" name="interaction" value="pp"/>
    <att type="string" name="CELLDESIGNER_REACTION" value="re70009TRANSLATION"/>
    <graphics width="1" fill="#00ffcc"/>
  </edge>
  <edge label="rGSVIVP00021710001 (pp) pyruvate kinase" source="-146" target="-38">
    <att type="string" name="CELLDESIGNER_EDGE_TYPE" value="TRANSLATION"/>
    <att type="string" name="canonicalName" value="re70010TRANSLATION"/>
    <att type="string" name="CELLDESIGNER_NODE_TYPE" value="TRANSLATION"/>
    <att type="string" name="interaction" value="pp"/>
    <att type="string" name="CELLDESIGNER_REACTION" value="re70010TRANSLATION"/>
    <graphics width="1" fill="#00ffcc"/>
  </edge>
  <edge label="rGSVIVP00024850001 (pp) pyruvate kinase" source="-165" target="-38">
    <att type="string" name="CELLDESIGNER_EDGE_TYPE" value="TRANSLATION"/>
    <att type="string" name="canonicalName" value="re70011TRANSLATION"/>
    <att type="string" name="CELLDESIGNER_NODE_TYPE" value="TRANSLATION"/>
    <att type="string" name="interaction" value="pp"/>
    <att type="string" name="CELLDESIGNER_REACTION" value="re70011TRANSLATION"/>
    <graphics width="1" fill="#00ffcc"/>
  </edge>
  <edge label="rGSVIVP00015275001 (pp) aspartate transaminase" source="-2353" target="-2421">
    <att type="string" name="CELLDESIGNER_EDGE_TYPE" value="TRANSLATION"/>
    <att type="string" name="canonicalName" value="re70012TRANSLATION"/>
    <att type="string" name="CELLDESIGNER_NODE_TYPE" value="TRANSLATION"/>
    <att type="string" name="interaction" value="pp"/>
    <att type="string" name="CELLDESIGNER_REACTION" value="re70012TRANSLATION"/>
    <graphics width="1" fill="#00ffcc"/>
  </edge>
  <edge label="rGSVIVP00015287001 (pp) aspartate transaminase" source="-2352" target="-2421">
    <att type="string" name="CELLDESIGNER_EDGE_TYPE" value="TRANSLATION"/>
    <att type="string" name="canonicalName" value="re70013TRANSLATION"/>
    <att type="string" name="CELLDESIGNER_NODE_TYPE" value="TRANSLATION"/>
    <att type="string" name="interaction" value="pp"/>
    <att type="string" name="CELLDESIGNER_REACTION" value="re70013TRANSLATION"/>
    <graphics width="1" fill="#00ffcc"/>
  </edge>
  <edge label="rGSVIVP00016612001 (pp) aspartate transaminase" source="-2351" target="-2421">
    <att type="string" name="CELLDESIGNER_EDGE_TYPE" value="TRANSLATION"/>
    <att type="string" name="canonicalName" value="re70014TRANSLATION"/>
    <att type="string" name="CELLDESIGNER_NODE_TYPE" value="TRANSLATION"/>
    <att type="string" name="interaction" value="pp"/>
    <att type="string" name="CELLDESIGNER_REACTION" value="re70014TRANSLATION"/>
    <graphics width="1" fill="#00ffcc"/>
  </edge>
  <edge label="rGSVIVP00019455001 (pp) aspartate transaminase" source="-2350" target="-2421">
    <att type="string" name="CELLDESIGNER_EDGE_TYPE" value="TRANSLATION"/>
    <att type="string" name="canonicalName" value="re70015TRANSLATION"/>
    <att type="string" name="CELLDESIGNER_NODE_TYPE" value="TRANSLATION"/>
    <att type="string" name="interaction" value="pp"/>
    <att type="string" name="CELLDESIGNER_REACTION" value="re70015TRANSLATION"/>
    <graphics width="1" fill="#00ffcc"/>
  </edge>
  <edge label="rGSVIVP00028071001 (pp) aspartate transaminase" source="-2349" target="-2421">
    <att type="string" name="CELLDESIGNER_EDGE_TYPE" value="TRANSLATION"/>
[truncated: 24,796 more chars]
