# Supplementary material for: Proteomic analysis of shoot tissue during photoperiod induced growth cessation in V. riparia Michx. grapevines
Source: Proteome Sci. 2010 Aug 12;8:44. doi: 10.1186/1477-5956-8-44 (PMC2929227; doi:10.1186/1477-5956-8-44)
Supplement: Additional file 2 — Cytoscape session containing the VitisNet molecular networks with proteins presenting outstanding evolution between LD and SD. The session contains a subset of 15 VitisNet molecular networksshowing differential LD and SD protein expression. Tutorial for using VitisNet in Cytoscape can be obtained at http://vitis-dormancy.sdstate.org. [file 1477-5956-8-44-S2.ZIP › CytoscapeSession-2010_06_02-09_46/vv10770Pantothenate_and_CoA_biosynthesis.xml.me.xgmml]

<?xml version="1.0" encoding="UTF-8" standalone="yes"?>
<graph label="vv10770Pantothenate_and_CoA_biosynthesis.xml.me" xmlns:dc="http://purl.org/dc/elements/1.1/" xmlns:xlink="http://www.w3.org/1999/xlink" xmlns:rdf="http://www.w3.org/1999/02/22-rdf-syntax-ns#" xmlns:cy="http://www.cytoscape.org" xmlns="http://www.cs.rpi.edu/XGMML"  directed="1">
  <att name="documentVersion" value="1.1"/>
  <att name="networkMetadata">
    <rdf:RDF>
      <rdf:Description rdf:about="http://www.cytoscape.org/">
        <dc:type>Protein-Protein Interaction</dc:type>
        <dc:description>N/A</dc:description>
        <dc:identifier>N/A</dc:identifier>
        <dc:date>2010-06-02 09:46:13</dc:date>
        <dc:title>vv10770Pantothenate_and_CoA_biosynthesis.xml.me</dc:title>
        <dc:source>http://www.cytoscape.org/</dc:source>
        <dc:format>Cytoscape-XGMML</dc:format>
      </rdf:Description>
    </rdf:RDF>
  </att>
  <att type="string" name="backgroundColor" value="#ffffff"/>
  <att type="real" name="GRAPH_VIEW_ZOOM" value="0.6962251239669421"/>
  <att type="real" name="GRAPH_VIEW_CENTER_X" value="509.0"/>
  <att type="real" name="GRAPH_VIEW_CENTER_Y" value="290.0"/>
  <node label="dihydroxy-acid dehydratase" id="-2598">
    <att type="string" name="canonicalName" value="dihydroxy-acid dehydratase"/>
    <att type="string" name="CELLDESIGNER_ALIAS" value="e0"/>
    <att type="string" name="CELLDESIGNER_NODE_TYPE" value="PROTEIN"/>
    <att type="string" name="CELLDESIGNER_SPECIES" value="E4_2_1_9"/>
    <att type="string" name="vizmap:vv10770Pantothenate_and_CoA_biosynthesis_xml NODE_HEIGHT" value="15.0"/>
    <att type="string" name="vizmap:vv10770Pantothenate_and_CoA_biosynthesis_xml NODE_SHAPE" value="OCTAGON"/>
    <att type="string" name="vizmap:vv10770Pantothenate_and_CoA_biosynthesis_xml NODE_FILL_COLOR" value="java.awt.Color[r=255,g=255,b=255]"/>
    <att type="string" name="vizmap:vv10770Pantothenate_and_CoA_biosynthesis_xml NODE_WIDTH" value="130.0"/>
    <att type="string" name="vizmap:vv10770Pantothenate_and_CoA_biosynthesis_xml_me NODE_FILL_COLOR" value="java.awt.Color[r=255,g=255,b=255]"/>
    <att type="string" name="vizmap:vv10770Pantothenate_and_CoA_biosynthesis_xml_me NODE_SHAPE" value="OCTAGON"/>
    <graphics type="OCTAGON" h="15.0" w="250.0" x="676.0" y="70.0" fill="#ffffff" width="1" outline="#000000"/>
  </node>
  <node label="dihydropyrimidine dehydrogenase (NADP+)" id="-2597">
    <att type="string" name="canonicalName" value="dihydropyrimidine dehydrogenase (NADP+)"/>
    <att type="string" name="CELLDESIGNER_ALIAS" value="e1"/>
    <att type="string" name="CELLDESIGNER_NODE_TYPE" value="PROTEIN"/>
    <att type="string" name="CELLDESIGNER_SPECIES" value="E1_3_1_2"/>
    <att type="string" name="vizmap:vv10770Pantothenate_and_CoA_biosynthesis_xml NODE_HEIGHT" value="15.0"/>
    <att type="string" name="vizmap:vv10770Pantothenate_and_CoA_biosynthesis_xml NODE_SHAPE" value="OCTAGON"/>
    <att type="string" name="vizmap:vv10770Pantothenate_and_CoA_biosynthesis_xml NODE_FILL_COLOR" value="java.awt.Color[r=255,g=255,b=255]"/>
    <att type="string" name="vizmap:vv10770Pantothenate_and_CoA_biosynthesis_xml NODE_WIDTH" value="130.0"/>
    <att type="string" name="vizmap:vv10770Pantothenate_and_CoA_biosynthesis_xml_me NODE_FILL_COLOR" value="java.awt.Color[r=255,g=255,b=255]"/>
    <att type="string" name="vizmap:vv10770Pantothenate_and_CoA_biosynthesis_xml_me NODE_SHAPE" value="OCTAGON"/>
    <graphics type="OCTAGON" h="15.0" w="250.0" x="144.0" y="455.0" fill="#ffffff" width="1" outline="#000000"/>
  </node>
  <node label="ketol-acid reductoisomerase" id="-2596">
    <att type="string" name="canonicalName" value="ketol-acid reductoisomerase"/>
    <att type="string" name="CELLDESIGNER_ALIAS" value="e3"/>
    <att type="string" name="CELLDESIGNER_NODE_TYPE" value="PROTEIN"/>
    <att type="string" name="CELLDESIGNER_SPECIES" value="E1_1_1_86"/>
    <att type="string" name="vizmap:vv10770Pantothenate_and_CoA_biosynthesis_xml NODE_HEIGHT" value="15.0"/>
    <att type="string" name="vizmap:vv10770Pantothenate_and_CoA_biosynthesis_xml NODE_SHAPE" value="OCTAGON"/>
    <att type="string" name="vizmap:vv10770Pantothenate_and_CoA_biosynthesis_xml NODE_FILL_COLOR" value="java.awt.Color[r=255,g=255,b=255]"/>
    <att type="string" name="vizmap:vv10770Pantothenate_and_CoA_biosynthesis_xml NODE_WIDTH" value="130.0"/>
    <att type="string" name="vizmap:vv10770Pantothenate_and_CoA_biosynthesis_xml_me NODE_FILL_COLOR" value="java.awt.Color[r=255,g=255,b=255]"/>
    <att type="string" name="vizmap:vv10770Pantothenate_and_CoA_biosynthesis_xml_me NODE_SHAPE" value="OCTAGON"/>
    <graphics type="OCTAGON" h="15.0" w="250.0" x="340.0" y="19.0" fill="#ffffff" width="1" outline="#000000"/>
  </node>
  <node label="beta-ureidopropionase" id="-2595">
    <att type="string" name="canonicalName" value="beta-ureidopropionase"/>
    <att type="string" name="CELLDESIGNER_ALIAS" value="e4"/>
    <att type="string" name="CELLDESIGNER_NODE_TYPE" value="PROTEIN"/>
    <att type="string" name="CELLDESIGNER_SPECIES" value="E3_5_1_6"/>
    <att type="string" name="vizmap:vv10770Pantothenate_and_CoA_biosynthesis_xml NODE_HEIGHT" value="15.0"/>
    <att type="string" name="vizmap:vv10770Pantothenate_and_CoA_biosynthesis_xml NODE_SHAPE" value="OCTAGON"/>
    <att type="string" name="vizmap:vv10770Pantothenate_and_CoA_biosynthesis_xml NODE_FILL_COLOR" value="java.awt.Color[r=255,g=255,b=255]"/>
    <att type="string" name="vizmap:vv10770Pantothenate_and_CoA_biosynthesis_xml NODE_WIDTH" value="130.0"/>
    <att type="string" name="vizmap:vv10770Pantothenate_and_CoA_biosynthesis_xml_me NODE_FILL_COLOR" value="java.awt.Color[r=255,g=255,b=255]"/>
    <att type="string" name="vizmap:vv10770Pantothenate_and_CoA_biosynthesis_xml_me NODE_SHAPE" value="OCTAGON"/>
    <graphics type="OCTAGON" h="15.0" w="250.0" x="28.0" y="351.0" fill="#ffffff" width="1" outline="#000000"/>
  </node>
  <node label="phosphopantothenoylcysteine decarboxylase" id="-2594">
    <att type="string" name="canonicalName" value="phosphopantothenoylcysteine decarboxylase"/>
    <att type="string" name="CELLDESIGNER_ALIAS" value="e6"/>
    <att type="string" name="CELLDESIGNER_NODE_TYPE" value="PROTEIN"/>
    <att type="string" name="CELLDESIGNER_SPECIES" value="E4_1_1_36"/>
    <att type="string" name="vizmap:vv10770Pantothenate_and_CoA_biosynthesis_xml NODE_HEIGHT" value="15.0"/>
    <att type="string" name="vizmap:vv10770Pantothenate_and_CoA_biosynthesis_xml NODE_SHAPE" value="OCTAGON"/>
    <att type="string" name="vizmap:vv10770Pantothenate_and_CoA_biosynthesis_xml NODE_FILL_COLOR" value="java.awt.Color[r=255,g=255,b=255]"/>
    <att type="string" name="vizmap:vv10770Pantothenate_and_CoA_biosynthesis_xml NODE_WIDTH" value="130.0"/>
    <att type="string" name="vizmap:vv10770Pantothenate_and_CoA_biosynthesis_xml_me NODE_FILL_COLOR" value="java.awt.Color[r=255,g=255,b=255]"/>
    <att type="string" name="vizmap:vv10770Pantothenate_and_CoA_biosynthesis_xml_me NODE_SHAPE" value="OCTAGON"/>
    <graphics type="OCTAGON" h="15.0" w="250.0" x="899.0" y="437.0" fill="#ffffff" width="1" outline="#000000"/>
  </node>
  <node label="nucleotide diphosphatase" id="-2593">
    <att type="string" name="vizmap:vv10500Starch_and_sucrose_metabolism_xml NODE_WIDTH" value="130.0"/>
    <att type="string" name="canonicalName" value="nucleotide diphosphatase"/>
    <att type="string" name="vizmap:vv10500Starch_and_sucrose_metabolism_xml NODE_HEIGHT" value="15.0"/>
    <att type="string" name="CELLDESIGNER_ALIAS" value="e61"/>
    <att type="string" name="vizmap:vv10500Starch_and_sucrose_metabolism_xml NODE_SHAPE" value="OCTAGON"/>
    <att type="string" name="CELLDESIGNER_NODE_TYPE" value="PROTEIN"/>
    <att type="string" name="CELLDESIGNER_SPECIES" value="E3_6_1_9"/>
    <att type="string" name="vizmap:vv10770Pantothenate_and_CoA_biosynthesis_xml NODE_HEIGHT" value="15.0"/>
    <att type="string" name="vizmap:vv10500Starch_and_sucrose_metabolism_xml NODE_FILL_COLOR" value="java.awt.Color[r=255,g=255,b=255]"/>
    <att type="string" name="vizmap:vv10770Pantothenate_and_CoA_biosynthesis_xml NODE_SHAPE" value="OCTAGON"/>
    <att type="string" name="vizmap:vv10500Starch_and_sucrose_metabolism_xml_me NODE_SHAPE" value="OCTAGON"/>
    <att type="string" name="vizmap:vv10500Starch_and_sucrose_metabolism_xml_me NODE_FILL_COLOR" value="java.awt.Color[r=255,g=255,b=255]"/>
    <att type="string" name="vizmap:vv10770Pantothenate_and_CoA_biosynthesis_xml NODE_FILL_COLOR" value="java.awt.Color[r=255,g=255,b=255]"/>
    <att type="string" name="vizmap:vv10770Pantothenate_and_CoA_biosynthesis_xml NODE_WIDTH" value="130.0"/>
    <att type="string" name="vizmap:vv10770Pantothenate_and_CoA_biosynthesis_xml_me NODE_FILL_COLOR" value="java.awt.Color[r=255,g=255,b=255]"/>
    <att type="string" name="vizmap:vv10770Pantothenate_and_CoA_biosynthesis_xml_me NODE_SHAPE" value="OCTAGON"/>
    <graphics type="OCTAGON" h="15.0" w="250.0" x="722.0" y="520.0" fill="#ffffff" width="1" outline="#000000"/>
  </node>
  <node label="3-methyl-2-oxobutanoate hydroxymethyltransferase" id="-2592">
    <att type="string" name="canonicalName" value="3-methyl-2-oxobutanoate hydroxymethyltransferase"/>
    <att type="string" name="CELLDESIGNER_ALIAS" value="e8"/>
    <att type="string" name="CELLDESIGNER_NODE_TYPE" value="PROTEIN"/>
    <att type="string" name="CELLDESIGNER_SPECIES" value="E2_1_2_11"/>
    <att type="string" name="vizmap:vv10770Pantothenate_and_CoA_biosynthesis_xml NODE_HEIGHT" value="15.0"/>
    <att type="string" name="vizmap:vv10770Pantothenate_and_CoA_biosynthesis_xml NODE_SHAPE" value="OCTAGON"/>
    <att type="string" name="vizmap:vv10770Pantothenate_and_CoA_biosynthesis_xml NODE_FILL_COLOR" value="java.awt.Color[r=255,g=255,b=255]"/>
    <att type="string" name="vizmap:vv10770Pantothenate_and_CoA_biosynthesis_xml NODE_WIDTH" value="130.0"/>
    <att type="string" name="vizmap:vv10770Pantothenate_and_CoA_biosynthesis_xml_me NODE_FILL_COLOR" value="java.awt.Color[r=255,g=255,b=255]"/>
    <att type="string" name="vizmap:vv10770Pantothenate_and_CoA_biosynthesis_xml_me NODE_SHAPE" value="OCTAGON"/>
    <graphics type="OCTAGON" h="15.0" w="250.0" x="328.0" y="170.0" fill="#ffffff" width="1" outline="#000000"/>
  </node>
  <node label="dihydropyrimidinase" id="-2591">
    <att type="string" name="canonicalName" value="dihydropyrimidinase"/>
    <att type="string" name="CELLDESIGNER_ALIAS" value="e10"/>
    <att type="string" name="CELLDESIGNER_NODE_TYPE" value="PROTEIN"/>
    <att type="string" name="CELLDESIGNER_SPECIES" value="E3_5_2_2"/>
    <att type="string" name="vizmap:vv10770Pantothenate_and_CoA_biosynthesis_xml NODE_HEIGHT" value="15.0"/>
    <att type="string" name="vizmap:vv10770Pantothenate_and_CoA_biosynthesis_xml NODE_SHAPE" value="OCTAGON"/>
    <att type="string" name="vizmap:vv10770Pantothenate_and_CoA_biosynthesis_xml NODE_FILL_COLOR" value="java.awt.Color[r=255,g=255,b=255]"/>
    <att type="string" name="vizmap:vv10770Pantothenate_and_CoA_biosynthesis_xml NODE_WIDTH" value="130.0"/>
    <att type="string" name="vizmap:vv10770Pantothenate_and_CoA_biosynthesis_xml_me NODE_FILL_COLOR" value="java.awt.Color[r=255,g=255,b=255]"/>
    <att type="string" name="vizmap:vv10770Pantothenate_and_CoA_biosynthesis_xml_me NODE_SHAPE" value="OCTAGON"/>
    <graphics type="OCTAGON" h="15.0" w="250.0" x="303.0" y="392.0" fill="#ffffff" width="1" outline="#000000"/>
  </node>
  <node label="phosphopantothenate-cysteine ligase" id="-2590">
    <att type="string" name="canonicalName" value="phosphopantothenate-cysteine ligase"/>
    <att type="string" name="CELLDESIGNER_ALIAS" value="e11"/>
    <att type="string" name="CELLDESIGNER_NODE_TYPE" value="PROTEIN"/>
    <att type="string" name="CELLDESIGNER_SPECIES" value="E6_3_2_5"/>
    <att type="string" name="vizmap:vv10770Pantothenate_and_CoA_biosynthesis_xml NODE_HEIGHT" value="15.0"/>
    <att type="string" name="vizmap:vv10770Pantothenate_and_CoA_biosynthesis_xml NODE_SHAPE" value="OCTAGON"/>
    <att type="string" name="vizmap:vv10770Pantothenate_and_CoA_biosynthesis_xml NODE_FILL_COLOR" value="java.awt.Color[r=255,g=255,b=255]"/>
    <att type="string" name="vizmap:vv10770Pantothenate_and_CoA_biosynthesis_xml NODE_WIDTH" value="130.0"/>
    <att type="string" name="vizmap:vv10770Pantothenate_and_CoA_biosynthesis_xml_me NODE_FILL_COLOR" value="java.awt.Color[r=255,g=255,b=255]"/>
    <att type="string" name="vizmap:vv10770Pantothenate_and_CoA_biosynthesis_xml_me NODE_SHAPE" value="OCTAGON"/>
    <graphics type="OCTAGON" h="15.0" w="250.0" x="910.0" y="349.0" fill="#ffffff" width="1" outline="#000000"/>
  </node>
  <node label="pantoate-beta-alanine ligase" id="-2589">
    <att type="string" name="canonicalName" value="pantoate-beta-alanine ligase"/>
    <att type="string" name="CELLDESIGNER_ALIAS" value="e13"/>
    <att type="string" name="CELLDESIGNER_NODE_TYPE" value="PROTEIN"/>
    <att type="string" name="CELLDESIGNER_SPECIES" value="E6_3_2_1"/>
    <att type="string" name="vizmap:vv10770Pantothenate_and_CoA_biosynthesis_xml NODE_HEIGHT" value="15.0"/>
    <att type="string" name="vizmap:vv10770Pantothenate_and_CoA_biosynthesis_xml NODE_SHAPE" value="OCTAGON"/>
    <att type="string" name="vizmap:vv10770Pantothenate_and_CoA_biosynthesis_xml NODE_FILL_COLOR" value="java.awt.Color[r=255,g=255,b=255]"/>
    <att type="string" name="vizmap:vv10770Pantothenate_and_CoA_biosynthesis_xml NODE_WIDTH" value="130.0"/>
    <att type="string" name="vizmap:vv10770Pantothenate_and_CoA_biosynthesis_xml_me NODE_FILL_COLOR" value="java.awt.Color[r=255,g=255,b=255]"/>
    <att type="string" name="vizmap:vv10770Pantothenate_and_CoA_biosynthesis_xml_me NODE_SHAPE" value="OCTAGON"/>
    <graphics type="OCTAGON" h="15.0" w="250.0" x="180.0" y="276.0" fill="#ffffff" width="1" outline="#000000"/>
  </node>
  <node label="pantetheine-phosphate adenylyltransferase" id="-2588">
    <att type="string" name="canonicalName" value="pantetheine-phosphate adenylyltransferase"/>
    <att type="string" name="CELLDESIGNER_ALIAS" value="e15"/>
    <att type="string" name="CELLDESIGNER_NODE_TYPE" value="PROTEIN"/>
    <att type="string" name="CELLDESIGNER_SPECIES" value="E2_7_7_3"/>
    <att type="string" name="vizmap:vv10770Pantothenate_and_CoA_biosynthesis_xml NODE_HEIGHT" value="15.0"/>
    <att type="string" name="vizmap:vv10770Pantothenate_and_CoA_biosynthesis_xml NODE_SHAPE" value="OCTAGON"/>
    <att type="string" name="vizmap:vv10770Pantothenate_and_CoA_biosynthesis_xml NODE_FILL_COLOR" value="java.awt.Color[r=255,g=255,b=255]"/>
    <att type="string" name="vizmap:vv10770Pantothenate_and_CoA_biosynthesis_xml NODE_WIDTH" value="130.0"/>
    <att type="string" name="vizmap:vv10770Pantothenate_and_CoA_biosynthesis_xml_me NODE_FILL_COLOR" value="java.awt.Color[r=255,g=255,b=255]"/>
    <att type="string" name="vizmap:vv10770Pantothenate_and_CoA_biosynthesis_xml_me NODE_SHAPE" value="OCTAGON"/>
    <graphics type="OCTAGON" h="15.0" w="250.0" x="626.0" y="537.0" fill="#ffffff" width="1" outline="#000000"/>
  </node>
  <node label="branched-chain-amino-acid transaminase" id="-2587">
    <att type="string" name="canonicalName" value="branched-chain-amino-acid transaminase"/>
    <att type="string" name="CELLDESIGNER_ALIAS" value="e16"/>
    <att type="string" name="CELLDESIGNER_NODE_TYPE" value="PROTEIN"/>
    <att type="string" name="CELLDESIGNER_SPECIES" value="E2_6_1_42"/>
    <att type="string" name="vizmap:vv10770Pantothenate_and_CoA_biosynthesis_xml NODE_HEIGHT" value="15.0"/>
    <att type="string" name="vizmap:vv10770Pantothenate_and_CoA_biosynthesis_xml NODE_SHAPE" value="OCTAGON"/>
    <att type="string" name="vizmap:vv10770Pantothenate_and_CoA_biosynthesis_xml NODE_FILL_COLOR" value="java.awt.Color[r=255,g=255,b=255]"/>
    <att type="string" name="vizmap:vv10770Pantothenate_and_CoA_biosynthesis_xml NODE_WIDTH" value="130.0"/>
    <att type="string" name="vizmap:vv10770Pantothenate_and_CoA_biosynthesis_xml_me NODE_FILL_COLOR" value="java.awt.Color[r=255,g=255,b=255]"/>
    <att type="string" name="vizmap:vv10770Pantothenate_and_CoA_biosynthesis_xml_me NODE_SHAPE" value="OCTAGON"/>
    <graphics type="OCTAGON" h="15.0" w="250.0" x="656.0" y="167.0" fill="#ffffff" width="1" outline="#000000"/>
  </node>
  <node label="acetolactate synthase" id="-2586">
    <att type="string" name="canonicalName" value="acetolactate synthase"/>
    <att type="string" name="CELLDESIGNER_ALIAS" value="e17"/>
    <att type="string" name="CELLDESIGNER_NODE_TYPE" value="PROTEIN"/>
    <att type="string" name="CELLDESIGNER_SPECIES" value="E2_2_1_6"/>
    <att type="string" name="vizmap:vv10770Pantothenate_and_CoA_biosynthesis_xml NODE_HEIGHT" value="15.0"/>
    <att type="string" name="vizmap:vv10770Pantothenate_and_CoA_biosynthesis_xml NODE_SHAPE" value="OCTAGON"/>
    <att type="string" name="vizmap:vv10770Pantothenate_and_CoA_biosynthesis_xml NODE_FILL_COLOR" value="java.awt.Color[r=255,g=255,b=255]"/>
    <att type="string" name="vizmap:vv10770Pantothenate_and_CoA_biosynthesis_xml NODE_WIDTH" value="130.0"/>
    <att type="string" name="vizmap:vv10770Pantothenate_and_CoA_biosynthesis_xml_me NODE_FILL_COLOR" value="java.awt.Color[r=255,g=255,b=255]"/>
    <att type="string" name="vizmap:vv10770Pantothenate_and_CoA_biosynthesis_xml_me NODE_SHAPE" value="OCTAGON"/>
    <graphics type="OCTAGON" h="15.0" w="250.0" x="29.0" y="22.0" fill="#ffffff" width="1" outline="#000000"/>
  </node>
  <node label="2-dehydropantoate 2-reductase" id="-2585">
    <att type="string" name="canonicalName" value="2-dehydropantoate 2-reductase"/>
    <att type="string" name="CELLDESIGNER_ALIAS" value="e20"/>
    <att type="string" name="CELLDESIGNER_NODE_TYPE" value="PROTEIN"/>
    <att type="string" name="CELLDESIGNER_SPECIES" value="E1_1_1_169"/>
    <att type="string" name="vizmap:vv10770Pantothenate_and_CoA_biosynthesis_xml NODE_HEIGHT" value="15.0"/>
    <att type="string" name="vizmap:vv10770Pantothenate_and_CoA_biosynthesis_xml NODE_SHAPE" value="OCTAGON"/>
    <att type="string" name="vizmap:vv10770Pantothenate_and_CoA_biosynthesis_xml NODE_FILL_COLOR" value="java.awt.Color[r=255,g=255,b=255]"/>
    <att type="string" name="vizmap:vv10770Pantothenate_and_CoA_biosynthesis_xml NODE_WIDTH" value="130.0"/>
    <att type="string" name="vizmap:vv10770Pantothenate_and_CoA_biosynthesis_xml_me NODE_FILL_COLOR" value="java.awt.Color[r=255,g=255,b=255]"/>
    <att type="string" name="vizmap:vv10770Pantothenate_and_CoA_biosynthesis_xml_me NODE_SHAPE" value="OCTAGON"/>
    <graphics type="OCTAGON" h="15.0" w="250.0" x="89.0" y="229.0" fill="#ffffff" width="1" outline="#000000"/>
  </node>
  <node label="L-Cysteine" id="-2584">
    <att type="string" name="canonicalName" value="L-Cysteine"/>
    <att type="string" name="CELLDESIGNER_ALIAS" value="c13"/>
    <att type="string" name="CELLDESIGNER_NODE_TYPE" value="SIMPLE_MOLECULE"/>
    <att type="string" name="CELLDESIGNER_SPECIES" value="C00097"/>
    <att type="string" name="vizmap:vv10770Pantothenate_and_CoA_biosynthesis_xml NODE_HEIGHT" value="15.0"/>
    <att type="string" name="vizmap:vv10770Pantothenate_and_CoA_biosynthesis_xml NODE_SHAPE" value="ELLIPSE"/>
    <att type="string" name="vizmap:vv10770Pantothenate_and_CoA_biosynthesis_xml NODE_FILL_COLOR" value="java.awt.Color[r=255,g=255,b=255]"/>
    <att type="string" name="vizmap:vv10770Pantothenate_and_CoA_biosynthesis_xml NODE_WIDTH" value="130.0"/>
    <att type="string" name="vizmap:vv10770Pantothenate_and_CoA_biosynthesis_xml_me NODE_FILL_COLOR" value="java.awt.Color[r=255,g=255,b=255]"/>
    <att type="string" name="vizmap:vv10770Pantothenate_and_CoA_biosynthesis_xml_me NODE_SHAPE" value="ELLIPSE"/>
    <graphics type="ELLIPSE" h="15.0" w="200.0" x="923.0" y="315.0" fill="#ffffff" width="1" outline="#000000"/>
  </node>
  <node label="N-((R)-Pantothenoyl)-L-cysteine" id="-2583">
    <att type="string" name="canonicalName" value="N-((R)-Pantothenoyl)-L-cysteine"/>
    <att type="string" name="CELLDESIGNER_ALIAS" value="c1"/>
    <att type="string" name="CELLDESIGNER_NODE_TYPE" value="SIMPLE_MOLECULE"/>
    <att type="string" name="CELLDESIGNER_SPECIES" value="C04079"/>
    <att type="string" name="vizmap:vv10770Pantothenate_and_CoA_biosynthesis_xml NODE_HEIGHT" value="15.0"/>
    <att type="string" name="vizmap:vv10770Pantothenate_and_CoA_biosynthesis_xml NODE_SHAPE" value="ELLIPSE"/>
    <att type="string" name="vizmap:vv10770Pantothenate_and_CoA_biosynthesis_xml NODE_FILL_COLOR" value="java.awt.Color[r=255,g=255,b=255]"/>
    <att type="string" name="vizmap:vv10770Pantothenate_and_CoA_biosynthesis_xml NODE_WIDTH" value="130.0"/>
    <att type="string" name="vizmap:vv10770Pantothenate_and_CoA_biosynthesis_xml_me NODE_FILL_COLOR" value="java.awt.Color[r=255,g=255,b=255]"/>
    <att type="string" name="vizmap:vv10770Pantothenate_and_CoA_biosynthesis_xml_me NODE_SHAPE" value="ELLIPSE"/>
    <graphics type="ELLIPSE" h="15.0" w="200.0" x="523.0" y="402.0" fill="#ffffff" width="1" outline="#000000"/>
  </node>
  <node label="(R)-4&apos;-Phosphopantothenoyl-L-cysteine" id="-2582">
    <att type="string" name="canonicalName" value="(R)-4&apos;-Phosphopantothenoyl-L-cysteine"/>
    <att type="string" name="CELLDESIGNER_ALIAS" value="c4"/>
    <att type="string" name="CELLDESIGNER_NODE_TYPE" value="SIMPLE_MOLECULE"/>
    <att type="string" name="CELLDESIGNER_SPECIES" value="C04352"/>
    <att type="string" name="vizmap:vv10770Pantothenate_and_CoA_biosynthesis_xml NODE_HEIGHT" value="15.0"/>
    <att type="string" name="vizmap:vv10770Pantothenate_and_CoA_biosynthesis_xml NODE_SHAPE" value="ELLIPSE"/>
    <att type="string" name="vizmap:vv10770Pantothenate_and_CoA_biosynthesis_xml NODE_FILL_COLOR" value="java.awt.Color[r=255,g=255,b=255]"/>
    <att type="string" name="vizmap:vv10770Pantothenate_and_CoA_biosynthesis_xml NODE_WIDTH" value="130.0"/>
    <att type="string" name="vizmap:vv10770Pantothenate_and_CoA_biosynthesis_xml_me NODE_FILL_COLOR" value="java.awt.Color[r=255,g=255,b=255]"/>
    <att type="string" name="vizmap:vv10770Pantothenate_and_CoA_biosynthesis_xml_me NODE_SHAPE" value="ELLIPSE"/>
    <graphics type="ELLIPSE" h="15.0" w="200.0" x="775.0" y="405.0" fill="#ffffff" width="1" outline="#000000"/>
  </node>
  <node label="Uracil" id="-2581">
    <att type="string" name="canonicalName" value="Uracil"/>
    <att type="string" name="CELLDESIGNER_ALIAS" value="c5"/>
    <att type="string" name="CELLDESIGNER_NODE_TYPE" value="SIMPLE_MOLECULE"/>
    <att type="string" name="CELLDESIGNER_SPECIES" value="C00106"/>
    <att type="string" name="vizmap:vv10770Pantothenate_and_CoA_biosynthesis_xml NODE_HEIGHT" value="15.0"/>
    <att type="string" name="vizmap:vv10770Pantothenate_and_CoA_biosynthesis_xml NODE_SHAPE" value="ELLIPSE"/>
    <att type="string" name="vizmap:vv10770Pantothenate_and_CoA_biosynthesis_xml NODE_FILL_COLOR" value="java.awt.Color[r=255,g=255,b=255]"/>
    <att type="string" name="vizmap:vv10770Pantothenate_and_CoA_biosynthesis_xml NODE_WIDTH" value="130.0"/>
    <att type="string" name="vizmap:vv10770Pantothenate_and_CoA_biosynthesis_xml_me NODE_FILL_COLOR" value="java.awt.Color[r=255,g=255,b=255]"/>
    <att type="string" name="vizmap:vv10770Pantothenate_and_CoA_biosynthesis_xml_me NODE_SHAPE" value="ELLIPSE"/>
    <graphics type="ELLIPSE" h="15.0" w="200.0" x="410.0" y="489.0" fill="#ffffff" width="1" outline="#000000"/>
  </node>
  <node label="beta-Alanine" id="-2580">
    <att type="string" name="canonicalName" value="beta-Alanine"/>
    <att type="string" name="CELLDESIGNER_ALIAS" value="c6"/>
    <att type="string" name="CELLDESIGNER_NODE_TYPE" value="SIMPLE_MOLECULE"/>
    <att type="string" name="CELLDESIGNER_SPECIES" value="C00099"/>
    <att type="string" name="vizmap:vv10770Pantothenate_and_CoA_biosynthesis_xml NODE_HEIGHT" value="15.0"/>
    <att type="string" name="vizmap:vv10770Pantothenate_and_CoA_biosynthesis_xml NODE_SHAPE" value="ELLIPSE"/>
    <att type="string" name="vizmap:vv10770Pantothenate_and_CoA_biosynthesis_xml NODE_FILL_COLOR" value="java.awt.Color[r=255,g=255,b=255]"/>
    <att type="string" name="vizmap:vv10770Pantothenate_and_CoA_biosynthesis_xml NODE_WIDTH" value="130.0"/>
    <att type="string" name="vizmap:vv10770Pantothenate_and_CoA_biosynthesis_xml_me NODE_FILL_COLOR" value="java.awt.Color[r=255,g=255,b=255]"/>
    <att type="string" name="vizmap:vv10770Pantothenate_and_CoA_biosynthesis_xml_me NODE_SHAPE" value="ELLIPSE"/>
    <graphics type="ELLIPSE" h="15.0" w="200.0" x="14.0" y="334.0" fill="#ffffff" width="1" outline="#000000"/>
  </node>
  <node label="2-Acetolactate" id="-2579">
    <att type="string" name="canonicalName" value="2-Acetolactate"/>
    <att type="string" name="CELLDESIGNER_ALIAS" value="c7"/>
    <att type="string" name="CELLDESIGNER_NODE_TYPE" value="SIMPLE_MOLECULE"/>
    <att type="string" name="CELLDESIGNER_SPECIES" value="C00900"/>
    <att type="string" name="vizmap:vv10770Pantothenate_and_CoA_biosynthesis_xml NODE_HEIGHT" value="15.0"/>
    <att type="string" name="vizmap:vv10770Pantothenate_and_CoA_biosynthesis_xml NODE_SHAPE" value="ELLIPSE"/>
    <att type="string" name="vizmap:vv10770Pantothenate_and_CoA_biosynthesis_xml NODE_FILL_COLOR" value="java.awt.Color[r=255,g=255,b=255]"/>
    <att type="string" name="vizmap:vv10770Pantothenate_and_CoA_biosynthesis_xml NODE_WIDTH" value="130.0"/>
    <att type="string" name="vizmap:vv10770Pantothenate_and_CoA_biosynthesis_xml_me NODE_FILL_COLOR" value="java.awt.Color[r=255,g=255,b=255]"/>
    <att type="string" name="vizmap:vv10770Pantothenate_and_CoA_biosynthesis_xml_me NODE_SHAPE" value="ELLIPSE"/>
    <graphics type="ELLIPSE" h="15.0" w="200.0" x="221.0" y="5.0" fill="#ffffff" width="1" outline="#000000"/>
  </node>
  <node label="3-Ureidopropionate" id="-2578">
    <att type="string" name="canonicalName" value="3-Ureidopropionate"/>
    <att type="string" name="CELLDESIGNER_ALIAS" value="c8"/>
    <att type="string" name="CELLDESIGNER_NODE_TYPE" value="SIMPLE_MOLECULE"/>
    <att type="string" name="CELLDESIGNER_SPECIES" value="C02642"/>
    <att type="string" name="vizmap:vv10770Pantothenate_and_CoA_biosynthesis_xml NODE_HEIGHT" value="15.0"/>
    <att type="string" name="vizmap:vv10770Pantothenate_and_CoA_biosynthesis_xml NODE_SHAPE" value="ELLIPSE"/>
    <att type="string" name="vizmap:vv10770Pantothenate_and_CoA_biosynthesis_xml NODE_FILL_COLOR" value="java.awt.Color[r=255,g=255,b=255]"/>
    <att type="string" name="vizmap:vv10770Pantothenate_and_CoA_biosynthesis_xml NODE_WIDTH" value="130.0"/>
    <att type="string" name="vizmap:vv10770Pantothenate_and_CoA_biosynthesis_xml_me NODE_FILL_COLOR" value="java.awt.Color[r=255,g=255,b=255]"/>
    <att type="string" name="vizmap:vv10770Pantothenate_and_CoA_biosynthesis_xml_me NODE_SHAPE" value="ELLIPSE"/>
    <graphics type="ELLIPSE" h="15.0" w="200.0" x="193.0" y="334.0" fill="#ffffff" width="1" outline="#000000"/>
  </node>
  <node label="Pantothenate" id="-2577">
    <att type="string" name="canonicalName" value="Pantothenate"/>
    <att type="string" name="CELLDESIGNER_ALIAS" value="c9"/>
    <att type="string" name="CELLDESIGNER_NODE_TYPE" value="SIMPLE_MOLECULE"/>
    <att type="string" name="CELLDESIGNER_SPECIES" value="C00864"/>
    <att type="string" name="vizmap:vv10770Pantothenate_and_CoA_biosynthesis_xml NODE_HEIGHT" value="15.0"/>
    <att type="string" name="vizmap:vv10770Pantothenate_and_CoA_biosynthesis_xml NODE_SHAPE" value="ELLIPSE"/>
    <att type="string" name="vizmap:vv10770Pantothenate_and_CoA_biosynthesis_xml NODE_FILL_COLOR" value="java.awt.Color[r=255,g=255,b=255]"/>
    <att type="string" name="vizmap:vv10770Pantothenate_and_CoA_biosynthesis_xml NODE_WIDTH" value="130.0"/>
    <att type="string" name="vizmap:vv10770Pantothenate_and_CoA_biosynthesis_xml_me NODE_FILL_COLOR" value="java.awt.Color[r=255,g=255,b=255]"/>
    <att type="string" name="vizmap:vv10770Pantothenate_and_CoA_biosynthesis_xml_me NODE_SHAPE" value="ELLIPSE"/>
    <graphics type="ELLIPSE" h="15.0" w="200.0" x="380.0" y="290.0" fill="#ffffff" width="1" outline="#000000"/>
  </node>
  <node label="D-4&apos;-Phosphopantothenate" id="-2576">
    <att type="string" name="canonicalName" value="D-4&apos;-Phosphopantothenate"/>
    <att type="string" name="CELLDESIGNER_ALIAS" value="c10"/>
    <att type="string" name="CELLDESIGNER_NODE_TYPE" value="SIMPLE_MOLECULE"/>
    <att type="string" name="CELLDESIGNER_SPECIES" value="C03492"/>
    <att type="string" name="vizmap:vv10770Pantothenate_and_CoA_biosynthesis_xml NODE_HEIGHT" value="15.0"/>
    <att type="string" name="vizmap:vv10770Pantothenate_and_CoA_biosynthesis_xml NODE_SHAPE" value="ELLIPSE"/>
    <att type="string" name="vizmap:vv10770Pantothenate_and_CoA_biosynthesis_xml NODE_FILL_COLOR" value="java.awt.Color[r=255,g=255,b=255]"/>
    <att type="string" name="vizmap:vv10770Pantothenate_and_CoA_biosynthesis_xml NODE_WIDTH" value="130.0"/>
    <att type="string" name="vizmap:vv10770Pantothenate_and_CoA_biosynthesis_xml_me NODE_FILL_COLOR" value="java.awt.Color[r=255,g=255,b=255]"/>
    <att type="string" name="vizmap:vv10770Pantothenate_and_CoA_biosynthesis_xml_me NODE_SHAPE" value="ELLIPSE"/>
    <graphics type="ELLIPSE" h="15.0" w="200.0" x="804.0" y="287.0" fill="#ffffff" width="1" outline="#000000"/>
  </node>
  <node label="Pantetheine 4&apos;-phosphate" id="-2575">
    <att type="string" name="canonicalName" value="Pantetheine 4&apos;-phosphate"/>
    <att type="string" name="CELLDESIGNER_ALIAS" value="c11"/>
    <att type="string" name="CELLDESIGNER_NODE_TYPE" value="SIMPLE_MOLECULE"/>
    <att type="string" name="CELLDESIGNER_SPECIES" value="C01134"/>
    <att type="string" name="vizmap:vv10770Pantothenate_and_CoA_biosynthesis_xml NODE_HEIGHT" value="15.0"/>
    <att type="string" name="vizmap:vv10770Pantothenate_and_CoA_biosynthesis_xml NODE_SHAPE" value="ELLIPSE"/>
    <att type="string" name="vizmap:vv10770Pantothenate_and_CoA_biosynthesis_xml NODE_FILL_COLOR" value="java.awt.Color[r=255,g=255,b=255]"/>
    <att type="string" name="vizmap:vv10770Pantothenate_and_CoA_biosynthesis_xml NODE_WIDTH" value="130.0"/>
    <att type="string" name="vizmap:vv10770Pantothenate_and_CoA_biosynthesis_xml_me NODE_FILL_COLOR" value="java.awt.Color[r=255,g=255,b=255]"/>
    <att type="string" name="vizmap:vv10770Pantothenate_and_CoA_biosynthesis_xml_me NODE_SHAPE" value="ELLIPSE"/>
    <graphics type="ELLIPSE" h="15.0" w="200.0" x="809.0" y="464.0" fill="#ffffff" width="1" outline="#000000"/>
  </node>
  <node label="Pyruvate" id="-231">
    <att type="string" name="vizmap:vv10010glycolysis_xml NODE_HEIGHT" value="15.0"/>
    <att type="string" name="vizmap:vv10290Valine_leucine_and_isoleucine_biosynthesis_xml_me NODE_WIDTH" value="130.0"/>
    <att type="string" name="vizmap:vv10290Valine_leucine_and_isoleucine_biosynthesis_xml NODE_WIDTH" value="130.0"/>
    <att type="string" name="vizmap:vv10710Carbon_fixation_xml NODE_FILL_COLOR" value="java.awt.Color[r=255,g=255,b=255]"/>
    <att type="string" name="vizmap:vv10710Carbon_fixation_xml NODE_WIDTH" value="130.0"/>
    <att type="string" name="vizmap:vv10620Pyruvate_metabolism_xml NODE_WIDTH" value="130.0"/>
    <att type="string" name="vizmap:vv10290Valine_leucine_and_isoleucine_biosynthesis_xml_me NODE_HEIGHT" value="15.0"/>
    <att type="string" name="vizmap:vv10710Carbon_fixation_xml NODE_SHAPE" value="ELLIPSE"/>
    <att type="string" name="canonicalName" value="Pyruvate"/>
    <att type="string" name="vizmap:vv10010glycolysis_xml NODE_WIDTH" value="130.0"/>
    <att type="string" name="CELLDESIGNER_ALIAS" value="c12"/>
    <att type="string" name="vizmap:vv10620Pyruvate_metabolism_xml NODE_SHAPE" value="ELLIPSE"/>
    <att type="string" name="vizmap:vv10290Valine_leucine_and_isoleucine_biosynthesis_xml NODE_HEIGHT" value="15.0"/>
    <att type="string" name="vizmap:vv10010glycolysis_xml NODE_SHAPE" value="ELLIPSE"/>
    <att type="string" name="vizmap:vv10010glycolysis_xml NODE_FILL_COLOR" value="java.awt.Color[r=255,g=255,b=255]"/>
    <att type="string" name="vizmap:vv10620Pyruvate_metabolism_xml_me NODE_WIDTH" value="130.0"/>
    <att type="string" name="vizmap:vv10290Valine_leucine_and_isoleucine_biosynthesis_xml_me NODE_SHAPE" value="ELLIPSE"/>
    <att type="string" name="CELLDESIGNER_NODE_TYPE" value="SIMPLE_MOLECULE"/>
    <att type="string" name="vizmap:vv10620Pyruvate_metabolism_xml NODE_HEIGHT" value="15.0"/>
    <att type="string" name="vizmap:vv10710Carbon_fixation_xml NODE_HEIGHT" value="15.0"/>
    <att type="string" name="vizmap:vv10710Carbon_fixation_xml_me NODE_WIDTH" value="130.0"/>
    <att type="string" name="vizmap:vv10710Carbon_fixation_xml_me NODE_SHAPE" value="ELLIPSE"/>
    <att type="string" name="vizmap:vv10290Valine_leucine_and_isoleucine_biosynthesis_xml NODE_FILL_COLOR" value="java.awt.Color[r=255,g=255,b=255]"/>
    <att type="string" name="vizmap:vv10010glycolysis_xml_me NODE_HEIGHT" value="15.0"/>
    <att type="string" name="vizmap:vv10620Pyruvate_metabolism_xml_me NODE_SHAPE" value="ELLIPSE"/>
    <att type="string" name="CELLDESIGNER_SPECIES" value="C00022"/>
    <att type="string" name="vizmap:vv10010glycolysis_xml_me NODE_SHAPE" value="ELLIPSE"/>
    <att type="string" name="vizmap:vv10770Pantothenate_and_CoA_biosynthesis_xml NODE_HEIGHT" value="15.0"/>
    <att type="string" name="vizmap:vv10620Pyruvate_metabolism_xml_me NODE_HEIGHT" value="15.0"/>
    <att type="string" name="vizmap:vv10770Pantothenate_and_CoA_biosynthesis_xml NODE_SHAPE" value="ELLIPSE"/>
    <att type="string" name="vizmap:vv10010glycolysis_xml_me NODE_WIDTH" value="130.0"/>
    <att type="string" name="vizmap:vv10010glycolysis_xml_me NODE_FILL_COLOR" value="java.awt.Color[r=255,g=255,b=255]"/>
    <att type="string" name="vizmap:vv10290Valine_leucine_and_isoleucine_biosynthesis_xml NODE_SHAPE" value="ELLIPSE"/>
    <att type="string" name="vizmap:vv10770Pantothenate_and_CoA_biosynthesis_xml NODE_FILL_COLOR" value="java.awt.Color[r=255,g=255,b=255]"/>
    <att type="string" name="vizmap:vv10770Pantothenate_and_CoA_biosynthesis_xml NODE_WIDTH" value="130.0"/>
    <att type="string" name="vizmap:vv10770Pantothenate_and_CoA_biosynthesis_xml_me NODE_FILL_COLOR" value="java.awt.Color[r=255,g=255,b=255]"/>
    <att type="string" name="vizmap:vv10620Pyruvate_metabolism_xml NODE_FILL_COLOR" value="java.awt.Color[r=255,g=255,b=255]"/>
    <att type="string" name="vizmap:vv10770Pantothenate_and_CoA_biosynthesis_xml_me NODE_SHAPE" value="ELLIPSE"/>
    <att type="string" name="vizmap:vv10710Carbon_fixation_xml_me NODE_HEIGHT" value="15.0"/>
    <graphics type="ELLIPSE" h="15.0" w="200.0" x="7.0" y="6.0" fill="#ffffff" width="1" outline="#000000"/>
  </node>
  <node label="5,6-Dihydrouracil" id="-2574">
    <att type="string" name="canonicalName" value="5,6-Dihydrouracil"/>
    <att type="string" name="CELLDESIGNER_ALIAS" value="c13"/>
    <att type="string" name="CELLDESIGNER_NODE_TYPE" value="SIMPLE_MOLECULE"/>
    <att type="string" name="CELLDESIGNER_SPECIES" value="C00429"/>
    <att type="string" name="vizmap:vv10770Pantothenate_and_CoA_biosynthesis_xml NODE_HEIGHT" value="15.0"/>
    <att type="string" name="vizmap:vv10770Pantothenate_and_CoA_biosynthesis_xml NODE_SHAPE" value="ELLIPSE"/>
    <att type="string" name="vizmap:vv10770Pantothenate_and_CoA_biosynthesis_xml NODE_FILL_COLOR" value="java.awt.Color[r=255,g=255,b=255]"/>
    <att type="string" name="vizmap:vv10770Pantothenate_and_CoA_biosynthesis_xml NODE_WIDTH" value="130.0"/>
    <att type="string" name="vizmap:vv10770Pantothenate_and_CoA_biosynthesis_xml_me NODE_FILL_COLOR" value="java.awt.Color[r=255,g=255,b=255]"/>
    <att type="string" name="vizmap:vv10770Pantothenate_and_CoA_biosynthesis_xml_me NODE_SHAPE" value="ELLIPSE"/>
    <graphics type="ELLIPSE" h="15.0" w="200.0" x="383.0" y="336.0" fill="#ffffff" width="1" outline="#000000"/>
  </node>
  <node label="3-Methyl-2-oxobutanoic acid" id="-2573">
    <att type="string" name="canonicalName" value="3-Methyl-2-oxobutanoic acid"/>
    <att type="string" name="CELLDESIGNER_ALIAS" value="c14"/>
    <att type="string" name="CELLDESIGNER_NODE_TYPE" value="SIMPLE_MOLECULE"/>
    <att type="string" name="CELLDESIGNER_SPECIES" value="C00141"/>
    <att type="string" name="vizmap:vv10770Pantothenate_and_CoA_biosynthesis_xml NODE_HEIGHT" value="15.0"/>
    <att type="string" name="vizmap:vv10770Pantothenate_and_CoA_biosynthesis_xml NODE_SHAPE" value="ELLIPSE"/>
    <att type="string" name="vizmap:vv10770Pantothenate_and_CoA_biosynthesis_xml NODE_FILL_COLOR" value="java.awt.Color[r=255,g=255,b=255]"/>
    <att type="string" name="vizmap:vv10770Pantothenate_and_CoA_biosynthesis_xml NODE_WIDTH" value="130.0"/>
    <att type="string" name="vizmap:vv10770Pantothenate_and_CoA_biosynthesis_xml_me NODE_FILL_COLOR" value="java.awt.Color[r=255,g=255,b=255]"/>
    <att type="string" name="vizmap:vv10770Pantothenate_and_CoA_biosynthesis_xml_me NODE_SHAPE" value="ELLIPSE"/>
    <graphics type="ELLIPSE" h="15.0" w="200.0" x="552.0" y="197.0" fill="#ffffff" width="1" outline="#000000"/>
  </node>
  <node label="Pantetheine" id="-2572">
    <att type="string" name="canonicalName" value="Pantetheine"/>
    <att type="string" name="CELLDESIGNER_ALIAS" value="c16"/>
    <att type="string" name="CELLDESIGNER_NODE_TYPE" value="SIMPLE_MOLECULE"/>
    <att type="string" name="CELLDESIGNER_SPECIES" value="C00831"/>
    <att type="string" name="vizmap:vv10770Pantothenate_and_CoA_biosynthesis_xml NODE_HEIGHT" value="15.0"/>
    <att type="string" name="vizmap:vv10770Pantothenate_and_CoA_biosynthesis_xml NODE_SHAPE" value="ELLIPSE"/>
    <att type="string" name="vizmap:vv10770Pantothenate_and_CoA_biosynthesis_xml NODE_FILL_COLOR" value="java.awt.Color[r=255,g=255,b=255]"/>
    <att type="string" name="vizmap:vv10770Pantothenate_and_CoA_biosynthesis_xml NODE_WIDTH" value="130.0"/>
    <att type="string" name="vizmap:vv10770Pantothenate_and_CoA_biosynthesis_xml_me NODE_FILL_COLOR" value="java.awt.Color[r=255,g=255,b=255]"/>
    <att type="string" name="vizmap:vv10770Pantothenate_and_CoA_biosynthesis_xml_me NODE_SHAPE" value="ELLIPSE"/>
    <graphics type="ELLIPSE" h="15.0" w="200.0" x="507.0" y="471.0" fill="#ffffff" width="1" outline="#000000"/>
  </node>
  <node label="2-Dehydropantoate" id="-2571">
    <att type="string" name="canonicalName" value="2-Dehydropantoate"/>
    <att type="string" name="CELLDESIGNER_ALIAS" value="c18"/>
    <att type="string" name="CELLDESIGNER_NODE_TYPE" value="SIMPLE_MOLECULE"/>
    <att type="string" name="CELLDESIGNER_SPECIES" value="C00966"/>
    <att type="string" name="vizmap:vv10770Pantothenate_and_CoA_biosynthesis_xml NODE_HEIGHT" value="15.0"/>
    <att type="string" name="vizmap:vv10770Pantothenate_and_CoA_biosynthesis_xml NODE_SHAPE" value="ELLIPSE"/>
    <att type="string" name="vizmap:vv10770Pantothenate_and_CoA_biosynthesis_xml NODE_FILL_COLOR" value="java.awt.Color[r=255,g=255,b=255]"/>
    <att type="string" name="vizmap:vv10770Pantothenate_and_CoA_biosynthesis_xml NODE_WIDTH" value="130.0"/>
    <att type="string" name="vizmap:vv10770Pantothenate_and_CoA_biosynthesis_xml_me NODE_FILL_COLOR" value="java.awt.Color[r=255,g=255,b=255]"/>
    <att type="string" name="vizmap:vv10770Pantothenate_and_CoA_biosynthesis_xml_me NODE_SHAPE" value="ELLIPSE"/>
    <graphics type="ELLIPSE" h="15.0" w="200.0" x="8.0" y="197.0" fill="#ffffff" width="1" outline="#000000"/>
  </node>
  <node label="(R)-Pantoate" id="-2570">
    <att type="string" name="canonicalName" value="(R)-Pantoate"/>
    <att type="string" name="CELLDESIGNER_ALIAS" value="c19"/>
    <att type="string" name="CELLDESIGNER_NODE_TYPE" value="SIMPLE_MOLECULE"/>
    <att type="string" name="CELLDESIGNER_SPECIES" value="C00522"/>
    <att type="string" name="vizmap:vv10770Pantothenate_and_CoA_biosynthesis_xml NODE_HEIGHT" value="15.0"/>
    <att type="string" name="vizmap:vv10770Pantothenate_and_CoA_biosynthesis_xml NODE_SHAPE" value="ELLIPSE"/>
    <att type="string" name="vizmap:vv10770Pantothenate_and_CoA_biosynthesis_xml NODE_FILL_COLOR" value="java.awt.Color[r=255,g=255,b=255]"/>
    <att type="string" name="vizmap:vv10770Pantothenate_and_CoA_biosynthesis_xml NODE_WIDTH" value="130.0"/>
    <att type="string" name="vizmap:vv10770Pantothenate_and_CoA_biosynthesis_xml_me NODE_FILL_COLOR" value="java.awt.Color[r=255,g=255,b=255]"/>
    <att type="string" name="vizmap:vv10770Pantothenate_and_CoA_biosynthesis_xml_me NODE_SHAPE" value="ELLIPSE"/>
    <graphics type="ELLIPSE" h="15.0" w="200.0" x="20.0" y="294.0" fill="#ffffff" width="1" outline="#000000"/>
  </node>
  <node label="L-Valine" id="-800">
    <att type="string" name="vizmap:vv10290Valine_leucine_and_isoleucine_biosynthesis_xml_me NODE_WIDTH" value="130.0"/>
    <att type="string" name="vizmap:vv10290Valine_leucine_and_isoleucine_biosynthesis_xml NODE_WIDTH" value="130.0"/>
    <att type="string" name="vizmap:vv10290Valine_leucine_and_isoleucine_biosynthesis_xml_me NODE_HEIGHT" value="15.0"/>
    <att type="string" name="canonicalName" value="L-Valine"/>
    <att type="string" name="CELLDESIGNER_ALIAS" value="c20"/>
    <att type="string" name="vizmap:vv10290Valine_leucine_and_isoleucine_biosynthesis_xml NODE_HEIGHT" value="15.0"/>
    <att type="string" name="vizmap:vv10290Valine_leucine_and_isoleucine_biosynthesis_xml_me NODE_SHAPE" value="ELLIPSE"/>
    <att type="string" name="CELLDESIGNER_NODE_TYPE" value="SIMPLE_MOLECULE"/>
    <att type="string" name="vizmap:vv10290Valine_leucine_and_isoleucine_biosynthesis_xml NODE_FILL_COLOR" value="java.awt.Color[r=255,g=255,b=255]"/>
    <att type="string" name="CELLDESIGNER_SPECIES" value="C00183"/>
    <att type="string" name="vizmap:vv10770Pantothenate_and_CoA_biosynthesis_xml NODE_HEIGHT" value="15.0"/>
    <att type="string" name="vizmap:vv10770Pantothenate_and_CoA_biosynthesis_xml NODE_SHAPE" value="ELLIPSE"/>
    <att type="string" name="vizmap:vv10290Valine_leucine_and_isoleucine_biosynthesis_xml NODE_SHAPE" value="ELLIPSE"/>
    <att type="string" name="vizmap:vv10770Pantothenate_and_CoA_biosynthesis_xml NODE_FILL_COLOR" value="java.awt.Color[r=255,g=255,b=255]"/>
    <att type="string" name="vizmap:vv10770Pantothenate_and_CoA_biosynthesis_xml NODE_WIDTH" value="130.0"/>
    <att type="string" name="vizmap:vv10770Pantothenate_and_CoA_biosynthesis_xml_me NODE_FILL_COLOR" value="java.awt.Color[r=255,g=255,b=255]"/>
    <att type="string" name="vizmap:vv10770Pantothenate_and_CoA_biosynthesis_xml_me NODE_SHAPE" value="ELLIPSE"/>
    <graphics type="ELLIPSE" h="15.0" w="200.0" x="890.0" y="195.0" fill="#ffffff" width="1" outline="#000000"/>
  </node>
  <node label="2,3-Dihydroxy-3-methylbutanoate" id="-2569">
    <att type="string" name="canonicalName" value="2,3-Dihydroxy-3-methylbutanoate"/>
    <att type="string" name="CELLDESIGNER_ALIAS" value="c21"/>
    <att type="string" name="CELLDESIGNER_NODE_TYPE" value="SIMPLE_MOLECULE"/>
    <att type="string" name="CELLDESIGNER_SPECIES" value="C04039"/>
    <att type="string" name="vizmap:vv10770Pantothenate_and_CoA_biosynthesis_xml NODE_HEIGHT" value="15.0"/>
    <att type="string" name="vizmap:vv10770Pantothenate_and_CoA_biosynthesis_xml NODE_SHAPE" value="ELLIPSE"/>
    <att type="string" name="vizmap:vv10770Pantothenate_and_CoA_biosynthesis_xml NODE_FILL_COLOR" value="java.awt.Color[r=255,g=255,b=255]"/>
    <att type="string" name="vizmap:vv10770Pantothenate_and_CoA_biosynthesis_xml NODE_WIDTH" value="130.0"/>
    <att type="string" name="vizmap:vv10770Pantothenate_and_CoA_biosynthesis_xml_me NODE_FILL_COLOR" value="java.awt.Color[r=255,g=255,b=255]"/>
    <att type="string" name="vizmap:vv10770Pantothenate_and_CoA_biosynthesis_xml_me NODE_SHAPE" value="ELLIPSE"/>
    <graphics type="ELLIPSE" h="15.0" w="200.0" x="546.0" y="5.0" fill="#ffffff" width="1" outline="#000000"/>
  </node>
  <node label="Dephospho-CoA" id="-2568">
    <att type="string" name="canonicalName" value="Dephospho-CoA"/>
    <att type="string" name="CELLDESIGNER_ALIAS" value="c22"/>
    <att type="string" name="CELLDESIGNER_NODE_TYPE" value="SIMPLE_MOLECULE"/>
    <att type="string" name="CELLDESIGNER_SPECIES" value="C00882"/>
    <att type="string" name="vizmap:vv10770Pantothenate_and_CoA_biosynthesis_xml NODE_HEIGHT" value="15.0"/>
    <att type="string" name="vizmap:vv10770Pantothenate_and_CoA_biosynthesis_xml NODE_SHAPE" value="ELLIPSE"/>
    <att type="string" name="vizmap:vv10770Pantothenate_and_CoA_biosynthesis_xml NODE_FILL_COLOR" value="java.awt.Color[r=255,g=255,b=255]"/>
    <att type="string" name="vizmap:vv10770Pantothenate_and_CoA_biosynthesis_xml NODE_WIDTH" value="130.0"/>
    <att type="string" name="vizmap:vv10770Pantothenate_and_CoA_biosynthesis_xml_me NODE_FILL_COLOR" value="java.awt.Color[r=255,g=255,b=255]"/>
    <att type="string" name="vizmap:vv10770Pantothenate_and_CoA_biosynthesis_xml_me NODE_SHAPE" value="ELLIPSE"/>
    <graphics type="ELLIPSE" h="15.0" w="200.0" x="832.0" y="575.0" fill="#ffffff" width="1" outline="#000000"/>
  </node>
  <node label="rCB341401" id="-807">
    <att type="string" name="vizmap:vv10290Valine_leucine_and_isoleucine_biosynthesis_xml_me NODE_WIDTH" value="130.0"/>
    <att type="string" name="vizmap:vv10290Valine_leucine_and_isoleucine_biosynthesis_xml NODE_WIDTH" value="130.0"/>
    <att type="string" name="vizmap:vv10290Valine_leucine_and_isoleucine_biosynthesis_xml_me NODE_HEIGHT" value="15.0"/>
    <att type="string" name="canonicalName" value="CB341401"/>
    <att type="string" name="CELLDESIGNER_ALIAS" value="sa10324e3"/>
    <att type="string" name="vizmap:vv10290Valine_leucine_and_isoleucine_biosynthesis_xml NODE_HEIGHT" value="15.0"/>
    <att type="string" name="vizmap:vv10290Valine_leucine_and_isoleucine_biosynthesis_xml_me NODE_SHAPE" value="RECT"/>
    <att type="string" name="CELLDESIGNER_NODE_TYPE" value="RNA"/>
    <att type="string" name="vizmap:vv10290Valine_leucine_and_isoleucine_biosynthesis_xml NODE_FILL_COLOR" value="java.awt.Color[r=255,g=255,b=255]"/>
    <att type="string" name="CELLDESIGNER_SPECIES" value="CB341401"/>
    <att type="string" name="vizmap:vv10770Pantothenate_and_CoA_biosynthesis_xml NODE_HEIGHT" value="15.0"/>
    <att type="string" name="vizmap:vv10770Pantothenate_and_CoA_biosynthesis_xml NODE_SHAPE" value="RECT"/>
    <att type="string" name="vizmap:vv10290Valine_leucine_and_isoleucine_biosynthesis_xml NODE_SHAPE" value="RECT"/>
    <att type="string" name="vizmap:vv10770Pantothenate_and_CoA_biosynthesis_xml NODE_FILL_COLOR" value="java.awt.Color[r=255,g=255,b=255]"/>
    <att type="string" name="vizmap:vv10770Pantothenate_and_CoA_biosynthesis_xml NODE_WIDTH" value="130.0"/>
    <att type="string" name="vizmap:vv10770Pantothenate_and_CoA_biosynthesis_xml_me NODE_FILL_COLOR" value="java.awt.Color[r=255,g=255,b=255]"/>
    <att type="string" name="vizmap:vv10770Pantothenate_and_CoA_biosynthesis_xml_me NODE_SHAPE" value="RECT"/>
    <graphics type="RECTANGLE" h="15.0" w="150.0" x="339.0" y="52.0" fill="#ffffff" width="1" outline="#000000"/>
  </node>
  <node label="rGSVIVP00018719001" id="-808">
    <att type="string" name="vizmap:vv10290Valine_leucine_and_isoleucine_biosynthesis_xml_me NODE_WIDTH" value="130.0"/>
    <att type="string" name="vizmap:vv10290Valine_leucine_and_isoleucine_biosynthesis_xml NODE_WIDTH" value="130.0"/>
    <att type="string" name="protein" value="GSVIVP00018719001"/>
    <att type="list" name="cytoscape.alias.list">
      <att type="string" name="cytoscape.alias.list" value="GSVIVP00018719001"/>
    </att>
    <att type="string" name="vizmap:vv10290Valine_leucine_and_isoleucine_biosynthesis_xml_me NODE_HEIGHT" value="15.0"/>
    <att type="string" name="canonicalName" value="GSVIVP00018719001"/>
    <att type="string" name="CELLDESIGNER_ALIAS" value="sa11011e3"/>
    <att type="string" name="vizmap:vv10290Valine_leucine_and_isoleucine_biosynthesis_xml NODE_HEIGHT" value="15.0"/>
    <att type="string" name="vizmap:vv10290Valine_leucine_and_isoleucine_biosynthesis_xml_me NODE_SHAPE" value="RECT"/>
    <att type="string" name="CELLDESIGNER_NODE_TYPE" value="RNA"/>
    <att type="string" name="vizmap:vv10290Valine_leucine_and_isoleucine_biosynthesis_xml NODE_FILL_COLOR" value="java.awt.Color[r=51,g=51,b=255]"/>
    <att type="string" name="condition" value="28LD"/>
    <att type="string" name="CELLDESIGNER_SPECIES" value="GSVIVP00018719001"/>
    <att type="string" name="vizmap:vv10770Pantothenate_and_CoA_biosynthesis_xml NODE_HEIGHT" value="15.0"/>
    <att type="string" name="vizmap:vv10770Pantothenate_and_CoA_biosynthesis_xml NODE_SHAPE" value="RECT"/>
    <att type="string" name="vizmap:vv10290Valine_leucine_and_isoleucine_biosynthesis_xml NODE_SHAPE" value="RECT"/>
    <att type="string" name="vizmap:vv10770Pantothenate_and_CoA_biosynthesis_xml NODE_FILL_COLOR" value="java.awt.Color[r=51,g=51,b=255]"/>
    <att type="string" name="vizmap:vv10770Pantothenate_and_CoA_biosynthesis_xml NODE_WIDTH" value="130.0"/>
    <att type="string" name="vizmap:vv10770Pantothenate_and_CoA_biosynthesis_xml_me NODE_FILL_COLOR" value="java.awt.Color[r=51,g=51,b=255]"/>
    <att type="string" name="vizmap:vv10770Pantothenate_and_CoA_biosynthesis_xml_me NODE_SHAPE" value="RECT"/>
    <graphics type="RECTANGLE" h="15.0" w="150.0" x="339.0" y="36.0" fill="#ffff00" width="1" outline="#000000"/>
  </node>
  <node label="rGSVIVP00031273001" id="-2567">
    <att type="string" name="canonicalName" value="GSVIVP00031273001"/>
    <att type="string" name="CELLDESIGNER_ALIAS" value="sa11321e4"/>
    <att type="string" name="CELLDESIGNER_NODE_TYPE" value="RNA"/>
    <att type="string" name="CELLDESIGNER_SPECIES" value="GSVIVP00031273001"/>
    <att type="string" name="vizmap:vv10770Pantothenate_and_CoA_biosynthesis_xml NODE_HEIGHT" value="15.0"/>
    <att type="string" name="vizmap:vv10770Pantothenate_and_CoA_biosynthesis_xml NODE_SHAPE" value="RECT"/>
    <att type="string" name="vizmap:vv10770Pantothenate_and_CoA_biosynthesis_xml NODE_FILL_COLOR" value="java.awt.Color[r=255,g=255,b=255]"/>
    <att type="string" name="vizmap:vv10770Pantothenate_and_CoA_biosynthesis_xml NODE_WIDTH" value="130.0"/>
    <att type="string" name="vizmap:vv10770Pantothenate_and_CoA_biosynthesis_xml_me NODE_FILL_COLOR" value="java.awt.Color[r=255,g=255,b=255]"/>
    <att type="string" name="vizmap:vv10770Pantothenate_and_CoA_biosynthesis_xml_me NODE_SHAPE" value="RECT"/>
    <graphics type="RECTANGLE" h="15.0" w="150.0" x="27.0" y="401.0" fill="#ffffff" width="1" outline="#000000"/>
  </node>
  <node label="rGSVIVP00030118001" id="-2566">
    <att type="string" name="canonicalName" value="GSVIVP00030118001"/>
    <att type="string" name="CELLDESIGNER_ALIAS" value="sa12938e4"/>
    <att type="string" name="CELLDESIGNER_NODE_TYPE" value="RNA"/>
    <att type="string" name="CELLDESIGNER_SPECIES" value="GSVIVP00030118001"/>
    <att type="string" name="vizmap:vv10770Pantothenate_and_CoA_biosynthesis_xml NODE_HEIGHT" value="15.0"/>
    <att type="string" name="vizmap:vv10770Pantothenate_and_CoA_biosynthesis_xml NODE_SHAPE" value="RECT"/>
    <att type="string" name="vizmap:vv10770Pantothenate_and_CoA_biosynthesis_xml NODE_FILL_COLOR" value="java.awt.Color[r=255,g=255,b=255]"/>
    <att type="string" name="vizmap:vv10770Pantothenate_and_CoA_biosynthesis_xml NODE_WIDTH" value="130.0"/>
    <att type="string" name="vizmap:vv10770Pantothenate_and_CoA_biosynthesis_xml_me NODE_FILL_COLOR" value="java.awt.Color[r=255,g=255,b=255]"/>
    <att type="string" name="vizmap:vv10770Pantothenate_and_CoA_biosynthesis_xml_me NODE_SHAPE" value="RECT"/>
    <graphics type="RECTANGLE" h="15.0" w="150.0" x="27.0" y="385.0" fill="#ffffff" width="1" outline="#000000"/>
  </node>
  <node label="rGSVIVP00020145001" id="-2565">
    <att type="string" name="canonicalName" value="GSVIVP00020145001"/>
    <att type="string" name="CELLDESIGNER_ALIAS" value="sa14178e4"/>
    <att type="string" name="CELLDESIGNER_NODE_TYPE" value="RNA"/>
    <att type="string" name="CELLDESIGNER_SPECIES" value="GSVIVP00020145001"/>
    <att type="string" name="vizmap:vv10770Pantothenate_and_CoA_biosynthesis_xml NODE_HEIGHT" value="15.0"/>
    <att type="string" name="vizmap:vv10770Pantothenate_and_CoA_biosynthesis_xml NODE_SHAPE" value="RECT"/>
    <att type="string" name="vizmap:vv10770Pantothenate_and_CoA_biosynthesis_xml NODE_FILL_COLOR" value="java.awt.Color[r=255,g=255,b=255]"/>
    <att type="string" name="vizmap:vv10770Pantothenate_and_CoA_biosynthesis_xml NODE_WIDTH" value="130.0"/>
    <att type="string" name="vizmap:vv10770Pantothenate_and_CoA_biosynthesis_xml_me NODE_FILL_COLOR" value="java.awt.Color[r=255,g=255,b=255]"/>
    <att type="string" name="vizmap:vv10770Pantothenate_and_CoA_biosynthesis_xml_me NODE_SHAPE" value="RECT"/>
    <graphics type="RECTANGLE" h="15.0" w="150.0" x="27.0" y="369.0" fill="#ffffff" width="1" outline="#000000"/>
  </node>
  <node label="rGSVIVP00016071001" id="-2564">
    <att type="string" name="canonicalName" value="GSVIVP00016071001"/>
    <att type="string" name="CELLDESIGNER_ALIAS" value="sa10632e19"/>
    <att type="string" name="CELLDESIGNER_NODE_TYPE" value="RNA"/>
    <att type="string" name="CELLDESIGNER_SPECIES" value="GSVIVP00016071001"/>
    <att type="string" name="vizmap:vv10770Pantothenate_and_CoA_biosynthesis_xml NODE_HEIGHT" value="15.0"/>
    <att type="string" name="vizmap:vv10770Pantothenate_and_CoA_biosynthesis_xml NODE_SHAPE" value="RECT"/>
    <att type="string" name="vizmap:vv10770Pantothenate_and_CoA_biosynthesis_xml NODE_FILL_COLOR" value="java.awt.Color[r=255,g=255,b=255]"/>
    <att type="string" name="vizmap:vv10770Pantothenate_and_CoA_biosynthesis_xml NODE_WIDTH" value="130.0"/>
    <att type="string" name="vizmap:vv10770Pantothenate_and_CoA_biosynthesis_xml_me NODE_FILL_COLOR" value="java.awt.Color[r=255,g=255,b=255]"/>
    <att type="string" name="vizmap:vv10770Pantothenate_and_CoA_biosynthesis_xml_me NODE_SHAPE" value="RECT"/>
    <graphics type="RECTANGLE" h="15.0" w="150.0" x="729.0" y="350.0" fill="#ffffff" width="1" outline="#000000"/>
  </node>
  <node label="rGSVIVP00036290001" id="-2563">
    <att type="string" name="canonicalName" value="GSVIVP00036290001"/>
    <att type="string" name="CELLDESIGNER_ALIAS" value="sa12098e19"/>
    <att type="string" name="CELLDESIGNER_NODE_TYPE" value="RNA"/>
    <att type="string" name="CELLDESIGNER_SPECIES" value="GSVIVP00036290001"/>
    <att type="string" name="vizmap:vv10770Pantothenate_and_CoA_biosynthesis_xml NODE_HEIGHT" value="15.0"/>
    <att type="string" name="vizmap:vv10770Pantothenate_and_CoA_biosynthesis_xml NODE_SHAPE" value="RECT"/>
    <att type="string" name="vizmap:vv10770Pantothenate_and_CoA_biosynthesis_xml NODE_FILL_COLOR" value="java.awt.Color[r=255,g=255,b=255]"/>
    <att type="string" name="vizmap:vv10770Pantothenate_and_CoA_biosynthesis_xml NODE_WIDTH" value="130.0"/>
    <att type="string" name="vizmap:vv10770Pantothenate_and_CoA_biosynthesis_xml_me NODE_FILL_COLOR" value="java.awt.Color[r=255,g=255,b=255]"/>
    <att type="string" name="vizmap:vv10770Pantothenate_and_CoA_biosynthesis_xml_me NODE_SHAPE" value="RECT"/>
    <graphics type="RECTANGLE" h="15.0" w="150.0" x="729.0" y="334.0" fill="#ffffff" width="1" outline="#000000"/>
  </node>
  <node label="rGSVIVP00002724001" id="-2562">
    <att type="string" name="canonicalName" value="GSVIVP00002724001"/>
    <att type="string" name="CELLDESIGNER_ALIAS" value="sa12276e19"/>
    <att type="string" name="CELLDESIGNER_NODE_TYPE" value="RNA"/>
    <att type="string" name="CELLDESIGNER_SPECIES" value="GSVIVP00002724001"/>
    <att type="string" name="vizmap:vv10770Pantothenate_and_CoA_biosynthesis_xml NODE_HEIGHT" value="15.0"/>
    <att type="string" name="vizmap:vv10770Pantothenate_and_CoA_biosynthesis_xml NODE_SHAPE" value="RECT"/>
    <att type="string" name="vizmap:vv10770Pantothenate_and_CoA_biosynthesis_xml NODE_FILL_COLOR" value="java.awt.Color[r=255,g=255,b=255]"/>
    <att type="string" name="vizmap:vv10770Pantothenate_and_CoA_biosynthesis_xml NODE_WIDTH" value="130.0"/>
    <att type="string" name="vizmap:vv10770Pantothenate_and_CoA_biosynthesis_xml_me NODE_FILL_COLOR" value="java.awt.Color[r=255,g=255,b=255]"/>
    <att type="string" name="vizmap:vv10770Pantothenate_and_CoA_biosynthesis_xml_me NODE_SHAPE" value="RECT"/>
    <graphics type="RECTANGLE" h="15.0" w="150.0" x="729.0" y="318.0" fill="#ffffff" width="1" outline="#000000"/>
  </node>
  <node label="rGSVIVP00016072001" id="-2561">
    <att type="string" name="canonicalName" value="GSVIVP00016072001"/>
    <att type="string" name="CELLDESIGNER_ALIAS" value="sa14063e19"/>
    <att type="string" name="CELLDESIGNER_NODE_TYPE" value="RNA"/>
    <att type="string" name="CELLDESIGNER_SPECIES" value="GSVIVP00016072001"/>
    <att type="string" name="vizmap:vv10770Pantothenate_and_CoA_biosynthesis_xml NODE_HEIGHT" value="15.0"/>
    <att type="string" name="vizmap:vv10770Pantothenate_and_CoA_biosynthesis_xml NODE_SHAPE" value="RECT"/>
    <att type="string" name="vizmap:vv10770Pantothenate_and_CoA_biosynthesis_xml NODE_FILL_COLOR" value="java.awt.Color[r=255,g=255,b=255]"/>
    <att type="string" name="vizmap:vv10770Pantothenate_and_CoA_biosynthesis_xml NODE_WIDTH" value="130.0"/>
    <att type="string" name="vizmap:vv10770Pantothenate_and_CoA_biosynthesis_xml_me NODE_FILL_COLOR" value="java.awt.Color[r=255,g=255,b=255]"/>
    <att type="string" name="vizmap:vv10770Pantothenate_and_CoA_biosynthesis_xml_me NODE_SHAPE" value="RECT"/>
    <graphics type="RECTANGLE" h="15.0" w="150.0" x="729.0" y="302.0" fill="#ffffff" width="1" outline="#000000"/>
  </node>
  <node label="rTC63593" id="-2560">
    <att type="string" name="canonicalName" value="TC63593"/>
    <att type="string" name="CELLDESIGNER_ALIAS" value="sa13645e6"/>
    <att type="string" name="CELLDESIGNER_NODE_TYPE" value="RNA"/>
    <att type="string" name="CELLDESIGNER_SPECIES" value="TC63593"/>
    <att type="string" name="vizmap:vv10770Pantothenate_and_CoA_biosynthesis_xml NODE_HEIGHT" value="15.0"/>
    <att type="string" name="vizmap:vv10770Pantothenate_and_CoA_biosynthesis_xml NODE_SHAPE" value="RECT"/>
    <att type="string" name="vizmap:vv10770Pantothenate_and_CoA_biosynthesis_xml NODE_FILL_COLOR" value="java.awt.Color[r=255,g=255,b=255]"/>
    <att type="string" name="vizmap:vv10770Pantothenate_and_CoA_biosynthesis_xml NODE_WIDTH" value="130.0"/>
    <att type="string" name="vizmap:vv10770Pantothenate_and_CoA_biosynthesis_xml_me NODE_FILL_COLOR" value="java.awt.Color[r=255,g=255,b=255]"/>
    <att type="string" name="vizmap:vv10770Pantothenate_and_CoA_biosynthesis_xml_me NODE_SHAPE" value="RECT"/>
    <graphics type="RECTANGLE" h="15.0" w="150.0" x="896.0" y="421.0" fill="#ffffff" width="1" outline="#000000"/>
  </node>
  <node label="rGSVIVP00016575001" id="-2559">
    <att type="string" name="vizmap:vv10500Starch_and_sucrose_metabolism_xml NODE_WIDTH" value="130.0"/>
    <att type="string" name="canonicalName" value="GSVIVP00016575001"/>
    <att type="string" name="vizmap:vv10500Starch_and_sucrose_metabolism_xml NODE_HEIGHT" value="15.0"/>
    <att type="string" name="CELLDESIGNER_ALIAS" value="sa12127e61"/>
    <att type="string" name="vizmap:vv10500Starch_and_sucrose_metabolism_xml NODE_SHAPE" value="RECT"/>
    <att type="string" name="CELLDESIGNER_NODE_TYPE" value="RNA"/>
    <att type="string" name="CELLDESIGNER_SPECIES" value="GSVIVP00016575001"/>
    <att type="string" name="vizmap:vv10770Pantothenate_and_CoA_biosynthesis_xml NODE_HEIGHT" value="15.0"/>
    <att type="string" name="vizmap:vv10500Starch_and_sucrose_metabolism_xml NODE_FILL_COLOR" value="java.awt.Color[r=255,g=255,b=255]"/>
    <att type="string" name="vizmap:vv10770Pantothenate_and_CoA_biosynthesis_xml NODE_SHAPE" value="RECT"/>
    <att type="string" name="vizmap:vv10500Starch_and_sucrose_metabolism_xml_me NODE_SHAPE" value="RECT"/>
    <att type="string" name="vizmap:vv10500Starch_and_sucrose_metabolism_xml_me NODE_FILL_COLOR" value="java.awt.Color[r=255,g=255,b=255]"/>
    <att type="string" name="vizmap:vv10770Pantothenate_and_CoA_biosynthesis_xml NODE_FILL_COLOR" value="java.awt.Color[r=255,g=255,b=255]"/>
    <att type="string" name="vizmap:vv10770Pantothenate_and_CoA_biosynthesis_xml NODE_WIDTH" value="130.0"/>
    <att type="string" name="vizmap:vv10770Pantothenate_and_CoA_biosynthesis_xml_me NODE_FILL_COLOR" value="java.awt.Color[r=255,g=255,b=255]"/>
    <att type="string" name="vizmap:vv10770Pantothenate_and_CoA_biosynthesis_xml_me NODE_SHAPE" value="RECT"/>
    <graphics type="RECTANGLE" h="15.0" w="150.0" x="781.0" y="505.0" fill="#ffffff" width="1" outline="#000000"/>
  </node>
  <node label="rGSVIVP00017940001" id="-2558">
    <att type="string" name="vizmap:vv10500Starch_and_sucrose_metabolism_xml NODE_WIDTH" value="130.0"/>
    <att type="string" name="canonicalName" value="GSVIVP00017940001"/>
    <att type="string" name="vizmap:vv10500Starch_and_sucrose_metabolism_xml NODE_HEIGHT" value="15.0"/>
    <att type="string" name="CELLDESIGNER_ALIAS" value="sa14467e61"/>
    <att type="string" name="vizmap:vv10500Starch_and_sucrose_metabolism_xml NODE_SHAPE" value="RECT"/>
    <att type="string" name="CELLDESIGNER_NODE_TYPE" value="RNA"/>
    <att type="string" name="CELLDESIGNER_SPECIES" value="GSVIVP00017940001"/>
    <att type="string" name="vizmap:vv10770Pantothenate_and_CoA_biosynthesis_xml NODE_HEIGHT" value="15.0"/>
    <att type="string" name="vizmap:vv10500Starch_and_sucrose_metabolism_xml NODE_FILL_COLOR" value="java.awt.Color[r=255,g=255,b=255]"/>
    <att type="string" name="vizmap:vv10770Pantothenate_and_CoA_biosynthesis_xml NODE_SHAPE" value="RECT"/>
    <att type="string" name="vizmap:vv10500Starch_and_sucrose_metabolism_xml_me NODE_SHAPE" value="RECT"/>
    <att type="string" name="vizmap:vv10500Starch_and_sucrose_metabolism_xml_me NODE_FILL_COLOR" value="java.awt.Color[r=255,g=255,b=255]"/>
    <att type="string" name="vizmap:vv10770Pantothenate_and_CoA_biosynthesis_xml NODE_FILL_COLOR" value="java.awt.Color[r=255,g=255,b=255]"/>
    <att type="string" name="vizmap:vv10770Pantothenate_and_CoA_biosynthesis_xml NODE_WIDTH" value="130.0"/>
    <att type="string" name="vizmap:vv10770Pantothenate_and_CoA_biosynthesis_xml_me NODE_FILL_COLOR" value="java.awt.Color[r=255,g=255,b=255]"/>
    <att type="string" name="vizmap:vv10770Pantothenate_and_CoA_biosynthesis_xml_me NODE_SHAPE" value="RECT"/>
    <graphics type="RECTANGLE" h="15.0" w="150.0" x="781.0" y="489.0" fill="#ffffff" width="1" outline="#000000"/>
  </node>
  <node label="rGSVIVP00026904001" id="-2557">
    <att type="string" name="canonicalName" value="GSVIVP00026904001"/>
    <att type="string" name="CELLDESIGNER_ALIAS" value="sa13650e8"/>
    <att type="string" name="CELLDESIGNER_NODE_TYPE" value="RNA"/>
    <att type="string" name="CELLDESIGNER_SPECIES" value="GSVIVP00026904001"/>
    <att type="string" name="vizmap:vv10770Pantothenate_and_CoA_biosynthesis_xml NODE_HEIGHT" value="15.0"/>
    <att type="string" name="vizmap:vv10770Pantothenate_and_CoA_biosynthesis_xml NODE_SHAPE" value="RECT"/>
    <att type="string" name="vizmap:vv10770Pantothenate_and_CoA_biosynthesis_xml NODE_FILL_COLOR" value="java.awt.Color[r=255,g=255,b=255]"/>
    <att type="string" name="vizmap:vv10770Pantothenate_and_CoA_biosynthesis_xml NODE_WIDTH" value="130.0"/>
    <att type="string" name="vizmap:vv10770Pantothenate_and_CoA_biosynthesis_xml_me NODE_FILL_COLOR" value="java.awt.Color[r=255,g=255,b=255]"/>
    <att type="string" name="vizmap:vv10770Pantothenate_and_CoA_biosynthesis_xml_me NODE_SHAPE" value="RECT"/>
    <graphics type="RECTANGLE" h="15.0" w="150.0" x="347.0" y="151.0" fill="#ffffff" width="1" outline="#000000"/>
  </node>
  <node label="rGSVIVP00017241001" id="-2556">
    <att type="string" name="canonicalName" value="GSVIVP00017241001"/>
    <att type="string" name="CELLDESIGNER_ALIAS" value="sa13445e10"/>
    <att type="string" name="CELLDESIGNER_NODE_TYPE" value="RNA"/>
    <att type="string" name="CELLDESIGNER_SPECIES" value="GSVIVP00017241001"/>
    <att type="string" name="vizmap:vv10770Pantothenate_and_CoA_biosynthesis_xml NODE_HEIGHT" value="15.0"/>
    <att type="string" name="vizmap:vv10770Pantothenate_and_CoA_biosynthesis_xml NODE_SHAPE" value="RECT"/>
    <att type="string" name="vizmap:vv10770Pantothenate_and_CoA_biosynthesis_xml NODE_FILL_COLOR" value="java.awt.Color[r=255,g=255,b=255]"/>
    <att type="string" name="vizmap:vv10770Pantothenate_and_CoA_biosynthesis_xml NODE_WIDTH" value="130.0"/>
    <att type="string" name="vizmap:vv10770Pantothenate_and_CoA_biosynthesis_xml_me NODE_FILL_COLOR" value="java.awt.Color[r=255,g=255,b=255]"/>
    <att type="string" name="vizmap:vv10770Pantothenate_and_CoA_biosynthesis_xml_me NODE_SHAPE" value="RECT"/>
    <graphics type="RECTANGLE" h="15.0" w="150.0" x="257.0" y="436.0" fill="#ffffff" width="1" outline="#000000"/>
  </node>
  <node label="rGSVIVP00011236001" id="-2555">
    <att type="string" name="canonicalName" value="GSVIVP00011236001"/>
    <att type="string" name="CELLDESIGNER_ALIAS" value="sa13523e10"/>
    <att type="string" name="CELLDESIGNER_NODE_TYPE" value="RNA"/>
    <att type="string" name="CELLDESIGNER_SPECIES" value="GSVIVP00011236001"/>
    <att type="string" name="vizmap:vv10770Pantothenate_and_CoA_biosynthesis_xml NODE_HEIGHT" value="15.0"/>
    <att type="string" name="vizmap:vv10770Pantothenate_and_CoA_biosynthesis_xml NODE_SHAPE" value="RECT"/>
    <att type="string" name="vizmap:vv10770Pantothenate_and_CoA_biosynthesis_xml NODE_FILL_COLOR" value="java.awt.Color[r=255,g=255,b=255]"/>
    <att type="string" name="vizmap:vv10770Pantothenate_and_CoA_biosynthesis_xml NODE_WIDTH" value="130.0"/>
    <att type="string" name="vizmap:vv10770Pantothenate_and_CoA_biosynthesis_xml_me NODE_FILL_COLOR" value="java.awt.Color[r=255,g=255,b=255]"/>
    <att type="string" name="vizmap:vv10770Pantothenate_and_CoA_biosynthesis_xml_me NODE_SHAPE" value="RECT"/>
    <graphics type="RECTANGLE" h="15.0" w="150.0" x="258.0" y="420.0" fill="#ffffff" width="1" outline="#000000"/>
  </node>
  <node label="rGSVIVP00015297001" id="-2554">
    <att type="string" name="canonicalName" value="GSVIVP00015297001"/>
    <att type="string" name="CELLDESIGNER_ALIAS" value="sa14107e11"/>
    <att type="string" name="CELLDESIGNER_NODE_TYPE" value="RNA"/>
    <att type="string" name="CELLDESIGNER_SPECIES" value="GSVIVP00015297001"/>
    <att type="string" name="vizmap:vv10770Pantothenate_and_CoA_biosynthesis_xml NODE_HEIGHT" value="15.0"/>
    <att type="string" name="vizmap:vv10770Pantothenate_and_CoA_biosynthesis_xml NODE_SHAPE" value="RECT"/>
    <att type="string" name="vizmap:vv10770Pantothenate_and_CoA_biosynthesis_xml NODE_FILL_COLOR" value="java.awt.Color[r=255,g=255,b=255]"/>
    <att type="string" name="vizmap:vv10770Pantothenate_and_CoA_biosynthesis_xml NODE_WIDTH" value="130.0"/>
    <att type="string" name="vizmap:vv10770Pantothenate_and_CoA_biosynthesis_xml_me NODE_FILL_COLOR" value="java.awt.Color[r=255,g=255,b=255]"/>
    <att type="string" name="vizmap:vv10770Pantothenate_and_CoA_biosynthesis_xml_me NODE_SHAPE" value="RECT"/>
    <graphics type="RECTANGLE" h="15.0" w="150.0" x="912.0" y="333.0" fill="#ffffff" width="1" outline="#000000"/>
  </node>
  <node label="rCF606576" id="-2553">
    <att type="string" name="canonicalName" value="CF606576"/>
    <att type="string" name="CELLDESIGNER_ALIAS" value="sa11140e13"/>
    <att type="string" name="CELLDESIGNER_NODE_TYPE" value="RNA"/>
    <att type="string" name="CELLDESIGNER_SPECIES" value="CF606576"/>
    <att type="string" name="vizmap:vv10770Pantothenate_and_CoA_biosynthesis_xml NODE_HEIGHT" value="15.0"/>
    <att type="string" name="vizmap:vv10770Pantothenate_and_CoA_biosynthesis_xml NODE_SHAPE" value="RECT"/>
    <att type="string" name="vizmap:vv10770Pantothenate_and_CoA_biosynthesis_xml NODE_FILL_COLOR" value="java.awt.Color[r=255,g=255,b=255]"/>
    <att type="string" name="vizmap:vv10770Pantothenate_and_CoA_biosynthesis_xml NODE_WIDTH" value="130.0"/>
    <att type="string" name="vizmap:vv10770Pantothenate_and_CoA_biosynthesis_xml_me NODE_FILL_COLOR" value="java.awt.Color[r=255,g=255,b=255]"/>
    <att type="string" name="vizmap:vv10770Pantothenate_and_CoA_biosynthesis_xml_me NODE_SHAPE" value="RECT"/>
    <graphics type="RECTANGLE" h="15.0" w="150.0" x="270.0" y="245.0" fill="#ffffff" width="1" outline="#000000"/>
  </node>
  <node label="rGSVIVP00022872001" id="-809">
    <att type="string" name="vizmap:vv10290Valine_leucine_and_isoleucine_biosynthesis_xml_me NODE_WIDTH" value="130.0"/>
    <att type="string" name="vizmap:vv10290Valine_leucine_and_isoleucine_biosynthesis_xml NODE_WIDTH" value="130.0"/>
    <att type="string" name="vizmap:vv10290Valine_leucine_and_isoleucine_biosynthesis_xml_me NODE_HEIGHT" value="15.0"/>
    <att type="string" name="canonicalName" value="GSVIVP00022872001"/>
    <att type="string" name="CELLDESIGNER_ALIAS" value="sa12370e16"/>
    <att type="string" name="vizmap:vv10290Valine_leucine_and_isoleucine_biosynthesis_xml NODE_HEIGHT" value="15.0"/>
    <att type="string" name="vizmap:vv10290Valine_leucine_and_isoleucine_biosynthesis_xml_me NODE_SHAPE" value="RECT"/>
    <att type="string" name="CELLDESIGNER_NODE_TYPE" value="RNA"/>
    <att type="string" name="vizmap:vv10290Valine_leucine_and_isoleucine_biosynthesis_xml NODE_FILL_COLOR" value="java.awt.Color[r=255,g=255,b=255]"/>
    <att type="string" name="CELLDESIGNER_SPECIES" value="GSVIVP00022872001"/>
    <att type="string" name="vizmap:vv10770Pantothenate_and_CoA_biosynthesis_xml NODE_HEIGHT" value="15.0"/>
    <att type="string" name="vizmap:vv10770Pantothenate_and_CoA_biosynthesis_xml NODE_SHAPE" value="RECT"/>
    <att type="string" name="vizmap:vv10290Valine_leucine_and_isoleucine_biosynthesis_xml NODE_SHAPE" value="RECT"/>
    <att type="string" name="vizmap:vv10770Pantothenate_and_CoA_biosynthesis_xml NODE_FILL_COLOR" value="java.awt.Color[r=255,g=255,b=255]"/>
    <att type="string" name="vizmap:vv10770Pantothenate_and_CoA_biosynthesis_xml NODE_WIDTH" value="130.0"/>
    <att type="string" name="vizmap:vv10770Pantothenate_and_CoA_biosynthesis_xml_me NODE_FILL_COLOR" value="java.awt.Color[r=255,g=255,b=255]"/>
    <att type="string" name="vizmap:vv10770Pantothenate_and_CoA_biosynthesis_xml_me NODE_SHAPE" value="RECT"/>
    <graphics type="RECTANGLE" h="15.0" w="150.0" x="668.0" y="151.0" fill="#ffffff" width="1" outline="#000000"/>
  </node>
  <node label="rGSVIVP00011140001" id="-810">
    <att type="string" name="vizmap:vv10290Valine_leucine_and_isoleucine_biosynthesis_xml_me NODE_WIDTH" value="130.0"/>
    <att type="string" name="vizmap:vv10290Valine_leucine_and_isoleucine_biosynthesis_xml NODE_WIDTH" value="130.0"/>
    <att type="string" name="vizmap:vv10290Valine_leucine_and_isoleucine_biosynthesis_xml_me NODE_HEIGHT" value="15.0"/>
    <att type="string" name="canonicalName" value="GSVIVP00011140001"/>
    <att type="string" name="CELLDESIGNER_ALIAS" value="sa12542e16"/>
    <att type="string" name="vizmap:vv10290Valine_leucine_and_isoleucine_biosynthesis_xml NODE_HEIGHT" value="15.0"/>
    <att type="string" name="vizmap:vv10290Valine_leucine_and_isoleucine_biosynthesis_xml_me NODE_SHAPE" value="RECT"/>
    <att type="string" name="CELLDESIGNER_NODE_TYPE" value="RNA"/>
    <att type="string" name="vizmap:vv10290Valine_leucine_and_isoleucine_biosynthesis_xml NODE_FILL_COLOR" value="java.awt.Color[r=255,g=255,b=255]"/>
    <att type="string" name="CELLDESIGNER_SPECIES" value="GSVIVP00011140001"/>
    <att type="string" name="vizmap:vv10770Pantothenate_and_CoA_biosynthesis_xml NODE_HEIGHT" value="15.0"/>
    <att type="string" name="vizmap:vv10770Pantothenate_and_CoA_biosynthesis_xml NODE_SHAPE" value="RECT"/>
    <att type="string" name="vizmap:vv10290Valine_leucine_and_isoleucine_biosynthesis_xml NODE_SHAPE" value="RECT"/>
    <att type="string" name="vizmap:vv10770Pantothenate_and_CoA_biosynthesis_xml NODE_FILL_COLOR" value="java.awt.Color[r=255,g=255,b=255]"/>
    <att type="string" name="vizmap:vv10770Pantothenate_and_CoA_biosynthesis_xml NODE_WIDTH" value="130.0"/>
    <att type="string" name="vizmap:vv10770Pantothenate_and_CoA_biosynthesis_xml_me NODE_FILL_COLOR" value="java.awt.Color[r=255,g=255,b=255]"/>
    <att type="string" name="vizmap:vv10770Pantothenate_and_CoA_biosynthesis_xml_me NODE_SHAPE" value="RECT"/>
    <graphics type="RECTANGLE" h="15.0" w="150.0" x="668.0" y="135.0" fill="#ffffff" width="1" outline="#000000"/>
  </node>
  <node label="rGSVIVP00015014001" id="-811">
    <att type="string" name="vizmap:vv10290Valine_leucine_and_isoleucine_biosynthesis_xml_me NODE_WIDTH" value="130.0"/>
    <att type="string" name="vizmap:vv10290Valine_leucine_and_isoleucine_biosynthesis_xml NODE_WIDTH" value="130.0"/>
    <att type="string" name="vizmap:vv10290Valine_leucine_and_isoleucine_biosynthesis_xml_me NODE_HEIGHT" value="15.0"/>
    <att type="string" name="canonicalName" value="GSVIVP00015014001"/>
    <att type="string" name="CELLDESIGNER_ALIAS" value="sa12909e16"/>
    <att type="string" name="vizmap:vv10290Valine_leucine_and_isoleucine_biosynthesis_xml NODE_HEIGHT" value="15.0"/>
    <att type="string" name="vizmap:vv10290Valine_leucine_and_isoleucine_biosynthesis_xml_me NODE_SHAPE" value="RECT"/>
    <att type="string" name="CELLDESIGNER_NODE_TYPE" value="RNA"/>
    <att type="string" name="vizmap:vv10290Valine_leucine_and_isoleucine_biosynthesis_xml NODE_FILL_COLOR" value="java.awt.Color[r=255,g=255,b=255]"/>
    <att type="string" name="CELLDESIGNER_SPECIES" value="GSVIVP00015014001"/>
    <att type="string" name="vizmap:vv10770Pantothenate_and_CoA_biosynthesis_xml NODE_HEIGHT" value="15.0"/>
    <att type="string" name="vizmap:vv10770Pantothenate_and_CoA_biosynthesis_xml NODE_SHAPE" value="RECT"/>
    <att type="string" name="vizmap:vv10290Valine_leucine_and_isoleucine_biosynthesis_xml NODE_SHAPE" value="RECT"/>
    <att type="string" name="vizmap:vv10770Pantothenate_and_CoA_biosynthesis_xml NODE_FILL_COLOR" value="java.awt.Color[r=255,g=255,b=255]"/>
    <att type="string" name="vizmap:vv10770Pantothenate_and_CoA_biosynthesis_xml NODE_WIDTH" value="130.0"/>
    <att type="string" name="vizmap:vv10770Pantothenate_and_CoA_biosynthesis_xml_me NODE_FILL_COLOR" value="java.awt.Color[r=255,g=255,b=255]"/>
    <att type="string" name="vizmap:vv10770Pantothenate_and_CoA_biosynthesis_xml_me NODE_SHAPE" value="RECT"/>
    <graphics type="RECTANGLE" h="15.0" w="150.0" x="668.0" y="119.0" fill="#ffffff" width="1" outline="#000000"/>
  </node>
  <node label="rGSVIVP00010662001" id="-812">
    <att type="string" name="vizmap:vv10290Valine_leucine_and_isoleucine_biosynthesis_xml_me NODE_WIDTH" value="130.0"/>
    <att type="string" name="vizmap:vv10290Valine_leucine_and_isoleucine_biosynthesis_xml NODE_WIDTH" value="130.0"/>
    <att type="string" name="vizmap:vv10290Valine_leucine_and_isoleucine_biosynthesis_xml_me NODE_HEIGHT" value="15.0"/>
    <att type="string" name="canonicalName" value="GSVIVP00010662001"/>
    <att type="string" name="CELLDESIGNER_ALIAS" value="sa12995e16"/>
    <att type="string" name="vizmap:vv10290Valine_leucine_and_isoleucine_biosynthesis_xml NODE_HEIGHT" value="15.0"/>
    <att type="string" name="vizmap:vv10290Valine_leucine_and_isoleucine_biosynthesis_xml_me NODE_SHAPE" value="RECT"/>
    <att type="string" name="CELLDESIGNER_NODE_TYPE" value="RNA"/>
    <att type="string" name="vizmap:vv10290Valine_leucine_and_isoleucine_biosynthesis_xml NODE_FILL_COLOR" value="java.awt.Color[r=255,g=255,b=255]"/>
    <att type="string" name="CELLDESIGNER_SPECIES" value="GSVIVP00010662001"/>
    <att type="string" name="vizmap:vv10770Pantothenate_and_CoA_biosynthesis_xml NODE_HEIGHT" value="15.0"/>
    <att type="string" name="vizmap:vv10770Pantothenate_and_CoA_biosynthesis_xml NODE_SHAPE" value="RECT"/>
    <att type="string" name="vizmap:vv10290Valine_leucine_and_isoleucine_biosynthesis_xml NODE_SHAPE" value="RECT"/>
    <att type="string" name="vizmap:vv10770Pantothenate_and_CoA_biosynthesis_xml NODE_FILL_COLOR" value="java.awt.Color[r=255,g=255,b=255]"/>
    <att type="string" name="vizmap:vv10770Pantothenate_and_CoA_biosynthesis_xml NODE_WIDTH" value="130.0"/>
    <att type="string" name="vizmap:vv10770Pantothenate_and_CoA_biosynthesis_xml_me NODE_FILL_COLOR" value="java.awt.Color[r=255,g=255,b=255]"/>
    <att type="string" name="vizmap:vv10770Pantothenate_and_CoA_biosynthesis_xml_me NODE_SHAPE" value="RECT"/>
    <graphics type="RECTANGLE" h="15.0" w="150.0" x="668.0" y="103.0" fill="#ffffff" width="1" outline="#000000"/>
  </node>
  <node label="rGSVIVP00012144001" id="-821">
    <att type="string" name="vizmap:vv10290Valine_leucine_and_isoleucine_biosynthesis_xml_me NODE_WIDTH" value="130.0"/>
    <att type="string" name="vizmap:vv10290Valine_leucine_and_isoleucine_biosynthesis_xml NODE_WIDTH" value="130.0"/>
    <att type="string" name="vizmap:vv10290Valine_leucine_and_isoleucine_biosynthesis_xml_me NODE_HEIGHT" value="15.0"/>
    <att type="string" name="canonicalName" value="GSVIVP00012144001"/>
    <att type="string" name="CELLDESIGNER_ALIAS" value="sa11512e17"/>
    <att type="string" name="vizmap:vv10290Valine_leucine_and_isoleucine_biosynthesis_xml NODE_HEIGHT" value="15.0"/>
    <att type="string" name="vizmap:vv10290Valine_leucine_and_isoleucine_biosynthesis_xml_me NODE_SHAPE" value="RECT"/>
    <att type="string" name="CELLDESIGNER_NODE_TYPE" value="RNA"/>
    <att type="string" name="vizmap:vv10290Valine_leucine_and_isoleucine_biosynthesis_xml NODE_FILL_COLOR" value="java.awt.Color[r=255,g=255,b=255]"/>
    <att type="string" name="CELLDESIGNER_SPECIES" value="GSVIVP00012144001"/>
    <att type="string" name="vizmap:vv10770Pantothenate_and_CoA_biosynthesis_xml NODE_HEIGHT" value="15.0"/>
    <att type="string" name="vizmap:vv10770Pantothenate_and_CoA_biosynthesis_xml NODE_SHAPE" value="RECT"/>
    <att type="string" name="vizmap:vv10290Valine_leucine_and_isoleucine_biosynthesis_xml NODE_SHAPE" value="RECT"/>
    <att type="string" name="vizmap:vv10770Pantothenate_and_CoA_biosynthesis_xml NODE_FILL_COLOR" value="java.awt.Color[r=255,g=255,b=255]"/>
    <att type="string" name="vizmap:vv10770Pantothenate_and_CoA_biosynthesis_xml NODE_WIDTH" value="130.0"/>
    <att type="string" name="vizmap:vv10770Pantothenate_and_CoA_biosynthesis_xml_me NODE_FILL_COLOR" value="java.awt.Color[r=255,g=255,b=255]"/>
    <att type="string" name="vizmap:vv10770Pantothenate_and_CoA_biosynthesis_xml_me NODE_SHAPE" value="RECT"/>
    <graphics type="RECTANGLE" h="15.0" w="150.0" x="19.0" y="72.0" fill="#ffffff" width="1" outline="#000000"/>
  </node>
  <node label="rGSVIVP00037861001" id="-822">
    <att type="string" name="vizmap:vv10290Valine_leucine_and_isoleucine_biosynthesis_xml_me NODE_WIDTH" value="130.0"/>
    <att type="string" name="vizmap:vv10290Valine_leucine_and_isoleucine_biosynthesis_xml NODE_WIDTH" value="130.0"/>
    <att type="string" name="vizmap:vv10290Valine_leucine_and_isoleucine_biosynthesis_xml_me NODE_HEIGHT" value="15.0"/>
    <att type="string" name="canonicalName" value="GSVIVP00037861001"/>
    <att type="string" name="CELLDESIGNER_ALIAS" value="sa11834e17"/>
    <att type="string" name="vizmap:vv10290Valine_leucine_and_isoleucine_biosynthesis_xml NODE_HEIGHT" value="15.0"/>
    <att type="string" name="vizmap:vv10290Valine_leucine_and_isoleucine_biosynthesis_xml_me NODE_SHAPE" value="RECT"/>
    <att type="string" name="CELLDESIGNER_NODE_TYPE" value="RNA"/>
    <att type="string" name="vizmap:vv10290Valine_leucine_and_isoleucine_biosynthesis_xml NODE_FILL_COLOR" value="java.awt.Color[r=255,g=255,b=255]"/>
    <att type="string" name="CELLDESIGNER_SPECIES" value="GSVIVP00037861001"/>
    <att type="string" name="vizmap:vv10770Pantothenate_and_CoA_biosynthesis_xml NODE_HEIGHT" value="15.0"/>
    <att type="string" name="vizmap:vv10770Pantothenate_and_CoA_biosynthesis_xml NODE_SHAPE" value="RECT"/>
    <att type="string" name="vizmap:vv10290Valine_leucine_and_isoleucine_biosynthesis_xml NODE_SHAPE" value="RECT"/>
    <att type="string" name="vizmap:vv10770Pantothenate_and_CoA_biosynthesis_xml NODE_FILL_COLOR" value="java.awt.Color[r=255,g=255,b=255]"/>
    <att type="string" name="vizmap:vv10770Pantothenate_and_CoA_biosynthesis_xml NODE_WIDTH" value="130.0"/>
    <att type="string" name="vizmap:vv10770Pantothenate_and_CoA_biosynthesis_xml_me NODE_FILL_COLOR" value="java.awt.Color[r=255,g=255,b=255]"/>
    <att type="string" name="vizmap:vv10770Pantothenate_and_CoA_biosynthesis_xml_me NODE_SHAPE" value="RECT"/>
    <graphics type="RECTANGLE" h="15.0" w="150.0" x="19.0" y="56.0" fill="#ffffff" width="1" outline="#000000"/>
  </node>
  <node label="rGSVIVP00034729001" id="-823">
    <att type="string" name="vizmap:vv10290Valine_leucine_and_isoleucine_biosynthesis_xml_me NODE_WIDTH" value="130.0"/>
    <att type="string" name="vizmap:vv10290Valine_leucine_and_isoleucine_biosynthesis_xml NODE_WIDTH" value="130.0"/>
    <att type="string" name="vizmap:vv10290Valine_leucine_and_isoleucine_biosynthesis_xml_me NODE_HEIGHT" value="15.0"/>
    <att type="string" name="canonicalName" value="GSVIVP00034729001"/>
    <att type="string" name="CELLDESIGNER_ALIAS" value="sa12863e17"/>
    <att type="string" name="vizmap:vv10290Valine_leucine_and_isoleucine_biosynthesis_xml NODE_HEIGHT" value="15.0"/>
    <att type="string" name="vizmap:vv10290Valine_leucine_and_isoleucine_biosynthesis_xml_me NODE_SHAPE" value="RECT"/>
    <att type="string" name="CELLDESIGNER_NODE_TYPE" value="RNA"/>
    <att type="string" name="vizmap:vv10290Valine_leucine_and_isoleucine_biosynthesis_xml NODE_FILL_COLOR" value="java.awt.Color[r=255,g=255,b=255]"/>
    <att type="string" name="CELLDESIGNER_SPECIES" value="GSVIVP00034729001"/>
    <att type="string" name="vizmap:vv10770Pantothenate_and_CoA_biosynthesis_xml NODE_HEIGHT" value="15.0"/>
    <att type="string" name="vizmap:vv10770Pantothenate_and_CoA_biosynthesis_xml NODE_SHAPE" value="RECT"/>
    <att type="string" name="vizmap:vv10290Valine_leucine_and_isoleucine_biosynthesis_xml NODE_SHAPE" value="RECT"/>
    <att type="string" name="vizmap:vv10770Pantothenate_and_CoA_biosynthesis_xml NODE_FILL_COLOR" value="java.awt.Color[r=255,g=255,b=255]"/>
    <att type="string" name="vizmap:vv10770Pantothenate_and_CoA_biosynthesis_xml NODE_WIDTH" value="130.0"/>
    <att type="string" name="vizmap:vv10770Pantothenate_and_CoA_biosynthesis_xml_me NODE_FILL_COLOR" value="java.awt.Color[r=255,g=255,b=255]"/>
    <att type="string" name="vizmap:vv10770Pantothenate_and_CoA_biosynthesis_xml_me NODE_SHAPE" value="RECT"/>
    <graphics type="RECTANGLE" h="15.0" w="150.0" x="19.0" y="40.0" fill="#ffffff" width="1" outline="#000000"/>
  </node>
  <node label="rGSVIVP00025231001" id="-2552">
    <att type="string" name="canonicalName" value="GSVIVP00025231001"/>
    <att type="string" name="CELLDESIGNER_ALIAS" value="sa13859e20"/>
    <att type="string" name="CELLDESIGNER_NODE_TYPE" value="RNA"/>
    <att type="string" name="CELLDESIGNER_SPECIES" value="GSVIVP00025231001"/>
    <att type="string" name="vizmap:vv10770Pantothenate_and_CoA_biosynthesis_xml NODE_HEIGHT" value="15.0"/>
    <att type="string" name="vizmap:vv10770Pantothenate_and_CoA_biosynthesis_xml NODE_SHAPE" value="RECT"/>
    <att type="string" name="vizmap:vv10770Pantothenate_and_CoA_biosynthesis_xml NODE_FILL_COLOR" value="java.awt.Color[r=255,g=255,b=255]"/>
    <att type="string" name="vizmap:vv10770Pantothenate_and_CoA_biosynthesis_xml NODE_WIDTH" value="130.0"/>
    <att type="string" name="vizmap:vv10770Pantothenate_and_CoA_biosynthesis_xml_me NODE_FILL_COLOR" value="java.awt.Color[r=255,g=255,b=255]"/>
    <att type="string" name="vizmap:vv10770Pantothenate_and_CoA_biosynthesis_xml_me NODE_SHAPE" value="RECT"/>
    <graphics type="RECTANGLE" h="15.0" w="150.0" x="101.0" y="214.0" fill="#ffffff" width="1" outline="#000000"/>
  </node>
  <node label="pantothenate kinase" id="-2551">
    <att type="string" name="canonicalName" value="pantothenate kinase"/>
    <att type="string" name="CELLDESIGNER_ALIAS" value="e19"/>
    <att type="string" name="CELLDESIGNER_NODE_TYPE" value="PROTEIN"/>
    <att type="string" name="CELLDESIGNER_SPECIES" value="E2_7_1_33"/>
    <att type="string" name="vizmap:vv10770Pantothenate_and_CoA_biosynthesis_xml NODE_HEIGHT" value="15.0"/>
    <att type="string" name="vizmap:vv10770Pantothenate_and_CoA_biosynthesis_xml NODE_SHAPE" value="OCTAGON"/>
    <att type="string" name="vizmap:vv10770Pantothenate_and_CoA_biosynthesis_xml NODE_FILL_COLOR" value="java.awt.Color[r=255,g=255,b=255]"/>
    <att type="string" name="vizmap:vv10770Pantothenate_and_CoA_biosynthesis_xml NODE_WIDTH" value="130.0"/>
    <att type="string" name="vizmap:vv10770Pantothenate_and_CoA_biosynthesis_xml_me NODE_FILL_COLOR" value="java.awt.Color[r=255,g=255,b=255]"/>
    <att type="string" name="vizmap:vv10770Pantothenate_and_CoA_biosynthesis_xml_me NODE_SHAPE" value="OCTAGON"/>
    <graphics type="OCTAGON" h="15.0" w="250.0" x="670.0" y="384.0" fill="#ffffff" width="1" outline="#000000"/>
  </node>
  <node label="rGSVIVP00023982001" id="-840">
    <att type="string" name="vizmap:vv10290Valine_leucine_and_isoleucine_biosynthesis_xml_me NODE_WIDTH" value="130.0"/>
    <att type="string" name="vizmap:vv10290Valine_leucine_and_isoleucine_biosynthesis_xml NODE_WIDTH" value="130.0"/>
    <att type="string" name="vizmap:vv10290Valine_leucine_and_isoleucine_biosynthesis_xml_me NODE_HEIGHT" value="15.0"/>
    <att type="string" name="canonicalName" value="GSVIVP00023982001"/>
    <att type="string" name="CELLDESIGNER_ALIAS" value="sa21016e3"/>
    <att type="string" name="vizmap:vv10290Valine_leucine_and_isoleucine_biosynthesis_xml NODE_HEIGHT" value="15.0"/>
    <att type="string" name="vizmap:vv10290Valine_leucine_and_isoleucine_biosynthesis_xml_me NODE_SHAPE" value="RECT"/>
    <att type="string" name="CELLDESIGNER_NODE_TYPE" value="RNA"/>
    <att type="string" name="vizmap:vv10290Valine_leucine_and_isoleucine_biosynthesis_xml NODE_FILL_COLOR" value="java.awt.Color[r=255,g=255,b=255]"/>
    <att type="string" name="CELLDESIGNER_SPECIES" value="GSVIVP00023982001"/>
    <att type="string" name="vizmap:vv10770Pantothenate_and_CoA_biosynthesis_xml NODE_HEIGHT" value="15.0"/>
    <att type="string" name="vizmap:vv10770Pantothenate_and_CoA_biosynthesis_xml NODE_SHAPE" value="RECT"/>
    <att type="string" name="vizmap:vv10290Valine_leucine_and_isoleucine_biosynthesis_xml NODE_SHAPE" value="RECT"/>
    <att type="string" name="vizmap:vv10770Pantothenate_and_CoA_biosynthesis_xml NODE_FILL_COLOR" value="java.awt.Color[r=255,g=255,b=255]"/>
    <att type="string" name="vizmap:vv10770Pantothenate_and_CoA_biosynthesis_xml NODE_WIDTH" value="130.0"/>
    <att type="string" name="vizmap:vv10770Pantothenate_and_CoA_biosynthesis_xml_me NODE_FILL_COLOR" value="java.awt.Color[r=255,g=255,b=255]"/>
    <att type="string" name="vizmap:vv10770Pantothenate_and_CoA_biosynthesis_xml_me NODE_SHAPE" value="RECT"/>
    <graphics type="RECTANGLE" h="15.0" w="150.0" x="339.0" y="68.0" fill="#ffffff" width="1" outline="#000000"/>
  </node>
  <node label="rGSVIVP00001276001" id="-2550">
    <att type="string" name="canonicalName" value="GSVIVP00001276001"/>
    <att type="string" name="CELLDESIGNER_ALIAS" value="sa20144e13"/>
    <att type="string" name="CELLDESIGNER_NODE_TYPE" value="RNA"/>
    <att type="string" name="CELLDESIGNER_SPECIES" value="GSVIVP00001276001"/>
    <att type="string" name="vizmap:vv10770Pantothenate_and_CoA_biosynthesis_xml NODE_HEIGHT" value="15.0"/>
    <att type="string" name="vizmap:vv10770Pantothenate_and_CoA_biosynthesis_xml NODE_SHAPE" value="RECT"/>
    <att type="string" name="vizmap:vv10770Pantothenate_and_CoA_biosynthesis_xml NODE_FILL_COLOR" value="java.awt.Color[r=255,g=255,b=255]"/>
    <att type="string" name="vizmap:vv10770Pantothenate_and_CoA_biosynthesis_xml NODE_WIDTH" value="130.0"/>
    <att type="string" name="vizmap:vv10770Pantothenate_and_CoA_biosynthesis_xml_me NODE_FILL_COLOR" value="java.awt.Color[r=255,g=255,b=255]"/>
    <att type="string" name="vizmap:vv10770Pantothenate_and_CoA_biosynthesis_xml_me NODE_SHAPE" value="RECT"/>
    <graphics type="RECTANGLE" h="15.0" w="150.0" x="270.0" y="261.0" fill="#ffffff" width="1" outline="#000000"/>
  </node>
  <node label="rGSVIVP00004313001" id="-834">
    <att type="string" name="vizmap:vv10290Valine_leucine_and_isoleucine_biosynthesis_xml_me NODE_WIDTH" value="130.0"/>
    <att type="string" name="vizmap:vv10290Valine_leucine_and_isoleucine_biosynthesis_xml NODE_WIDTH" value="130.0"/>
    <att type="string" name="vizmap:vv10290Valine_leucine_and_isoleucine_biosynthesis_xml_me NODE_HEIGHT" value="15.0"/>
    <att type="string" name="canonicalName" value="GSVIVP00004313001"/>
    <att type="string" name="CELLDESIGNER_ALIAS" value="sa20250e17"/>
    <att type="string" name="vizmap:vv10290Valine_leucine_and_isoleucine_biosynthesis_xml NODE_HEIGHT" value="15.0"/>
    <att type="string" name="vizmap:vv10290Valine_leucine_and_isoleucine_biosynthesis_xml_me NODE_SHAPE" value="RECT"/>
    <att type="string" name="CELLDESIGNER_NODE_TYPE" value="RNA"/>
    <att type="string" name="vizmap:vv10290Valine_leucine_and_isoleucine_biosynthesis_xml NODE_FILL_COLOR" value="java.awt.Color[r=255,g=255,b=255]"/>
    <att type="string" name="CELLDESIGNER_SPECIES" value="GSVIVP00004313001"/>
    <att type="string" name="vizmap:vv10770Pantothenate_and_CoA_biosynthesis_xml NODE_HEIGHT" value="15.0"/>
    <att type="string" name="vizmap:vv10770Pantothenate_and_CoA_biosynthesis_xml NODE_SHAPE" value="RECT"/>
    <att type="string" name="vizmap:vv10290Valine_leucine_and_isoleucine_biosynthesis_xml NODE_SHAPE" value="RECT"/>
    <att type="string" name="vizmap:vv10770Pantothenate_and_CoA_biosynthesis_xml NODE_FILL_COLOR" value="java.awt.Color[r=255,g=255,b=255]"/>
    <att type="string" name="vizmap:vv10770Pantothenate_and_CoA_biosynthesis_xml NODE_WIDTH" value="130.0"/>
    <att type="string" name="vizmap:vv10770Pantothenate_and_CoA_biosynthesis_xml_me NODE_FILL_COLOR" value="java.awt.Color[r=255,g=255,b=255]"/>
    <att type="string" name="vizmap:vv10770Pantothenate_and_CoA_biosynthesis_xml_me NODE_SHAPE" value="RECT"/>
    <graphics type="RECTANGLE" h="15.0" w="150.0" x="19.0" y="168.0" fill="#ffffff" width="1" outline="#000000"/>
  </node>
  <node label="rGSVIVP00004314001" id="-835">
    <att type="string" name="vizmap:vv10290Valine_leucine_and_isoleucine_biosynthesis_xml_me NODE_WIDTH" value="130.0"/>
    <att type="string" name="vizmap:vv10290Valine_leucine_and_isoleucine_biosynthesis_xml NODE_WIDTH" value="130.0"/>
    <att type="string" name="vizmap:vv10290Valine_leucine_and_isoleucine_biosynthesis_xml_me NODE_HEIGHT" value="15.0"/>
    <att type="string" name="canonicalName" value="GSVIVP00004314001"/>
    <att type="string" name="CELLDESIGNER_ALIAS" value="sa20251e17"/>
    <att type="string" name="vizmap:vv10290Valine_leucine_and_isoleucine_biosynthesis_xml NODE_HEIGHT" value="15.0"/>
    <att type="string" name="vizmap:vv10290Valine_leucine_and_isoleucine_biosynthesis_xml_me NODE_SHAPE" value="RECT"/>
    <att type="string" name="CELLDESIGNER_NODE_TYPE" value="RNA"/>
    <att type="string" name="vizmap:vv10290Valine_leucine_and_isoleucine_biosynthesis_xml NODE_FILL_COLOR" value="java.awt.Color[r=255,g=255,b=255]"/>
    <att type="string" name="CELLDESIGNER_SPECIES" value="GSVIVP00004314001"/>
    <att type="string" name="vizmap:vv10770Pantothenate_and_CoA_biosynthesis_xml NODE_HEIGHT" value="15.0"/>
    <att type="string" name="vizmap:vv10770Pantothenate_and_CoA_biosynthesis_xml NODE_SHAPE" value="RECT"/>
    <att type="string" name="vizmap:vv10290Valine_leucine_and_isoleucine_biosynthesis_xml NODE_SHAPE" value="RECT"/>
    <att type="string" name="vizmap:vv10770Pantothenate_and_CoA_biosynthesis_xml NODE_FILL_COLOR" value="java.awt.Color[r=255,g=255,b=255]"/>
    <att type="string" name="vizmap:vv10770Pantothenate_and_CoA_biosynthesis_xml NODE_WIDTH" value="130.0"/>
    <att type="string" name="vizmap:vv10770Pantothenate_and_CoA_biosynthesis_xml_me NODE_FILL_COLOR" value="java.awt.Color[r=255,g=255,b=255]"/>
    <att type="string" name="vizmap:vv10770Pantothenate_and_CoA_biosynthesis_xml_me NODE_SHAPE" value="RECT"/>
    <graphics type="RECTANGLE" h="15.0" w="150.0" x="19.0" y="152.0" fill="#ffffff" width="1" outline="#000000"/>
  </node>
  <node label="rGSVIVP00010382001" id="-836">
    <att type="string" name="vizmap:vv10290Valine_leucine_and_isoleucine_biosynthesis_xml_me NODE_WIDTH" value="130.0"/>
    <att type="string" name="vizmap:vv10290Valine_leucine_and_isoleucine_biosynthesis_xml NODE_WIDTH" value="130.0"/>
    <att type="string" name="vizmap:vv10290Valine_leucine_and_isoleucine_biosynthesis_xml_me NODE_HEIGHT" value="15.0"/>
    <att type="string" name="canonicalName" value="GSVIVP00010382001"/>
    <att type="string" name="CELLDESIGNER_ALIAS" value="sa20502e17"/>
    <att type="string" name="vizmap:vv10290Valine_leucine_and_isoleucine_biosynthesis_xml NODE_HEIGHT" value="15.0"/>
    <att type="string" name="vizmap:vv10290Valine_leucine_and_isoleucine_biosynthesis_xml_me NODE_SHAPE" value="RECT"/>
    <att type="string" name="CELLDESIGNER_NODE_TYPE" value="RNA"/>
    <att type="string" name="vizmap:vv10290Valine_leucine_and_isoleucine_biosynthesis_xml NODE_FILL_COLOR" value="java.awt.Color[r=255,g=255,b=255]"/>
    <att type="string" name="CELLDESIGNER_SPECIES" value="GSVIVP00010382001"/>
    <att type="string" name="vizmap:vv10770Pantothenate_and_CoA_biosynthesis_xml NODE_HEIGHT" value="15.0"/>
    <att type="string" name="vizmap:vv10770Pantothenate_and_CoA_biosynthesis_xml NODE_SHAPE" value="RECT"/>
    <att type="string" name="vizmap:vv10290Valine_leucine_and_isoleucine_biosynthesis_xml NODE_SHAPE" value="RECT"/>
    <att type="string" name="vizmap:vv10770Pantothenate_and_CoA_biosynthesis_xml NODE_FILL_COLOR" value="java.awt.Color[r=255,g=255,b=255]"/>
    <att type="string" name="vizmap:vv10770Pantothenate_and_CoA_biosynthesis_xml NODE_WIDTH" value="130.0"/>
    <att type="string" name="vizmap:vv10770Pantothenate_and_CoA_biosynthesis_xml_me NODE_FILL_COLOR" value="java.awt.Color[r=255,g=255,b=255]"/>
    <att type="string" name="vizmap:vv10770Pantothenate_and_CoA_biosynthesis_xml_me NODE_SHAPE" value="RECT"/>
    <graphics type="RECTANGLE" h="15.0" w="150.0" x="19.0" y="136.0" fill="#ffffff" width="1" outline="#000000"/>
  </node>
  <node label="rGSVIVP00010385001" id="-837">
    <att type="string" name="vizmap:vv10290Valine_leucine_and_isoleucine_biosynthesis_xml_me NODE_WIDTH" value="130.0"/>
    <att type="string" name="vizmap:vv10290Valine_leucine_and_isoleucine_biosynthesis_xml NODE_WIDTH" value="130.0"/>
    <att type="string" name="vizmap:vv10290Valine_leucine_and_isoleucine_biosynthesis_xml_me NODE_HEIGHT" value="15.0"/>
    <att type="string" name="canonicalName" value="GSVIVP00010385001"/>
    <att type="string" name="CELLDESIGNER_ALIAS" value="sa20504e17"/>
    <att type="string" name="vizmap:vv10290Valine_leucine_and_isoleucine_biosynthesis_xml NODE_HEIGHT" value="15.0"/>
    <att type="string" name="vizmap:vv10290Valine_leucine_and_isoleucine_biosynthesis_xml_me NODE_SHAPE" value="RECT"/>
    <att type="string" name="CELLDESIGNER_NODE_TYPE" value="RNA"/>
    <att type="string" name="vizmap:vv10290Valine_leucine_and_isoleucine_biosynthesis_xml NODE_FILL_COLOR" value="java.awt.Color[r=255,g=255,b=255]"/>
    <att type="string" name="CELLDESIGNER_SPECIES" value="GSVIVP00010385001"/>
    <att type="string" name="vizmap:vv10770Pantothenate_and_CoA_biosynthesis_xml NODE_HEIGHT" value="15.0"/>
    <att type="string" name="vizmap:vv10770Pantothenate_and_CoA_biosynthesis_xml NODE_SHAPE" value="RECT"/>
    <att type="string" name="vizmap:vv10290Valine_leucine_and_isoleucine_biosynthesis_xml NODE_SHAPE" value="RECT"/>
    <att type="string" name="vizmap:vv10770Pantothenate_and_CoA_biosynthesis_xml NODE_FILL_COLOR" value="java.awt.Color[r=255,g=255,b=255]"/>
    <att type="string" name="vizmap:vv10770Pantothenate_and_CoA_biosynthesis_xml NODE_WIDTH" value="130.0"/>
    <att type="string" name="vizmap:vv10770Pantothenate_and_CoA_biosynthesis_xml_me NODE_FILL_COLOR" value="java.awt.Color[r=255,g=255,b=255]"/>
    <att type="string" name="vizmap:vv10770Pantothenate_and_CoA_biosynthesis_xml_me NODE_SHAPE" value="RECT"/>
    <graphics type="RECTANGLE" h="15.0" w="150.0" x="19.0" y="120.0" fill="#ffffff" width="1" outline="#000000"/>
  </node>
  <node label="rGSVIVP00017948001" id="-838">
    <att type="string" name="vizmap:vv10290Valine_leucine_and_isoleucine_biosynthesis_xml_me NODE_WIDTH" value="130.0"/>
    <att type="string" name="vizmap:vv10290Valine_leucine_and_isoleucine_biosynthesis_xml NODE_WIDTH" value="130.0"/>
    <att type="string" name="vizmap:vv10290Valine_leucine_and_isoleucine_biosynthesis_xml_me NODE_HEIGHT" value="15.0"/>
    <att type="string" name="canonicalName" value="GSVIVP00017948001"/>
    <att type="string" name="CELLDESIGNER_ALIAS" value="sa20798e17"/>
    <att type="string" name="vizmap:vv10290Valine_leucine_and_isoleucine_biosynthesis_xml NODE_HEIGHT" value="15.0"/>
    <att type="string" name="vizmap:vv10290Valine_leucine_and_isoleucine_biosynthesis_xml_me NODE_SHAPE" value="RECT"/>
    <att type="string" name="CELLDESIGNER_NODE_TYPE" value="RNA"/>
    <att type="string" name="vizmap:vv10290Valine_leucine_and_isoleucine_biosynthesis_xml NODE_FILL_COLOR" value="java.awt.Color[r=255,g=255,b=255]"/>
    <att type="string" name="CELLDESIGNER_SPECIES" value="GSVIVP00017948001"/>
    <att type="string" name="vizmap:vv10770Pantothenate_and_CoA_biosynthesis_xml NODE_HEIGHT" value="15.0"/>
    <att type="string" name="vizmap:vv10770Pantothenate_and_CoA_biosynthesis_xml NODE_SHAPE" value="RECT"/>
    <att type="string" name="vizmap:vv10290Valine_leucine_and_isoleucine_biosynthesis_xml NODE_SHAPE" value="RECT"/>
    <att type="string" name="vizmap:vv10770Pantothenate_and_CoA_biosynthesis_xml NODE_FILL_COLOR" value="java.awt.Color[r=255,g=255,b=255]"/>
    <att type="string" name="vizmap:vv10770Pantothenate_and_CoA_biosynthesis_xml NODE_WIDTH" value="130.0"/>
    <att type="string" name="vizmap:vv10770Pantothenate_and_CoA_biosynthesis_xml_me NODE_FILL_COLOR" value="java.awt.Color[r=255,g=255,b=255]"/>
    <att type="string" name="vizmap:vv10770Pantothenate_and_CoA_biosynthesis_xml_me NODE_SHAPE" value="RECT"/>
    <graphics type="RECTANGLE" h="15.0" w="150.0" x="19.0" y="104.0" fill="#ffffff" width="1" outline="#000000"/>
  </node>
  <node label="rGSVIVP00029877001" id="-839">
    <att type="string" name="vizmap:vv10290Valine_leucine_and_isoleucine_biosynthesis_xml_me NODE_WIDTH" value="130.0"/>
    <att type="string" name="vizmap:vv10290Valine_leucine_and_isoleucine_biosynthesis_xml NODE_WIDTH" value="130.0"/>
    <att type="string" name="vizmap:vv10290Valine_leucine_and_isoleucine_biosynthesis_xml_me NODE_HEIGHT" value="15.0"/>
    <att type="string" name="canonicalName" value="GSVIVP00029877001"/>
    <att type="string" name="CELLDESIGNER_ALIAS" value="sa21220e17"/>
    <att type="string" name="vizmap:vv10290Valine_leucine_and_isoleucine_biosynthesis_xml NODE_HEIGHT" value="15.0"/>
    <att type="string" name="vizmap:vv10290Valine_leucine_and_isoleucine_biosynthesis_xml_me NODE_SHAPE" value="RECT"/>
    <att type="string" name="CELLDESIGNER_NODE_TYPE" value="RNA"/>
    <att type="string" name="vizmap:vv10290Valine_leucine_and_isoleucine_biosynthesis_xml NODE_FILL_COLOR" value="java.awt.Color[r=255,g=255,b=255]"/>
    <att type="string" name="CELLDESIGNER_SPECIES" value="GSVIVP00029877001"/>
    <att type="string" name="vizmap:vv10770Pantothenate_and_CoA_biosynthesis_xml NODE_HEIGHT" value="15.0"/>
    <att type="string" name="vizmap:vv10770Pantothenate_and_CoA_biosynthesis_xml NODE_SHAPE" value="RECT"/>
    <att type="string" name="vizmap:vv10290Valine_leucine_and_isoleucine_biosynthesis_xml NODE_SHAPE" value="RECT"/>
    <att type="string" name="vizmap:vv10770Pantothenate_and_CoA_biosynthesis_xml NODE_FILL_COLOR" value="java.awt.Color[r=255,g=255,b=255]"/>
    <att type="string" name="vizmap:vv10770Pantothenate_and_CoA_biosynthesis_xml NODE_WIDTH" value="130.0"/>
    <att type="string" name="vizmap:vv10770Pantothenate_and_CoA_biosynthesis_xml_me NODE_FILL_COLOR" value="java.awt.Color[r=255,g=255,b=255]"/>
    <att type="string" name="vizmap:vv10770Pantothenate_and_CoA_biosynthesis_xml_me NODE_SHAPE" value="RECT"/>
    <graphics type="RECTANGLE" h="15.0" w="150.0" x="19.0" y="88.0" fill="#ffffff" width="1" outline="#000000"/>
  </node>
  <node label="rGSVIVP00016070001" id="-2549">
    <att type="string" name="canonicalName" value="GSVIVP00016070001"/>
    <att type="string" name="CELLDESIGNER_ALIAS" value="sa20724e19"/>
    <att type="string" name="CELLDESIGNER_NODE_TYPE" value="RNA"/>
    <att type="string" name="CELLDESIGNER_SPECIES" value="GSVIVP00016070001"/>
    <att type="string" name="vizmap:vv10770Pantothenate_and_CoA_biosynthesis_xml NODE_HEIGHT" value="15.0"/>
    <att type="string" name="vizmap:vv10770Pantothenate_and_CoA_biosynthesis_xml NODE_SHAPE" value="RECT"/>
    <att type="string" name="vizmap:vv10770Pantothenate_and_CoA_biosynthesis_xml NODE_FILL_COLOR" value="java.awt.Color[r=255,g=255,b=255]"/>
    <att type="string" name="vizmap:vv10770Pantothenate_and_CoA_biosynthesis_xml NODE_WIDTH" value="130.0"/>
    <att type="string" name="vizmap:vv10770Pantothenate_and_CoA_biosynthesis_xml_me NODE_FILL_COLOR" value="java.awt.Color[r=255,g=255,b=255]"/>
    <att type="string" name="vizmap:vv10770Pantothenate_and_CoA_biosynthesis_xml_me NODE_SHAPE" value="RECT"/>
    <graphics type="RECTANGLE" h="15.0" w="150.0" x="729.0" y="366.0" fill="#ffffff" width="1" outline="#000000"/>
  </node>
  <node label="rGSVIVP00017885001" id="-2548">
    <att type="string" name="canonicalName" value="GSVIVP00017885001"/>
    <att type="string" name="CELLDESIGNER_ALIAS" value="sa20131"/>
    <att type="string" name="CELLDESIGNER_NODE_TYPE" value="RNA"/>
    <att type="string" name="CELLDESIGNER_SPECIES" value="GSVIVP00017885001"/>
    <att type="string" name="vizmap:vv10770Pantothenate_and_CoA_biosynthesis_xml NODE_HEIGHT" value="15.0"/>
    <att type="string" name="vizmap:vv10770Pantothenate_and_CoA_biosynthesis_xml NODE_SHAPE" value="RECT"/>
    <att type="string" name="vizmap:vv10770Pantothenate_and_CoA_biosynthesis_xml NODE_FILL_COLOR" value="java.awt.Color[r=255,g=255,b=255]"/>
    <att type="string" name="vizmap:vv10770Pantothenate_and_CoA_biosynthesis_xml NODE_WIDTH" value="130.0"/>
    <att type="string" name="vizmap:vv10770Pantothenate_and_CoA_biosynthesis_xml_me NODE_FILL_COLOR" value="java.awt.Color[r=255,g=255,b=255]"/>
    <att type="string" name="vizmap:vv10770Pantothenate_and_CoA_biosynthesis_xml_me NODE_SHAPE" value="RECT"/>
    <graphics type="RECTANGLE" h="15.0" w="150.0" x="293.0" y="471.0" fill="#ffffff" width="1" outline="#000000"/>
  </node>
  <node label="rGSVIVP00021938001" id="-2547">
    <att type="string" name="canonicalName" value="GSVIVP00021938001"/>
    <att type="string" name="CELLDESIGNER_ALIAS" value="sa20132"/>
    <att type="string" name="CELLDESIGNER_NODE_TYPE" value="RNA"/>
    <att type="string" name="CELLDESIGNER_SPECIES" value="GSVIVP00021938001"/>
    <att type="string" name="vizmap:vv10770Pantothenate_and_CoA_biosynthesis_xml NODE_HEIGHT" value="15.0"/>
    <att type="string" name="vizmap:vv10770Pantothenate_and_CoA_biosynthesis_xml NODE_SHAPE" value="RECT"/>
    <att type="string" name="vizmap:vv10770Pantothenate_and_CoA_biosynthesis_xml NODE_FILL_COLOR" value="java.awt.Color[r=255,g=255,b=255]"/>
    <att type="string" name="vizmap:vv10770Pantothenate_and_CoA_biosynthesis_xml NODE_WIDTH" value="130.0"/>
    <att type="string" name="vizmap:vv10770Pantothenate_and_CoA_biosynthesis_xml_me NODE_FILL_COLOR" value="java.awt.Color[r=255,g=255,b=255]"/>
    <att type="string" name="vizmap:vv10770Pantothenate_and_CoA_biosynthesis_xml_me NODE_SHAPE" value="RECT"/>
    <graphics type="RECTANGLE" h="15.0" w="150.0" x="784.0" y="554.0" fill="#ffffff" width="1" outline="#000000"/>
  </node>
  <node label="rCF606443" id="-853">
    <att type="string" name="vizmap:vv10290Valine_leucine_and_isoleucine_biosynthesis_xml_me NODE_WIDTH" value="130.0"/>
    <att type="string" name="vizmap:vv10290Valine_leucine_and_isoleucine_biosynthesis_xml NODE_WIDTH" value="130.0"/>
    <att type="string" name="vizmap:vv10290Valine_leucine_and_isoleucine_biosynthesis_xml_me NODE_HEIGHT" value="15.0"/>
    <att type="string" name="canonicalName" value="CF606443"/>
    <att type="string" name="CELLDESIGNER_ALIAS" value="sa20133"/>
    <att type="string" name="vizmap:vv10290Valine_leucine_and_isoleucine_biosynthesis_xml NODE_HEIGHT" value="15.0"/>
    <att type="string" name="vizmap:vv10290Valine_leucine_and_isoleucine_biosynthesis_xml_me NODE_SHAPE" value="RECT"/>
    <att type="string" name="CELLDESIGNER_NODE_TYPE" value="RNA"/>
    <att type="string" name="vizmap:vv10290Valine_leucine_and_isoleucine_biosynthesis_xml NODE_FILL_COLOR" value="java.awt.Color[r=255,g=255,b=255]"/>
    <att type="string" name="CELLDESIGNER_SPECIES" value="CF606443"/>
    <att type="string" name="vizmap:vv10770Pantothenate_and_CoA_biosynthesis_xml NODE_HEIGHT" value="15.0"/>
    <att type="string" name="vizmap:vv10770Pantothenate_and_CoA_biosynthesis_xml NODE_SHAPE" value="RECT"/>
    <att type="string" name="vizmap:vv10290Valine_leucine_and_isoleucine_biosynthesis_xml NODE_SHAPE" value="RECT"/>
    <att type="string" name="vizmap:vv10770Pantothenate_and_CoA_biosynthesis_xml NODE_FILL_COLOR" value="java.awt.Color[r=255,g=255,b=255]"/>
    <att type="string" name="vizmap:vv10770Pantothenate_and_CoA_biosynthesis_xml NODE_WIDTH" value="130.0"/>
    <att type="string" name="vizmap:vv10770Pantothenate_and_CoA_biosynthesis_xml_me NODE_FILL_COLOR" value="java.awt.Color[r=255,g=255,b=255]"/>
    <att type="string" name="vizmap:vv10770Pantothenate_and_CoA_biosynthesis_xml_me NODE_SHAPE" value="RECT"/>
    <graphics type="RECTANGLE" h="15.0" w="150.0" x="676.0" y="22.0" fill="#ffffff" width="1" outline="#000000"/>
  </node>
  <node label="rGSVIVP00020486001" id="-852">
    <att type="string" name="vizmap:vv10290Valine_leucine_and_isoleucine_biosynthesis_xml_me NODE_WIDTH" value="130.0"/>
    <att type="string" name="vizmap:vv10290Valine_leucine_and_isoleucine_biosynthesis_xml NODE_WIDTH" value="130.0"/>
    <att type="string" name="protein" value="GSVIVP00020486001"/>
    <att type="list" name="cytoscape.alias.list">
      <att type="string" name="cytoscape.alias.list" value="GSVIVP00020486001"/>
    </att>
    <att type="string" name="vizmap:vv10290Valine_leucine_and_isoleucine_biosynthesis_xml_me NODE_HEIGHT" value="15.0"/>
    <att type="string" name="canonicalName" value="GSVIVP00020486001"/>
    <att type="string" name="CELLDESIGNER_ALIAS" value="sa20134"/>
    <att type="string" name="vizmap:vv10290Valine_leucine_and_isoleucine_biosynthesis_xml NODE_HEIGHT" value="15.0"/>
    <att type="string" name="vizmap:vv10290Valine_leucine_and_isoleucine_biosynthesis_xml_me NODE_SHAPE" value="RECT"/>
    <att type="string" name="CELLDESIGNER_NODE_TYPE" value="RNA"/>
    <att type="string" name="vizmap:vv10290Valine_leucine_and_isoleucine_biosynthesis_xml NODE_FILL_COLOR" value="java.awt.Color[r=51,g=51,b=255]"/>
    <att type="string" name="condition" value="28LD"/>
    <att type="string" name="CELLDESIGNER_SPECIES" value="GSVIVP00020486001"/>
    <att type="string" name="vizmap:vv10770Pantothenate_and_CoA_biosynthesis_xml NODE_HEIGHT" value="15.0"/>
    <att type="string" name="vizmap:vv10770Pantothenate_and_CoA_biosynthesis_xml NODE_SHAPE" value="RECT"/>
    <att type="string" name="vizmap:vv10290Valine_leucine_and_isoleucine_biosynthesis_xml NODE_SHAPE" value="RECT"/>
    <att type="string" name="vizmap:vv10770Pantothenate_and_CoA_biosynthesis_xml NODE_FILL_COLOR" value="java.awt.Color[r=51,g=51,b=255]"/>
    <att type="string" name="vizmap:vv10770Pantothenate_and_CoA_biosynthesis_xml NODE_WIDTH" value="130.0"/>
    <att type="string" name="vizmap:vv10770Pantothenate_and_CoA_biosynthesis_xml_me NODE_FILL_COLOR" value="java.awt.Color[r=51,g=51,b=255]"/>
    <att type="string" name="vizmap:vv10770Pantothenate_and_CoA_biosynthesis_xml_me NODE_SHAPE" value="RECT"/>
    <graphics type="RECTANGLE" h="15.0" w="150.0" x="676.0" y="38.0" fill="#ffff00" width="1" outline="#000000"/>
  </node>
  <node label="rGSVIVP00020487001" id="-851">
    <att type="string" name="vizmap:vv10290Valine_leucine_and_isoleucine_biosynthesis_xml_me NODE_WIDTH" value="130.0"/>
    <att type="string" name="vizmap:vv10290Valine_leucine_and_isoleucine_biosynthesis_xml NODE_WIDTH" value="130.0"/>
    <att type="string" name="vizmap:vv10290Valine_leucine_and_isoleucine_biosynthesis_xml_me NODE_HEIGHT" value="15.0"/>
    <att type="string" name="canonicalName" value="GSVIVP00020487001"/>
    <att type="string" name="CELLDESIGNER_ALIAS" value="sa20135"/>
    <att type="string" name="vizmap:vv10290Valine_leucine_and_isoleucine_biosynthesis_xml NODE_HEIGHT" value="15.0"/>
    <att type="string" name="vizmap:vv10290Valine_leucine_and_isoleucine_biosynthesis_xml_me NODE_SHAPE" value="RECT"/>
    <att type="string" name="CELLDESIGNER_NODE_TYPE" value="RNA"/>
    <att type="string" name="vizmap:vv10290Valine_leucine_and_isoleucine_biosynthesis_xml NODE_FILL_COLOR" value="java.awt.Color[r=255,g=255,b=255]"/>
    <att type="string" name="CELLDESIGNER_SPECIES" value="GSVIVP00020487001"/>
    <att type="string" name="vizmap:vv10770Pantothenate_and_CoA_biosynthesis_xml NODE_HEIGHT" value="15.0"/>
    <att type="string" name="vizmap:vv10770Pantothenate_and_CoA_biosynthesis_xml NODE_SHAPE" value="RECT"/>
    <att type="string" name="vizmap:vv10290Valine_leucine_and_isoleucine_biosynthesis_xml NODE_SHAPE" value="RECT"/>
    <att type="string" name="vizmap:vv10770Pantothenate_and_CoA_biosynthesis_xml NODE_FILL_COLOR" value="java.awt.Color[r=255,g=255,b=255]"/>
    <att type="string" name="vizmap:vv10770Pantothenate_and_CoA_biosynthesis_xml NODE_WIDTH" value="130.0"/>
    <att type="string" name="vizmap:vv10770Pantothenate_and_CoA_biosynthesis_xml_me NODE_FILL_COLOR" value="java.awt.Color[r=255,g=255,b=255]"/>
    <att type="string" name="vizmap:vv10770Pantothenate_and_CoA_biosynthesis_xml_me NODE_SHAPE" value="RECT"/>
    <graphics type="RECTANGLE" h="15.0" w="150.0" x="676.0" y="54.0" fill="#ffffff" width="1" outline="#000000"/>
  </node>
  <node label="rGSVIVP00009175001" id="-845">
    <att type="string" name="vizmap:vv10290Valine_leucine_and_isoleucine_biosynthesis_xml_me NODE_WIDTH" value="130.0"/>
    <att type="string" name="vizmap:vv10290Valine_leucine_and_isoleucine_biosynthesis_xml NODE_WIDTH" value="130.0"/>
    <att type="string" name="vizmap:vv10290Valine_leucine_and_isoleucine_biosynthesis_xml_me NODE_HEIGHT" value="15.0"/>
    <att type="string" name="canonicalName" value="GSVIVP00009175001"/>
    <att type="string" name="CELLDESIGNER_ALIAS" value="sa20136"/>
    <att type="string" name="vizmap:vv10290Valine_leucine_and_isoleucine_biosynthesis_xml NODE_HEIGHT" value="15.0"/>
    <att type="string" name="vizmap:vv10290Valine_leucine_and_isoleucine_biosynthesis_xml_me NODE_SHAPE" value="RECT"/>
    <att type="string" name="CELLDESIGNER_NODE_TYPE" value="RNA"/>
    <att type="string" name="vizmap:vv10290Valine_leucine_and_isoleucine_biosynthesis_xml NODE_FILL_COLOR" value="java.awt.Color[r=255,g=255,b=255]"/>
    <att type="string" name="CELLDESIGNER_SPECIES" value="GSVIVP00009175001"/>
    <att type="string" name="vizmap:vv10770Pantothenate_and_CoA_biosynthesis_xml NODE_HEIGHT" value="15.0"/>
    <att type="string" name="vizmap:vv10770Pantothenate_and_CoA_biosynthesis_xml NODE_SHAPE" value="RECT"/>
    <att type="string" name="vizmap:vv10290Valine_leucine_and_isoleucine_biosynthesis_xml NODE_SHAPE" value="RECT"/>
    <att type="string" name="vizmap:vv10770Pantothenate_and_CoA_biosynthesis_xml NODE_FILL_COLOR" value="java.awt.Color[r=255,g=255,b=255]"/>
    <att type="string" name="vizmap:vv10770Pantothenate_and_CoA_biosynthesis_xml NODE_WIDTH" value="130.0"/>
    <att type="string" name="vizmap:vv10770Pantothenate_and_CoA_biosynthesis_xml_me NODE_FILL_COLOR" value="java.awt.Color[r=255,g=255,b=255]"/>
    <att type="string" name="vizmap:vv10770Pantothenate_and_CoA_biosynthesis_xml_me NODE_SHAPE" value="RECT"/>
    <graphics type="RECTANGLE" h="15.0" w="150.0" x="339.0" y="84.0" fill="#ffffff" width="1" outline="#000000"/>
  </node>
  <node label="rGSVIVP00014380001" id="-843">
    <att type="string" name="vizmap:vv10290Valine_leucine_and_isoleucine_biosynthesis_xml_me NODE_WIDTH" value="130.0"/>
    <att type="string" name="vizmap:vv10290Valine_leucine_and_isoleucine_biosynthesis_xml NODE_WIDTH" value="130.0"/>
    <att type="string" name="vizmap:vv10290Valine_leucine_and_isoleucine_biosynthesis_xml_me NODE_HEIGHT" value="15.0"/>
    <att type="string" name="canonicalName" value="GSVIVP00014380001"/>
    <att type="string" name="CELLDESIGNER_ALIAS" value="sa20137"/>
    <att type="string" name="vizmap:vv10290Valine_leucine_and_isoleucine_biosynthesis_xml NODE_HEIGHT" value="15.0"/>
    <att type="string" name="vizmap:vv10290Valine_leucine_and_isoleucine_biosynthesis_xml_me NODE_SHAPE" value="RECT"/>
    <att type="string" name="CELLDESIGNER_NODE_TYPE" value="RNA"/>
    <att type="string" name="vizmap:vv10290Valine_leucine_and_isoleucine_biosynthesis_xml NODE_FILL_COLOR" value="java.awt.Color[r=255,g=255,b=255]"/>
    <att type="string" name="CELLDESIGNER_SPECIES" value="GSVIVP00014380001"/>
    <att type="string" name="vizmap:vv10770Pantothenate_and_CoA_biosynthesis_xml NODE_HEIGHT" value="15.0"/>
    <att type="string" name="vizmap:vv10770Pantothenate_and_CoA_biosynthesis_xml NODE_SHAPE" value="RECT"/>
    <att type="string" name="vizmap:vv10290Valine_leucine_and_isoleucine_biosynthesis_xml NODE_SHAPE" value="RECT"/>
    <att type="string" name="vizmap:vv10770Pantothenate_and_CoA_biosynthesis_xml NODE_FILL_COLOR" value="java.awt.Color[r=255,g=255,b=255]"/>
    <att type="string" name="vizmap:vv10770Pantothenate_and_CoA_biosynthesis_xml NODE_WIDTH" value="130.0"/>
    <att type="string" name="vizmap:vv10770Pantothenate_and_CoA_biosynthesis_xml_me NODE_FILL_COLOR" value="java.awt.Color[r=255,g=255,b=255]"/>
    <att type="string" name="vizmap:vv10770Pantothenate_and_CoA_biosynthesis_xml_me NODE_SHAPE" value="RECT"/>
    <graphics type="RECTANGLE" h="15.0" w="150.0" x="339.0" y="100.0" fill="#ffffff" width="1" outline="#000000"/>
  </node>
  <node label="rGSVIVP00035884001" id="-846">
    <att type="string" name="vizmap:vv10290Valine_leucine_and_isoleucine_biosynthesis_xml_me NODE_WIDTH" value="130.0"/>
    <att type="string" name="vizmap:vv10290Valine_leucine_and_isoleucine_biosynthesis_xml NODE_WIDTH" value="130.0"/>
    <att type="string" name="vizmap:vv10290Valine_leucine_and_isoleucine_biosynthesis_xml_me NODE_HEIGHT" value="15.0"/>
    <att type="string" name="canonicalName" value="GSVIVP00035884001"/>
    <att type="string" name="CELLDESIGNER_ALIAS" value="sa20138"/>
    <att type="string" name="vizmap:vv10290Valine_leucine_and_isoleucine_biosynthesis_xml NODE_HEIGHT" value="15.0"/>
    <att type="string" name="vizmap:vv10290Valine_leucine_and_isoleucine_biosynthesis_xml_me NODE_SHAPE" value="RECT"/>
    <att type="string" name="CELLDESIGNER_NODE_TYPE" value="RNA"/>
    <att type="string" name="vizmap:vv10290Valine_leucine_and_isoleucine_biosynthesis_xml NODE_FILL_COLOR" value="java.awt.Color[r=255,g=255,b=255]"/>
    <att type="string" name="CELLDESIGNER_SPECIES" value="GSVIVP00035884001"/>
    <att type="string" name="vizmap:vv10770Pantothenate_and_CoA_biosynthesis_xml NODE_HEIGHT" value="15.0"/>
    <att type="string" name="vizmap:vv10770Pantothenate_and_CoA_biosynthesis_xml NODE_SHAPE" value="RECT"/>
    <att type="string" name="vizmap:vv10290Valine_leucine_and_isoleucine_biosynthesis_xml NODE_SHAPE" value="RECT"/>
    <att type="string" name="vizmap:vv10770Pantothenate_and_CoA_biosynthesis_xml NODE_FILL_COLOR" value="java.awt.Color[r=255,g=255,b=255]"/>
    <att type="string" name="vizmap:vv10770Pantothenate_and_CoA_biosynthesis_xml NODE_WIDTH" value="130.0"/>
    <att type="string" name="vizmap:vv10770Pantothenate_and_CoA_biosynthesis_xml_me NODE_FILL_COLOR" value="java.awt.Color[r=255,g=255,b=255]"/>
    <att type="string" name="vizmap:vv10770Pantothenate_and_CoA_biosynthesis_xml_me NODE_SHAPE" value="RECT"/>
    <graphics type="RECTANGLE" h="15.0" w="150.0" x="339.0" y="116.0" fill="#ffffff" width="1" outline="#000000"/>
  </node>
  <node label="rGSVIVP00035885001" id="-844">
    <att type="string" name="vizmap:vv10290Valine_leucine_and_isoleucine_biosynthesis_xml_me NODE_WIDTH" value="130.0"/>
    <att type="string" name="vizmap:vv10290Valine_leucine_and_isoleucine_biosynthesis_xml NODE_WIDTH" value="130.0"/>
    <att type="string" name="vizmap:vv10290Valine_leucine_and_isoleucine_biosynthesis_xml_me NODE_HEIGHT" value="15.0"/>
    <att type="string" name="canonicalName" value="GSVIVP00035885001"/>
    <att type="string" name="CELLDESIGNER_ALIAS" value="sa20139"/>
    <att type="string" name="vizmap:vv10290Valine_leucine_and_isoleucine_biosynthesis_xml NODE_HEIGHT" value="15.0"/>
    <att type="string" name="vizmap:vv10290Valine_leucine_and_isoleucine_biosynthesis_xml_me NODE_SHAPE" value="RECT"/>
    <att type="string" name="CELLDESIGNER_NODE_TYPE" value="RNA"/>
    <att type="string" name="vizmap:vv10290Valine_leucine_and_isoleucine_biosynthesis_xml NODE_FILL_COLOR" value="java.awt.Color[r=255,g=255,b=255]"/>
    <att type="string" name="CELLDESIGNER_SPECIES" value="GSVIVP00035885001"/>
    <att type="string" name="vizmap:vv10770Pantothenate_and_CoA_biosynthesis_xml NODE_HEIGHT" value="15.0"/>
    <att type="string" name="vizmap:vv10770Pantothenate_and_CoA_biosynthesis_xml NODE_SHAPE" value="RECT"/>
    <att type="string" name="vizmap:vv10290Valine_leucine_and_isoleucine_biosynthesis_xml NODE_SHAPE" value="RECT"/>
    <att type="string" name="vizmap:vv10770Pantothenate_and_CoA_biosynthesis_xml NODE_FILL_COLOR" value="java.awt.Color[r=255,g=255,b=255]"/>
    <att type="string" name="vizmap:vv10770Pantothenate_and_CoA_biosynthesis_xml NODE_WIDTH" value="130.0"/>
    <att type="string" name="vizmap:vv10770Pantothenate_and_CoA_biosynthesis_xml_me NODE_FILL_COLOR" value="java.awt.Color[r=255,g=255,b=255]"/>
    <att type="string" name="vizmap:vv10770Pantothenate_and_CoA_biosynthesis_xml_me NODE_SHAPE" value="RECT"/>
    <graphics type="RECTANGLE" h="15.0" w="150.0" x="339.0" y="132.0" fill="#ffffff" width="1" outline="#000000"/>
  </node>
  <node label="rGSVIVP00015012001" id="-842">
    <att type="string" name="vizmap:vv10290Valine_leucine_and_isoleucine_biosynthesis_xml_me NODE_WIDTH" value="130.0"/>
    <att type="string" name="vizmap:vv10290Valine_leucine_and_isoleucine_biosynthesis_xml NODE_WIDTH" value="130.0"/>
    <att type="string" name="vizmap:vv10290Valine_leucine_and_isoleucine_biosynthesis_xml_me NODE_HEIGHT" value="15.0"/>
    <att type="string" name="canonicalName" value="GSVIVP00015012001"/>
    <att type="string" name="CELLDESIGNER_ALIAS" value="sa20140"/>
    <att type="string" name="vizmap:vv10290Valine_leucine_and_isoleucine_biosynthesis_xml NODE_HEIGHT" value="15.0"/>
    <att type="string" name="vizmap:vv10290Valine_leucine_and_isoleucine_biosynthesis_xml_me NODE_SHAPE" value="RECT"/>
    <att type="string" name="CELLDESIGNER_NODE_TYPE" value="RNA"/>
    <att type="string" name="vizmap:vv10290Valine_leucine_and_isoleucine_biosynthesis_xml NODE_FILL_COLOR" value="java.awt.Color[r=255,g=255,b=255]"/>
    <att type="string" name="CELLDESIGNER_SPECIES" value="GSVIVP00015012001"/>
    <att type="string" name="vizmap:vv10770Pantothenate_and_CoA_biosynthesis_xml NODE_HEIGHT" value="15.0"/>
    <att type="string" name="vizmap:vv10770Pantothenate_and_CoA_biosynthesis_xml NODE_SHAPE" value="RECT"/>
    <att type="string" name="vizmap:vv10290Valine_leucine_and_isoleucine_biosynthesis_xml NODE_SHAPE" value="RECT"/>
    <att type="string" name="vizmap:vv10770Pantothenate_and_CoA_biosynthesis_xml NODE_FILL_COLOR" value="java.awt.Color[r=255,g=255,b=255]"/>
    <att type="string" name="vizmap:vv10770Pantothenate_and_CoA_biosynthesis_xml NODE_WIDTH" value="130.0"/>
    <att type="string" name="vizmap:vv10770Pantothenate_and_CoA_biosynthesis_xml_me NODE_FILL_COLOR" value="java.awt.Color[r=255,g=255,b=255]"/>
    <att type="string" name="vizmap:vv10770Pantothenate_and_CoA_biosynthesis_xml_me NODE_SHAPE" value="RECT"/>
    <graphics type="RECTANGLE" h="15.0" w="150.0" x="668.0" y="87.0" fill="#ffffff" width="1" outline="#000000"/>
  </node>
  <node label="R00006STATE_TRANSITION" id="-2546">
    <att type="string" name="canonicalName" value="R00006STATE_TRANSITION"/>
    <att type="string" name="CELLDESIGNER_NODE_TYPE" value="STATE_TRANSITION"/>
    <att type="string" name="vizmap:vv10770Pantothenate_and_CoA_biosynthesis_xml NODE_HEIGHT" value="10.0"/>
    <att type="string" name="vizmap:vv10770Pantothenate_and_CoA_biosynthesis_xml NODE_SHAPE" value="TRIANGLE"/>
    <att type="string" name="CELLDESIGNER_REACTION" value="R00006STATE_TRANSITION"/>
    <att type="string" name="vizmap:vv10770Pantothenate_and_CoA_biosynthesis_xml NODE_FILL_COLOR" value="java.awt.Color[r=255,g=255,b=255]"/>
    <att type="string" name="vizmap:vv10770Pantothenate_and_CoA_biosynthesis_xml NODE_WIDTH" value="10.0"/>
    <att type="string" name="vizmap:vv10770Pantothenate_and_CoA_biosynthesis_xml_me NODE_FILL_COLOR" value="java.awt.Color[r=255,g=255,b=255]"/>
    <att type="string" name="vizmap:vv10770Pantothenate_and_CoA_biosynthesis_xml_me NODE_SHAPE" value="TRIANGLE"/>
    <graphics type="TRIANGLE" h="10.0" w="10.0" x="114.0" y="5.5" fill="#ffffff" width="1" outline="#000000"/>
  </node>
  <node label="R02473STATE_TRANSITION" id="-2545">
    <att type="string" name="canonicalName" value="R02473STATE_TRANSITION"/>
    <att type="string" name="CELLDESIGNER_NODE_TYPE" value="STATE_TRANSITION"/>
    <att type="string" name="vizmap:vv10770Pantothenate_and_CoA_biosynthesis_xml NODE_HEIGHT" value="10.0"/>
    <att type="string" name="vizmap:vv10770Pantothenate_and_CoA_biosynthesis_xml NODE_SHAPE" value="TRIANGLE"/>
    <att type="string" name="CELLDESIGNER_REACTION" value="R02473STATE_TRANSITION"/>
    <att type="string" name="vizmap:vv10770Pantothenate_and_CoA_biosynthesis_xml NODE_FILL_COLOR" value="java.awt.Color[r=255,g=255,b=255]"/>
    <att type="string" name="vizmap:vv10770Pantothenate_and_CoA_biosynthesis_xml NODE_WIDTH" value="10.0"/>
    <att type="string" name="vizmap:vv10770Pantothenate_and_CoA_biosynthesis_xml_me NODE_FILL_COLOR" value="java.awt.Color[r=255,g=255,b=255]"/>
    <att type="string" name="vizmap:vv10770Pantothenate_and_CoA_biosynthesis_xml_me NODE_SHAPE" value="TRIANGLE"/>
    <graphics type="TRIANGLE" h="10.0" w="10.0" x="138.0" y="306.0" fill="#ffffff" width="1" outline="#000000"/>
  </node>
  <node label="R01209STATE_TRANSITION" id="-2544">
    <att type="string" name="canonicalName" value="R01209STATE_TRANSITION"/>
    <att type="string" name="CELLDESIGNER_NODE_TYPE" value="STATE_TRANSITION"/>
    <att type="string" name="vizmap:vv10770Pantothenate_and_CoA_biosynthesis_xml NODE_HEIGHT" value="10.0"/>
    <att type="string" name="vizmap:vv10770Pantothenate_and_CoA_biosynthesis_xml NODE_SHAPE" value="TRIANGLE"/>
    <att type="string" name="CELLDESIGNER_REACTION" value="R01209STATE_TRANSITION"/>
    <att type="string" name="vizmap:vv10770Pantothenate_and_CoA_biosynthesis_xml NODE_FILL_COLOR" value="java.awt.Color[r=255,g=255,b=255]"/>
    <att type="string" name="vizmap:vv10770Pantothenate_and_CoA_biosynthesis_xml NODE_WIDTH" value="10.0"/>
    <att type="string" name="vizmap:vv10770Pantothenate_and_CoA_biosynthesis_xml_me NODE_FILL_COLOR" value="java.awt.Color[r=255,g=255,b=255]"/>
    <att type="string" name="vizmap:vv10770Pantothenate_and_CoA_biosynthesis_xml_me NODE_SHAPE" value="TRIANGLE"/>
    <graphics type="TRIANGLE" h="10.0" w="10.0" x="549.0" y="101.0" fill="#ffffff" width="1" outline="#000000"/>
  </node>
  <node label="R04230STATE_TRANSITION" id="-2543">
    <att type="string" name="canonicalName" value="R04230STATE_TRANSITION"/>
    <att type="string" name="CELLDESIGNER_NODE_TYPE" value="STATE_TRANSITION"/>
    <att type="string" name="vizmap:vv10770Pantothenate_and_CoA_biosynthesis_xml NODE_HEIGHT" value="10.0"/>
    <att type="string" name="vizmap:vv10770Pantothenate_and_CoA_biosynthesis_xml NODE_SHAPE" value="TRIANGLE"/>
    <att type="string" name="CELLDESIGNER_REACTION" value="R04230STATE_TRANSITION"/>
    <att type="string" name="vizmap:vv10770Pantothenate_and_CoA_biosynthesis_xml NODE_FILL_COLOR" value="java.awt.Color[r=255,g=255,b=255]"/>
    <att type="string" name="vizmap:vv10770Pantothenate_and_CoA_biosynthesis_xml NODE_WIDTH" value="10.0"/>
    <att type="string" name="vizmap:vv10770Pantothenate_and_CoA_biosynthesis_xml_me NODE_FILL_COLOR" value="java.awt.Color[r=255,g=255,b=255]"/>
    <att type="string" name="vizmap:vv10770Pantothenate_and_CoA_biosynthesis_xml_me NODE_SHAPE" value="TRIANGLE"/>
    <graphics type="TRIANGLE" h="10.0" w="10.0" x="834.0" y="335.6666564941406" fill="#ffffff" width="1" outline="#000000"/>
  </node>
  <node label="R03036" id="-2542">
    <att type="string" name="canonicalName" value="R03036"/>
    <att type="string" name="CELLDESIGNER_NODE_TYPE" value="STATE_TRANSITION"/>
    <att type="string" name="vizmap:vv10770Pantothenate_and_CoA_biosynthesis_xml NODE_HEIGHT" value="10.0"/>
    <att type="string" name="vizmap:vv10770Pantothenate_and_CoA_biosynthesis_xml NODE_SHAPE" value="TRIANGLE"/>
    <att type="string" name="CELLDESIGNER_REACTION" value="R03036"/>
    <att type="string" name="vizmap:vv10770Pantothenate_and_CoA_biosynthesis_xml NODE_FILL_COLOR" value="java.awt.Color[r=255,g=255,b=255]"/>
    <att type="string" name="vizmap:vv10770Pantothenate_and_CoA_biosynthesis_xml NODE_WIDTH" value="10.0"/>
    <att type="string" name="vizmap:vv10770Pantothenate_and_CoA_biosynthesis_xml_me NODE_FILL_COLOR" value="java.awt.Color[r=255,g=255,b=255]"/>
    <att type="string" name="vizmap:vv10770Pantothenate_and_CoA_biosynthesis_xml_me NODE_SHAPE" value="TRIANGLE"/>
    <graphics type="TRIANGLE" h="10.0" w="10.0" x="820.5" y="519.5" fill="#ffffff" width="1" outline="#000000"/>
  </node>
  <node label="R03018STATE_TRANSITION" id="-2541">
    <att type="string" name="canonicalName" value="R03018STATE_TRANSITION"/>
    <att type="string" name="CELLDESIGNER_NODE_TYPE" value="STATE_TRANSITION"/>
    <att type="string" name="vizmap:vv10770Pantothenate_and_CoA_biosynthesis_xml NODE_HEIGHT" value="10.0"/>
    <att type="string" name="vizmap:vv10770Pantothenate_and_CoA_biosynthesis_xml NODE_SHAPE" value="TRIANGLE"/>
    <att type="string" name="CELLDESIGNER_REACTION" value="R03018STATE_TRANSITION"/>
    <att type="string" name="vizmap:vv10770Pantothenate_and_CoA_biosynthesis_xml NODE_FILL_COLOR" value="java.awt.Color[r=255,g=255,b=255]"/>
    <att type="string" name="vizmap:vv10770Pantothenate_and_CoA_biosynthesis_xml NODE_WIDTH" value="10.0"/>
    <att type="string" name="vizmap:vv10770Pantothenate_and_CoA_biosynthesis_xml_me NODE_FILL_COLOR" value="java.awt.Color[r=255,g=255,b=255]"/>
    <att type="string" name="vizmap:vv10770Pantothenate_and_CoA_biosynthesis_xml_me NODE_SHAPE" value="TRIANGLE"/>
    <graphics type="TRIANGLE" h="10.0" w="10.0" x="592.0" y="288.5" fill="#ffffff" width="1" outline="#000000"/>
  </node>
  <node label="R00905STATE_TRANSITION" id="-2540">
    <att type="string" name="canonicalName" value="R00905STATE_TRANSITION"/>
    <att type="string" name="CELLDESIGNER_NODE_TYPE" value="STATE_TRANSITION"/>
    <att type="string" name="vizmap:vv10770Pantothenate_and_CoA_biosynthesis_xml NODE_HEIGHT" value="10.0"/>
    <att type="string" name="vizmap:vv10770Pantothenate_and_CoA_biosynthesis_xml NODE_SHAPE" value="TRIANGLE"/>
    <att type="string" name="CELLDESIGNER_REACTION" value="R00905STATE_TRANSITION"/>
    <att type="string" name="vizmap:vv10770Pantothenate_and_CoA_biosynthesis_xml NODE_FILL_COLOR" value="java.awt.Color[r=255,g=255,b=255]"/>
    <att type="string" name="vizmap:vv10770Pantothenate_and_CoA_biosynthesis_xml NODE_WIDTH" value="10.0"/>
    <att type="string" name="vizmap:vv10770Pantothenate_and_CoA_biosynthesis_xml_me NODE_FILL_COLOR" value="java.awt.Color[r=255,g=255,b=255]"/>
    <att type="string" name="vizmap:vv10770Pantothenate_and_CoA_biosynthesis_xml_me NODE_SHAPE" value="TRIANGLE"/>
    <graphics type="TRIANGLE" h="10.0" w="10.0" x="103.5" y="334.0" fill="#ffffff" width="1" outline="#000000"/>
  </node>
  <node label="R03269STATE_TRANSITION" id="-2539">
    <att type="string" name="canonicalName" value="R03269STATE_TRANSITION"/>
    <att type="string" name="CELLDESIGNER_NODE_TYPE" value="STATE_TRANSITION"/>
    <att type="string" name="vizmap:vv10770Pantothenate_and_CoA_biosynthesis_xml NODE_HEIGHT" value="10.0"/>
    <att type="string" name="vizmap:vv10770Pantothenate_and_CoA_biosynthesis_xml NODE_SHAPE" value="TRIANGLE"/>
    <att type="string" name="CELLDESIGNER_REACTION" value="R03269STATE_TRANSITION"/>
    <att type="string" name="vizmap:vv10770Pantothenate_and_CoA_biosynthesis_xml NODE_FILL_COLOR" value="java.awt.Color[r=255,g=255,b=255]"/>
    <att type="string" name="vizmap:vv10770Pantothenate_and_CoA_biosynthesis_xml NODE_WIDTH" value="10.0"/>
    <att type="string" name="vizmap:vv10770Pantothenate_and_CoA_biosynthesis_xml_me NODE_FILL_COLOR" value="java.awt.Color[r=255,g=255,b=255]"/>
    <att type="string" name="vizmap:vv10770Pantothenate_and_CoA_biosynthesis_xml_me NODE_SHAPE" value="TRIANGLE"/>
    <graphics type="TRIANGLE" h="10.0" w="10.0" x="792.0" y="434.5" fill="#ffffff" width="1" outline="#000000"/>
  </node>
  <node label="R03035" id="-2538">
    <att type="string" name="canonicalName" value="R03035"/>
    <att type="string" name="CELLDESIGNER_NODE_TYPE" value="STATE_TRANSITION"/>
    <att type="string" name="vizmap:vv10770Pantothenate_and_CoA_biosynthesis_xml NODE_HEIGHT" value="10.0"/>
    <att type="string" name="vizmap:vv10770Pantothenate_and_CoA_biosynthesis_xml NODE_SHAPE" value="TRIANGLE"/>
    <att type="string" name="CELLDESIGNER_REACTION" value="R03035"/>
    <att type="string" name="vizmap:vv10770Pantothenate_and_CoA_biosynthesis_xml NODE_FILL_COLOR" value="java.awt.Color[r=255,g=255,b=255]"/>
    <att type="string" name="vizmap:vv10770Pantothenate_and_CoA_biosynthesis_xml NODE_WIDTH" value="10.0"/>
    <att type="string" name="vizmap:vv10770Pantothenate_and_CoA_biosynthesis_xml_me NODE_FILL_COLOR" value="java.awt.Color[r=255,g=255,b=255]"/>
    <att type="string" name="vizmap:vv10770Pantothenate_and_CoA_biosynthesis_xml_me NODE_SHAPE" value="TRIANGLE"/>
    <graphics type="TRIANGLE" h="10.0" w="10.0" x="820.5" y="519.5" fill="#ffffff" width="1" outline="#000000"/>
  </node>
  <node label="R03051STATE_TRANSITION" id="-2537">
    <att type="string" name="canonicalName" value="R03051STATE_TRANSITION"/>
    <att type="string" name="CELLDESIGNER_NODE_TYPE" value="STATE_TRANSITION"/>
    <att type="string" name="vizmap:vv10770Pantothenate_and_CoA_biosynthesis_xml NODE_HEIGHT" value="10.0"/>
    <att type="string" name="vizmap:vv10770Pantothenate_and_CoA_biosynthesis_xml NODE_SHAPE" value="TRIANGLE"/>
    <att type="string" name="CELLDESIGNER_REACTION" value="R03051STATE_TRANSITION"/>
    <att type="string" name="vizmap:vv10770Pantothenate_and_CoA_biosynthesis_xml NODE_FILL_COLOR" value="java.awt.Color[r=255,g=255,b=255]"/>
    <att type="string" name="vizmap:vv10770Pantothenate_and_CoA_biosynthesis_xml NODE_WIDTH" value="10.0"/>
    <att type="string" name="vizmap:vv10770Pantothenate_and_CoA_biosynthesis_xml_me NODE_FILL_COLOR" value="java.awt.Color[r=255,g=255,b=255]"/>
    <att type="string" name="vizmap:vv10770Pantothenate_and_CoA_biosynthesis_xml_me NODE_SHAPE" value="TRIANGLE"/>
    <graphics type="TRIANGLE" h="10.0" w="10.0" x="383.5" y="5.0" fill="#ffffff" width="1" outline="#000000"/>
  </node>
  <node label="R02472" id="-2536">
    <att type="string" name="canonicalName" value="R02472"/>
    <att type="string" name="CELLDESIGNER_NODE_TYPE" value="STATE_TRANSITION"/>
    <att type="string" name="vizmap:vv10770Pantothenate_and_CoA_biosynthesis_xml NODE_HEIGHT" value="10.0"/>
    <att type="string" name="vizmap:vv10770Pantothenate_and_CoA_biosynthesis_xml NODE_SHAPE" value="TRIANGLE"/>
    <att type="string" name="CELLDESIGNER_REACTION" value="R02472"/>
    <att type="string" name="vizmap:vv10770Pantothenate_and_CoA_biosynthesis_xml NODE_FILL_COLOR" value="java.awt.Color[r=255,g=255,b=255]"/>
    <att type="string" name="vizmap:vv10770Pantothenate_and_CoA_biosynthesis_xml NODE_WIDTH" value="10.0"/>
    <att type="string" name="vizmap:vv10770Pantothenate_and_CoA_biosynthesis_xml_me NODE_FILL_COLOR" value="java.awt.Color[r=255,g=255,b=255]"/>
    <att type="string" name="vizmap:vv10770Pantothenate_and_CoA_biosynthesis_xml_me NODE_SHAPE" value="TRIANGLE"/>
    <graphics type="TRIANGLE" h="10.0" w="10.0" x="14.0" y="245.5" fill="#ffffff" width="1" outline="#000000"/>
  </node>
  <node label="R02269STATE_TRANSITION" id="-2535">
    <att type="string" name="canonicalName" value="R02269STATE_TRANSITION"/>
    <att type="string" name="CELLDESIGNER_NODE_TYPE" value="STATE_TRANSITION"/>
    <att type="string" name="vizmap:vv10770Pantothenate_and_CoA_biosynthesis_xml NODE_HEIGHT" value="10.0"/>
    <att type="string" name="vizmap:vv10770Pantothenate_and_CoA_biosynthesis_xml NODE_SHAPE" value="TRIANGLE"/>
    <att type="string" name="CELLDESIGNER_REACTION" value="R02269STATE_TRANSITION"/>
    <att type="string" name="vizmap:vv10770Pantothenate_and_CoA_biosynthesis_xml NODE_FILL_COLOR" value="java.awt.Color[r=255,g=255,b=255]"/>
    <att type="string" name="vizmap:vv10770Pantothenate_and_CoA_biosynthesis_xml NODE_WIDTH" value="10.0"/>
    <att type="string" name="vizmap:vv10770Pantothenate_and_CoA_biosynthesis_xml_me NODE_FILL_COLOR" value="java.awt.Color[r=255,g=255,b=255]"/>
    <att type="string" name="vizmap:vv10770Pantothenate_and_CoA_biosynthesis_xml_me NODE_SHAPE" value="TRIANGLE"/>
    <graphics type="TRIANGLE" h="10.0" w="10.0" x="288.0" y="335.0" fill="#ffffff" width="1" outline="#000000"/>
  </node>
  <node label="R00978" id="-2534">
    <att type="string" name="canonicalName" value="R00978"/>
    <att type="string" name="CELLDESIGNER_NODE_TYPE" value="STATE_TRANSITION"/>
    <att type="string" name="vizmap:vv10770Pantothenate_and_CoA_biosynthesis_xml NODE_HEIGHT" value="10.0"/>
    <att type="string" name="vizmap:vv10770Pantothenate_and_CoA_biosynthesis_xml NODE_SHAPE" value="TRIANGLE"/>
    <att type="string" name="CELLDESIGNER_REACTION" value="R00978"/>
    <att type="string" name="vizmap:vv10770Pantothenate_and_CoA_biosynthesis_xml NODE_FILL_COLOR" value="java.awt.Color[r=255,g=255,b=255]"/>
    <att type="string" name="vizmap:vv10770Pantothenate_and_CoA_biosynthesis_xml NODE_WIDTH" value="10.0"/>
    <att type="string" name="vizmap:vv10770Pantothenate_and_CoA_biosynthesis_xml_me NODE_FILL_COLOR" value="java.awt.Color[r=255,g=255,b=255]"/>
    <att type="string" name="vizmap:vv10770Pantothenate_and_CoA_biosynthesis_xml_me NODE_SHAPE" value="TRIANGLE"/>
    <graphics type="TRIANGLE" h="10.0" w="10.0" x="396.5" y="412.5" fill="#ffffff" width="1" outline="#000000"/>
  </node>
  <node label="R04391STATE_TRANSITION" id="-2533">
    <att type="string" name="canonicalName" value="R04391STATE_TRANSITION"/>
    <att type="string" name="CELLDESIGNER_NODE_TYPE" value="STATE_TRANSITION"/>
    <att type="string" name="vizmap:vv10770Pantothenate_and_CoA_biosynthesis_xml NODE_HEIGHT" value="10.0"/>
    <att type="string" name="vizmap:vv10770Pantothenate_and_CoA_biosynthesis_xml NODE_SHAPE" value="TRIANGLE"/>
    <att type="string" name="CELLDESIGNER_REACTION" value="R04391STATE_TRANSITION"/>
    <att type="string" name="vizmap:vv10770Pantothenate_and_CoA_biosynthesis_xml NODE_FILL_COLOR" value="java.awt.Color[r=255,g=255,b=255]"/>
    <att type="string" name="vizmap:vv10770Pantothenate_and_CoA_biosynthesis_xml NODE_WIDTH" value="10.0"/>
    <att type="string" name="vizmap:vv10770Pantothenate_and_CoA_biosynthesis_xml_me NODE_FILL_COLOR" value="java.awt.Color[r=255,g=255,b=255]"/>
    <att type="string" name="vizmap:vv10770Pantothenate_and_CoA_biosynthesis_xml_me NODE_SHAPE" value="TRIANGLE"/>
    <graphics type="TRIANGLE" h="10.0" w="10.0" x="649.0" y="403.5" fill="#ffffff" width="1" outline="#000000"/>
  </node>
  <node label="R01214" id="-865">
    <att type="string" name="vizmap:vv10290Valine_leucine_and_isoleucine_biosynthesis_xml_me NODE_WIDTH" value="10.0"/>
    <att type="string" name="vizmap:vv10290Valine_leucine_and_isoleucine_biosynthesis_xml NODE_WIDTH" value="10.0"/>
    <att type="string" name="vizmap:vv10290Valine_leucine_and_isoleucine_biosynthesis_xml_me NODE_HEIGHT" value="10.0"/>
    <att type="string" name="canonicalName" value="R01214"/>
    <att type="string" name="vizmap:vv10290Valine_leucine_and_isoleucine_biosynthesis_xml NODE_HEIGHT" value="10.0"/>
    <att type="string" name="vizmap:vv10290Valine_leucine_and_isoleucine_biosynthesis_xml_me NODE_SHAPE" value="TRIANGLE"/>
    <att type="string" name="CELLDESIGNER_NODE_TYPE" value="STATE_TRANSITION"/>
    <att type="string" name="vizmap:vv10290Valine_leucine_and_isoleucine_biosynthesis_xml NODE_FILL_COLOR" value="java.awt.Color[r=255,g=255,b=255]"/>
    <att type="string" name="vizmap:vv10770Pantothenate_and_CoA_biosynthesis_xml NODE_HEIGHT" value="10.0"/>
    <att type="string" name="vizmap:vv10770Pantothenate_and_CoA_biosynthesis_xml NODE_SHAPE" value="TRIANGLE"/>
    <att type="string" name="CELLDESIGNER_REACTION" value="R01214"/>
    <att type="string" name="vizmap:vv10290Valine_leucine_and_isoleucine_biosynthesis_xml NODE_SHAPE" value="TRIANGLE"/>
    <att type="string" name="vizmap:vv10770Pantothenate_and_CoA_biosynthesis_xml NODE_FILL_COLOR" value="java.awt.Color[r=255,g=255,b=255]"/>
    <att type="string" name="vizmap:vv10770Pantothenate_and_CoA_biosynthesis_xml NODE_WIDTH" value="10.0"/>
    <att type="string" name="vizmap:vv10770Pantothenate_and_CoA_biosynthesis_xml_me NODE_FILL_COLOR" value="java.awt.Color[r=255,g=255,b=255]"/>
    <att type="string" name="vizmap:vv10770Pantothenate_and_CoA_biosynthesis_xml_me NODE_SHAPE" value="TRIANGLE"/>
    <graphics type="TRIANGLE" h="10.0" w="10.0" x="721.0" y="196.0" fill="#ffffff" width="1" outline="#000000"/>
  </node>
  <node label="R02971STATE_TRANSITION" id="-2532">
    <att type="string" name="canonicalName" value="R02971STATE_TRANSITION"/>
    <att type="string" name="CELLDESIGNER_NODE_TYPE" value="STATE_TRANSITION"/>
    <att type="string" name="vizmap:vv10770Pantothenate_and_CoA_biosynthesis_xml NODE_HEIGHT" value="10.0"/>
    <att type="string" name="vizmap:vv10770Pantothenate_and_CoA_biosynthesis_xml NODE_SHAPE" value="TRIANGLE"/>
    <att type="string" name="CELLDESIGNER_REACTION" value="R02971STATE_TRANSITION"/>
    <att type="string" name="vizmap:vv10770Pantothenate_and_CoA_biosynthesis_xml NODE_FILL_COLOR" value="java.awt.Color[r=255,g=255,b=255]"/>
    <att type="string" name="vizmap:vv10770Pantothenate_and_CoA_biosynthesis_xml NODE_WIDTH" value="10.0"/>
    <att type="string" name="vizmap:vv10770Pantothenate_and_CoA_biosynthesis_xml_me NODE_FILL_COLOR" value="java.awt.Color[r=255,g=255,b=255]"/>
    <att type="string" name="vizmap:vv10770Pantothenate_and_CoA_biosynthesis_xml_me NODE_SHAPE" value="TRIANGLE"/>
    <graphics type="TRIANGLE" h="10.0" w="10.0" x="658.0" y="467.5" fill="#ffffff" width="1" outline="#000000"/>
  </node>
  <node label="R01226STATE_TRANSITION" id="-2531">
    <att type="string" name="canonicalName" value="R01226STATE_TRANSITION"/>
    <att type="string" name="CELLDESIGNER_NODE_TYPE" value="STATE_TRANSITION"/>
    <att type="string" name="vizmap:vv10770Pantothenate_and_CoA_biosynthesis_xml NODE_HEIGHT" value="10.0"/>
    <att type="string" name="vizmap:vv10770Pantothenate_and_CoA_biosynthesis_xml NODE_SHAPE" value="TRIANGLE"/>
    <att type="string" name="CELLDESIGNER_REACTION" value="R01226STATE_TRANSITION"/>
    <att type="string" name="vizmap:vv10770Pantothenate_and_CoA_biosynthesis_xml NODE_FILL_COLOR" value="java.awt.Color[r=255,g=255,b=255]"/>
    <att type="string" name="vizmap:vv10770Pantothenate_and_CoA_biosynthesis_xml NODE_WIDTH" value="10.0"/>
    <att type="string" name="vizmap:vv10770Pantothenate_and_CoA_biosynthesis_xml_me NODE_FILL_COLOR" value="java.awt.Color[r=255,g=255,b=255]"/>
    <att type="string" name="vizmap:vv10770Pantothenate_and_CoA_biosynthesis_xml_me NODE_SHAPE" value="TRIANGLE"/>
    <graphics type="TRIANGLE" h="10.0" w="10.0" x="280.0" y="197.0" fill="#ffffff" width="1" outline="#000000"/>
  </node>
  <edge label="dihydroxy-acid dehydratase (CATALYSIS) R01209STATE_TRANSITION" source="-2598" target="-2544">
    <att type="string" name="CELLDESIGNER_EDGE_TYPE" value="CATALYSIS"/>
    <att type="string" name="canonicalName" value="dihydroxy-acid dehydratase (CATALYSIS) R01209STATE_TRANSITION"/>
    <att type="string" name="interaction" value="CATALYSIS"/>
    <graphics width="1" fill="#0000ff"/>
  </edge>
  <edge label="dihydropyrimidine dehydrogenase (NADP+) (pp) R00978" source="-2597" target="-2534">
    <att type="string" name="CELLDESIGNER_EDGE_TYPE" value="CATALYSIS"/>
    <att type="string" name="canonicalName" value="dihydropyrimidine dehydrogenase (NADP+) (pp) R00978"/>
    <att type="string" name="interaction" value="CATALYSIS"/>
    <graphics width="1" fill="#0000ff"/>
  </edge>
  <edge label="ketol-acid reductoisomerase (CATALYSIS) R03051STATE_TRANSITION" source="-2596" target="-2537">
    <att type="string" name="CELLDESIGNER_EDGE_TYPE" value="CATALYSIS"/>
    <att type="string" name="canonicalName" value="ketol-acid reductoisomerase (CATALYSIS) R03051STATE_TRANSITION"/>
    <att type="string" name="interaction" value="CATALYSIS"/>
    <graphics width="1" fill="#0000ff"/>
  </edge>
  <edge label="beta-ureidopropionase (CATALYSIS) R00905STATE_TRANSITION" source="-2595" target="-2540">
    <att type="string" name="CELLDESIGNER_EDGE_TYPE" value="CATALYSIS"/>
    <att type="string" name="canonicalName" value="beta-ureidopropionase (CATALYSIS) R00905STATE_TRANSITION"/>
    <att type="string" name="interaction" value="CATALYSIS"/>
    <graphics width="1" fill="#0000ff"/>
  </edge>
  <edge label="phosphopantothenoylcysteine decarboxylase (CATALYSIS) R03269STATE_TRANSITION" source="-2594" target="-2539">
    <att type="string" name="CELLDESIGNER_EDGE_TYPE" value="CATALYSIS"/>
    <att type="string" name="canonicalName" value="phosphopantothenoylcysteine decarboxylase (CATALYSIS) R03269STATE_TRANSITION"/>
    <att type="string" name="interaction" value="CATALYSIS"/>
    <graphics width="1" fill="#0000ff"/>
  </edge>
  <edge label="nucleotide diphosphatase (CATALYSIS) R03036" source="-2593" target="-2542">
    <att type="string" name="CELLDESIGNER_EDGE_TYPE" value="CATALYSIS"/>
    <att type="string" name="canonicalName" value="nucleotide diphosphatase (CATALYSIS) R03036"/>
    <att type="string" name="interaction" value="CATALYSIS"/>
    <graphics width="1" fill="#0000ff"/>
  </edge>
  <edge label="3-methyl-2-oxobutanoate hydroxymethyltransferase (CATALYSIS) R01226STATE_TRANSITION" source="-2592" target="-2531">
    <att type="string" name="CELLDESIGNER_EDGE_TYPE" value="CATALYSIS"/>
    <att type="string" name="canonicalName" value="3-methyl-2-oxobutanoate hydroxymethyltransferase (CATALYSIS) R01226STATE_TRANSITION"/>
    <att type="string" name="interaction" value="CATALYSIS"/>
    <graphics width="1" fill="#0000ff"/>
  </edge>
  <edge label="dihydropyrimidinase (CATALYSIS) R02269STATE_TRANSITION" source="-2591" target="-2535">
    <att type="string" name="CELLDESIGNER_EDGE_TYPE" value="CATALYSIS"/>
    <att type="string" name="canonicalName" value="dihydropyrimidinase (CATALYSIS) R02269STATE_TRANSITION"/>
    <att type="string" name="interaction" value="CATALYSIS"/>
    <graphics width="1" fill="#0000ff"/>
  </edge>
  <edge label="phosphopantothenate-cysteine ligase (CATALYSIS) R04230STATE_TRANSITION" source="-2590" target="-2543">
    <att type="string" name="CELLDESIGNER_EDGE_TYPE" value="CATALYSIS"/>
    <att type="string" name="canonicalName" value="phosphopantothenate-cysteine ligase (CATALYSIS) R04230STATE_TRANSITION"/>
    <att type="string" name="interaction" value="CATALYSIS"/>
    <graphics width="1" fill="#0000ff"/>
  </edge>
  <edge label="pantoate-beta-alanine ligase (CATALYSIS) R02473STATE_TRANSITION" source="-2589" target="-2545">
    <att type="string" name="CELLDESIGNER_EDGE_TYPE" value="CATALYSIS"/>
    <att type="string" name="canonicalName" value="pantoate-beta-alanine ligase (CATALYSIS) R02473STATE_TRANSITION"/>
    <att type="string" name="interaction" value="CATALYSIS"/>
    <graphics width="1" fill="#0000ff"/>
  </edge>
  <edge label="pantetheine-phosphate adenylyltransferase (CATALYSIS) R03035" source="-2588" target="-2538">
    <att type="string" name="CELLDESIGNER_EDGE_TYPE" value="CATALYSIS"/>
    <att type="string" name="canonicalName" value="pantetheine-phosphate adenylyltransferase (CATALYSIS) R03035"/>
    <att type="string" name="interaction" value="CATALYSIS"/>
    <graphics width="1" fill="#0000ff"/>
  </edge>
  <edge label="branched-chain-amino-acid transaminase (CATALYSIS) R01214" source="-2587" target="-865">
    <att type="string" name="CELLDESIGNER_EDGE_TYPE" value="CATALYSIS"/>
    <att type="string" name="canonicalName" value="branched-chain-amino-acid transaminase (CATALYSIS) R01214"/>
    <att type="string" name="interaction" value="CATALYSIS"/>
    <graphics width="1" fill="#0000ff"/>
  </edge>
  <edge label="acetolactate synthase (CATALYSIS) R00006STATE_TRANSITION" source="-2586" target="-2546">
    <att type="string" name="CELLDESIGNER_EDGE_TYPE" value="CATALYSIS"/>
    <att type="string" name="canonicalName" value="acetolactate synthase (CATALYSIS) R00006STATE_TRANSITION"/>
    <att type="string" name="interaction" value="CATALYSIS"/>
    <graphics width="1" fill="#0000ff"/>
  </edge>
  <edge label="2-dehydropantoate 2-reductase (CATALYSIS) R02472" source="-2585" target="-2536">
    <att type="string" name="CELLDESIGNER_EDGE_TYPE" value="CATALYSIS"/>
    <att type="string" name="canonicalName" value="2-dehydropantoate 2-reductase (CATALYSIS) R02472"/>
    <att type="string" name="interaction" value="CATALYSIS"/>
    <graphics width="1" fill="#0000ff"/>
  </edge>
  <edge label="L-Cysteine (LEFT) R04230STATE_TRANSITION" source="-2584" target="-2543">
    <att type="string" name="CELLDESIGNER_EDGE_TYPE" value="LEFT"/>
    <att type="string" name="canonicalName" value="L-Cysteine (LEFT) R04230STATE_TRANSITION"/>
    <att type="string" name="interaction" value="LEFT"/>
    <graphics width="1" fill="#000000"/>
  </edge>
  <edge label="N-((R)-Pantothenoyl)-L-cysteine (pp) R04391STATE_TRANSITION" source="-2583" target="-2533">
    <att type="string" name="CELLDESIGNER_EDGE_TYPE" value="LEFT"/>
    <att type="string" name="canonicalName" value="N-((R)-Pantothenoyl)-L-cysteine (pp) R04391STATE_TRANSITION"/>
    <att type="string" name="interaction" value="LEFT"/>
    <graphics width="1" fill="#000000"/>
  </edge>
  <edge label="(R)-4&apos;-Phosphopantothenoyl-L-cysteine (pp) R03269STATE_TRANSITION" source="-2582" target="-2539">
    <att type="string" name="CELLDESIGNER_EDGE_TYPE" value="LEFT"/>
    <att type="string" name="canonicalName" value="(R)-4&apos;-Phosphopantothenoyl-L-cysteine (pp) R03269STATE_TRANSITION"/>
    <att type="string" name="interaction" value="LEFT"/>
    <graphics width="1" fill="#000000"/>
  </edge>
  <edge label="beta-Alanine (LEFT) R02473STATE_TRANSITION" source="-2580" target="-2545">
    <att type="string" name="CELLDESIGNER_EDGE_TYPE" value="LEFT"/>
    <att type="string" name="canonicalName" value="beta-Alanine (LEFT) R02473STATE_TRANSITION"/>
    <att type="string" name="interaction" value="LEFT"/>
    <graphics width="1" fill="#000000"/>
  </edge>
  <edge label="2-Acetolactate (LEFT) R00006STATE_TRANSITION" source="-2579" target="-2546">
    <att type="string" name="CELLDESIGNER_EDGE_TYPE" value="LEFT"/>
    <att type="string" name="canonicalName" value="2-Acetolactate (LEFT) R00006STATE_TRANSITION"/>
    <att type="string" name="interaction" value="LEFT"/>
    <graphics width="1" fill="#000000"/>
  </edge>
  <edge label="3-Ureidopropionate (LEFT) R00905STATE_TRANSITION" source="-2578" target="-2540">
    <att type="string" name="CELLDESIGNER_EDGE_TYPE" value="LEFT"/>
    <att type="string" name="canonicalName" value="3-Ureidopropionate (LEFT) R00905STATE_TRANSITION"/>
    <att type="string" name="interaction" value="LEFT"/>
    <graphics width="1" fill="#000000"/>
  </edge>
  <edge label="Pantothenate (LEFT) R03018STATE_TRANSITION" source="-2577" target="-2541">
    <att type="string" name="CELLDESIGNER_EDGE_TYPE" value="LEFT"/>
    <att type="string" name="canonicalName" value="Pantothenate (LEFT) R03018STATE_TRANSITION"/>
    <att type="string" name="interaction" value="LEFT"/>
    <graphics width="1" fill="#000000"/>
  </edge>
  <edge label="D-4&apos;-Phosphopantothenate (LEFT) R04230STATE_TRANSITION" source="-2576" target="-2543">
    <att type="string" name="CELLDESIGNER_EDGE_TYPE" value="LEFT"/>
    <att type="string" name="canonicalName" value="D-4&apos;-Phosphopantothenate (LEFT) R04230STATE_TRANSITION"/>
    <att type="string" name="interaction" value="LEFT"/>
    <graphics width="1" fill="#000000"/>
  </edge>
  <edge label="Pantetheine 4&apos;-phosphate (LEFT) R03036" source="-2575" target="-2542">
    <att type="string" name="CELLDESIGNER_EDGE_TYPE" value="LEFT"/>
    <att type="string" name="canonicalName" value="Pantetheine 4&apos;-phosphate (LEFT) R03036"/>
    <att type="string" name="interaction" value="LEFT"/>
    <graphics width="1" fill="#000000"/>
  </edge>
  <edge label="Pantetheine 4&apos;-phosphate (LEFT) R03035" source="-2575" target="-2538">
    <att type="string" name="CELLDESIGNER_EDGE_TYPE" value="LEFT"/>
    <att type="string" name="canonicalName" value="Pantetheine 4&apos;-phosphate (LEFT) R03035"/>
    <att type="string" name="interaction" value="LEFT"/>
    <graphics width="1" fill="#000000"/>
  </edge>
  <edge label="5,6-Dihydrouracil (LEFT) R02269STATE_TRANSITION" source="-2574" target="-2535">
    <att type="string" name="CELLDESIGNER_EDGE_TYPE" value="LEFT"/>
    <att type="string" name="canonicalName" value="5,6-Dihydrouracil (LEFT) R02269STATE_TRANSITION"/>
    <att type="string" name="interaction" value="LEFT"/>
    <graphics width="1" fill="#000000"/>
  </edge>
  <edge label="5,6-Dihydrouracil (LEFT) R00978" source="-2574" target="-2534">
    <att type="string" name="CELLDESIGNER_EDGE_TYPE" value="LEFT"/>
    <att type="string" name="canonicalName" value="5,6-Dihydrouracil (LEFT) R00978"/>
    <att type="string" name="interaction" value="LEFT"/>
    <graphics width="1" fill="#000000"/>
  </edge>
  <edge label="3-Methyl-2-oxobutanoic acid (LEFT) R01226STATE_TRANSITION" source="-2573" target="-2531">
    <att type="string" name="CELLDESIGNER_EDGE_TYPE" value="LEFT"/>
    <att type="string" name="canonicalName" value="3-Methyl-2-oxobutanoic acid (LEFT) R01226STATE_TRANSITION"/>
    <att type="string" name="interaction" value="LEFT"/>
    <graphics width="1" fill="#000000"/>
  </edge>
  <edge label="Pantetheine (LEFT) R02971STATE_TRANSITION" source="-2572" target="-2532">
    <att type="string" name="CELLDESIGNER_EDGE_TYPE" value="LEFT"/>
    <att type="string" name="canonicalName" value="Pantetheine (LEFT) R02971STATE_TRANSITION"/>
    <att type="string" name="interaction" value="LEFT"/>
    <graphics width="1" fill="#000000"/>
  </edge>
  <edge label="(R)-Pantoate (pp) R02473STATE_TRANSITION" source="-2570" target="-2545">
    <att type="string" name="CELLDESIGNER_EDGE_TYPE" value="LEFT"/>
    <att type="string" name="canonicalName" value="(R)-Pantoate (pp) R02473STATE_TRANSITION"/>
    <att type="string" name="interaction" value="LEFT"/>
    <graphics width="1" fill="#000000"/>
  </edge>
  <edge label="(R)-Pantoate (pp) R02472" source="-2570" target="-2536">
    <att type="string" name="CELLDESIGNER_EDGE_TYPE" value="LEFT"/>
    <att type="string" name="canonicalName" value="(R)-Pantoate (pp) R02472"/>
    <att type="string" name="interaction" value="LEFT"/>
    <graphics width="1" fill="#000000"/>
  </edge>
  <edge label="L-Valine (LEFT) R01214" source="-800" target="-865">
    <att type="string" name="CELLDESIGNER_EDGE_TYPE" value="LEFT"/>
    <att type="string" name="canonicalName" value="L-Valine (LEFT) R01214"/>
    <att type="string" name="interaction" value="LEFT"/>
    <graphics width="1" fill="#000000"/>
  </edge>
  <edge label="2,3-Dihydroxy-3-methylbutanoate (LEFT) R01209STATE_TRANSITION" source="-2569" target="-2544">
    <att type="string" name="CELLDESIGNER_EDGE_TYPE" value="LEFT"/>
    <att type="string" name="canonicalName" value="2,3-Dihydroxy-3-methylbutanoate (LEFT) R01209STATE_TRANSITION"/>
    <att type="string" name="interaction" value="LEFT"/>
    <graphics width="1" fill="#000000"/>
  </edge>
  <edge label="2,3-Dihydroxy-3-methylbutanoate (LEFT) R03051STATE_TRANSITION" source="-2569" target="-2537">
    <att type="string" name="CELLDESIGNER_EDGE_TYPE" value="LEFT"/>
    <att type="string" name="canonicalName" value="2,3-Dihydroxy-3-methylbutanoate (LEFT) R03051STATE_TRANSITION"/>
    <att type="string" name="interaction" value="LEFT"/>
    <graphics width="1" fill="#000000"/>
  </edge>
  <edge label="rCB341401 (pp) ketol-acid reductoisomerase" source="-807" target="-2596">
    <att type="string" name="CELLDESIGNER_EDGE_TYPE" value="TRANSLATION"/>
    <att type="string" name="canonicalName" value="re50001TRANSLATION"/>
    <att type="string" name="CELLDESIGNER_NODE_TYPE" value="TRANSLATION"/>
    <att type="string" name="interaction" value="pp"/>
    <att type="string" name="CELLDESIGNER_REACTION" value="re50001TRANSLATION"/>
    <graphics width="1" fill="#00ffcc"/>
  </edge>
  <edge label="rGSVIVP00018719001 (pp) ketol-acid reductoisomerase" source="-808" target="-2596">
    <att type="string" name="CELLDESIGNER_EDGE_TYPE" value="TRANSLATION"/>
    <att type="string" name="canonicalName" value="re50002TRANSLATION"/>
    <att type="string" name="CELLDESIGNER_NODE_TYPE" value="TRANSLATION"/>
    <att type="string" name="interaction" value="pp"/>
    <att type="string" name="CELLDESIGNER_REACTION" value="re50002TRANSLATION"/>
    <graphics width="1" fill="#00ffcc"/>
  </edge>
  <edge label="rGSVIVP00031273001 (pp) beta-ureidopropionase" source="-2567" target="-2595">
    <att type="string" name="CELLDESIGNER_EDGE_TYPE" value="TRANSLATION"/>
    <att type="string" name="canonicalName" value="re50007TRANSLATION"/>
    <att type="string" name="CELLDESIGNER_NODE_TYPE" value="TRANSLATION"/>
    <att type="string" name="interaction" value="pp"/>
    <att type="string" name="CELLDESIGNER_REACTION" value="re50007TRANSLATION"/>
    <graphics width="1" fill="#00ffcc"/>
  </edge>
  <edge label="rGSVIVP00030118001 (pp) beta-ureidopropionase" source="-2566" target="-2595">
    <att type="string" name="CELLDESIGNER_EDGE_TYPE" value="TRANSLATION"/>
    <att type="string" name="canonicalName" value="re50008TRANSLATION"/>
    <att type="string" name="CELLDESIGNER_NODE_TYPE" value="TRANSLATION"/>
    <att type="string" name="interaction" value="pp"/>
    <att type="string" name="CELLDESIGNER_REACTION" value="re50008TRANSLATION"/>
    <graphics width="1" fill="#00ffcc"/>
  </edge>
  <edge label="rGSVIVP00020145001 (pp) beta-ureidopropionase" source="-2565" target="-2595">
    <att type="string" name="CELLDESIGNER_EDGE_TYPE" value="TRANSLATION"/>
    <att type="string" name="canonicalName" value="re50010TRANSLATION"/>
    <att type="string" name="CELLDESIGNER_NODE_TYPE" value="TRANSLATION"/>
    <att type="string" name="interaction" value="pp"/>
    <att type="string" name="CELLDESIGNER_REACTION" value="re50010TRANSLATION"/>
    <graphics width="1" fill="#00ffcc"/>
  </edge>
  <edge label="rGSVIVP00016071001 (pp) pantothenate kinase" source="-2564" target="-2551">
    <att type="string" name="CELLDESIGNER_EDGE_TYPE" value="TRANSLATION"/>
    <att type="string" name="canonicalName" value="re50050TRANSLATION"/>
    <att type="string" name="CELLDESIGNER_NODE_TYPE" value="TRANSLATION"/>
    <att type="string" name="interaction" value="pp"/>
    <att type="string" name="CELLDESIGNER_REACTION" value="re50050TRANSLATION"/>
    <graphics width="1" fill="#00ffcc"/>
  </edge>
  <edge label="rGSVIVP00036290001 (pp) pantothenate kinase" source="-2563" target="-2551">
    <att type="string" name="CELLDESIGNER_EDGE_TYPE" value="TRANSLATION"/>
    <att type="string" name="canonicalName" value="re50051TRANSLATION"/>
    <att type="string" name="CELLDESIGNER_NODE_TYPE" value="TRANSLATION"/>
    <att type="string" name="interaction" value="pp"/>
    <att type="string" name="CELLDESIGNER_REACTION" value="re50051TRANSLATION"/>
    <graphics width="1" fill="#00ffcc"/>
  </edge>
  <edge label="rGSVIVP00002724001 (pp) pantothenate kinase" source="-2562" target="-2551">
    <att type="string" name="CELLDESIGNER_EDGE_TYPE" value="TRANSLATION"/>
    <att type="string" name="canonicalName" value="re50052TRANSLATION"/>
    <att type="string" name="CELLDESIGNER_NODE_TYPE" value="TRANSLATION"/>
    <att type="string" name="interaction" value="pp"/>
    <att type="string" name="CELLDESIGNER_REACTION" value="re50052TRANSLATION"/>
    <graphics width="1" fill="#00ffcc"/>
  </edge>
  <edge label="rGSVIVP00016072001 (pp) pantothenate kinase" source="-2561" target="-2551">
    <att type="string" name="CELLDESIGNER_EDGE_TYPE" value="TRANSLATION"/>
    <att type="string" name="canonicalName" value="re50054TRANSLATION"/>
    <att type="string" name="CELLDESIGNER_NODE_TYPE" value="TRANSLATION"/>
    <att type="string" name="interaction" value="pp"/>
    <att type="string" name="CELLDESIGNER_REACTION" value="re50054TRANSLATION"/>
    <graphics width="1" fill="#00ffcc"/>
  </edge>
  <edge label="rTC63593 (pp) phosphopantothenoylcysteine decarboxylase" source="-2560" target="-2594">
    <att type="string" name="CELLDESIGNER_EDGE_TYPE" value="TRANSLATION"/>
    <att type="string" name="canonicalName" value="re50016TRANSLATION"/>
    <att type="string" name="CELLDESIGNER_NODE_TYPE" value="TRANSLATION"/>
    <att type="string" name="interaction" value="pp"/>
    <att type="string" name="CELLDESIGNER_REACTION" value="re50016TRANSLATION"/>
    <graphics width="1" fill="#00ffcc"/>
  </edge>
  <edge label="rGSVIVP00016575001 (pp) nucleotide diphosphatase" source="-2559" target="-2593">
    <att type="string" name="CELLDESIGNER_EDGE_TYPE" value="TRANSLATION"/>
    <att type="string" name="canonicalName" value="re50387TRANSLATION"/>
    <att type="string" name="CELLDESIGNER_NODE_TYPE" value="TRANSLATION"/>
    <att type="string" name="interaction" value="pp"/>
    <att type="string" name="CELLDESIGNER_REACTION" value="re50387TRANSLATION"/>
    <graphics width="1" fill="#00ffcc"/>
  </edge>
  <edge label="rGSVIVP00017940001 (pp) nucleotide diphosphatase" source="-2558" target="-2593">
    <att type="string" name="CELLDESIGNER_EDGE_TYPE" value="TRANSLATION"/>
    <att type="string" name="canonicalName" value="re50388TRANSLATION"/>
    <att type="string" name="CELLDESIGNER_NODE_TYPE" value="TRANSLATION"/>
    <att type="string" name="interaction" value="pp"/>
    <att type="string" name="CELLDESIGNER_REACTION" value="re50388TRANSLATION"/>
    <graphics width="1" fill="#00ffcc"/>
  </edge>
  <edge label="rGSVIVP00026904001 (pp) 3-methyl-2-oxobutanoate hydroxymethyltransferase" source="-2557" target="-2592">
    <att type="string" name="CELLDESIGNER_EDGE_TYPE" value="TRANSLATION"/>
    <att type="string" name="canonicalName" value="re50027TRANSLATION"/>
    <att type="string" name="CELLDESIGNER_NODE_TYPE" value="TRANSLATION"/>
    <att type="string" name="interaction" value="pp"/>
    <att type="string" name="CELLDESIGNER_REACTION" value="re50027TRANSLATION"/>
    <graphics width="1" fill="#00ffcc"/>
  </edge>
  <edge label="rGSVIVP00017241001 (pp) dihydropyrimidinase" source="-2556" target="-2591">
    <att type="string" name="CELLDESIGNER_EDGE_TYPE" value="TRANSLATION"/>
    <att type="string" name="canonicalName" value="re50033TRANSLATION"/>
    <att type="string" name="CELLDESIGNER_NODE_TYPE" value="TRANSLATION"/>
    <att type="string" name="interaction" value="pp"/>
    <att type="string" name="CELLDESIGNER_REACTION" value="re50033TRANSLATION"/>
    <graphics width="1" fill="#00ffcc"/>
  </edge>
  <edge label="rGSVIVP00011236001 (pp) dihydropyrimidinase" source="-2555" target="-2591">
    <att type="string" name="CELLDESIGNER_EDGE_TYPE" value="TRANSLATION"/>
    <att type="string" name="canonicalName" value="re50034TRANSLATION"/>
    <att type="string" name="CELLDESIGNER_NODE_TYPE" value="TRANSLATION"/>
    <att type="string" name="interaction" value="pp"/>
    <att type="string" name="CELLDESIGNER_REACTION" value="re50034TRANSLATION"/>
    <graphics width="1" fill="#00ffcc"/>
  </edge>
  <edge label="rGSVIVP00015297001 (pp) phosphopantothenate-cysteine ligase" source="-2554" target="-2590">
    <att type="string" name="CELLDESIGNER_EDGE_TYPE" value="TRANSLATION"/>
    <att type="string" name="canonicalName" value="re50035TRANSLATION"/>
    <att type="string" name="CELLDESIGNER_NODE_TYPE" value="TRANSLATION"/>
    <att type="string" name="interaction" value="pp"/>
    <att type="string" name="CELLDESIGNER_REACTION" value="re50035TRANSLATION"/>
    <graphics width="1" fill="#00ffcc"/>
  </edge>
  <edge label="rCF606576 (pp) pantoate-beta-alanine ligase" source="-2553" target="-2589">
    <att type="string" name="CELLDESIGNER_EDGE_TYPE" value="TRANSLATION"/>
    <att type="string" name="canonicalName" value="re50036TRANSLATION"/>
    <att type="string" name="CELLDESIGNER_NODE_TYPE" value="TRANSLATION"/>
    <att type="string" name="interaction" value="pp"/>
    <att type="string" name="CELLDESIGNER_REACTION" value="re50036TRANSLATION"/>
    <graphics width="1" fill="#00ffcc"/>
  </edge>
  <edge label="rGSVIVP00022872001 (pp) branched-chain-amino-acid transaminase" source="-809" target="-2587">
    <att type="string" name="CELLDESIGNER_EDGE_TYPE" value="TRANSLATION"/>
    <att type="string" name="canonicalName" value="re50037TRANSLATION"/>
    <att type="string" name="CELLDESIGNER_NODE_TYPE" value="TRANSLATION"/>
    <att type="string" name="interaction" value="pp"/>
    <att type="string" name="CELLDESIGNER_REACTION" value="re50037TRANSLATION"/>
    <graphics width="1" fill="#00ffcc"/>
  </edge>
  <edge label="rGSVIVP00011140001 (pp) branched-chain-amino-acid transaminase" source="-810" target="-2587">
    <att type="string" name="CELLDESIGNER_EDGE_TYPE" value="TRANSLATION"/>
    <att type="string" name="canonicalName" value="re50038TRANSLATION"/>
    <att type="string" name="CELLDESIGNER_NODE_TYPE" value="TRANSLATION"/>
    <att type="string" name="interaction" value="pp"/>
    <att type="string" name="CELLDESIGNER_REACTION" value="re50038TRANSLATION"/>
    <graphics width="1" fill="#00ffcc"/>
  </edge>
  <edge label="rGSVIVP00015014001 (pp) branched-chain-amino-acid transaminase" source="-811" target="-2587">
    <att type="string" name="CELLDESIGNER_EDGE_TYPE" value="TRANSLATION"/>
    <att type="string" name="canonicalName" value="re50039TRANSLATION"/>
    <att type="string" name="CELLDESIGNER_NODE_TYPE" value="TRANSLATION"/>
    <att type="string" name="interaction" value="pp"/>
    <att type="string" name="CELLDESIGNER_REACTION" value="re50039TRANSLATION"/>
    <graphics width="1" fill="#00ffcc"/>
  </edge>
  <edge label="rGSVIVP00010662001 (pp) branched-chain-amino-acid transaminase" source="-812" target="-2587">
    <att type="string" name="CELLDESIGNER_EDGE_TYPE" value="TRANSLATION"/>
    <att type="string" name="canonicalName" value="re50040TRANSLATION"/>
    <att type="string" name="CELLDESIGNER_NODE_TYPE" value="TRANSLATION"/>
    <att type="string" name="interaction" value="pp"/>
    <att type="string" name="CELLDESIGNER_REACTION" value="re50040TRANSLATION"/>
    <graphics width="1" fill="#00ffcc"/>
  </edge>
  <edge label="rGSVIVP00012144001 (pp) acetolactate synthase" source="-821" target="-2586">
    <att type="string" name="CELLDESIGNER_EDGE_TYPE" value="TRANSLATION"/>
    <att type="string" name="canonicalName" value="re50042TRANSLATION"/>
    <att type="string" name="CELLDESIGNER_NODE_TYPE" value="TRANSLATION"/>
    <att type="string" name="interaction" value="pp"/>
    <att type="string" name="CELLDESIGNER_REACTION" value="re50042TRANSLATION"/>
    <graphics width="1" fill="#00ffcc"/>
  </edge>
  <edge label="rGSVIVP00037861001 (pp) acetolactate synthase" source="-822" target="-2586">
    <att type="string" name="CELLDESIGNER_EDGE_TYPE" value="TRANSLATION"/>
    <att type="string" name="canonicalName" value="re50043TRANSLATION"/>
    <att type="string" name="CELLDESIGNER_NODE_TYPE" value="TRANSLATION"/>
    <att type="string" name="interaction" value="pp"/>
    <att type="string" name="CELLDESIGNER_REACTION" value="re50043TRANSLATION"/>
    <graphics width="1" fill="#00ffcc"/>
  </edge>
  <edge label="rGSVIVP00034729001 (pp) acetolactate synthase" source="-823" target="-2586">
    <att type="string" name="CELLDESIGNER_EDGE_TYPE" value="TRANSLATION"/>
    <att type="string" name="canonicalName" value="re50044TRANSLATION"/>
    <att type="string" name="CELLDESIGNER_NODE_TYPE" value="TRANSLATION"/>
    <att type="string" name="interaction" value="pp"/>
    <att type="string" name="CELLDESIGNER_REACTION" value="re50044TRANSLATION"/>
    <graphics width="1" fill="#00ffcc"/>
  </edge>
  <edge label="rGSVIVP00025231001 (pp) 2-dehydropantoate 2-reductase" source="-2552" target="-2585">
    <att type="string" name="CELLDESIGNER_EDGE_TYPE" value="TRANSLATION"/>
    <att type="string" name="canonicalName" value="re50055TRANSLATION"/>
    <att type="string" name="CELLDESIGNER_NODE_TYPE" value="TRANSLATION"/>
    <att type="string" name="interaction" value="pp"/>
    <att type="string" name="CELLDESIGNER_REACTION" value="re50055TRANSLATION"/>
    <graphics width="1" fill="#00ffcc"/>
  </edge>
  <edge label="pantothenate kinase (CATALYSIS) R03018STATE_TRANSITION" source="-2551" target="-2541">
    <att type="string" name="CELLDESIGNER_EDGE_TYPE" value="CATALYSIS"/>
    <att type="string" name="canonicalName" value="pantothenate kinase (CATALYSIS) R03018STATE_TRANSITION"/>
    <att type="string" name="interaction" value="CATALYSIS"/>
    <graphics width="1" fill="#0000ff"/>
  </edge>
  <edge label="pantothenate kinase (CATALYSIS) R04391STATE_TRANSITION" source="-2551" target="-2533">
    <att type="string" name="CELLDESIGNER_EDGE_TYPE" value="CATALYSIS"/>
    <att type="string" name="canonicalName" value="pantothenate kinase (CATALYSIS) R04391STATE_TRANSITION"/>
    <att type="string" name="interaction" value="CATALYSIS"/>
    <graphics width="1" fill="#0000ff"/>
  </edge>
  <edge label="pantothenate kinase (CATALYSIS) R02971STATE_TRANSITION" source="-2551" target="-2532">
    <att type="string" name="CELLDESIGNER_EDGE_TYPE" value="CATALYSIS"/>
    <att type="string" name="canonicalName" value="pantothenate kinase (CATALYSIS) R02971STATE_TRANSITION"/>
    <att type="string" name="interaction" value="CATALYSIS"/>
    <graphics width="1" fill="#0000ff"/>
  </edge>
  <edge label="rGSVIVP00023982001 (pp) ketol-acid reductoisomerase" source="-840" target="-2596">
    <att type="string" name="CELLDESIGNER_EDGE_TYPE" value="TRANSLATION"/>
    <att type="string" name="canonicalName" value="re70001TRANSLATION"/>
    <att type="string" name="CELLDESIGNER_NODE_TYPE" value="TRANSLATION"/>
    <att type="string" name="interaction" value="pp"/>
    <att type="string" name="CELLDESIGNER_REACTION" value="re70001TRANSLATION"/>
    <graphics width="1" fill="#00ffcc"/>
  </edge>
  <edge label="rGSVIVP00001276001 (pp) pantoate-beta-alanine ligase" source="-2550" target="-2589">
    <att type="string" name="CELLDESIGNER_EDGE_TYPE" value="TRANSLATION"/>
    <att type="string" name="canonicalName" value="re70002TRANSLATION"/>
    <att type="string" name="CELLDESIGNER_NODE_TYPE" value="TRANSLATION"/>
    <att type="string" name="interaction" value="pp"/>
    <att type="string" name="CELLDESIGNER_REACTION" value="re70002TRANSLATION"/>
    <graphics width="1" fill="#00ffcc"/>
  </edge>
  <edge label="rGSVIVP00004313001 (pp) acetolactate synthase" source="-834" target="-2586">
    <att type="string" name="CELLDESIGNER_EDGE_TYPE" value="TRANSLATION"/>
    <att type="string" name="canonicalName" value="re70003TRANSLATION"/>
    <att type="string" name="CELLDESIGNER_NODE_TYPE" value="TRANSLATION"/>
    <att type="string" name="interaction" value="pp"/>
    <att type="string" name="CELLDESIGNER_REACTION" value="re70003TRANSLATION"/>
    <graphics width="1" fill="#00ffcc"/>
  </edge>
  <edge label="rGSVIVP00004314001 (pp) acetolactate synthase" source="-835" target="-2586">
    <att type="string" name="CELLDESIGNER_EDGE_TYPE" value="TRANSLATION"/>
    <att type="string" name="canonicalName" value="re70004TRANSLATION"/>
    <att type="string" name="CELLDESIGNER_NODE_TYPE" value="TRANSLATION"/>
    <att type="string" name="interaction" value="pp"/>
    <att type="string" name="CELLDESIGNER_REACTION" value="re70004TRANSLATION"/>
    <graphics width="1" fill="#00ffcc"/>
  </edge>
  <edge label="rGSVIVP00010382001 (pp) acetolactate synthase" source="-836" target="-2586">
    <att type="string" name="CELLDESIGNER_EDGE_TYPE" value="TRANSLATION"/>
    <att type="string" name="canonicalName" value="re70005TRANSLATION"/>
    <att type="string" name="CELLDESIGNER_NODE_TYPE" value="TRANSLATION"/>
    <att type="string" name="interaction" value="pp"/>
    <att type="string" name="CELLDESIGNER_REACTION" value="re70005TRANSLATION"/>
    <graphics width="1" fill="#00ffcc"/>
  </edge>
  <edge label="rGSVIVP00010385001 (pp) acetolactate synthase" source="-837" target="-2586">
    <att type="string" name="CELLDESIGNER_EDGE_TYPE" value="TRANSLATION"/>
    <att type="string" name="canonicalName" value="re70006TRANSLATION"/>
    <att type="string" name="CELLDESIGNER_NODE_TYPE" value="TRANSLATION"/>
    <att type="string" name="interaction" value="pp"/>
    <att type="string" name="CELLDESIGNER_REACTION" value="re70006TRANSLATION"/>
    <graphics width="1" fill="#00ffcc"/>
  </edge>
  <edge label="rGSVIVP00017948001 (pp) acetolactate synthase" source="-838" target="-2586">
    <att type="string" name="CELLDESIGNER_EDGE_TYPE" value="TRANSLATION"/>
    <att type="string" name="canonicalName" value="re70007TRANSLATION"/>
    <att type="string" name="CELLDESIGNER_NODE_TYPE" value="TRANSLATION"/>
    <att type="string" name="interaction" value="pp"/>
    <att type="string" name="CELLDESIGNER_REACTION" value="re70007TRANSLATION"/>
    <graphics width="1" fill="#00ffcc"/>
  </edge>
  <edge label="rGSVIVP00029877001 (pp) acetolactate synthase" source="-839" target="-2586">
    <att type="string" name="CELLDESIGNER_EDGE_TYPE" value="TRANSLATION"/>
    <att type="string" name="canonicalName" value="re70008TRANSLATION"/>
    <att type="string" name="CELLDESIGNER_NODE_TYPE" value="TRANSLATION"/>
    <att type="string" name="interaction" value="pp"/>
    <att type="string" name="CELLDESIGNER_REACTION" value="re70008TRANSLATION"/>
    <graphics width="1" fill="#00ffcc"/>
  </edge>
  <edge label="rGSVIVP00016070001 (pp) pantothenate kinase" source="-2549" target="-2551">
    <att type="string" name="CELLDESIGNER_EDGE_TYPE" value="TRANSLATION"/>
    <att type="string" name="canonicalName" value="re70009TRANSLATION"/>
    <att type="string" name="CELLDESIGNER_NODE_TYPE" value="TRANSLATION"/>
    <att type="string" name="interaction" value="pp"/>
    <att type="string" name="CELLDESIGNER_REACTION" value="re70009TRANSLATION"/>
    <graphics width="1" fill="#00ffcc"/>
  </edge>
  <edge label="rGSVIVP00017885001 (pp) dihydropyrimidine dehydrogenase (NADP+)" source="-2548" target="-2597">
    <att type="string" name="CELLDESIGNER_EDGE_TYPE" value="TRANSLATION"/>
    <att type="string" name="canonicalName" value="re90010TRANSLATION"/>
    <att type="string" name="CELLDESIGNER_NODE_TYPE" value="TRANSLATION"/>
    <att type="string" name="interaction" value="pp"/>
    <att type="string" name="CELLDESIGNER_REACTION" value="re90010TRANSLATION"/>
    <graphics width="1" fill="#00ffcc"/>
  </edge>
  <edge label="rGSVIVP00021938001 (pp) pantetheine-phosphate adenylyltransferase" source="-2547" target="-2588">
    <att type="string" name="CELLDESIGNER_EDGE_TYPE" value="TRANSLATION"/>
    <att type="string" name="canonicalName" value="re90011TRANSLATION"/>
    <att type="string" name="CELLDESIGNER_NODE_TYPE" value="TRANSLATION"/>
    <att type="string" name="interaction" value="pp"/>
    <att type="string" name="CELLDESIGNER_REACTION" value="re90011TRANSLATION"/>
    <graphics width="1" fill="#00ffcc"/>
  </edge>
  <edge label="rCF606443 (pp) dihydroxy-acid dehydratase" source="-853" target="-2598">
    <att type="string" name="CELLDESIGNER_EDGE_TYPE" value="TRANSLATION"/>
    <att type="string" name="canonicalName" value="re90012TRANSLATION"/>
    <att type="string" name="CELLDESIGNER_NODE_TYPE" value="TRANSLATION"/>
    <att type="string" name="interaction" value="pp"/>
    <att type="string" name="CELLDESIGNER_REACTION" value="re90012TRANSLATION"/>
    <graphics width="1" fill="#00ffcc"/>
  </edge>
  <edge label="rGSVIVP00020486001 (pp) dihydroxy-acid dehydratase" source="-852" target="-2598">
    <att type="string" name="CELLDESIGNER_EDGE_TYPE" value="TRANSLATION"/>
    <att type="string" name="canonicalName" value="re90013TRANSLATION"/>
    <att type="string" name="CELLDESIGNER_NODE_TYPE" value="TRANSLATION"/>
    <att type="string" name="interaction" value="pp"/>
    <att type="string" name="CELLDESIGNER_REACTION" value="re90013TRANSLATION"/>
    <graphics width="1" fill="#00ffcc"/>
  </edge>
  <edge label="rGSVIVP00020487001 (pp) dihydroxy-acid dehydratase" source="-851" target="-2598">
    <att type="string" name="CELLDESIGNER_EDGE_TYPE" value="TRANSLATION"/>
    <att type="string" name="canonicalName" value="re90014TRANSLATION"/>
    <att type="string" name="CELLDESIGNER_NODE_TYPE" value="TRANSLATION"/>
    <att type="string" name="interaction" value="pp"/>
    <att type="string" name="CELLDESIGNER_REACTION" value="re90014TRANSLATION"/>
    <graphics width="1" fill="#00ffcc"/>
  </edge>
  <edge label="rGSVIVP00009175001 (pp) ketol-acid reductoisomerase" source="-845" target="-2596">
    <att type="string" name="CELLDESIGNER_EDGE_TYPE" value="TRANSLATION"/>
    <att type="string" name="canonicalName" value="re90016TRANSLATION"/>
    <att type="string" name="CELLDESIGNER_NODE_TYPE" value="TRANSLATION"/>
    <att type="string" name="interaction" value="pp"/>
    <att type="string" name="CELLDESIGNER_REACTION" value="re90016TRANSLATION"/>
    <graphics width="1" fill="#00ffcc"/>
  </edge>
  <edge label="rGSVIVP00014380001 (pp) ketol-acid reductoisomerase" source="-843" target="-2596">
    <att type="string" name="CELLDESIGNER_EDGE_TYPE" value="TRANSLATION"/>
    <att type="string" name="canonicalName" value="re90017TRANSLATION"/>
    <att type="string" name="CELLDESIGNER_NODE_TYPE" value="TRANSLATION"/>
    <att type="string" name="interaction" value="pp"/>
    <att type="string" name="CELLDESIGNER_REACTION" value="re90017TRANSLATION"/>
    <graphics width="1" fill="#00ffcc"/>
  </edge>
  <edge label="rGSVIVP00035884001 (pp) ketol-acid reductoisomerase" source="-846" target="-2596">
    <att type="string" name="CELLDESIGNER_EDGE_TYPE" value="TRANSLATION"/>
    <att type="string" name="canonicalName" value="re90018TRANSLATION"/>
    <att type="string" name="CELLDESIGNER_NODE_TYPE" value="TRANSLATION"/>
    <att type="string" name="interaction" value="pp"/>
    <att type="string" name="CELLDESIGNER_REACTION" value="re90018TRANSLATION"/>
    <graphics width="1" fill="#00ffcc"/>
  </edge>
  <edge label="rGSVIVP00035885001 (pp) ketol-acid reductoisomerase" source="-844" target="-2596">
    <att type="string" name="CELLDESIGNER_EDGE_TYPE" value="TRANSLATION"/>
    <att type="string" name="canonicalName" value="re90019TRANSLATION"/>
    <att type="string" name="CELLDESIGNER_NODE_TYPE" value="TRANSLATION"/>
    <att type="string" name="interaction" value="pp"/>
    <att type="string" name="CELLDESIGNER_REACTION" value="re90019TRANSLATION"/>
    <graphics width="1" fill="#00ffcc"/>
  </edge>
  <edge label="rGSVIVP00015012001 (pp) branched-chain-amino-acid transaminase" source="-842" target="-2587">
    <att type="string" name="CELLDESIGNER_EDGE_TYPE" value="TRANSLATION"/>
    <att type="string" name="canonicalName" value="re90015TRANSLATION"/>
    <att type="string" name="CELLDESIGNER_NODE_TYPE" value="TRANSLATION"/>
    <att type="string" name="interaction" value="pp"/>
    <att type="string" name="CELLDESIGNER_REACTION" value="re90015TRANSLATION"/>
    <graphics width="1" fill="#00ffcc"/>
  </edge>
  <edge label="R00006STATE_TRANSITION (RIGHT) Pyruvate" source="-2546" target="-231">
    <att type="string" name="CELLDESIGNER_EDGE_TYPE" value="RIGHT"/>
    <att type="string" name="canonicalName" value="R00006STATE_TRANSITION (RIGHT) Pyruvate"/>
    <att type="string" name="interaction" value="RIGHT"/>
    <graphics width="1" fill="#000000"/>
  </edge>
  <edge label="R02473STATE_TRANSITION (RIGHT) Pantothenate" source="-2545" target="-2577">
    <att type="string" name="CELLDESIGNER_EDGE_TYPE" value="RIGHT"/>
    <att type="string" name="canonicalName" value="R02473STATE_TRANSITION (RIGHT) Pantothenate"/>
    <att type="string" name="interaction" value="RIGHT"/>
    <graphics width="1" fill="#000000"/>
  </edge>
  <edge label="R01209STATE_TRANSITION (RIGHT) 3-Methyl-2-oxobutanoic acid" source="-2544" target="-2573">
    <att type="string" name="CELLDESIGNER_EDGE_TYPE" value="RIGHT"/>
    <att type="string" name="canonicalName" value="R01209STATE_TRANSITION (RIGHT) 3-Methyl-2-oxobutanoic acid"/>
    <att type="string" name="interaction" value="RIGHT"/>
    <graphics width="1" fill="#000000"/>
  </edge>
  <edge label="R04230STATE_TRANSITION (pp) (R)-4&apos;-Phosphopantothenoyl-L-cysteine" source="-2543" target="-2582">
    <att type="string" name="CELLDESIGNER_EDGE_TYPE" value="RIGHT"/>
    <att type="string" name="canonicalName" value="R04230STATE_TRANSITION (pp) (R)-4&apos;-Phosphopantothenoyl-L-cysteine"/>
    <att type="string" name="interaction" value="RIGHT"/>
    <graphics width="1" fill="#000000"/>
  </edge>
  <edge label="R03036 (RIGHT) Dephospho-CoA" source="-2542" target="-2568">
    <att type="string" name="CELLDESIGNER_EDGE_TYPE" value="RIGHT"/>
    <att type="string" name="canonicalName" value="R03036 (RIGHT) Dephospho-CoA"/>
    <att type="string" name="interaction" value="RIGHT"/>
    <graphics width="1" fill="#000000"/>
  </edge>
  <edge label="R03018STATE_TRANSITION (RIGHT) D-4&apos;-Phosphopantothenate" source="-2541" target="-2576">
    <att type="string" name="CELLDESIGNER_EDGE_TYPE" value="RIGHT"/>
    <att type="string" name="canonicalName" value="R03018STATE_TRANSITION (RIGHT) D-4&apos;-Phosphopantothenate"/>
    <att type="string" name="interaction" value="RIGHT"/>
    <graphics width="1" fill="#000000"/>
  </edge>
  <edge label="R00905STATE_TRANSITION (RIGHT) beta-Alanine" source="-2540" target="-2580">
    <att type="string" name="CELLDESIGNER_EDGE_TYPE" value="RIGHT"/>
    <att type="string" name="canonicalName" value="R00905STATE_TRANSITION (RIGHT) beta-Alanine"/>
    <att type="string" name="interaction" value="RIGHT"/>
    <graphics width="1" fill="#000000"/>
  </edge>
  <edge label="R03269STATE_TRANSITION (RIGHT) Pantetheine 4&apos;-phosphate" source="-2539" target="-2575">
    <att type="string" name="CELLDESIGNER_EDGE_TYPE" value="RIGHT"/>
    <att type="string" name="canonicalName" value="R03269STATE_TRANSITION (RIGHT) Pantetheine 4&apos;-phosphate"/>
    <att type="string" name="interaction" value="RIGHT"/>
    <graphics width="1" fill="#000000"/>
  </edge>
  <edge label="R03035 (RIGHT) Dephospho-CoA" source="-2538" target="-2568">
    <att type="string" name="CELLDESIGNER_EDGE_TYPE" value="RIGHT"/>
    <att type="string" name="canonicalName" value="R03035 (RIGHT) Dephospho-CoA"/>
    <att type="string" name="interaction" value="RIGHT"/>
    <graphics width="1" fill="#000000"/>
  </edge>
  <edge label="R03051STATE_TRANSITION (RIGHT) 2-Acetolactate" source="-2537" target="-2579">
    <att type="string" name="CELLDESIGNER_EDGE_TYPE" value="RIGHT"/>
    <att type="string" name="canonicalName" value="R03051STATE_TRANSITION (RIGHT) 2-Acetolactate"/>
    <att type="string" name="interaction" value="RIGHT"/>
    <graphics width="1" fill="#000000"/>
  </edge>
  <edge label="R02472 (RIGHT) 2-Dehydropantoate" source="-2536" target="-2571">
    <att type="string" name="CELLDESIGNER_EDGE_TYPE" value="RIGHT"/>
    <att type="string" name="canonicalName" value="R02472 (RIGHT) 2-Dehydropantoate"/>
    <att type="string" name="interaction" value="RIGHT"/>
    <graphics width="1" fill="#000000"/>
  </edge>
  <edge label="R02269STATE_TRANSITION (RIGHT) 3-Ureidopropionate" source="-2535" target="-2578">
    <att type="string" name="CELLDESIGNER_EDGE_TYPE" value="RIGHT"/>
    <att type="string" name="canonicalName" value="R02269STATE_TRANSITION (RIGHT) 3-Ureidopropionate"/>
    <att type="string" name="interaction" value="RIGHT"/>
    <graphics width="1" fill="#000000"/>
  </edge>
  <edge label="R00978 (RIGHT) Uracil" source="-2534" target="-2581">
    <att type="string" name="CELLDESIGNER_EDGE_TYPE" value="RIGHT"/>
    <att type="string" name="canonicalName" value="R00978 (RIGHT) Uracil"/>
    <att type="string" name="interaction" value="RIGHT"/>
    <graphics width="1" fill="#000000"/>
  </edge>
  <edge label="R04391STATE_TRANSITION (pp) (R)-4&apos;-Phosphopantothenoyl-L-cysteine" source="-2533" target="-2582">
    <att type="string" name="CELLDESIGNER_EDGE_TYPE" value="RIGHT"/>
    <att type="string" name="canonicalName" value="R04391STATE_TRANSITION (pp) (R)-4&apos;-Phosphopantothenoyl-L-cysteine"/>
    <att type="string" name="interaction" value="RIGHT"/>
    <graphics width="1" fill="#000000"/>
  </edge>
  <edge label="R01214 (RIGHT) 3-Methyl-2-oxobutanoic acid" source="-865" target="-2573">
    <att type="string" name="CELLDESIGNER_EDGE_TYPE" value="RIGHT"/>
    <att type="string" name="canonicalName" value="R01214 (RIGHT) 3-Methyl-2-oxobutanoic acid"/>
    <att type="string" name="interaction" value="RIGHT"/>
    <graphics width="1" fill="#000000"/>
  </edge>
  <edge label="R02971STATE_TRANSITION (RIGHT) Pantetheine 4&apos;-phosphate" source="-2532" target="-2575">
    <att type="string" name="CELLDESIGNER_EDGE_TYPE" value="RIGHT"/>
    <att type="string" name="canonicalName" value="R02971STATE_TRANSITION (RIGHT) Pantetheine 4&apos;-phosphate"/>
    <att type="string" name="interaction" value="RIGHT"/>
    <graphics width="1" fill="#000000"/>
  </edge>
  <edge label="R01226STATE_TRANSITION (RIGHT) 2-Dehydropantoate" source="-2531" target="-2571">
    <att type="string" name="CELLDESIGNER_EDGE_TYPE" value="RIGHT"/>
    <att type="string" name="canonicalName" value="R01226STATE_TRANSITION (RIGHT) 2-Dehydropantoate"/>
    <att type="string" name="interaction" value="RIGHT"/>
    <graphics width="1" fill="#000000"/>
  </edge>
</graph>
