# Supplementary material for: Proteomic analysis of shoot tissue during photoperiod induced growth cessation in V. riparia Michx. grapevines
Source: Proteome Sci. 2010 Aug 12;8:44. doi: 10.1186/1477-5956-8-44 (PMC2929227; doi:10.1186/1477-5956-8-44)
Supplement: Additional file 2 — Cytoscape session containing the VitisNet molecular networks with proteins presenting outstanding evolution between LD and SD. The session contains a subset of 15 VitisNet molecular networksshowing differential LD and SD protein expression. Tutorial for using VitisNet in Cytoscape can be obtained at http://vitis-dormancy.sdstate.org. [file 1477-5956-8-44-S2.ZIP › CytoscapeSession-2010_06_02-09_46/vv10053Ascorbate_and_aldarate_metabolism.xml.me.xgmml]

<?xml version="1.0" encoding="UTF-8" standalone="yes"?>
<graph label="vv10053Ascorbate_and_aldarate_metabolism.xml.me" xmlns:dc="http://purl.org/dc/elements/1.1/" xmlns:xlink="http://www.w3.org/1999/xlink" xmlns:rdf="http://www.w3.org/1999/02/22-rdf-syntax-ns#" xmlns:cy="http://www.cytoscape.org" xmlns="http://www.cs.rpi.edu/XGMML"  directed="1">
  <att name="documentVersion" value="1.1"/>
  <att name="networkMetadata">
    <rdf:RDF>
      <rdf:Description rdf:about="http://www.cytoscape.org/">
        <dc:type>Protein-Protein Interaction</dc:type>
        <dc:description>N/A</dc:description>
        <dc:identifier>N/A</dc:identifier>
        <dc:date>2010-06-02 09:46:14</dc:date>
        <dc:title>vv10053Ascorbate_and_aldarate_metabolism.xml.me</dc:title>
        <dc:source>http://www.cytoscape.org/</dc:source>
        <dc:format>Cytoscape-XGMML</dc:format>
      </rdf:Description>
    </rdf:RDF>
  </att>
  <att type="string" name="backgroundColor" value="#ffffff"/>
  <att type="real" name="GRAPH_VIEW_ZOOM" value="0.9927828947368421"/>
  <att type="real" name="GRAPH_VIEW_CENTER_X" value="440.5"/>
  <att type="real" name="GRAPH_VIEW_CENTER_Y" value="159.0"/>
  <node label="L-galactonolactone_dehydrogenase" id="-347">
    <att type="string" name="vizmap:vv10053Ascorbate_and_aldarate_metabolism_xml NODE_FILL_COLOR" value="java.awt.Color[r=255,g=255,b=255]"/>
    <att type="string" name="vizmap:vv10053Ascorbate_and_aldarate_metabolism_xml NODE_HEIGHT" value="15.0"/>
    <att type="string" name="canonicalName" value="L-galactonolactone_dehydrogenase"/>
    <att type="string" name="vizmap:vv10053Ascorbate_and_aldarate_metabolism_xml NODE_SHAPE" value="OCTAGON"/>
    <att type="string" name="CELLDESIGNER_ALIAS" value="e8"/>
    <att type="string" name="vizmap:vv10053Ascorbate_and_aldarate_metabolism_xml_me NODE_SHAPE" value="OCTAGON"/>
    <att type="string" name="vizmap:vv10053Ascorbate_and_aldarate_metabolism_xml NODE_WIDTH" value="130.0"/>
    <att type="string" name="CELLDESIGNER_NODE_TYPE" value="PROTEIN"/>
    <att type="string" name="CELLDESIGNER_SPECIES" value="E1_3_2_3"/>
    <att type="string" name="vizmap:vv10053Ascorbate_and_aldarate_metabolism_xml_me NODE_FILL_COLOR" value="java.awt.Color[r=255,g=255,b=255]"/>
    <graphics type="OCTAGON" h="15.0" w="250.0" x="427.0" y="299.5" fill="#ffffff" width="1" outline="#000000"/>
  </node>
  <node label="monodehydroascorbate_reductase_(NADH)" id="-346">
    <att type="string" name="vizmap:vv10053Ascorbate_and_aldarate_metabolism_xml NODE_FILL_COLOR" value="java.awt.Color[r=255,g=255,b=255]"/>
    <att type="string" name="vizmap:vv10053Ascorbate_and_aldarate_metabolism_xml NODE_HEIGHT" value="15.0"/>
    <att type="string" name="canonicalName" value="monodehydroascorbate_reductase_(NADH)"/>
    <att type="string" name="vizmap:vv10053Ascorbate_and_aldarate_metabolism_xml NODE_SHAPE" value="OCTAGON"/>
    <att type="string" name="CELLDESIGNER_ALIAS" value="e12"/>
    <att type="string" name="vizmap:vv10053Ascorbate_and_aldarate_metabolism_xml_me NODE_SHAPE" value="OCTAGON"/>
    <att type="string" name="vizmap:vv10053Ascorbate_and_aldarate_metabolism_xml NODE_WIDTH" value="130.0"/>
    <att type="string" name="CELLDESIGNER_NODE_TYPE" value="PROTEIN"/>
    <att type="string" name="CELLDESIGNER_SPECIES" value="E1_6_5_4"/>
    <att type="string" name="vizmap:vv10053Ascorbate_and_aldarate_metabolism_xml_me NODE_FILL_COLOR" value="java.awt.Color[r=255,g=255,b=255]"/>
    <graphics type="OCTAGON" h="15.0" w="250.0" x="710.5" y="280.5" fill="#ffffff" width="1" outline="#000000"/>
  </node>
  <node label="L-ascorbate_peroxidase" id="-345">
    <att type="string" name="vizmap:vv10053Ascorbate_and_aldarate_metabolism_xml NODE_FILL_COLOR" value="java.awt.Color[r=255,g=255,b=255]"/>
    <att type="string" name="vizmap:vv10053Ascorbate_and_aldarate_metabolism_xml NODE_HEIGHT" value="15.0"/>
    <att type="string" name="canonicalName" value="L-ascorbate_peroxidase"/>
    <att type="string" name="vizmap:vv10053Ascorbate_and_aldarate_metabolism_xml NODE_SHAPE" value="OCTAGON"/>
    <att type="string" name="CELLDESIGNER_ALIAS" value="e17"/>
    <att type="string" name="vizmap:vv10053Ascorbate_and_aldarate_metabolism_xml_me NODE_SHAPE" value="OCTAGON"/>
    <att type="string" name="vizmap:vv10053Ascorbate_and_aldarate_metabolism_xml NODE_WIDTH" value="130.0"/>
    <att type="string" name="CELLDESIGNER_NODE_TYPE" value="PROTEIN"/>
    <att type="string" name="CELLDESIGNER_SPECIES" value="E1_11_1_11"/>
    <att type="string" name="vizmap:vv10053Ascorbate_and_aldarate_metabolism_xml_me NODE_FILL_COLOR" value="java.awt.Color[r=255,g=255,b=255]"/>
    <graphics type="OCTAGON" h="15.0" w="250.0" x="506.0" y="202.0" fill="#ffffff" width="1" outline="#000000"/>
  </node>
  <node label="D-threo-aldose_1-dehydrogenase" id="-344">
    <att type="string" name="vizmap:vv10053Ascorbate_and_aldarate_metabolism_xml NODE_FILL_COLOR" value="java.awt.Color[r=255,g=255,b=255]"/>
    <att type="string" name="vizmap:vv10053Ascorbate_and_aldarate_metabolism_xml NODE_HEIGHT" value="15.0"/>
    <att type="string" name="canonicalName" value="D-threo-aldose_1-dehydrogenase"/>
    <att type="string" name="vizmap:vv10053Ascorbate_and_aldarate_metabolism_xml NODE_SHAPE" value="OCTAGON"/>
    <att type="string" name="CELLDESIGNER_ALIAS" value="sa933"/>
    <att type="string" name="vizmap:vv10053Ascorbate_and_aldarate_metabolism_xml_me NODE_SHAPE" value="OCTAGON"/>
    <att type="string" name="vizmap:vv10053Ascorbate_and_aldarate_metabolism_xml NODE_WIDTH" value="130.0"/>
    <att type="string" name="CELLDESIGNER_NODE_TYPE" value="PROTEIN"/>
    <att type="string" name="CELLDESIGNER_SPECIES" value="E1_1_1_122"/>
    <att type="string" name="vizmap:vv10053Ascorbate_and_aldarate_metabolism_xml_me NODE_FILL_COLOR" value="java.awt.Color[r=255,g=255,b=255]"/>
    <graphics type="OCTAGON" h="15.0" w="250.0" x="79.0" y="296.5" fill="#ffffff" width="1" outline="#000000"/>
  </node>
  <node label="L-ascorbate_oxidase" id="-343">
    <att type="string" name="vizmap:vv10053Ascorbate_and_aldarate_metabolism_xml NODE_FILL_COLOR" value="java.awt.Color[r=255,g=255,b=255]"/>
    <att type="string" name="vizmap:vv10053Ascorbate_and_aldarate_metabolism_xml NODE_HEIGHT" value="15.0"/>
    <att type="string" name="canonicalName" value="L-ascorbate_oxidase"/>
    <att type="string" name="vizmap:vv10053Ascorbate_and_aldarate_metabolism_xml NODE_SHAPE" value="OCTAGON"/>
    <att type="string" name="CELLDESIGNER_ALIAS" value="e20"/>
    <att type="string" name="vizmap:vv10053Ascorbate_and_aldarate_metabolism_xml_me NODE_SHAPE" value="OCTAGON"/>
    <att type="string" name="vizmap:vv10053Ascorbate_and_aldarate_metabolism_xml NODE_WIDTH" value="130.0"/>
    <att type="string" name="CELLDESIGNER_NODE_TYPE" value="PROTEIN"/>
    <att type="string" name="CELLDESIGNER_SPECIES" value="E1_10_3_3"/>
    <att type="string" name="vizmap:vv10053Ascorbate_and_aldarate_metabolism_xml_me NODE_FILL_COLOR" value="java.awt.Color[r=255,g=255,b=255]"/>
    <graphics type="OCTAGON" h="15.0" w="250.0" x="706.0" y="182.5" fill="#ffffff" width="1" outline="#000000"/>
  </node>
  <node label="L-Galactono-1,4-lactone" id="-342">
    <att type="string" name="vizmap:vv10053Ascorbate_and_aldarate_metabolism_xml NODE_FILL_COLOR" value="java.awt.Color[r=255,g=255,b=255]"/>
    <att type="string" name="vizmap:vv10053Ascorbate_and_aldarate_metabolism_xml NODE_HEIGHT" value="15.0"/>
    <att type="string" name="canonicalName" value="L-Galactono-1,4-lactone"/>
    <att type="string" name="vizmap:vv10053Ascorbate_and_aldarate_metabolism_xml NODE_SHAPE" value="ELLIPSE"/>
    <att type="string" name="CELLDESIGNER_ALIAS" value="c3"/>
    <att type="string" name="vizmap:vv10053Ascorbate_and_aldarate_metabolism_xml_me NODE_SHAPE" value="ELLIPSE"/>
    <att type="string" name="vizmap:vv10053Ascorbate_and_aldarate_metabolism_xml NODE_WIDTH" value="130.0"/>
    <att type="string" name="CELLDESIGNER_NODE_TYPE" value="SIMPLE_MOLECULE"/>
    <att type="string" name="CELLDESIGNER_SPECIES" value="C01115"/>
    <att type="string" name="vizmap:vv10053Ascorbate_and_aldarate_metabolism_xml_me NODE_FILL_COLOR" value="java.awt.Color[r=255,g=255,b=255]"/>
    <graphics type="ELLIPSE" h="15.0" w="200.0" x="217.0" y="313.5" fill="#ffffff" width="1" outline="#000000"/>
  </node>
  <node label="Monodehydroascorbate" id="-341">
    <att type="string" name="vizmap:vv10053Ascorbate_and_aldarate_metabolism_xml NODE_FILL_COLOR" value="java.awt.Color[r=255,g=255,b=255]"/>
    <att type="string" name="vizmap:vv10053Ascorbate_and_aldarate_metabolism_xml NODE_HEIGHT" value="15.0"/>
    <att type="string" name="canonicalName" value="Monodehydroascorbate"/>
    <att type="string" name="vizmap:vv10053Ascorbate_and_aldarate_metabolism_xml NODE_SHAPE" value="ELLIPSE"/>
    <att type="string" name="CELLDESIGNER_ALIAS" value="c17"/>
    <att type="string" name="vizmap:vv10053Ascorbate_and_aldarate_metabolism_xml_me NODE_SHAPE" value="ELLIPSE"/>
    <att type="string" name="vizmap:vv10053Ascorbate_and_aldarate_metabolism_xml NODE_WIDTH" value="130.0"/>
    <att type="string" name="CELLDESIGNER_NODE_TYPE" value="SIMPLE_MOLECULE"/>
    <att type="string" name="CELLDESIGNER_SPECIES" value="C01041"/>
    <att type="string" name="vizmap:vv10053Ascorbate_and_aldarate_metabolism_xml_me NODE_FILL_COLOR" value="java.awt.Color[r=255,g=255,b=255]"/>
    <graphics type="ELLIPSE" h="15.0" w="200.0" x="760.0" y="311.5" fill="#ffffff" width="1" outline="#000000"/>
  </node>
  <node label="Ascorbate" id="-340">
    <att type="string" name="vizmap:vv10053Ascorbate_and_aldarate_metabolism_xml NODE_FILL_COLOR" value="java.awt.Color[r=255,g=255,b=255]"/>
    <att type="string" name="vizmap:vv10053Ascorbate_and_aldarate_metabolism_xml NODE_HEIGHT" value="15.0"/>
    <att type="string" name="canonicalName" value="Ascorbate"/>
    <att type="string" name="vizmap:vv10053Ascorbate_and_aldarate_metabolism_xml NODE_SHAPE" value="ELLIPSE"/>
    <att type="string" name="CELLDESIGNER_ALIAS" value="c18"/>
    <att type="string" name="vizmap:vv10053Ascorbate_and_aldarate_metabolism_xml_me NODE_SHAPE" value="ELLIPSE"/>
    <att type="string" name="vizmap:vv10053Ascorbate_and_aldarate_metabolism_xml NODE_WIDTH" value="130.0"/>
    <att type="string" name="CELLDESIGNER_NODE_TYPE" value="SIMPLE_MOLECULE"/>
    <att type="string" name="CELLDESIGNER_SPECIES" value="C00072"/>
    <att type="string" name="vizmap:vv10053Ascorbate_and_aldarate_metabolism_xml_me NODE_FILL_COLOR" value="java.awt.Color[r=255,g=255,b=255]"/>
    <graphics type="ELLIPSE" h="15.0" w="200.0" x="639.0" y="313.5" fill="#ffffff" width="1" outline="#000000"/>
  </node>
  <node label="L-Dehydroascorbate" id="-339">
    <att type="string" name="vizmap:vv10053Ascorbate_and_aldarate_metabolism_xml NODE_FILL_COLOR" value="java.awt.Color[r=255,g=255,b=255]"/>
    <att type="string" name="vizmap:vv10053Ascorbate_and_aldarate_metabolism_xml NODE_HEIGHT" value="15.0"/>
    <att type="string" name="canonicalName" value="L-Dehydroascorbate"/>
    <att type="string" name="vizmap:vv10053Ascorbate_and_aldarate_metabolism_xml NODE_SHAPE" value="ELLIPSE"/>
    <att type="string" name="CELLDESIGNER_ALIAS" value="c19"/>
    <att type="string" name="vizmap:vv10053Ascorbate_and_aldarate_metabolism_xml_me NODE_SHAPE" value="ELLIPSE"/>
    <att type="string" name="vizmap:vv10053Ascorbate_and_aldarate_metabolism_xml NODE_WIDTH" value="130.0"/>
    <att type="string" name="CELLDESIGNER_NODE_TYPE" value="SIMPLE_MOLECULE"/>
    <att type="string" name="CELLDESIGNER_SPECIES" value="C05422"/>
    <att type="string" name="vizmap:vv10053Ascorbate_and_aldarate_metabolism_xml_me NODE_FILL_COLOR" value="java.awt.Color[r=255,g=255,b=255]"/>
    <graphics type="ELLIPSE" h="15.0" w="200.0" x="623.0" y="4.5" fill="#ffffff" width="1" outline="#000000"/>
  </node>
  <node label="rCB343612" id="-338">
    <att type="string" name="vizmap:vv10053Ascorbate_and_aldarate_metabolism_xml NODE_FILL_COLOR" value="java.awt.Color[r=255,g=255,b=255]"/>
    <att type="string" name="vizmap:vv10053Ascorbate_and_aldarate_metabolism_xml NODE_HEIGHT" value="15.0"/>
    <att type="string" name="canonicalName" value="CB343612"/>
    <att type="string" name="vizmap:vv10053Ascorbate_and_aldarate_metabolism_xml NODE_SHAPE" value="RECT"/>
    <att type="string" name="CELLDESIGNER_ALIAS" value="sa10346e8"/>
    <att type="string" name="vizmap:vv10053Ascorbate_and_aldarate_metabolism_xml_me NODE_SHAPE" value="RECT"/>
    <att type="string" name="vizmap:vv10053Ascorbate_and_aldarate_metabolism_xml NODE_WIDTH" value="130.0"/>
    <att type="string" name="CELLDESIGNER_NODE_TYPE" value="RNA"/>
    <att type="string" name="CELLDESIGNER_SPECIES" value="CB343612"/>
    <att type="string" name="vizmap:vv10053Ascorbate_and_aldarate_metabolism_xml_me NODE_FILL_COLOR" value="java.awt.Color[r=255,g=255,b=255]"/>
    <graphics type="RECTANGLE" h="15.0" w="150.0" x="536.0" y="268.9166564941406" fill="#ffffff" width="1" outline="#000000"/>
  </node>
  <node label="rGSVIVP00025312001" id="-337">
    <att type="string" name="vizmap:vv10053Ascorbate_and_aldarate_metabolism_xml NODE_FILL_COLOR" value="java.awt.Color[r=255,g=255,b=255]"/>
    <att type="string" name="vizmap:vv10053Ascorbate_and_aldarate_metabolism_xml NODE_HEIGHT" value="15.0"/>
    <att type="string" name="canonicalName" value="GSVIVP00025312001"/>
    <att type="string" name="vizmap:vv10053Ascorbate_and_aldarate_metabolism_xml NODE_SHAPE" value="RECT"/>
    <att type="string" name="CELLDESIGNER_ALIAS" value="sa11115e8"/>
    <att type="string" name="vizmap:vv10053Ascorbate_and_aldarate_metabolism_xml_me NODE_SHAPE" value="RECT"/>
    <att type="string" name="vizmap:vv10053Ascorbate_and_aldarate_metabolism_xml NODE_WIDTH" value="130.0"/>
    <att type="string" name="CELLDESIGNER_NODE_TYPE" value="RNA"/>
    <att type="string" name="CELLDESIGNER_SPECIES" value="GSVIVP00025312001"/>
    <att type="string" name="vizmap:vv10053Ascorbate_and_aldarate_metabolism_xml_me NODE_FILL_COLOR" value="java.awt.Color[r=255,g=255,b=255]"/>
    <graphics type="RECTANGLE" h="15.0" w="150.0" x="536.0" y="284.75" fill="#ffffff" width="1" outline="#000000"/>
  </node>
  <node label="rCB339860" id="-336">
    <att type="string" name="vizmap:vv10053Ascorbate_and_aldarate_metabolism_xml NODE_FILL_COLOR" value="java.awt.Color[r=255,g=255,b=255]"/>
    <att type="string" name="vizmap:vv10053Ascorbate_and_aldarate_metabolism_xml NODE_HEIGHT" value="15.0"/>
    <att type="string" name="canonicalName" value="CB339860"/>
    <att type="string" name="vizmap:vv10053Ascorbate_and_aldarate_metabolism_xml NODE_SHAPE" value="RECT"/>
    <att type="string" name="CELLDESIGNER_ALIAS" value="sa10318e12"/>
    <att type="string" name="vizmap:vv10053Ascorbate_and_aldarate_metabolism_xml_me NODE_SHAPE" value="RECT"/>
    <att type="string" name="vizmap:vv10053Ascorbate_and_aldarate_metabolism_xml NODE_WIDTH" value="130.0"/>
    <att type="string" name="CELLDESIGNER_NODE_TYPE" value="RNA"/>
    <att type="string" name="CELLDESIGNER_SPECIES" value="CB339860"/>
    <att type="string" name="vizmap:vv10053Ascorbate_and_aldarate_metabolism_xml_me NODE_FILL_COLOR" value="java.awt.Color[r=255,g=255,b=255]"/>
    <graphics type="RECTANGLE" h="15.0" w="150.0" x="879.0" y="199.5" fill="#ffffff" width="1" outline="#000000"/>
  </node>
  <node label="rGSVIVP00021644001" id="-335">
    <att type="string" name="protein" value="GSVIVP00021644001"/>
    <att type="string" name="vizmap:vv10053Ascorbate_and_aldarate_metabolism_xml NODE_FILL_COLOR" value="java.awt.Color[r=255,g=51,b=51]"/>
    <att type="list" name="cytoscape.alias.list">
      <att type="string" name="cytoscape.alias.list" value="GSVIVP00021644001"/>
    </att>
    <att type="string" name="vizmap:vv10053Ascorbate_and_aldarate_metabolism_xml NODE_HEIGHT" value="15.0"/>
    <att type="string" name="canonicalName" value="GSVIVP00021644001"/>
    <att type="string" name="vizmap:vv10053Ascorbate_and_aldarate_metabolism_xml NODE_SHAPE" value="RECT"/>
    <att type="string" name="CELLDESIGNER_ALIAS" value="sa12956e12"/>
    <att type="string" name="vizmap:vv10053Ascorbate_and_aldarate_metabolism_xml_me NODE_SHAPE" value="RECT"/>
    <att type="string" name="vizmap:vv10053Ascorbate_and_aldarate_metabolism_xml NODE_WIDTH" value="130.0"/>
    <att type="string" name="CELLDESIGNER_NODE_TYPE" value="RNA"/>
    <att type="string" name="condition" value="28SD"/>
    <att type="string" name="CELLDESIGNER_SPECIES" value="GSVIVP00021644001"/>
    <att type="string" name="vizmap:vv10053Ascorbate_and_aldarate_metabolism_xml_me NODE_FILL_COLOR" value="java.awt.Color[r=255,g=51,b=51]"/>
    <graphics type="RECTANGLE" h="15.0" w="150.0" x="879.0" y="216.0" fill="#ff33ff" width="1" outline="#000000"/>
  </node>
  <node label="rGSVIVP00020720001" id="-334">
    <att type="string" name="vizmap:vv10053Ascorbate_and_aldarate_metabolism_xml NODE_FILL_COLOR" value="java.awt.Color[r=255,g=255,b=255]"/>
    <att type="string" name="vizmap:vv10053Ascorbate_and_aldarate_metabolism_xml NODE_HEIGHT" value="15.0"/>
    <att type="string" name="canonicalName" value="GSVIVP00020720001"/>
    <att type="string" name="vizmap:vv10053Ascorbate_and_aldarate_metabolism_xml NODE_SHAPE" value="RECT"/>
    <att type="string" name="CELLDESIGNER_ALIAS" value="sa13116e12"/>
    <att type="string" name="vizmap:vv10053Ascorbate_and_aldarate_metabolism_xml_me NODE_SHAPE" value="RECT"/>
    <att type="string" name="vizmap:vv10053Ascorbate_and_aldarate_metabolism_xml NODE_WIDTH" value="130.0"/>
    <att type="string" name="CELLDESIGNER_NODE_TYPE" value="RNA"/>
    <att type="string" name="CELLDESIGNER_SPECIES" value="GSVIVP00020720001"/>
    <att type="string" name="vizmap:vv10053Ascorbate_and_aldarate_metabolism_xml_me NODE_FILL_COLOR" value="java.awt.Color[r=255,g=255,b=255]"/>
    <graphics type="RECTANGLE" h="15.0" w="150.0" x="879.0" y="232.5" fill="#ffffff" width="1" outline="#000000"/>
  </node>
  <node label="rGSVIVP00002544001" id="-333">
    <att type="string" name="vizmap:vv10053Ascorbate_and_aldarate_metabolism_xml NODE_FILL_COLOR" value="java.awt.Color[r=255,g=255,b=255]"/>
    <att type="string" name="vizmap:vv10053Ascorbate_and_aldarate_metabolism_xml NODE_HEIGHT" value="15.0"/>
    <att type="string" name="canonicalName" value="GSVIVP00002544001"/>
    <att type="string" name="vizmap:vv10053Ascorbate_and_aldarate_metabolism_xml NODE_SHAPE" value="RECT"/>
    <att type="string" name="CELLDESIGNER_ALIAS" value="sa14377e12"/>
    <att type="string" name="vizmap:vv10053Ascorbate_and_aldarate_metabolism_xml_me NODE_SHAPE" value="RECT"/>
    <att type="string" name="vizmap:vv10053Ascorbate_and_aldarate_metabolism_xml NODE_WIDTH" value="130.0"/>
    <att type="string" name="CELLDESIGNER_NODE_TYPE" value="RNA"/>
    <att type="string" name="CELLDESIGNER_SPECIES" value="GSVIVP00002544001"/>
    <att type="string" name="vizmap:vv10053Ascorbate_and_aldarate_metabolism_xml_me NODE_FILL_COLOR" value="java.awt.Color[r=255,g=255,b=255]"/>
    <graphics type="RECTANGLE" h="15.0" w="150.0" x="879.0" y="249.0" fill="#ffffff" width="1" outline="#000000"/>
  </node>
  <node label="rBQ798828" id="-332">
    <att type="string" name="vizmap:vv10053Ascorbate_and_aldarate_metabolism_xml NODE_FILL_COLOR" value="java.awt.Color[r=255,g=255,b=255]"/>
    <att type="string" name="vizmap:vv10053Ascorbate_and_aldarate_metabolism_xml NODE_HEIGHT" value="15.0"/>
    <att type="string" name="canonicalName" value="BQ798828"/>
    <att type="string" name="vizmap:vv10053Ascorbate_and_aldarate_metabolism_xml NODE_SHAPE" value="RECT"/>
    <att type="string" name="CELLDESIGNER_ALIAS" value="sa10214e17"/>
    <att type="string" name="vizmap:vv10053Ascorbate_and_aldarate_metabolism_xml_me NODE_SHAPE" value="RECT"/>
    <att type="string" name="vizmap:vv10053Ascorbate_and_aldarate_metabolism_xml NODE_WIDTH" value="130.0"/>
    <att type="string" name="CELLDESIGNER_NODE_TYPE" value="RNA"/>
    <att type="string" name="CELLDESIGNER_SPECIES" value="BQ798828"/>
    <att type="string" name="vizmap:vv10053Ascorbate_and_aldarate_metabolism_xml_me NODE_FILL_COLOR" value="java.awt.Color[r=255,g=255,b=255]"/>
    <graphics type="RECTANGLE" h="15.0" w="150.0" x="569.0" y="41.5" fill="#ffffff" width="1" outline="#000000"/>
  </node>
  <node label="rGSVIVP00024455001" id="-331">
    <att type="string" name="vizmap:vv10053Ascorbate_and_aldarate_metabolism_xml NODE_FILL_COLOR" value="java.awt.Color[r=255,g=255,b=255]"/>
    <att type="string" name="vizmap:vv10053Ascorbate_and_aldarate_metabolism_xml NODE_HEIGHT" value="15.0"/>
    <att type="string" name="canonicalName" value="GSVIVP00024455001"/>
    <att type="string" name="vizmap:vv10053Ascorbate_and_aldarate_metabolism_xml NODE_SHAPE" value="RECT"/>
    <att type="string" name="CELLDESIGNER_ALIAS" value="sa11719e17"/>
    <att type="string" name="vizmap:vv10053Ascorbate_and_aldarate_metabolism_xml_me NODE_SHAPE" value="RECT"/>
    <att type="string" name="vizmap:vv10053Ascorbate_and_aldarate_metabolism_xml NODE_WIDTH" value="130.0"/>
    <att type="string" name="CELLDESIGNER_NODE_TYPE" value="RNA"/>
    <att type="string" name="CELLDESIGNER_SPECIES" value="GSVIVP00024455001"/>
    <att type="string" name="vizmap:vv10053Ascorbate_and_aldarate_metabolism_xml_me NODE_FILL_COLOR" value="java.awt.Color[r=255,g=255,b=255]"/>
    <graphics type="RECTANGLE" h="15.0" w="150.0" x="569.0" y="57.5" fill="#ffffff" width="1" outline="#000000"/>
  </node>
  <node label="rGSVIVP00036111001" id="-330">
    <att type="string" name="vizmap:vv10053Ascorbate_and_aldarate_metabolism_xml NODE_FILL_COLOR" value="java.awt.Color[r=255,g=255,b=255]"/>
    <att type="string" name="vizmap:vv10053Ascorbate_and_aldarate_metabolism_xml NODE_HEIGHT" value="15.0"/>
    <att type="string" name="canonicalName" value="GSVIVP00036111001"/>
    <att type="string" name="vizmap:vv10053Ascorbate_and_aldarate_metabolism_xml NODE_SHAPE" value="RECT"/>
    <att type="string" name="CELLDESIGNER_ALIAS" value="sa11886e17"/>
    <att type="string" name="vizmap:vv10053Ascorbate_and_aldarate_metabolism_xml_me NODE_SHAPE" value="RECT"/>
    <att type="string" name="vizmap:vv10053Ascorbate_and_aldarate_metabolism_xml NODE_WIDTH" value="130.0"/>
    <att type="string" name="CELLDESIGNER_NODE_TYPE" value="RNA"/>
    <att type="string" name="CELLDESIGNER_SPECIES" value="GSVIVP00036111001"/>
    <att type="string" name="vizmap:vv10053Ascorbate_and_aldarate_metabolism_xml_me NODE_FILL_COLOR" value="java.awt.Color[r=255,g=255,b=255]"/>
    <graphics type="RECTANGLE" h="15.0" w="150.0" x="569.0" y="73.5" fill="#ffffff" width="1" outline="#000000"/>
  </node>
  <node label="rTC53669" id="-329">
    <att type="string" name="vizmap:vv10053Ascorbate_and_aldarate_metabolism_xml NODE_FILL_COLOR" value="java.awt.Color[r=255,g=255,b=255]"/>
    <att type="string" name="vizmap:vv10053Ascorbate_and_aldarate_metabolism_xml NODE_HEIGHT" value="15.0"/>
    <att type="string" name="canonicalName" value="TC53669"/>
    <att type="string" name="vizmap:vv10053Ascorbate_and_aldarate_metabolism_xml NODE_SHAPE" value="RECT"/>
    <att type="string" name="CELLDESIGNER_ALIAS" value="sa12079e17"/>
    <att type="string" name="vizmap:vv10053Ascorbate_and_aldarate_metabolism_xml_me NODE_SHAPE" value="RECT"/>
    <att type="string" name="vizmap:vv10053Ascorbate_and_aldarate_metabolism_xml NODE_WIDTH" value="130.0"/>
    <att type="string" name="CELLDESIGNER_NODE_TYPE" value="RNA"/>
    <att type="string" name="CELLDESIGNER_SPECIES" value="TC53669"/>
    <att type="string" name="vizmap:vv10053Ascorbate_and_aldarate_metabolism_xml_me NODE_FILL_COLOR" value="java.awt.Color[r=255,g=255,b=255]"/>
    <graphics type="RECTANGLE" h="15.0" w="150.0" x="569.0" y="89.5" fill="#ffffff" width="1" outline="#000000"/>
  </node>
  <node label="rGSVIVP00015185001" id="-328">
    <att type="string" name="vizmap:vv10053Ascorbate_and_aldarate_metabolism_xml NODE_FILL_COLOR" value="java.awt.Color[r=255,g=255,b=255]"/>
    <att type="string" name="vizmap:vv10053Ascorbate_and_aldarate_metabolism_xml NODE_HEIGHT" value="15.0"/>
    <att type="string" name="canonicalName" value="GSVIVP00015185001"/>
    <att type="string" name="vizmap:vv10053Ascorbate_and_aldarate_metabolism_xml NODE_SHAPE" value="RECT"/>
    <att type="string" name="CELLDESIGNER_ALIAS" value="sa12474e17"/>
    <att type="string" name="vizmap:vv10053Ascorbate_and_aldarate_metabolism_xml_me NODE_SHAPE" value="RECT"/>
    <att type="string" name="vizmap:vv10053Ascorbate_and_aldarate_metabolism_xml NODE_WIDTH" value="130.0"/>
    <att type="string" name="CELLDESIGNER_NODE_TYPE" value="RNA"/>
    <att type="string" name="CELLDESIGNER_SPECIES" value="GSVIVP00015185001"/>
    <att type="string" name="vizmap:vv10053Ascorbate_and_aldarate_metabolism_xml_me NODE_FILL_COLOR" value="java.awt.Color[r=255,g=255,b=255]"/>
    <graphics type="RECTANGLE" h="15.0" w="150.0" x="569.0" y="105.5" fill="#ffffff" width="1" outline="#000000"/>
  </node>
  <node label="rGSVIVP00023072001" id="-327">
    <att type="string" name="vizmap:vv10053Ascorbate_and_aldarate_metabolism_xml NODE_FILL_COLOR" value="java.awt.Color[r=255,g=255,b=255]"/>
    <att type="string" name="vizmap:vv10053Ascorbate_and_aldarate_metabolism_xml NODE_HEIGHT" value="15.0"/>
    <att type="string" name="canonicalName" value="GSVIVP00023072001"/>
    <att type="string" name="vizmap:vv10053Ascorbate_and_aldarate_metabolism_xml NODE_SHAPE" value="RECT"/>
    <att type="string" name="CELLDESIGNER_ALIAS" value="sa13104e17"/>
    <att type="string" name="vizmap:vv10053Ascorbate_and_aldarate_metabolism_xml_me NODE_SHAPE" value="RECT"/>
    <att type="string" name="vizmap:vv10053Ascorbate_and_aldarate_metabolism_xml NODE_WIDTH" value="130.0"/>
    <att type="string" name="CELLDESIGNER_NODE_TYPE" value="RNA"/>
    <att type="string" name="CELLDESIGNER_SPECIES" value="GSVIVP00023072001"/>
    <att type="string" name="vizmap:vv10053Ascorbate_and_aldarate_metabolism_xml_me NODE_FILL_COLOR" value="java.awt.Color[r=255,g=255,b=255]"/>
    <graphics type="RECTANGLE" h="15.0" w="150.0" x="569.0" y="121.5" fill="#ffffff" width="1" outline="#000000"/>
  </node>
  <node label="rTC61009" id="-326">
    <att type="string" name="vizmap:vv10053Ascorbate_and_aldarate_metabolism_xml NODE_FILL_COLOR" value="java.awt.Color[r=255,g=255,b=255]"/>
    <att type="string" name="vizmap:vv10053Ascorbate_and_aldarate_metabolism_xml NODE_HEIGHT" value="15.0"/>
    <att type="string" name="canonicalName" value="TC61009"/>
    <att type="string" name="vizmap:vv10053Ascorbate_and_aldarate_metabolism_xml NODE_SHAPE" value="RECT"/>
    <att type="string" name="CELLDESIGNER_ALIAS" value="sa13248e17"/>
    <att type="string" name="vizmap:vv10053Ascorbate_and_aldarate_metabolism_xml_me NODE_SHAPE" value="RECT"/>
    <att type="string" name="vizmap:vv10053Ascorbate_and_aldarate_metabolism_xml NODE_WIDTH" value="130.0"/>
    <att type="string" name="CELLDESIGNER_NODE_TYPE" value="RNA"/>
    <att type="string" name="CELLDESIGNER_SPECIES" value="TC61009"/>
    <att type="string" name="vizmap:vv10053Ascorbate_and_aldarate_metabolism_xml_me NODE_FILL_COLOR" value="java.awt.Color[r=255,g=255,b=255]"/>
    <graphics type="RECTANGLE" h="15.0" w="150.0" x="569.0" y="137.5" fill="#ffffff" width="1" outline="#000000"/>
  </node>
  <node label="rGSVIVP00015409001" id="-325">
    <att type="string" name="vizmap:vv10053Ascorbate_and_aldarate_metabolism_xml NODE_FILL_COLOR" value="java.awt.Color[r=255,g=255,b=255]"/>
    <att type="string" name="vizmap:vv10053Ascorbate_and_aldarate_metabolism_xml NODE_HEIGHT" value="15.0"/>
    <att type="string" name="canonicalName" value="GSVIVP00015409001"/>
    <att type="string" name="vizmap:vv10053Ascorbate_and_aldarate_metabolism_xml NODE_SHAPE" value="RECT"/>
    <att type="string" name="CELLDESIGNER_ALIAS" value="sa14270e17"/>
    <att type="string" name="vizmap:vv10053Ascorbate_and_aldarate_metabolism_xml_me NODE_SHAPE" value="RECT"/>
    <att type="string" name="vizmap:vv10053Ascorbate_and_aldarate_metabolism_xml NODE_WIDTH" value="130.0"/>
    <att type="string" name="CELLDESIGNER_NODE_TYPE" value="RNA"/>
    <att type="string" name="CELLDESIGNER_SPECIES" value="GSVIVP00015409001"/>
    <att type="string" name="vizmap:vv10053Ascorbate_and_aldarate_metabolism_xml_me NODE_FILL_COLOR" value="java.awt.Color[r=255,g=255,b=255]"/>
    <graphics type="RECTANGLE" h="15.0" w="150.0" x="569.0" y="153.5" fill="#ffffff" width="1" outline="#000000"/>
  </node>
  <node label="rGSVIVP00011194001" id="-324">
    <att type="string" name="vizmap:vv10053Ascorbate_and_aldarate_metabolism_xml NODE_FILL_COLOR" value="java.awt.Color[r=255,g=255,b=255]"/>
    <att type="string" name="vizmap:vv10053Ascorbate_and_aldarate_metabolism_xml NODE_HEIGHT" value="15.0"/>
    <att type="string" name="canonicalName" value="GSVIVP00011194001"/>
    <att type="string" name="vizmap:vv10053Ascorbate_and_aldarate_metabolism_xml NODE_SHAPE" value="RECT"/>
    <att type="string" name="CELLDESIGNER_ALIAS" value="sa10581e20"/>
    <att type="string" name="vizmap:vv10053Ascorbate_and_aldarate_metabolism_xml_me NODE_SHAPE" value="RECT"/>
    <att type="string" name="vizmap:vv10053Ascorbate_and_aldarate_metabolism_xml NODE_WIDTH" value="130.0"/>
    <att type="string" name="CELLDESIGNER_NODE_TYPE" value="RNA"/>
    <att type="string" name="CELLDESIGNER_SPECIES" value="GSVIVP00011194001"/>
    <att type="string" name="vizmap:vv10053Ascorbate_and_aldarate_metabolism_xml_me NODE_FILL_COLOR" value="java.awt.Color[r=255,g=255,b=255]"/>
    <graphics type="RECTANGLE" h="15.0" w="150.0" x="704.0" y="21.0" fill="#ffffff" width="1" outline="#000000"/>
  </node>
  <node label="rGSVIVP00019450001" id="-323">
    <att type="string" name="vizmap:vv10053Ascorbate_and_aldarate_metabolism_xml NODE_FILL_COLOR" value="java.awt.Color[r=255,g=255,b=255]"/>
    <att type="string" name="vizmap:vv10053Ascorbate_and_aldarate_metabolism_xml NODE_HEIGHT" value="15.0"/>
    <att type="string" name="canonicalName" value="GSVIVP00019450001"/>
    <att type="string" name="vizmap:vv10053Ascorbate_and_aldarate_metabolism_xml NODE_SHAPE" value="RECT"/>
    <att type="string" name="CELLDESIGNER_ALIAS" value="sa12492e20"/>
    <att type="string" name="vizmap:vv10053Ascorbate_and_aldarate_metabolism_xml_me NODE_SHAPE" value="RECT"/>
    <att type="string" name="vizmap:vv10053Ascorbate_and_aldarate_metabolism_xml NODE_WIDTH" value="130.0"/>
    <att type="string" name="CELLDESIGNER_NODE_TYPE" value="RNA"/>
    <att type="string" name="CELLDESIGNER_SPECIES" value="GSVIVP00019450001"/>
    <att type="string" name="vizmap:vv10053Ascorbate_and_aldarate_metabolism_xml_me NODE_FILL_COLOR" value="java.awt.Color[r=255,g=255,b=255]"/>
    <graphics type="RECTANGLE" h="15.0" w="150.0" x="704.0" y="37.11111068725586" fill="#ffffff" width="1" outline="#000000"/>
  </node>
  <node label="rGSVIVP00017414001" id="-322">
    <att type="string" name="vizmap:vv10053Ascorbate_and_aldarate_metabolism_xml NODE_FILL_COLOR" value="java.awt.Color[r=255,g=255,b=255]"/>
    <att type="string" name="vizmap:vv10053Ascorbate_and_aldarate_metabolism_xml NODE_HEIGHT" value="15.0"/>
    <att type="string" name="canonicalName" value="GSVIVP00017414001"/>
    <att type="string" name="vizmap:vv10053Ascorbate_and_aldarate_metabolism_xml NODE_SHAPE" value="RECT"/>
    <att type="string" name="CELLDESIGNER_ALIAS" value="sa12518e20"/>
    <att type="string" name="vizmap:vv10053Ascorbate_and_aldarate_metabolism_xml_me NODE_SHAPE" value="RECT"/>
    <att type="string" name="vizmap:vv10053Ascorbate_and_aldarate_metabolism_xml NODE_WIDTH" value="130.0"/>
    <att type="string" name="CELLDESIGNER_NODE_TYPE" value="RNA"/>
    <att type="string" name="CELLDESIGNER_SPECIES" value="GSVIVP00017414001"/>
    <att type="string" name="vizmap:vv10053Ascorbate_and_aldarate_metabolism_xml_me NODE_FILL_COLOR" value="java.awt.Color[r=255,g=255,b=255]"/>
    <graphics type="RECTANGLE" h="15.0" w="150.0" x="704.0" y="53.22222137451172" fill="#ffffff" width="1" outline="#000000"/>
  </node>
  <node label="glutathione_dehydrogenase_(ascorbate)" id="-321">
    <att type="string" name="vizmap:vv10053Ascorbate_and_aldarate_metabolism_xml NODE_FILL_COLOR" value="java.awt.Color[r=255,g=255,b=255]"/>
    <att type="string" name="vizmap:vv10053Ascorbate_and_aldarate_metabolism_xml NODE_HEIGHT" value="15.0"/>
    <att type="string" name="canonicalName" value="glutathione_dehydrogenase_(ascorbate)"/>
    <att type="string" name="vizmap:vv10053Ascorbate_and_aldarate_metabolism_xml NODE_SHAPE" value="OCTAGON"/>
    <att type="string" name="CELLDESIGNER_ALIAS" value="sa213"/>
    <att type="string" name="vizmap:vv10053Ascorbate_and_aldarate_metabolism_xml_me NODE_SHAPE" value="OCTAGON"/>
    <att type="string" name="vizmap:vv10053Ascorbate_and_aldarate_metabolism_xml NODE_WIDTH" value="130.0"/>
    <att type="string" name="CELLDESIGNER_NODE_TYPE" value="PROTEIN"/>
    <att type="string" name="CELLDESIGNER_SPECIES" value="E1_8_5_1"/>
    <att type="string" name="vizmap:vv10053Ascorbate_and_aldarate_metabolism_xml_me NODE_FILL_COLOR" value="java.awt.Color[r=255,g=255,b=255]"/>
    <graphics type="OCTAGON" h="15.0" w="250.0" x="481.35650634765625" y="250.5" fill="#ffffff" width="1" outline="#000000"/>
  </node>
  <node label="L-Galactose" id="-320">
    <att type="string" name="vizmap:vv10053Ascorbate_and_aldarate_metabolism_xml NODE_FILL_COLOR" value="java.awt.Color[r=255,g=255,b=255]"/>
    <att type="string" name="vizmap:vv10053Ascorbate_and_aldarate_metabolism_xml NODE_HEIGHT" value="15.0"/>
    <att type="string" name="canonicalName" value="L-Galactose"/>
    <att type="string" name="vizmap:vv10053Ascorbate_and_aldarate_metabolism_xml NODE_SHAPE" value="ELLIPSE"/>
    <att type="string" name="CELLDESIGNER_ALIAS" value="sa924"/>
    <att type="string" name="vizmap:vv10053Ascorbate_and_aldarate_metabolism_xml_me NODE_SHAPE" value="ELLIPSE"/>
    <att type="string" name="vizmap:vv10053Ascorbate_and_aldarate_metabolism_xml NODE_WIDTH" value="130.0"/>
    <att type="string" name="CELLDESIGNER_NODE_TYPE" value="SIMPLE_MOLECULE"/>
    <att type="string" name="CELLDESIGNER_SPECIES" value="C01825"/>
    <att type="string" name="vizmap:vv10053Ascorbate_and_aldarate_metabolism_xml_me NODE_FILL_COLOR" value="java.awt.Color[r=255,g=255,b=255]"/>
    <graphics type="ELLIPSE" h="15.0" w="200.0" x="261.0" y="249.5" fill="#ffffff" width="1" outline="#000000"/>
  </node>
  <node label="GDP-L-galactose" id="-319">
    <att type="string" name="vizmap:vv10053Ascorbate_and_aldarate_metabolism_xml NODE_FILL_COLOR" value="java.awt.Color[r=255,g=255,b=255]"/>
    <att type="string" name="vizmap:vv10053Ascorbate_and_aldarate_metabolism_xml NODE_HEIGHT" value="15.0"/>
    <att type="string" name="canonicalName" value="GDP-L-galactose"/>
    <att type="string" name="vizmap:vv10053Ascorbate_and_aldarate_metabolism_xml NODE_SHAPE" value="ELLIPSE"/>
    <att type="string" name="CELLDESIGNER_ALIAS" value="sa930"/>
    <att type="string" name="vizmap:vv10053Ascorbate_and_aldarate_metabolism_xml_me NODE_SHAPE" value="ELLIPSE"/>
    <att type="string" name="vizmap:vv10053Ascorbate_and_aldarate_metabolism_xml NODE_WIDTH" value="130.0"/>
    <att type="string" name="CELLDESIGNER_NODE_TYPE" value="SIMPLE_MOLECULE"/>
    <att type="string" name="CELLDESIGNER_SPECIES" value="C02280"/>
    <att type="string" name="vizmap:vv10053Ascorbate_and_aldarate_metabolism_xml_me NODE_FILL_COLOR" value="java.awt.Color[r=255,g=255,b=255]"/>
    <graphics type="ELLIPSE" h="15.0" w="200.0" x="241.0" y="101.5" fill="#ffffff" width="1" outline="#000000"/>
  </node>
  <node label="GDP-mannose" id="-318">
    <att type="string" name="vizmap:vv10053Ascorbate_and_aldarate_metabolism_xml NODE_FILL_COLOR" value="java.awt.Color[r=255,g=255,b=255]"/>
    <att type="string" name="vizmap:vv10053Ascorbate_and_aldarate_metabolism_xml NODE_HEIGHT" value="15.0"/>
    <att type="string" name="canonicalName" value="GDP-mannose"/>
    <att type="string" name="vizmap:vv10053Ascorbate_and_aldarate_metabolism_xml NODE_SHAPE" value="ELLIPSE"/>
    <att type="string" name="CELLDESIGNER_ALIAS" value="c5"/>
    <att type="string" name="vizmap:vv10053Ascorbate_and_aldarate_metabolism_xml_me NODE_SHAPE" value="ELLIPSE"/>
    <att type="string" name="vizmap:vv10053Ascorbate_and_aldarate_metabolism_xml NODE_WIDTH" value="130.0"/>
    <att type="string" name="CELLDESIGNER_NODE_TYPE" value="SIMPLE_MOLECULE"/>
    <att type="string" name="CELLDESIGNER_SPECIES" value="C00096"/>
    <att type="string" name="vizmap:vv10053Ascorbate_and_aldarate_metabolism_xml_me NODE_FILL_COLOR" value="java.awt.Color[r=255,g=255,b=255]"/>
    <graphics type="ELLIPSE" h="15.0" w="200.0" x="240.5" y="17.5" fill="#ffffff" width="1" outline="#000000"/>
  </node>
  <node label="VTC2" id="-317">
    <att type="string" name="vizmap:vv10053Ascorbate_and_aldarate_metabolism_xml NODE_FILL_COLOR" value="java.awt.Color[r=255,g=255,b=255]"/>
    <att type="string" name="vizmap:vv10053Ascorbate_and_aldarate_metabolism_xml NODE_HEIGHT" value="15.0"/>
    <att type="string" name="canonicalName" value="VTC2"/>
    <att type="string" name="vizmap:vv10053Ascorbate_and_aldarate_metabolism_xml NODE_SHAPE" value="OCTAGON"/>
    <att type="string" name="CELLDESIGNER_ALIAS" value="sa936"/>
    <att type="string" name="vizmap:vv10053Ascorbate_and_aldarate_metabolism_xml_me NODE_SHAPE" value="OCTAGON"/>
    <att type="string" name="vizmap:vv10053Ascorbate_and_aldarate_metabolism_xml NODE_WIDTH" value="130.0"/>
    <att type="string" name="CELLDESIGNER_NODE_TYPE" value="PROTEIN"/>
    <att type="string" name="CELLDESIGNER_SPECIES" value="VTC2"/>
    <att type="string" name="vizmap:vv10053Ascorbate_and_aldarate_metabolism_xml_me NODE_FILL_COLOR" value="java.awt.Color[r=255,g=255,b=255]"/>
    <graphics type="OCTAGON" h="15.0" w="250.0" x="195.5" y="185.5" fill="#ffffff" width="1" outline="#000000"/>
  </node>
  <node label="GDP-L-gulose" id="-316">
    <att type="string" name="vizmap:vv10053Ascorbate_and_aldarate_metabolism_xml NODE_FILL_COLOR" value="java.awt.Color[r=255,g=255,b=255]"/>
    <att type="string" name="vizmap:vv10053Ascorbate_and_aldarate_metabolism_xml NODE_HEIGHT" value="15.0"/>
    <att type="string" name="canonicalName" value="GDP-L-gulose"/>
    <att type="string" name="vizmap:vv10053Ascorbate_and_aldarate_metabolism_xml NODE_SHAPE" value="ELLIPSE"/>
    <att type="string" name="CELLDESIGNER_ALIAS" value="sa929"/>
    <att type="string" name="vizmap:vv10053Ascorbate_and_aldarate_metabolism_xml_me NODE_SHAPE" value="ELLIPSE"/>
    <att type="string" name="vizmap:vv10053Ascorbate_and_aldarate_metabolism_xml NODE_WIDTH" value="130.0"/>
    <att type="string" name="CELLDESIGNER_NODE_TYPE" value="SIMPLE_MOLECULE"/>
    <att type="string" name="CELLDESIGNER_SPECIES" value="C15925"/>
    <att type="string" name="vizmap:vv10053Ascorbate_and_aldarate_metabolism_xml_me NODE_FILL_COLOR" value="java.awt.Color[r=255,g=255,b=255]"/>
    <graphics type="ELLIPSE" h="15.0" w="200.0" x="318.0" y="56.5" fill="#ffffff" width="1" outline="#000000"/>
  </node>
  <node label="L-Galactose 1-phosphate" id="-315">
    <att type="string" name="vizmap:vv10053Ascorbate_and_aldarate_metabolism_xml NODE_FILL_COLOR" value="java.awt.Color[r=255,g=255,b=255]"/>
    <att type="string" name="vizmap:vv10053Ascorbate_and_aldarate_metabolism_xml NODE_HEIGHT" value="15.0"/>
    <att type="string" name="canonicalName" value="L-Galactose 1-phosphate"/>
    <att type="string" name="vizmap:vv10053Ascorbate_and_aldarate_metabolism_xml NODE_SHAPE" value="ELLIPSE"/>
    <att type="string" name="CELLDESIGNER_ALIAS" value="sa927"/>
    <att type="string" name="vizmap:vv10053Ascorbate_and_aldarate_metabolism_xml_me NODE_SHAPE" value="ELLIPSE"/>
    <att type="string" name="vizmap:vv10053Ascorbate_and_aldarate_metabolism_xml NODE_WIDTH" value="130.0"/>
    <att type="string" name="CELLDESIGNER_NODE_TYPE" value="SIMPLE_MOLECULE"/>
    <att type="string" name="CELLDESIGNER_SPECIES" value="C15926"/>
    <att type="string" name="vizmap:vv10053Ascorbate_and_aldarate_metabolism_xml_me NODE_FILL_COLOR" value="java.awt.Color[r=255,g=255,b=255]"/>
    <graphics type="ELLIPSE" h="15.0" w="200.0" x="216.5" y="201.5" fill="#ffffff" width="1" outline="#000000"/>
  </node>
  <node label="rGSVIVP00032988001" id="-314">
    <att type="string" name="protein" value="GSVIVP00032988001"/>
    <att type="string" name="vizmap:vv10053Ascorbate_and_aldarate_metabolism_xml NODE_FILL_COLOR" value="java.awt.Color[r=255,g=51,b=51]"/>
    <att type="list" name="cytoscape.alias.list">
      <att type="string" name="cytoscape.alias.list" value="GSVIVP00032988001"/>
    </att>
    <att type="string" name="vizmap:vv10053Ascorbate_and_aldarate_metabolism_xml NODE_HEIGHT" value="15.0"/>
    <att type="string" name="canonicalName" value="GSVIVP00032988001"/>
    <att type="string" name="vizmap:vv10053Ascorbate_and_aldarate_metabolism_xml NODE_SHAPE" value="RECT"/>
    <att type="string" name="CELLDESIGNER_ALIAS" value="sa216"/>
    <att type="string" name="vizmap:vv10053Ascorbate_and_aldarate_metabolism_xml_me NODE_SHAPE" value="RECT"/>
    <att type="string" name="vizmap:vv10053Ascorbate_and_aldarate_metabolism_xml NODE_WIDTH" value="130.0"/>
    <att type="string" name="CELLDESIGNER_NODE_TYPE" value="RNA"/>
    <att type="string" name="condition" value="28SD"/>
    <att type="string" name="CELLDESIGNER_SPECIES" value="GSVIVP00032988001"/>
    <att type="string" name="vizmap:vv10053Ascorbate_and_aldarate_metabolism_xml_me NODE_FILL_COLOR" value="java.awt.Color[r=255,g=51,b=51]"/>
    <graphics type="RECTANGLE" h="15.0" w="150.0" x="559.0" y="219.5" fill="#ff33ff" width="1" outline="#000000"/>
  </node>
  <node label="rGSVIVP00029528001" id="-313">
    <att type="string" name="vizmap:vv10053Ascorbate_and_aldarate_metabolism_xml NODE_FILL_COLOR" value="java.awt.Color[r=255,g=255,b=255]"/>
    <att type="string" name="vizmap:vv10053Ascorbate_and_aldarate_metabolism_xml NODE_HEIGHT" value="15.0"/>
    <att type="string" name="canonicalName" value="GSVIVP00029528001"/>
    <att type="string" name="vizmap:vv10053Ascorbate_and_aldarate_metabolism_xml NODE_SHAPE" value="RECT"/>
    <att type="string" name="CELLDESIGNER_ALIAS" value="sa219"/>
    <att type="string" name="vizmap:vv10053Ascorbate_and_aldarate_metabolism_xml_me NODE_SHAPE" value="RECT"/>
    <att type="string" name="vizmap:vv10053Ascorbate_and_aldarate_metabolism_xml NODE_WIDTH" value="130.0"/>
    <att type="string" name="CELLDESIGNER_NODE_TYPE" value="RNA"/>
    <att type="string" name="CELLDESIGNER_SPECIES" value="GSVIVP00029528001"/>
    <att type="string" name="vizmap:vv10053Ascorbate_and_aldarate_metabolism_xml_me NODE_FILL_COLOR" value="java.awt.Color[r=255,g=255,b=255]"/>
    <graphics type="RECTANGLE" h="15.0" w="150.0" x="560.0" y="234.5" fill="#ffffff" width="1" outline="#000000"/>
  </node>
  <node label="rGSVIVP00031181001" id="-312">
    <att type="string" name="protein" value="GSVIVP00031181001"/>
    <att type="string" name="vizmap:vv10053Ascorbate_and_aldarate_metabolism_xml NODE_FILL_COLOR" value="java.awt.Color[r=51,g=51,b=255]"/>
    <att type="list" name="cytoscape.alias.list">
      <att type="string" name="cytoscape.alias.list" value="GSVIVP00031181001"/>
    </att>
    <att type="string" name="vizmap:vv10053Ascorbate_and_aldarate_metabolism_xml NODE_HEIGHT" value="15.0"/>
    <att type="string" name="canonicalName" value="GSVIVP00031181001"/>
    <att type="string" name="vizmap:vv10053Ascorbate_and_aldarate_metabolism_xml NODE_SHAPE" value="RECT"/>
    <att type="string" name="CELLDESIGNER_ALIAS" value="sa968"/>
    <att type="string" name="vizmap:vv10053Ascorbate_and_aldarate_metabolism_xml_me NODE_SHAPE" value="RECT"/>
    <att type="string" name="vizmap:vv10053Ascorbate_and_aldarate_metabolism_xml NODE_WIDTH" value="130.0"/>
    <att type="string" name="CELLDESIGNER_NODE_TYPE" value="RNA"/>
    <att type="string" name="condition" value="28LD"/>
    <att type="string" name="CELLDESIGNER_SPECIES" value="GSVIVP00031181001"/>
    <att type="string" name="vizmap:vv10053Ascorbate_and_aldarate_metabolism_xml_me NODE_FILL_COLOR" value="java.awt.Color[r=51,g=51,b=255]"/>
    <graphics type="RECTANGLE" h="15.00001335144043" w="149.99997329711914" x="80.17852592468262" y="38.576600074768066" fill="#ffff00" width="1" outline="#000000"/>
  </node>
  <node label="rGSVIVP00020104001" id="-311">
    <att type="string" name="vizmap:vv10053Ascorbate_and_aldarate_metabolism_xml NODE_FILL_COLOR" value="java.awt.Color[r=255,g=255,b=255]"/>
    <att type="string" name="vizmap:vv10053Ascorbate_and_aldarate_metabolism_xml NODE_HEIGHT" value="15.0"/>
    <att type="string" name="canonicalName" value="GSVIVP00020104001"/>
    <att type="string" name="vizmap:vv10053Ascorbate_and_aldarate_metabolism_xml NODE_SHAPE" value="RECT"/>
    <att type="string" name="CELLDESIGNER_ALIAS" value="sa970"/>
    <att type="string" name="vizmap:vv10053Ascorbate_and_aldarate_metabolism_xml_me NODE_SHAPE" value="RECT"/>
    <att type="string" name="vizmap:vv10053Ascorbate_and_aldarate_metabolism_xml NODE_WIDTH" value="130.0"/>
    <att type="string" name="CELLDESIGNER_NODE_TYPE" value="RNA"/>
    <att type="string" name="CELLDESIGNER_SPECIES" value="GSVIVP00020104001"/>
    <att type="string" name="vizmap:vv10053Ascorbate_and_aldarate_metabolism_xml_me NODE_FILL_COLOR" value="java.awt.Color[r=255,g=255,b=255]"/>
    <graphics type="RECTANGLE" h="15.000003814697266" w="149.99997329711914" x="80.17852592468262" y="54.507280349731445" fill="#ffffff" width="1" outline="#000000"/>
  </node>
  <node label="rGSVIVP00027274001" id="-310">
    <att type="string" name="vizmap:vv10053Ascorbate_and_aldarate_metabolism_xml NODE_FILL_COLOR" value="java.awt.Color[r=255,g=255,b=255]"/>
    <att type="string" name="vizmap:vv10053Ascorbate_and_aldarate_metabolism_xml NODE_HEIGHT" value="15.0"/>
    <att type="string" name="canonicalName" value="GSVIVP00027274001"/>
    <att type="string" name="vizmap:vv10053Ascorbate_and_aldarate_metabolism_xml NODE_SHAPE" value="RECT"/>
    <att type="string" name="CELLDESIGNER_ALIAS" value="sa974"/>
    <att type="string" name="vizmap:vv10053Ascorbate_and_aldarate_metabolism_xml_me NODE_SHAPE" value="RECT"/>
    <att type="string" name="vizmap:vv10053Ascorbate_and_aldarate_metabolism_xml NODE_WIDTH" value="130.0"/>
    <att type="string" name="CELLDESIGNER_NODE_TYPE" value="RNA"/>
    <att type="string" name="CELLDESIGNER_SPECIES" value="GSVIVP00027274001"/>
    <att type="string" name="vizmap:vv10053Ascorbate_and_aldarate_metabolism_xml_me NODE_FILL_COLOR" value="java.awt.Color[r=255,g=255,b=255]"/>
    <graphics type="RECTANGLE" h="15.0" w="150.0" x="192.0" y="121.23149108886719" fill="#ffffff" width="1" outline="#000000"/>
  </node>
  <node label="rGSVIVP00029753001" id="-309">
    <att type="string" name="vizmap:vv10053Ascorbate_and_aldarate_metabolism_xml NODE_FILL_COLOR" value="java.awt.Color[r=255,g=255,b=255]"/>
    <att type="string" name="vizmap:vv10053Ascorbate_and_aldarate_metabolism_xml NODE_HEIGHT" value="15.0"/>
    <att type="string" name="canonicalName" value="GSVIVP00029753001"/>
    <att type="string" name="vizmap:vv10053Ascorbate_and_aldarate_metabolism_xml NODE_SHAPE" value="RECT"/>
    <att type="string" name="CELLDESIGNER_ALIAS" value="sa976"/>
    <att type="string" name="vizmap:vv10053Ascorbate_and_aldarate_metabolism_xml_me NODE_SHAPE" value="RECT"/>
    <att type="string" name="vizmap:vv10053Ascorbate_and_aldarate_metabolism_xml NODE_WIDTH" value="130.0"/>
    <att type="string" name="CELLDESIGNER_NODE_TYPE" value="RNA"/>
    <att type="string" name="CELLDESIGNER_SPECIES" value="GSVIVP00029753001"/>
    <att type="string" name="vizmap:vv10053Ascorbate_and_aldarate_metabolism_xml_me NODE_FILL_COLOR" value="java.awt.Color[r=255,g=255,b=255]"/>
    <graphics type="RECTANGLE" h="15.0" w="150.0" x="192.0" y="137.41049194335938" fill="#ffffff" width="1" outline="#000000"/>
  </node>
  <node label="rCA817157" id="-308">
    <att type="string" name="vizmap:vv10053Ascorbate_and_aldarate_metabolism_xml NODE_FILL_COLOR" value="java.awt.Color[r=255,g=255,b=255]"/>
    <att type="string" name="vizmap:vv10053Ascorbate_and_aldarate_metabolism_xml NODE_HEIGHT" value="15.0"/>
    <att type="string" name="canonicalName" value="CA817157"/>
    <att type="string" name="vizmap:vv10053Ascorbate_and_aldarate_metabolism_xml NODE_SHAPE" value="RECT"/>
    <att type="string" name="CELLDESIGNER_ALIAS" value="sa978"/>
    <att type="string" name="vizmap:vv10053Ascorbate_and_aldarate_metabolism_xml_me NODE_SHAPE" value="RECT"/>
    <att type="string" name="vizmap:vv10053Ascorbate_and_aldarate_metabolism_xml NODE_WIDTH" value="130.0"/>
    <att type="string" name="CELLDESIGNER_NODE_TYPE" value="RNA"/>
    <att type="string" name="CELLDESIGNER_SPECIES" value="CA817157"/>
    <att type="string" name="vizmap:vv10053Ascorbate_and_aldarate_metabolism_xml_me NODE_FILL_COLOR" value="java.awt.Color[r=255,g=255,b=255]"/>
    <graphics type="RECTANGLE" h="15.0" w="150.0" x="192.0" y="153.58950805664062" fill="#ffffff" width="1" outline="#000000"/>
  </node>
  <node label="rGSVIVP00036747001" id="-307">
    <att type="string" name="vizmap:vv10053Ascorbate_and_aldarate_metabolism_xml NODE_FILL_COLOR" value="java.awt.Color[r=255,g=255,b=255]"/>
    <att type="string" name="vizmap:vv10053Ascorbate_and_aldarate_metabolism_xml NODE_HEIGHT" value="15.0"/>
    <att type="string" name="canonicalName" value="GSVIVP00036747001"/>
    <att type="string" name="vizmap:vv10053Ascorbate_and_aldarate_metabolism_xml NODE_SHAPE" value="RECT"/>
    <att type="string" name="CELLDESIGNER_ALIAS" value="sa21500e17"/>
    <att type="string" name="vizmap:vv10053Ascorbate_and_aldarate_metabolism_xml_me NODE_SHAPE" value="RECT"/>
    <att type="string" name="vizmap:vv10053Ascorbate_and_aldarate_metabolism_xml NODE_WIDTH" value="130.0"/>
    <att type="string" name="CELLDESIGNER_NODE_TYPE" value="RNA"/>
    <att type="string" name="CELLDESIGNER_SPECIES" value="GSVIVP00036747001"/>
    <att type="string" name="vizmap:vv10053Ascorbate_and_aldarate_metabolism_xml_me NODE_FILL_COLOR" value="java.awt.Color[r=255,g=255,b=255]"/>
    <graphics type="RECTANGLE" h="15.0" w="150.0" x="569.0" y="185.5" fill="#ffffff" width="1" outline="#000000"/>
  </node>
  <node label="rGSVIVP00036749001" id="-306">
    <att type="string" name="vizmap:vv10053Ascorbate_and_aldarate_metabolism_xml NODE_FILL_COLOR" value="java.awt.Color[r=255,g=255,b=255]"/>
    <att type="string" name="vizmap:vv10053Ascorbate_and_aldarate_metabolism_xml NODE_HEIGHT" value="15.0"/>
    <att type="string" name="canonicalName" value="GSVIVP00036749001"/>
    <att type="string" name="vizmap:vv10053Ascorbate_and_aldarate_metabolism_xml NODE_SHAPE" value="RECT"/>
    <att type="string" name="CELLDESIGNER_ALIAS" value="sa21501e17"/>
    <att type="string" name="vizmap:vv10053Ascorbate_and_aldarate_metabolism_xml_me NODE_SHAPE" value="RECT"/>
    <att type="string" name="vizmap:vv10053Ascorbate_and_aldarate_metabolism_xml NODE_WIDTH" value="130.0"/>
    <att type="string" name="CELLDESIGNER_NODE_TYPE" value="RNA"/>
    <att type="string" name="CELLDESIGNER_SPECIES" value="GSVIVP00036749001"/>
    <att type="string" name="vizmap:vv10053Ascorbate_and_aldarate_metabolism_xml_me NODE_FILL_COLOR" value="java.awt.Color[r=255,g=255,b=255]"/>
    <graphics type="RECTANGLE" h="15.0" w="150.0" x="569.0" y="169.5" fill="#ffffff" width="1" outline="#000000"/>
  </node>
  <node label="rGSVIVP00017413001" id="-305">
    <att type="string" name="vizmap:vv10053Ascorbate_and_aldarate_metabolism_xml NODE_FILL_COLOR" value="java.awt.Color[r=255,g=255,b=255]"/>
    <att type="string" name="vizmap:vv10053Ascorbate_and_aldarate_metabolism_xml NODE_HEIGHT" value="15.0"/>
    <att type="string" name="canonicalName" value="GSVIVP00017413001"/>
    <att type="string" name="vizmap:vv10053Ascorbate_and_aldarate_metabolism_xml NODE_SHAPE" value="RECT"/>
    <att type="string" name="CELLDESIGNER_ALIAS" value="sa20780e20"/>
    <att type="string" name="vizmap:vv10053Ascorbate_and_aldarate_metabolism_xml_me NODE_SHAPE" value="RECT"/>
    <att type="string" name="vizmap:vv10053Ascorbate_and_aldarate_metabolism_xml NODE_WIDTH" value="130.0"/>
    <att type="string" name="CELLDESIGNER_NODE_TYPE" value="RNA"/>
    <att type="string" name="CELLDESIGNER_SPECIES" value="GSVIVP00017413001"/>
    <att type="string" name="vizmap:vv10053Ascorbate_and_aldarate_metabolism_xml_me NODE_FILL_COLOR" value="java.awt.Color[r=255,g=255,b=255]"/>
    <graphics type="RECTANGLE" h="15.0" w="150.0" x="704.0" y="117.66665649414062" fill="#ffffff" width="1" outline="#000000"/>
  </node>
  <node label="rGSVIVP00019442001" id="-304">
    <att type="string" name="vizmap:vv10053Ascorbate_and_aldarate_metabolism_xml NODE_FILL_COLOR" value="java.awt.Color[r=255,g=255,b=255]"/>
    <att type="string" name="vizmap:vv10053Ascorbate_and_aldarate_metabolism_xml NODE_HEIGHT" value="15.0"/>
    <att type="string" name="canonicalName" value="GSVIVP00019442001"/>
    <att type="string" name="vizmap:vv10053Ascorbate_and_aldarate_metabolism_xml NODE_SHAPE" value="RECT"/>
    <att type="string" name="CELLDESIGNER_ALIAS" value="sa20843e20"/>
    <att type="string" name="vizmap:vv10053Ascorbate_and_aldarate_metabolism_xml_me NODE_SHAPE" value="RECT"/>
    <att type="string" name="vizmap:vv10053Ascorbate_and_aldarate_metabolism_xml NODE_WIDTH" value="130.0"/>
    <att type="string" name="CELLDESIGNER_NODE_TYPE" value="RNA"/>
    <att type="string" name="CELLDESIGNER_SPECIES" value="GSVIVP00019442001"/>
    <att type="string" name="vizmap:vv10053Ascorbate_and_aldarate_metabolism_xml_me NODE_FILL_COLOR" value="java.awt.Color[r=255,g=255,b=255]"/>
    <graphics type="RECTANGLE" h="15.0" w="150.0" x="704.0" y="101.55555725097656" fill="#ffffff" width="1" outline="#000000"/>
  </node>
  <node label="rGSVIVP00019443001" id="-303">
    <att type="string" name="vizmap:vv10053Ascorbate_and_aldarate_metabolism_xml NODE_FILL_COLOR" value="java.awt.Color[r=255,g=255,b=255]"/>
    <att type="string" name="vizmap:vv10053Ascorbate_and_aldarate_metabolism_xml NODE_HEIGHT" value="15.0"/>
    <att type="string" name="canonicalName" value="GSVIVP00019443001"/>
    <att type="string" name="vizmap:vv10053Ascorbate_and_aldarate_metabolism_xml NODE_SHAPE" value="RECT"/>
    <att type="string" name="CELLDESIGNER_ALIAS" value="sa20844e20"/>
    <att type="string" name="vizmap:vv10053Ascorbate_and_aldarate_metabolism_xml_me NODE_SHAPE" value="RECT"/>
    <att type="string" name="vizmap:vv10053Ascorbate_and_aldarate_metabolism_xml NODE_WIDTH" value="130.0"/>
    <att type="string" name="CELLDESIGNER_NODE_TYPE" value="RNA"/>
    <att type="string" name="CELLDESIGNER_SPECIES" value="GSVIVP00019443001"/>
    <att type="string" name="vizmap:vv10053Ascorbate_and_aldarate_metabolism_xml_me NODE_FILL_COLOR" value="java.awt.Color[r=255,g=255,b=255]"/>
    <graphics type="RECTANGLE" h="15.0" w="150.0" x="704.0" y="85.44444274902344" fill="#ffffff" width="1" outline="#000000"/>
  </node>
  <node label="rGSVIVP00019448001" id="-302">
    <att type="string" name="vizmap:vv10053Ascorbate_and_aldarate_metabolism_xml NODE_FILL_COLOR" value="java.awt.Color[r=255,g=255,b=255]"/>
    <att type="string" name="vizmap:vv10053Ascorbate_and_aldarate_metabolism_xml NODE_HEIGHT" value="15.0"/>
    <att type="string" name="canonicalName" value="GSVIVP00019448001"/>
    <att type="string" name="vizmap:vv10053Ascorbate_and_aldarate_metabolism_xml NODE_SHAPE" value="RECT"/>
    <att type="string" name="CELLDESIGNER_ALIAS" value="sa20845e20"/>
    <att type="string" name="vizmap:vv10053Ascorbate_and_aldarate_metabolism_xml_me NODE_SHAPE" value="RECT"/>
    <att type="string" name="vizmap:vv10053Ascorbate_and_aldarate_metabolism_xml NODE_WIDTH" value="130.0"/>
    <att type="string" name="CELLDESIGNER_NODE_TYPE" value="RNA"/>
    <att type="string" name="CELLDESIGNER_SPECIES" value="GSVIVP00019448001"/>
    <att type="string" name="vizmap:vv10053Ascorbate_and_aldarate_metabolism_xml_me NODE_FILL_COLOR" value="java.awt.Color[r=255,g=255,b=255]"/>
    <graphics type="RECTANGLE" h="15.0" w="150.0" x="704.0" y="69.33333587646484" fill="#ffffff" width="1" outline="#000000"/>
  </node>
  <node label="GDP-mannose_3,5-epimerase" id="-301">
    <att type="string" name="vizmap:vv10053Ascorbate_and_aldarate_metabolism_xml NODE_FILL_COLOR" value="java.awt.Color[r=255,g=255,b=255]"/>
    <att type="string" name="vizmap:vv10053Ascorbate_and_aldarate_metabolism_xml NODE_HEIGHT" value="15.0"/>
    <att type="string" name="canonicalName" value="GDP-mannose_3,5-epimerase"/>
    <att type="string" name="vizmap:vv10053Ascorbate_and_aldarate_metabolism_xml NODE_SHAPE" value="OCTAGON"/>
    <att type="string" name="CELLDESIGNER_ALIAS" value="sa937"/>
    <att type="string" name="vizmap:vv10053Ascorbate_and_aldarate_metabolism_xml_me NODE_SHAPE" value="OCTAGON"/>
    <att type="string" name="vizmap:vv10053Ascorbate_and_aldarate_metabolism_xml NODE_WIDTH" value="130.0"/>
    <att type="string" name="CELLDESIGNER_NODE_TYPE" value="PROTEIN"/>
    <att type="string" name="CELLDESIGNER_SPECIES" value="E5_1_3_18"/>
    <att type="string" name="vizmap:vv10053Ascorbate_and_aldarate_metabolism_xml_me NODE_FILL_COLOR" value="java.awt.Color[r=255,g=255,b=255]"/>
    <graphics type="OCTAGON" h="15.0" w="250.0" x="105.0" y="85.5" fill="#ffffff" width="1" outline="#000000"/>
  </node>
  <node label="L-galactose 1-phosphate phosphatase" id="-300">
    <att type="string" name="vizmap:vv10053Ascorbate_and_aldarate_metabolism_xml NODE_FILL_COLOR" value="java.awt.Color[r=255,g=255,b=255]"/>
    <att type="string" name="vizmap:vv10053Ascorbate_and_aldarate_metabolism_xml NODE_HEIGHT" value="15.0"/>
    <att type="string" name="canonicalName" value="L-galactose 1-phosphate phosphatase"/>
    <att type="string" name="vizmap:vv10053Ascorbate_and_aldarate_metabolism_xml NODE_SHAPE" value="OCTAGON"/>
    <att type="string" name="CELLDESIGNER_ALIAS" value="sa935"/>
    <att type="string" name="vizmap:vv10053Ascorbate_and_aldarate_metabolism_xml_me NODE_SHAPE" value="OCTAGON"/>
    <att type="string" name="vizmap:vv10053Ascorbate_and_aldarate_metabolism_xml NODE_WIDTH" value="130.0"/>
    <att type="string" name="CELLDESIGNER_NODE_TYPE" value="PROTEIN"/>
    <att type="string" name="CELLDESIGNER_SPECIES" value="K10047"/>
    <att type="string" name="vizmap:vv10053Ascorbate_and_aldarate_metabolism_xml_me NODE_FILL_COLOR" value="java.awt.Color[r=255,g=255,b=255]"/>
    <graphics type="OCTAGON" h="15.0" w="250.0" x="35.0" y="217.5" fill="#ffffff" width="1" outline="#000000"/>
  </node>
  <node label="rGSVIVP00036750001" id="-299">
    <att type="string" name="vizmap:vv10053Ascorbate_and_aldarate_metabolism_xml NODE_FILL_COLOR" value="java.awt.Color[r=255,g=255,b=255]"/>
    <att type="string" name="vizmap:vv10053Ascorbate_and_aldarate_metabolism_xml NODE_HEIGHT" value="15.0"/>
    <att type="string" name="canonicalName" value="GSVIVP00036750001"/>
    <att type="string" name="vizmap:vv10053Ascorbate_and_aldarate_metabolism_xml NODE_SHAPE" value="RECT"/>
    <att type="string" name="CELLDESIGNER_ALIAS" value="sa20100"/>
    <att type="string" name="vizmap:vv10053Ascorbate_and_aldarate_metabolism_xml_me NODE_SHAPE" value="RECT"/>
    <att type="string" name="vizmap:vv10053Ascorbate_and_aldarate_metabolism_xml NODE_WIDTH" value="130.0"/>
    <att type="string" name="CELLDESIGNER_NODE_TYPE" value="RNA"/>
    <att type="string" name="CELLDESIGNER_SPECIES" value="GSVIVP00036750001"/>
    <att type="string" name="vizmap:vv10053Ascorbate_and_aldarate_metabolism_xml_me NODE_FILL_COLOR" value="java.awt.Color[r=255,g=255,b=255]"/>
    <graphics type="RECTANGLE" h="15.0" w="150.0" x="569.0" y="25.5" fill="#ffffff" width="1" outline="#000000"/>
  </node>
  <node label="rGSVIVP00038531001" id="-298">
    <att type="string" name="vizmap:vv10053Ascorbate_and_aldarate_metabolism_xml NODE_FILL_COLOR" value="java.awt.Color[r=255,g=255,b=255]"/>
    <att type="string" name="vizmap:vv10053Ascorbate_and_aldarate_metabolism_xml NODE_HEIGHT" value="15.0"/>
    <att type="string" name="canonicalName" value="GSVIVP00038531001"/>
    <att type="string" name="vizmap:vv10053Ascorbate_and_aldarate_metabolism_xml NODE_SHAPE" value="RECT"/>
    <att type="string" name="CELLDESIGNER_ALIAS" value="sa20101"/>
    <att type="string" name="vizmap:vv10053Ascorbate_and_aldarate_metabolism_xml_me NODE_SHAPE" value="RECT"/>
    <att type="string" name="vizmap:vv10053Ascorbate_and_aldarate_metabolism_xml NODE_WIDTH" value="130.0"/>
    <att type="string" name="CELLDESIGNER_NODE_TYPE" value="RNA"/>
    <att type="string" name="CELLDESIGNER_SPECIES" value="GSVIVP00038531001"/>
    <att type="string" name="vizmap:vv10053Ascorbate_and_aldarate_metabolism_xml_me NODE_FILL_COLOR" value="java.awt.Color[r=255,g=255,b=255]"/>
    <graphics type="RECTANGLE" h="15.0" w="150.0" x="197.0" y="265.0" fill="#ffffff" width="1" outline="#000000"/>
  </node>
  <node label="rGSVIVP00038533001" id="-297">
    <att type="string" name="vizmap:vv10053Ascorbate_and_aldarate_metabolism_xml NODE_FILL_COLOR" value="java.awt.Color[r=255,g=255,b=255]"/>
    <att type="string" name="vizmap:vv10053Ascorbate_and_aldarate_metabolism_xml NODE_HEIGHT" value="15.0"/>
    <att type="string" name="canonicalName" value="GSVIVP00038533001"/>
    <att type="string" name="vizmap:vv10053Ascorbate_and_aldarate_metabolism_xml NODE_SHAPE" value="RECT"/>
    <att type="string" name="CELLDESIGNER_ALIAS" value="sa20102"/>
    <att type="string" name="vizmap:vv10053Ascorbate_and_aldarate_metabolism_xml_me NODE_SHAPE" value="RECT"/>
    <att type="string" name="vizmap:vv10053Ascorbate_and_aldarate_metabolism_xml NODE_WIDTH" value="130.0"/>
    <att type="string" name="CELLDESIGNER_NODE_TYPE" value="RNA"/>
    <att type="string" name="CELLDESIGNER_SPECIES" value="GSVIVP00038533001"/>
    <att type="string" name="vizmap:vv10053Ascorbate_and_aldarate_metabolism_xml_me NODE_FILL_COLOR" value="java.awt.Color[r=255,g=255,b=255]"/>
    <graphics type="RECTANGLE" h="15.0" w="150.0" x="197.0" y="280.0" fill="#ffffff" width="1" outline="#000000"/>
  </node>
  <node label="rGSVIVP00019446001" id="-296">
    <att type="string" name="vizmap:vv10053Ascorbate_and_aldarate_metabolism_xml NODE_FILL_COLOR" value="java.awt.Color[r=255,g=255,b=255]"/>
    <att type="string" name="vizmap:vv10053Ascorbate_and_aldarate_metabolism_xml NODE_HEIGHT" value="15.0"/>
    <att type="string" name="canonicalName" value="GSVIVP00019446001"/>
    <att type="string" name="vizmap:vv10053Ascorbate_and_aldarate_metabolism_xml NODE_SHAPE" value="RECT"/>
    <att type="string" name="CELLDESIGNER_ALIAS" value="sa20103"/>
    <att type="string" name="vizmap:vv10053Ascorbate_and_aldarate_metabolism_xml_me NODE_SHAPE" value="RECT"/>
    <att type="string" name="vizmap:vv10053Ascorbate_and_aldarate_metabolism_xml NODE_WIDTH" value="130.0"/>
    <att type="string" name="CELLDESIGNER_NODE_TYPE" value="RNA"/>
    <att type="string" name="CELLDESIGNER_SPECIES" value="GSVIVP00019446001"/>
    <att type="string" name="vizmap:vv10053Ascorbate_and_aldarate_metabolism_xml_me NODE_FILL_COLOR" value="java.awt.Color[r=255,g=255,b=255]"/>
    <graphics type="RECTANGLE" h="15.0" w="150.0" x="704.0" y="133.77777099609375" fill="#ffffff" width="1" outline="#000000"/>
  </node>
  <node label="rGSVIVP00019451001" id="-295">
    <att type="string" name="vizmap:vv10053Ascorbate_and_aldarate_metabolism_xml NODE_FILL_COLOR" value="java.awt.Color[r=255,g=255,b=255]"/>
    <att type="string" name="vizmap:vv10053Ascorbate_and_aldarate_metabolism_xml NODE_HEIGHT" value="15.0"/>
    <att type="string" name="canonicalName" value="GSVIVP00019451001"/>
    <att type="string" name="vizmap:vv10053Ascorbate_and_aldarate_metabolism_xml NODE_SHAPE" value="RECT"/>
    <att type="string" name="CELLDESIGNER_ALIAS" value="sa20104"/>
    <att type="string" name="vizmap:vv10053Ascorbate_and_aldarate_metabolism_xml_me NODE_SHAPE" value="RECT"/>
    <att type="string" name="vizmap:vv10053Ascorbate_and_aldarate_metabolism_xml NODE_WIDTH" value="130.0"/>
    <att type="string" name="CELLDESIGNER_NODE_TYPE" value="RNA"/>
    <att type="string" name="CELLDESIGNER_SPECIES" value="GSVIVP00019451001"/>
    <att type="string" name="vizmap:vv10053Ascorbate_and_aldarate_metabolism_xml_me NODE_FILL_COLOR" value="java.awt.Color[r=255,g=255,b=255]"/>
    <graphics type="RECTANGLE" h="15.0" w="150.0" x="704.0" y="149.88888549804688" fill="#ffffff" width="1" outline="#000000"/>
  </node>
  <node label="rGSVIVP00019447001" id="-294">
    <att type="string" name="vizmap:vv10053Ascorbate_and_aldarate_metabolism_xml NODE_FILL_COLOR" value="java.awt.Color[r=255,g=255,b=255]"/>
    <att type="string" name="vizmap:vv10053Ascorbate_and_aldarate_metabolism_xml NODE_HEIGHT" value="15.0"/>
    <att type="string" name="canonicalName" value="GSVIVP00019447001"/>
    <att type="string" name="vizmap:vv10053Ascorbate_and_aldarate_metabolism_xml NODE_SHAPE" value="RECT"/>
    <att type="string" name="CELLDESIGNER_ALIAS" value="sa20105"/>
    <att type="string" name="vizmap:vv10053Ascorbate_and_aldarate_metabolism_xml_me NODE_SHAPE" value="RECT"/>
    <att type="string" name="vizmap:vv10053Ascorbate_and_aldarate_metabolism_xml NODE_WIDTH" value="130.0"/>
    <att type="string" name="CELLDESIGNER_NODE_TYPE" value="RNA"/>
    <att type="string" name="CELLDESIGNER_SPECIES" value="GSVIVP00019447001"/>
    <att type="string" name="vizmap:vv10053Ascorbate_and_aldarate_metabolism_xml_me NODE_FILL_COLOR" value="java.awt.Color[r=255,g=255,b=255]"/>
    <graphics type="RECTANGLE" h="15.0" w="150.0" x="704.0" y="166.0" fill="#ffffff" width="1" outline="#000000"/>
  </node>
  <node label="rGSVIVP00027404001" id="-293">
    <att type="string" name="vizmap:vv10053Ascorbate_and_aldarate_metabolism_xml NODE_FILL_COLOR" value="java.awt.Color[r=255,g=255,b=255]"/>
    <att type="string" name="vizmap:vv10053Ascorbate_and_aldarate_metabolism_xml NODE_HEIGHT" value="15.0"/>
    <att type="string" name="canonicalName" value="GSVIVP00027404001"/>
    <att type="string" name="vizmap:vv10053Ascorbate_and_aldarate_metabolism_xml NODE_SHAPE" value="RECT"/>
    <att type="string" name="CELLDESIGNER_ALIAS" value="sa20106"/>
    <att type="string" name="vizmap:vv10053Ascorbate_and_aldarate_metabolism_xml_me NODE_SHAPE" value="RECT"/>
    <att type="string" name="vizmap:vv10053Ascorbate_and_aldarate_metabolism_xml NODE_WIDTH" value="130.0"/>
    <att type="string" name="CELLDESIGNER_NODE_TYPE" value="RNA"/>
    <att type="string" name="CELLDESIGNER_SPECIES" value="GSVIVP00027404001"/>
    <att type="string" name="vizmap:vv10053Ascorbate_and_aldarate_metabolism_xml_me NODE_FILL_COLOR" value="java.awt.Color[r=255,g=255,b=255]"/>
    <graphics type="RECTANGLE" h="15.0" w="150.0" x="879.0" y="265.5" fill="#ffffff" width="1" outline="#000000"/>
  </node>
  <node label="rGSVIVP00034578001" id="-292">
    <att type="string" name="vizmap:vv10053Ascorbate_and_aldarate_metabolism_xml NODE_FILL_COLOR" value="java.awt.Color[r=255,g=255,b=255]"/>
    <att type="string" name="vizmap:vv10053Ascorbate_and_aldarate_metabolism_xml NODE_HEIGHT" value="15.0"/>
    <att type="string" name="canonicalName" value="GSVIVP00034578001"/>
    <att type="string" name="vizmap:vv10053Ascorbate_and_aldarate_metabolism_xml NODE_SHAPE" value="RECT"/>
    <att type="string" name="CELLDESIGNER_ALIAS" value="sa20107"/>
    <att type="string" name="vizmap:vv10053Ascorbate_and_aldarate_metabolism_xml_me NODE_SHAPE" value="RECT"/>
    <att type="string" name="vizmap:vv10053Ascorbate_and_aldarate_metabolism_xml NODE_WIDTH" value="130.0"/>
    <att type="string" name="CELLDESIGNER_NODE_TYPE" value="RNA"/>
    <att type="string" name="CELLDESIGNER_SPECIES" value="GSVIVP00034578001"/>
    <att type="string" name="vizmap:vv10053Ascorbate_and_aldarate_metabolism_xml_me NODE_FILL_COLOR" value="java.awt.Color[r=255,g=255,b=255]"/>
    <graphics type="RECTANGLE" h="14.999980926513672" w="149.99997329711914" x="80.17852592468262" y="70.43794441223145" fill="#ffffff" width="1" outline="#000000"/>
  </node>
  <node label="rGSVIVP00022399001" id="-291">
    <att type="string" name="vizmap:vv10053Ascorbate_and_aldarate_metabolism_xml NODE_FILL_COLOR" value="java.awt.Color[r=255,g=255,b=255]"/>
    <att type="string" name="vizmap:vv10053Ascorbate_and_aldarate_metabolism_xml NODE_HEIGHT" value="15.0"/>
    <att type="string" name="canonicalName" value="GSVIVP00022399001"/>
    <att type="string" name="vizmap:vv10053Ascorbate_and_aldarate_metabolism_xml NODE_SHAPE" value="RECT"/>
    <att type="string" name="CELLDESIGNER_ALIAS" value="sa20108"/>
    <att type="string" name="vizmap:vv10053Ascorbate_and_aldarate_metabolism_xml_me NODE_SHAPE" value="RECT"/>
    <att type="string" name="vizmap:vv10053Ascorbate_and_aldarate_metabolism_xml NODE_WIDTH" value="130.0"/>
    <att type="string" name="CELLDESIGNER_NODE_TYPE" value="RNA"/>
    <att type="string" name="CELLDESIGNER_SPECIES" value="GSVIVP00022399001"/>
    <att type="string" name="vizmap:vv10053Ascorbate_and_aldarate_metabolism_xml_me NODE_FILL_COLOR" value="java.awt.Color[r=255,g=255,b=255]"/>
    <graphics type="RECTANGLE" h="15.0" w="150.0" x="192.0" y="169.7685089111328" fill="#ffffff" width="1" outline="#000000"/>
  </node>
  <node label="rGSVIVP00012468001" id="-290">
    <att type="string" name="protein" value="GSVIVP00012468001"/>
    <att type="string" name="vizmap:vv10053Ascorbate_and_aldarate_metabolism_xml NODE_FILL_COLOR" value="java.awt.Color[r=255,g=204,b=204]"/>
    <att type="list" name="cytoscape.alias.list">
      <att type="string" name="cytoscape.alias.list" value="GSVIVP00012468001"/>
    </att>
    <att type="string" name="vizmap:vv10053Ascorbate_and_aldarate_metabolism_xml NODE_HEIGHT" value="15.0"/>
    <att type="string" name="canonicalName" value="GSVIVP00012468001"/>
    <att type="string" name="vizmap:vv10053Ascorbate_and_aldarate_metabolism_xml NODE_SHAPE" value="RECT"/>
    <att type="string" name="CELLDESIGNER_ALIAS" value="sa20211"/>
    <att type="string" name="vizmap:vv10053Ascorbate_and_aldarate_metabolism_xml_me NODE_SHAPE" value="RECT"/>
    <att type="string" name="vizmap:vv10053Ascorbate_and_aldarate_metabolism_xml NODE_WIDTH" value="130.0"/>
    <att type="string" name="CELLDESIGNER_NODE_TYPE" value="RNA"/>
    <att type="string" name="condition" value="7SD"/>
    <att type="string" name="CELLDESIGNER_SPECIES" value="GSVIVP00012468001"/>
    <att type="string" name="vizmap:vv10053Ascorbate_and_aldarate_metabolism_xml_me NODE_FILL_COLOR" value="java.awt.Color[r=255,g=204,b=204]"/>
    <graphics type="RECTANGLE" h="15.0" w="150.0" x="194.0" y="233.5" fill="#ffccff" width="1" outline="#000000"/>
  </node>
  <node label="R00644STATE_TRANSITION" id="-289">
    <att type="string" name="vizmap:vv10053Ascorbate_and_aldarate_metabolism_xml NODE_FILL_COLOR" value="java.awt.Color[r=255,g=255,b=255]"/>
    <att type="string" name="vizmap:vv10053Ascorbate_and_aldarate_metabolism_xml NODE_HEIGHT" value="10.0"/>
    <att type="string" name="canonicalName" value="R00644STATE_TRANSITION"/>
    <att type="string" name="vizmap:vv10053Ascorbate_and_aldarate_metabolism_xml NODE_SHAPE" value="TRIANGLE"/>
    <att type="string" name="vizmap:vv10053Ascorbate_and_aldarate_metabolism_xml_me NODE_SHAPE" value="TRIANGLE"/>
    <att type="string" name="vizmap:vv10053Ascorbate_and_aldarate_metabolism_xml NODE_WIDTH" value="10.0"/>
    <att type="string" name="CELLDESIGNER_NODE_TYPE" value="STATE_TRANSITION"/>
    <att type="string" name="vizmap:vv10053Ascorbate_and_aldarate_metabolism_xml_me NODE_FILL_COLOR" value="java.awt.Color[r=255,g=255,b=255]"/>
    <att type="string" name="CELLDESIGNER_REACTION" value="R00644STATE_TRANSITION"/>
    <graphics type="TRIANGLE" h="10.0" w="10.0" x="631.0" y="159.0" fill="#ffffff" width="1" outline="#000000"/>
  </node>
  <node label="R00095" id="-288">
    <att type="string" name="vizmap:vv10053Ascorbate_and_aldarate_metabolism_xml NODE_FILL_COLOR" value="java.awt.Color[r=255,g=255,b=255]"/>
    <att type="string" name="vizmap:vv10053Ascorbate_and_aldarate_metabolism_xml NODE_HEIGHT" value="10.0"/>
    <att type="string" name="canonicalName" value="R00095"/>
    <att type="string" name="vizmap:vv10053Ascorbate_and_aldarate_metabolism_xml NODE_SHAPE" value="TRIANGLE"/>
    <att type="string" name="vizmap:vv10053Ascorbate_and_aldarate_metabolism_xml_me NODE_SHAPE" value="TRIANGLE"/>
    <att type="string" name="vizmap:vv10053Ascorbate_and_aldarate_metabolism_xml NODE_WIDTH" value="10.0"/>
    <att type="string" name="CELLDESIGNER_NODE_TYPE" value="STATE_TRANSITION"/>
    <att type="string" name="vizmap:vv10053Ascorbate_and_aldarate_metabolism_xml_me NODE_FILL_COLOR" value="java.awt.Color[r=255,g=255,b=255]"/>
    <att type="string" name="CELLDESIGNER_REACTION" value="R00095"/>
    <graphics type="TRIANGLE" h="10.0" w="10.0" x="699.5" y="312.5" fill="#ffffff" width="1" outline="#000000"/>
  </node>
  <node label="R00640STATE_TRANSITION" id="-287">
    <att type="string" name="vizmap:vv10053Ascorbate_and_aldarate_metabolism_xml NODE_FILL_COLOR" value="java.awt.Color[r=255,g=255,b=255]"/>
    <att type="string" name="vizmap:vv10053Ascorbate_and_aldarate_metabolism_xml NODE_HEIGHT" value="10.0"/>
    <att type="string" name="canonicalName" value="R00640STATE_TRANSITION"/>
    <att type="string" name="vizmap:vv10053Ascorbate_and_aldarate_metabolism_xml NODE_SHAPE" value="TRIANGLE"/>
    <att type="string" name="vizmap:vv10053Ascorbate_and_aldarate_metabolism_xml_me NODE_SHAPE" value="TRIANGLE"/>
    <att type="string" name="vizmap:vv10053Ascorbate_and_aldarate_metabolism_xml NODE_WIDTH" value="10.0"/>
    <att type="string" name="CELLDESIGNER_NODE_TYPE" value="STATE_TRANSITION"/>
    <att type="string" name="vizmap:vv10053Ascorbate_and_aldarate_metabolism_xml_me NODE_FILL_COLOR" value="java.awt.Color[r=255,g=255,b=255]"/>
    <att type="string" name="CELLDESIGNER_REACTION" value="R00640STATE_TRANSITION"/>
    <graphics type="TRIANGLE" h="10.0" w="10.0" x="428.0" y="313.5" fill="#ffffff" width="1" outline="#000000"/>
  </node>
  <node label="R00068STATE_TRANSITION" id="-286">
    <att type="string" name="vizmap:vv10053Ascorbate_and_aldarate_metabolism_xml NODE_FILL_COLOR" value="java.awt.Color[r=255,g=255,b=255]"/>
    <att type="string" name="vizmap:vv10053Ascorbate_and_aldarate_metabolism_xml NODE_HEIGHT" value="10.0"/>
    <att type="string" name="canonicalName" value="R00068STATE_TRANSITION"/>
    <att type="string" name="vizmap:vv10053Ascorbate_and_aldarate_metabolism_xml NODE_SHAPE" value="TRIANGLE"/>
    <att type="string" name="vizmap:vv10053Ascorbate_and_aldarate_metabolism_xml_me NODE_SHAPE" value="TRIANGLE"/>
    <att type="string" name="vizmap:vv10053Ascorbate_and_aldarate_metabolism_xml NODE_WIDTH" value="10.0"/>
    <att type="string" name="CELLDESIGNER_NODE_TYPE" value="STATE_TRANSITION"/>
    <att type="string" name="vizmap:vv10053Ascorbate_and_aldarate_metabolism_xml_me NODE_FILL_COLOR" value="java.awt.Color[r=255,g=255,b=255]"/>
    <att type="string" name="CELLDESIGNER_REACTION" value="R00068STATE_TRANSITION"/>
    <graphics type="TRIANGLE" h="10.0" w="10.0" x="631.0" y="159.0" fill="#ffffff" width="1" outline="#000000"/>
  </node>
  <node label="re50748STATE_TRANSITION" id="-285">
    <att type="string" name="vizmap:vv10053Ascorbate_and_aldarate_metabolism_xml NODE_FILL_COLOR" value="java.awt.Color[r=255,g=255,b=255]"/>
    <att type="string" name="vizmap:vv10053Ascorbate_and_aldarate_metabolism_xml NODE_HEIGHT" value="10.0"/>
    <att type="string" name="canonicalName" value="re50748STATE_TRANSITION"/>
    <att type="string" name="vizmap:vv10053Ascorbate_and_aldarate_metabolism_xml NODE_SHAPE" value="TRIANGLE"/>
    <att type="string" name="vizmap:vv10053Ascorbate_and_aldarate_metabolism_xml_me NODE_SHAPE" value="TRIANGLE"/>
    <att type="string" name="vizmap:vv10053Ascorbate_and_aldarate_metabolism_xml NODE_WIDTH" value="10.0"/>
    <att type="string" name="CELLDESIGNER_NODE_TYPE" value="STATE_TRANSITION"/>
    <att type="string" name="vizmap:vv10053Ascorbate_and_aldarate_metabolism_xml_me NODE_FILL_COLOR" value="java.awt.Color[r=255,g=255,b=255]"/>
    <att type="string" name="CELLDESIGNER_REACTION" value="re50748STATE_TRANSITION"/>
    <graphics type="TRIANGLE" h="10.0" w="10.0" x="239.0" y="281.5" fill="#ffffff" width="1" outline="#000000"/>
  </node>
  <node label="re50751STATE_TRANSITION" id="-284">
    <att type="string" name="vizmap:vv10053Ascorbate_and_aldarate_metabolism_xml NODE_FILL_COLOR" value="java.awt.Color[r=255,g=255,b=255]"/>
    <att type="string" name="vizmap:vv10053Ascorbate_and_aldarate_metabolism_xml NODE_HEIGHT" value="10.0"/>
    <att type="string" name="canonicalName" value="re50751STATE_TRANSITION"/>
    <att type="string" name="vizmap:vv10053Ascorbate_and_aldarate_metabolism_xml NODE_SHAPE" value="TRIANGLE"/>
    <att type="string" name="vizmap:vv10053Ascorbate_and_aldarate_metabolism_xml_me NODE_SHAPE" value="TRIANGLE"/>
    <att type="string" name="vizmap:vv10053Ascorbate_and_aldarate_metabolism_xml NODE_WIDTH" value="10.0"/>
    <att type="string" name="CELLDESIGNER_NODE_TYPE" value="STATE_TRANSITION"/>
    <att type="string" name="vizmap:vv10053Ascorbate_and_aldarate_metabolism_xml_me NODE_FILL_COLOR" value="java.awt.Color[r=255,g=255,b=255]"/>
    <att type="string" name="CELLDESIGNER_REACTION" value="re50751STATE_TRANSITION"/>
    <graphics type="TRIANGLE" h="10.0" w="10.0" x="238.75" y="225.5" fill="#ffffff" width="1" outline="#000000"/>
  </node>
  <node label="re50754STATE_TRANSITION" id="-283">
    <att type="string" name="vizmap:vv10053Ascorbate_and_aldarate_metabolism_xml NODE_FILL_COLOR" value="java.awt.Color[r=255,g=255,b=255]"/>
    <att type="string" name="vizmap:vv10053Ascorbate_and_aldarate_metabolism_xml NODE_HEIGHT" value="10.0"/>
    <att type="string" name="canonicalName" value="re50754STATE_TRANSITION"/>
    <att type="string" name="vizmap:vv10053Ascorbate_and_aldarate_metabolism_xml NODE_SHAPE" value="TRIANGLE"/>
    <att type="string" name="vizmap:vv10053Ascorbate_and_aldarate_metabolism_xml_me NODE_SHAPE" value="TRIANGLE"/>
    <att type="string" name="vizmap:vv10053Ascorbate_and_aldarate_metabolism_xml NODE_WIDTH" value="10.0"/>
    <att type="string" name="CELLDESIGNER_NODE_TYPE" value="STATE_TRANSITION"/>
    <att type="string" name="vizmap:vv10053Ascorbate_and_aldarate_metabolism_xml_me NODE_FILL_COLOR" value="java.awt.Color[r=255,g=255,b=255]"/>
    <att type="string" name="CELLDESIGNER_REACTION" value="re50754STATE_TRANSITION"/>
    <graphics type="TRIANGLE" h="10.0" w="10.0" x="228.75" y="151.5" fill="#ffffff" width="1" outline="#000000"/>
  </node>
  <node label="re50755" id="-282">
    <att type="string" name="vizmap:vv10053Ascorbate_and_aldarate_metabolism_xml NODE_FILL_COLOR" value="java.awt.Color[r=255,g=255,b=255]"/>
    <att type="string" name="vizmap:vv10053Ascorbate_and_aldarate_metabolism_xml NODE_HEIGHT" value="10.0"/>
    <att type="string" name="canonicalName" value="re50755"/>
    <att type="string" name="vizmap:vv10053Ascorbate_and_aldarate_metabolism_xml NODE_SHAPE" value="TRIANGLE"/>
    <att type="string" name="vizmap:vv10053Ascorbate_and_aldarate_metabolism_xml_me NODE_SHAPE" value="TRIANGLE"/>
    <att type="string" name="vizmap:vv10053Ascorbate_and_aldarate_metabolism_xml NODE_WIDTH" value="10.0"/>
    <att type="string" name="CELLDESIGNER_NODE_TYPE" value="STATE_TRANSITION"/>
    <att type="string" name="vizmap:vv10053Ascorbate_and_aldarate_metabolism_xml_me NODE_FILL_COLOR" value="java.awt.Color[r=255,g=255,b=255]"/>
    <att type="string" name="CELLDESIGNER_REACTION" value="re50755"/>
    <graphics type="TRIANGLE" h="10.0" w="10.0" x="279.5" y="79.0" fill="#ffffff" width="1" outline="#000000"/>
  </node>
  <node label="re50756" id="-281">
    <att type="string" name="vizmap:vv10053Ascorbate_and_aldarate_metabolism_xml NODE_FILL_COLOR" value="java.awt.Color[r=255,g=255,b=255]"/>
    <att type="string" name="vizmap:vv10053Ascorbate_and_aldarate_metabolism_xml NODE_HEIGHT" value="10.0"/>
    <att type="string" name="canonicalName" value="re50756"/>
    <att type="string" name="vizmap:vv10053Ascorbate_and_aldarate_metabolism_xml NODE_SHAPE" value="TRIANGLE"/>
    <att type="string" name="vizmap:vv10053Ascorbate_and_aldarate_metabolism_xml_me NODE_SHAPE" value="TRIANGLE"/>
    <att type="string" name="vizmap:vv10053Ascorbate_and_aldarate_metabolism_xml NODE_WIDTH" value="10.0"/>
    <att type="string" name="CELLDESIGNER_NODE_TYPE" value="STATE_TRANSITION"/>
    <att type="string" name="vizmap:vv10053Ascorbate_and_aldarate_metabolism_xml_me NODE_FILL_COLOR" value="java.awt.Color[r=255,g=255,b=255]"/>
    <att type="string" name="CELLDESIGNER_REACTION" value="re50756"/>
    <graphics type="TRIANGLE" h="10.0" w="10.0" x="240.75" y="59.5" fill="#ffffff" width="1" outline="#000000"/>
  </node>
  <node label="re50757" id="-280">
    <att type="string" name="vizmap:vv10053Ascorbate_and_aldarate_metabolism_xml NODE_FILL_COLOR" value="java.awt.Color[r=255,g=255,b=255]"/>
    <att type="string" name="vizmap:vv10053Ascorbate_and_aldarate_metabolism_xml NODE_HEIGHT" value="10.0"/>
    <att type="string" name="canonicalName" value="re50757"/>
    <att type="string" name="vizmap:vv10053Ascorbate_and_aldarate_metabolism_xml NODE_SHAPE" value="TRIANGLE"/>
    <att type="string" name="vizmap:vv10053Ascorbate_and_aldarate_metabolism_xml_me NODE_SHAPE" value="TRIANGLE"/>
    <att type="string" name="vizmap:vv10053Ascorbate_and_aldarate_metabolism_xml NODE_WIDTH" value="10.0"/>
    <att type="string" name="CELLDESIGNER_NODE_TYPE" value="STATE_TRANSITION"/>
    <att type="string" name="vizmap:vv10053Ascorbate_and_aldarate_metabolism_xml_me NODE_FILL_COLOR" value="java.awt.Color[r=255,g=255,b=255]"/>
    <att type="string" name="CELLDESIGNER_REACTION" value="re50757"/>
    <graphics type="TRIANGLE" h="10.0" w="10.0" x="279.25" y="37.0" fill="#ffffff" width="1" outline="#000000"/>
  </node>
  <edge label="L-galactonolactone_dehydrogenase (CATALYSIS) R00640STATE_TRANSITION" source="-347" target="-287">
    <att type="string" name="CELLDESIGNER_EDGE_TYPE" value="CATALYSIS"/>
    <att type="string" name="canonicalName" value="L-galactonolactone_dehydrogenase (CATALYSIS) R00640STATE_TRANSITION"/>
    <att type="string" name="interaction" value="CATALYSIS"/>
    <graphics width="1" fill="#0000ff"/>
  </edge>
  <edge label="L-galactonolactone_dehydrogenase (CATALYSIS) R00068STATE_TRANSITION" source="-347" target="-286">
    <att type="string" name="CELLDESIGNER_EDGE_TYPE" value="CATALYSIS"/>
    <att type="string" name="canonicalName" value="L-galactonolactone_dehydrogenase (CATALYSIS) R00068STATE_TRANSITION"/>
    <att type="string" name="interaction" value="CATALYSIS"/>
    <graphics width="1" fill="#0000ff"/>
  </edge>
  <edge label="monodehydroascorbate_reductase_(NADH) (pp) R00095" source="-346" target="-288">
    <att type="string" name="CELLDESIGNER_EDGE_TYPE" value="CATALYSIS"/>
    <att type="string" name="canonicalName" value="monodehydroascorbate_reductase_(NADH) (pp) R00095"/>
    <att type="string" name="interaction" value="CATALYSIS"/>
    <graphics width="1" fill="#0000ff"/>
  </edge>
  <edge label="L-ascorbate_peroxidase (CATALYSIS) R00644STATE_TRANSITION" source="-345" target="-289">
    <att type="string" name="CELLDESIGNER_EDGE_TYPE" value="CATALYSIS"/>
    <att type="string" name="canonicalName" value="L-ascorbate_peroxidase (CATALYSIS) R00644STATE_TRANSITION"/>
    <att type="string" name="interaction" value="CATALYSIS"/>
    <graphics width="1" fill="#0000ff"/>
  </edge>
  <edge label="D-threo-aldose_1-dehydrogenase (CATALYSIS) re50748STATE_TRANSITION" source="-344" target="-285">
    <att type="string" name="CELLDESIGNER_EDGE_TYPE" value="CATALYSIS"/>
    <att type="string" name="canonicalName" value="D-threo-aldose_1-dehydrogenase (CATALYSIS) re50748STATE_TRANSITION"/>
    <att type="string" name="interaction" value="CATALYSIS"/>
    <graphics width="1" fill="#0000ff"/>
  </edge>
  <edge label="L-ascorbate_oxidase (CATALYSIS) R00068STATE_TRANSITION" source="-343" target="-286">
    <att type="string" name="CELLDESIGNER_EDGE_TYPE" value="CATALYSIS"/>
    <att type="string" name="canonicalName" value="L-ascorbate_oxidase (CATALYSIS) R00068STATE_TRANSITION"/>
    <att type="string" name="interaction" value="CATALYSIS"/>
    <graphics width="1" fill="#0000ff"/>
  </edge>
  <edge label="L-Galactono-1,4-lactone (LEFT) R00640STATE_TRANSITION" source="-342" target="-287">
    <att type="string" name="CELLDESIGNER_EDGE_TYPE" value="LEFT"/>
    <att type="string" name="canonicalName" value="L-Galactono-1,4-lactone (LEFT) R00640STATE_TRANSITION"/>
    <att type="string" name="interaction" value="LEFT"/>
    <graphics width="1" fill="#000000"/>
  </edge>
  <edge label="Monodehydroascorbate (LEFT) R00095" source="-341" target="-288">
    <att type="string" name="CELLDESIGNER_EDGE_TYPE" value="LEFT"/>
    <att type="string" name="canonicalName" value="Monodehydroascorbate (LEFT) R00095"/>
    <att type="string" name="interaction" value="LEFT"/>
    <graphics width="1" fill="#000000"/>
  </edge>
  <edge label="Ascorbate (LEFT) R00644STATE_TRANSITION" source="-340" target="-289">
    <att type="string" name="CELLDESIGNER_EDGE_TYPE" value="LEFT"/>
    <att type="string" name="canonicalName" value="Ascorbate (LEFT) R00644STATE_TRANSITION"/>
    <att type="string" name="interaction" value="LEFT"/>
    <graphics width="1" fill="#000000"/>
  </edge>
  <edge label="Ascorbate (LEFT) R00068STATE_TRANSITION" source="-340" target="-286">
    <att type="string" name="CELLDESIGNER_EDGE_TYPE" value="LEFT"/>
    <att type="string" name="canonicalName" value="Ascorbate (LEFT) R00068STATE_TRANSITION"/>
    <att type="string" name="interaction" value="LEFT"/>
    <graphics width="1" fill="#000000"/>
  </edge>
  <edge label="Ascorbate (pp) Monodehydroascorbate" source="-340" target="-341">
    <att type="string" name="CELLDESIGNER_EDGE_TYPE" value="STATE_TRANSITION"/>
    <att type="string" name="canonicalName" value="R00645"/>
    <att type="string" name="CELLDESIGNER_NODE_TYPE" value="STATE_TRANSITION"/>
    <att type="string" name="interaction" value="pp"/>
    <att type="string" name="CELLDESIGNER_REACTION" value="R00645"/>
    <graphics width="1" fill="#ff9999"/>
  </edge>
  <edge label="rCB343612 (pp) L-galactonolactone_dehydrogenase" source="-338" target="-347">
    <att type="string" name="CELLDESIGNER_EDGE_TYPE" value="TRANSLATION"/>
    <att type="string" name="canonicalName" value="re50029TRANSLATION"/>
    <att type="string" name="CELLDESIGNER_NODE_TYPE" value="TRANSLATION"/>
    <att type="string" name="interaction" value="pp"/>
    <att type="string" name="CELLDESIGNER_REACTION" value="re50029TRANSLATION"/>
    <graphics width="1" fill="#00ffcc"/>
  </edge>
  <edge label="rGSVIVP00025312001 (pp) L-galactonolactone_dehydrogenase" source="-337" target="-347">
    <att type="string" name="CELLDESIGNER_EDGE_TYPE" value="TRANSLATION"/>
    <att type="string" name="canonicalName" value="re50030TRANSLATION"/>
    <att type="string" name="CELLDESIGNER_NODE_TYPE" value="TRANSLATION"/>
    <att type="string" name="interaction" value="pp"/>
    <att type="string" name="CELLDESIGNER_REACTION" value="re50030TRANSLATION"/>
    <graphics width="1" fill="#00ffcc"/>
  </edge>
  <edge label="rCB339860 (pp) monodehydroascorbate_reductase_(NADH)" source="-336" target="-346">
    <att type="string" name="CELLDESIGNER_EDGE_TYPE" value="TRANSLATION"/>
    <att type="string" name="canonicalName" value="re50038TRANSLATION"/>
    <att type="string" name="CELLDESIGNER_NODE_TYPE" value="TRANSLATION"/>
    <att type="string" name="interaction" value="pp"/>
    <att type="string" name="CELLDESIGNER_REACTION" value="re50038TRANSLATION"/>
    <graphics width="1" fill="#00ffcc"/>
  </edge>
  <edge label="rGSVIVP00021644001 (pp) monodehydroascorbate_reductase_(NADH)" source="-335" target="-346">
    <att type="string" name="CELLDESIGNER_EDGE_TYPE" value="TRANSLATION"/>
    <att type="string" name="canonicalName" value="re50041TRANSLATION"/>
    <att type="string" name="CELLDESIGNER_NODE_TYPE" value="TRANSLATION"/>
    <att type="string" name="interaction" value="pp"/>
    <att type="string" name="CELLDESIGNER_REACTION" value="re50041TRANSLATION"/>
    <graphics width="1" fill="#00ffcc"/>
  </edge>
  <edge label="rGSVIVP00020720001 (pp) monodehydroascorbate_reductase_(NADH)" source="-334" target="-346">
    <att type="string" name="CELLDESIGNER_EDGE_TYPE" value="TRANSLATION"/>
    <att type="string" name="canonicalName" value="re50042TRANSLATION"/>
    <att type="string" name="CELLDESIGNER_NODE_TYPE" value="TRANSLATION"/>
    <att type="string" name="interaction" value="pp"/>
    <att type="string" name="CELLDESIGNER_REACTION" value="re50042TRANSLATION"/>
    <graphics width="1" fill="#00ffcc"/>
  </edge>
  <edge label="rGSVIVP00002544001 (pp) monodehydroascorbate_reductase_(NADH)" source="-333" target="-346">
    <att type="string" name="CELLDESIGNER_EDGE_TYPE" value="TRANSLATION"/>
    <att type="string" name="canonicalName" value="re50043TRANSLATION"/>
    <att type="string" name="CELLDESIGNER_NODE_TYPE" value="TRANSLATION"/>
    <att type="string" name="interaction" value="pp"/>
    <att type="string" name="CELLDESIGNER_REACTION" value="re50043TRANSLATION"/>
    <graphics width="1" fill="#00ffcc"/>
  </edge>
  <edge label="rBQ798828 (pp) L-ascorbate_peroxidase" source="-332" target="-345">
    <att type="string" name="CELLDESIGNER_EDGE_TYPE" value="TRANSLATION"/>
    <att type="string" name="canonicalName" value="re50044TRANSLATION"/>
    <att type="string" name="CELLDESIGNER_NODE_TYPE" value="TRANSLATION"/>
    <att type="string" name="interaction" value="pp"/>
    <att type="string" name="CELLDESIGNER_REACTION" value="re50044TRANSLATION"/>
    <graphics width="1" fill="#00ffcc"/>
  </edge>
  <edge label="rGSVIVP00024455001 (pp) L-ascorbate_peroxidase" source="-331" target="-345">
    <att type="string" name="CELLDESIGNER_EDGE_TYPE" value="TRANSLATION"/>
    <att type="string" name="canonicalName" value="re50045TRANSLATION"/>
    <att type="string" name="CELLDESIGNER_NODE_TYPE" value="TRANSLATION"/>
    <att type="string" name="interaction" value="pp"/>
    <att type="string" name="CELLDESIGNER_REACTION" value="re50045TRANSLATION"/>
    <graphics width="1" fill="#00ffcc"/>
  </edge>
  <edge label="rGSVIVP00036111001 (pp) L-ascorbate_peroxidase" source="-330" target="-345">
    <att type="string" name="CELLDESIGNER_EDGE_TYPE" value="TRANSLATION"/>
    <att type="string" name="canonicalName" value="re50046TRANSLATION"/>
    <att type="string" name="CELLDESIGNER_NODE_TYPE" value="TRANSLATION"/>
    <att type="string" name="interaction" value="pp"/>
    <att type="string" name="CELLDESIGNER_REACTION" value="re50046TRANSLATION"/>
    <graphics width="1" fill="#00ffcc"/>
  </edge>
  <edge label="rTC53669 (pp) L-ascorbate_peroxidase" source="-329" target="-345">
    <att type="string" name="CELLDESIGNER_EDGE_TYPE" value="TRANSLATION"/>
    <att type="string" name="canonicalName" value="re50047TRANSLATION"/>
    <att type="string" name="CELLDESIGNER_NODE_TYPE" value="TRANSLATION"/>
    <att type="string" name="interaction" value="pp"/>
    <att type="string" name="CELLDESIGNER_REACTION" value="re50047TRANSLATION"/>
    <graphics width="1" fill="#00ffcc"/>
  </edge>
  <edge label="rGSVIVP00015185001 (pp) L-ascorbate_peroxidase" source="-328" target="-345">
    <att type="string" name="CELLDESIGNER_EDGE_TYPE" value="TRANSLATION"/>
    <att type="string" name="canonicalName" value="re50048TRANSLATION"/>
    <att type="string" name="CELLDESIGNER_NODE_TYPE" value="TRANSLATION"/>
    <att type="string" name="interaction" value="pp"/>
    <att type="string" name="CELLDESIGNER_REACTION" value="re50048TRANSLATION"/>
    <graphics width="1" fill="#00ffcc"/>
  </edge>
  <edge label="rGSVIVP00023072001 (pp) L-ascorbate_peroxidase" source="-327" target="-345">
    <att type="string" name="CELLDESIGNER_EDGE_TYPE" value="TRANSLATION"/>
    <att type="string" name="canonicalName" value="re50049TRANSLATION"/>
    <att type="string" name="CELLDESIGNER_NODE_TYPE" value="TRANSLATION"/>
    <att type="string" name="interaction" value="pp"/>
    <att type="string" name="CELLDESIGNER_REACTION" value="re50049TRANSLATION"/>
    <graphics width="1" fill="#00ffcc"/>
  </edge>
  <edge label="rTC61009 (pp) L-ascorbate_peroxidase" source="-326" target="-345">
    <att type="string" name="CELLDESIGNER_EDGE_TYPE" value="TRANSLATION"/>
    <att type="string" name="canonicalName" value="re50050TRANSLATION"/>
    <att type="string" name="CELLDESIGNER_NODE_TYPE" value="TRANSLATION"/>
    <att type="string" name="interaction" value="pp"/>
    <att type="string" name="CELLDESIGNER_REACTION" value="re50050TRANSLATION"/>
    <graphics width="1" fill="#00ffcc"/>
  </edge>
  <edge label="rGSVIVP00015409001 (pp) L-ascorbate_peroxidase" source="-325" target="-345">
    <att type="string" name="CELLDESIGNER_EDGE_TYPE" value="TRANSLATION"/>
    <att type="string" name="canonicalName" value="re50051TRANSLATION"/>
    <att type="string" name="CELLDESIGNER_NODE_TYPE" value="TRANSLATION"/>
    <att type="string" name="interaction" value="pp"/>
    <att type="string" name="CELLDESIGNER_REACTION" value="re50051TRANSLATION"/>
    <graphics width="1" fill="#00ffcc"/>
  </edge>
  <edge label="rGSVIVP00011194001 (pp) L-ascorbate_oxidase" source="-324" target="-343">
    <att type="string" name="CELLDESIGNER_EDGE_TYPE" value="TRANSLATION"/>
    <att type="string" name="canonicalName" value="re50052TRANSLATION"/>
    <att type="string" name="CELLDESIGNER_NODE_TYPE" value="TRANSLATION"/>
    <att type="string" name="interaction" value="pp"/>
    <att type="string" name="CELLDESIGNER_REACTION" value="re50052TRANSLATION"/>
    <graphics width="1" fill="#00ffcc"/>
  </edge>
  <edge label="rGSVIVP00019450001 (pp) L-ascorbate_oxidase" source="-323" target="-343">
    <att type="string" name="CELLDESIGNER_EDGE_TYPE" value="TRANSLATION"/>
    <att type="string" name="canonicalName" value="re50056TRANSLATION"/>
    <att type="string" name="CELLDESIGNER_NODE_TYPE" value="TRANSLATION"/>
    <att type="string" name="interaction" value="pp"/>
    <att type="string" name="CELLDESIGNER_REACTION" value="re50056TRANSLATION"/>
    <graphics width="1" fill="#00ffcc"/>
  </edge>
  <edge label="rGSVIVP00017414001 (pp) L-ascorbate_oxidase" source="-322" target="-343">
    <att type="string" name="CELLDESIGNER_EDGE_TYPE" value="TRANSLATION"/>
    <att type="string" name="canonicalName" value="re50057TRANSLATION"/>
    <att type="string" name="CELLDESIGNER_NODE_TYPE" value="TRANSLATION"/>
    <att type="string" name="interaction" value="pp"/>
    <att type="string" name="CELLDESIGNER_REACTION" value="re50057TRANSLATION"/>
    <graphics width="1" fill="#00ffcc"/>
  </edge>
  <edge label="glutathione_dehydrogenase_(ascorbate) (pp) R00644STATE_TRANSITION" source="-321" target="-289">
    <att type="string" name="CELLDESIGNER_EDGE_TYPE" value="CATALYSIS"/>
    <att type="string" name="canonicalName" value="glutathione_dehydrogenase_(ascorbate) (pp) R00644STATE_TRANSITION"/>
    <att type="string" name="interaction" value="CATALYSIS"/>
    <graphics width="1" fill="#0000ff"/>
  </edge>
  <edge label="L-Galactose (LEFT) re50748STATE_TRANSITION" source="-320" target="-285">
    <att type="string" name="CELLDESIGNER_EDGE_TYPE" value="LEFT"/>
    <att type="string" name="canonicalName" value="L-Galactose (LEFT) re50748STATE_TRANSITION"/>
    <att type="string" name="interaction" value="LEFT"/>
    <graphics width="1" fill="#000000"/>
  </edge>
  <edge label="GDP-L-galactose (LEFT) re50754STATE_TRANSITION" source="-319" target="-283">
    <att type="string" name="CELLDESIGNER_EDGE_TYPE" value="LEFT"/>
    <att type="string" name="canonicalName" value="GDP-L-galactose (LEFT) re50754STATE_TRANSITION"/>
    <att type="string" name="interaction" value="LEFT"/>
    <graphics width="1" fill="#000000"/>
  </edge>
  <edge label="GDP-L-galactose (LEFT) re50755" source="-319" target="-282">
    <att type="string" name="CELLDESIGNER_EDGE_TYPE" value="LEFT"/>
    <att type="string" name="canonicalName" value="GDP-L-galactose (LEFT) re50755"/>
    <att type="string" name="interaction" value="LEFT"/>
    <graphics width="1" fill="#000000"/>
  </edge>
  <edge label="GDP-mannose (LEFT) re50756" source="-318" target="-281">
    <att type="string" name="CELLDESIGNER_EDGE_TYPE" value="LEFT"/>
    <att type="string" name="canonicalName" value="GDP-mannose (LEFT) re50756"/>
    <att type="string" name="interaction" value="LEFT"/>
    <graphics width="1" fill="#000000"/>
  </edge>
  <edge label="GDP-mannose (LEFT) re50757" source="-318" target="-280">
    <att type="string" name="CELLDESIGNER_EDGE_TYPE" value="LEFT"/>
    <att type="string" name="canonicalName" value="GDP-mannose (LEFT) re50757"/>
    <att type="string" name="interaction" value="LEFT"/>
    <graphics width="1" fill="#000000"/>
  </edge>
  <edge label="VTC2 (CATALYSIS) re50754STATE_TRANSITION" source="-317" target="-283">
    <att type="string" name="CELLDESIGNER_EDGE_TYPE" value="CATALYSIS"/>
    <att type="string" name="canonicalName" value="VTC2 (CATALYSIS) re50754STATE_TRANSITION"/>
    <att type="string" name="interaction" value="CATALYSIS"/>
    <graphics width="1" fill="#0000ff"/>
  </edge>
  <edge label="L-Galactose 1-phosphate (LEFT) re50751STATE_TRANSITION" source="-315" target="-284">
    <att type="string" name="CELLDESIGNER_EDGE_TYPE" value="LEFT"/>
    <att type="string" name="canonicalName" value="L-Galactose 1-phosphate (LEFT) re50751STATE_TRANSITION"/>
    <att type="string" name="interaction" value="LEFT"/>
    <graphics width="1" fill="#000000"/>
  </edge>
  <edge label="rGSVIVP00032988001 (pp) glutathione_dehydrogenase_(ascorbate)" source="-314" target="-321">
    <att type="string" name="CELLDESIGNER_EDGE_TYPE" value="TRANSLATION"/>
    <att type="string" name="canonicalName" value="re50785TRANSLATION"/>
    <att type="string" name="CELLDESIGNER_NODE_TYPE" value="TRANSLATION"/>
    <att type="string" name="interaction" value="pp"/>
    <att type="string" name="CELLDESIGNER_REACTION" value="re50785TRANSLATION"/>
    <graphics width="1" fill="#00ffcc"/>
  </edge>
  <edge label="rGSVIVP00029528001 (pp) glutathione_dehydrogenase_(ascorbate)" source="-313" target="-321">
    <att type="string" name="CELLDESIGNER_EDGE_TYPE" value="TRANSLATION"/>
    <att type="string" name="canonicalName" value="re50786TRANSLATION"/>
    <att type="string" name="CELLDESIGNER_NODE_TYPE" value="TRANSLATION"/>
    <att type="string" name="interaction" value="pp"/>
    <att type="string" name="CELLDESIGNER_REACTION" value="re50786TRANSLATION"/>
    <graphics width="1" fill="#00ffcc"/>
  </edge>
  <edge label="rGSVIVP00031181001 (pp) GDP-mannose_3,5-epimerase" source="-312" target="-301">
    <att type="string" name="CELLDESIGNER_EDGE_TYPE" value="TRANSLATION"/>
    <att type="string" name="canonicalName" value="re50788TRANSLATION"/>
    <att type="string" name="CELLDESIGNER_NODE_TYPE" value="TRANSLATION"/>
    <att type="string" name="interaction" value="pp"/>
    <att type="string" name="CELLDESIGNER_REACTION" value="re50788TRANSLATION"/>
    <graphics width="1" fill="#00ffcc"/>
  </edge>
  <edge label="rGSVIVP00020104001 (pp) GDP-mannose_3,5-epimerase" source="-311" target="-301">
    <att type="string" name="CELLDESIGNER_EDGE_TYPE" value="TRANSLATION"/>
    <att type="string" name="canonicalName" value="re50789TRANSLATION"/>
    <att type="string" name="CELLDESIGNER_NODE_TYPE" value="TRANSLATION"/>
    <att type="string" name="interaction" value="pp"/>
    <att type="string" name="CELLDESIGNER_REACTION" value="re50789TRANSLATION"/>
    <graphics width="1" fill="#00ffcc"/>
  </edge>
  <edge label="rGSVIVP00027274001 (pp) VTC2" source="-310" target="-317">
    <att type="string" name="CELLDESIGNER_EDGE_TYPE" value="TRANSLATION"/>
    <att type="string" name="canonicalName" value="re50790TRANSLATION"/>
    <att type="string" name="CELLDESIGNER_NODE_TYPE" value="TRANSLATION"/>
    <att type="string" name="interaction" value="pp"/>
    <att type="string" name="CELLDESIGNER_REACTION" value="re50790TRANSLATION"/>
    <graphics width="1" fill="#00ffcc"/>
  </edge>
  <edge label="rGSVIVP00029753001 (pp) VTC2" source="-309" target="-317">
    <att type="string" name="CELLDESIGNER_EDGE_TYPE" value="TRANSLATION"/>
    <att type="string" name="canonicalName" value="re50791TRANSLATION"/>
    <att type="string" name="CELLDESIGNER_NODE_TYPE" value="TRANSLATION"/>
    <att type="string" name="interaction" value="pp"/>
    <att type="string" name="CELLDESIGNER_REACTION" value="re50791TRANSLATION"/>
    <graphics width="1" fill="#00ffcc"/>
  </edge>
  <edge label="rCA817157 (pp) VTC2" source="-308" target="-317">
    <att type="string" name="CELLDESIGNER_EDGE_TYPE" value="TRANSLATION"/>
    <att type="string" name="canonicalName" value="re50792TRANSLATION"/>
    <att type="string" name="CELLDESIGNER_NODE_TYPE" value="TRANSLATION"/>
    <att type="string" name="interaction" value="pp"/>
    <att type="string" name="CELLDESIGNER_REACTION" value="re50792TRANSLATION"/>
    <graphics width="1" fill="#00ffcc"/>
  </edge>
  <edge label="rGSVIVP00036747001 (pp) L-ascorbate_peroxidase" source="-307" target="-345">
    <att type="string" name="CELLDESIGNER_EDGE_TYPE" value="TRANSLATION"/>
    <att type="string" name="canonicalName" value="re70006TRANSLATION"/>
    <att type="string" name="CELLDESIGNER_NODE_TYPE" value="TRANSLATION"/>
    <att type="string" name="interaction" value="pp"/>
    <att type="string" name="CELLDESIGNER_REACTION" value="re70006TRANSLATION"/>
    <graphics width="1" fill="#00ffcc"/>
  </edge>
  <edge label="rGSVIVP00036749001 (pp) L-ascorbate_peroxidase" source="-306" target="-345">
    <att type="string" name="CELLDESIGNER_EDGE_TYPE" value="TRANSLATION"/>
    <att type="string" name="canonicalName" value="re70007TRANSLATION"/>
    <att type="string" name="CELLDESIGNER_NODE_TYPE" value="TRANSLATION"/>
    <att type="string" name="interaction" value="pp"/>
    <att type="string" name="CELLDESIGNER_REACTION" value="re70007TRANSLATION"/>
    <graphics width="1" fill="#00ffcc"/>
  </edge>
  <edge label="rGSVIVP00017413001 (pp) L-ascorbate_oxidase" source="-305" target="-343">
    <att type="string" name="CELLDESIGNER_EDGE_TYPE" value="TRANSLATION"/>
    <att type="string" name="canonicalName" value="re70008TRANSLATION"/>
    <att type="string" name="CELLDESIGNER_NODE_TYPE" value="TRANSLATION"/>
    <att type="string" name="interaction" value="pp"/>
    <att type="string" name="CELLDESIGNER_REACTION" value="re70008TRANSLATION"/>
    <graphics width="1" fill="#00ffcc"/>
  </edge>
  <edge label="rGSVIVP00019442001 (pp) L-ascorbate_oxidase" source="-304" target="-343">
    <att type="string" name="CELLDESIGNER_EDGE_TYPE" value="TRANSLATION"/>
    <att type="string" name="canonicalName" value="re70009TRANSLATION"/>
    <att type="string" name="CELLDESIGNER_NODE_TYPE" value="TRANSLATION"/>
    <att type="string" name="interaction" value="pp"/>
    <att type="string" name="CELLDESIGNER_REACTION" value="re70009TRANSLATION"/>
    <graphics width="1" fill="#00ffcc"/>
  </edge>
  <edge label="rGSVIVP00019443001 (pp) L-ascorbate_oxidase" source="-303" target="-343">
    <att type="string" name="CELLDESIGNER_EDGE_TYPE" value="TRANSLATION"/>
    <att type="string" name="canonicalName" value="re70010TRANSLATION"/>
    <att type="string" name="CELLDESIGNER_NODE_TYPE" value="TRANSLATION"/>
    <att type="string" name="interaction" value="pp"/>
    <att type="string" name="CELLDESIGNER_REACTION" value="re70010TRANSLATION"/>
    <graphics width="1" fill="#00ffcc"/>
  </edge>
  <edge label="rGSVIVP00019448001 (pp) L-ascorbate_oxidase" source="-302" target="-343">
    <att type="string" name="CELLDESIGNER_EDGE_TYPE" value="TRANSLATION"/>
    <att type="string" name="canonicalName" value="re70011TRANSLATION"/>
    <att type="string" name="CELLDESIGNER_NODE_TYPE" value="TRANSLATION"/>
    <att type="string" name="interaction" value="pp"/>
    <att type="string" name="CELLDESIGNER_REACTION" value="re70011TRANSLATION"/>
    <graphics width="1" fill="#00ffcc"/>
  </edge>
  <edge label="GDP-mannose_3,5-epimerase (CATALYSIS) re50755" source="-301" target="-282">
    <att type="string" name="CELLDESIGNER_EDGE_TYPE" value="CATALYSIS"/>
    <att type="string" name="canonicalName" value="GDP-mannose_3,5-epimerase (CATALYSIS) re50755"/>
    <att type="string" name="interaction" value="CATALYSIS"/>
    <graphics width="1" fill="#0000ff"/>
  </edge>
  <edge label="GDP-mannose_3,5-epimerase (CATALYSIS) re50756" source="-301" target="-281">
    <att type="string" name="CELLDESIGNER_EDGE_TYPE" value="CATALYSIS"/>
    <att type="string" name="canonicalName" value="GDP-mannose_3,5-epimerase (CATALYSIS) re50756"/>
    <att type="string" name="interaction" value="CATALYSIS"/>
    <graphics width="1" fill="#0000ff"/>
  </edge>
  <edge label="GDP-mannose_3,5-epimerase (CATALYSIS) re50757" source="-301" target="-280">
    <att type="string" name="CELLDESIGNER_EDGE_TYPE" value="CATALYSIS"/>
    <att type="string" name="canonicalName" value="GDP-mannose_3,5-epimerase (CATALYSIS) re50757"/>
    <att type="string" name="interaction" value="CATALYSIS"/>
    <graphics width="1" fill="#0000ff"/>
  </edge>
  <edge label="L-galactose 1-phosphate phosphatase (CATALYSIS) re50751STATE_TRANSITION" source="-300" target="-284">
    <att type="string" name="CELLDESIGNER_EDGE_TYPE" value="CATALYSIS"/>
    <att type="string" name="canonicalName" value="L-galactose 1-phosphate phosphatase (CATALYSIS) re50751STATE_TRANSITION"/>
    <att type="string" name="interaction" value="CATALYSIS"/>
    <graphics width="1" fill="#0000ff"/>
  </edge>
  <edge label="rGSVIVP00036750001 (pp) L-ascorbate_peroxidase" source="-299" target="-345">
    <att type="string" name="CELLDESIGNER_EDGE_TYPE" value="TRANSLATION"/>
    <att type="string" name="canonicalName" value="re90015TRANSLATION"/>
    <att type="string" name="CELLDESIGNER_NODE_TYPE" value="TRANSLATION"/>
    <att type="string" name="interaction" value="pp"/>
    <att type="string" name="CELLDESIGNER_REACTION" value="re90015TRANSLATION"/>
    <graphics width="1" fill="#00ffcc"/>
  </edge>
  <edge label="rGSVIVP00038531001 (pp) D-threo-aldose_1-dehydrogenase" source="-298" target="-344">
    <att type="string" name="CELLDESIGNER_EDGE_TYPE" value="TRANSLATION"/>
    <att type="string" name="canonicalName" value="re90019TRANSLATION"/>
    <att type="string" name="CELLDESIGNER_NODE_TYPE" value="TRANSLATION"/>
    <att type="string" name="interaction" value="pp"/>
    <att type="string" name="CELLDESIGNER_REACTION" value="re90019TRANSLATION"/>
    <graphics width="1" fill="#00ffcc"/>
  </edge>
  <edge label="rGSVIVP00038533001 (pp) D-threo-aldose_1-dehydrogenase" source="-297" target="-344">
    <att type="string" name="CELLDESIGNER_EDGE_TYPE" value="TRANSLATION"/>
    <att type="string" name="canonicalName" value="re90020TRANSLATION"/>
    <att type="string" name="CELLDESIGNER_NODE_TYPE" value="TRANSLATION"/>
    <att type="string" name="interaction" value="pp"/>
    <att type="string" name="CELLDESIGNER_REACTION" value="re90020TRANSLATION"/>
    <graphics width="1" fill="#00ffcc"/>
  </edge>
  <edge label="rGSVIVP00019446001 (pp) L-ascorbate_oxidase" source="-296" target="-343">
    <att type="string" name="CELLDESIGNER_EDGE_TYPE" value="TRANSLATION"/>
    <att type="string" name="canonicalName" value="re90021TRANSLATION"/>
    <att type="string" name="CELLDESIGNER_NODE_TYPE" value="TRANSLATION"/>
    <att type="string" name="interaction" value="pp"/>
    <att type="string" name="CELLDESIGNER_REACTION" value="re90021TRANSLATION"/>
    <graphics width="1" fill="#00ffcc"/>
  </edge>
  <edge label="rGSVIVP00019451001 (pp) L-ascorbate_oxidase" source="-295" target="-343">
    <att type="string" name="CELLDESIGNER_EDGE_TYPE" value="TRANSLATION"/>
    <att type="string" name="canonicalName" value="re90022TRANSLATION"/>
    <att type="string" name="CELLDESIGNER_NODE_TYPE" value="TRANSLATION"/>
    <att type="string" name="interaction" value="pp"/>
    <att type="string" name="CELLDESIGNER_REACTION" value="re90022TRANSLATION"/>
    <graphics width="1" fill="#00ffcc"/>
  </edge>
  <edge label="rGSVIVP00019447001 (pp) L-ascorbate_oxidase" source="-294" target="-343">
    <att type="string" name="CELLDESIGNER_EDGE_TYPE" value="TRANSLATION"/>
    <att type="string" name="canonicalName" value="re90023TRANSLATION"/>
    <att type="string" name="CELLDESIGNER_NODE_TYPE" value="TRANSLATION"/>
    <att type="string" name="interaction" value="pp"/>
    <att type="string" name="CELLDESIGNER_REACTION" value="re90023TRANSLATION"/>
    <graphics width="1" fill="#00ffcc"/>
  </edge>
  <edge label="rGSVIVP00027404001 (pp) monodehydroascorbate_reductase_(NADH)" source="-293" target="-346">
    <att type="string" name="CELLDESIGNER_EDGE_TYPE" value="TRANSLATION"/>
    <att type="string" name="canonicalName" value="re90026TRANSLATION"/>
    <att type="string" name="CELLDESIGNER_NODE_TYPE" value="TRANSLATION"/>
    <att type="string" name="interaction" value="pp"/>
    <att type="string" name="CELLDESIGNER_REACTION" value="re90026TRANSLATION"/>
    <graphics width="1" fill="#00ffcc"/>
  </edge>
  <edge label="rGSVIVP00034578001 (pp) GDP-mannose_3,5-epimerase" source="-292" target="-301">
    <att type="string" name="CELLDESIGNER_EDGE_TYPE" value="TRANSLATION"/>
    <att type="string" name="canonicalName" value="re90025TRANSLATION"/>
    <att type="string" name="CELLDESIGNER_NODE_TYPE" value="TRANSLATION"/>
    <att type="string" name="interaction" value="pp"/>
    <att type="string" name="CELLDESIGNER_REACTION" value="re90025TRANSLATION"/>
    <graphics width="1" fill="#00ffcc"/>
  </edge>
  <edge label="rGSVIVP00022399001 (pp) VTC2" source="-291" target="-317">
    <att type="string" name="CELLDESIGNER_EDGE_TYPE" value="TRANSLATION"/>
    <att type="string" name="canonicalName" value="re90024TRANSLATION"/>
    <att type="string" name="CELLDESIGNER_NODE_TYPE" value="TRANSLATION"/>
    <att type="string" name="interaction" value="pp"/>
    <att type="string" name="CELLDESIGNER_REACTION" value="re90024TRANSLATION"/>
    <graphics width="1" fill="#00ffcc"/>
  </edge>
  <edge label="rGSVIVP00012468001 (pp) L-galactose 1-phosphate phosphatase" source="-290" target="-300">
    <att type="string" name="CELLDESIGNER_EDGE_TYPE" value="TRANSLATION"/>
    <att type="string" name="canonicalName" value="re90018TRANSLATION"/>
    <att type="string" name="CELLDESIGNER_NODE_TYPE" value="TRANSLATION"/>
    <att type="string" name="interaction" value="pp"/>
    <att type="string" name="CELLDESIGNER_REACTION" value="re90018TRANSLATION"/>
    <graphics width="1" fill="#00ffcc"/>
  </edge>
  <edge label="R00644STATE_TRANSITION (RIGHT) L-Dehydroascorbate" source="-289" target="-339">
    <att type="string" name="CELLDESIGNER_EDGE_TYPE" value="RIGHT"/>
    <att type="string" name="canonicalName" value="R00644STATE_TRANSITION (RIGHT) L-Dehydroascorbate"/>
    <att type="string" name="interaction" value="RIGHT"/>
    <graphics width="1" fill="#000000"/>
  </edge>
  <edge label="R00095 (RIGHT) Ascorbate" source="-288" target="-340">
    <att type="string" name="CELLDESIGNER_EDGE_TYPE" value="RIGHT"/>
    <att type="string" name="canonicalName" value="R00095 (RIGHT) Ascorbate"/>
    <att type="string" name="interaction" value="RIGHT"/>
    <graphics width="1" fill="#000000"/>
  </edge>
  <edge label="R00640STATE_TRANSITION (RIGHT) Ascorbate" source="-287" target="-340">
    <att type="string" name="CELLDESIGNER_EDGE_TYPE" value="RIGHT"/>
    <att type="string" name="canonicalName" value="R00640STATE_TRANSITION (RIGHT) Ascorbate"/>
    <att type="string" name="interaction" value="RIGHT"/>
    <graphics width="1" fill="#000000"/>
  </edge>
  <edge label="R00068STATE_TRANSITION (RIGHT) L-Dehydroascorbate" source="-286" target="-339">
    <att type="string" name="CELLDESIGNER_EDGE_TYPE" value="RIGHT"/>
    <att type="string" name="canonicalName" value="R00068STATE_TRANSITION (RIGHT) L-Dehydroascorbate"/>
    <att type="string" name="interaction" value="RIGHT"/>
    <graphics width="1" fill="#000000"/>
  </edge>
  <edge label="re50748STATE_TRANSITION (RIGHT) L-Galactono-1,4-lactone" source="-285" target="-342">
    <att type="string" name="CELLDESIGNER_EDGE_TYPE" value="RIGHT"/>
    <att type="string" name="canonicalName" value="re50748STATE_TRANSITION (RIGHT) L-Galactono-1,4-lactone"/>
    <att type="string" name="interaction" value="RIGHT"/>
    <graphics width="1" fill="#000000"/>
  </edge>
  <edge label="re50751STATE_TRANSITION (RIGHT) L-Galactose" source="-284" target="-320">
    <att type="string" name="CELLDESIGNER_EDGE_TYPE" value="RIGHT"/>
    <att type="string" name="canonicalName" value="re50751STATE_TRANSITION (RIGHT) L-Galactose"/>
    <att type="string" name="interaction" value="RIGHT"/>
    <graphics width="1" fill="#000000"/>
  </edge>
  <edge label="re50754STATE_TRANSITION (RIGHT) L-Galactose 1-phosphate" source="-283" target="-315">
    <att type="string" name="CELLDESIGNER_EDGE_TYPE" value="RIGHT"/>
    <att type="string" name="canonicalName" value="re50754STATE_TRANSITION (RIGHT) L-Galactose 1-phosphate"/>
    <att type="string" name="interaction" value="RIGHT"/>
    <graphics width="1" fill="#000000"/>
  </edge>
  <edge label="re50755 (RIGHT) GDP-L-gulose" source="-282" target="-316">
    <att type="string" name="CELLDESIGNER_EDGE_TYPE" value="RIGHT"/>
    <att type="string" name="canonicalName" value="re50755 (RIGHT) GDP-L-gulose"/>
    <att type="string" name="interaction" value="RIGHT"/>
    <graphics width="1" fill="#000000"/>
  </edge>
  <edge label="re50756 (RIGHT) GDP-L-galactose" source="-281" target="-319">
    <att type="string" name="CELLDESIGNER_EDGE_TYPE" value="RIGHT"/>
    <att type="string" name="canonicalName" value="re50756 (RIGHT) GDP-L-galactose"/>
    <att type="string" name="interaction" value="RIGHT"/>
    <graphics width="1" fill="#000000"/>
  </edge>
  <edge label="re50757 (RIGHT) GDP-L-gulose" source="-280" target="-316">
    <att type="string" name="CELLDESIGNER_EDGE_TYPE" value="RIGHT"/>
    <att type="string" name="canonicalName" value="re50757 (RIGHT) GDP-L-gulose"/>
    <att type="string" name="interaction" value="RIGHT"/>
    <graphics width="1" fill="#000000"/>
  </edge>
</graph>
