# Supplementary material for: Proteomic analysis of shoot tissue during photoperiod induced growth cessation in V. riparia Michx. grapevines
Source: Proteome Sci. 2010 Aug 12;8:44. doi: 10.1186/1477-5956-8-44 (PMC2929227; doi:10.1186/1477-5956-8-44)
Supplement: Additional file 2 — Cytoscape session containing the VitisNet molecular networks with proteins presenting outstanding evolution between LD and SD. The session contains a subset of 15 VitisNet molecular networksshowing differential LD and SD protein expression. Tutorial for using VitisNet in Cytoscape can be obtained at http://vitis-dormancy.sdstate.org. [file 1477-5956-8-44-S2.ZIP › CytoscapeSession-2010_06_02-09_46/vv10450Selenoamino_acid_metabolism.xml.me.xgmml]

<?xml version="1.0" encoding="UTF-8" standalone="yes"?>
<graph label="vv10450Selenoamino_acid_metabolism.xml.me" xmlns:dc="http://purl.org/dc/elements/1.1/" xmlns:xlink="http://www.w3.org/1999/xlink" xmlns:rdf="http://www.w3.org/1999/02/22-rdf-syntax-ns#" xmlns:cy="http://www.cytoscape.org" xmlns="http://www.cs.rpi.edu/XGMML"  directed="1">
  <att name="documentVersion" value="1.1"/>
  <att name="networkMetadata">
    <rdf:RDF>
      <rdf:Description rdf:about="http://www.cytoscape.org/">
        <dc:type>Protein-Protein Interaction</dc:type>
        <dc:description>N/A</dc:description>
        <dc:identifier>N/A</dc:identifier>
        <dc:date>2010-06-02 09:46:14</dc:date>
        <dc:title>vv10450Selenoamino_acid_metabolism.xml.me</dc:title>
        <dc:source>http://www.cytoscape.org/</dc:source>
        <dc:format>Cytoscape-XGMML</dc:format>
      </rdf:Description>
    </rdf:RDF>
  </att>
  <att type="string" name="backgroundColor" value="#ffffff"/>
  <att type="real" name="GRAPH_VIEW_ZOOM" value="0.9759507311741764"/>
  <att type="real" name="GRAPH_VIEW_CENTER_X" value="506.0"/>
  <att type="real" name="GRAPH_VIEW_CENTER_Y" value="288.0"/>
  <node label="re50053STATE_TRANSITION" id="-960">
    <att type="string" name="vizmap:vv10450Selenoamino_acid_metabolism_xml NODE_HEIGHT" value="10.0"/>
    <att type="string" name="canonicalName" value="re50053STATE_TRANSITION"/>
    <att type="string" name="vizmap:vv10450Selenoamino_acid_metabolism_xml NODE_WIDTH" value="10.0"/>
    <att type="string" name="CELLDESIGNER_NODE_TYPE" value="STATE_TRANSITION"/>
    <att type="string" name="vizmap:vv10450Selenoamino_acid_metabolism_xml NODE_FILL_COLOR" value="java.awt.Color[r=255,g=255,b=255]"/>
    <att type="string" name="vizmap:vv10450Selenoamino_acid_metabolism_xml_me NODE_HEIGHT" value="10.0"/>
    <att type="string" name="vizmap:vv10450Selenoamino_acid_metabolism_xml_me NODE_WIDTH" value="10.0"/>
    <att type="string" name="vizmap:vv10450Selenoamino_acid_metabolism_xml NODE_SHAPE" value="TRIANGLE"/>
    <att type="string" name="CELLDESIGNER_REACTION" value="re50053STATE_TRANSITION"/>
    <att type="string" name="vizmap:vv10450Selenoamino_acid_metabolism_xml_me NODE_SHAPE" value="TRIANGLE"/>
    <graphics type="TRIANGLE" h="10.0" w="10.0" x="216.0" y="119.5" fill="#ffffff" width="1" outline="#000000"/>
  </node>
  <node label="R04939STATE_TRANSITION" id="-959">
    <att type="string" name="vizmap:vv10450Selenoamino_acid_metabolism_xml NODE_HEIGHT" value="10.0"/>
    <att type="string" name="canonicalName" value="R04939STATE_TRANSITION"/>
    <att type="string" name="vizmap:vv10450Selenoamino_acid_metabolism_xml NODE_WIDTH" value="10.0"/>
    <att type="string" name="CELLDESIGNER_NODE_TYPE" value="STATE_TRANSITION"/>
    <att type="string" name="vizmap:vv10450Selenoamino_acid_metabolism_xml NODE_FILL_COLOR" value="java.awt.Color[r=255,g=255,b=255]"/>
    <att type="string" name="vizmap:vv10450Selenoamino_acid_metabolism_xml_me NODE_HEIGHT" value="10.0"/>
    <att type="string" name="vizmap:vv10450Selenoamino_acid_metabolism_xml_me NODE_WIDTH" value="10.0"/>
    <att type="string" name="vizmap:vv10450Selenoamino_acid_metabolism_xml NODE_SHAPE" value="TRIANGLE"/>
    <att type="string" name="CELLDESIGNER_REACTION" value="R04939STATE_TRANSITION"/>
    <att type="string" name="vizmap:vv10450Selenoamino_acid_metabolism_xml_me NODE_SHAPE" value="TRIANGLE"/>
    <graphics type="TRIANGLE" h="10.0" w="10.0" x="464.5" y="572.0" fill="#ffffff" width="1" outline="#000000"/>
  </node>
  <node label="R04772STATE_TRANSITION" id="-958">
    <att type="string" name="vizmap:vv10450Selenoamino_acid_metabolism_xml NODE_HEIGHT" value="10.0"/>
    <att type="string" name="canonicalName" value="R04772STATE_TRANSITION"/>
    <att type="string" name="vizmap:vv10450Selenoamino_acid_metabolism_xml NODE_WIDTH" value="10.0"/>
    <att type="string" name="CELLDESIGNER_NODE_TYPE" value="STATE_TRANSITION"/>
    <att type="string" name="vizmap:vv10450Selenoamino_acid_metabolism_xml NODE_FILL_COLOR" value="java.awt.Color[r=255,g=255,b=255]"/>
    <att type="string" name="vizmap:vv10450Selenoamino_acid_metabolism_xml_me NODE_HEIGHT" value="10.0"/>
    <att type="string" name="vizmap:vv10450Selenoamino_acid_metabolism_xml_me NODE_WIDTH" value="10.0"/>
    <att type="string" name="vizmap:vv10450Selenoamino_acid_metabolism_xml NODE_SHAPE" value="TRIANGLE"/>
    <att type="string" name="CELLDESIGNER_REACTION" value="R04772STATE_TRANSITION"/>
    <att type="string" name="vizmap:vv10450Selenoamino_acid_metabolism_xml_me NODE_SHAPE" value="TRIANGLE"/>
    <graphics type="TRIANGLE" h="10.0" w="10.0" x="894.0" y="325.5" fill="#ffffff" width="1" outline="#000000"/>
  </node>
  <node label="R04927STATE_TRANSITION" id="-957">
    <att type="string" name="vizmap:vv10450Selenoamino_acid_metabolism_xml NODE_HEIGHT" value="10.0"/>
    <att type="string" name="canonicalName" value="R04927STATE_TRANSITION"/>
    <att type="string" name="vizmap:vv10450Selenoamino_acid_metabolism_xml NODE_WIDTH" value="10.0"/>
    <att type="string" name="CELLDESIGNER_NODE_TYPE" value="STATE_TRANSITION"/>
    <att type="string" name="vizmap:vv10450Selenoamino_acid_metabolism_xml NODE_FILL_COLOR" value="java.awt.Color[r=255,g=255,b=255]"/>
    <att type="string" name="vizmap:vv10450Selenoamino_acid_metabolism_xml_me NODE_HEIGHT" value="10.0"/>
    <att type="string" name="vizmap:vv10450Selenoamino_acid_metabolism_xml_me NODE_WIDTH" value="10.0"/>
    <att type="string" name="vizmap:vv10450Selenoamino_acid_metabolism_xml NODE_SHAPE" value="TRIANGLE"/>
    <att type="string" name="CELLDESIGNER_REACTION" value="R04927STATE_TRANSITION"/>
    <att type="string" name="vizmap:vv10450Selenoamino_acid_metabolism_xml_me NODE_SHAPE" value="TRIANGLE"/>
    <graphics type="TRIANGLE" h="10.0" w="10.0" x="874.0" y="10.5" fill="#ffffff" width="1" outline="#000000"/>
  </node>
  <node label="R04944STATE_TRANSITION" id="-956">
    <att type="string" name="vizmap:vv10450Selenoamino_acid_metabolism_xml NODE_HEIGHT" value="10.0"/>
    <att type="string" name="canonicalName" value="R04944STATE_TRANSITION"/>
    <att type="string" name="vizmap:vv10450Selenoamino_acid_metabolism_xml NODE_WIDTH" value="10.0"/>
    <att type="string" name="CELLDESIGNER_NODE_TYPE" value="STATE_TRANSITION"/>
    <att type="string" name="vizmap:vv10450Selenoamino_acid_metabolism_xml NODE_FILL_COLOR" value="java.awt.Color[r=255,g=255,b=255]"/>
    <att type="string" name="vizmap:vv10450Selenoamino_acid_metabolism_xml_me NODE_HEIGHT" value="10.0"/>
    <att type="string" name="vizmap:vv10450Selenoamino_acid_metabolism_xml_me NODE_WIDTH" value="10.0"/>
    <att type="string" name="vizmap:vv10450Selenoamino_acid_metabolism_xml NODE_SHAPE" value="TRIANGLE"/>
    <att type="string" name="CELLDESIGNER_REACTION" value="R04944STATE_TRANSITION"/>
    <att type="string" name="vizmap:vv10450Selenoamino_acid_metabolism_xml_me NODE_SHAPE" value="TRIANGLE"/>
    <graphics type="TRIANGLE" h="10.0" w="10.0" x="219.0" y="200.0" fill="#ffffff" width="1" outline="#000000"/>
  </node>
  <node label="R04928STATE_TRANSITION" id="-955">
    <att type="string" name="vizmap:vv10450Selenoamino_acid_metabolism_xml NODE_HEIGHT" value="10.0"/>
    <att type="string" name="canonicalName" value="R04928STATE_TRANSITION"/>
    <att type="string" name="vizmap:vv10450Selenoamino_acid_metabolism_xml NODE_WIDTH" value="10.0"/>
    <att type="string" name="CELLDESIGNER_NODE_TYPE" value="STATE_TRANSITION"/>
    <att type="string" name="vizmap:vv10450Selenoamino_acid_metabolism_xml NODE_FILL_COLOR" value="java.awt.Color[r=255,g=255,b=255]"/>
    <att type="string" name="vizmap:vv10450Selenoamino_acid_metabolism_xml_me NODE_HEIGHT" value="10.0"/>
    <att type="string" name="vizmap:vv10450Selenoamino_acid_metabolism_xml_me NODE_WIDTH" value="10.0"/>
    <att type="string" name="vizmap:vv10450Selenoamino_acid_metabolism_xml NODE_SHAPE" value="TRIANGLE"/>
    <att type="string" name="CELLDESIGNER_REACTION" value="R04928STATE_TRANSITION"/>
    <att type="string" name="vizmap:vv10450Selenoamino_acid_metabolism_xml_me NODE_SHAPE" value="TRIANGLE"/>
    <graphics type="TRIANGLE" h="10.0" w="10.0" x="944.0" y="133.0" fill="#ffffff" width="1" outline="#000000"/>
  </node>
  <node label="R04773STATE_TRANSITION" id="-954">
    <att type="string" name="vizmap:vv10450Selenoamino_acid_metabolism_xml NODE_HEIGHT" value="10.0"/>
    <att type="string" name="canonicalName" value="R04773STATE_TRANSITION"/>
    <att type="string" name="vizmap:vv10450Selenoamino_acid_metabolism_xml NODE_WIDTH" value="10.0"/>
    <att type="string" name="CELLDESIGNER_NODE_TYPE" value="STATE_TRANSITION"/>
    <att type="string" name="vizmap:vv10450Selenoamino_acid_metabolism_xml NODE_FILL_COLOR" value="java.awt.Color[r=255,g=255,b=255]"/>
    <att type="string" name="vizmap:vv10450Selenoamino_acid_metabolism_xml_me NODE_HEIGHT" value="10.0"/>
    <att type="string" name="vizmap:vv10450Selenoamino_acid_metabolism_xml_me NODE_WIDTH" value="10.0"/>
    <att type="string" name="vizmap:vv10450Selenoamino_acid_metabolism_xml NODE_SHAPE" value="TRIANGLE"/>
    <att type="string" name="CELLDESIGNER_REACTION" value="R04773STATE_TRANSITION"/>
    <att type="string" name="vizmap:vv10450Selenoamino_acid_metabolism_xml_me NODE_SHAPE" value="TRIANGLE"/>
    <graphics type="TRIANGLE" h="10.0" w="10.0" x="900.0" y="342.5" fill="#ffffff" width="1" outline="#000000"/>
  </node>
  <node label="R04936STATE_TRANSITION" id="-953">
    <att type="string" name="vizmap:vv10450Selenoamino_acid_metabolism_xml NODE_HEIGHT" value="10.0"/>
    <att type="string" name="canonicalName" value="R04936STATE_TRANSITION"/>
    <att type="string" name="vizmap:vv10450Selenoamino_acid_metabolism_xml NODE_WIDTH" value="10.0"/>
    <att type="string" name="CELLDESIGNER_NODE_TYPE" value="STATE_TRANSITION"/>
    <att type="string" name="vizmap:vv10450Selenoamino_acid_metabolism_xml NODE_FILL_COLOR" value="java.awt.Color[r=255,g=255,b=255]"/>
    <att type="string" name="vizmap:vv10450Selenoamino_acid_metabolism_xml_me NODE_HEIGHT" value="10.0"/>
    <att type="string" name="vizmap:vv10450Selenoamino_acid_metabolism_xml_me NODE_WIDTH" value="10.0"/>
    <att type="string" name="vizmap:vv10450Selenoamino_acid_metabolism_xml NODE_SHAPE" value="TRIANGLE"/>
    <att type="string" name="CELLDESIGNER_REACTION" value="R04936STATE_TRANSITION"/>
    <att type="string" name="vizmap:vv10450Selenoamino_acid_metabolism_xml_me NODE_SHAPE" value="TRIANGLE"/>
    <graphics type="TRIANGLE" h="10.0" w="10.0" x="188.0" y="455.5" fill="#ffffff" width="1" outline="#000000"/>
  </node>
  <node label="R04929" id="-952">
    <att type="string" name="vizmap:vv10450Selenoamino_acid_metabolism_xml NODE_HEIGHT" value="10.0"/>
    <att type="string" name="canonicalName" value="R04929"/>
    <att type="string" name="vizmap:vv10450Selenoamino_acid_metabolism_xml NODE_WIDTH" value="10.0"/>
    <att type="string" name="CELLDESIGNER_NODE_TYPE" value="STATE_TRANSITION"/>
    <att type="string" name="vizmap:vv10450Selenoamino_acid_metabolism_xml NODE_FILL_COLOR" value="java.awt.Color[r=255,g=255,b=255]"/>
    <att type="string" name="vizmap:vv10450Selenoamino_acid_metabolism_xml_me NODE_HEIGHT" value="10.0"/>
    <att type="string" name="vizmap:vv10450Selenoamino_acid_metabolism_xml_me NODE_WIDTH" value="10.0"/>
    <att type="string" name="vizmap:vv10450Selenoamino_acid_metabolism_xml NODE_SHAPE" value="TRIANGLE"/>
    <att type="string" name="CELLDESIGNER_REACTION" value="R04929"/>
    <att type="string" name="vizmap:vv10450Selenoamino_acid_metabolism_xml_me NODE_SHAPE" value="TRIANGLE"/>
    <graphics type="TRIANGLE" h="10.0" w="10.0" x="945.5" y="77.0" fill="#ffffff" width="1" outline="#000000"/>
  </node>
  <node label="R03600STATE_TRANSITION" id="-951">
    <att type="string" name="vizmap:vv10450Selenoamino_acid_metabolism_xml NODE_HEIGHT" value="10.0"/>
    <att type="string" name="canonicalName" value="R03600STATE_TRANSITION"/>
    <att type="string" name="vizmap:vv10450Selenoamino_acid_metabolism_xml NODE_WIDTH" value="10.0"/>
    <att type="string" name="CELLDESIGNER_NODE_TYPE" value="STATE_TRANSITION"/>
    <att type="string" name="vizmap:vv10450Selenoamino_acid_metabolism_xml NODE_FILL_COLOR" value="java.awt.Color[r=255,g=255,b=255]"/>
    <att type="string" name="vizmap:vv10450Selenoamino_acid_metabolism_xml_me NODE_HEIGHT" value="10.0"/>
    <att type="string" name="vizmap:vv10450Selenoamino_acid_metabolism_xml_me NODE_WIDTH" value="10.0"/>
    <att type="string" name="vizmap:vv10450Selenoamino_acid_metabolism_xml NODE_SHAPE" value="TRIANGLE"/>
    <att type="string" name="CELLDESIGNER_REACTION" value="R03600STATE_TRANSITION"/>
    <att type="string" name="vizmap:vv10450Selenoamino_acid_metabolism_xml_me NODE_SHAPE" value="TRIANGLE"/>
    <graphics type="TRIANGLE" h="10.0" w="10.0" x="658.5" y="9.5" fill="#ffffff" width="1" outline="#000000"/>
  </node>
  <node label="R04942STATE_TRANSITION" id="-950">
    <att type="string" name="vizmap:vv10450Selenoamino_acid_metabolism_xml NODE_HEIGHT" value="10.0"/>
    <att type="string" name="canonicalName" value="R04942STATE_TRANSITION"/>
    <att type="string" name="vizmap:vv10450Selenoamino_acid_metabolism_xml NODE_WIDTH" value="10.0"/>
    <att type="string" name="CELLDESIGNER_NODE_TYPE" value="STATE_TRANSITION"/>
    <att type="string" name="vizmap:vv10450Selenoamino_acid_metabolism_xml NODE_FILL_COLOR" value="java.awt.Color[r=255,g=255,b=255]"/>
    <att type="string" name="vizmap:vv10450Selenoamino_acid_metabolism_xml_me NODE_HEIGHT" value="10.0"/>
    <att type="string" name="vizmap:vv10450Selenoamino_acid_metabolism_xml_me NODE_WIDTH" value="10.0"/>
    <att type="string" name="vizmap:vv10450Selenoamino_acid_metabolism_xml NODE_SHAPE" value="TRIANGLE"/>
    <att type="string" name="CELLDESIGNER_REACTION" value="R04942STATE_TRANSITION"/>
    <att type="string" name="vizmap:vv10450Selenoamino_acid_metabolism_xml_me NODE_SHAPE" value="TRIANGLE"/>
    <graphics type="TRIANGLE" h="10.0" w="10.0" x="211.0" y="288.5" fill="#ffffff" width="1" outline="#000000"/>
  </node>
  <node label="R04935STATE_TRANSITION" id="-949">
    <att type="string" name="vizmap:vv10450Selenoamino_acid_metabolism_xml NODE_HEIGHT" value="10.0"/>
    <att type="string" name="canonicalName" value="R04935STATE_TRANSITION"/>
    <att type="string" name="vizmap:vv10450Selenoamino_acid_metabolism_xml NODE_WIDTH" value="10.0"/>
    <att type="string" name="CELLDESIGNER_NODE_TYPE" value="STATE_TRANSITION"/>
    <att type="string" name="vizmap:vv10450Selenoamino_acid_metabolism_xml NODE_FILL_COLOR" value="java.awt.Color[r=255,g=255,b=255]"/>
    <att type="string" name="vizmap:vv10450Selenoamino_acid_metabolism_xml_me NODE_HEIGHT" value="10.0"/>
    <att type="string" name="vizmap:vv10450Selenoamino_acid_metabolism_xml_me NODE_WIDTH" value="10.0"/>
    <att type="string" name="vizmap:vv10450Selenoamino_acid_metabolism_xml NODE_SHAPE" value="TRIANGLE"/>
    <att type="string" name="CELLDESIGNER_REACTION" value="R04935STATE_TRANSITION"/>
    <att type="string" name="vizmap:vv10450Selenoamino_acid_metabolism_xml_me NODE_SHAPE" value="TRIANGLE"/>
    <graphics type="TRIANGLE" h="10.0" w="10.0" x="183.0" y="38.5" fill="#ffffff" width="1" outline="#000000"/>
  </node>
  <node label="R04771STATE_TRANSITION" id="-948">
    <att type="string" name="vizmap:vv10450Selenoamino_acid_metabolism_xml NODE_HEIGHT" value="10.0"/>
    <att type="string" name="canonicalName" value="R04771STATE_TRANSITION"/>
    <att type="string" name="vizmap:vv10450Selenoamino_acid_metabolism_xml NODE_WIDTH" value="10.0"/>
    <att type="string" name="CELLDESIGNER_NODE_TYPE" value="STATE_TRANSITION"/>
    <att type="string" name="vizmap:vv10450Selenoamino_acid_metabolism_xml NODE_FILL_COLOR" value="java.awt.Color[r=255,g=255,b=255]"/>
    <att type="string" name="vizmap:vv10450Selenoamino_acid_metabolism_xml_me NODE_HEIGHT" value="10.0"/>
    <att type="string" name="vizmap:vv10450Selenoamino_acid_metabolism_xml_me NODE_WIDTH" value="10.0"/>
    <att type="string" name="vizmap:vv10450Selenoamino_acid_metabolism_xml NODE_SHAPE" value="TRIANGLE"/>
    <att type="string" name="CELLDESIGNER_REACTION" value="R04771STATE_TRANSITION"/>
    <att type="string" name="vizmap:vv10450Selenoamino_acid_metabolism_xml_me NODE_SHAPE" value="TRIANGLE"/>
    <graphics type="TRIANGLE" h="10.0" w="10.0" x="776.0" y="458.5" fill="#ffffff" width="1" outline="#000000"/>
  </node>
  <node label="R03601STATE_TRANSITION" id="-947">
    <att type="string" name="vizmap:vv10450Selenoamino_acid_metabolism_xml NODE_HEIGHT" value="10.0"/>
    <att type="string" name="canonicalName" value="R03601STATE_TRANSITION"/>
    <att type="string" name="vizmap:vv10450Selenoamino_acid_metabolism_xml NODE_WIDTH" value="10.0"/>
    <att type="string" name="CELLDESIGNER_NODE_TYPE" value="STATE_TRANSITION"/>
    <att type="string" name="vizmap:vv10450Selenoamino_acid_metabolism_xml NODE_FILL_COLOR" value="java.awt.Color[r=255,g=255,b=255]"/>
    <att type="string" name="vizmap:vv10450Selenoamino_acid_metabolism_xml_me NODE_HEIGHT" value="10.0"/>
    <att type="string" name="vizmap:vv10450Selenoamino_acid_metabolism_xml_me NODE_WIDTH" value="10.0"/>
    <att type="string" name="vizmap:vv10450Selenoamino_acid_metabolism_xml NODE_SHAPE" value="TRIANGLE"/>
    <att type="string" name="CELLDESIGNER_REACTION" value="R03601STATE_TRANSITION"/>
    <att type="string" name="vizmap:vv10450Selenoamino_acid_metabolism_xml_me NODE_SHAPE" value="TRIANGLE"/>
    <graphics type="TRIANGLE" h="10.0" w="10.0" x="353.25" y="100.25" fill="#ffffff" width="1" outline="#000000"/>
  </node>
  <node label="R04941STATE_TRANSITION" id="-946">
    <att type="string" name="vizmap:vv10450Selenoamino_acid_metabolism_xml NODE_HEIGHT" value="10.0"/>
    <att type="string" name="canonicalName" value="R04941STATE_TRANSITION"/>
    <att type="string" name="vizmap:vv10450Selenoamino_acid_metabolism_xml NODE_WIDTH" value="10.0"/>
    <att type="string" name="CELLDESIGNER_NODE_TYPE" value="STATE_TRANSITION"/>
    <att type="string" name="vizmap:vv10450Selenoamino_acid_metabolism_xml NODE_FILL_COLOR" value="java.awt.Color[r=255,g=255,b=255]"/>
    <att type="string" name="vizmap:vv10450Selenoamino_acid_metabolism_xml_me NODE_HEIGHT" value="10.0"/>
    <att type="string" name="vizmap:vv10450Selenoamino_acid_metabolism_xml_me NODE_WIDTH" value="10.0"/>
    <att type="string" name="vizmap:vv10450Selenoamino_acid_metabolism_xml NODE_SHAPE" value="TRIANGLE"/>
    <att type="string" name="CELLDESIGNER_REACTION" value="R04941STATE_TRANSITION"/>
    <att type="string" name="vizmap:vv10450Selenoamino_acid_metabolism_xml_me NODE_SHAPE" value="TRIANGLE"/>
    <graphics type="TRIANGLE" h="10.0" w="10.0" x="211.0" y="288.5" fill="#ffffff" width="1" outline="#000000"/>
  </node>
  <node label="rGSVIVP00018514001" id="-678">
    <att type="string" name="vizmap:vv10450Selenoamino_acid_metabolism_xml NODE_HEIGHT" value="15.0"/>
    <att type="string" name="canonicalName" value="GSVIVP00018514001"/>
    <att type="string" name="vizmap:vv10271Methionine_metabolism_xml_me NODE_WIDTH" value="130.0"/>
    <att type="string" name="vizmap:vv10271Methionine_metabolism_xml NODE_WIDTH" value="130.0"/>
    <att type="string" name="vizmap:vv10271Methionine_metabolism_xml NODE_FILL_COLOR" value="java.awt.Color[r=255,g=255,b=255]"/>
    <att type="string" name="CELLDESIGNER_ALIAS" value="sa20142"/>
    <att type="string" name="vizmap:vv10450Selenoamino_acid_metabolism_xml NODE_WIDTH" value="130.0"/>
    <att type="string" name="CELLDESIGNER_NODE_TYPE" value="RNA"/>
    <att type="string" name="vizmap:vv10271Methionine_metabolism_xml NODE_SHAPE" value="RECT"/>
    <att type="string" name="vizmap:vv10450Selenoamino_acid_metabolism_xml NODE_FILL_COLOR" value="java.awt.Color[r=255,g=255,b=255]"/>
    <att type="string" name="vizmap:vv10271Methionine_metabolism_xml_me NODE_SHAPE" value="RECT"/>
    <att type="string" name="vizmap:vv10271Methionine_metabolism_xml NODE_HEIGHT" value="15.0"/>
    <att type="string" name="CELLDESIGNER_SPECIES" value="GSVIVP00018514001"/>
    <att type="string" name="vizmap:vv10450Selenoamino_acid_metabolism_xml_me NODE_HEIGHT" value="15.0"/>
    <att type="string" name="vizmap:vv10450Selenoamino_acid_metabolism_xml_me NODE_WIDTH" value="130.0"/>
    <att type="string" name="vizmap:vv10450Selenoamino_acid_metabolism_xml NODE_SHAPE" value="RECT"/>
    <att type="string" name="vizmap:vv10271Methionine_metabolism_xml_me NODE_HEIGHT" value="15.0"/>
    <att type="string" name="vizmap:vv10450Selenoamino_acid_metabolism_xml_me NODE_SHAPE" value="RECT"/>
    <graphics type="RECTANGLE" h="15.0" w="150.0" x="885.0" y="512.0" fill="#ffffff" width="1" outline="#000000"/>
  </node>
  <node label="rGSVIVP00008913001" id="-677">
    <att type="string" name="vizmap:vv10450Selenoamino_acid_metabolism_xml NODE_HEIGHT" value="15.0"/>
    <att type="string" name="canonicalName" value="GSVIVP00008913001"/>
    <att type="string" name="vizmap:vv10271Methionine_metabolism_xml_me NODE_WIDTH" value="130.0"/>
    <att type="string" name="vizmap:vv10271Methionine_metabolism_xml NODE_WIDTH" value="130.0"/>
    <att type="string" name="vizmap:vv10271Methionine_metabolism_xml NODE_FILL_COLOR" value="java.awt.Color[r=255,g=255,b=255]"/>
    <att type="string" name="CELLDESIGNER_ALIAS" value="sa20141"/>
    <att type="string" name="vizmap:vv10450Selenoamino_acid_metabolism_xml NODE_WIDTH" value="130.0"/>
    <att type="string" name="CELLDESIGNER_NODE_TYPE" value="RNA"/>
    <att type="string" name="vizmap:vv10271Methionine_metabolism_xml NODE_SHAPE" value="RECT"/>
    <att type="string" name="vizmap:vv10450Selenoamino_acid_metabolism_xml NODE_FILL_COLOR" value="java.awt.Color[r=255,g=255,b=255]"/>
    <att type="string" name="vizmap:vv10271Methionine_metabolism_xml_me NODE_SHAPE" value="RECT"/>
    <att type="string" name="vizmap:vv10271Methionine_metabolism_xml NODE_HEIGHT" value="15.0"/>
    <att type="string" name="CELLDESIGNER_SPECIES" value="GSVIVP00008913001"/>
    <att type="string" name="vizmap:vv10450Selenoamino_acid_metabolism_xml_me NODE_HEIGHT" value="15.0"/>
    <att type="string" name="vizmap:vv10450Selenoamino_acid_metabolism_xml_me NODE_WIDTH" value="130.0"/>
    <att type="string" name="vizmap:vv10450Selenoamino_acid_metabolism_xml NODE_SHAPE" value="RECT"/>
    <att type="string" name="vizmap:vv10271Methionine_metabolism_xml_me NODE_HEIGHT" value="15.0"/>
    <att type="string" name="vizmap:vv10450Selenoamino_acid_metabolism_xml_me NODE_SHAPE" value="RECT"/>
    <graphics type="RECTANGLE" h="15.0" w="150.0" x="885.0" y="497.4444580078125" fill="#ffffff" width="1" outline="#000000"/>
  </node>
  <node label="rGSVIVP00029174001" id="-674">
    <att type="string" name="vizmap:vv10450Selenoamino_acid_metabolism_xml NODE_HEIGHT" value="15.0"/>
    <att type="string" name="canonicalName" value="GSVIVP00029174001"/>
    <att type="string" name="vizmap:vv10271Methionine_metabolism_xml_me NODE_WIDTH" value="130.0"/>
    <att type="string" name="vizmap:vv10271Methionine_metabolism_xml NODE_WIDTH" value="130.00006103515625"/>
    <att type="string" name="vizmap:vv10271Methionine_metabolism_xml NODE_FILL_COLOR" value="java.awt.Color[r=255,g=255,b=255]"/>
    <att type="string" name="CELLDESIGNER_ALIAS" value="sa20140"/>
    <att type="string" name="vizmap:vv10450Selenoamino_acid_metabolism_xml NODE_WIDTH" value="130.0"/>
    <att type="string" name="CELLDESIGNER_NODE_TYPE" value="RNA"/>
    <att type="string" name="vizmap:vv10271Methionine_metabolism_xml NODE_SHAPE" value="RECT"/>
    <att type="string" name="vizmap:vv10450Selenoamino_acid_metabolism_xml NODE_FILL_COLOR" value="java.awt.Color[r=255,g=255,b=255]"/>
    <att type="string" name="vizmap:vv10271Methionine_metabolism_xml_me NODE_SHAPE" value="RECT"/>
    <att type="string" name="vizmap:vv10271Methionine_metabolism_xml NODE_HEIGHT" value="15.0"/>
    <att type="string" name="CELLDESIGNER_SPECIES" value="GSVIVP00029174001"/>
    <att type="string" name="vizmap:vv10450Selenoamino_acid_metabolism_xml_me NODE_HEIGHT" value="15.0"/>
    <att type="string" name="vizmap:vv10450Selenoamino_acid_metabolism_xml_me NODE_WIDTH" value="130.0"/>
    <att type="string" name="vizmap:vv10450Selenoamino_acid_metabolism_xml NODE_SHAPE" value="RECT"/>
    <att type="string" name="vizmap:vv10271Methionine_metabolism_xml_me NODE_HEIGHT" value="15.0"/>
    <att type="string" name="vizmap:vv10450Selenoamino_acid_metabolism_xml_me NODE_SHAPE" value="RECT"/>
    <graphics type="RECTANGLE" h="15.0" w="150.0" x="885.0" y="482.8888854980469" fill="#ffffff" width="1" outline="#000000"/>
  </node>
  <node label="rGSVIVP00015626001" id="-675">
    <att type="string" name="vizmap:vv10450Selenoamino_acid_metabolism_xml NODE_HEIGHT" value="15.0"/>
    <att type="string" name="canonicalName" value="GSVIVP00015626001"/>
    <att type="string" name="vizmap:vv10271Methionine_metabolism_xml_me NODE_WIDTH" value="130.0"/>
    <att type="string" name="vizmap:vv10271Methionine_metabolism_xml NODE_WIDTH" value="130.0"/>
    <att type="string" name="vizmap:vv10271Methionine_metabolism_xml NODE_FILL_COLOR" value="java.awt.Color[r=255,g=255,b=255]"/>
    <att type="string" name="CELLDESIGNER_ALIAS" value="sa20139"/>
    <att type="string" name="vizmap:vv10450Selenoamino_acid_metabolism_xml NODE_WIDTH" value="130.0"/>
    <att type="string" name="CELLDESIGNER_NODE_TYPE" value="RNA"/>
    <att type="string" name="vizmap:vv10271Methionine_metabolism_xml NODE_SHAPE" value="RECT"/>
    <att type="string" name="vizmap:vv10450Selenoamino_acid_metabolism_xml NODE_FILL_COLOR" value="java.awt.Color[r=255,g=255,b=255]"/>
    <att type="string" name="vizmap:vv10271Methionine_metabolism_xml_me NODE_SHAPE" value="RECT"/>
    <att type="string" name="vizmap:vv10271Methionine_metabolism_xml NODE_HEIGHT" value="15.0"/>
    <att type="string" name="CELLDESIGNER_SPECIES" value="GSVIVP00015626001"/>
    <att type="string" name="vizmap:vv10450Selenoamino_acid_metabolism_xml_me NODE_HEIGHT" value="15.0"/>
    <att type="string" name="vizmap:vv10450Selenoamino_acid_metabolism_xml_me NODE_WIDTH" value="130.0"/>
    <att type="string" name="vizmap:vv10450Selenoamino_acid_metabolism_xml NODE_SHAPE" value="RECT"/>
    <att type="string" name="vizmap:vv10271Methionine_metabolism_xml_me NODE_HEIGHT" value="15.0"/>
    <att type="string" name="vizmap:vv10450Selenoamino_acid_metabolism_xml_me NODE_SHAPE" value="RECT"/>
    <graphics type="RECTANGLE" h="15.0" w="150.0" x="885.0" y="468.3333435058594" fill="#ffffff" width="1" outline="#000000"/>
  </node>
  <node label="rGSVIVP00014805001" id="-679">
    <att type="string" name="vizmap:vv10450Selenoamino_acid_metabolism_xml NODE_HEIGHT" value="15.0"/>
    <att type="string" name="canonicalName" value="GSVIVP00014805001"/>
    <att type="string" name="vizmap:vv10271Methionine_metabolism_xml_me NODE_WIDTH" value="130.0"/>
    <att type="string" name="vizmap:vv10271Methionine_metabolism_xml NODE_WIDTH" value="130.0"/>
    <att type="string" name="vizmap:vv10271Methionine_metabolism_xml NODE_FILL_COLOR" value="java.awt.Color[r=255,g=255,b=255]"/>
    <att type="string" name="CELLDESIGNER_ALIAS" value="sa20138"/>
    <att type="string" name="vizmap:vv10450Selenoamino_acid_metabolism_xml NODE_WIDTH" value="130.0"/>
    <att type="string" name="CELLDESIGNER_NODE_TYPE" value="RNA"/>
    <att type="string" name="vizmap:vv10271Methionine_metabolism_xml NODE_SHAPE" value="RECT"/>
    <att type="string" name="vizmap:vv10450Selenoamino_acid_metabolism_xml NODE_FILL_COLOR" value="java.awt.Color[r=255,g=255,b=255]"/>
    <att type="string" name="vizmap:vv10271Methionine_metabolism_xml_me NODE_SHAPE" value="RECT"/>
    <att type="string" name="vizmap:vv10271Methionine_metabolism_xml NODE_HEIGHT" value="15.0"/>
    <att type="string" name="CELLDESIGNER_SPECIES" value="GSVIVP00014805001"/>
    <att type="string" name="vizmap:vv10450Selenoamino_acid_metabolism_xml_me NODE_HEIGHT" value="15.0"/>
    <att type="string" name="vizmap:vv10450Selenoamino_acid_metabolism_xml_me NODE_WIDTH" value="130.0"/>
    <att type="string" name="vizmap:vv10450Selenoamino_acid_metabolism_xml NODE_SHAPE" value="RECT"/>
    <att type="string" name="vizmap:vv10271Methionine_metabolism_xml_me NODE_HEIGHT" value="15.0"/>
    <att type="string" name="vizmap:vv10450Selenoamino_acid_metabolism_xml_me NODE_SHAPE" value="RECT"/>
    <graphics type="RECTANGLE" h="15.0" w="150.0" x="885.0" y="453.77777099609375" fill="#ffffff" width="1" outline="#000000"/>
  </node>
  <node label="rGSVIVP00029457001" id="-676">
    <att type="string" name="vizmap:vv10450Selenoamino_acid_metabolism_xml NODE_HEIGHT" value="15.0"/>
    <att type="string" name="canonicalName" value="GSVIVP00029457001"/>
    <att type="string" name="vizmap:vv10271Methionine_metabolism_xml_me NODE_WIDTH" value="130.0"/>
    <att type="string" name="vizmap:vv10271Methionine_metabolism_xml NODE_WIDTH" value="130.0"/>
    <att type="string" name="vizmap:vv10271Methionine_metabolism_xml NODE_FILL_COLOR" value="java.awt.Color[r=255,g=255,b=255]"/>
    <att type="string" name="CELLDESIGNER_ALIAS" value="sa20137"/>
    <att type="string" name="vizmap:vv10450Selenoamino_acid_metabolism_xml NODE_WIDTH" value="130.0"/>
    <att type="string" name="CELLDESIGNER_NODE_TYPE" value="RNA"/>
    <att type="string" name="vizmap:vv10271Methionine_metabolism_xml NODE_SHAPE" value="RECT"/>
    <att type="string" name="vizmap:vv10450Selenoamino_acid_metabolism_xml NODE_FILL_COLOR" value="java.awt.Color[r=255,g=255,b=255]"/>
    <att type="string" name="vizmap:vv10271Methionine_metabolism_xml_me NODE_SHAPE" value="RECT"/>
    <att type="string" name="vizmap:vv10271Methionine_metabolism_xml NODE_HEIGHT" value="15.0"/>
    <att type="string" name="CELLDESIGNER_SPECIES" value="GSVIVP00029457001"/>
    <att type="string" name="vizmap:vv10450Selenoamino_acid_metabolism_xml_me NODE_HEIGHT" value="15.0"/>
    <att type="string" name="vizmap:vv10450Selenoamino_acid_metabolism_xml_me NODE_WIDTH" value="130.0"/>
    <att type="string" name="vizmap:vv10450Selenoamino_acid_metabolism_xml NODE_SHAPE" value="RECT"/>
    <att type="string" name="vizmap:vv10271Methionine_metabolism_xml_me NODE_HEIGHT" value="15.0"/>
    <att type="string" name="vizmap:vv10450Selenoamino_acid_metabolism_xml_me NODE_SHAPE" value="RECT"/>
    <graphics type="RECTANGLE" h="15.0" w="150.0" x="885.0" y="439.22222900390625" fill="#ffffff" width="1" outline="#000000"/>
  </node>
  <node label="rGSVIVP00035375001" id="-945">
    <att type="string" name="vizmap:vv10450Selenoamino_acid_metabolism_xml NODE_HEIGHT" value="15.0"/>
    <att type="string" name="canonicalName" value="GSVIVP00035375001"/>
    <att type="string" name="CELLDESIGNER_ALIAS" value="sa20136"/>
    <att type="string" name="vizmap:vv10450Selenoamino_acid_metabolism_xml NODE_WIDTH" value="130.0"/>
    <att type="string" name="CELLDESIGNER_NODE_TYPE" value="RNA"/>
    <att type="string" name="vizmap:vv10450Selenoamino_acid_metabolism_xml NODE_FILL_COLOR" value="java.awt.Color[r=255,g=255,b=255]"/>
    <att type="string" name="CELLDESIGNER_SPECIES" value="GSVIVP00035375001"/>
    <att type="string" name="vizmap:vv10450Selenoamino_acid_metabolism_xml_me NODE_HEIGHT" value="15.0"/>
    <att type="string" name="vizmap:vv10450Selenoamino_acid_metabolism_xml_me NODE_WIDTH" value="130.0"/>
    <att type="string" name="vizmap:vv10450Selenoamino_acid_metabolism_xml NODE_SHAPE" value="RECT"/>
    <att type="string" name="vizmap:vv10450Selenoamino_acid_metabolism_xml_me NODE_SHAPE" value="RECT"/>
    <graphics type="RECTANGLE" h="15.0" w="150.0" x="862.0" y="295.0" fill="#ffffff" width="1" outline="#000000"/>
  </node>
  <node label="rGSVIVP00016844001" id="-944">
    <att type="string" name="vizmap:vv10450Selenoamino_acid_metabolism_xml NODE_HEIGHT" value="15.0"/>
    <att type="string" name="canonicalName" value="GSVIVP00016844001"/>
    <att type="string" name="CELLDESIGNER_ALIAS" value="sa20135"/>
    <att type="string" name="vizmap:vv10450Selenoamino_acid_metabolism_xml NODE_WIDTH" value="130.0"/>
    <att type="string" name="CELLDESIGNER_NODE_TYPE" value="RNA"/>
    <att type="string" name="vizmap:vv10450Selenoamino_acid_metabolism_xml NODE_FILL_COLOR" value="java.awt.Color[r=255,g=255,b=255]"/>
    <att type="string" name="CELLDESIGNER_SPECIES" value="GSVIVP00016844001"/>
    <att type="string" name="vizmap:vv10450Selenoamino_acid_metabolism_xml_me NODE_HEIGHT" value="15.0"/>
    <att type="string" name="vizmap:vv10450Selenoamino_acid_metabolism_xml_me NODE_WIDTH" value="130.0"/>
    <att type="string" name="vizmap:vv10450Selenoamino_acid_metabolism_xml NODE_SHAPE" value="RECT"/>
    <att type="string" name="vizmap:vv10450Selenoamino_acid_metabolism_xml_me NODE_SHAPE" value="RECT"/>
    <graphics type="RECTANGLE" h="15.0" w="150.0" x="469.0" y="438.5539245605469" fill="#ffffff" width="1" outline="#000000"/>
  </node>
  <node label="rGSVIVP00019089001" id="-943">
    <att type="string" name="vizmap:vv10450Selenoamino_acid_metabolism_xml NODE_HEIGHT" value="15.0"/>
    <att type="string" name="canonicalName" value="GSVIVP00019089001"/>
    <att type="string" name="CELLDESIGNER_ALIAS" value="sa20134"/>
    <att type="string" name="vizmap:vv10450Selenoamino_acid_metabolism_xml NODE_WIDTH" value="130.0"/>
    <att type="string" name="CELLDESIGNER_NODE_TYPE" value="RNA"/>
    <att type="string" name="vizmap:vv10450Selenoamino_acid_metabolism_xml NODE_FILL_COLOR" value="java.awt.Color[r=255,g=255,b=255]"/>
    <att type="string" name="CELLDESIGNER_SPECIES" value="GSVIVP00019089001"/>
    <att type="string" name="vizmap:vv10450Selenoamino_acid_metabolism_xml_me NODE_HEIGHT" value="15.0"/>
    <att type="string" name="vizmap:vv10450Selenoamino_acid_metabolism_xml_me NODE_WIDTH" value="130.0"/>
    <att type="string" name="vizmap:vv10450Selenoamino_acid_metabolism_xml NODE_SHAPE" value="RECT"/>
    <att type="string" name="vizmap:vv10450Selenoamino_acid_metabolism_xml_me NODE_SHAPE" value="RECT"/>
    <graphics type="RECTANGLE" h="15.0" w="150.0" x="469.0" y="422.7026062011719" fill="#ffffff" width="1" outline="#000000"/>
  </node>
  <node label="rGSVIVP00009602001" id="-942">
    <att type="string" name="vizmap:vv10450Selenoamino_acid_metabolism_xml NODE_HEIGHT" value="15.0"/>
    <att type="string" name="canonicalName" value="GSVIVP00009602001"/>
    <att type="string" name="CELLDESIGNER_ALIAS" value="sa20133"/>
    <att type="string" name="vizmap:vv10450Selenoamino_acid_metabolism_xml NODE_WIDTH" value="130.0"/>
    <att type="string" name="CELLDESIGNER_NODE_TYPE" value="RNA"/>
    <att type="string" name="vizmap:vv10450Selenoamino_acid_metabolism_xml NODE_FILL_COLOR" value="java.awt.Color[r=255,g=255,b=255]"/>
    <att type="string" name="CELLDESIGNER_SPECIES" value="GSVIVP00009602001"/>
    <att type="string" name="vizmap:vv10450Selenoamino_acid_metabolism_xml_me NODE_HEIGHT" value="15.0"/>
    <att type="string" name="vizmap:vv10450Selenoamino_acid_metabolism_xml_me NODE_WIDTH" value="130.0"/>
    <att type="string" name="vizmap:vv10450Selenoamino_acid_metabolism_xml NODE_SHAPE" value="RECT"/>
    <att type="string" name="vizmap:vv10450Selenoamino_acid_metabolism_xml_me NODE_SHAPE" value="RECT"/>
    <graphics type="RECTANGLE" h="15.0" w="150.0" x="469.0" y="406.851318359375" fill="#ffffff" width="1" outline="#000000"/>
  </node>
  <node label="rGSVIVP00019090001" id="-941">
    <att type="string" name="vizmap:vv10450Selenoamino_acid_metabolism_xml NODE_HEIGHT" value="15.0"/>
    <att type="string" name="canonicalName" value="GSVIVP00019090001"/>
    <att type="string" name="CELLDESIGNER_ALIAS" value="sa20132"/>
    <att type="string" name="vizmap:vv10450Selenoamino_acid_metabolism_xml NODE_WIDTH" value="130.0"/>
    <att type="string" name="CELLDESIGNER_NODE_TYPE" value="RNA"/>
    <att type="string" name="vizmap:vv10450Selenoamino_acid_metabolism_xml NODE_FILL_COLOR" value="java.awt.Color[r=255,g=255,b=255]"/>
    <att type="string" name="CELLDESIGNER_SPECIES" value="GSVIVP00019090001"/>
    <att type="string" name="vizmap:vv10450Selenoamino_acid_metabolism_xml_me NODE_HEIGHT" value="15.0"/>
    <att type="string" name="vizmap:vv10450Selenoamino_acid_metabolism_xml_me NODE_WIDTH" value="130.0"/>
    <att type="string" name="vizmap:vv10450Selenoamino_acid_metabolism_xml NODE_SHAPE" value="RECT"/>
    <att type="string" name="vizmap:vv10450Selenoamino_acid_metabolism_xml_me NODE_SHAPE" value="RECT"/>
    <graphics type="RECTANGLE" h="15.0" w="150.0" x="469.0" y="391.0" fill="#ffffff" width="1" outline="#000000"/>
  </node>
  <node label="rGSVIVP00000799001" id="-639">
    <att type="string" name="vizmap:vv10450Selenoamino_acid_metabolism_xml NODE_HEIGHT" value="15.0"/>
    <att type="string" name="canonicalName" value="GSVIVP00000799001"/>
    <att type="string" name="vizmap:vv10271Methionine_metabolism_xml_me NODE_WIDTH" value="130.0"/>
    <att type="string" name="vizmap:vv10271Methionine_metabolism_xml NODE_WIDTH" value="130.0"/>
    <att type="string" name="vizmap:vv10271Methionine_metabolism_xml NODE_FILL_COLOR" value="java.awt.Color[r=255,g=255,b=255]"/>
    <att type="string" name="CELLDESIGNER_ALIAS" value="sa20131"/>
    <att type="string" name="vizmap:vv10450Selenoamino_acid_metabolism_xml NODE_WIDTH" value="130.0"/>
    <att type="string" name="CELLDESIGNER_NODE_TYPE" value="RNA"/>
    <att type="string" name="vizmap:vv10271Methionine_metabolism_xml NODE_SHAPE" value="RECT"/>
    <att type="string" name="vizmap:vv10450Selenoamino_acid_metabolism_xml NODE_FILL_COLOR" value="java.awt.Color[r=255,g=255,b=255]"/>
    <att type="string" name="vizmap:vv10271Methionine_metabolism_xml_me NODE_SHAPE" value="RECT"/>
    <att type="string" name="vizmap:vv10271Methionine_metabolism_xml NODE_HEIGHT" value="15.0"/>
    <att type="string" name="CELLDESIGNER_SPECIES" value="GSVIVP00000799001"/>
    <att type="string" name="vizmap:vv10450Selenoamino_acid_metabolism_xml_me NODE_HEIGHT" value="15.0"/>
    <att type="string" name="vizmap:vv10450Selenoamino_acid_metabolism_xml_me NODE_WIDTH" value="130.0"/>
    <att type="string" name="vizmap:vv10450Selenoamino_acid_metabolism_xml NODE_SHAPE" value="RECT"/>
    <att type="string" name="vizmap:vv10271Methionine_metabolism_xml_me NODE_HEIGHT" value="15.0"/>
    <att type="string" name="vizmap:vv10450Selenoamino_acid_metabolism_xml_me NODE_SHAPE" value="RECT"/>
    <graphics type="RECTANGLE" h="15.0" w="150.0" x="745.0" y="362.0" fill="#ffffff" width="1" outline="#000000"/>
  </node>
  <node label="rGSVIVP00034750001" id="-940">
    <att type="string" name="vizmap:vv10450Selenoamino_acid_metabolism_xml NODE_HEIGHT" value="15.0"/>
    <att type="string" name="canonicalName" value="GSVIVP00034750001"/>
    <att type="string" name="CELLDESIGNER_ALIAS" value="sa162"/>
    <att type="string" name="vizmap:vv10450Selenoamino_acid_metabolism_xml NODE_WIDTH" value="130.0"/>
    <att type="string" name="CELLDESIGNER_NODE_TYPE" value="RNA"/>
    <att type="string" name="vizmap:vv10450Selenoamino_acid_metabolism_xml NODE_FILL_COLOR" value="java.awt.Color[r=255,g=255,b=255]"/>
    <att type="string" name="CELLDESIGNER_SPECIES" value="GSVIVP00034750001"/>
    <att type="string" name="vizmap:vv10450Selenoamino_acid_metabolism_xml_me NODE_HEIGHT" value="15.0"/>
    <att type="string" name="vizmap:vv10450Selenoamino_acid_metabolism_xml_me NODE_WIDTH" value="130.0"/>
    <att type="string" name="vizmap:vv10450Selenoamino_acid_metabolism_xml NODE_SHAPE" value="RECT"/>
    <att type="string" name="vizmap:vv10450Selenoamino_acid_metabolism_xml_me NODE_SHAPE" value="RECT"/>
    <graphics type="RECTANGLE" h="15.0" w="150.0" x="187.25" y="129.5" fill="#ffffff" width="1" outline="#000000"/>
  </node>
  <node label="rGSVIVP00019663001" id="-939">
    <att type="string" name="vizmap:vv10450Selenoamino_acid_metabolism_xml NODE_HEIGHT" value="15.0"/>
    <att type="string" name="canonicalName" value="GSVIVP00019663001"/>
    <att type="string" name="CELLDESIGNER_ALIAS" value="sa20855e17"/>
    <att type="string" name="vizmap:vv10450Selenoamino_acid_metabolism_xml NODE_WIDTH" value="130.0"/>
    <att type="string" name="CELLDESIGNER_NODE_TYPE" value="RNA"/>
    <att type="string" name="vizmap:vv10450Selenoamino_acid_metabolism_xml NODE_FILL_COLOR" value="java.awt.Color[r=255,g=255,b=255]"/>
    <att type="string" name="CELLDESIGNER_SPECIES" value="GSVIVP00019663001"/>
    <att type="string" name="vizmap:vv10450Selenoamino_acid_metabolism_xml_me NODE_HEIGHT" value="15.0"/>
    <att type="string" name="vizmap:vv10450Selenoamino_acid_metabolism_xml_me NODE_WIDTH" value="130.0"/>
    <att type="string" name="vizmap:vv10450Selenoamino_acid_metabolism_xml NODE_SHAPE" value="RECT"/>
    <att type="string" name="vizmap:vv10450Selenoamino_acid_metabolism_xml_me NODE_SHAPE" value="RECT"/>
    <graphics type="RECTANGLE" h="15.0" w="150.0" x="882.0" y="194.75" fill="#ffffff" width="1" outline="#000000"/>
  </node>
  <node label="rGSVIVP00012057001" id="-938">
    <att type="string" name="vizmap:vv10450Selenoamino_acid_metabolism_xml NODE_HEIGHT" value="15.0"/>
    <att type="string" name="canonicalName" value="GSVIVP00012057001"/>
    <att type="string" name="CELLDESIGNER_ALIAS" value="sa20570e17"/>
    <att type="string" name="vizmap:vv10450Selenoamino_acid_metabolism_xml NODE_WIDTH" value="130.0"/>
    <att type="string" name="CELLDESIGNER_NODE_TYPE" value="RNA"/>
    <att type="string" name="vizmap:vv10450Selenoamino_acid_metabolism_xml NODE_FILL_COLOR" value="java.awt.Color[r=255,g=255,b=255]"/>
    <att type="string" name="CELLDESIGNER_SPECIES" value="GSVIVP00012057001"/>
    <att type="string" name="vizmap:vv10450Selenoamino_acid_metabolism_xml_me NODE_HEIGHT" value="15.0"/>
    <att type="string" name="vizmap:vv10450Selenoamino_acid_metabolism_xml_me NODE_WIDTH" value="130.0"/>
    <att type="string" name="vizmap:vv10450Selenoamino_acid_metabolism_xml NODE_SHAPE" value="RECT"/>
    <att type="string" name="vizmap:vv10450Selenoamino_acid_metabolism_xml_me NODE_SHAPE" value="RECT"/>
    <graphics type="RECTANGLE" h="15.0" w="150.0" x="882.0" y="180.0" fill="#ffffff" width="1" outline="#000000"/>
  </node>
  <node label="rGSVIVP00031110001" id="-937">
    <att type="string" name="vizmap:vv10450Selenoamino_acid_metabolism_xml NODE_HEIGHT" value="15.0"/>
    <att type="string" name="canonicalName" value="GSVIVP00031110001"/>
    <att type="string" name="CELLDESIGNER_ALIAS" value="sa21263e13"/>
    <att type="string" name="vizmap:vv10450Selenoamino_acid_metabolism_xml NODE_WIDTH" value="130.0"/>
    <att type="string" name="CELLDESIGNER_NODE_TYPE" value="RNA"/>
    <att type="string" name="vizmap:vv10450Selenoamino_acid_metabolism_xml NODE_FILL_COLOR" value="java.awt.Color[r=255,g=255,b=255]"/>
    <att type="string" name="CELLDESIGNER_SPECIES" value="GSVIVP00031110001"/>
    <att type="string" name="vizmap:vv10450Selenoamino_acid_metabolism_xml_me NODE_HEIGHT" value="15.0"/>
    <att type="string" name="vizmap:vv10450Selenoamino_acid_metabolism_xml_me NODE_WIDTH" value="130.0"/>
    <att type="string" name="vizmap:vv10450Selenoamino_acid_metabolism_xml NODE_SHAPE" value="RECT"/>
    <att type="string" name="vizmap:vv10450Selenoamino_acid_metabolism_xml_me NODE_SHAPE" value="RECT"/>
    <graphics type="RECTANGLE" h="15.0" w="150.0" x="437.5654296875" y="235.58926391601562" fill="#ffffff" width="1" outline="#000000"/>
  </node>
  <node label="rGSVIVP00031109001" id="-936">
    <att type="string" name="vizmap:vv10450Selenoamino_acid_metabolism_xml NODE_HEIGHT" value="15.0"/>
    <att type="string" name="canonicalName" value="GSVIVP00031109001"/>
    <att type="string" name="CELLDESIGNER_ALIAS" value="sa21262e13"/>
    <att type="string" name="vizmap:vv10450Selenoamino_acid_metabolism_xml NODE_WIDTH" value="130.0"/>
    <att type="string" name="CELLDESIGNER_NODE_TYPE" value="RNA"/>
    <att type="string" name="vizmap:vv10450Selenoamino_acid_metabolism_xml NODE_FILL_COLOR" value="java.awt.Color[r=255,g=255,b=255]"/>
    <att type="string" name="CELLDESIGNER_SPECIES" value="GSVIVP00031109001"/>
    <att type="string" name="vizmap:vv10450Selenoamino_acid_metabolism_xml_me NODE_HEIGHT" value="15.0"/>
    <att type="string" name="vizmap:vv10450Selenoamino_acid_metabolism_xml_me NODE_WIDTH" value="130.0"/>
    <att type="string" name="vizmap:vv10450Selenoamino_acid_metabolism_xml NODE_SHAPE" value="RECT"/>
    <att type="string" name="vizmap:vv10450Selenoamino_acid_metabolism_xml_me NODE_SHAPE" value="RECT"/>
    <graphics type="RECTANGLE" h="15.0" w="150.0" x="437.5654296875" y="251.5123291015625" fill="#ffffff" width="1" outline="#000000"/>
  </node>
  <node label="rGSVIVP00031101001" id="-935">
    <att type="string" name="vizmap:vv10450Selenoamino_acid_metabolism_xml NODE_HEIGHT" value="15.0"/>
    <att type="string" name="canonicalName" value="GSVIVP00031101001"/>
    <att type="string" name="CELLDESIGNER_ALIAS" value="sa21261e13"/>
    <att type="string" name="vizmap:vv10450Selenoamino_acid_metabolism_xml NODE_WIDTH" value="130.0"/>
    <att type="string" name="CELLDESIGNER_NODE_TYPE" value="RNA"/>
    <att type="string" name="vizmap:vv10450Selenoamino_acid_metabolism_xml NODE_FILL_COLOR" value="java.awt.Color[r=255,g=255,b=255]"/>
    <att type="string" name="CELLDESIGNER_SPECIES" value="GSVIVP00031101001"/>
    <att type="string" name="vizmap:vv10450Selenoamino_acid_metabolism_xml_me NODE_HEIGHT" value="15.0"/>
    <att type="string" name="vizmap:vv10450Selenoamino_acid_metabolism_xml_me NODE_WIDTH" value="130.0"/>
    <att type="string" name="vizmap:vv10450Selenoamino_acid_metabolism_xml NODE_SHAPE" value="RECT"/>
    <att type="string" name="vizmap:vv10450Selenoamino_acid_metabolism_xml_me NODE_SHAPE" value="RECT"/>
    <graphics type="RECTANGLE" h="15.0" w="150.0" x="437.5654296875" y="267.43536376953125" fill="#ffffff" width="1" outline="#000000"/>
  </node>
  <node label="rGSVIVP00031098001" id="-934">
    <att type="string" name="vizmap:vv10450Selenoamino_acid_metabolism_xml NODE_HEIGHT" value="15.0"/>
    <att type="string" name="canonicalName" value="GSVIVP00031098001"/>
    <att type="string" name="CELLDESIGNER_ALIAS" value="sa21260e13"/>
    <att type="string" name="vizmap:vv10450Selenoamino_acid_metabolism_xml NODE_WIDTH" value="130.0"/>
    <att type="string" name="CELLDESIGNER_NODE_TYPE" value="RNA"/>
    <att type="string" name="vizmap:vv10450Selenoamino_acid_metabolism_xml NODE_FILL_COLOR" value="java.awt.Color[r=255,g=255,b=255]"/>
    <att type="string" name="CELLDESIGNER_SPECIES" value="GSVIVP00031098001"/>
    <att type="string" name="vizmap:vv10450Selenoamino_acid_metabolism_xml_me NODE_HEIGHT" value="15.0"/>
    <att type="string" name="vizmap:vv10450Selenoamino_acid_metabolism_xml_me NODE_WIDTH" value="130.0"/>
    <att type="string" name="vizmap:vv10450Selenoamino_acid_metabolism_xml NODE_SHAPE" value="RECT"/>
    <att type="string" name="vizmap:vv10450Selenoamino_acid_metabolism_xml_me NODE_SHAPE" value="RECT"/>
    <graphics type="RECTANGLE" h="15.0" w="150.0" x="437.5654296875" y="283.35845947265625" fill="#ffffff" width="1" outline="#000000"/>
  </node>
  <node label="rGSVIVP00012747001" id="-933">
    <att type="string" name="vizmap:vv10450Selenoamino_acid_metabolism_xml NODE_HEIGHT" value="15.0"/>
    <att type="string" name="canonicalName" value="GSVIVP00012747001"/>
    <att type="string" name="CELLDESIGNER_ALIAS" value="sa20594e13"/>
    <att type="string" name="vizmap:vv10450Selenoamino_acid_metabolism_xml NODE_WIDTH" value="130.0"/>
    <att type="string" name="CELLDESIGNER_NODE_TYPE" value="RNA"/>
    <att type="string" name="vizmap:vv10450Selenoamino_acid_metabolism_xml NODE_FILL_COLOR" value="java.awt.Color[r=255,g=255,b=255]"/>
    <att type="string" name="CELLDESIGNER_SPECIES" value="GSVIVP00012747001"/>
    <att type="string" name="vizmap:vv10450Selenoamino_acid_metabolism_xml_me NODE_HEIGHT" value="15.0"/>
    <att type="string" name="vizmap:vv10450Selenoamino_acid_metabolism_xml_me NODE_WIDTH" value="130.0"/>
    <att type="string" name="vizmap:vv10450Selenoamino_acid_metabolism_xml NODE_SHAPE" value="RECT"/>
    <att type="string" name="vizmap:vv10450Selenoamino_acid_metabolism_xml_me NODE_SHAPE" value="RECT"/>
    <graphics type="RECTANGLE" h="15.0" w="150.0" x="437.5654296875" y="299.2815246582031" fill="#ffffff" width="1" outline="#000000"/>
  </node>
  <node label="rGSVIVP00008712001" id="-932">
    <att type="string" name="vizmap:vv10450Selenoamino_acid_metabolism_xml NODE_HEIGHT" value="15.0"/>
    <att type="string" name="canonicalName" value="GSVIVP00008712001"/>
    <att type="string" name="CELLDESIGNER_ALIAS" value="sa20416e13"/>
    <att type="string" name="vizmap:vv10450Selenoamino_acid_metabolism_xml NODE_WIDTH" value="130.0"/>
    <att type="string" name="CELLDESIGNER_NODE_TYPE" value="RNA"/>
    <att type="string" name="vizmap:vv10450Selenoamino_acid_metabolism_xml NODE_FILL_COLOR" value="java.awt.Color[r=255,g=255,b=255]"/>
    <att type="string" name="CELLDESIGNER_SPECIES" value="GSVIVP00008712001"/>
    <att type="string" name="vizmap:vv10450Selenoamino_acid_metabolism_xml_me NODE_HEIGHT" value="15.0"/>
    <att type="string" name="vizmap:vv10450Selenoamino_acid_metabolism_xml_me NODE_WIDTH" value="130.0"/>
    <att type="string" name="vizmap:vv10450Selenoamino_acid_metabolism_xml NODE_SHAPE" value="RECT"/>
    <att type="string" name="vizmap:vv10450Selenoamino_acid_metabolism_xml_me NODE_SHAPE" value="RECT"/>
    <graphics type="RECTANGLE" h="15.0" w="150.0" x="437.5654296875" y="315.2046203613281" fill="#ffffff" width="1" outline="#000000"/>
  </node>
  <node label="rGSVIVP00008711001" id="-931">
    <att type="string" name="vizmap:vv10450Selenoamino_acid_metabolism_xml NODE_HEIGHT" value="15.0"/>
    <att type="string" name="canonicalName" value="GSVIVP00008711001"/>
    <att type="string" name="CELLDESIGNER_ALIAS" value="sa20415e13"/>
    <att type="string" name="vizmap:vv10450Selenoamino_acid_metabolism_xml NODE_WIDTH" value="130.0"/>
    <att type="string" name="CELLDESIGNER_NODE_TYPE" value="RNA"/>
    <att type="string" name="vizmap:vv10450Selenoamino_acid_metabolism_xml NODE_FILL_COLOR" value="java.awt.Color[r=255,g=255,b=255]"/>
    <att type="string" name="CELLDESIGNER_SPECIES" value="GSVIVP00008711001"/>
    <att type="string" name="vizmap:vv10450Selenoamino_acid_metabolism_xml_me NODE_HEIGHT" value="15.0"/>
    <att type="string" name="vizmap:vv10450Selenoamino_acid_metabolism_xml_me NODE_WIDTH" value="130.0"/>
    <att type="string" name="vizmap:vv10450Selenoamino_acid_metabolism_xml NODE_SHAPE" value="RECT"/>
    <att type="string" name="vizmap:vv10450Selenoamino_acid_metabolism_xml_me NODE_SHAPE" value="RECT"/>
    <graphics type="RECTANGLE" h="15.0" w="150.0" x="437.5654296875" y="331.127685546875" fill="#ffffff" width="1" outline="#000000"/>
  </node>
  <node label="rGSVIVP00022173001" id="-609">
    <att type="string" name="vizmap:vv10450Selenoamino_acid_metabolism_xml NODE_HEIGHT" value="15.0"/>
    <att type="string" name="canonicalName" value="GSVIVP00022173001"/>
    <att type="string" name="vizmap:vv10271Methionine_metabolism_xml_me NODE_WIDTH" value="130.0"/>
    <att type="string" name="vizmap:vv10271Methionine_metabolism_xml NODE_WIDTH" value="130.0"/>
    <att type="string" name="vizmap:vv10271Methionine_metabolism_xml NODE_FILL_COLOR" value="java.awt.Color[r=255,g=255,b=255]"/>
    <att type="string" name="CELLDESIGNER_ALIAS" value="sa20981e11"/>
    <att type="string" name="vizmap:vv10450Selenoamino_acid_metabolism_xml NODE_WIDTH" value="130.0"/>
    <att type="string" name="CELLDESIGNER_NODE_TYPE" value="RNA"/>
    <att type="string" name="vizmap:vv10271Methionine_metabolism_xml NODE_SHAPE" value="RECT"/>
    <att type="string" name="vizmap:vv10450Selenoamino_acid_metabolism_xml NODE_FILL_COLOR" value="java.awt.Color[r=255,g=255,b=255]"/>
    <att type="string" name="vizmap:vv10271Methionine_metabolism_xml_me NODE_SHAPE" value="RECT"/>
    <att type="string" name="vizmap:vv10271Methionine_metabolism_xml NODE_HEIGHT" value="15.0"/>
    <att type="string" name="CELLDESIGNER_SPECIES" value="GSVIVP00022173001"/>
    <att type="string" name="vizmap:vv10450Selenoamino_acid_metabolism_xml_me NODE_HEIGHT" value="15.0"/>
    <att type="string" name="vizmap:vv10450Selenoamino_acid_metabolism_xml_me NODE_WIDTH" value="130.0"/>
    <att type="string" name="vizmap:vv10450Selenoamino_acid_metabolism_xml NODE_SHAPE" value="RECT"/>
    <att type="string" name="vizmap:vv10271Methionine_metabolism_xml_me NODE_HEIGHT" value="15.0"/>
    <att type="string" name="vizmap:vv10450Selenoamino_acid_metabolism_xml_me NODE_SHAPE" value="RECT"/>
    <graphics type="RECTANGLE" h="15.0" w="150.0" x="745.0" y="378.0" fill="#ffffff" width="1" outline="#000000"/>
  </node>
  <node label="rGSVIVP00014324001" id="-608">
    <att type="string" name="vizmap:vv10450Selenoamino_acid_metabolism_xml NODE_HEIGHT" value="15.0"/>
    <att type="string" name="canonicalName" value="GSVIVP00014324001"/>
    <att type="string" name="vizmap:vv10271Methionine_metabolism_xml_me NODE_WIDTH" value="130.0"/>
    <att type="string" name="vizmap:vv10271Methionine_metabolism_xml NODE_WIDTH" value="130.0"/>
    <att type="string" name="vizmap:vv10271Methionine_metabolism_xml NODE_FILL_COLOR" value="java.awt.Color[r=255,g=255,b=255]"/>
    <att type="string" name="CELLDESIGNER_ALIAS" value="sa20672e11"/>
    <att type="string" name="vizmap:vv10450Selenoamino_acid_metabolism_xml NODE_WIDTH" value="130.0"/>
    <att type="string" name="CELLDESIGNER_NODE_TYPE" value="RNA"/>
    <att type="string" name="vizmap:vv10271Methionine_metabolism_xml NODE_SHAPE" value="RECT"/>
    <att type="string" name="vizmap:vv10450Selenoamino_acid_metabolism_xml NODE_FILL_COLOR" value="java.awt.Color[r=255,g=255,b=255]"/>
    <att type="string" name="vizmap:vv10271Methionine_metabolism_xml_me NODE_SHAPE" value="RECT"/>
    <att type="string" name="vizmap:vv10271Methionine_metabolism_xml NODE_HEIGHT" value="15.0"/>
    <att type="string" name="CELLDESIGNER_SPECIES" value="GSVIVP00014324001"/>
    <att type="string" name="vizmap:vv10450Selenoamino_acid_metabolism_xml_me NODE_HEIGHT" value="15.0"/>
    <att type="string" name="vizmap:vv10450Selenoamino_acid_metabolism_xml_me NODE_WIDTH" value="130.0"/>
    <att type="string" name="vizmap:vv10450Selenoamino_acid_metabolism_xml NODE_SHAPE" value="RECT"/>
    <att type="string" name="vizmap:vv10271Methionine_metabolism_xml_me NODE_HEIGHT" value="15.0"/>
    <att type="string" name="vizmap:vv10450Selenoamino_acid_metabolism_xml_me NODE_SHAPE" value="RECT"/>
    <graphics type="RECTANGLE" h="15.0" w="150.0" x="745.0" y="394.0" fill="#ffffff" width="1" outline="#000000"/>
  </node>
  <node label="rGSVIVP00016598001" id="-930">
    <att type="string" name="vizmap:vv10450Selenoamino_acid_metabolism_xml NODE_HEIGHT" value="15.0"/>
    <att type="string" name="canonicalName" value="GSVIVP00016598001"/>
    <att type="string" name="CELLDESIGNER_ALIAS" value="sa160"/>
    <att type="string" name="vizmap:vv10450Selenoamino_acid_metabolism_xml NODE_WIDTH" value="130.0"/>
    <att type="string" name="CELLDESIGNER_NODE_TYPE" value="RNA"/>
    <att type="string" name="vizmap:vv10450Selenoamino_acid_metabolism_xml NODE_FILL_COLOR" value="java.awt.Color[r=255,g=255,b=255]"/>
    <att type="string" name="CELLDESIGNER_SPECIES" value="GSVIVP00016598001"/>
    <att type="string" name="vizmap:vv10450Selenoamino_acid_metabolism_xml_me NODE_HEIGHT" value="15.0"/>
    <att type="string" name="vizmap:vv10450Selenoamino_acid_metabolism_xml_me NODE_WIDTH" value="130.0"/>
    <att type="string" name="vizmap:vv10450Selenoamino_acid_metabolism_xml NODE_SHAPE" value="RECT"/>
    <att type="string" name="vizmap:vv10450Selenoamino_acid_metabolism_xml_me NODE_SHAPE" value="RECT"/>
    <graphics type="RECTANGLE" h="15.0" w="150.0" x="470.75" y="533.6617431640625" fill="#ffffff" width="1" outline="#000000"/>
  </node>
  <node label="rGSVIVP00019783001" id="-929">
    <att type="string" name="vizmap:vv10450Selenoamino_acid_metabolism_xml NODE_HEIGHT" value="15.0"/>
    <att type="string" name="canonicalName" value="GSVIVP00019783001"/>
    <att type="string" name="CELLDESIGNER_ALIAS" value="sa158"/>
    <att type="string" name="vizmap:vv10450Selenoamino_acid_metabolism_xml NODE_WIDTH" value="130.0"/>
    <att type="string" name="CELLDESIGNER_NODE_TYPE" value="RNA"/>
    <att type="string" name="vizmap:vv10450Selenoamino_acid_metabolism_xml NODE_FILL_COLOR" value="java.awt.Color[r=255,g=255,b=255]"/>
    <att type="string" name="CELLDESIGNER_SPECIES" value="GSVIVP00019783001"/>
    <att type="string" name="vizmap:vv10450Selenoamino_acid_metabolism_xml_me NODE_HEIGHT" value="15.0"/>
    <att type="string" name="vizmap:vv10450Selenoamino_acid_metabolism_xml_me NODE_WIDTH" value="130.0"/>
    <att type="string" name="vizmap:vv10450Selenoamino_acid_metabolism_xml NODE_SHAPE" value="RECT"/>
    <att type="string" name="vizmap:vv10450Selenoamino_acid_metabolism_xml_me NODE_SHAPE" value="RECT"/>
    <graphics type="RECTANGLE" h="15.0" w="150.0" x="470.75" y="470.25653076171875" fill="#ffffff" width="1" outline="#000000"/>
  </node>
  <node label="rGSVIVP00032396001" id="-928">
    <att type="string" name="vizmap:vv10450Selenoamino_acid_metabolism_xml NODE_HEIGHT" value="15.0"/>
    <att type="string" name="canonicalName" value="GSVIVP00032396001"/>
    <att type="string" name="CELLDESIGNER_ALIAS" value="sa157"/>
    <att type="string" name="vizmap:vv10450Selenoamino_acid_metabolism_xml NODE_WIDTH" value="130.0"/>
    <att type="string" name="CELLDESIGNER_NODE_TYPE" value="RNA"/>
    <att type="string" name="vizmap:vv10450Selenoamino_acid_metabolism_xml NODE_FILL_COLOR" value="java.awt.Color[r=255,g=255,b=255]"/>
    <att type="string" name="CELLDESIGNER_SPECIES" value="GSVIVP00032396001"/>
    <att type="string" name="vizmap:vv10450Selenoamino_acid_metabolism_xml_me NODE_HEIGHT" value="15.0"/>
    <att type="string" name="vizmap:vv10450Selenoamino_acid_metabolism_xml_me NODE_WIDTH" value="130.0"/>
    <att type="string" name="vizmap:vv10450Selenoamino_acid_metabolism_xml NODE_SHAPE" value="RECT"/>
    <att type="string" name="vizmap:vv10450Selenoamino_acid_metabolism_xml_me NODE_SHAPE" value="RECT"/>
    <graphics type="RECTANGLE" h="15.0" w="150.0" x="470.75" y="454.4052429199219" fill="#ffffff" width="1" outline="#000000"/>
  </node>
  <node label="rGSVIVP00030890001" id="-927">
    <att type="string" name="vizmap:vv10450Selenoamino_acid_metabolism_xml NODE_HEIGHT" value="15.0"/>
    <att type="string" name="canonicalName" value="GSVIVP00030890001"/>
    <att type="string" name="CELLDESIGNER_ALIAS" value="sa156"/>
    <att type="string" name="vizmap:vv10450Selenoamino_acid_metabolism_xml NODE_WIDTH" value="130.0"/>
    <att type="string" name="CELLDESIGNER_NODE_TYPE" value="RNA"/>
    <att type="string" name="vizmap:vv10450Selenoamino_acid_metabolism_xml NODE_FILL_COLOR" value="java.awt.Color[r=255,g=255,b=255]"/>
    <att type="string" name="CELLDESIGNER_SPECIES" value="GSVIVP00030890001"/>
    <att type="string" name="vizmap:vv10450Selenoamino_acid_metabolism_xml_me NODE_HEIGHT" value="15.0"/>
    <att type="string" name="vizmap:vv10450Selenoamino_acid_metabolism_xml_me NODE_WIDTH" value="130.0"/>
    <att type="string" name="vizmap:vv10450Selenoamino_acid_metabolism_xml NODE_SHAPE" value="RECT"/>
    <att type="string" name="vizmap:vv10450Selenoamino_acid_metabolism_xml_me NODE_SHAPE" value="RECT"/>
    <graphics type="RECTANGLE" h="15.0" w="150.0" x="470.75" y="486.10784912109375" fill="#ffffff" width="1" outline="#000000"/>
  </node>
  <node label="rGSVIVP00002584001" id="-926">
    <att type="string" name="vizmap:vv10450Selenoamino_acid_metabolism_xml NODE_HEIGHT" value="15.0"/>
    <att type="string" name="canonicalName" value="GSVIVP00002584001"/>
    <att type="string" name="CELLDESIGNER_ALIAS" value="sa155"/>
    <att type="string" name="vizmap:vv10450Selenoamino_acid_metabolism_xml NODE_WIDTH" value="130.0"/>
    <att type="string" name="CELLDESIGNER_NODE_TYPE" value="RNA"/>
    <att type="string" name="vizmap:vv10450Selenoamino_acid_metabolism_xml NODE_FILL_COLOR" value="java.awt.Color[r=255,g=255,b=255]"/>
    <att type="string" name="CELLDESIGNER_SPECIES" value="GSVIVP00002584001"/>
    <att type="string" name="vizmap:vv10450Selenoamino_acid_metabolism_xml_me NODE_HEIGHT" value="15.0"/>
    <att type="string" name="vizmap:vv10450Selenoamino_acid_metabolism_xml_me NODE_WIDTH" value="130.0"/>
    <att type="string" name="vizmap:vv10450Selenoamino_acid_metabolism_xml NODE_SHAPE" value="RECT"/>
    <att type="string" name="vizmap:vv10450Selenoamino_acid_metabolism_xml_me NODE_SHAPE" value="RECT"/>
    <graphics type="RECTANGLE" h="15.0" w="150.0" x="470.75" y="501.9591064453125" fill="#ffffff" width="1" outline="#000000"/>
  </node>
  <node label="rGSVIVP00014935001" id="-925">
    <att type="string" name="vizmap:vv10450Selenoamino_acid_metabolism_xml NODE_HEIGHT" value="15.0"/>
    <att type="string" name="canonicalName" value="GSVIVP00014935001"/>
    <att type="string" name="CELLDESIGNER_ALIAS" value="sa154"/>
    <att type="string" name="vizmap:vv10450Selenoamino_acid_metabolism_xml NODE_WIDTH" value="130.0"/>
    <att type="string" name="CELLDESIGNER_NODE_TYPE" value="RNA"/>
    <att type="string" name="vizmap:vv10450Selenoamino_acid_metabolism_xml NODE_FILL_COLOR" value="java.awt.Color[r=255,g=255,b=255]"/>
    <att type="string" name="CELLDESIGNER_SPECIES" value="GSVIVP00014935001"/>
    <att type="string" name="vizmap:vv10450Selenoamino_acid_metabolism_xml_me NODE_HEIGHT" value="15.0"/>
    <att type="string" name="vizmap:vv10450Selenoamino_acid_metabolism_xml_me NODE_WIDTH" value="130.0"/>
    <att type="string" name="vizmap:vv10450Selenoamino_acid_metabolism_xml NODE_SHAPE" value="RECT"/>
    <att type="string" name="vizmap:vv10450Selenoamino_acid_metabolism_xml_me NODE_SHAPE" value="RECT"/>
    <graphics type="RECTANGLE" h="15.0" w="150.0" x="470.75" y="517.8104858398438" fill="#ffffff" width="1" outline="#000000"/>
  </node>
  <node label="protein arginine N-methyltransferase" id="-924">
    <att type="string" name="vizmap:vv10450Selenoamino_acid_metabolism_xml NODE_HEIGHT" value="15.0"/>
    <att type="string" name="canonicalName" value="protein arginine N-methyltransferase"/>
    <att type="string" name="CELLDESIGNER_ALIAS" value="e19"/>
    <att type="string" name="vizmap:vv10450Selenoamino_acid_metabolism_xml NODE_WIDTH" value="130.0"/>
    <att type="string" name="CELLDESIGNER_NODE_TYPE" value="PROTEIN"/>
    <att type="string" name="vizmap:vv10450Selenoamino_acid_metabolism_xml NODE_FILL_COLOR" value="java.awt.Color[r=255,g=255,b=255]"/>
    <att type="string" name="CELLDESIGNER_SPECIES" value="K00599"/>
    <att type="string" name="vizmap:vv10450Selenoamino_acid_metabolism_xml_me NODE_HEIGHT" value="15.0"/>
    <att type="string" name="vizmap:vv10450Selenoamino_acid_metabolism_xml_me NODE_WIDTH" value="130.0"/>
    <att type="string" name="vizmap:vv10450Selenoamino_acid_metabolism_xml NODE_SHAPE" value="OCTAGON"/>
    <att type="string" name="vizmap:vv10450Selenoamino_acid_metabolism_xml_me NODE_SHAPE" value="OCTAGON"/>
    <graphics type="OCTAGON" h="15.0" w="250.0" x="486.0" y="551.0" fill="#ffffff" width="1" outline="#000000"/>
  </node>
  <node label="thiol S-methyltransferase" id="-923">
    <att type="string" name="vizmap:vv10450Selenoamino_acid_metabolism_xml NODE_HEIGHT" value="15.0"/>
    <att type="string" name="canonicalName" value="thiol S-methyltransferase"/>
    <att type="string" name="CELLDESIGNER_ALIAS" value="sa147"/>
    <att type="string" name="vizmap:vv10450Selenoamino_acid_metabolism_xml NODE_WIDTH" value="130.0"/>
    <att type="string" name="CELLDESIGNER_NODE_TYPE" value="PROTEIN"/>
    <att type="string" name="vizmap:vv10450Selenoamino_acid_metabolism_xml NODE_FILL_COLOR" value="java.awt.Color[r=255,g=255,b=255]"/>
    <att type="string" name="CELLDESIGNER_SPECIES" value="E2_1_1_9"/>
    <att type="string" name="vizmap:vv10450Selenoamino_acid_metabolism_xml_me NODE_HEIGHT" value="15.0"/>
    <att type="string" name="vizmap:vv10450Selenoamino_acid_metabolism_xml_me NODE_WIDTH" value="130.0"/>
    <att type="string" name="vizmap:vv10450Selenoamino_acid_metabolism_xml NODE_SHAPE" value="OCTAGON"/>
    <att type="string" name="vizmap:vv10450Selenoamino_acid_metabolism_xml_me NODE_SHAPE" value="OCTAGON"/>
    <graphics type="OCTAGON" h="15.0" w="250.0" x="88.0" y="112.0" fill="#ffffff" width="1" outline="#000000"/>
  </node>
  <node label="rTC62016" id="-922">
    <att type="string" name="vizmap:vv10450Selenoamino_acid_metabolism_xml NODE_HEIGHT" value="15.0"/>
    <att type="string" name="canonicalName" value="TC62016"/>
    <att type="string" name="CELLDESIGNER_ALIAS" value="sa13409e17"/>
    <att type="string" name="vizmap:vv10450Selenoamino_acid_metabolism_xml NODE_WIDTH" value="130.0"/>
    <att type="string" name="CELLDESIGNER_NODE_TYPE" value="RNA"/>
    <att type="string" name="vizmap:vv10450Selenoamino_acid_metabolism_xml NODE_FILL_COLOR" value="java.awt.Color[r=255,g=255,b=255]"/>
    <att type="string" name="CELLDESIGNER_SPECIES" value="TC62016"/>
    <att type="string" name="vizmap:vv10450Selenoamino_acid_metabolism_xml_me NODE_HEIGHT" value="15.0"/>
    <att type="string" name="vizmap:vv10450Selenoamino_acid_metabolism_xml_me NODE_WIDTH" value="130.0"/>
    <att type="string" name="vizmap:vv10450Selenoamino_acid_metabolism_xml NODE_SHAPE" value="RECT"/>
    <att type="string" name="vizmap:vv10450Selenoamino_acid_metabolism_xml_me NODE_SHAPE" value="RECT"/>
    <graphics type="RECTANGLE" h="15.0" w="150.0" x="882.0" y="209.5" fill="#ffffff" width="1" outline="#000000"/>
  </node>
  <node label="rTC51809" id="-921">
    <att type="string" name="vizmap:vv10450Selenoamino_acid_metabolism_xml NODE_HEIGHT" value="15.0"/>
    <att type="string" name="canonicalName" value="TC51809"/>
    <att type="string" name="CELLDESIGNER_ALIAS" value="sa11738e17"/>
    <att type="string" name="vizmap:vv10450Selenoamino_acid_metabolism_xml NODE_WIDTH" value="130.0"/>
    <att type="string" name="CELLDESIGNER_NODE_TYPE" value="RNA"/>
    <att type="string" name="vizmap:vv10450Selenoamino_acid_metabolism_xml NODE_FILL_COLOR" value="java.awt.Color[r=255,g=255,b=255]"/>
    <att type="string" name="CELLDESIGNER_SPECIES" value="TC51809"/>
    <att type="string" name="vizmap:vv10450Selenoamino_acid_metabolism_xml_me NODE_HEIGHT" value="15.0"/>
    <att type="string" name="vizmap:vv10450Selenoamino_acid_metabolism_xml_me NODE_WIDTH" value="130.0"/>
    <att type="string" name="vizmap:vv10450Selenoamino_acid_metabolism_xml NODE_SHAPE" value="RECT"/>
    <att type="string" name="vizmap:vv10450Selenoamino_acid_metabolism_xml_me NODE_SHAPE" value="RECT"/>
    <graphics type="RECTANGLE" h="15.0" w="150.0" x="882.0" y="224.25" fill="#ffffff" width="1" outline="#000000"/>
  </node>
  <node label="rGSVIVP00025471001" id="-920">
    <att type="string" name="vizmap:vv10450Selenoamino_acid_metabolism_xml NODE_HEIGHT" value="15.0"/>
    <att type="string" name="canonicalName" value="GSVIVP00025471001"/>
    <att type="string" name="CELLDESIGNER_ALIAS" value="sa10782e17"/>
    <att type="string" name="vizmap:vv10450Selenoamino_acid_metabolism_xml NODE_WIDTH" value="130.0"/>
    <att type="string" name="CELLDESIGNER_NODE_TYPE" value="RNA"/>
    <att type="string" name="vizmap:vv10450Selenoamino_acid_metabolism_xml NODE_FILL_COLOR" value="java.awt.Color[r=255,g=255,b=255]"/>
    <att type="string" name="CELLDESIGNER_SPECIES" value="GSVIVP00025471001"/>
    <att type="string" name="vizmap:vv10450Selenoamino_acid_metabolism_xml_me NODE_HEIGHT" value="15.0"/>
    <att type="string" name="vizmap:vv10450Selenoamino_acid_metabolism_xml_me NODE_WIDTH" value="130.0"/>
    <att type="string" name="vizmap:vv10450Selenoamino_acid_metabolism_xml NODE_SHAPE" value="RECT"/>
    <att type="string" name="vizmap:vv10450Selenoamino_acid_metabolism_xml_me NODE_SHAPE" value="RECT"/>
    <graphics type="RECTANGLE" h="15.0" w="150.0" x="882.0" y="239.0" fill="#ffffff" width="1" outline="#000000"/>
  </node>
  <node label="rGSVIVP00020070001" id="-919">
    <att type="string" name="vizmap:vv10450Selenoamino_acid_metabolism_xml NODE_HEIGHT" value="15.0"/>
    <att type="string" name="canonicalName" value="GSVIVP00020070001"/>
    <att type="string" name="CELLDESIGNER_ALIAS" value="sa14208e16"/>
    <att type="string" name="vizmap:vv10450Selenoamino_acid_metabolism_xml NODE_WIDTH" value="130.0"/>
    <att type="string" name="CELLDESIGNER_NODE_TYPE" value="RNA"/>
    <att type="string" name="vizmap:vv10450Selenoamino_acid_metabolism_xml NODE_FILL_COLOR" value="java.awt.Color[r=255,g=255,b=255]"/>
    <att type="string" name="CELLDESIGNER_SPECIES" value="GSVIVP00020070001"/>
    <att type="string" name="vizmap:vv10450Selenoamino_acid_metabolism_xml_me NODE_HEIGHT" value="15.0"/>
    <att type="string" name="vizmap:vv10450Selenoamino_acid_metabolism_xml_me NODE_WIDTH" value="130.0"/>
    <att type="string" name="vizmap:vv10450Selenoamino_acid_metabolism_xml NODE_SHAPE" value="RECT"/>
    <att type="string" name="vizmap:vv10450Selenoamino_acid_metabolism_xml_me NODE_SHAPE" value="RECT"/>
    <graphics type="RECTANGLE" h="15.0" w="150.0" x="874.0" y="89.0" fill="#ffffff" width="1" outline="#000000"/>
  </node>
  <node label="rGSVIVP00014451001" id="-918">
    <att type="string" name="vizmap:vv10450Selenoamino_acid_metabolism_xml NODE_HEIGHT" value="15.0"/>
    <att type="string" name="protein" value="GSVIVP00014451001"/>
    <att type="list" name="cytoscape.alias.list">
      <att type="string" name="cytoscape.alias.list" value="GSVIVP00014451001"/>
    </att>
    <att type="string" name="canonicalName" value="GSVIVP00014451001"/>
    <att type="string" name="CELLDESIGNER_ALIAS" value="sa13508e16"/>
    <att type="string" name="vizmap:vv10450Selenoamino_acid_metabolism_xml NODE_WIDTH" value="130.0"/>
    <att type="string" name="CELLDESIGNER_NODE_TYPE" value="RNA"/>
    <att type="string" name="vizmap:vv10450Selenoamino_acid_metabolism_xml NODE_FILL_COLOR" value="java.awt.Color[r=51,g=51,b=255]"/>
    <att type="string" name="condition" value="28LD"/>
    <att type="string" name="CELLDESIGNER_SPECIES" value="GSVIVP00014451001"/>
    <att type="string" name="vizmap:vv10450Selenoamino_acid_metabolism_xml_me NODE_HEIGHT" value="15.0"/>
    <att type="string" name="vizmap:vv10450Selenoamino_acid_metabolism_xml_me NODE_WIDTH" value="130.0"/>
    <att type="string" name="vizmap:vv10450Selenoamino_acid_metabolism_xml NODE_SHAPE" value="RECT"/>
    <att type="string" name="vizmap:vv10450Selenoamino_acid_metabolism_xml_me NODE_SHAPE" value="RECT"/>
    <graphics type="RECTANGLE" h="15.0" w="150.0" x="874.0" y="105.0" fill="#ffff00" width="1" outline="#000000"/>
  </node>
  <node label="rGSVIVP00028172001" id="-917">
    <att type="string" name="vizmap:vv10450Selenoamino_acid_metabolism_xml NODE_HEIGHT" value="15.0"/>
    <att type="string" name="canonicalName" value="GSVIVP00028172001"/>
    <att type="string" name="CELLDESIGNER_ALIAS" value="sa12703e16"/>
    <att type="string" name="vizmap:vv10450Selenoamino_acid_metabolism_xml NODE_WIDTH" value="130.0"/>
    <att type="string" name="CELLDESIGNER_NODE_TYPE" value="RNA"/>
    <att type="string" name="vizmap:vv10450Selenoamino_acid_metabolism_xml NODE_FILL_COLOR" value="java.awt.Color[r=255,g=255,b=255]"/>
    <att type="string" name="CELLDESIGNER_SPECIES" value="GSVIVP00028172001"/>
    <att type="string" name="vizmap:vv10450Selenoamino_acid_metabolism_xml_me NODE_HEIGHT" value="15.0"/>
    <att type="string" name="vizmap:vv10450Selenoamino_acid_metabolism_xml_me NODE_WIDTH" value="130.0"/>
    <att type="string" name="vizmap:vv10450Selenoamino_acid_metabolism_xml NODE_SHAPE" value="RECT"/>
    <att type="string" name="vizmap:vv10450Selenoamino_acid_metabolism_xml_me NODE_SHAPE" value="RECT"/>
    <graphics type="RECTANGLE" h="15.0" w="150.0" x="874.0" y="121.0" fill="#ffffff" width="1" outline="#000000"/>
  </node>
  <node label="rGSVIVP00024596001" id="-916">
    <att type="string" name="vizmap:vv10450Selenoamino_acid_metabolism_xml NODE_HEIGHT" value="15.0"/>
    <att type="string" name="canonicalName" value="GSVIVP00024596001"/>
    <att type="string" name="CELLDESIGNER_ALIAS" value="sa12732e15"/>
    <att type="string" name="vizmap:vv10450Selenoamino_acid_metabolism_xml NODE_WIDTH" value="130.0"/>
    <att type="string" name="CELLDESIGNER_NODE_TYPE" value="RNA"/>
    <att type="string" name="vizmap:vv10450Selenoamino_acid_metabolism_xml NODE_FILL_COLOR" value="java.awt.Color[r=255,g=255,b=255]"/>
    <att type="string" name="CELLDESIGNER_SPECIES" value="GSVIVP00024596001"/>
    <att type="string" name="vizmap:vv10450Selenoamino_acid_metabolism_xml_me NODE_HEIGHT" value="15.0"/>
    <att type="string" name="vizmap:vv10450Selenoamino_acid_metabolism_xml_me NODE_WIDTH" value="130.0"/>
    <att type="string" name="vizmap:vv10450Selenoamino_acid_metabolism_xml NODE_SHAPE" value="RECT"/>
    <att type="string" name="vizmap:vv10450Selenoamino_acid_metabolism_xml_me NODE_SHAPE" value="RECT"/>
    <graphics type="RECTANGLE" h="15.0" w="150.0" x="512.0" y="58.0" fill="#ffffff" width="1" outline="#000000"/>
  </node>
  <node label="rCB348262" id="-915">
    <att type="string" name="vizmap:vv10450Selenoamino_acid_metabolism_xml NODE_HEIGHT" value="15.0"/>
    <att type="string" name="canonicalName" value="CB348262"/>
    <att type="string" name="CELLDESIGNER_ALIAS" value="sa10386e15"/>
    <att type="string" name="vizmap:vv10450Selenoamino_acid_metabolism_xml NODE_WIDTH" value="130.0"/>
    <att type="string" name="CELLDESIGNER_NODE_TYPE" value="RNA"/>
    <att type="string" name="vizmap:vv10450Selenoamino_acid_metabolism_xml NODE_FILL_COLOR" value="java.awt.Color[r=255,g=255,b=255]"/>
    <att type="string" name="CELLDESIGNER_SPECIES" value="CB348262"/>
    <att type="string" name="vizmap:vv10450Selenoamino_acid_metabolism_xml_me NODE_HEIGHT" value="15.0"/>
    <att type="string" name="vizmap:vv10450Selenoamino_acid_metabolism_xml_me NODE_WIDTH" value="130.0"/>
    <att type="string" name="vizmap:vv10450Selenoamino_acid_metabolism_xml NODE_SHAPE" value="RECT"/>
    <att type="string" name="vizmap:vv10450Selenoamino_acid_metabolism_xml_me NODE_SHAPE" value="RECT"/>
    <graphics type="RECTANGLE" h="15.0" w="150.0" x="512.0" y="73.0" fill="#ffffff" width="1" outline="#000000"/>
  </node>
  <node label="rGSVIVP00031656001" id="-592">
    <att type="string" name="vizmap:vv10450Selenoamino_acid_metabolism_xml NODE_HEIGHT" value="15.0"/>
    <att type="string" name="canonicalName" value="GSVIVP00031656001"/>
    <att type="string" name="vizmap:vv10271Methionine_metabolism_xml_me NODE_WIDTH" value="130.0"/>
    <att type="string" name="vizmap:vv10271Methionine_metabolism_xml NODE_WIDTH" value="130.0"/>
    <att type="string" name="vizmap:vv10271Methionine_metabolism_xml NODE_FILL_COLOR" value="java.awt.Color[r=255,g=255,b=255]"/>
    <att type="string" name="CELLDESIGNER_ALIAS" value="sa13619e14"/>
    <att type="string" name="vizmap:vv10450Selenoamino_acid_metabolism_xml NODE_WIDTH" value="130.0"/>
    <att type="string" name="CELLDESIGNER_NODE_TYPE" value="RNA"/>
    <att type="string" name="vizmap:vv10271Methionine_metabolism_xml NODE_SHAPE" value="RECT"/>
    <att type="string" name="vizmap:vv10450Selenoamino_acid_metabolism_xml NODE_FILL_COLOR" value="java.awt.Color[r=255,g=255,b=255]"/>
    <att type="string" name="vizmap:vv10271Methionine_metabolism_xml_me NODE_SHAPE" value="RECT"/>
    <att type="string" name="vizmap:vv10271Methionine_metabolism_xml NODE_HEIGHT" value="15.0"/>
    <att type="string" name="CELLDESIGNER_SPECIES" value="GSVIVP00031656001"/>
    <att type="string" name="vizmap:vv10450Selenoamino_acid_metabolism_xml_me NODE_HEIGHT" value="15.0"/>
    <att type="string" name="vizmap:vv10450Selenoamino_acid_metabolism_xml_me NODE_WIDTH" value="130.0"/>
    <att type="string" name="vizmap:vv10450Selenoamino_acid_metabolism_xml NODE_SHAPE" value="RECT"/>
    <att type="string" name="vizmap:vv10271Methionine_metabolism_xml_me NODE_HEIGHT" value="15.0"/>
    <att type="string" name="vizmap:vv10450Selenoamino_acid_metabolism_xml_me NODE_SHAPE" value="RECT"/>
    <graphics type="RECTANGLE" h="15.0" w="150.0" x="185.0" y="411.0" fill="#ffffff" width="1" outline="#000000"/>
  </node>
  <node label="rGSVIVP00015916001" id="-591">
    <att type="string" name="vizmap:vv10450Selenoamino_acid_metabolism_xml NODE_HEIGHT" value="15.0"/>
    <att type="string" name="canonicalName" value="GSVIVP00015916001"/>
    <att type="string" name="vizmap:vv10271Methionine_metabolism_xml_me NODE_WIDTH" value="130.0"/>
    <att type="string" name="vizmap:vv10271Methionine_metabolism_xml NODE_WIDTH" value="130.0"/>
    <att type="string" name="vizmap:vv10271Methionine_metabolism_xml NODE_FILL_COLOR" value="java.awt.Color[r=255,g=255,b=255]"/>
    <att type="string" name="CELLDESIGNER_ALIAS" value="sa13293e14"/>
    <att type="string" name="vizmap:vv10450Selenoamino_acid_metabolism_xml NODE_WIDTH" value="130.0"/>
    <att type="string" name="CELLDESIGNER_NODE_TYPE" value="RNA"/>
    <att type="string" name="vizmap:vv10271Methionine_metabolism_xml NODE_SHAPE" value="RECT"/>
    <att type="string" name="vizmap:vv10450Selenoamino_acid_metabolism_xml NODE_FILL_COLOR" value="java.awt.Color[r=255,g=255,b=255]"/>
    <att type="string" name="vizmap:vv10271Methionine_metabolism_xml_me NODE_SHAPE" value="RECT"/>
    <att type="string" name="vizmap:vv10271Methionine_metabolism_xml NODE_HEIGHT" value="15.0"/>
    <att type="string" name="CELLDESIGNER_SPECIES" value="GSVIVP00015916001"/>
    <att type="string" name="vizmap:vv10450Selenoamino_acid_metabolism_xml_me NODE_HEIGHT" value="15.0"/>
    <att type="string" name="vizmap:vv10450Selenoamino_acid_metabolism_xml_me NODE_WIDTH" value="130.0"/>
    <att type="string" name="vizmap:vv10450Selenoamino_acid_metabolism_xml NODE_SHAPE" value="RECT"/>
    <att type="string" name="vizmap:vv10271Methionine_metabolism_xml_me NODE_HEIGHT" value="15.0"/>
    <att type="string" name="vizmap:vv10450Selenoamino_acid_metabolism_xml_me NODE_SHAPE" value="RECT"/>
    <graphics type="RECTANGLE" h="15.0" w="150.0" x="185.0" y="427.5" fill="#ffffff" width="1" outline="#000000"/>
  </node>
  <node label="rCB972907" id="-590">
    <att type="string" name="vizmap:vv10450Selenoamino_acid_metabolism_xml NODE_HEIGHT" value="15.0"/>
    <att type="string" name="canonicalName" value="CB972907"/>
    <att type="string" name="vizmap:vv10271Methionine_metabolism_xml_me NODE_WIDTH" value="130.0"/>
    <att type="string" name="vizmap:vv10271Methionine_metabolism_xml NODE_WIDTH" value="130.0"/>
    <att type="string" name="vizmap:vv10271Methionine_metabolism_xml NODE_FILL_COLOR" value="java.awt.Color[r=255,g=255,b=255]"/>
    <att type="string" name="CELLDESIGNER_ALIAS" value="sa10527e14"/>
    <att type="string" name="vizmap:vv10450Selenoamino_acid_metabolism_xml NODE_WIDTH" value="130.0"/>
    <att type="string" name="CELLDESIGNER_NODE_TYPE" value="RNA"/>
    <att type="string" name="vizmap:vv10271Methionine_metabolism_xml NODE_SHAPE" value="RECT"/>
    <att type="string" name="vizmap:vv10450Selenoamino_acid_metabolism_xml NODE_FILL_COLOR" value="java.awt.Color[r=255,g=255,b=255]"/>
    <att type="string" name="vizmap:vv10271Methionine_metabolism_xml_me NODE_SHAPE" value="RECT"/>
    <att type="string" name="vizmap:vv10271Methionine_metabolism_xml NODE_HEIGHT" value="15.0"/>
    <att type="string" name="CELLDESIGNER_SPECIES" value="CB972907"/>
    <att type="string" name="vizmap:vv10450Selenoamino_acid_metabolism_xml_me NODE_HEIGHT" value="15.0"/>
    <att type="string" name="vizmap:vv10450Selenoamino_acid_metabolism_xml_me NODE_WIDTH" value="130.0"/>
    <att type="string" name="vizmap:vv10450Selenoamino_acid_metabolism_xml NODE_SHAPE" value="RECT"/>
    <att type="string" name="vizmap:vv10271Methionine_metabolism_xml_me NODE_HEIGHT" value="15.0"/>
    <att type="string" name="vizmap:vv10450Selenoamino_acid_metabolism_xml_me NODE_SHAPE" value="RECT"/>
    <graphics type="RECTANGLE" h="15.0" w="150.0" x="185.0" y="444.0" fill="#ffffff" width="1" outline="#000000"/>
  </node>
  <node label="rTC61799" id="-914">
    <att type="string" name="vizmap:vv10450Selenoamino_acid_metabolism_xml NODE_HEIGHT" value="15.0"/>
    <att type="string" name="canonicalName" value="TC61799"/>
    <att type="string" name="CELLDESIGNER_ALIAS" value="sa13369e13"/>
    <att type="string" name="vizmap:vv10450Selenoamino_acid_metabolism_xml NODE_WIDTH" value="130.0"/>
    <att type="string" name="CELLDESIGNER_NODE_TYPE" value="RNA"/>
    <att type="string" name="vizmap:vv10450Selenoamino_acid_metabolism_xml NODE_FILL_COLOR" value="java.awt.Color[r=255,g=255,b=255]"/>
    <att type="string" name="CELLDESIGNER_SPECIES" value="TC61799"/>
    <att type="string" name="vizmap:vv10450Selenoamino_acid_metabolism_xml_me NODE_HEIGHT" value="15.0"/>
    <att type="string" name="vizmap:vv10450Selenoamino_acid_metabolism_xml_me NODE_WIDTH" value="130.0"/>
    <att type="string" name="vizmap:vv10450Selenoamino_acid_metabolism_xml NODE_SHAPE" value="RECT"/>
    <att type="string" name="vizmap:vv10450Selenoamino_acid_metabolism_xml_me NODE_SHAPE" value="RECT"/>
    <graphics type="RECTANGLE" h="15.0" w="150.0" x="437.5654296875" y="124.12773132324219" fill="#ffffff" width="1" outline="#000000"/>
  </node>
  <node label="rGSVIVP00031099001" id="-913">
    <att type="string" name="vizmap:vv10450Selenoamino_acid_metabolism_xml NODE_HEIGHT" value="15.0"/>
    <att type="string" name="canonicalName" value="GSVIVP00031099001"/>
    <att type="string" name="CELLDESIGNER_ALIAS" value="sa12452e13"/>
    <att type="string" name="vizmap:vv10450Selenoamino_acid_metabolism_xml NODE_WIDTH" value="130.0"/>
    <att type="string" name="CELLDESIGNER_NODE_TYPE" value="RNA"/>
    <att type="string" name="vizmap:vv10450Selenoamino_acid_metabolism_xml NODE_FILL_COLOR" value="java.awt.Color[r=255,g=255,b=255]"/>
    <att type="string" name="CELLDESIGNER_SPECIES" value="GSVIVP00031099001"/>
    <att type="string" name="vizmap:vv10450Selenoamino_acid_metabolism_xml_me NODE_HEIGHT" value="15.0"/>
    <att type="string" name="vizmap:vv10450Selenoamino_acid_metabolism_xml_me NODE_WIDTH" value="130.0"/>
    <att type="string" name="vizmap:vv10450Selenoamino_acid_metabolism_xml NODE_SHAPE" value="RECT"/>
    <att type="string" name="vizmap:vv10450Selenoamino_acid_metabolism_xml_me NODE_SHAPE" value="RECT"/>
    <graphics type="RECTANGLE" h="15.0" w="150.0" x="437.5654296875" y="140.05081176757812" fill="#ffffff" width="1" outline="#000000"/>
  </node>
  <node label="rGSVIVP00034691001" id="-912">
    <att type="string" name="vizmap:vv10450Selenoamino_acid_metabolism_xml NODE_HEIGHT" value="15.0"/>
    <att type="string" name="protein" value="GSVIVP00034691001"/>
    <att type="list" name="cytoscape.alias.list">
      <att type="string" name="cytoscape.alias.list" value="GSVIVP00034691001"/>
    </att>
    <att type="string" name="canonicalName" value="GSVIVP00034691001"/>
    <att type="string" name="CELLDESIGNER_ALIAS" value="sa12050e13"/>
    <att type="string" name="vizmap:vv10450Selenoamino_acid_metabolism_xml NODE_WIDTH" value="130.0"/>
    <att type="string" name="CELLDESIGNER_NODE_TYPE" value="RNA"/>
    <att type="string" name="vizmap:vv10450Selenoamino_acid_metabolism_xml NODE_FILL_COLOR" value="java.awt.Color[r=204,g=204,b=255]"/>
    <att type="string" name="condition" value="7LD"/>
    <att type="string" name="CELLDESIGNER_SPECIES" value="GSVIVP00034691001"/>
    <att type="string" name="vizmap:vv10450Selenoamino_acid_metabolism_xml_me NODE_HEIGHT" value="15.0"/>
    <att type="string" name="vizmap:vv10450Selenoamino_acid_metabolism_xml_me NODE_WIDTH" value="130.0"/>
    <att type="string" name="vizmap:vv10450Selenoamino_acid_metabolism_xml NODE_SHAPE" value="RECT"/>
    <att type="string" name="vizmap:vv10450Selenoamino_acid_metabolism_xml_me NODE_SHAPE" value="RECT"/>
    <graphics type="RECTANGLE" h="15.0" w="150.0" x="437.5654296875" y="155.97389221191406" fill="#ffffcc" width="1" outline="#000000"/>
  </node>
  <node label="rGSVIVP00026889001" id="-911">
    <att type="string" name="vizmap:vv10450Selenoamino_acid_metabolism_xml NODE_HEIGHT" value="15.0"/>
    <att type="string" name="canonicalName" value="GSVIVP00026889001"/>
    <att type="string" name="CELLDESIGNER_ALIAS" value="sa11939e13"/>
    <att type="string" name="vizmap:vv10450Selenoamino_acid_metabolism_xml NODE_WIDTH" value="130.0"/>
    <att type="string" name="CELLDESIGNER_NODE_TYPE" value="RNA"/>
    <att type="string" name="vizmap:vv10450Selenoamino_acid_metabolism_xml NODE_FILL_COLOR" value="java.awt.Color[r=255,g=255,b=255]"/>
    <att type="string" name="CELLDESIGNER_SPECIES" value="GSVIVP00026889001"/>
    <att type="string" name="vizmap:vv10450Selenoamino_acid_metabolism_xml_me NODE_HEIGHT" value="15.0"/>
    <att type="string" name="vizmap:vv10450Selenoamino_acid_metabolism_xml_me NODE_WIDTH" value="130.0"/>
    <att type="string" name="vizmap:vv10450Selenoamino_acid_metabolism_xml NODE_SHAPE" value="RECT"/>
    <att type="string" name="vizmap:vv10450Selenoamino_acid_metabolism_xml_me NODE_SHAPE" value="RECT"/>
    <graphics type="RECTANGLE" h="15.0" w="150.0" x="437.5654296875" y="171.89695739746094" fill="#ffffff" width="1" outline="#000000"/>
  </node>
  <node label="rGSVIVP00031107001" id="-910">
    <att type="string" name="vizmap:vv10450Selenoamino_acid_metabolism_xml NODE_HEIGHT" value="15.0"/>
    <att type="string" name="canonicalName" value="GSVIVP00031107001"/>
    <att type="string" name="CELLDESIGNER_ALIAS" value="sa10929e13"/>
    <att type="string" name="vizmap:vv10450Selenoamino_acid_metabolism_xml NODE_WIDTH" value="130.0"/>
    <att type="string" name="CELLDESIGNER_NODE_TYPE" value="RNA"/>
    <att type="string" name="vizmap:vv10450Selenoamino_acid_metabolism_xml NODE_FILL_COLOR" value="java.awt.Color[r=255,g=255,b=255]"/>
    <att type="string" name="CELLDESIGNER_SPECIES" value="GSVIVP00031107001"/>
    <att type="string" name="vizmap:vv10450Selenoamino_acid_metabolism_xml_me NODE_HEIGHT" value="15.0"/>
    <att type="string" name="vizmap:vv10450Selenoamino_acid_metabolism_xml_me NODE_WIDTH" value="130.0"/>
    <att type="string" name="vizmap:vv10450Selenoamino_acid_metabolism_xml NODE_SHAPE" value="RECT"/>
    <att type="string" name="vizmap:vv10450Selenoamino_acid_metabolism_xml_me NODE_SHAPE" value="RECT"/>
    <graphics type="RECTANGLE" h="15.0" w="150.0" x="437.5654296875" y="187.82003784179688" fill="#ffffff" width="1" outline="#000000"/>
  </node>
  <node label="rGSVIVP00031096001" id="-909">
    <att type="string" name="vizmap:vv10450Selenoamino_acid_metabolism_xml NODE_HEIGHT" value="15.0"/>
    <att type="string" name="canonicalName" value="GSVIVP00031096001"/>
    <att type="string" name="CELLDESIGNER_ALIAS" value="sa10788e13"/>
    <att type="string" name="vizmap:vv10450Selenoamino_acid_metabolism_xml NODE_WIDTH" value="130.0"/>
    <att type="string" name="CELLDESIGNER_NODE_TYPE" value="RNA"/>
    <att type="string" name="vizmap:vv10450Selenoamino_acid_metabolism_xml NODE_FILL_COLOR" value="java.awt.Color[r=255,g=255,b=255]"/>
    <att type="string" name="CELLDESIGNER_SPECIES" value="GSVIVP00031096001"/>
    <att type="string" name="vizmap:vv10450Selenoamino_acid_metabolism_xml_me NODE_HEIGHT" value="15.0"/>
    <att type="string" name="vizmap:vv10450Selenoamino_acid_metabolism_xml_me NODE_WIDTH" value="130.0"/>
    <att type="string" name="vizmap:vv10450Selenoamino_acid_metabolism_xml NODE_SHAPE" value="RECT"/>
    <att type="string" name="vizmap:vv10450Selenoamino_acid_metabolism_xml_me NODE_SHAPE" value="RECT"/>
    <graphics type="RECTANGLE" h="15.0" w="150.0" x="437.5654296875" y="203.7431182861328" fill="#ffffff" width="1" outline="#000000"/>
  </node>
  <node label="rGSVIVP00033683001" id="-908">
    <att type="string" name="vizmap:vv10450Selenoamino_acid_metabolism_xml NODE_HEIGHT" value="15.0"/>
    <att type="string" name="canonicalName" value="GSVIVP00033683001"/>
    <att type="string" name="CELLDESIGNER_ALIAS" value="sa10177e13"/>
    <att type="string" name="vizmap:vv10450Selenoamino_acid_metabolism_xml NODE_WIDTH" value="130.0"/>
    <att type="string" name="CELLDESIGNER_NODE_TYPE" value="RNA"/>
    <att type="string" name="vizmap:vv10450Selenoamino_acid_metabolism_xml NODE_FILL_COLOR" value="java.awt.Color[r=255,g=255,b=255]"/>
    <att type="string" name="CELLDESIGNER_SPECIES" value="GSVIVP00033683001"/>
    <att type="string" name="vizmap:vv10450Selenoamino_acid_metabolism_xml_me NODE_HEIGHT" value="15.0"/>
    <att type="string" name="vizmap:vv10450Selenoamino_acid_metabolism_xml_me NODE_WIDTH" value="130.0"/>
    <att type="string" name="vizmap:vv10450Selenoamino_acid_metabolism_xml NODE_SHAPE" value="RECT"/>
    <att type="string" name="vizmap:vv10450Selenoamino_acid_metabolism_xml_me NODE_SHAPE" value="RECT"/>
    <graphics type="RECTANGLE" h="15.0" w="150.0" x="437.5654296875" y="219.66619873046875" fill="#ffffff" width="1" outline="#000000"/>
  </node>
  <node label="rGSVIVP00019707001" id="-576">
    <att type="string" name="vizmap:vv10450Selenoamino_acid_metabolism_xml NODE_HEIGHT" value="15.0"/>
    <att type="string" name="protein" value="GSVIVP00019707001"/>
    <att type="list" name="cytoscape.alias.list">
      <att type="string" name="cytoscape.alias.list" value="GSVIVP00019707001"/>
    </att>
    <att type="string" name="canonicalName" value="GSVIVP00019707001"/>
    <att type="string" name="vizmap:vv10271Methionine_metabolism_xml_me NODE_WIDTH" value="130.0"/>
    <att type="string" name="vizmap:vv10271Methionine_metabolism_xml NODE_WIDTH" value="130.0"/>
    <att type="string" name="vizmap:vv10271Methionine_metabolism_xml NODE_FILL_COLOR" value="java.awt.Color[r=51,g=51,b=255]"/>
    <att type="string" name="CELLDESIGNER_ALIAS" value="sa13140e11"/>
    <att type="string" name="vizmap:vv10450Selenoamino_acid_metabolism_xml NODE_WIDTH" value="130.0"/>
    <att type="string" name="CELLDESIGNER_NODE_TYPE" value="RNA"/>
    <att type="string" name="vizmap:vv10271Methionine_metabolism_xml NODE_SHAPE" value="RECT"/>
    <att type="string" name="vizmap:vv10450Selenoamino_acid_metabolism_xml NODE_FILL_COLOR" value="java.awt.Color[r=51,g=51,b=255]"/>
    <att type="string" name="vizmap:vv10271Methionine_metabolism_xml_me NODE_SHAPE" value="RECT"/>
    <att type="string" name="vizmap:vv10271Methionine_metabolism_xml NODE_HEIGHT" value="15.0"/>
    <att type="string" name="condition" value="28LD"/>
    <att type="string" name="CELLDESIGNER_SPECIES" value="GSVIVP00019707001"/>
    <att type="string" name="vizmap:vv10450Selenoamino_acid_metabolism_xml_me NODE_HEIGHT" value="15.0"/>
    <att type="string" name="vizmap:vv10450Selenoamino_acid_metabolism_xml_me NODE_WIDTH" value="130.0"/>
    <att type="string" name="vizmap:vv10450Selenoamino_acid_metabolism_xml NODE_SHAPE" value="RECT"/>
    <att type="string" name="vizmap:vv10271Methionine_metabolism_xml_me NODE_HEIGHT" value="15.0"/>
    <att type="string" name="vizmap:vv10450Selenoamino_acid_metabolism_xml_me NODE_SHAPE" value="RECT"/>
    <graphics type="RECTANGLE" h="15.0" w="150.0" x="745.0" y="410.0" fill="#ffff00" width="1" outline="#000000"/>
  </node>
  <node label="rGSVIVP00000624001" id="-575">
    <att type="string" name="vizmap:vv10450Selenoamino_acid_metabolism_xml NODE_HEIGHT" value="15.0"/>
    <att type="string" name="canonicalName" value="GSVIVP00000624001"/>
    <att type="string" name="vizmap:vv10271Methionine_metabolism_xml_me NODE_WIDTH" value="130.0"/>
    <att type="string" name="vizmap:vv10271Methionine_metabolism_xml NODE_WIDTH" value="130.0"/>
    <att type="string" name="vizmap:vv10271Methionine_metabolism_xml NODE_FILL_COLOR" value="java.awt.Color[r=255,g=255,b=255]"/>
    <att type="string" name="CELLDESIGNER_ALIAS" value="sa12771e11"/>
    <att type="string" name="vizmap:vv10450Selenoamino_acid_metabolism_xml NODE_WIDTH" value="130.0"/>
    <att type="string" name="CELLDESIGNER_NODE_TYPE" value="RNA"/>
    <att type="string" name="vizmap:vv10271Methionine_metabolism_xml NODE_SHAPE" value="RECT"/>
    <att type="string" name="vizmap:vv10450Selenoamino_acid_metabolism_xml NODE_FILL_COLOR" value="java.awt.Color[r=255,g=255,b=255]"/>
    <att type="string" name="vizmap:vv10271Methionine_metabolism_xml_me NODE_SHAPE" value="RECT"/>
    <att type="string" name="vizmap:vv10271Methionine_metabolism_xml NODE_HEIGHT" value="15.0"/>
    <att type="string" name="CELLDESIGNER_SPECIES" value="GSVIVP00000624001"/>
    <att type="string" name="vizmap:vv10450Selenoamino_acid_metabolism_xml_me NODE_HEIGHT" value="15.0"/>
    <att type="string" name="vizmap:vv10450Selenoamino_acid_metabolism_xml_me NODE_WIDTH" value="130.0"/>
    <att type="string" name="vizmap:vv10450Selenoamino_acid_metabolism_xml NODE_SHAPE" value="RECT"/>
    <att type="string" name="vizmap:vv10271Methionine_metabolism_xml_me NODE_HEIGHT" value="15.0"/>
    <att type="string" name="vizmap:vv10450Selenoamino_acid_metabolism_xml_me NODE_SHAPE" value="RECT"/>
    <graphics type="RECTANGLE" h="15.0" w="150.0" x="745.0" y="426.0" fill="#ffffff" width="1" outline="#000000"/>
  </node>
  <node label="rGSVIVP00022531001" id="-574">
    <att type="string" name="vizmap:vv10450Selenoamino_acid_metabolism_xml NODE_HEIGHT" value="15.0"/>
    <att type="string" name="canonicalName" value="GSVIVP00022531001"/>
    <att type="string" name="vizmap:vv10271Methionine_metabolism_xml_me NODE_WIDTH" value="130.0"/>
    <att type="string" name="vizmap:vv10271Methionine_metabolism_xml NODE_WIDTH" value="130.0"/>
    <att type="string" name="vizmap:vv10271Methionine_metabolism_xml NODE_FILL_COLOR" value="java.awt.Color[r=255,g=255,b=255]"/>
    <att type="string" name="CELLDESIGNER_ALIAS" value="sa11724e11"/>
    <att type="string" name="vizmap:vv10450Selenoamino_acid_metabolism_xml NODE_WIDTH" value="130.0"/>
    <att type="string" name="CELLDESIGNER_NODE_TYPE" value="RNA"/>
    <att type="string" name="vizmap:vv10271Methionine_metabolism_xml NODE_SHAPE" value="RECT"/>
    <att type="string" name="vizmap:vv10450Selenoamino_acid_metabolism_xml NODE_FILL_COLOR" value="java.awt.Color[r=255,g=255,b=255]"/>
    <att type="string" name="vizmap:vv10271Methionine_metabolism_xml_me NODE_SHAPE" value="RECT"/>
    <att type="string" name="vizmap:vv10271Methionine_metabolism_xml NODE_HEIGHT" value="15.0"/>
    <att type="string" name="CELLDESIGNER_SPECIES" value="GSVIVP00022531001"/>
    <att type="string" name="vizmap:vv10450Selenoamino_acid_metabolism_xml_me NODE_HEIGHT" value="15.0"/>
    <att type="string" name="vizmap:vv10450Selenoamino_acid_metabolism_xml_me NODE_WIDTH" value="130.0"/>
    <att type="string" name="vizmap:vv10450Selenoamino_acid_metabolism_xml NODE_SHAPE" value="RECT"/>
    <att type="string" name="vizmap:vv10271Methionine_metabolism_xml_me NODE_HEIGHT" value="15.0"/>
    <att type="string" name="vizmap:vv10450Selenoamino_acid_metabolism_xml_me NODE_SHAPE" value="RECT"/>
    <graphics type="RECTANGLE" h="15.0" w="150.0" x="745.0" y="442.0" fill="#ffffff" width="1" outline="#000000"/>
  </node>
  <node label="rCX016441" id="-573">
    <att type="string" name="vizmap:vv10450Selenoamino_acid_metabolism_xml NODE_HEIGHT" value="15.0"/>
    <att type="string" name="canonicalName" value="CX016441"/>
    <att type="string" name="vizmap:vv10271Methionine_metabolism_xml_me NODE_WIDTH" value="130.0"/>
    <att type="string" name="vizmap:vv10271Methionine_metabolism_xml NODE_WIDTH" value="130.0"/>
    <att type="string" name="vizmap:vv10271Methionine_metabolism_xml NODE_FILL_COLOR" value="java.awt.Color[r=255,g=255,b=255]"/>
    <att type="string" name="CELLDESIGNER_ALIAS" value="sa11327e11"/>
    <att type="string" name="vizmap:vv10450Selenoamino_acid_metabolism_xml NODE_WIDTH" value="130.0"/>
    <att type="string" name="CELLDESIGNER_NODE_TYPE" value="RNA"/>
    <att type="string" name="vizmap:vv10271Methionine_metabolism_xml NODE_SHAPE" value="RECT"/>
    <att type="string" name="vizmap:vv10450Selenoamino_acid_metabolism_xml NODE_FILL_COLOR" value="java.awt.Color[r=255,g=255,b=255]"/>
    <att type="string" name="vizmap:vv10271Methionine_metabolism_xml_me NODE_SHAPE" value="RECT"/>
    <att type="string" name="vizmap:vv10271Methionine_metabolism_xml NODE_HEIGHT" value="15.0"/>
    <att type="string" name="CELLDESIGNER_SPECIES" value="CX016441"/>
    <att type="string" name="vizmap:vv10450Selenoamino_acid_metabolism_xml_me NODE_HEIGHT" value="15.0"/>
    <att type="string" name="vizmap:vv10450Selenoamino_acid_metabolism_xml_me NODE_WIDTH" value="130.0"/>
    <att type="string" name="vizmap:vv10450Selenoamino_acid_metabolism_xml NODE_SHAPE" value="RECT"/>
    <att type="string" name="vizmap:vv10271Methionine_metabolism_xml_me NODE_HEIGHT" value="15.0"/>
    <att type="string" name="vizmap:vv10450Selenoamino_acid_metabolism_xml_me NODE_SHAPE" value="RECT"/>
    <graphics type="RECTANGLE" h="15.0" w="150.0" x="745.0" y="458.0" fill="#ffffff" width="1" outline="#000000"/>
  </node>
  <node label="rCX016401" id="-572">
    <att type="string" name="vizmap:vv10450Selenoamino_acid_metabolism_xml NODE_HEIGHT" value="15.0"/>
    <att type="string" name="canonicalName" value="CX016401"/>
    <att type="string" name="vizmap:vv10271Methionine_metabolism_xml_me NODE_WIDTH" value="130.0"/>
    <att type="string" name="vizmap:vv10271Methionine_metabolism_xml NODE_WIDTH" value="130.0"/>
    <att type="string" name="vizmap:vv10271Methionine_metabolism_xml NODE_FILL_COLOR" value="java.awt.Color[r=255,g=255,b=255]"/>
    <att type="string" name="CELLDESIGNER_ALIAS" value="sa11325e11"/>
    <att type="string" name="vizmap:vv10450Selenoamino_acid_metabolism_xml NODE_WIDTH" value="130.0"/>
    <att type="string" name="CELLDESIGNER_NODE_TYPE" value="RNA"/>
    <att type="string" name="vizmap:vv10271Methionine_metabolism_xml NODE_SHAPE" value="RECT"/>
    <att type="string" name="vizmap:vv10450Selenoamino_acid_metabolism_xml NODE_FILL_COLOR" value="java.awt.Color[r=255,g=255,b=255]"/>
    <att type="string" name="vizmap:vv10271Methionine_metabolism_xml_me NODE_SHAPE" value="RECT"/>
    <att type="string" name="vizmap:vv10271Methionine_metabolism_xml NODE_HEIGHT" value="15.0"/>
    <att type="string" name="CELLDESIGNER_SPECIES" value="CX016401"/>
    <att type="string" name="vizmap:vv10450Selenoamino_acid_metabolism_xml_me NODE_HEIGHT" value="15.0"/>
    <att type="string" name="vizmap:vv10450Selenoamino_acid_metabolism_xml_me NODE_WIDTH" value="130.0"/>
    <att type="string" name="vizmap:vv10450Selenoamino_acid_metabolism_xml NODE_SHAPE" value="RECT"/>
    <att type="string" name="vizmap:vv10271Methionine_metabolism_xml_me NODE_HEIGHT" value="15.0"/>
    <att type="string" name="vizmap:vv10450Selenoamino_acid_metabolism_xml_me NODE_SHAPE" value="RECT"/>
    <graphics type="RECTANGLE" h="15.0" w="150.0" x="745.0" y="474.0" fill="#ffffff" width="1" outline="#000000"/>
  </node>
  <node label="rCN007600" id="-571">
    <att type="string" name="vizmap:vv10450Selenoamino_acid_metabolism_xml NODE_HEIGHT" value="15.0"/>
    <att type="string" name="canonicalName" value="CN007600"/>
    <att type="string" name="vizmap:vv10271Methionine_metabolism_xml_me NODE_WIDTH" value="130.0"/>
    <att type="string" name="vizmap:vv10271Methionine_metabolism_xml NODE_WIDTH" value="130.0"/>
    <att type="string" name="vizmap:vv10271Methionine_metabolism_xml NODE_FILL_COLOR" value="java.awt.Color[r=255,g=255,b=255]"/>
    <att type="string" name="CELLDESIGNER_ALIAS" value="sa11270e11"/>
    <att type="string" name="vizmap:vv10450Selenoamino_acid_metabolism_xml NODE_WIDTH" value="130.0"/>
    <att type="string" name="CELLDESIGNER_NODE_TYPE" value="RNA"/>
    <att type="string" name="vizmap:vv10271Methionine_metabolism_xml NODE_SHAPE" value="RECT"/>
    <att type="string" name="vizmap:vv10450Selenoamino_acid_metabolism_xml NODE_FILL_COLOR" value="java.awt.Color[r=255,g=255,b=255]"/>
    <att type="string" name="vizmap:vv10271Methionine_metabolism_xml_me NODE_SHAPE" value="RECT"/>
    <att type="string" name="vizmap:vv10271Methionine_metabolism_xml NODE_HEIGHT" value="15.0"/>
    <att type="string" name="CELLDESIGNER_SPECIES" value="CN007600"/>
    <att type="string" name="vizmap:vv10450Selenoamino_acid_metabolism_xml_me NODE_HEIGHT" value="15.0"/>
    <att type="string" name="vizmap:vv10450Selenoamino_acid_metabolism_xml_me NODE_WIDTH" value="130.0"/>
    <att type="string" name="vizmap:vv10450Selenoamino_acid_metabolism_xml NODE_SHAPE" value="RECT"/>
    <att type="string" name="vizmap:vv10271Methionine_metabolism_xml_me NODE_HEIGHT" value="15.0"/>
    <att type="string" name="vizmap:vv10450Selenoamino_acid_metabolism_xml_me NODE_SHAPE" value="RECT"/>
    <graphics type="RECTANGLE" h="15.0" w="150.0" x="745.0" y="490.0" fill="#ffffff" width="1" outline="#000000"/>
  </node>
  <node label="rCF605831" id="-570">
    <att type="string" name="vizmap:vv10450Selenoamino_acid_metabolism_xml NODE_HEIGHT" value="15.0"/>
    <att type="string" name="canonicalName" value="CF605831"/>
    <att type="string" name="vizmap:vv10271Methionine_metabolism_xml_me NODE_WIDTH" value="130.0"/>
    <att type="string" name="vizmap:vv10271Methionine_metabolism_xml NODE_WIDTH" value="130.0"/>
    <att type="string" name="vizmap:vv10271Methionine_metabolism_xml NODE_FILL_COLOR" value="java.awt.Color[r=255,g=255,b=255]"/>
    <att type="string" name="CELLDESIGNER_ALIAS" value="sa11117e11"/>
    <att type="string" name="vizmap:vv10450Selenoamino_acid_metabolism_xml NODE_WIDTH" value="130.0"/>
    <att type="string" name="CELLDESIGNER_NODE_TYPE" value="RNA"/>
    <att type="string" name="vizmap:vv10271Methionine_metabolism_xml NODE_SHAPE" value="RECT"/>
    <att type="string" name="vizmap:vv10450Selenoamino_acid_metabolism_xml NODE_FILL_COLOR" value="java.awt.Color[r=255,g=255,b=255]"/>
    <att type="string" name="vizmap:vv10271Methionine_metabolism_xml_me NODE_SHAPE" value="RECT"/>
    <att type="string" name="vizmap:vv10271Methionine_metabolism_xml NODE_HEIGHT" value="15.0"/>
    <att type="string" name="CELLDESIGNER_SPECIES" value="CF605831"/>
    <att type="string" name="vizmap:vv10450Selenoamino_acid_metabolism_xml_me NODE_HEIGHT" value="15.0"/>
    <att type="string" name="vizmap:vv10450Selenoamino_acid_metabolism_xml_me NODE_WIDTH" value="130.0"/>
    <att type="string" name="vizmap:vv10450Selenoamino_acid_metabolism_xml NODE_SHAPE" value="RECT"/>
    <att type="string" name="vizmap:vv10271Methionine_metabolism_xml_me NODE_HEIGHT" value="15.0"/>
    <att type="string" name="vizmap:vv10450Selenoamino_acid_metabolism_xml_me NODE_SHAPE" value="RECT"/>
    <graphics type="RECTANGLE" h="15.0" w="150.0" x="745.0" y="506.0" fill="#ffffff" width="1" outline="#000000"/>
  </node>
  <node label="rGSVIVP00028192001" id="-569">
    <att type="string" name="vizmap:vv10450Selenoamino_acid_metabolism_xml NODE_HEIGHT" value="15.0"/>
    <att type="string" name="protein" value="GSVIVP00028192001"/>
    <att type="list" name="cytoscape.alias.list">
      <att type="string" name="cytoscape.alias.list" value="GSVIVP00028192001"/>
    </att>
    <att type="string" name="canonicalName" value="GSVIVP00028192001"/>
    <att type="string" name="vizmap:vv10271Methionine_metabolism_xml_me NODE_WIDTH" value="130.0"/>
    <att type="string" name="vizmap:vv10271Methionine_metabolism_xml NODE_WIDTH" value="130.0"/>
    <att type="string" name="vizmap:vv10271Methionine_metabolism_xml NODE_FILL_COLOR" value="java.awt.Color[r=51,g=51,b=255]"/>
    <att type="string" name="CELLDESIGNER_ALIAS" value="sa11031e11"/>
    <att type="string" name="vizmap:vv10450Selenoamino_acid_metabolism_xml NODE_WIDTH" value="130.0"/>
    <att type="string" name="CELLDESIGNER_NODE_TYPE" value="RNA"/>
    <att type="string" name="vizmap:vv10271Methionine_metabolism_xml NODE_SHAPE" value="RECT"/>
    <att type="string" name="vizmap:vv10450Selenoamino_acid_metabolism_xml NODE_FILL_COLOR" value="java.awt.Color[r=51,g=51,b=255]"/>
    <att type="string" name="vizmap:vv10271Methionine_metabolism_xml_me NODE_SHAPE" value="RECT"/>
    <att type="string" name="vizmap:vv10271Methionine_metabolism_xml NODE_HEIGHT" value="15.0"/>
    <att type="string" name="condition" value="28LD"/>
    <att type="string" name="CELLDESIGNER_SPECIES" value="GSVIVP00028192001"/>
    <att type="string" name="vizmap:vv10450Selenoamino_acid_metabolism_xml_me NODE_HEIGHT" value="15.0"/>
    <att type="string" name="vizmap:vv10450Selenoamino_acid_metabolism_xml_me NODE_WIDTH" value="130.0"/>
    <att type="string" name="vizmap:vv10450Selenoamino_acid_metabolism_xml NODE_SHAPE" value="RECT"/>
    <att type="string" name="vizmap:vv10271Methionine_metabolism_xml_me NODE_HEIGHT" value="15.0"/>
    <att type="string" name="vizmap:vv10450Selenoamino_acid_metabolism_xml_me NODE_SHAPE" value="RECT"/>
    <graphics type="RECTANGLE" h="15.0" w="150.0" x="745.0" y="522.0" fill="#ffff00" width="1" outline="#000000"/>
  </node>
  <node label="rCF514290" id="-568">
    <att type="string" name="vizmap:vv10450Selenoamino_acid_metabolism_xml NODE_HEIGHT" value="15.0"/>
    <att type="string" name="canonicalName" value="CF514290"/>
    <att type="string" name="vizmap:vv10271Methionine_metabolism_xml_me NODE_WIDTH" value="130.0"/>
    <att type="string" name="vizmap:vv10271Methionine_metabolism_xml NODE_WIDTH" value="130.0"/>
    <att type="string" name="vizmap:vv10271Methionine_metabolism_xml NODE_FILL_COLOR" value="java.awt.Color[r=255,g=255,b=255]"/>
    <att type="string" name="CELLDESIGNER_ALIAS" value="sa10964e11"/>
    <att type="string" name="vizmap:vv10450Selenoamino_acid_metabolism_xml NODE_WIDTH" value="130.0"/>
    <att type="string" name="CELLDESIGNER_NODE_TYPE" value="RNA"/>
    <att type="string" name="vizmap:vv10271Methionine_metabolism_xml NODE_SHAPE" value="RECT"/>
    <att type="string" name="vizmap:vv10450Selenoamino_acid_metabolism_xml NODE_FILL_COLOR" value="java.awt.Color[r=255,g=255,b=255]"/>
    <att type="string" name="vizmap:vv10271Methionine_metabolism_xml_me NODE_SHAPE" value="RECT"/>
    <att type="string" name="vizmap:vv10271Methionine_metabolism_xml NODE_HEIGHT" value="15.0"/>
    <att type="string" name="CELLDESIGNER_SPECIES" value="CF514290"/>
    <att type="string" name="vizmap:vv10450Selenoamino_acid_metabolism_xml_me NODE_HEIGHT" value="15.0"/>
    <att type="string" name="vizmap:vv10450Selenoamino_acid_metabolism_xml_me NODE_WIDTH" value="130.0"/>
    <att type="string" name="vizmap:vv10450Selenoamino_acid_metabolism_xml NODE_SHAPE" value="RECT"/>
    <att type="string" name="vizmap:vv10271Methionine_metabolism_xml_me NODE_HEIGHT" value="15.0"/>
    <att type="string" name="vizmap:vv10450Selenoamino_acid_metabolism_xml_me NODE_SHAPE" value="RECT"/>
    <graphics type="RECTANGLE" h="15.0" w="150.0" x="745.0" y="538.0" fill="#ffffff" width="1" outline="#000000"/>
  </node>
  <node label="rGSVIVP00018515001" id="-580">
    <att type="string" name="vizmap:vv10450Selenoamino_acid_metabolism_xml NODE_HEIGHT" value="15.0"/>
    <att type="string" name="canonicalName" value="GSVIVP00018515001"/>
    <att type="string" name="vizmap:vv10271Methionine_metabolism_xml_me NODE_WIDTH" value="130.0"/>
    <att type="string" name="vizmap:vv10271Methionine_metabolism_xml NODE_WIDTH" value="130.0"/>
    <att type="string" name="vizmap:vv10271Methionine_metabolism_xml NODE_FILL_COLOR" value="java.awt.Color[r=255,g=255,b=255]"/>
    <att type="string" name="CELLDESIGNER_ALIAS" value="sa14612e10"/>
    <att type="string" name="vizmap:vv10450Selenoamino_acid_metabolism_xml NODE_WIDTH" value="130.0"/>
    <att type="string" name="CELLDESIGNER_NODE_TYPE" value="RNA"/>
    <att type="string" name="vizmap:vv10271Methionine_metabolism_xml NODE_SHAPE" value="RECT"/>
    <att type="string" name="vizmap:vv10450Selenoamino_acid_metabolism_xml NODE_FILL_COLOR" value="java.awt.Color[r=255,g=255,b=255]"/>
    <att type="string" name="vizmap:vv10271Methionine_metabolism_xml_me NODE_SHAPE" value="RECT"/>
    <att type="string" name="vizmap:vv10271Methionine_metabolism_xml NODE_HEIGHT" value="15.0"/>
    <att type="string" name="CELLDESIGNER_SPECIES" value="GSVIVP00018515001"/>
    <att type="string" name="vizmap:vv10450Selenoamino_acid_metabolism_xml_me NODE_HEIGHT" value="15.0"/>
    <att type="string" name="vizmap:vv10450Selenoamino_acid_metabolism_xml_me NODE_WIDTH" value="130.0"/>
    <att type="string" name="vizmap:vv10450Selenoamino_acid_metabolism_xml NODE_SHAPE" value="RECT"/>
    <att type="string" name="vizmap:vv10271Methionine_metabolism_xml_me NODE_HEIGHT" value="15.0"/>
    <att type="string" name="vizmap:vv10450Selenoamino_acid_metabolism_xml_me NODE_SHAPE" value="RECT"/>
    <graphics type="RECTANGLE" h="15.0" w="150.0" x="879.0" y="381.0" fill="#ffffff" width="1" outline="#000000"/>
  </node>
  <node label="rGSVIVP00038829001" id="-579">
    <att type="string" name="vizmap:vv10450Selenoamino_acid_metabolism_xml NODE_HEIGHT" value="15.0"/>
    <att type="string" name="canonicalName" value="GSVIVP00038829001"/>
    <att type="string" name="vizmap:vv10271Methionine_metabolism_xml_me NODE_WIDTH" value="130.0"/>
    <att type="string" name="vizmap:vv10271Methionine_metabolism_xml NODE_WIDTH" value="130.0"/>
    <att type="string" name="vizmap:vv10271Methionine_metabolism_xml NODE_FILL_COLOR" value="java.awt.Color[r=255,g=255,b=255]"/>
    <att type="string" name="CELLDESIGNER_ALIAS" value="sa13692e10"/>
    <att type="string" name="vizmap:vv10450Selenoamino_acid_metabolism_xml NODE_WIDTH" value="130.0"/>
    <att type="string" name="CELLDESIGNER_NODE_TYPE" value="RNA"/>
    <att type="string" name="vizmap:vv10271Methionine_metabolism_xml NODE_SHAPE" value="RECT"/>
    <att type="string" name="vizmap:vv10450Selenoamino_acid_metabolism_xml NODE_FILL_COLOR" value="java.awt.Color[r=255,g=255,b=255]"/>
    <att type="string" name="vizmap:vv10271Methionine_metabolism_xml_me NODE_SHAPE" value="RECT"/>
    <att type="string" name="vizmap:vv10271Methionine_metabolism_xml NODE_HEIGHT" value="15.0"/>
    <att type="string" name="CELLDESIGNER_SPECIES" value="GSVIVP00038829001"/>
    <att type="string" name="vizmap:vv10450Selenoamino_acid_metabolism_xml_me NODE_HEIGHT" value="15.0"/>
    <att type="string" name="vizmap:vv10450Selenoamino_acid_metabolism_xml_me NODE_WIDTH" value="130.0"/>
    <att type="string" name="vizmap:vv10450Selenoamino_acid_metabolism_xml NODE_SHAPE" value="RECT"/>
    <att type="string" name="vizmap:vv10271Methionine_metabolism_xml_me NODE_HEIGHT" value="15.0"/>
    <att type="string" name="vizmap:vv10450Selenoamino_acid_metabolism_xml_me NODE_SHAPE" value="RECT"/>
    <graphics type="RECTANGLE" h="15.0" w="150.0" x="879.0" y="395.5555419921875" fill="#ffffff" width="1" outline="#000000"/>
  </node>
  <node label="rGSVIVP00034785001" id="-578">
    <att type="string" name="vizmap:vv10450Selenoamino_acid_metabolism_xml NODE_HEIGHT" value="15.0"/>
    <att type="string" name="canonicalName" value="GSVIVP00034785001"/>
    <att type="string" name="vizmap:vv10271Methionine_metabolism_xml_me NODE_WIDTH" value="130.0"/>
    <att type="string" name="vizmap:vv10271Methionine_metabolism_xml NODE_WIDTH" value="130.0"/>
    <att type="string" name="vizmap:vv10271Methionine_metabolism_xml NODE_FILL_COLOR" value="java.awt.Color[r=255,g=255,b=255]"/>
    <att type="string" name="CELLDESIGNER_ALIAS" value="sa12404e10"/>
    <att type="string" name="vizmap:vv10450Selenoamino_acid_metabolism_xml NODE_WIDTH" value="130.0"/>
    <att type="string" name="CELLDESIGNER_NODE_TYPE" value="RNA"/>
    <att type="string" name="vizmap:vv10271Methionine_metabolism_xml NODE_SHAPE" value="RECT"/>
    <att type="string" name="vizmap:vv10450Selenoamino_acid_metabolism_xml NODE_FILL_COLOR" value="java.awt.Color[r=255,g=255,b=255]"/>
    <att type="string" name="vizmap:vv10271Methionine_metabolism_xml_me NODE_SHAPE" value="RECT"/>
    <att type="string" name="vizmap:vv10271Methionine_metabolism_xml NODE_HEIGHT" value="15.0"/>
    <att type="string" name="CELLDESIGNER_SPECIES" value="GSVIVP00034785001"/>
    <att type="string" name="vizmap:vv10450Selenoamino_acid_metabolism_xml_me NODE_HEIGHT" value="15.0"/>
    <att type="string" name="vizmap:vv10450Selenoamino_acid_metabolism_xml_me NODE_WIDTH" value="130.0"/>
    <att type="string" name="vizmap:vv10450Selenoamino_acid_metabolism_xml NODE_SHAPE" value="RECT"/>
    <att type="string" name="vizmap:vv10271Methionine_metabolism_xml_me NODE_HEIGHT" value="15.0"/>
    <att type="string" name="vizmap:vv10450Selenoamino_acid_metabolism_xml_me NODE_SHAPE" value="RECT"/>
    <graphics type="RECTANGLE" h="15.0" w="150.0" x="879.0" y="410.1111145019531" fill="#ffffff" width="1" outline="#000000"/>
  </node>
  <node label="rGSVIVP00002378001" id="-577">
    <att type="string" name="vizmap:vv10450Selenoamino_acid_metabolism_xml NODE_HEIGHT" value="15.0"/>
    <att type="string" name="canonicalName" value="GSVIVP00002378001"/>
    <att type="string" name="vizmap:vv10271Methionine_metabolism_xml_me NODE_WIDTH" value="130.0"/>
    <att type="string" name="vizmap:vv10271Methionine_metabolism_xml NODE_WIDTH" value="130.0"/>
    <att type="string" name="vizmap:vv10271Methionine_metabolism_xml NODE_FILL_COLOR" value="java.awt.Color[r=255,g=255,b=255]"/>
    <att type="string" name="CELLDESIGNER_ALIAS" value="sa10633e10"/>
    <att type="string" name="vizmap:vv10450Selenoamino_acid_metabolism_xml NODE_WIDTH" value="130.0"/>
    <att type="string" name="CELLDESIGNER_NODE_TYPE" value="RNA"/>
    <att type="string" name="vizmap:vv10271Methionine_metabolism_xml NODE_SHAPE" value="RECT"/>
    <att type="string" name="vizmap:vv10450Selenoamino_acid_metabolism_xml NODE_FILL_COLOR" value="java.awt.Color[r=255,g=255,b=255]"/>
    <att type="string" name="vizmap:vv10271Methionine_metabolism_xml_me NODE_SHAPE" value="RECT"/>
    <att type="string" name="vizmap:vv10271Methionine_metabolism_xml NODE_HEIGHT" value="15.0"/>
    <att type="string" name="CELLDESIGNER_SPECIES" value="GSVIVP00002378001"/>
    <att type="string" name="vizmap:vv10450Selenoamino_acid_metabolism_xml_me NODE_HEIGHT" value="15.0"/>
    <att type="string" name="vizmap:vv10450Selenoamino_acid_metabolism_xml_me NODE_WIDTH" value="130.0"/>
    <att type="string" name="vizmap:vv10450Selenoamino_acid_metabolism_xml NODE_SHAPE" value="RECT"/>
    <att type="string" name="vizmap:vv10271Methionine_metabolism_xml_me NODE_HEIGHT" value="15.0"/>
    <att type="string" name="vizmap:vv10450Selenoamino_acid_metabolism_xml_me NODE_SHAPE" value="RECT"/>
    <graphics type="RECTANGLE" h="15.0" w="150.0" x="879.0" y="424.6666564941406" fill="#ffffff" width="1" outline="#000000"/>
  </node>
  <node label="rGSVIVP00033361001" id="-597">
    <att type="string" name="vizmap:vv10450Selenoamino_acid_metabolism_xml NODE_HEIGHT" value="15.0"/>
    <att type="string" name="canonicalName" value="GSVIVP00033361001"/>
    <att type="string" name="vizmap:vv10271Methionine_metabolism_xml_me NODE_WIDTH" value="130.0"/>
    <att type="string" name="vizmap:vv10271Methionine_metabolism_xml NODE_WIDTH" value="130.0"/>
    <att type="string" name="vizmap:vv10271Methionine_metabolism_xml NODE_FILL_COLOR" value="java.awt.Color[r=255,g=255,b=255]"/>
    <att type="string" name="CELLDESIGNER_ALIAS" value="sa13828e9"/>
    <att type="string" name="vizmap:vv10450Selenoamino_acid_metabolism_xml NODE_WIDTH" value="130.0"/>
    <att type="string" name="CELLDESIGNER_NODE_TYPE" value="RNA"/>
    <att type="string" name="vizmap:vv10271Methionine_metabolism_xml NODE_SHAPE" value="RECT"/>
    <att type="string" name="vizmap:vv10450Selenoamino_acid_metabolism_xml NODE_FILL_COLOR" value="java.awt.Color[r=255,g=255,b=255]"/>
    <att type="string" name="vizmap:vv10271Methionine_metabolism_xml_me NODE_SHAPE" value="RECT"/>
    <att type="string" name="vizmap:vv10271Methionine_metabolism_xml NODE_HEIGHT" value="15.0"/>
    <att type="string" name="CELLDESIGNER_SPECIES" value="GSVIVP00033361001"/>
    <att type="string" name="vizmap:vv10450Selenoamino_acid_metabolism_xml_me NODE_HEIGHT" value="15.0"/>
    <att type="string" name="vizmap:vv10450Selenoamino_acid_metabolism_xml_me NODE_WIDTH" value="130.0"/>
    <att type="string" name="vizmap:vv10450Selenoamino_acid_metabolism_xml NODE_SHAPE" value="RECT"/>
    <att type="string" name="vizmap:vv10271Methionine_metabolism_xml_me NODE_HEIGHT" value="15.0"/>
    <att type="string" name="vizmap:vv10450Selenoamino_acid_metabolism_xml_me NODE_SHAPE" value="RECT"/>
    <graphics type="RECTANGLE" h="15.0" w="150.0" x="175.0" y="258.0" fill="#ffffff" width="1" outline="#000000"/>
  </node>
  <node label="rGSVIVP00012718001" id="-907">
    <att type="string" name="vizmap:vv10450Selenoamino_acid_metabolism_xml NODE_HEIGHT" value="15.0"/>
    <att type="string" name="canonicalName" value="GSVIVP00012718001"/>
    <att type="string" name="CELLDESIGNER_ALIAS" value="sa12256e6"/>
    <att type="string" name="vizmap:vv10450Selenoamino_acid_metabolism_xml NODE_WIDTH" value="130.0"/>
    <att type="string" name="CELLDESIGNER_NODE_TYPE" value="RNA"/>
    <att type="string" name="vizmap:vv10450Selenoamino_acid_metabolism_xml NODE_FILL_COLOR" value="java.awt.Color[r=255,g=255,b=255]"/>
    <att type="string" name="CELLDESIGNER_SPECIES" value="GSVIVP00012718001"/>
    <att type="string" name="vizmap:vv10450Selenoamino_acid_metabolism_xml_me NODE_HEIGHT" value="15.0"/>
    <att type="string" name="vizmap:vv10450Selenoamino_acid_metabolism_xml_me NODE_WIDTH" value="130.0"/>
    <att type="string" name="vizmap:vv10450Selenoamino_acid_metabolism_xml NODE_SHAPE" value="RECT"/>
    <att type="string" name="vizmap:vv10450Selenoamino_acid_metabolism_xml_me NODE_SHAPE" value="RECT"/>
    <graphics type="RECTANGLE" h="15.0" w="150.0" x="895.0" y="40.0" fill="#ffffff" width="1" outline="#000000"/>
  </node>
  <node label="rGSVIVP00000669001" id="-599">
    <att type="string" name="vizmap:vv10450Selenoamino_acid_metabolism_xml NODE_HEIGHT" value="15.0"/>
    <att type="string" name="canonicalName" value="GSVIVP00000669001"/>
    <att type="string" name="vizmap:vv10271Methionine_metabolism_xml_me NODE_WIDTH" value="130.0"/>
    <att type="string" name="vizmap:vv10271Methionine_metabolism_xml NODE_WIDTH" value="130.0"/>
    <att type="string" name="vizmap:vv10271Methionine_metabolism_xml NODE_FILL_COLOR" value="java.awt.Color[r=255,g=255,b=255]"/>
    <att type="string" name="CELLDESIGNER_ALIAS" value="sa12060e5"/>
    <att type="string" name="vizmap:vv10450Selenoamino_acid_metabolism_xml NODE_WIDTH" value="130.0"/>
    <att type="string" name="CELLDESIGNER_NODE_TYPE" value="RNA"/>
    <att type="string" name="vizmap:vv10271Methionine_metabolism_xml NODE_SHAPE" value="RECT"/>
    <att type="string" name="vizmap:vv10450Selenoamino_acid_metabolism_xml NODE_FILL_COLOR" value="java.awt.Color[r=255,g=255,b=255]"/>
    <att type="string" name="vizmap:vv10271Methionine_metabolism_xml_me NODE_SHAPE" value="RECT"/>
    <att type="string" name="vizmap:vv10271Methionine_metabolism_xml NODE_HEIGHT" value="15.0"/>
    <att type="string" name="CELLDESIGNER_SPECIES" value="GSVIVP00000669001"/>
    <att type="string" name="vizmap:vv10450Selenoamino_acid_metabolism_xml_me NODE_HEIGHT" value="15.0"/>
    <att type="string" name="vizmap:vv10450Selenoamino_acid_metabolism_xml_me NODE_WIDTH" value="130.0"/>
    <att type="string" name="vizmap:vv10450Selenoamino_acid_metabolism_xml NODE_SHAPE" value="RECT"/>
    <att type="string" name="vizmap:vv10271Methionine_metabolism_xml_me NODE_HEIGHT" value="15.0"/>
    <att type="string" name="vizmap:vv10450Selenoamino_acid_metabolism_xml_me NODE_SHAPE" value="RECT"/>
    <graphics type="RECTANGLE" h="15.0" w="150.0" x="182.0" y="291.0" fill="#ffffff" width="1" outline="#000000"/>
  </node>
  <node label="rGSVIVP00021002001" id="-598">
    <att type="string" name="vizmap:vv10450Selenoamino_acid_metabolism_xml NODE_HEIGHT" value="15.0"/>
    <att type="string" name="canonicalName" value="GSVIVP00021002001"/>
    <att type="string" name="vizmap:vv10271Methionine_metabolism_xml_me NODE_WIDTH" value="130.0"/>
    <att type="string" name="vizmap:vv10271Methionine_metabolism_xml NODE_WIDTH" value="130.0"/>
    <att type="string" name="vizmap:vv10271Methionine_metabolism_xml NODE_FILL_COLOR" value="java.awt.Color[r=255,g=255,b=255]"/>
    <att type="string" name="CELLDESIGNER_ALIAS" value="sa11912e5"/>
    <att type="string" name="vizmap:vv10450Selenoamino_acid_metabolism_xml NODE_WIDTH" value="130.0"/>
    <att type="string" name="CELLDESIGNER_NODE_TYPE" value="RNA"/>
    <att type="string" name="vizmap:vv10271Methionine_metabolism_xml NODE_SHAPE" value="RECT"/>
    <att type="string" name="vizmap:vv10450Selenoamino_acid_metabolism_xml NODE_FILL_COLOR" value="java.awt.Color[r=255,g=255,b=255]"/>
    <att type="string" name="vizmap:vv10271Methionine_metabolism_xml_me NODE_SHAPE" value="RECT"/>
    <att type="string" name="vizmap:vv10271Methionine_metabolism_xml NODE_HEIGHT" value="15.0"/>
    <att type="string" name="CELLDESIGNER_SPECIES" value="GSVIVP00021002001"/>
    <att type="string" name="vizmap:vv10450Selenoamino_acid_metabolism_xml_me NODE_HEIGHT" value="15.0"/>
    <att type="string" name="vizmap:vv10450Selenoamino_acid_metabolism_xml_me NODE_WIDTH" value="130.0"/>
    <att type="string" name="vizmap:vv10450Selenoamino_acid_metabolism_xml NODE_SHAPE" value="RECT"/>
    <att type="string" name="vizmap:vv10271Methionine_metabolism_xml_me NODE_HEIGHT" value="15.0"/>
    <att type="string" name="vizmap:vv10450Selenoamino_acid_metabolism_xml_me NODE_SHAPE" value="RECT"/>
    <graphics type="RECTANGLE" h="15.0" w="150.0" x="182.0" y="307.0" fill="#ffffff" width="1" outline="#000000"/>
  </node>
  <node label="rGSVIVP00035361001" id="-906">
    <att type="string" name="vizmap:vv10450Selenoamino_acid_metabolism_xml NODE_HEIGHT" value="15.0"/>
    <att type="string" name="canonicalName" value="GSVIVP00035361001"/>
    <att type="string" name="CELLDESIGNER_ALIAS" value="sa14248e3"/>
    <att type="string" name="vizmap:vv10450Selenoamino_acid_metabolism_xml NODE_WIDTH" value="130.0"/>
    <att type="string" name="CELLDESIGNER_NODE_TYPE" value="RNA"/>
    <att type="string" name="vizmap:vv10450Selenoamino_acid_metabolism_xml NODE_FILL_COLOR" value="java.awt.Color[r=255,g=255,b=255]"/>
    <att type="string" name="CELLDESIGNER_SPECIES" value="GSVIVP00035361001"/>
    <att type="string" name="vizmap:vv10450Selenoamino_acid_metabolism_xml_me NODE_HEIGHT" value="15.0"/>
    <att type="string" name="vizmap:vv10450Selenoamino_acid_metabolism_xml_me NODE_WIDTH" value="130.0"/>
    <att type="string" name="vizmap:vv10450Selenoamino_acid_metabolism_xml NODE_SHAPE" value="RECT"/>
    <att type="string" name="vizmap:vv10450Selenoamino_acid_metabolism_xml_me NODE_SHAPE" value="RECT"/>
    <graphics type="RECTANGLE" h="15.0" w="150.0" x="854.0" y="280.0" fill="#ffffff" width="1" outline="#000000"/>
  </node>
  <node label="rTC71207" id="-905">
    <att type="string" name="vizmap:vv10450Selenoamino_acid_metabolism_xml NODE_HEIGHT" value="15.0"/>
    <att type="string" name="canonicalName" value="TC71207"/>
    <att type="string" name="CELLDESIGNER_ALIAS" value="sa14685e10"/>
    <att type="string" name="vizmap:vv10450Selenoamino_acid_metabolism_xml NODE_WIDTH" value="130.0"/>
    <att type="string" name="CELLDESIGNER_NODE_TYPE" value="RNA"/>
    <att type="string" name="vizmap:vv10450Selenoamino_acid_metabolism_xml NODE_FILL_COLOR" value="java.awt.Color[r=255,g=255,b=255]"/>
    <att type="string" name="CELLDESIGNER_SPECIES" value="TC71207"/>
    <att type="string" name="vizmap:vv10450Selenoamino_acid_metabolism_xml_me NODE_HEIGHT" value="15.0"/>
    <att type="string" name="vizmap:vv10450Selenoamino_acid_metabolism_xml_me NODE_WIDTH" value="130.0"/>
    <att type="string" name="vizmap:vv10450Selenoamino_acid_metabolism_xml NODE_SHAPE" value="RECT"/>
    <att type="string" name="vizmap:vv10450Selenoamino_acid_metabolism_xml_me NODE_SHAPE" value="RECT"/>
    <graphics type="RECTANGLE" h="15.0" w="150.0" x="178.0" y="38.0" fill="#ffffff" width="1" outline="#000000"/>
  </node>
  <node label="rGSVIVP00016630001" id="-904">
    <att type="string" name="vizmap:vv10450Selenoamino_acid_metabolism_xml NODE_HEIGHT" value="15.0"/>
    <att type="string" name="canonicalName" value="GSVIVP00016630001"/>
    <att type="string" name="CELLDESIGNER_ALIAS" value="sa11012e10"/>
    <att type="string" name="vizmap:vv10450Selenoamino_acid_metabolism_xml NODE_WIDTH" value="130.0"/>
    <att type="string" name="CELLDESIGNER_NODE_TYPE" value="RNA"/>
    <att type="string" name="vizmap:vv10450Selenoamino_acid_metabolism_xml NODE_FILL_COLOR" value="java.awt.Color[r=255,g=255,b=255]"/>
    <att type="string" name="CELLDESIGNER_SPECIES" value="GSVIVP00016630001"/>
    <att type="string" name="vizmap:vv10450Selenoamino_acid_metabolism_xml_me NODE_HEIGHT" value="15.0"/>
    <att type="string" name="vizmap:vv10450Selenoamino_acid_metabolism_xml_me NODE_WIDTH" value="130.0"/>
    <att type="string" name="vizmap:vv10450Selenoamino_acid_metabolism_xml NODE_SHAPE" value="RECT"/>
    <att type="string" name="vizmap:vv10450Selenoamino_acid_metabolism_xml_me NODE_SHAPE" value="RECT"/>
    <graphics type="RECTANGLE" h="15.0" w="150.0" x="178.0" y="54.0" fill="#ffffff" width="1" outline="#000000"/>
  </node>
  <node label="rGSVIVP00000520001" id="-562">
    <att type="string" name="vizmap:vv10450Selenoamino_acid_metabolism_xml NODE_HEIGHT" value="15.0"/>
    <att type="string" name="canonicalName" value="GSVIVP00000520001"/>
    <att type="string" name="vizmap:vv10271Methionine_metabolism_xml_me NODE_WIDTH" value="130.0"/>
    <att type="string" name="vizmap:vv10271Methionine_metabolism_xml NODE_WIDTH" value="130.0"/>
    <att type="string" name="vizmap:vv10271Methionine_metabolism_xml NODE_FILL_COLOR" value="java.awt.Color[r=255,g=255,b=255]"/>
    <att type="string" name="CELLDESIGNER_ALIAS" value="sa13142e0"/>
    <att type="string" name="vizmap:vv10450Selenoamino_acid_metabolism_xml NODE_WIDTH" value="130.0"/>
    <att type="string" name="CELLDESIGNER_NODE_TYPE" value="RNA"/>
    <att type="string" name="vizmap:vv10271Methionine_metabolism_xml NODE_SHAPE" value="RECT"/>
    <att type="string" name="vizmap:vv10450Selenoamino_acid_metabolism_xml NODE_FILL_COLOR" value="java.awt.Color[r=255,g=255,b=255]"/>
    <att type="string" name="vizmap:vv10271Methionine_metabolism_xml_me NODE_SHAPE" value="RECT"/>
    <att type="string" name="vizmap:vv10271Methionine_metabolism_xml NODE_HEIGHT" value="15.0"/>
    <att type="string" name="CELLDESIGNER_SPECIES" value="GSVIVP00000520001"/>
    <att type="string" name="vizmap:vv10450Selenoamino_acid_metabolism_xml_me NODE_HEIGHT" value="15.0"/>
    <att type="string" name="vizmap:vv10450Selenoamino_acid_metabolism_xml_me NODE_WIDTH" value="130.0"/>
    <att type="string" name="vizmap:vv10450Selenoamino_acid_metabolism_xml NODE_SHAPE" value="RECT"/>
    <att type="string" name="vizmap:vv10271Methionine_metabolism_xml_me NODE_HEIGHT" value="15.0"/>
    <att type="string" name="vizmap:vv10450Selenoamino_acid_metabolism_xml_me NODE_SHAPE" value="RECT"/>
    <graphics type="RECTANGLE" h="15.0" w="150.0" x="179.0" y="185.0" fill="#ffffff" width="1" outline="#000000"/>
  </node>
  <node label="Selenocysteine" id="-903">
    <att type="string" name="vizmap:vv10450Selenoamino_acid_metabolism_xml NODE_HEIGHT" value="15.0"/>
    <att type="string" name="canonicalName" value="Selenocysteine"/>
    <att type="string" name="CELLDESIGNER_ALIAS" value="c21"/>
    <att type="string" name="vizmap:vv10450Selenoamino_acid_metabolism_xml NODE_WIDTH" value="130.0"/>
    <att type="string" name="CELLDESIGNER_NODE_TYPE" value="SIMPLE_MOLECULE"/>
    <att type="string" name="vizmap:vv10450Selenoamino_acid_metabolism_xml NODE_FILL_COLOR" value="java.awt.Color[r=255,g=255,b=255]"/>
    <att type="string" name="CELLDESIGNER_SPECIES" value="C05688"/>
    <att type="string" name="vizmap:vv10450Selenoamino_acid_metabolism_xml_me NODE_HEIGHT" value="15.0"/>
    <att type="string" name="vizmap:vv10450Selenoamino_acid_metabolism_xml_me NODE_WIDTH" value="130.0"/>
    <att type="string" name="vizmap:vv10450Selenoamino_acid_metabolism_xml NODE_SHAPE" value="ELLIPSE"/>
    <att type="string" name="vizmap:vv10450Selenoamino_acid_metabolism_xml_me NODE_SHAPE" value="ELLIPSE"/>
    <graphics type="ELLIPSE" h="15.0" w="200.0" x="225.0" y="164.0" fill="#ffffff" width="1" outline="#000000"/>
  </node>
  <node label="Selenocystathionine" id="-902">
    <att type="string" name="vizmap:vv10450Selenoamino_acid_metabolism_xml NODE_HEIGHT" value="15.0"/>
    <att type="string" name="canonicalName" value="Selenocystathionine"/>
    <att type="string" name="CELLDESIGNER_ALIAS" value="c20"/>
    <att type="string" name="vizmap:vv10450Selenoamino_acid_metabolism_xml NODE_WIDTH" value="130.0"/>
    <att type="string" name="CELLDESIGNER_NODE_TYPE" value="SIMPLE_MOLECULE"/>
    <att type="string" name="vizmap:vv10450Selenoamino_acid_metabolism_xml NODE_FILL_COLOR" value="java.awt.Color[r=255,g=255,b=255]"/>
    <att type="string" name="CELLDESIGNER_SPECIES" value="C05699"/>
    <att type="string" name="vizmap:vv10450Selenoamino_acid_metabolism_xml_me NODE_HEIGHT" value="15.0"/>
    <att type="string" name="vizmap:vv10450Selenoamino_acid_metabolism_xml_me NODE_WIDTH" value="130.0"/>
    <att type="string" name="vizmap:vv10450Selenoamino_acid_metabolism_xml NODE_SHAPE" value="ELLIPSE"/>
    <att type="string" name="vizmap:vv10450Selenoamino_acid_metabolism_xml_me NODE_SHAPE" value="ELLIPSE"/>
    <graphics type="ELLIPSE" h="15.0" w="200.0" x="213.0" y="236.0" fill="#ffffff" width="1" outline="#000000"/>
  </node>
  <node label="O-Acetyl-L-serine" id="-901">
    <att type="string" name="vizmap:vv10450Selenoamino_acid_metabolism_xml NODE_HEIGHT" value="15.0"/>
    <att type="string" name="canonicalName" value="O-Acetyl-L-serine"/>
    <att type="string" name="CELLDESIGNER_ALIAS" value="c19"/>
    <att type="string" name="vizmap:vv10450Selenoamino_acid_metabolism_xml NODE_WIDTH" value="130.0"/>
    <att type="string" name="CELLDESIGNER_NODE_TYPE" value="SIMPLE_MOLECULE"/>
    <att type="string" name="vizmap:vv10450Selenoamino_acid_metabolism_xml NODE_FILL_COLOR" value="java.awt.Color[r=255,g=255,b=255]"/>
    <att type="string" name="CELLDESIGNER_SPECIES" value="C00979"/>
    <att type="string" name="vizmap:vv10450Selenoamino_acid_metabolism_xml_me NODE_HEIGHT" value="15.0"/>
    <att type="string" name="vizmap:vv10450Selenoamino_acid_metabolism_xml_me NODE_WIDTH" value="130.0"/>
    <att type="string" name="vizmap:vv10450Selenoamino_acid_metabolism_xml NODE_SHAPE" value="ELLIPSE"/>
    <att type="string" name="vizmap:vv10450Selenoamino_acid_metabolism_xml_me NODE_SHAPE" value="ELLIPSE"/>
    <graphics type="ELLIPSE" h="15.0" w="200.0" x="351.0" y="28.0" fill="#ffffff" width="1" outline="#000000"/>
  </node>
  <node label="Selenide" id="-900">
    <att type="string" name="vizmap:vv10450Selenoamino_acid_metabolism_xml NODE_HEIGHT" value="15.0"/>
    <att type="string" name="canonicalName" value="Selenide"/>
    <att type="string" name="CELLDESIGNER_ALIAS" value="c18"/>
    <att type="string" name="vizmap:vv10450Selenoamino_acid_metabolism_xml NODE_WIDTH" value="130.0"/>
    <att type="string" name="CELLDESIGNER_NODE_TYPE" value="SIMPLE_MOLECULE"/>
    <att type="string" name="vizmap:vv10450Selenoamino_acid_metabolism_xml NODE_FILL_COLOR" value="java.awt.Color[r=255,g=255,b=255]"/>
    <att type="string" name="CELLDESIGNER_SPECIES" value="C01528"/>
    <att type="string" name="vizmap:vv10450Selenoamino_acid_metabolism_xml_me NODE_HEIGHT" value="15.0"/>
    <att type="string" name="vizmap:vv10450Selenoamino_acid_metabolism_xml_me NODE_WIDTH" value="130.0"/>
    <att type="string" name="vizmap:vv10450Selenoamino_acid_metabolism_xml NODE_SHAPE" value="ELLIPSE"/>
    <att type="string" name="vizmap:vv10450Selenoamino_acid_metabolism_xml_me NODE_SHAPE" value="ELLIPSE"/>
    <graphics type="ELLIPSE" h="15.0" w="200.0" x="533.0" y="8.0" fill="#ffffff" width="1" outline="#000000"/>
  </node>
  <node label="Selenomethionine" id="-899">
    <att type="string" name="vizmap:vv10450Selenoamino_acid_metabolism_xml NODE_HEIGHT" value="15.0"/>
    <att type="string" name="canonicalName" value="Selenomethionine"/>
    <att type="string" name="CELLDESIGNER_ALIAS" value="c17"/>
    <att type="string" name="vizmap:vv10450Selenoamino_acid_metabolism_xml NODE_WIDTH" value="130.0"/>
    <att type="string" name="CELLDESIGNER_NODE_TYPE" value="SIMPLE_MOLECULE"/>
    <att type="string" name="vizmap:vv10450Selenoamino_acid_metabolism_xml NODE_FILL_COLOR" value="java.awt.Color[r=255,g=255,b=255]"/>
    <att type="string" name="CELLDESIGNER_SPECIES" value="C05335"/>
    <att type="string" name="vizmap:vv10450Selenoamino_acid_metabolism_xml_me NODE_HEIGHT" value="15.0"/>
    <att type="string" name="vizmap:vv10450Selenoamino_acid_metabolism_xml_me NODE_WIDTH" value="130.0"/>
    <att type="string" name="vizmap:vv10450Selenoamino_acid_metabolism_xml NODE_SHAPE" value="ELLIPSE"/>
    <att type="string" name="vizmap:vv10450Selenoamino_acid_metabolism_xml_me NODE_SHAPE" value="ELLIPSE"/>
    <graphics type="ELLIPSE" h="15.0" w="200.0" x="790.0" y="343.0" fill="#ffffff" width="1" outline="#000000"/>
  </node>
  <node label="Selenate" id="-898">
    <att type="string" name="vizmap:vv10450Selenoamino_acid_metabolism_xml NODE_HEIGHT" value="15.0"/>
    <att type="string" name="canonicalName" value="Selenate"/>
    <att type="string" name="CELLDESIGNER_ALIAS" value="c15"/>
    <att type="string" name="vizmap:vv10450Selenoamino_acid_metabolism_xml NODE_WIDTH" value="130.0"/>
    <att type="string" name="CELLDESIGNER_NODE_TYPE" value="SIMPLE_MOLECULE"/>
    <att type="string" name="vizmap:vv10450Selenoamino_acid_metabolism_xml NODE_FILL_COLOR" value="java.awt.Color[r=255,g=255,b=255]"/>
    <att type="string" name="CELLDESIGNER_SPECIES" value="C05697"/>
    <att type="string" name="vizmap:vv10450Selenoamino_acid_metabolism_xml_me NODE_HEIGHT" value="15.0"/>
    <att type="string" name="vizmap:vv10450Selenoamino_acid_metabolism_xml_me NODE_WIDTH" value="130.0"/>
    <att type="string" name="vizmap:vv10450Selenoamino_acid_metabolism_xml NODE_SHAPE" value="ELLIPSE"/>
    <att type="string" name="vizmap:vv10450Selenoamino_acid_metabolism_xml_me NODE_SHAPE" value="ELLIPSE"/>
    <graphics type="ELLIPSE" h="15.0" w="200.0" x="927.0" y="144.0" fill="#ffffff" width="1" outline="#000000"/>
  </node>
  <node label="Selenomethionyl-tRNA(Met)" id="-897">
    <att type="string" name="vizmap:vv10450Selenoamino_acid_metabolism_xml NODE_HEIGHT" value="15.0"/>
    <att type="string" name="canonicalName" value="Selenomethionyl-tRNA(Met)"/>
    <att type="string" name="CELLDESIGNER_ALIAS" value="c14"/>
    <att type="string" name="vizmap:vv10450Selenoamino_acid_metabolism_xml NODE_WIDTH" value="130.0"/>
    <att type="string" name="CELLDESIGNER_NODE_TYPE" value="SIMPLE_MOLECULE"/>
    <att type="string" name="vizmap:vv10450Selenoamino_acid_metabolism_xml NODE_FILL_COLOR" value="java.awt.Color[r=255,g=255,b=255]"/>
    <att type="string" name="CELLDESIGNER_SPECIES" value="C05336"/>
    <att type="string" name="vizmap:vv10450Selenoamino_acid_metabolism_xml_me NODE_HEIGHT" value="15.0"/>
    <att type="string" name="vizmap:vv10450Selenoamino_acid_metabolism_xml_me NODE_WIDTH" value="130.0"/>
    <att type="string" name="vizmap:vv10450Selenoamino_acid_metabolism_xml NODE_SHAPE" value="ELLIPSE"/>
    <att type="string" name="vizmap:vv10450Selenoamino_acid_metabolism_xml_me NODE_SHAPE" value="ELLIPSE"/>
    <graphics type="ELLIPSE" h="15.0" w="200.0" x="1010.0" y="342.0" fill="#ffffff" width="1" outline="#000000"/>
  </node>
  <node label="Acetate" id="-10">
    <att type="string" name="vizmap:vv10010glycolysis_xml NODE_HEIGHT" value="15.0"/>
    <att type="string" name="vizmap:vv10450Selenoamino_acid_metabolism_xml NODE_HEIGHT" value="15.0"/>
    <att type="string" name="vizmap:vv10620Pyruvate_metabolism_xml NODE_WIDTH" value="130.0"/>
    <att type="string" name="canonicalName" value="Acetate"/>
    <att type="string" name="vizmap:vv10010glycolysis_xml NODE_WIDTH" value="130.0"/>
    <att type="string" name="CELLDESIGNER_ALIAS" value="c11"/>
    <att type="string" name="vizmap:vv10620Pyruvate_metabolism_xml NODE_SHAPE" value="ELLIPSE"/>
    <att type="string" name="vizmap:vv10010glycolysis_xml NODE_SHAPE" value="ELLIPSE"/>
    <att type="string" name="vizmap:vv10450Selenoamino_acid_metabolism_xml NODE_WIDTH" value="130.0"/>
    <att type="string" name="vizmap:vv10010glycolysis_xml NODE_FILL_COLOR" value="java.awt.Color[r=255,g=255,b=255]"/>
    <att type="string" name="vizmap:vv10620Pyruvate_metabolism_xml_me NODE_WIDTH" value="130.0"/>
    <att type="string" name="CELLDESIGNER_NODE_TYPE" value="SIMPLE_MOLECULE"/>
    <att type="string" name="vizmap:vv10620Pyruvate_metabolism_xml NODE_HEIGHT" value="15.0"/>
    <att type="string" name="vizmap:vv10450Selenoamino_acid_metabolism_xml NODE_FILL_COLOR" value="java.awt.Color[r=255,g=255,b=255]"/>
    <att type="string" name="vizmap:vv10010glycolysis_xml_me NODE_HEIGHT" value="15.0"/>
    <att type="string" name="vizmap:vv10620Pyruvate_metabolism_xml_me NODE_SHAPE" value="ELLIPSE"/>
    <att type="string" name="CELLDESIGNER_SPECIES" value="C00033"/>
    <att type="string" name="vizmap:vv10010glycolysis_xml_me NODE_SHAPE" value="ELLIPSE"/>
    <att type="string" name="vizmap:vv10450Selenoamino_acid_metabolism_xml_me NODE_HEIGHT" value="15.0"/>
    <att type="string" name="vizmap:vv10620Pyruvate_metabolism_xml_me NODE_HEIGHT" value="15.0"/>
    <att type="string" name="vizmap:vv10450Selenoamino_acid_metabolism_xml_me NODE_WIDTH" value="130.0"/>
    <att type="string" name="vizmap:vv10010glycolysis_xml_me NODE_WIDTH" value="130.0"/>
    <att type="string" name="vizmap:vv10450Selenoamino_acid_metabolism_xml NODE_SHAPE" value="ELLIPSE"/>
    <att type="string" name="vizmap:vv10010glycolysis_xml_me NODE_FILL_COLOR" value="java.awt.Color[r=255,g=255,b=255]"/>
    <att type="string" name="vizmap:vv10620Pyruvate_metabolism_xml NODE_FILL_COLOR" value="java.awt.Color[r=255,g=255,b=255]"/>
    <att type="string" name="vizmap:vv10450Selenoamino_acid_metabolism_xml_me NODE_SHAPE" value="ELLIPSE"/>
    <graphics type="ELLIPSE" h="15.0" w="200.0" x="286.9813232421875" y="197.21804809570312" fill="#ffffff" width="1" outline="#000000"/>
  </node>
  <node label="3&apos;-Phosphoadenylylselenate" id="-896">
    <att type="string" name="vizmap:vv10450Selenoamino_acid_metabolism_xml NODE_HEIGHT" value="15.0"/>
    <att type="string" name="canonicalName" value="3&apos;-Phosphoadenylylselenate"/>
    <att type="string" name="CELLDESIGNER_ALIAS" value="c9"/>
    <att type="string" name="vizmap:vv10450Selenoamino_acid_metabolism_xml NODE_WIDTH" value="130.0"/>
    <att type="string" name="CELLDESIGNER_NODE_TYPE" value="SIMPLE_MOLECULE"/>
    <att type="string" name="vizmap:vv10450Selenoamino_acid_metabolism_xml NODE_FILL_COLOR" value="java.awt.Color[r=255,g=255,b=255]"/>
    <att type="string" name="CELLDESIGNER_SPECIES" value="C05696"/>
    <att type="string" name="vizmap:vv10450Selenoamino_acid_metabolism_xml_me NODE_HEIGHT" value="15.0"/>
    <att type="string" name="vizmap:vv10450Selenoamino_acid_metabolism_xml_me NODE_WIDTH" value="130.0"/>
    <att type="string" name="vizmap:vv10450Selenoamino_acid_metabolism_xml NODE_SHAPE" value="ELLIPSE"/>
    <att type="string" name="vizmap:vv10450Selenoamino_acid_metabolism_xml_me NODE_SHAPE" value="ELLIPSE"/>
    <graphics type="ELLIPSE" h="15.0" w="200.0" x="924.0" y="256.0" fill="#ffffff" width="1" outline="#000000"/>
  </node>
  <node label="Se-Methylselenocysteine" id="-895">
    <att type="string" name="vizmap:vv10450Selenoamino_acid_metabolism_xml NODE_HEIGHT" value="15.0"/>
    <att type="string" name="canonicalName" value="Se-Methylselenocysteine"/>
    <att type="string" name="CELLDESIGNER_ALIAS" value="c8"/>
    <att type="string" name="vizmap:vv10450Selenoamino_acid_metabolism_xml NODE_WIDTH" value="130.0"/>
    <att type="string" name="CELLDESIGNER_NODE_TYPE" value="SIMPLE_MOLECULE"/>
    <att type="string" name="vizmap:vv10450Selenoamino_acid_metabolism_xml NODE_FILL_COLOR" value="java.awt.Color[r=255,g=255,b=255]"/>
    <att type="string" name="CELLDESIGNER_SPECIES" value="C05689"/>
    <att type="string" name="vizmap:vv10450Selenoamino_acid_metabolism_xml_me NODE_HEIGHT" value="15.0"/>
    <att type="string" name="vizmap:vv10450Selenoamino_acid_metabolism_xml_me NODE_WIDTH" value="130.0"/>
    <att type="string" name="vizmap:vv10450Selenoamino_acid_metabolism_xml NODE_SHAPE" value="ELLIPSE"/>
    <att type="string" name="vizmap:vv10450Selenoamino_acid_metabolism_xml_me NODE_SHAPE" value="ELLIPSE"/>
    <graphics type="ELLIPSE" h="15.0" w="200.0" x="207.0" y="75.0" fill="#ffffff" width="1" outline="#000000"/>
  </node>
  <node label="Selenite" id="-894">
    <att type="string" name="vizmap:vv10450Selenoamino_acid_metabolism_xml NODE_HEIGHT" value="15.0"/>
    <att type="string" name="canonicalName" value="Selenite"/>
    <att type="string" name="CELLDESIGNER_ALIAS" value="c7"/>
    <att type="string" name="vizmap:vv10450Selenoamino_acid_metabolism_xml NODE_WIDTH" value="130.0"/>
    <att type="string" name="CELLDESIGNER_NODE_TYPE" value="SIMPLE_MOLECULE"/>
    <att type="string" name="vizmap:vv10450Selenoamino_acid_metabolism_xml NODE_FILL_COLOR" value="java.awt.Color[r=255,g=255,b=255]"/>
    <att type="string" name="CELLDESIGNER_SPECIES" value="C05684"/>
    <att type="string" name="vizmap:vv10450Selenoamino_acid_metabolism_xml_me NODE_HEIGHT" value="15.0"/>
    <att type="string" name="vizmap:vv10450Selenoamino_acid_metabolism_xml_me NODE_WIDTH" value="130.0"/>
    <att type="string" name="vizmap:vv10450Selenoamino_acid_metabolism_xml NODE_SHAPE" value="ELLIPSE"/>
    <att type="string" name="vizmap:vv10450Selenoamino_acid_metabolism_xml_me NODE_SHAPE" value="ELLIPSE"/>
    <graphics type="ELLIPSE" h="15.0" w="200.0" x="784.0" y="11.0" fill="#ffffff" width="1" outline="#000000"/>
  </node>
  <node label="gamma-Glutamyl-Se-methylselenocysteine" id="-893">
    <att type="string" name="vizmap:vv10450Selenoamino_acid_metabolism_xml NODE_HEIGHT" value="15.0"/>
    <att type="string" name="canonicalName" value="gamma-Glutamyl-Se-methylselenocysteine"/>
    <att type="string" name="CELLDESIGNER_ALIAS" value="c6"/>
    <att type="string" name="vizmap:vv10450Selenoamino_acid_metabolism_xml NODE_WIDTH" value="130.0"/>
    <att type="string" name="CELLDESIGNER_NODE_TYPE" value="SIMPLE_MOLECULE"/>
    <att type="string" name="vizmap:vv10450Selenoamino_acid_metabolism_xml NODE_FILL_COLOR" value="java.awt.Color[r=255,g=255,b=255]"/>
    <att type="string" name="CELLDESIGNER_SPECIES" value="C05695"/>
    <att type="string" name="vizmap:vv10450Selenoamino_acid_metabolism_xml_me NODE_HEIGHT" value="15.0"/>
    <att type="string" name="vizmap:vv10450Selenoamino_acid_metabolism_xml_me NODE_WIDTH" value="130.0"/>
    <att type="string" name="vizmap:vv10450Selenoamino_acid_metabolism_xml NODE_SHAPE" value="ELLIPSE"/>
    <att type="string" name="vizmap:vv10450Selenoamino_acid_metabolism_xml_me NODE_SHAPE" value="ELLIPSE"/>
    <graphics type="ELLIPSE" h="15.0" w="200.0" x="159.0" y="2.0" fill="#ffffff" width="1" outline="#000000"/>
  </node>
  <node label="Se-Adenosylselenohomocysteine" id="-892">
    <att type="string" name="vizmap:vv10450Selenoamino_acid_metabolism_xml NODE_HEIGHT" value="15.0"/>
    <att type="string" name="canonicalName" value="Se-Adenosylselenohomocysteine"/>
    <att type="string" name="CELLDESIGNER_ALIAS" value="c5"/>
    <att type="string" name="vizmap:vv10450Selenoamino_acid_metabolism_xml NODE_WIDTH" value="130.0"/>
    <att type="string" name="CELLDESIGNER_NODE_TYPE" value="SIMPLE_MOLECULE"/>
    <att type="string" name="vizmap:vv10450Selenoamino_acid_metabolism_xml NODE_FILL_COLOR" value="java.awt.Color[r=255,g=255,b=255]"/>
    <att type="string" name="CELLDESIGNER_SPECIES" value="C05692"/>
    <att type="string" name="vizmap:vv10450Selenoamino_acid_metabolism_xml_me NODE_HEIGHT" value="15.0"/>
    <att type="string" name="vizmap:vv10450Selenoamino_acid_metabolism_xml_me NODE_WIDTH" value="130.0"/>
    <att type="string" name="vizmap:vv10450Selenoamino_acid_metabolism_xml NODE_SHAPE" value="ELLIPSE"/>
    <att type="string" name="vizmap:vv10450Selenoamino_acid_metabolism_xml_me NODE_SHAPE" value="ELLIPSE"/>
    <graphics type="ELLIPSE" h="15.0" w="200.0" x="167.0" y="570.0" fill="#ffffff" width="1" outline="#000000"/>
  </node>
  <node label="Adenylylselenate" id="-891">
    <att type="string" name="vizmap:vv10450Selenoamino_acid_metabolism_xml NODE_HEIGHT" value="15.0"/>
    <att type="string" name="canonicalName" value="Adenylylselenate"/>
    <att type="string" name="CELLDESIGNER_ALIAS" value="c3"/>
    <att type="string" name="vizmap:vv10450Selenoamino_acid_metabolism_xml NODE_WIDTH" value="130.0"/>
    <att type="string" name="CELLDESIGNER_NODE_TYPE" value="SIMPLE_MOLECULE"/>
    <att type="string" name="vizmap:vv10450Selenoamino_acid_metabolism_xml NODE_FILL_COLOR" value="java.awt.Color[r=255,g=255,b=255]"/>
    <att type="string" name="CELLDESIGNER_SPECIES" value="C05686"/>
    <att type="string" name="vizmap:vv10450Selenoamino_acid_metabolism_xml_me NODE_HEIGHT" value="15.0"/>
    <att type="string" name="vizmap:vv10450Selenoamino_acid_metabolism_xml_me NODE_WIDTH" value="130.0"/>
    <att type="string" name="vizmap:vv10450Selenoamino_acid_metabolism_xml NODE_SHAPE" value="ELLIPSE"/>
    <att type="string" name="vizmap:vv10450Selenoamino_acid_metabolism_xml_me NODE_SHAPE" value="ELLIPSE"/>
    <graphics type="ELLIPSE" h="15.0" w="200.0" x="964.0" y="10.0" fill="#ffffff" width="1" outline="#000000"/>
  </node>
  <node label="Selenohomocysteine" id="-890">
    <att type="string" name="vizmap:vv10450Selenoamino_acid_metabolism_xml NODE_HEIGHT" value="15.0"/>
    <att type="string" name="canonicalName" value="Selenohomocysteine"/>
    <att type="string" name="CELLDESIGNER_ALIAS" value="c2"/>
    <att type="string" name="vizmap:vv10450Selenoamino_acid_metabolism_xml NODE_WIDTH" value="130.0"/>
    <att type="string" name="CELLDESIGNER_NODE_TYPE" value="SIMPLE_MOLECULE"/>
    <att type="string" name="vizmap:vv10450Selenoamino_acid_metabolism_xml NODE_FILL_COLOR" value="java.awt.Color[r=255,g=255,b=255]"/>
    <att type="string" name="CELLDESIGNER_SPECIES" value="C05698"/>
    <att type="string" name="vizmap:vv10450Selenoamino_acid_metabolism_xml_me NODE_HEIGHT" value="15.0"/>
    <att type="string" name="vizmap:vv10450Selenoamino_acid_metabolism_xml_me NODE_WIDTH" value="130.0"/>
    <att type="string" name="vizmap:vv10450Selenoamino_acid_metabolism_xml NODE_SHAPE" value="ELLIPSE"/>
    <att type="string" name="vizmap:vv10450Selenoamino_acid_metabolism_xml_me NODE_SHAPE" value="ELLIPSE"/>
    <graphics type="ELLIPSE" h="15.0" w="200.0" x="202.51519775390625" y="350.0787048339844" fill="#ffffff" width="1" outline="#000000"/>
  </node>
  <node label="Se-Methylselenomethionine" id="-889">
    <att type="string" name="vizmap:vv10450Selenoamino_acid_metabolism_xml NODE_HEIGHT" value="15.0"/>
    <att type="string" name="canonicalName" value="Se-Methylselenomethionine"/>
    <att type="string" name="CELLDESIGNER_ALIAS" value="c1"/>
    <att type="string" name="vizmap:vv10450Selenoamino_acid_metabolism_xml NODE_WIDTH" value="130.0"/>
    <att type="string" name="CELLDESIGNER_NODE_TYPE" value="SIMPLE_MOLECULE"/>
    <att type="string" name="vizmap:vv10450Selenoamino_acid_metabolism_xml NODE_FILL_COLOR" value="java.awt.Color[r=255,g=255,b=255]"/>
    <att type="string" name="CELLDESIGNER_SPECIES" value="C05690"/>
    <att type="string" name="vizmap:vv10450Selenoamino_acid_metabolism_xml_me NODE_HEIGHT" value="15.0"/>
    <att type="string" name="vizmap:vv10450Selenoamino_acid_metabolism_xml_me NODE_WIDTH" value="130.0"/>
    <att type="string" name="vizmap:vv10450Selenoamino_acid_metabolism_xml NODE_SHAPE" value="ELLIPSE"/>
    <att type="string" name="vizmap:vv10450Selenoamino_acid_metabolism_xml_me NODE_SHAPE" value="ELLIPSE"/>
    <graphics type="ELLIPSE" h="15.0" w="200.0" x="998.0" y="308.0" fill="#ffffff" width="1" outline="#000000"/>
  </node>
  <node label="Se-Adenosylselenomethionine" id="-888">
    <att type="string" name="vizmap:vv10450Selenoamino_acid_metabolism_xml NODE_HEIGHT" value="15.0"/>
    <att type="string" name="canonicalName" value="Se-Adenosylselenomethionine"/>
    <att type="string" name="CELLDESIGNER_ALIAS" value="c0"/>
    <att type="string" name="vizmap:vv10450Selenoamino_acid_metabolism_xml NODE_WIDTH" value="130.0"/>
    <att type="string" name="CELLDESIGNER_NODE_TYPE" value="SIMPLE_MOLECULE"/>
    <att type="string" name="vizmap:vv10450Selenoamino_acid_metabolism_xml NODE_FILL_COLOR" value="java.awt.Color[r=255,g=255,b=255]"/>
    <att type="string" name="CELLDESIGNER_SPECIES" value="C05691"/>
    <att type="string" name="vizmap:vv10450Selenoamino_acid_metabolism_xml_me NODE_HEIGHT" value="15.0"/>
    <att type="string" name="vizmap:vv10450Selenoamino_acid_metabolism_xml_me NODE_WIDTH" value="130.0"/>
    <att type="string" name="vizmap:vv10450Selenoamino_acid_metabolism_xml NODE_SHAPE" value="ELLIPSE"/>
    <att type="string" name="vizmap:vv10450Selenoamino_acid_metabolism_xml_me NODE_SHAPE" value="ELLIPSE"/>
    <graphics type="ELLIPSE" h="15.0" w="200.0" x="762.0" y="574.0" fill="#ffffff" width="1" outline="#000000"/>
  </node>
  <node label="adenylyl-sulfate kinase" id="-887">
    <att type="string" name="vizmap:vv10450Selenoamino_acid_metabolism_xml NODE_HEIGHT" value="15.0"/>
    <att type="string" name="canonicalName" value="adenylyl-sulfate kinase"/>
    <att type="string" name="CELLDESIGNER_ALIAS" value="e17"/>
    <att type="string" name="vizmap:vv10450Selenoamino_acid_metabolism_xml NODE_WIDTH" value="130.0"/>
    <att type="string" name="CELLDESIGNER_NODE_TYPE" value="PROTEIN"/>
    <att type="string" name="vizmap:vv10450Selenoamino_acid_metabolism_xml NODE_FILL_COLOR" value="java.awt.Color[r=255,g=255,b=255]"/>
    <att type="string" name="CELLDESIGNER_SPECIES" value="E2_7_1_25"/>
    <att type="string" name="vizmap:vv10450Selenoamino_acid_metabolism_xml_me NODE_HEIGHT" value="15.0"/>
    <att type="string" name="vizmap:vv10450Selenoamino_acid_metabolism_xml_me NODE_WIDTH" value="130.0"/>
    <att type="string" name="vizmap:vv10450Selenoamino_acid_metabolism_xml NODE_SHAPE" value="OCTAGON"/>
    <att type="string" name="vizmap:vv10450Selenoamino_acid_metabolism_xml_me NODE_SHAPE" value="OCTAGON"/>
    <graphics type="OCTAGON" h="15.0" w="250.0" x="873.0" y="164.0" fill="#ffffff" width="1" outline="#000000"/>
  </node>
  <node label="sulfate adenylyltransferase" id="-886">
    <att type="string" name="vizmap:vv10450Selenoamino_acid_metabolism_xml NODE_HEIGHT" value="15.0"/>
    <att type="string" name="canonicalName" value="sulfate adenylyltransferase"/>
    <att type="string" name="CELLDESIGNER_ALIAS" value="e16"/>
    <att type="string" name="vizmap:vv10450Selenoamino_acid_metabolism_xml NODE_WIDTH" value="130.0"/>
    <att type="string" name="CELLDESIGNER_NODE_TYPE" value="PROTEIN"/>
    <att type="string" name="vizmap:vv10450Selenoamino_acid_metabolism_xml NODE_FILL_COLOR" value="java.awt.Color[r=255,g=255,b=255]"/>
    <att type="string" name="CELLDESIGNER_SPECIES" value="E2_7_7_4"/>
    <att type="string" name="vizmap:vv10450Selenoamino_acid_metabolism_xml_me NODE_HEIGHT" value="15.0"/>
    <att type="string" name="vizmap:vv10450Selenoamino_acid_metabolism_xml_me NODE_WIDTH" value="130.0"/>
    <att type="string" name="vizmap:vv10450Selenoamino_acid_metabolism_xml NODE_SHAPE" value="OCTAGON"/>
    <att type="string" name="vizmap:vv10450Selenoamino_acid_metabolism_xml_me NODE_SHAPE" value="OCTAGON"/>
    <graphics type="OCTAGON" h="15.0" w="250.0" x="790.0" y="71.0" fill="#ffffff" width="1" outline="#000000"/>
  </node>
  <node label="sulfite reductase (ferredoxin)" id="-885">
    <att type="string" name="vizmap:vv10450Selenoamino_acid_metabolism_xml NODE_HEIGHT" value="15.0"/>
    <att type="string" name="canonicalName" value="sulfite reductase (ferredoxin)"/>
    <att type="string" name="CELLDESIGNER_ALIAS" value="e15"/>
    <att type="string" name="vizmap:vv10450Selenoamino_acid_metabolism_xml NODE_WIDTH" value="130.0"/>
    <att type="string" name="CELLDESIGNER_NODE_TYPE" value="PROTEIN"/>
    <att type="string" name="vizmap:vv10450Selenoamino_acid_metabolism_xml NODE_FILL_COLOR" value="java.awt.Color[r=255,g=255,b=255]"/>
    <att type="string" name="CELLDESIGNER_SPECIES" value="E1_8_7_1"/>
    <att type="string" name="vizmap:vv10450Selenoamino_acid_metabolism_xml_me NODE_HEIGHT" value="15.0"/>
    <att type="string" name="vizmap:vv10450Selenoamino_acid_metabolism_xml_me NODE_WIDTH" value="130.0"/>
    <att type="string" name="vizmap:vv10450Selenoamino_acid_metabolism_xml NODE_SHAPE" value="OCTAGON"/>
    <att type="string" name="vizmap:vv10450Selenoamino_acid_metabolism_xml_me NODE_SHAPE" value="OCTAGON"/>
    <graphics type="OCTAGON" h="15.0" w="250.0" x="523.0" y="42.0" fill="#ffffff" width="1" outline="#000000"/>
  </node>
  <node label="adenosylhomocysteinase" id="-537">
    <att type="string" name="vizmap:vv10450Selenoamino_acid_metabolism_xml NODE_HEIGHT" value="15.0"/>
    <att type="string" name="canonicalName" value="adenosylhomocysteinase"/>
    <att type="string" name="vizmap:vv10271Methionine_metabolism_xml_me NODE_WIDTH" value="130.0"/>
    <att type="string" name="vizmap:vv10271Methionine_metabolism_xml NODE_WIDTH" value="130.0"/>
    <att type="string" name="vizmap:vv10271Methionine_metabolism_xml NODE_FILL_COLOR" value="java.awt.Color[r=255,g=255,b=255]"/>
    <att type="string" name="CELLDESIGNER_ALIAS" value="e14"/>
    <att type="string" name="vizmap:vv10450Selenoamino_acid_metabolism_xml NODE_WIDTH" value="130.0"/>
    <att type="string" name="CELLDESIGNER_NODE_TYPE" value="PROTEIN"/>
    <att type="string" name="vizmap:vv10271Methionine_metabolism_xml NODE_SHAPE" value="OCTAGON"/>
    <att type="string" name="vizmap:vv10450Selenoamino_acid_metabolism_xml NODE_FILL_COLOR" value="java.awt.Color[r=255,g=255,b=255]"/>
    <att type="string" name="vizmap:vv10271Methionine_metabolism_xml_me NODE_SHAPE" value="OCTAGON"/>
    <att type="string" name="vizmap:vv10271Methionine_metabolism_xml NODE_HEIGHT" value="15.0"/>
    <att type="string" name="CELLDESIGNER_SPECIES" value="E3_3_1_1"/>
    <att type="string" name="vizmap:vv10450Selenoamino_acid_metabolism_xml_me NODE_HEIGHT" value="15.0"/>
    <att type="string" name="vizmap:vv10450Selenoamino_acid_metabolism_xml_me NODE_WIDTH" value="130.0"/>
    <att type="string" name="vizmap:vv10450Selenoamino_acid_metabolism_xml NODE_SHAPE" value="OCTAGON"/>
    <att type="string" name="vizmap:vv10271Methionine_metabolism_xml_me NODE_HEIGHT" value="15.0"/>
    <att type="string" name="vizmap:vv10450Selenoamino_acid_metabolism_xml_me NODE_SHAPE" value="OCTAGON"/>
    <graphics type="OCTAGON" h="15.0" w="250.0" x="125.0" y="394.0" fill="#ffffff" width="1" outline="#000000"/>
  </node>
  <node label="cysteine synthase" id="-884">
    <att type="string" name="vizmap:vv10450Selenoamino_acid_metabolism_xml NODE_HEIGHT" value="15.0"/>
    <att type="string" name="canonicalName" value="cysteine synthase"/>
    <att type="string" name="CELLDESIGNER_ALIAS" value="e13"/>
    <att type="string" name="vizmap:vv10450Selenoamino_acid_metabolism_xml NODE_WIDTH" value="130.0"/>
    <att type="string" name="CELLDESIGNER_NODE_TYPE" value="PROTEIN"/>
    <att type="string" name="vizmap:vv10450Selenoamino_acid_metabolism_xml NODE_FILL_COLOR" value="java.awt.Color[r=255,g=255,b=255]"/>
    <att type="string" name="CELLDESIGNER_SPECIES" value="E2_5_1_47"/>
    <att type="string" name="vizmap:vv10450Selenoamino_acid_metabolism_xml_me NODE_HEIGHT" value="15.0"/>
    <att type="string" name="vizmap:vv10450Selenoamino_acid_metabolism_xml_me NODE_WIDTH" value="130.0"/>
    <att type="string" name="vizmap:vv10450Selenoamino_acid_metabolism_xml NODE_SHAPE" value="OCTAGON"/>
    <att type="string" name="vizmap:vv10450Selenoamino_acid_metabolism_xml_me NODE_SHAPE" value="OCTAGON"/>
    <graphics type="OCTAGON" h="15.0" w="250.0" x="428.5654296875" y="106.12772369384766" fill="#ffffff" width="1" outline="#000000"/>
  </node>
  <node label="methionine adenosyltransferase" id="-883">
    <att type="string" name="vizmap:vv10450Selenoamino_acid_metabolism_xml NODE_HEIGHT" value="15.0"/>
    <att type="string" name="canonicalName" value="methionine adenosyltransferase"/>
    <att type="string" name="CELLDESIGNER_ALIAS" value="e11"/>
    <att type="string" name="vizmap:vv10450Selenoamino_acid_metabolism_xml NODE_WIDTH" value="130.0"/>
    <att type="string" name="CELLDESIGNER_NODE_TYPE" value="PROTEIN"/>
    <att type="string" name="vizmap:vv10450Selenoamino_acid_metabolism_xml NODE_FILL_COLOR" value="java.awt.Color[r=255,g=255,b=255]"/>
    <att type="string" name="CELLDESIGNER_SPECIES" value="E2_5_1_6"/>
    <att type="string" name="vizmap:vv10450Selenoamino_acid_metabolism_xml_me NODE_HEIGHT" value="15.0"/>
    <att type="string" name="vizmap:vv10450Selenoamino_acid_metabolism_xml_me NODE_WIDTH" value="130.0"/>
    <att type="string" name="vizmap:vv10450Selenoamino_acid_metabolism_xml NODE_SHAPE" value="OCTAGON"/>
    <att type="string" name="vizmap:vv10450Selenoamino_acid_metabolism_xml_me NODE_SHAPE" value="OCTAGON"/>
    <graphics type="OCTAGON" h="15.0" w="250.0" x="673.4735717773438" y="555.1090087890625" fill="#ffffff" width="1" outline="#000000"/>
  </node>
  <node label="methionine-tRNA ligase" id="-882">
    <att type="string" name="vizmap:vv10450Selenoamino_acid_metabolism_xml NODE_HEIGHT" value="15.0"/>
    <att type="string" name="canonicalName" value="methionine-tRNA ligase"/>
    <att type="string" name="CELLDESIGNER_ALIAS" value="e10"/>
    <att type="string" name="vizmap:vv10450Selenoamino_acid_metabolism_xml NODE_WIDTH" value="130.0"/>
    <att type="string" name="CELLDESIGNER_NODE_TYPE" value="PROTEIN"/>
    <att type="string" name="vizmap:vv10450Selenoamino_acid_metabolism_xml NODE_FILL_COLOR" value="java.awt.Color[r=255,g=255,b=255]"/>
    <att type="string" name="CELLDESIGNER_SPECIES" value="E6_1_1_10"/>
    <att type="string" name="vizmap:vv10450Selenoamino_acid_metabolism_xml_me NODE_HEIGHT" value="15.0"/>
    <att type="string" name="vizmap:vv10450Selenoamino_acid_metabolism_xml_me NODE_WIDTH" value="130.0"/>
    <att type="string" name="vizmap:vv10450Selenoamino_acid_metabolism_xml NODE_SHAPE" value="OCTAGON"/>
    <att type="string" name="vizmap:vv10450Selenoamino_acid_metabolism_xml_me NODE_SHAPE" value="OCTAGON"/>
    <graphics type="OCTAGON" h="15.0" w="250.0" x="872.0" y="364.0" fill="#ffffff" width="1" outline="#000000"/>
  </node>
  <node label="cystathionine beta-synthase" id="-881">
    <att type="string" name="vizmap:vv10450Selenoamino_acid_metabolism_xml NODE_HEIGHT" value="15.0"/>
    <att type="string" name="canonicalName" value="cystathionine beta-synthase"/>
    <att type="string" name="CELLDESIGNER_ALIAS" value="e9"/>
    <att type="string" name="vizmap:vv10450Selenoamino_acid_metabolism_xml NODE_WIDTH" value="130.0"/>
    <att type="string" name="CELLDESIGNER_NODE_TYPE" value="PROTEIN"/>
    <att type="string" name="vizmap:vv10450Selenoamino_acid_metabolism_xml NODE_FILL_COLOR" value="java.awt.Color[r=255,g=255,b=255]"/>
    <att type="string" name="CELLDESIGNER_SPECIES" value="E4_2_1_22"/>
    <att type="string" name="vizmap:vv10450Selenoamino_acid_metabolism_xml_me NODE_HEIGHT" value="15.0"/>
    <att type="string" name="vizmap:vv10450Selenoamino_acid_metabolism_xml_me NODE_WIDTH" value="130.0"/>
    <att type="string" name="vizmap:vv10450Selenoamino_acid_metabolism_xml NODE_SHAPE" value="OCTAGON"/>
    <att type="string" name="vizmap:vv10450Selenoamino_acid_metabolism_xml_me NODE_SHAPE" value="OCTAGON"/>
    <graphics type="OCTAGON" h="15.0" w="250.0" x="88.0" y="272.0" fill="#ffffff" width="1" outline="#000000"/>
  </node>
  <node label="adenylyl-sulfate reductase" id="-880">
    <att type="string" name="vizmap:vv10450Selenoamino_acid_metabolism_xml NODE_HEIGHT" value="15.0"/>
    <att type="string" name="canonicalName" value="adenylyl-sulfate reductase"/>
    <att type="string" name="CELLDESIGNER_ALIAS" value="e6"/>
    <att type="string" name="vizmap:vv10450Selenoamino_acid_metabolism_xml NODE_WIDTH" value="130.0"/>
    <att type="string" name="CELLDESIGNER_NODE_TYPE" value="PROTEIN"/>
    <att type="string" name="vizmap:vv10450Selenoamino_acid_metabolism_xml NODE_FILL_COLOR" value="java.awt.Color[r=255,g=255,b=255]"/>
    <att type="string" name="CELLDESIGNER_SPECIES" value="E1_8_99_2"/>
    <att type="string" name="vizmap:vv10450Selenoamino_acid_metabolism_xml_me NODE_HEIGHT" value="15.0"/>
    <att type="string" name="vizmap:vv10450Selenoamino_acid_metabolism_xml_me NODE_WIDTH" value="130.0"/>
    <att type="string" name="vizmap:vv10450Selenoamino_acid_metabolism_xml NODE_SHAPE" value="OCTAGON"/>
    <att type="string" name="vizmap:vv10450Selenoamino_acid_metabolism_xml_me NODE_SHAPE" value="OCTAGON"/>
    <graphics type="OCTAGON" h="15.0" w="250.0" x="817.0" y="25.0" fill="#ffffff" width="1" outline="#000000"/>
  </node>
  <node label="cystathionine beta-lyase" id="-879">
    <att type="string" name="vizmap:vv10450Selenoamino_acid_metabolism_xml NODE_HEIGHT" value="15.0"/>
    <att type="string" name="canonicalName" value="cystathionine beta-lyase"/>
    <att type="string" name="CELLDESIGNER_ALIAS" value="e5"/>
    <att type="string" name="vizmap:vv10450Selenoamino_acid_metabolism_xml NODE_WIDTH" value="130.0"/>
    <att type="string" name="CELLDESIGNER_NODE_TYPE" value="PROTEIN"/>
    <att type="string" name="vizmap:vv10450Selenoamino_acid_metabolism_xml NODE_FILL_COLOR" value="java.awt.Color[r=255,g=255,b=255]"/>
    <att type="string" name="CELLDESIGNER_SPECIES" value="E4_4_1_8"/>
    <att type="string" name="vizmap:vv10450Selenoamino_acid_metabolism_xml_me NODE_HEIGHT" value="15.0"/>
    <att type="string" name="vizmap:vv10450Selenoamino_acid_metabolism_xml_me NODE_WIDTH" value="130.0"/>
    <att type="string" name="vizmap:vv10450Selenoamino_acid_metabolism_xml NODE_SHAPE" value="OCTAGON"/>
    <att type="string" name="vizmap:vv10450Selenoamino_acid_metabolism_xml_me NODE_SHAPE" value="OCTAGON"/>
    <graphics type="OCTAGON" h="15.0" w="250.0" x="126.0" y="322.0" fill="#ffffff" width="1" outline="#000000"/>
  </node>
  <node label="methionine S-methyltransferase" id="-878">
    <att type="string" name="vizmap:vv10450Selenoamino_acid_metabolism_xml NODE_HEIGHT" value="15.0"/>
    <att type="string" name="canonicalName" value="methionine S-methyltransferase"/>
    <att type="string" name="CELLDESIGNER_ALIAS" value="e3"/>
    <att type="string" name="vizmap:vv10450Selenoamino_acid_metabolism_xml NODE_WIDTH" value="130.0"/>
    <att type="string" name="CELLDESIGNER_NODE_TYPE" value="PROTEIN"/>
    <att type="string" name="vizmap:vv10450Selenoamino_acid_metabolism_xml NODE_FILL_COLOR" value="java.awt.Color[r=255,g=255,b=255]"/>
    <att type="string" name="CELLDESIGNER_SPECIES" value="E2_1_1_12"/>
    <att type="string" name="vizmap:vv10450Selenoamino_acid_metabolism_xml_me NODE_HEIGHT" value="15.0"/>
    <att type="string" name="vizmap:vv10450Selenoamino_acid_metabolism_xml_me NODE_WIDTH" value="130.0"/>
    <att type="string" name="vizmap:vv10450Selenoamino_acid_metabolism_xml NODE_SHAPE" value="OCTAGON"/>
    <att type="string" name="vizmap:vv10450Selenoamino_acid_metabolism_xml_me NODE_SHAPE" value="OCTAGON"/>
    <graphics type="OCTAGON" h="15.0" w="250.0" x="806.0" y="312.0" fill="#ffffff" width="1" outline="#000000"/>
  </node>
  <node label="gamma-glutamyltransferase" id="-877">
    <att type="string" name="vizmap:vv10450Selenoamino_acid_metabolism_xml NODE_HEIGHT" value="15.0"/>
    <att type="string" name="canonicalName" value="gamma-glutamyltransferase"/>
    <att type="string" name="CELLDESIGNER_ALIAS" value="e10"/>
    <att type="string" name="vizmap:vv10450Selenoamino_acid_metabolism_xml NODE_WIDTH" value="130.0"/>
    <att type="string" name="CELLDESIGNER_NODE_TYPE" value="PROTEIN"/>
    <att type="string" name="vizmap:vv10450Selenoamino_acid_metabolism_xml NODE_FILL_COLOR" value="java.awt.Color[r=255,g=255,b=255]"/>
    <att type="string" name="CELLDESIGNER_SPECIES" value="E2_3_2_2"/>
    <att type="string" name="vizmap:vv10450Selenoamino_acid_metabolism_xml_me NODE_HEIGHT" value="15.0"/>
    <att type="string" name="vizmap:vv10450Selenoamino_acid_metabolism_xml_me NODE_WIDTH" value="130.0"/>
    <att type="string" name="vizmap:vv10450Selenoamino_acid_metabolism_xml NODE_SHAPE" value="OCTAGON"/>
    <att type="string" name="vizmap:vv10450Selenoamino_acid_metabolism_xml_me NODE_SHAPE" value="OCTAGON"/>
    <graphics type="OCTAGON" h="15.0" w="250.0" x="96.0" y="22.0" fill="#ffffff" width="1" outline="#000000"/>
  </node>
  <node label="cystathionine gamma-synthase" id="-876">
    <att type="string" name="vizmap:vv10450Selenoamino_acid_metabolism_xml NODE_HEIGHT" value="15.0"/>
    <att type="string" name="canonicalName" value="cystathionine gamma-synthase"/>
    <att type="string" name="CELLDESIGNER_ALIAS" value="e0"/>
    <att type="string" name="vizmap:vv10450Selenoamino_acid_metabolism_xml NODE_WIDTH" value="130.0"/>
    <att type="string" name="CELLDESIGNER_NODE_TYPE" value="PROTEIN"/>
    <att type="string" name="vizmap:vv10450Selenoamino_acid_metabolism_xml NODE_FILL_COLOR" value="java.awt.Color[r=255,g=255,b=255]"/>
    <att type="string" name="CELLDESIGNER_SPECIES" value="E2_5_1_48"/>
    <att type="string" name="vizmap:vv10450Selenoamino_acid_metabolism_xml_me NODE_HEIGHT" value="15.0"/>
    <att type="string" name="vizmap:vv10450Selenoamino_acid_metabolism_xml_me NODE_WIDTH" value="130.0"/>
    <att type="string" name="vizmap:vv10450Selenoamino_acid_metabolism_xml NODE_SHAPE" value="OCTAGON"/>
    <att type="string" name="vizmap:vv10450Selenoamino_acid_metabolism_xml_me NODE_SHAPE" value="OCTAGON"/>
    <graphics type="OCTAGON" h="15.0" w="250.0" x="60.0" y="202.0" fill="#ffffff" width="1" outline="#000000"/>
  </node>
  <edge label="re50053STATE_TRANSITION (RIGHT) Se-Methylselenocysteine" source="-960" target="-895">
    <att type="string" name="CELLDESIGNER_EDGE_TYPE" value="RIGHT"/>
    <att type="string" name="canonicalName" value="re50053STATE_TRANSITION (RIGHT) Se-Methylselenocysteine"/>
    <att type="string" name="interaction" value="RIGHT"/>
    <graphics width="1" fill="#000000"/>
  </edge>
  <edge label="R04939STATE_TRANSITION (RIGHT) Se-Adenosylselenohomocysteine" source="-959" target="-892">
    <att type="string" name="CELLDESIGNER_EDGE_TYPE" value="RIGHT"/>
    <att type="string" name="canonicalName" value="R04939STATE_TRANSITION (RIGHT) Se-Adenosylselenohomocysteine"/>
    <att type="string" name="interaction" value="RIGHT"/>
    <graphics width="1" fill="#000000"/>
  </edge>
  <edge label="R04772STATE_TRANSITION (RIGHT) Se-Methylselenomethionine" source="-958" target="-889">
    <att type="string" name="CELLDESIGNER_EDGE_TYPE" value="RIGHT"/>
    <att type="string" name="canonicalName" value="R04772STATE_TRANSITION (RIGHT) Se-Methylselenomethionine"/>
    <att type="string" name="interaction" value="RIGHT"/>
    <graphics width="1" fill="#000000"/>
  </edge>
  <edge label="R04927STATE_TRANSITION (RIGHT) Adenylylselenate" source="-957" target="-891">
    <att type="string" name="CELLDESIGNER_EDGE_TYPE" value="RIGHT"/>
    <att type="string" name="canonicalName" value="R04927STATE_TRANSITION (RIGHT) Adenylylselenate"/>
    <att type="string" name="interaction" value="RIGHT"/>
    <graphics width="1" fill="#000000"/>
  </edge>
  <edge label="R04944STATE_TRANSITION (RIGHT) Selenocystathionine" source="-956" target="-902">
    <att type="string" name="CELLDESIGNER_EDGE_TYPE" value="RIGHT"/>
    <att type="string" name="canonicalName" value="R04944STATE_TRANSITION (RIGHT) Selenocystathionine"/>
    <att type="string" name="interaction" value="RIGHT"/>
    <graphics width="1" fill="#000000"/>
  </edge>
  <edge label="R04928STATE_TRANSITION (RIGHT) 3&apos;-Phosphoadenylylselenate" source="-955" target="-896">
    <att type="string" name="CELLDESIGNER_EDGE_TYPE" value="RIGHT"/>
    <att type="string" name="canonicalName" value="R04928STATE_TRANSITION (RIGHT) 3&apos;-Phosphoadenylylselenate"/>
    <att type="string" name="interaction" value="RIGHT"/>
    <graphics width="1" fill="#000000"/>
  </edge>
  <edge label="R04773STATE_TRANSITION (pp) Selenomethionyl-tRNA(Met)" source="-954" target="-897">
    <att type="string" name="CELLDESIGNER_EDGE_TYPE" value="RIGHT"/>
    <att type="string" name="canonicalName" value="R04773STATE_TRANSITION (pp) Selenomethionyl-tRNA(Met)"/>
    <att type="string" name="interaction" value="RIGHT"/>
    <graphics width="1" fill="#000000"/>
  </edge>
  <edge label="R04936STATE_TRANSITION (RIGHT) Selenohomocysteine" source="-953" target="-890">
    <att type="string" name="CELLDESIGNER_EDGE_TYPE" value="RIGHT"/>
    <att type="string" name="canonicalName" value="R04936STATE_TRANSITION (RIGHT) Selenohomocysteine"/>
    <att type="string" name="interaction" value="RIGHT"/>
    <graphics width="1" fill="#000000"/>
  </edge>
  <edge label="R04929 (RIGHT) Adenylylselenate" source="-952" target="-891">
    <att type="string" name="CELLDESIGNER_EDGE_TYPE" value="RIGHT"/>
    <att type="string" name="canonicalName" value="R04929 (RIGHT) Adenylylselenate"/>
    <att type="string" name="interaction" value="RIGHT"/>
    <graphics width="1" fill="#000000"/>
  </edge>
  <edge label="R03600STATE_TRANSITION (RIGHT) Selenite" source="-951" target="-894">
    <att type="string" name="CELLDESIGNER_EDGE_TYPE" value="RIGHT"/>
    <att type="string" name="canonicalName" value="R03600STATE_TRANSITION (RIGHT) Selenite"/>
    <att type="string" name="interaction" value="RIGHT"/>
    <graphics width="1" fill="#000000"/>
  </edge>
  <edge label="R04942STATE_TRANSITION (RIGHT) Selenocystathionine" source="-950" target="-902">
    <att type="string" name="CELLDESIGNER_EDGE_TYPE" value="RIGHT"/>
    <att type="string" name="canonicalName" value="R04942STATE_TRANSITION (RIGHT) Selenocystathionine"/>
    <att type="string" name="interaction" value="RIGHT"/>
    <graphics width="1" fill="#000000"/>
  </edge>
  <edge label="R04935STATE_TRANSITION (RIGHT) gamma-Glutamyl-Se-methylselenocysteine" source="-949" target="-893">
    <att type="string" name="CELLDESIGNER_EDGE_TYPE" value="RIGHT"/>
    <att type="string" name="canonicalName" value="R04935STATE_TRANSITION (RIGHT) gamma-Glutamyl-Se-methylselenocysteine"/>
    <att type="string" name="interaction" value="RIGHT"/>
    <graphics width="1" fill="#000000"/>
  </edge>
  <edge label="R04771STATE_TRANSITION (RIGHT) Se-Adenosylselenomethionine" source="-948" target="-888">
    <att type="string" name="CELLDESIGNER_EDGE_TYPE" value="RIGHT"/>
    <att type="string" name="canonicalName" value="R04771STATE_TRANSITION (RIGHT) Se-Adenosylselenomethionine"/>
    <att type="string" name="interaction" value="RIGHT"/>
    <graphics width="1" fill="#000000"/>
  </edge>
  <edge label="R03601STATE_TRANSITION (RIGHT) Acetate" source="-947" target="-10">
    <att type="string" name="CELLDESIGNER_EDGE_TYPE" value="RIGHT"/>
    <att type="string" name="canonicalName" value="R03601STATE_TRANSITION (RIGHT) Acetate"/>
    <att type="string" name="interaction" value="RIGHT"/>
    <graphics width="1" fill="#000000"/>
  </edge>
  <edge label="R03601STATE_TRANSITION (RIGHT) Selenocysteine" source="-947" target="-903">
    <att type="string" name="CELLDESIGNER_EDGE_TYPE" value="RIGHT"/>
    <att type="string" name="canonicalName" value="R03601STATE_TRANSITION (RIGHT) Selenocysteine"/>
    <att type="string" name="interaction" value="RIGHT"/>
    <graphics width="1" fill="#000000"/>
  </edge>
  <edge label="R04941STATE_TRANSITION (RIGHT) Selenohomocysteine" source="-946" target="-890">
    <att type="string" name="CELLDESIGNER_EDGE_TYPE" value="RIGHT"/>
    <att type="string" name="canonicalName" value="R04941STATE_TRANSITION (RIGHT) Selenohomocysteine"/>
    <att type="string" name="interaction" value="RIGHT"/>
    <graphics width="1" fill="#000000"/>
  </edge>
  <edge label="rGSVIVP00018514001 (pp) methionine-tRNA ligase" source="-678" target="-882">
    <att type="string" name="CELLDESIGNER_EDGE_TYPE" value="TRANSLATION"/>
    <att type="string" name="canonicalName" value="re90025TRANSLATION"/>
    <att type="string" name="CELLDESIGNER_NODE_TYPE" value="TRANSLATION"/>
    <att type="string" name="interaction" value="pp"/>
    <att type="string" name="CELLDESIGNER_REACTION" value="re90025TRANSLATION"/>
    <graphics width="1" fill="#00ffcc"/>
  </edge>
  <edge label="rGSVIVP00008913001 (pp) methionine-tRNA ligase" source="-677" target="-882">
    <att type="string" name="CELLDESIGNER_EDGE_TYPE" value="TRANSLATION"/>
    <att type="string" name="canonicalName" value="re90024TRANSLATION"/>
    <att type="string" name="CELLDESIGNER_NODE_TYPE" value="TRANSLATION"/>
    <att type="string" name="interaction" value="pp"/>
    <att type="string" name="CELLDESIGNER_REACTION" value="re90024TRANSLATION"/>
    <graphics width="1" fill="#00ffcc"/>
  </edge>
  <edge label="rGSVIVP00029174001 (pp) methionine-tRNA ligase" source="-674" target="-882">
    <att type="string" name="CELLDESIGNER_EDGE_TYPE" value="TRANSLATION"/>
    <att type="string" name="canonicalName" value="re90023TRANSLATION"/>
    <att type="string" name="CELLDESIGNER_NODE_TYPE" value="TRANSLATION"/>
    <att type="string" name="interaction" value="pp"/>
    <att type="string" name="CELLDESIGNER_REACTION" value="re90023TRANSLATION"/>
    <graphics width="1" fill="#00ffcc"/>
  </edge>
  <edge label="rGSVIVP00015626001 (pp) methionine-tRNA ligase" source="-675" target="-882">
    <att type="string" name="CELLDESIGNER_EDGE_TYPE" value="TRANSLATION"/>
    <att type="string" name="canonicalName" value="re90022TRANSLATION"/>
    <att type="string" name="CELLDESIGNER_NODE_TYPE" value="TRANSLATION"/>
    <att type="string" name="interaction" value="pp"/>
    <att type="string" name="CELLDESIGNER_REACTION" value="re90022TRANSLATION"/>
    <graphics width="1" fill="#00ffcc"/>
  </edge>
  <edge label="rGSVIVP00014805001 (pp) methionine-tRNA ligase" source="-679" target="-882">
    <att type="string" name="CELLDESIGNER_EDGE_TYPE" value="TRANSLATION"/>
    <att type="string" name="canonicalName" value="re90021TRANSLATION"/>
    <att type="string" name="CELLDESIGNER_NODE_TYPE" value="TRANSLATION"/>
    <att type="string" name="interaction" value="pp"/>
    <att type="string" name="CELLDESIGNER_REACTION" value="re90021TRANSLATION"/>
    <graphics width="1" fill="#00ffcc"/>
  </edge>
  <edge label="rGSVIVP00029457001 (pp) methionine-tRNA ligase" source="-676" target="-882">
    <att type="string" name="CELLDESIGNER_EDGE_TYPE" value="TRANSLATION"/>
    <att type="string" name="canonicalName" value="re90020TRANSLATION"/>
    <att type="string" name="CELLDESIGNER_NODE_TYPE" value="TRANSLATION"/>
    <att type="string" name="interaction" value="pp"/>
    <att type="string" name="CELLDESIGNER_REACTION" value="re90020TRANSLATION"/>
    <graphics width="1" fill="#00ffcc"/>
  </edge>
  <edge label="rGSVIVP00035375001 (pp) methionine S-methyltransferase" source="-945" target="-878">
    <att type="string" name="CELLDESIGNER_EDGE_TYPE" value="TRANSLATION"/>
    <att type="string" name="canonicalName" value="re90019TRANSLATION"/>
    <att type="string" name="CELLDESIGNER_NODE_TYPE" value="TRANSLATION"/>
    <att type="string" name="interaction" value="pp"/>
    <att type="string" name="CELLDESIGNER_REACTION" value="re90019TRANSLATION"/>
    <graphics width="1" fill="#00ffcc"/>
  </edge>
  <edge label="rGSVIVP00016844001 (pp) protein arginine N-methyltransferase" source="-944" target="-924">
    <att type="string" name="CELLDESIGNER_EDGE_TYPE" value="TRANSLATION"/>
    <att type="string" name="canonicalName" value="re90015TRANSLATION"/>
    <att type="string" name="CELLDESIGNER_NODE_TYPE" value="TRANSLATION"/>
    <att type="string" name="interaction" value="pp"/>
    <att type="string" name="CELLDESIGNER_REACTION" value="re90015TRANSLATION"/>
    <graphics width="1" fill="#00ffcc"/>
  </edge>
  <edge label="rGSVIVP00019089001 (pp) protein arginine N-methyltransferase" source="-943" target="-924">
    <att type="string" name="CELLDESIGNER_EDGE_TYPE" value="TRANSLATION"/>
    <att type="string" name="canonicalName" value="re90016TRANSLATION"/>
    <att type="string" name="CELLDESIGNER_NODE_TYPE" value="TRANSLATION"/>
    <att type="string" name="interaction" value="pp"/>
    <att type="string" name="CELLDESIGNER_REACTION" value="re90016TRANSLATION"/>
    <graphics width="1" fill="#00ffcc"/>
  </edge>
  <edge label="rGSVIVP00009602001 (pp) protein arginine N-methyltransferase" source="-942" target="-924">
    <att type="string" name="CELLDESIGNER_EDGE_TYPE" value="TRANSLATION"/>
    <att type="string" name="canonicalName" value="re90017TRANSLATION"/>
    <att type="string" name="CELLDESIGNER_NODE_TYPE" value="TRANSLATION"/>
    <att type="string" name="interaction" value="pp"/>
    <att type="string" name="CELLDESIGNER_REACTION" value="re90017TRANSLATION"/>
    <graphics width="1" fill="#00ffcc"/>
  </edge>
  <edge label="rGSVIVP00019090001 (pp) protein arginine N-methyltransferase" source="-941" target="-924">
    <att type="string" name="CELLDESIGNER_EDGE_TYPE" value="TRANSLATION"/>
    <att type="string" name="canonicalName" value="re90018TRANSLATION"/>
    <att type="string" name="CELLDESIGNER_NODE_TYPE" value="TRANSLATION"/>
    <att type="string" name="interaction" value="pp"/>
    <att type="string" name="CELLDESIGNER_REACTION" value="re90018TRANSLATION"/>
    <graphics width="1" fill="#00ffcc"/>
  </edge>
  <edge label="rGSVIVP00000799001 (pp) methionine adenosyltransferase" source="-639" target="-883">
    <att type="string" name="CELLDESIGNER_EDGE_TYPE" value="TRANSLATION"/>
    <att type="string" name="canonicalName" value="re90014TRANSLATION"/>
    <att type="string" name="CELLDESIGNER_NODE_TYPE" value="TRANSLATION"/>
    <att type="string" name="interaction" value="pp"/>
    <att type="string" name="CELLDESIGNER_REACTION" value="re90014TRANSLATION"/>
    <graphics width="1" fill="#00ffcc"/>
  </edge>
  <edge label="rGSVIVP00034750001 (pp) thiol S-methyltransferase" source="-940" target="-923">
    <att type="string" name="CELLDESIGNER_EDGE_TYPE" value="TRANSLATION"/>
    <att type="string" name="canonicalName" value="re90013TRANSLATION"/>
    <att type="string" name="CELLDESIGNER_NODE_TYPE" value="TRANSLATION"/>
    <att type="string" name="interaction" value="pp"/>
    <att type="string" name="CELLDESIGNER_REACTION" value="re90013TRANSLATION"/>
    <graphics width="1" fill="#00ffcc"/>
  </edge>
  <edge label="rGSVIVP00019663001 (pp) adenylyl-sulfate kinase" source="-939" target="-887">
    <att type="string" name="CELLDESIGNER_EDGE_TYPE" value="TRANSLATION"/>
    <att type="string" name="canonicalName" value="re70011TRANSLATION"/>
    <att type="string" name="CELLDESIGNER_NODE_TYPE" value="TRANSLATION"/>
    <att type="string" name="interaction" value="pp"/>
    <att type="string" name="CELLDESIGNER_REACTION" value="re70011TRANSLATION"/>
    <graphics width="1" fill="#00ffcc"/>
  </edge>
  <edge label="rGSVIVP00012057001 (pp) adenylyl-sulfate kinase" source="-938" target="-887">
    <att type="string" name="CELLDESIGNER_EDGE_TYPE" value="TRANSLATION"/>
    <att type="string" name="canonicalName" value="re70010TRANSLATION"/>
    <att type="string" name="CELLDESIGNER_NODE_TYPE" value="TRANSLATION"/>
    <att type="string" name="interaction" value="pp"/>
    <att type="string" name="CELLDESIGNER_REACTION" value="re70010TRANSLATION"/>
    <graphics width="1" fill="#00ffcc"/>
  </edge>
  <edge label="rGSVIVP00031110001 (pp) cysteine synthase" source="-937" target="-884">
    <att type="string" name="CELLDESIGNER_EDGE_TYPE" value="TRANSLATION"/>
    <att type="string" name="canonicalName" value="re70009TRANSLATION"/>
    <att type="string" name="CELLDESIGNER_NODE_TYPE" value="TRANSLATION"/>
    <att type="string" name="interaction" value="pp"/>
    <att type="string" name="CELLDESIGNER_REACTION" value="re70009TRANSLATION"/>
    <graphics width="1" fill="#00ffcc"/>
  </edge>
  <edge label="rGSVIVP00031109001 (pp) cysteine synthase" source="-936" target="-884">
    <att type="string" name="CELLDESIGNER_EDGE_TYPE" value="TRANSLATION"/>
    <att type="string" name="canonicalName" value="re70008TRANSLATION"/>
    <att type="string" name="CELLDESIGNER_NODE_TYPE" value="TRANSLATION"/>
    <att type="string" name="interaction" value="pp"/>
    <att type="string" name="CELLDESIGNER_REACTION" value="re70008TRANSLATION"/>
    <graphics width="1" fill="#00ffcc"/>
  </edge>
  <edge label="rGSVIVP00031101001 (pp) cysteine synthase" source="-935" target="-884">
    <att type="string" name="CELLDESIGNER_EDGE_TYPE" value="TRANSLATION"/>
    <att type="string" name="canonicalName" value="re70007TRANSLATION"/>
    <att type="string" name="CELLDESIGNER_NODE_TYPE" value="TRANSLATION"/>
    <att type="string" name="interaction" value="pp"/>
    <att type="string" name="CELLDESIGNER_REACTION" value="re70007TRANSLATION"/>
    <graphics width="1" fill="#00ffcc"/>
  </edge>
  <edge label="rGSVIVP00031098001 (pp) cysteine synthase" source="-934" target="-884">
    <att type="string" name="CELLDESIGNER_EDGE_TYPE" value="TRANSLATION"/>
    <att type="string" name="canonicalName" value="re70006TRANSLATION"/>
    <att type="string" name="CELLDESIGNER_NODE_TYPE" value="TRANSLATION"/>
    <att type="string" name="interaction" value="pp"/>
    <att type="string" name="CELLDESIGNER_REACTION" value="re70006TRANSLATION"/>
    <graphics width="1" fill="#00ffcc"/>
  </edge>
  <edge label="rGSVIVP00012747001 (pp) cysteine synthase" source="-933" target="-884">
    <att type="string" name="CELLDESIGNER_EDGE_TYPE" value="TRANSLATION"/>
    <att type="string" name="canonicalName" value="re70005TRANSLATION"/>
    <att type="string" name="CELLDESIGNER_NODE_TYPE" value="TRANSLATION"/>
    <att type="string" name="interaction" value="pp"/>
    <att type="string" name="CELLDESIGNER_REACTION" value="re70005TRANSLATION"/>
    <graphics width="1" fill="#00ffcc"/>
  </edge>
  <edge label="rGSVIVP00008712001 (pp) cysteine synthase" source="-932" target="-884">
    <att type="string" name="CELLDESIGNER_EDGE_TYPE" value="TRANSLATION"/>
    <att type="string" name="canonicalName" value="re70004TRANSLATION"/>
    <att type="string" name="CELLDESIGNER_NODE_TYPE" value="TRANSLATION"/>
    <att type="string" name="interaction" value="pp"/>
    <att type="string" name="CELLDESIGNER_REACTION" value="re70004TRANSLATION"/>
    <graphics width="1" fill="#00ffcc"/>
  </edge>
  <edge label="rGSVIVP00008711001 (pp) cysteine synthase" source="-931" target="-884">
    <att type="string" name="CELLDESIGNER_EDGE_TYPE" value="TRANSLATION"/>
    <att type="string" name="canonicalName" value="re70003TRANSLATION"/>
    <att type="string" name="CELLDESIGNER_NODE_TYPE" value="TRANSLATION"/>
    <att type="string" name="interaction" value="pp"/>
    <att type="string" name="CELLDESIGNER_REACTION" value="re70003TRANSLATION"/>
    <graphics width="1" fill="#00ffcc"/>
  </edge>
  <edge label="rGSVIVP00022173001 (pp) methionine adenosyltransferase" source="-609" target="-883">
    <att type="string" name="CELLDESIGNER_EDGE_TYPE" value="TRANSLATION"/>
    <att type="string" name="canonicalName" value="re70002TRANSLATION"/>
    <att type="string" name="CELLDESIGNER_NODE_TYPE" value="TRANSLATION"/>
    <att type="string" name="interaction" value="pp"/>
    <att type="string" name="CELLDESIGNER_REACTION" value="re70002TRANSLATION"/>
    <graphics width="1" fill="#00ffcc"/>
  </edge>
  <edge label="rGSVIVP00014324001 (pp) methionine adenosyltransferase" source="-608" target="-883">
    <att type="string" name="CELLDESIGNER_EDGE_TYPE" value="TRANSLATION"/>
    <att type="string" name="canonicalName" value="re70001TRANSLATION"/>
    <att type="string" name="CELLDESIGNER_NODE_TYPE" value="TRANSLATION"/>
    <att type="string" name="interaction" value="pp"/>
    <att type="string" name="CELLDESIGNER_REACTION" value="re70001TRANSLATION"/>
    <graphics width="1" fill="#00ffcc"/>
  </edge>
  <edge label="rGSVIVP00016598001 (pp) protein arginine N-methyltransferase" source="-930" target="-924">
    <att type="string" name="CELLDESIGNER_EDGE_TYPE" value="TRANSLATION"/>
    <att type="string" name="canonicalName" value="re50066TRANSLATION"/>
    <att type="string" name="CELLDESIGNER_NODE_TYPE" value="TRANSLATION"/>
    <att type="string" name="interaction" value="pp"/>
    <att type="string" name="CELLDESIGNER_REACTION" value="re50066TRANSLATION"/>
    <graphics width="1" fill="#00ffcc"/>
  </edge>
  <edge label="rGSVIVP00019783001 (pp) protein arginine N-methyltransferase" source="-929" target="-924">
    <att type="string" name="CELLDESIGNER_EDGE_TYPE" value="TRANSLATION"/>
    <att type="string" name="canonicalName" value="re50062TRANSLATION"/>
    <att type="string" name="CELLDESIGNER_NODE_TYPE" value="TRANSLATION"/>
    <att type="string" name="interaction" value="pp"/>
    <att type="string" name="CELLDESIGNER_REACTION" value="re50062TRANSLATION"/>
    <graphics width="1" fill="#00ffcc"/>
  </edge>
  <edge label="rGSVIVP00032396001 (pp) protein arginine N-methyltransferase" source="-928" target="-924">
    <att type="string" name="CELLDESIGNER_EDGE_TYPE" value="TRANSCRIPTION"/>
    <att type="string" name="canonicalName" value="re50061TRANSCRIPTION"/>
    <att type="string" name="CELLDESIGNER_NODE_TYPE" value="TRANSCRIPTION"/>
    <att type="string" name="interaction" value="pp"/>
    <att type="string" name="CELLDESIGNER_REACTION" value="re50061TRANSCRIPTION"/>
    <graphics width="1" fill="#ff00ff"/>
  </edge>
  <edge label="rGSVIVP00030890001 (pp) protein arginine N-methyltransferase" source="-927" target="-924">
    <att type="string" name="CELLDESIGNER_EDGE_TYPE" value="TRANSCRIPTION"/>
    <att type="string" name="canonicalName" value="re50063TRANSCRIPTION"/>
    <att type="string" name="CELLDESIGNER_NODE_TYPE" value="TRANSCRIPTION"/>
    <att type="string" name="interaction" value="pp"/>
    <att type="string" name="CELLDESIGNER_REACTION" value="re50063TRANSCRIPTION"/>
    <graphics width="1" fill="#ff00ff"/>
  </edge>
  <edge label="rGSVIVP00002584001 (pp) protein arginine N-methyltransferase" source="-926" target="-924">
    <att type="string" name="CELLDESIGNER_EDGE_TYPE" value="TRANSLATION"/>
    <att type="string" name="canonicalName" value="re50064TRANSLATION"/>
    <att type="string" name="CELLDESIGNER_NODE_TYPE" value="TRANSLATION"/>
    <att type="string" name="interaction" value="pp"/>
    <att type="string" name="CELLDESIGNER_REACTION" value="re50064TRANSLATION"/>
    <graphics width="1" fill="#00ffcc"/>
  </edge>
  <edge label="rGSVIVP00014935001 (pp) protein arginine N-methyltransferase" source="-925" target="-924">
    <att type="string" name="CELLDESIGNER_EDGE_TYPE" value="TRANSCRIPTION"/>
    <att type="string" name="canonicalName" value="re50065TRANSCRIPTION"/>
    <att type="string" name="CELLDESIGNER_NODE_TYPE" value="TRANSCRIPTION"/>
    <att type="string" name="interaction" value="pp"/>
    <att type="string" name="CELLDESIGNER_REACTION" value="re50065TRANSCRIPTION"/>
    <graphics width="1" fill="#ff00ff"/>
  </edge>
  <edge label="protein arginine N-methyltransferase (CATALYSIS) R04939STATE_TRANSITION" source="-924" target="-959">
    <att type="string" name="CELLDESIGNER_EDGE_TYPE" value="CATALYSIS"/>
    <att type="string" name="canonicalName" value="protein arginine N-methyltransferase (CATALYSIS) R04939STATE_TRANSITION"/>
    <att type="string" name="interaction" value="CATALYSIS"/>
    <graphics width="1" fill="#0000ff"/>
  </edge>
  <edge label="thiol S-methyltransferase (CATALYSIS) re50053STATE_TRANSITION" source="-923" target="-960">
    <att type="string" name="CELLDESIGNER_EDGE_TYPE" value="CATALYSIS"/>
    <att type="string" name="canonicalName" value="thiol S-methyltransferase (CATALYSIS) re50053STATE_TRANSITION"/>
    <att type="string" name="interaction" value="CATALYSIS"/>
    <graphics width="1" fill="#0000ff"/>
  </edge>
  <edge label="rTC62016 (pp) adenylyl-sulfate kinase" source="-922" target="-887">
    <att type="string" name="CELLDESIGNER_EDGE_TYPE" value="TRANSLATION"/>
    <att type="string" name="canonicalName" value="re50052TRANSLATION"/>
    <att type="string" name="CELLDESIGNER_NODE_TYPE" value="TRANSLATION"/>
    <att type="string" name="interaction" value="pp"/>
    <att type="string" name="CELLDESIGNER_REACTION" value="re50052TRANSLATION"/>
    <graphics width="1" fill="#00ffcc"/>
  </edge>
  <edge label="rTC51809 (pp) adenylyl-sulfate kinase" source="-921" target="-887">
    <att type="string" name="CELLDESIGNER_EDGE_TYPE" value="TRANSLATION"/>
    <att type="string" name="canonicalName" value="re50051TRANSLATION"/>
    <att type="string" name="CELLDESIGNER_NODE_TYPE" value="TRANSLATION"/>
    <att type="string" name="interaction" value="pp"/>
    <att type="string" name="CELLDESIGNER_REACTION" value="re50051TRANSLATION"/>
    <graphics width="1" fill="#00ffcc"/>
  </edge>
  <edge label="rGSVIVP00025471001 (pp) adenylyl-sulfate kinase" source="-920" target="-887">
    <att type="string" name="CELLDESIGNER_EDGE_TYPE" value="TRANSLATION"/>
    <att type="string" name="canonicalName" value="re50050TRANSLATION"/>
    <att type="string" name="CELLDESIGNER_NODE_TYPE" value="TRANSLATION"/>
    <att type="string" name="interaction" value="pp"/>
    <att type="string" name="CELLDESIGNER_REACTION" value="re50050TRANSLATION"/>
    <graphics width="1" fill="#00ffcc"/>
  </edge>
  <edge label="rGSVIVP00020070001 (pp) sulfate adenylyltransferase" source="-919" target="-886">
    <att type="string" name="CELLDESIGNER_EDGE_TYPE" value="TRANSLATION"/>
    <att type="string" name="canonicalName" value="re50049TRANSLATION"/>
    <att type="string" name="CELLDESIGNER_NODE_TYPE" value="TRANSLATION"/>
    <att type="string" name="interaction" value="pp"/>
    <att type="string" name="CELLDESIGNER_REACTION" value="re50049TRANSLATION"/>
    <graphics width="1" fill="#00ffcc"/>
  </edge>
  <edge label="rGSVIVP00014451001 (pp) sulfate adenylyltransferase" source="-918" target="-886">
    <att type="string" name="CELLDESIGNER_EDGE_TYPE" value="TRANSLATION"/>
    <att type="string" name="canonicalName" value="re50048TRANSLATION"/>
    <att type="string" name="CELLDESIGNER_NODE_TYPE" value="TRANSLATION"/>
    <att type="string" name="interaction" value="pp"/>
    <att type="string" name="CELLDESIGNER_REACTION" value="re50048TRANSLATION"/>
    <graphics width="1" fill="#00ffcc"/>
  </edge>
  <edge label="rGSVIVP00028172001 (pp) sulfate adenylyltransferase" source="-917" target="-886">
    <att type="string" name="CELLDESIGNER_EDGE_TYPE" value="TRANSLATION"/>
    <att type="string" name="canonicalName" value="re50047TRANSLATION"/>
    <att type="string" name="CELLDESIGNER_NODE_TYPE" value="TRANSLATION"/>
    <att type="string" name="interaction" value="pp"/>
    <att type="string" name="CELLDESIGNER_REACTION" value="re50047TRANSLATION"/>
    <graphics width="1" fill="#00ffcc"/>
  </edge>
  <edge label="rGSVIVP00024596001 (pp) sulfite reductase (ferredoxin)" source="-916" target="-885">
    <att type="string" name="CELLDESIGNER_EDGE_TYPE" value="TRANSLATION"/>
    <att type="string" name="canonicalName" value="re50044TRANSLATION"/>
    <att type="string" name="CELLDESIGNER_NODE_TYPE" value="TRANSLATION"/>
    <att type="string" name="interaction" value="pp"/>
    <att type="string" name="CELLDESIGNER_REACTION" value="re50044TRANSLATION"/>
    <graphics width="1" fill="#00ffcc"/>
  </edge>
  <edge label="rCB348262 (pp) sulfite reductase (ferredoxin)" source="-915" target="-885">
    <att type="string" name="CELLDESIGNER_EDGE_TYPE" value="TRANSLATION"/>
    <att type="string" name="canonicalName" value="re50043TRANSLATION"/>
    <att type="string" name="CELLDESIGNER_NODE_TYPE" value="TRANSLATION"/>
    <att type="string" name="interaction" value="pp"/>
    <att type="string" name="CELLDESIGNER_REACTION" value="re50043TRANSLATION"/>
    <graphics width="1" fill="#00ffcc"/>
  </edge>
  <edge label="rGSVIVP00031656001 (pp) adenosylhomocysteinase" source="-592" target="-537">
    <att type="string" name="CELLDESIGNER_EDGE_TYPE" value="TRANSLATION"/>
    <att type="string" name="canonicalName" value="re50041TRANSLATION"/>
    <att type="string" name="CELLDESIGNER_NODE_TYPE" value="TRANSLATION"/>
    <att type="string" name="interaction" value="pp"/>
    <att type="string" name="CELLDESIGNER_REACTION" value="re50041TRANSLATION"/>
    <graphics width="1" fill="#00ffcc"/>
  </edge>
  <edge label="rGSVIVP00015916001 (pp) adenosylhomocysteinase" source="-591" target="-537">
    <att type="string" name="CELLDESIGNER_EDGE_TYPE" value="TRANSLATION"/>
    <att type="string" name="canonicalName" value="re50040TRANSLATION"/>
    <att type="string" name="CELLDESIGNER_NODE_TYPE" value="TRANSLATION"/>
    <att type="string" name="interaction" value="pp"/>
    <att type="string" name="CELLDESIGNER_REACTION" value="re50040TRANSLATION"/>
    <graphics width="1" fill="#00ffcc"/>
  </edge>
  <edge label="rCB972907 (pp) adenosylhomocysteinase" source="-590" target="-537">
    <att type="string" name="CELLDESIGNER_EDGE_TYPE" value="TRANSLATION"/>
    <att type="string" name="canonicalName" value="re50038TRANSLATION"/>
    <att type="string" name="CELLDESIGNER_NODE_TYPE" value="TRANSLATION"/>
    <att type="string" name="interaction" value="pp"/>
    <att type="string" name="CELLDESIGNER_REACTION" value="re50038TRANSLATION"/>
    <graphics width="1" fill="#00ffcc"/>
  </edge>
  <edge label="rTC61799 (pp) cysteine synthase" source="-914" target="-884">
    <att type="string" name="CELLDESIGNER_EDGE_TYPE" value="TRANSLATION"/>
    <att type="string" name="canonicalName" value="re50037TRANSLATION"/>
    <att type="string" name="CELLDESIGNER_NODE_TYPE" value="TRANSLATION"/>
    <att type="string" name="interaction" value="pp"/>
    <att type="string" name="CELLDESIGNER_REACTION" value="re50037TRANSLATION"/>
    <graphics width="1" fill="#00ffcc"/>
  </edge>
  <edge label="rGSVIVP00031099001 (pp) cysteine synthase" source="-913" target="-884">
    <att type="string" name="CELLDESIGNER_EDGE_TYPE" value="TRANSLATION"/>
    <att type="string" name="canonicalName" value="re50036TRANSLATION"/>
    <att type="string" name="CELLDESIGNER_NODE_TYPE" value="TRANSLATION"/>
    <att type="string" name="interaction" value="pp"/>
    <att type="string" name="CELLDESIGNER_REACTION" value="re50036TRANSLATION"/>
    <graphics width="1" fill="#00ffcc"/>
  </edge>
  <edge label="rGSVIVP00034691001 (pp) cysteine synthase" source="-912" target="-884">
    <att type="string" name="CELLDESIGNER_EDGE_TYPE" value="TRANSLATION"/>
    <att type="string" name="canonicalName" value="re50035TRANSLATION"/>
    <att type="string" name="CELLDESIGNER_NODE_TYPE" value="TRANSLATION"/>
    <att type="string" name="interaction" value="pp"/>
    <att type="string" name="CELLDESIGNER_REACTION" value="re50035TRANSLATION"/>
    <graphics width="1" fill="#00ffcc"/>
  </edge>
  <edge label="rGSVIVP00026889001 (pp) cysteine synthase" source="-911" target="-884">
    <att type="string" name="CELLDESIGNER_EDGE_TYPE" value="TRANSLATION"/>
    <att type="string" name="canonicalName" value="re50034TRANSLATION"/>
    <att type="string" name="CELLDESIGNER_NODE_TYPE" value="TRANSLATION"/>
    <att type="string" name="interaction" value="pp"/>
    <att type="string" name="CELLDESIGNER_REACTION" value="re50034TRANSLATION"/>
    <graphics width="1" fill="#00ffcc"/>
  </edge>
  <edge label="rGSVIVP00031107001 (pp) cysteine synthase" source="-910" target="-884">
    <att type="string" name="CELLDESIGNER_EDGE_TYPE" value="TRANSLATION"/>
    <att type="string" name="canonicalName" value="re50033TRANSLATION"/>
    <att type="string" name="CELLDESIGNER_NODE_TYPE" value="TRANSLATION"/>
    <att type="string" name="interaction" value="pp"/>
    <att type="string" name="CELLDESIGNER_REACTION" value="re50033TRANSLATION"/>
    <graphics width="1" fill="#00ffcc"/>
  </edge>
  <edge label="rGSVIVP00031096001 (pp) cysteine synthase" source="-909" target="-884">
    <att type="string" name="CELLDESIGNER_EDGE_TYPE" value="TRANSLATION"/>
    <att type="string" name="canonicalName" value="re50032TRANSLATION"/>
    <att type="string" name="CELLDESIGNER_NODE_TYPE" value="TRANSLATION"/>
    <att type="string" name="interaction" value="pp"/>
    <att type="string" name="CELLDESIGNER_REACTION" value="re50032TRANSLATION"/>
    <graphics width="1" fill="#00ffcc"/>
  </edge>
  <edge label="rGSVIVP00033683001 (pp) cysteine synthase" source="-908" target="-884">
    <att type="string" name="CELLDESIGNER_EDGE_TYPE" value="TRANSLATION"/>
    <att type="string" name="canonicalName" value="re50031TRANSLATION"/>
    <att type="string" name="CELLDESIGNER_NODE_TYPE" value="TRANSLATION"/>
    <att type="string" name="interaction" value="pp"/>
    <att type="string" name="CELLDESIGNER_REACTION" value="re50031TRANSLATION"/>
    <graphics width="1" fill="#00ffcc"/>
  </edge>
  <edge label="rGSVIVP00019707001 (pp) methionine adenosyltransferase" source="-576" target="-883">
    <att type="string" name="CELLDESIGNER_EDGE_TYPE" value="TRANSLATION"/>
    <att type="string" name="canonicalName" value="re50029TRANSLATION"/>
    <att type="string" name="CELLDESIGNER_NODE_TYPE" value="TRANSLATION"/>
    <att type="string" name="interaction" value="pp"/>
    <att type="string" name="CELLDESIGNER_REACTION" value="re50029TRANSLATION"/>
    <graphics width="1" fill="#00ffcc"/>
  </edge>
  <edge label="rGSVIVP00000624001 (pp) methionine adenosyltransferase" source="-575" target="-883">
    <att type="string" name="CELLDESIGNER_EDGE_TYPE" value="TRANSLATION"/>
    <att type="string" name="canonicalName" value="re50028TRANSLATION"/>
    <att type="string" name="CELLDESIGNER_NODE_TYPE" value="TRANSLATION"/>
    <att type="string" name="interaction" value="pp"/>
    <att type="string" name="CELLDESIGNER_REACTION" value="re50028TRANSLATION"/>
    <graphics width="1" fill="#00ffcc"/>
  </edge>
  <edge label="rGSVIVP00022531001 (pp) methionine adenosyltransferase" source="-574" target="-883">
    <att type="string" name="CELLDESIGNER_EDGE_TYPE" value="TRANSLATION"/>
    <att type="string" name="canonicalName" value="re50027TRANSLATION"/>
    <att type="string" name="CELLDESIGNER_NODE_TYPE" value="TRANSLATION"/>
    <att type="string" name="interaction" value="pp"/>
    <att type="string" name="CELLDESIGNER_REACTION" value="re50027TRANSLATION"/>
    <graphics width="1" fill="#00ffcc"/>
  </edge>
  <edge label="rCX016441 (pp) methionine adenosyltransferase" source="-573" target="-883">
    <att type="string" name="CELLDESIGNER_EDGE_TYPE" value="TRANSLATION"/>
    <att type="string" name="canonicalName" value="re50026TRANSLATION"/>
    <att type="string" name="CELLDESIGNER_NODE_TYPE" value="TRANSLATION"/>
    <att type="string" name="interaction" value="pp"/>
    <att type="string" name="CELLDESIGNER_REACTION" value="re50026TRANSLATION"/>
    <graphics width="1" fill="#00ffcc"/>
  </edge>
  <edge label="rCX016401 (pp) methionine adenosyltransferase" source="-572" target="-883">
    <att type="string" name="CELLDESIGNER_EDGE_TYPE" value="TRANSLATION"/>
    <att type="string" name="canonicalName" value="re50025TRANSLATION"/>
    <att type="string" name="CELLDESIGNER_NODE_TYPE" value="TRANSLATION"/>
    <att type="string" name="interaction" value="pp"/>
    <att type="string" name="CELLDESIGNER_REACTION" value="re50025TRANSLATION"/>
    <graphics width="1" fill="#00ffcc"/>
  </edge>
  <edge label="rCN007600 (pp) methionine adenosyltransferase" source="-571" target="-883">
    <att type="string" name="CELLDESIGNER_EDGE_TYPE" value="TRANSLATION"/>
    <att type="string" name="canonicalName" value="re50024TRANSLATION"/>
    <att type="string" name="CELLDESIGNER_NODE_TYPE" value="TRANSLATION"/>
    <att type="string" name="interaction" value="pp"/>
    <att type="string" name="CELLDESIGNER_REACTION" value="re50024TRANSLATION"/>
    <graphics width="1" fill="#00ffcc"/>
  </edge>
  <edge label="rCF605831 (pp) methionine adenosyltransferase" source="-570" target="-883">
    <att type="string" name="CELLDESIGNER_EDGE_TYPE" value="TRANSLATION"/>
    <att type="string" name="canonicalName" value="re50023TRANSLATION"/>
    <att type="string" name="CELLDESIGNER_NODE_TYPE" value="TRANSLATION"/>
    <att type="string" name="interaction" value="pp"/>
    <att type="string" name="CELLDESIGNER_REACTION" value="re50023TRANSLATION"/>
    <graphics width="1" fill="#00ffcc"/>
  </edge>
  <edge label="rGSVIVP00028192001 (pp) methionine adenosyltransferase" source="-569" target="-883">
    <att type="string" name="CELLDESIGNER_EDGE_TYPE" value="TRANSLATION"/>
    <att type="string" name="canonicalName" value="re50022TRANSLATION"/>
    <att type="string" name="CELLDESIGNER_NODE_TYPE" value="TRANSLATION"/>
    <att type="string" name="interaction" value="pp"/>
    <att type="string" name="CELLDESIGNER_REACTION" value="re50022TRANSLATION"/>
    <graphics width="1" fill="#00ffcc"/>
  </edge>
  <edge label="rCF514290 (pp) methionine adenosyltransferase" source="-568" target="-883">
    <att type="string" name="CELLDESIGNER_EDGE_TYPE" value="TRANSLATION"/>
    <att type="string" name="canonicalName" value="re50021TRANSLATION"/>
    <att type="string" name="CELLDESIGNER_NODE_TYPE" value="TRANSLATION"/>
    <att type="string" name="interaction" value="pp"/>
    <att type="string" name="CELLDESIGNER_REACTION" value="re50021TRANSLATION"/>
    <graphics width="1" fill="#00ffcc"/>
  </edge>
  <edge label="rGSVIVP00018515001 (pp) methionine-tRNA ligase" source="-580" target="-882">
    <att type="string" name="CELLDESIGNER_EDGE_TYPE" value="TRANSLATION"/>
    <att type="string" name="canonicalName" value="re50020TRANSLATION"/>
    <att type="string" name="CELLDESIGNER_NODE_TYPE" value="TRANSLATION"/>
    <att type="string" name="interaction" value="pp"/>
    <att type="string" name="CELLDESIGNER_REACTION" value="re50020TRANSLATION"/>
    <graphics width="1" fill="#00ffcc"/>
  </edge>
  <edge label="rGSVIVP00038829001 (pp) methionine-tRNA ligase" source="-579" target="-882">
    <att type="string" name="CELLDESIGNER_EDGE_TYPE" value="TRANSLATION"/>
    <att type="string" name="canonicalName" value="re50019TRANSLATION"/>
    <att type="string" name="CELLDESIGNER_NODE_TYPE" value="TRANSLATION"/>
    <att type="string" name="interaction" value="pp"/>
    <att type="string" name="CELLDESIGNER_REACTION" value="re50019TRANSLATION"/>
    <graphics width="1" fill="#00ffcc"/>
  </edge>
  <edge label="rGSVIVP00034785001 (pp) methionine-tRNA ligase" source="-578" target="-882">
    <att type="string" name="CELLDESIGNER_EDGE_TYPE" value="TRANSLATION"/>
    <att type="string" name="canonicalName" value="re50017TRANSLATION"/>
    <att type="string" name="CELLDESIGNER_NODE_TYPE" value="TRANSLATION"/>
    <att type="string" name="interaction" value="pp"/>
    <att type="string" name="CELLDESIGNER_REACTION" value="re50017TRANSLATION"/>
    <graphics width="1" fill="#00ffcc"/>
  </edge>
  <edge label="rGSVIVP00002378001 (pp) methionine-tRNA ligase" source="-577" target="-882">
    <att type="string" name="CELLDESIGNER_EDGE_TYPE" value="TRANSLATION"/>
    <att type="string" name="canonicalName" value="re50015TRANSLATION"/>
    <att type="string" name="CELLDESIGNER_NODE_TYPE" value="TRANSLATION"/>
    <att type="string" name="interaction" value="pp"/>
    <att type="string" name="CELLDESIGNER_REACTION" value="re50015TRANSLATION"/>
    <graphics width="1" fill="#00ffcc"/>
  </edge>
  <edge label="rGSVIVP00033361001 (pp) cystathionine beta-synthase" source="-597" target="-881">
    <att type="string" name="CELLDESIGNER_EDGE_TYPE" value="TRANSLATION"/>
    <att type="string" name="canonicalName" value="re50013TRANSLATION"/>
    <att type="string" name="CELLDESIGNER_NODE_TYPE" value="TRANSLATION"/>
    <att type="string" name="interaction" value="pp"/>
    <att type="string" name="CELLDESIGNER_REACTION" value="re50013TRANSLATION"/>
    <graphics width="1" fill="#00ffcc"/>
  </edge>
  <edge label="rGSVIVP00012718001 (pp) adenylyl-sulfate reductase" source="-907" target="-880">
    <att type="string" name="CELLDESIGNER_EDGE_TYPE" value="TRANSLATION"/>
    <att type="string" name="canonicalName" value="re50011TRANSLATION"/>
    <att type="string" name="CELLDESIGNER_NODE_TYPE" value="TRANSLATION"/>
    <att type="string" name="interaction" value="pp"/>
    <att type="string" name="CELLDESIGNER_REACTION" value="re50011TRANSLATION"/>
    <graphics width="1" fill="#00ffcc"/>
  </edge>
  <edge label="rGSVIVP00000669001 (pp) cystathionine beta-lyase" source="-599" target="-879">
    <att type="string" name="CELLDESIGNER_EDGE_TYPE" value="TRANSLATION"/>
    <att type="string" name="canonicalName" value="re50009TRANSLATION"/>
    <att type="string" name="CELLDESIGNER_NODE_TYPE" value="TRANSLATION"/>
    <att type="string" name="interaction" value="pp"/>
    <att type="string" name="CELLDESIGNER_REACTION" value="re50009TRANSLATION"/>
    <graphics width="1" fill="#00ffcc"/>
  </edge>
  <edge label="rGSVIVP00021002001 (pp) cystathionine beta-lyase" source="-598" target="-879">
    <att type="string" name="CELLDESIGNER_EDGE_TYPE" value="TRANSLATION"/>
    <att type="string" name="canonicalName" value="re50008TRANSLATION"/>
    <att type="string" name="CELLDESIGNER_NODE_TYPE" value="TRANSLATION"/>
    <att type="string" name="interaction" value="pp"/>
    <att type="string" name="CELLDESIGNER_REACTION" value="re50008TRANSLATION"/>
    <graphics width="1" fill="#00ffcc"/>
  </edge>
  <edge label="rGSVIVP00035361001 (pp) methionine S-methyltransferase" source="-906" target="-878">
    <att type="string" name="CELLDESIGNER_EDGE_TYPE" value="TRANSLATION"/>
    <att type="string" name="canonicalName" value="re50006TRANSLATION"/>
    <att type="string" name="CELLDESIGNER_NODE_TYPE" value="TRANSLATION"/>
    <att type="string" name="interaction" value="pp"/>
    <att type="string" name="CELLDESIGNER_REACTION" value="re50006TRANSLATION"/>
    <graphics width="1" fill="#00ffcc"/>
  </edge>
  <edge label="rTC71207 (pp) gamma-glutamyltransferase" source="-905" target="-877">
    <att type="string" name="CELLDESIGNER_EDGE_TYPE" value="TRANSLATION"/>
    <att type="string" name="canonicalName" value="re50004TRANSLATION"/>
    <att type="string" name="CELLDESIGNER_NODE_TYPE" value="TRANSLATION"/>
    <att type="string" name="interaction" value="pp"/>
    <att type="string" name="CELLDESIGNER_REACTION" value="re50004TRANSLATION"/>
    <graphics width="1" fill="#00ffcc"/>
  </edge>
  <edge label="rGSVIVP00016630001 (pp) gamma-glutamyltransferase" source="-904" target="-877">
    <att type="string" name="CELLDESIGNER_EDGE_TYPE" value="TRANSLATION"/>
    <att type="string" name="canonicalName" value="re50002TRANSLATION"/>
    <att type="string" name="CELLDESIGNER_NODE_TYPE" value="TRANSLATION"/>
    <att type="string" name="interaction" value="pp"/>
    <att type="string" name="CELLDESIGNER_REACTION" value="re50002TRANSLATION"/>
    <graphics width="1" fill="#00ffcc"/>
  </edge>
  <edge label="rGSVIVP00000520001 (pp) cystathionine gamma-synthase" source="-562" target="-876">
    <att type="string" name="CELLDESIGNER_EDGE_TYPE" value="TRANSLATION"/>
    <att type="string" name="canonicalName" value="re50001TRANSLATION"/>
    <att type="string" name="CELLDESIGNER_NODE_TYPE" value="TRANSLATION"/>
    <att type="string" name="interaction" value="pp"/>
    <att type="string" name="CELLDESIGNER_REACTION" value="re50001TRANSLATION"/>
    <graphics width="1" fill="#00ffcc"/>
  </edge>
  <edge label="Selenocysteine (LEFT) re50053STATE_TRANSITION" source="-903" target="-960">
    <att type="string" name="CELLDESIGNER_EDGE_TYPE" value="LEFT"/>
    <att type="string" name="canonicalName" value="Selenocysteine (LEFT) re50053STATE_TRANSITION"/>
    <att type="string" name="interaction" value="LEFT"/>
    <graphics width="1" fill="#000000"/>
  </edge>
  <edge label="Selenocysteine (LEFT) R04944STATE_TRANSITION" source="-903" target="-956">
    <att type="string" name="CELLDESIGNER_EDGE_TYPE" value="LEFT"/>
    <att type="string" name="canonicalName" value="Selenocysteine (LEFT) R04944STATE_TRANSITION"/>
    <att type="string" name="interaction" value="LEFT"/>
    <graphics width="1" fill="#000000"/>
  </edge>
  <edge label="Selenocystathionine (LEFT) R04941STATE_TRANSITION" source="-902" target="-946">
    <att type="string" name="CELLDESIGNER_EDGE_TYPE" value="LEFT"/>
    <att type="string" name="canonicalName" value="Selenocystathionine (LEFT) R04941STATE_TRANSITION"/>
    <att type="string" name="interaction" value="LEFT"/>
    <graphics width="1" fill="#000000"/>
  </edge>
  <edge label="O-Acetyl-L-serine (LEFT) R03601STATE_TRANSITION" source="-901" target="-947">
    <att type="string" name="CELLDESIGNER_EDGE_TYPE" value="LEFT"/>
    <att type="string" name="canonicalName" value="O-Acetyl-L-serine (LEFT) R03601STATE_TRANSITION"/>
    <att type="string" name="interaction" value="LEFT"/>
    <graphics width="1" fill="#000000"/>
  </edge>
  <edge label="Selenide (LEFT) R03600STATE_TRANSITION" source="-900" target="-951">
    <att type="string" name="CELLDESIGNER_EDGE_TYPE" value="LEFT"/>
    <att type="string" name="canonicalName" value="Selenide (LEFT) R03600STATE_TRANSITION"/>
    <att type="string" name="interaction" value="LEFT"/>
    <graphics width="1" fill="#000000"/>
  </edge>
  <edge label="Selenide (LEFT) R03601STATE_TRANSITION" source="-900" target="-947">
    <att type="string" name="CELLDESIGNER_EDGE_TYPE" value="LEFT"/>
    <att type="string" name="canonicalName" value="Selenide (LEFT) R03601STATE_TRANSITION"/>
    <att type="string" name="interaction" value="LEFT"/>
    <graphics width="1" fill="#000000"/>
  </edge>
  <edge label="Selenomethionine (LEFT) R04772STATE_TRANSITION" source="-899" target="-958">
    <att type="string" name="CELLDESIGNER_EDGE_TYPE" value="LEFT"/>
    <att type="string" name="canonicalName" value="Selenomethionine (LEFT) R04772STATE_TRANSITION"/>
    <att type="string" name="interaction" value="LEFT"/>
    <graphics width="1" fill="#000000"/>
  </edge>
  <edge label="Selenomethionine (LEFT) R04773STATE_TRANSITION" source="-899" target="-954">
    <att type="string" name="CELLDESIGNER_EDGE_TYPE" value="LEFT"/>
    <att type="string" name="canonicalName" value="Selenomethionine (LEFT) R04773STATE_TRANSITION"/>
    <att type="string" name="interaction" value="LEFT"/>
    <graphics width="1" fill="#000000"/>
  </edge>
  <edge label="Selenomethionine (LEFT) R04771STATE_TRANSITION" source="-899" target="-948">
    <att type="string" name="CELLDESIGNER_EDGE_TYPE" value="LEFT"/>
    <att type="string" name="canonicalName" value="Selenomethionine (LEFT) R04771STATE_TRANSITION"/>
    <att type="string" name="interaction" value="LEFT"/>
    <graphics width="1" fill="#000000"/>
  </edge>
  <edge label="Selenate (LEFT) R04929" source="-898" target="-952">
    <att type="string" name="CELLDESIGNER_EDGE_TYPE" value="LEFT"/>
    <att type="string" name="canonicalName" value="Selenate (LEFT) R04929"/>
    <att type="string" name="interaction" value="LEFT"/>
    <graphics width="1" fill="#000000"/>
  </edge>
  <edge label="Se-Methylselenocysteine (LEFT) R04935STATE_TRANSITION" source="-895" target="-949">
    <att type="string" name="CELLDESIGNER_EDGE_TYPE" value="LEFT"/>
    <att type="string" name="canonicalName" value="Se-Methylselenocysteine (LEFT) R04935STATE_TRANSITION"/>
    <att type="string" name="interaction" value="LEFT"/>
    <graphics width="1" fill="#000000"/>
  </edge>
  <edge label="Selenite (LEFT) R04927STATE_TRANSITION" source="-894" target="-957">
    <att type="string" name="CELLDESIGNER_EDGE_TYPE" value="LEFT"/>
    <att type="string" name="canonicalName" value="Selenite (LEFT) R04927STATE_TRANSITION"/>
    <att type="string" name="interaction" value="LEFT"/>
    <graphics width="1" fill="#000000"/>
  </edge>
  <edge label="Se-Adenosylselenohomocysteine (LEFT) R04936STATE_TRANSITION" source="-892" target="-953">
    <att type="string" name="CELLDESIGNER_EDGE_TYPE" value="LEFT"/>
    <att type="string" name="canonicalName" value="Se-Adenosylselenohomocysteine (LEFT) R04936STATE_TRANSITION"/>
    <att type="string" name="interaction" value="LEFT"/>
    <graphics width="1" fill="#000000"/>
  </edge>
  <edge label="Adenylylselenate (LEFT) R04928STATE_TRANSITION" source="-891" target="-955">
    <att type="string" name="CELLDESIGNER_EDGE_TYPE" value="LEFT"/>
    <att type="string" name="canonicalName" value="Adenylylselenate (LEFT) R04928STATE_TRANSITION"/>
    <att type="string" name="interaction" value="LEFT"/>
    <graphics width="1" fill="#000000"/>
  </edge>
  <edge label="Selenohomocysteine (pp) Selenomethionine" source="-890" target="-899">
    <att type="string" name="CELLDESIGNER_EDGE_TYPE" value="STATE_TRANSITION"/>
    <att type="string" name="canonicalName" value="re50054STATE_TRANSITION"/>
    <att type="string" name="CELLDESIGNER_NODE_TYPE" value="STATE_TRANSITION"/>
    <att type="string" name="interaction" value="pp"/>
    <att type="string" name="CELLDESIGNER_REACTION" value="re50054STATE_TRANSITION"/>
    <graphics width="1" fill="#ff9999"/>
  </edge>
  <edge label="Selenohomocysteine (LEFT) R04942STATE_TRANSITION" source="-890" target="-950">
    <att type="string" name="CELLDESIGNER_EDGE_TYPE" value="LEFT"/>
    <att type="string" name="canonicalName" value="Selenohomocysteine (LEFT) R04942STATE_TRANSITION"/>
    <att type="string" name="interaction" value="LEFT"/>
    <graphics width="1" fill="#000000"/>
  </edge>
  <edge label="Se-Adenosylselenomethionine (LEFT) R04939STATE_TRANSITION" source="-888" target="-959">
    <att type="string" name="CELLDESIGNER_EDGE_TYPE" value="LEFT"/>
    <att type="string" name="canonicalName" value="Se-Adenosylselenomethionine (LEFT) R04939STATE_TRANSITION"/>
    <att type="string" name="interaction" value="LEFT"/>
    <graphics width="1" fill="#000000"/>
  </edge>
  <edge label="adenylyl-sulfate kinase (CATALYSIS) R04928STATE_TRANSITION" source="-887" target="-955">
    <att type="string" name="CELLDESIGNER_EDGE_TYPE" value="CATALYSIS"/>
    <att type="string" name="canonicalName" value="adenylyl-sulfate kinase (CATALYSIS) R04928STATE_TRANSITION"/>
    <att type="string" name="interaction" value="CATALYSIS"/>
    <graphics width="1" fill="#0000ff"/>
  </edge>
  <edge label="sulfate adenylyltransferase (CATALYSIS) R04929" source="-886" target="-952">
    <att type="string" name="CELLDESIGNER_EDGE_TYPE" value="CATALYSIS"/>
    <att type="string" name="canonicalName" value="sulfate adenylyltransferase (CATALYSIS) R04929"/>
    <att type="string" name="interaction" value="CATALYSIS"/>
    <graphics width="1" fill="#0000ff"/>
  </edge>
  <edge label="sulfite reductase (ferredoxin) (pp) R03600STATE_TRANSITION" source="-885" target="-951">
    <att type="string" name="CELLDESIGNER_EDGE_TYPE" value="CATALYSIS"/>
    <att type="string" name="canonicalName" value="sulfite reductase (ferredoxin) (pp) R03600STATE_TRANSITION"/>
    <att type="string" name="interaction" value="CATALYSIS"/>
    <graphics width="1" fill="#0000ff"/>
  </edge>
  <edge label="adenosylhomocysteinase (CATALYSIS) R04936STATE_TRANSITION" source="-537" target="-953">
    <att type="string" name="CELLDESIGNER_EDGE_TYPE" value="CATALYSIS"/>
    <att type="string" name="canonicalName" value="adenosylhomocysteinase (CATALYSIS) R04936STATE_TRANSITION"/>
    <att type="string" name="interaction" value="CATALYSIS"/>
    <graphics width="1" fill="#0000ff"/>
  </edge>
  <edge label="cysteine synthase (CATALYSIS) R03601STATE_TRANSITION" source="-884" target="-947">
    <att type="string" name="CELLDESIGNER_EDGE_TYPE" value="CATALYSIS"/>
    <att type="string" name="canonicalName" value="cysteine synthase (CATALYSIS) R03601STATE_TRANSITION"/>
    <att type="string" name="interaction" value="CATALYSIS"/>
    <graphics width="1" fill="#0000ff"/>
  </edge>
  <edge label="methionine adenosyltransferase (CATALYSIS) R04771STATE_TRANSITION" source="-883" target="-948">
    <att type="string" name="CELLDESIGNER_EDGE_TYPE" value="CATALYSIS"/>
    <att type="string" name="canonicalName" value="methionine adenosyltransferase (CATALYSIS) R04771STATE_TRANSITION"/>
    <att type="string" name="interaction" value="CATALYSIS"/>
    <graphics width="1" fill="#0000ff"/>
  </edge>
  <edge label="methionine-tRNA ligase (CATALYSIS) R04773STATE_TRANSITION" source="-882" target="-954">
    <att type="string" name="CELLDESIGNER_EDGE_TYPE" value="CATALYSIS"/>
    <att type="string" name="canonicalName" value="methionine-tRNA ligase (CATALYSIS) R04773STATE_TRANSITION"/>
    <att type="string" name="interaction" value="CATALYSIS"/>
    <graphics width="1" fill="#0000ff"/>
  </edge>
  <edge label="cystathionine beta-synthase (CATALYSIS) R04942STATE_TRANSITION" source="-881" target="-950">
    <att type="string" name="CELLDESIGNER_EDGE_TYPE" value="CATALYSIS"/>
    <att type="string" name="canonicalName" value="cystathionine beta-synthase (CATALYSIS) R04942STATE_TRANSITION"/>
    <att type="string" name="interaction" value="CATALYSIS"/>
    <graphics width="1" fill="#0000ff"/>
  </edge>
  <edge label="adenylyl-sulfate reductase (CATALYSIS) R04927STATE_TRANSITION" source="-880" target="-957">
    <att type="string" name="CELLDESIGNER_EDGE_TYPE" value="CATALYSIS"/>
    <att type="string" name="canonicalName" value="adenylyl-sulfate reductase (CATALYSIS) R04927STATE_TRANSITION"/>
    <att type="string" name="interaction" value="CATALYSIS"/>
    <graphics width="1" fill="#0000ff"/>
  </edge>
  <edge label="cystathionine beta-lyase (CATALYSIS) R04941STATE_TRANSITION" source="-879" target="-946">
    <att type="string" name="CELLDESIGNER_EDGE_TYPE" value="CATALYSIS"/>
    <att type="string" name="canonicalName" value="cystathionine beta-lyase (CATALYSIS) R04941STATE_TRANSITION"/>
    <att type="string" name="interaction" value="CATALYSIS"/>
    <graphics width="1" fill="#0000ff"/>
  </edge>
  <edge label="methionine S-methyltransferase (CATALYSIS) R04772STATE_TRANSITION" source="-878" target="-958">
    <att type="string" name="CELLDESIGNER_EDGE_TYPE" value="CATALYSIS"/>
    <att type="string" name="canonicalName" value="methionine S-methyltransferase (CATALYSIS) R04772STATE_TRANSITION"/>
    <att type="string" name="interaction" value="CATALYSIS"/>
    <graphics width="1" fill="#0000ff"/>
  </edge>
  <edge label="gamma-glutamyltransferase (CATALYSIS) R04935STATE_TRANSITION" source="-877" target="-949">
    <att type="string" name="CELLDESIGNER_EDGE_TYPE" value="CATALYSIS"/>
    <att type="string" name="canonicalName" value="gamma-glutamyltransferase (CATALYSIS) R04935STATE_TRANSITION"/>
    <att type="string" name="interaction" value="CATALYSIS"/>
    <graphics width="1" fill="#0000ff"/>
  </edge>
  <edge label="cystathionine gamma-synthase (CATALYSIS) R04944STATE_TRANSITION" source="-876" target="-956">
    <att type="string" name="CELLDESIGNER_EDGE_TYPE" value="CATALYSIS"/>
    <att type="string" name="canonicalName" value="cystathionine gamma-synthase (CATALYSIS) R04944STATE_TRANSITION"/>
    <att type="string" name="interaction" value="CATALYSIS"/>
    <graphics width="1" fill="#0000ff"/>
  </edge>
</graph>
