# Supplementary material for: Proteomic analysis of shoot tissue during photoperiod induced growth cessation in V. riparia Michx. grapevines
Source: Proteome Sci. 2010 Aug 12;8:44. doi: 10.1186/1477-5956-8-44 (PMC2929227; doi:10.1186/1477-5956-8-44)
Supplement: Additional file 2 — Cytoscape session containing the VitisNet molecular networks with proteins presenting outstanding evolution between LD and SD. The session contains a subset of 15 VitisNet molecular networksshowing differential LD and SD protein expression. Tutorial for using VitisNet in Cytoscape can be obtained at http://vitis-dormancy.sdstate.org. [file 1477-5956-8-44-S2.ZIP › CytoscapeSession-2010_06_02-09_46/vv10500Starch_and_sucrose_metabolism.xml.me.xgmml]

<?xml version="1.0" encoding="UTF-8" standalone="yes"?>
<graph label="vv10500Starch_and_sucrose_metabolism.xml.me" xmlns:dc="http://purl.org/dc/elements/1.1/" xmlns:xlink="http://www.w3.org/1999/xlink" xmlns:rdf="http://www.w3.org/1999/02/22-rdf-syntax-ns#" xmlns:cy="http://www.cytoscape.org" xmlns="http://www.cs.rpi.edu/XGMML"  directed="1">
  <att name="documentVersion" value="1.1"/>
  <att name="networkMetadata">
    <rdf:RDF>
      <rdf:Description rdf:about="http://www.cytoscape.org/">
        <dc:type>Protein-Protein Interaction</dc:type>
        <dc:description>N/A</dc:description>
        <dc:identifier>N/A</dc:identifier>
        <dc:date>2010-06-02 09:46:14</dc:date>
        <dc:title>vv10500Starch_and_sucrose_metabolism.xml.me</dc:title>
        <dc:source>http://www.cytoscape.org/</dc:source>
        <dc:format>Cytoscape-XGMML</dc:format>
      </rdf:Description>
    </rdf:RDF>
  </att>
  <att type="string" name="backgroundColor" value="#ffffff"/>
  <att type="real" name="GRAPH_VIEW_ZOOM" value="0.3335313734729288"/>
  <att type="real" name="GRAPH_VIEW_CENTER_X" value="1400.2751955452902"/>
  <att type="real" name="GRAPH_VIEW_CENTER_Y" value="626.0121931890695"/>
  <node label="re90347STATE_TRANSITION" id="-3021">
    <att type="string" name="vizmap:vv10500Starch_and_sucrose_metabolism_xml NODE_WIDTH" value="10.0"/>
    <att type="string" name="canonicalName" value="re90347STATE_TRANSITION"/>
    <att type="string" name="vizmap:vv10500Starch_and_sucrose_metabolism_xml NODE_HEIGHT" value="10.0"/>
    <att type="string" name="vizmap:vv10500Starch_and_sucrose_metabolism_xml NODE_SHAPE" value="TRIANGLE"/>
    <att type="string" name="CELLDESIGNER_NODE_TYPE" value="STATE_TRANSITION"/>
    <att type="string" name="vizmap:vv10500Starch_and_sucrose_metabolism_xml NODE_FILL_COLOR" value="java.awt.Color[r=255,g=255,b=255]"/>
    <att type="string" name="vizmap:vv10500Starch_and_sucrose_metabolism_xml_me NODE_SHAPE" value="TRIANGLE"/>
    <att type="string" name="CELLDESIGNER_REACTION" value="re90347STATE_TRANSITION"/>
    <att type="string" name="vizmap:vv10500Starch_and_sucrose_metabolism_xml_me NODE_FILL_COLOR" value="java.awt.Color[r=255,g=255,b=255]"/>
    <graphics type="TRIANGLE" h="10.0" w="10.0" x="1295.3333740234375" y="344.6666564941406" fill="#ffffff" width="1" outline="#000000"/>
  </node>
  <node label="re90202STATE_TRANSITION" id="-3020">
    <att type="string" name="vizmap:vv10500Starch_and_sucrose_metabolism_xml NODE_WIDTH" value="10.0"/>
    <att type="string" name="canonicalName" value="re90202STATE_TRANSITION"/>
    <att type="string" name="vizmap:vv10500Starch_and_sucrose_metabolism_xml NODE_HEIGHT" value="10.0"/>
    <att type="string" name="vizmap:vv10500Starch_and_sucrose_metabolism_xml NODE_SHAPE" value="TRIANGLE"/>
    <att type="string" name="CELLDESIGNER_NODE_TYPE" value="STATE_TRANSITION"/>
    <att type="string" name="vizmap:vv10500Starch_and_sucrose_metabolism_xml NODE_FILL_COLOR" value="java.awt.Color[r=255,g=255,b=255]"/>
    <att type="string" name="vizmap:vv10500Starch_and_sucrose_metabolism_xml_me NODE_SHAPE" value="TRIANGLE"/>
    <att type="string" name="CELLDESIGNER_REACTION" value="re90202STATE_TRANSITION"/>
    <att type="string" name="vizmap:vv10500Starch_and_sucrose_metabolism_xml_me NODE_FILL_COLOR" value="java.awt.Color[r=255,g=255,b=255]"/>
    <graphics type="TRIANGLE" h="10.0" w="10.0" x="538.7511596679688" y="298.90948486328125" fill="#ffffff" width="1" outline="#000000"/>
  </node>
  <node label="re90149STATE_TRANSITION" id="-3019">
    <att type="string" name="vizmap:vv10500Starch_and_sucrose_metabolism_xml NODE_WIDTH" value="10.0"/>
    <att type="string" name="canonicalName" value="re90149STATE_TRANSITION"/>
    <att type="string" name="vizmap:vv10500Starch_and_sucrose_metabolism_xml NODE_HEIGHT" value="10.0"/>
    <att type="string" name="vizmap:vv10500Starch_and_sucrose_metabolism_xml NODE_SHAPE" value="TRIANGLE"/>
    <att type="string" name="CELLDESIGNER_NODE_TYPE" value="STATE_TRANSITION"/>
    <att type="string" name="vizmap:vv10500Starch_and_sucrose_metabolism_xml NODE_FILL_COLOR" value="java.awt.Color[r=255,g=255,b=255]"/>
    <att type="string" name="vizmap:vv10500Starch_and_sucrose_metabolism_xml_me NODE_SHAPE" value="TRIANGLE"/>
    <att type="string" name="CELLDESIGNER_REACTION" value="re90149STATE_TRANSITION"/>
    <att type="string" name="vizmap:vv10500Starch_and_sucrose_metabolism_xml_me NODE_FILL_COLOR" value="java.awt.Color[r=255,g=255,b=255]"/>
    <graphics type="TRIANGLE" h="10.0" w="10.0" x="2114.0" y="134.25" fill="#ffffff" width="1" outline="#000000"/>
  </node>
  <node label="re50513STATE_TRANSITION" id="-3018">
    <att type="string" name="vizmap:vv10500Starch_and_sucrose_metabolism_xml NODE_WIDTH" value="10.0"/>
    <att type="string" name="canonicalName" value="re50513STATE_TRANSITION"/>
    <att type="string" name="vizmap:vv10500Starch_and_sucrose_metabolism_xml NODE_HEIGHT" value="10.0"/>
    <att type="string" name="vizmap:vv10500Starch_and_sucrose_metabolism_xml NODE_SHAPE" value="TRIANGLE"/>
    <att type="string" name="CELLDESIGNER_NODE_TYPE" value="STATE_TRANSITION"/>
    <att type="string" name="vizmap:vv10500Starch_and_sucrose_metabolism_xml NODE_FILL_COLOR" value="java.awt.Color[r=255,g=255,b=255]"/>
    <att type="string" name="vizmap:vv10500Starch_and_sucrose_metabolism_xml_me NODE_SHAPE" value="TRIANGLE"/>
    <att type="string" name="CELLDESIGNER_REACTION" value="re50513STATE_TRANSITION"/>
    <att type="string" name="vizmap:vv10500Starch_and_sucrose_metabolism_xml_me NODE_FILL_COLOR" value="java.awt.Color[r=255,g=255,b=255]"/>
    <graphics type="TRIANGLE" h="10.0" w="10.0" x="1223.5" y="368.5" fill="#ffffff" width="1" outline="#000000"/>
  </node>
  <node label="re50446STATE_TRANSITION" id="-974">
    <att type="string" name="vizmap:vv10500Starch_and_sucrose_metabolism_xml NODE_WIDTH" value="10.0"/>
    <att type="string" name="vizmap:vv10940Phenylpropanoid_biosynthesis_xml_me NODE_SHAPE" value="TRIANGLE"/>
    <att type="string" name="vizmap:vv10940Phenylpropanoid_biosynthesis_xml NODE_FILL_COLOR" value="java.awt.Color[r=255,g=255,b=255]"/>
    <att type="string" name="canonicalName" value="re50446STATE_TRANSITION"/>
    <att type="string" name="vizmap:vv10940Phenylpropanoid_biosynthesis_xml_me NODE_WIDTH" value="10.0"/>
    <att type="string" name="vizmap:vv10500Starch_and_sucrose_metabolism_xml NODE_HEIGHT" value="10.0"/>
    <att type="string" name="vizmap:vv10940Phenylpropanoid_biosynthesis_xml_me NODE_HEIGHT" value="10.0"/>
    <att type="string" name="vizmap:vv10500Starch_and_sucrose_metabolism_xml NODE_SHAPE" value="TRIANGLE"/>
    <att type="string" name="CELLDESIGNER_NODE_TYPE" value="STATE_TRANSITION"/>
    <att type="string" name="vizmap:vv10940Phenylpropanoid_biosynthesis_xml NODE_HEIGHT" value="10.0"/>
    <att type="string" name="vizmap:vv10940Phenylpropanoid_biosynthesis_xml NODE_WIDTH" value="10.0"/>
    <att type="string" name="vizmap:vv10940Phenylpropanoid_biosynthesis_xml NODE_SHAPE" value="TRIANGLE"/>
    <att type="string" name="vizmap:vv10500Starch_and_sucrose_metabolism_xml NODE_FILL_COLOR" value="java.awt.Color[r=255,g=255,b=255]"/>
    <att type="string" name="vizmap:vv10500Starch_and_sucrose_metabolism_xml_me NODE_SHAPE" value="TRIANGLE"/>
    <att type="string" name="CELLDESIGNER_REACTION" value="re50446STATE_TRANSITION"/>
    <att type="string" name="vizmap:vv10500Starch_and_sucrose_metabolism_xml_me NODE_FILL_COLOR" value="java.awt.Color[r=255,g=255,b=255]"/>
    <graphics type="TRIANGLE" h="10.0" w="10.0" x="1531.5" y="1141.5" fill="#ffffff" width="1" outline="#000000"/>
  </node>
  <node label="R00811STATE_TRANSITION" id="-3017">
    <att type="string" name="vizmap:vv10500Starch_and_sucrose_metabolism_xml NODE_WIDTH" value="10.0"/>
    <att type="string" name="canonicalName" value="R00811STATE_TRANSITION"/>
    <att type="string" name="vizmap:vv10500Starch_and_sucrose_metabolism_xml NODE_HEIGHT" value="10.0"/>
    <att type="string" name="vizmap:vv10500Starch_and_sucrose_metabolism_xml NODE_SHAPE" value="TRIANGLE"/>
    <att type="string" name="CELLDESIGNER_NODE_TYPE" value="STATE_TRANSITION"/>
    <att type="string" name="vizmap:vv10500Starch_and_sucrose_metabolism_xml NODE_FILL_COLOR" value="java.awt.Color[r=255,g=255,b=255]"/>
    <att type="string" name="vizmap:vv10500Starch_and_sucrose_metabolism_xml_me NODE_SHAPE" value="TRIANGLE"/>
    <att type="string" name="CELLDESIGNER_REACTION" value="R00811STATE_TRANSITION"/>
    <att type="string" name="vizmap:vv10500Starch_and_sucrose_metabolism_xml_me NODE_FILL_COLOR" value="java.awt.Color[r=255,g=255,b=255]"/>
    <graphics type="TRIANGLE" h="10.0" w="10.0" x="512.0" y="621.5" fill="#ffffff" width="1" outline="#000000"/>
  </node>
  <node label="R02110STATE_TRANSITION" id="-3016">
    <att type="string" name="vizmap:vv10500Starch_and_sucrose_metabolism_xml NODE_WIDTH" value="10.0"/>
    <att type="string" name="canonicalName" value="R02110STATE_TRANSITION"/>
    <att type="string" name="vizmap:vv10500Starch_and_sucrose_metabolism_xml NODE_HEIGHT" value="10.0"/>
    <att type="string" name="vizmap:vv10500Starch_and_sucrose_metabolism_xml NODE_SHAPE" value="TRIANGLE"/>
    <att type="string" name="CELLDESIGNER_NODE_TYPE" value="STATE_TRANSITION"/>
    <att type="string" name="vizmap:vv10500Starch_and_sucrose_metabolism_xml NODE_FILL_COLOR" value="java.awt.Color[r=255,g=255,b=255]"/>
    <att type="string" name="vizmap:vv10500Starch_and_sucrose_metabolism_xml_me NODE_SHAPE" value="TRIANGLE"/>
    <att type="string" name="CELLDESIGNER_REACTION" value="R02110STATE_TRANSITION"/>
    <att type="string" name="vizmap:vv10500Starch_and_sucrose_metabolism_xml_me NODE_FILL_COLOR" value="java.awt.Color[r=255,g=255,b=255]"/>
    <graphics type="TRIANGLE" h="10.0" w="10.0" x="2294.5" y="538.5" fill="#ffffff" width="1" outline="#000000"/>
  </node>
  <node label="R02421STATE_TRANSITION" id="-3015">
    <att type="string" name="vizmap:vv10500Starch_and_sucrose_metabolism_xml NODE_WIDTH" value="10.0"/>
    <att type="string" name="canonicalName" value="R02421STATE_TRANSITION"/>
    <att type="string" name="vizmap:vv10500Starch_and_sucrose_metabolism_xml NODE_HEIGHT" value="10.0"/>
    <att type="string" name="vizmap:vv10500Starch_and_sucrose_metabolism_xml NODE_SHAPE" value="TRIANGLE"/>
    <att type="string" name="CELLDESIGNER_NODE_TYPE" value="STATE_TRANSITION"/>
    <att type="string" name="vizmap:vv10500Starch_and_sucrose_metabolism_xml NODE_FILL_COLOR" value="java.awt.Color[r=255,g=255,b=255]"/>
    <att type="string" name="vizmap:vv10500Starch_and_sucrose_metabolism_xml_me NODE_SHAPE" value="TRIANGLE"/>
    <att type="string" name="CELLDESIGNER_REACTION" value="R02421STATE_TRANSITION"/>
    <att type="string" name="vizmap:vv10500Starch_and_sucrose_metabolism_xml_me NODE_FILL_COLOR" value="java.awt.Color[r=255,g=255,b=255]"/>
    <graphics type="TRIANGLE" h="10.0" w="10.0" x="2133.0" y="386.0" fill="#ffffff" width="1" outline="#000000"/>
  </node>
  <node label="R00287STATE_TRANSITION" id="-3014">
    <att type="string" name="vizmap:vv10500Starch_and_sucrose_metabolism_xml NODE_WIDTH" value="10.0"/>
    <att type="string" name="canonicalName" value="R00287STATE_TRANSITION"/>
    <att type="string" name="vizmap:vv10500Starch_and_sucrose_metabolism_xml NODE_HEIGHT" value="10.0"/>
    <att type="string" name="vizmap:vv10500Starch_and_sucrose_metabolism_xml NODE_SHAPE" value="TRIANGLE"/>
    <att type="string" name="CELLDESIGNER_NODE_TYPE" value="STATE_TRANSITION"/>
    <att type="string" name="vizmap:vv10500Starch_and_sucrose_metabolism_xml NODE_FILL_COLOR" value="java.awt.Color[r=255,g=255,b=255]"/>
    <att type="string" name="vizmap:vv10500Starch_and_sucrose_metabolism_xml_me NODE_SHAPE" value="TRIANGLE"/>
    <att type="string" name="CELLDESIGNER_REACTION" value="R00287STATE_TRANSITION"/>
    <att type="string" name="vizmap:vv10500Starch_and_sucrose_metabolism_xml_me NODE_FILL_COLOR" value="java.awt.Color[r=255,g=255,b=255]"/>
    <graphics type="TRIANGLE" h="10.0" w="10.0" x="925.5" y="326.5" fill="#ffffff" width="1" outline="#000000"/>
  </node>
  <node label="R01718STATE_TRANSITION" id="-3013">
    <att type="string" name="vizmap:vv10500Starch_and_sucrose_metabolism_xml NODE_WIDTH" value="10.0"/>
    <att type="string" name="canonicalName" value="R01718STATE_TRANSITION"/>
    <att type="string" name="vizmap:vv10500Starch_and_sucrose_metabolism_xml NODE_HEIGHT" value="10.0"/>
    <att type="string" name="vizmap:vv10500Starch_and_sucrose_metabolism_xml NODE_SHAPE" value="TRIANGLE"/>
    <att type="string" name="CELLDESIGNER_NODE_TYPE" value="STATE_TRANSITION"/>
    <att type="string" name="vizmap:vv10500Starch_and_sucrose_metabolism_xml NODE_FILL_COLOR" value="java.awt.Color[r=255,g=255,b=255]"/>
    <att type="string" name="vizmap:vv10500Starch_and_sucrose_metabolism_xml_me NODE_SHAPE" value="TRIANGLE"/>
    <att type="string" name="CELLDESIGNER_REACTION" value="R01718STATE_TRANSITION"/>
    <att type="string" name="vizmap:vv10500Starch_and_sucrose_metabolism_xml_me NODE_FILL_COLOR" value="java.awt.Color[r=255,g=255,b=255]"/>
    <graphics type="TRIANGLE" h="10.0" w="10.0" x="1327.5" y="1081.5" fill="#ffffff" width="1" outline="#000000"/>
  </node>
  <node label="R01790STATE_TRANSITION" id="-3012">
    <att type="string" name="vizmap:vv10500Starch_and_sucrose_metabolism_xml NODE_WIDTH" value="10.0"/>
    <att type="string" name="canonicalName" value="R01790STATE_TRANSITION"/>
    <att type="string" name="vizmap:vv10500Starch_and_sucrose_metabolism_xml NODE_HEIGHT" value="10.0"/>
    <att type="string" name="vizmap:vv10500Starch_and_sucrose_metabolism_xml NODE_SHAPE" value="TRIANGLE"/>
    <att type="string" name="CELLDESIGNER_NODE_TYPE" value="STATE_TRANSITION"/>
    <att type="string" name="vizmap:vv10500Starch_and_sucrose_metabolism_xml NODE_FILL_COLOR" value="java.awt.Color[r=255,g=255,b=255]"/>
    <att type="string" name="vizmap:vv10500Starch_and_sucrose_metabolism_xml_me NODE_SHAPE" value="TRIANGLE"/>
    <att type="string" name="CELLDESIGNER_REACTION" value="R01790STATE_TRANSITION"/>
    <att type="string" name="vizmap:vv10500Starch_and_sucrose_metabolism_xml_me NODE_FILL_COLOR" value="java.awt.Color[r=255,g=255,b=255]"/>
    <graphics type="TRIANGLE" h="10.0" w="10.0" x="1833.0" y="790.5" fill="#ffffff" width="1" outline="#000000"/>
  </node>
  <node label="R02108STATE_TRANSITION" id="-3011">
    <att type="string" name="vizmap:vv10500Starch_and_sucrose_metabolism_xml NODE_WIDTH" value="10.0"/>
    <att type="string" name="canonicalName" value="R02108STATE_TRANSITION"/>
    <att type="string" name="vizmap:vv10500Starch_and_sucrose_metabolism_xml NODE_HEIGHT" value="10.0"/>
    <att type="string" name="vizmap:vv10500Starch_and_sucrose_metabolism_xml NODE_SHAPE" value="TRIANGLE"/>
    <att type="string" name="CELLDESIGNER_NODE_TYPE" value="STATE_TRANSITION"/>
    <att type="string" name="vizmap:vv10500Starch_and_sucrose_metabolism_xml NODE_FILL_COLOR" value="java.awt.Color[r=255,g=255,b=255]"/>
    <att type="string" name="vizmap:vv10500Starch_and_sucrose_metabolism_xml_me NODE_SHAPE" value="TRIANGLE"/>
    <att type="string" name="CELLDESIGNER_REACTION" value="R02108STATE_TRANSITION"/>
    <att type="string" name="vizmap:vv10500Starch_and_sucrose_metabolism_xml_me NODE_FILL_COLOR" value="java.awt.Color[r=255,g=255,b=255]"/>
    <graphics type="TRIANGLE" h="10.0" w="10.0" x="2427.5" y="791.5" fill="#ffffff" width="1" outline="#000000"/>
  </node>
  <node label="R00948" id="-3010">
    <att type="string" name="vizmap:vv10500Starch_and_sucrose_metabolism_xml NODE_WIDTH" value="10.0"/>
    <att type="string" name="canonicalName" value="R00948"/>
    <att type="string" name="vizmap:vv10500Starch_and_sucrose_metabolism_xml NODE_HEIGHT" value="10.0"/>
    <att type="string" name="vizmap:vv10500Starch_and_sucrose_metabolism_xml NODE_SHAPE" value="TRIANGLE"/>
    <att type="string" name="CELLDESIGNER_NODE_TYPE" value="STATE_TRANSITION"/>
    <att type="string" name="vizmap:vv10500Starch_and_sucrose_metabolism_xml NODE_FILL_COLOR" value="java.awt.Color[r=255,g=255,b=255]"/>
    <att type="string" name="vizmap:vv10500Starch_and_sucrose_metabolism_xml_me NODE_SHAPE" value="TRIANGLE"/>
    <att type="string" name="CELLDESIGNER_REACTION" value="R00948"/>
    <att type="string" name="vizmap:vv10500Starch_and_sucrose_metabolism_xml_me NODE_FILL_COLOR" value="java.awt.Color[r=255,g=255,b=255]"/>
    <graphics type="TRIANGLE" h="10.0" w="10.0" x="1378.0" y="291.0" fill="#ffffff" width="1" outline="#000000"/>
  </node>
  <node label="R03527STATE_TRANSITION" id="-3009">
    <att type="string" name="vizmap:vv10500Starch_and_sucrose_metabolism_xml NODE_WIDTH" value="10.0"/>
    <att type="string" name="canonicalName" value="R03527STATE_TRANSITION"/>
    <att type="string" name="vizmap:vv10500Starch_and_sucrose_metabolism_xml NODE_HEIGHT" value="10.0"/>
    <att type="string" name="vizmap:vv10500Starch_and_sucrose_metabolism_xml NODE_SHAPE" value="TRIANGLE"/>
    <att type="string" name="CELLDESIGNER_NODE_TYPE" value="STATE_TRANSITION"/>
    <att type="string" name="vizmap:vv10500Starch_and_sucrose_metabolism_xml NODE_FILL_COLOR" value="java.awt.Color[r=255,g=255,b=255]"/>
    <att type="string" name="vizmap:vv10500Starch_and_sucrose_metabolism_xml_me NODE_SHAPE" value="TRIANGLE"/>
    <att type="string" name="CELLDESIGNER_REACTION" value="R03527STATE_TRANSITION"/>
    <att type="string" name="vizmap:vv10500Starch_and_sucrose_metabolism_xml_me NODE_FILL_COLOR" value="java.awt.Color[r=255,g=255,b=255]"/>
    <graphics type="TRIANGLE" h="10.0" w="10.0" x="1228.5" y="741.0" fill="#ffffff" width="1" outline="#000000"/>
  </node>
  <node label="R00766STATE_TRANSITION" id="-3008">
    <att type="string" name="vizmap:vv10500Starch_and_sucrose_metabolism_xml NODE_WIDTH" value="10.0"/>
    <att type="string" name="canonicalName" value="R00766STATE_TRANSITION"/>
    <att type="string" name="vizmap:vv10500Starch_and_sucrose_metabolism_xml NODE_HEIGHT" value="10.0"/>
    <att type="string" name="vizmap:vv10500Starch_and_sucrose_metabolism_xml NODE_SHAPE" value="TRIANGLE"/>
    <att type="string" name="CELLDESIGNER_NODE_TYPE" value="STATE_TRANSITION"/>
    <att type="string" name="vizmap:vv10500Starch_and_sucrose_metabolism_xml NODE_FILL_COLOR" value="java.awt.Color[r=255,g=255,b=255]"/>
    <att type="string" name="vizmap:vv10500Starch_and_sucrose_metabolism_xml_me NODE_SHAPE" value="TRIANGLE"/>
    <att type="string" name="CELLDESIGNER_REACTION" value="R00766STATE_TRANSITION"/>
    <att type="string" name="vizmap:vv10500Starch_and_sucrose_metabolism_xml_me NODE_FILL_COLOR" value="java.awt.Color[r=255,g=255,b=255]"/>
    <graphics type="TRIANGLE" h="10.0" w="10.0" x="848.0" y="351.5" fill="#ffffff" width="1" outline="#000000"/>
  </node>
  <node label="R00286STATE_TRANSITION" id="-3007">
    <att type="string" name="vizmap:vv10500Starch_and_sucrose_metabolism_xml NODE_WIDTH" value="10.0"/>
    <att type="string" name="canonicalName" value="R00286STATE_TRANSITION"/>
    <att type="string" name="vizmap:vv10500Starch_and_sucrose_metabolism_xml NODE_HEIGHT" value="10.0"/>
    <att type="string" name="vizmap:vv10500Starch_and_sucrose_metabolism_xml NODE_SHAPE" value="TRIANGLE"/>
    <att type="string" name="CELLDESIGNER_NODE_TYPE" value="STATE_TRANSITION"/>
    <att type="string" name="vizmap:vv10500Starch_and_sucrose_metabolism_xml NODE_FILL_COLOR" value="java.awt.Color[r=255,g=255,b=255]"/>
    <att type="string" name="vizmap:vv10500Starch_and_sucrose_metabolism_xml_me NODE_SHAPE" value="TRIANGLE"/>
    <att type="string" name="CELLDESIGNER_REACTION" value="R00286STATE_TRANSITION"/>
    <att type="string" name="vizmap:vv10500Starch_and_sucrose_metabolism_xml_me NODE_FILL_COLOR" value="java.awt.Color[r=255,g=255,b=255]"/>
    <graphics type="TRIANGLE" h="10.0" w="10.0" x="1212.5" y="236.5" fill="#ffffff" width="1" outline="#000000"/>
  </node>
  <node label="R03115STATE_TRANSITION" id="-3006">
    <att type="string" name="vizmap:vv10500Starch_and_sucrose_metabolism_xml NODE_WIDTH" value="10.0"/>
    <att type="string" name="canonicalName" value="R03115STATE_TRANSITION"/>
    <att type="string" name="vizmap:vv10500Starch_and_sucrose_metabolism_xml NODE_HEIGHT" value="10.0"/>
    <att type="string" name="vizmap:vv10500Starch_and_sucrose_metabolism_xml NODE_SHAPE" value="TRIANGLE"/>
    <att type="string" name="CELLDESIGNER_NODE_TYPE" value="STATE_TRANSITION"/>
    <att type="string" name="vizmap:vv10500Starch_and_sucrose_metabolism_xml NODE_FILL_COLOR" value="java.awt.Color[r=255,g=255,b=255]"/>
    <att type="string" name="vizmap:vv10500Starch_and_sucrose_metabolism_xml_me NODE_SHAPE" value="TRIANGLE"/>
    <att type="string" name="CELLDESIGNER_REACTION" value="R03115STATE_TRANSITION"/>
    <att type="string" name="vizmap:vv10500Starch_and_sucrose_metabolism_xml_me NODE_FILL_COLOR" value="java.awt.Color[r=255,g=255,b=255]"/>
    <graphics type="TRIANGLE" h="10.0" w="10.0" x="1344.0" y="1041.0" fill="#ffffff" width="1" outline="#000000"/>
  </node>
  <node label="R01433STATE_TRANSITION" id="-3005">
    <att type="string" name="vizmap:vv10500Starch_and_sucrose_metabolism_xml NODE_WIDTH" value="10.0"/>
    <att type="string" name="canonicalName" value="R01433STATE_TRANSITION"/>
    <att type="string" name="vizmap:vv10500Starch_and_sucrose_metabolism_xml NODE_HEIGHT" value="10.0"/>
    <att type="string" name="vizmap:vv10500Starch_and_sucrose_metabolism_xml NODE_SHAPE" value="TRIANGLE"/>
    <att type="string" name="CELLDESIGNER_NODE_TYPE" value="STATE_TRANSITION"/>
    <att type="string" name="vizmap:vv10500Starch_and_sucrose_metabolism_xml NODE_FILL_COLOR" value="java.awt.Color[r=255,g=255,b=255]"/>
    <att type="string" name="vizmap:vv10500Starch_and_sucrose_metabolism_xml_me NODE_SHAPE" value="TRIANGLE"/>
    <att type="string" name="CELLDESIGNER_REACTION" value="R01433STATE_TRANSITION"/>
    <att type="string" name="vizmap:vv10500Starch_and_sucrose_metabolism_xml_me NODE_FILL_COLOR" value="java.awt.Color[r=255,g=255,b=255]"/>
    <graphics type="TRIANGLE" h="10.0" w="10.0" x="152.5" y="174.0" fill="#ffffff" width="1" outline="#000000"/>
  </node>
  <node label="R02778STATE_TRANSITION" id="-3004">
    <att type="string" name="vizmap:vv10500Starch_and_sucrose_metabolism_xml NODE_WIDTH" value="10.0"/>
    <att type="string" name="canonicalName" value="R02778STATE_TRANSITION"/>
    <att type="string" name="vizmap:vv10500Starch_and_sucrose_metabolism_xml NODE_HEIGHT" value="10.0"/>
    <att type="string" name="vizmap:vv10500Starch_and_sucrose_metabolism_xml NODE_SHAPE" value="TRIANGLE"/>
    <att type="string" name="CELLDESIGNER_NODE_TYPE" value="STATE_TRANSITION"/>
    <att type="string" name="vizmap:vv10500Starch_and_sucrose_metabolism_xml NODE_FILL_COLOR" value="java.awt.Color[r=255,g=255,b=255]"/>
    <att type="string" name="vizmap:vv10500Starch_and_sucrose_metabolism_xml_me NODE_SHAPE" value="TRIANGLE"/>
    <att type="string" name="CELLDESIGNER_REACTION" value="R02778STATE_TRANSITION"/>
    <att type="string" name="vizmap:vv10500Starch_and_sucrose_metabolism_xml_me NODE_FILL_COLOR" value="java.awt.Color[r=255,g=255,b=255]"/>
    <graphics type="TRIANGLE" h="10.0" w="10.0" x="1843.0" y="112.0" fill="#ffffff" width="1" outline="#000000"/>
  </node>
  <node label="R01786STATE_TRANSITION" id="-266">
    <att type="string" name="vizmap:vv10010glycolysis_xml NODE_HEIGHT" value="10.0"/>
    <att type="string" name="vizmap:vv10500Starch_and_sucrose_metabolism_xml NODE_WIDTH" value="10.0"/>
    <att type="string" name="canonicalName" value="R01786STATE_TRANSITION"/>
    <att type="string" name="vizmap:vv10010glycolysis_xml NODE_WIDTH" value="10.0"/>
    <att type="string" name="vizmap:vv10500Starch_and_sucrose_metabolism_xml NODE_HEIGHT" value="10.0"/>
    <att type="string" name="vizmap:vv10010glycolysis_xml NODE_SHAPE" value="TRIANGLE"/>
    <att type="string" name="vizmap:vv10500Starch_and_sucrose_metabolism_xml NODE_SHAPE" value="TRIANGLE"/>
    <att type="string" name="vizmap:vv10010glycolysis_xml NODE_FILL_COLOR" value="java.awt.Color[r=255,g=255,b=255]"/>
    <att type="string" name="CELLDESIGNER_NODE_TYPE" value="STATE_TRANSITION"/>
    <att type="string" name="vizmap:vv10010glycolysis_xml_me NODE_HEIGHT" value="10.0"/>
    <att type="string" name="vizmap:vv10010glycolysis_xml_me NODE_SHAPE" value="TRIANGLE"/>
    <att type="string" name="vizmap:vv10500Starch_and_sucrose_metabolism_xml NODE_FILL_COLOR" value="java.awt.Color[r=255,g=255,b=255]"/>
    <att type="string" name="vizmap:vv10010glycolysis_xml_me NODE_WIDTH" value="10.0"/>
    <att type="string" name="vizmap:vv10010glycolysis_xml_me NODE_FILL_COLOR" value="java.awt.Color[r=255,g=255,b=255]"/>
    <att type="string" name="vizmap:vv10500Starch_and_sucrose_metabolism_xml_me NODE_SHAPE" value="TRIANGLE"/>
    <att type="string" name="CELLDESIGNER_REACTION" value="R01786STATE_TRANSITION"/>
    <att type="string" name="vizmap:vv10500Starch_and_sucrose_metabolism_xml_me NODE_FILL_COLOR" value="java.awt.Color[r=255,g=255,b=255]"/>
    <graphics type="TRIANGLE" h="10.0" w="10.0" x="622.0" y="715.0" fill="#ffffff" width="1" outline="#000000"/>
  </node>
  <node label="R02112STATE_TRANSITION" id="-3003">
    <att type="string" name="vizmap:vv10500Starch_and_sucrose_metabolism_xml NODE_WIDTH" value="10.0"/>
    <att type="string" name="canonicalName" value="R02112STATE_TRANSITION"/>
    <att type="string" name="vizmap:vv10500Starch_and_sucrose_metabolism_xml NODE_HEIGHT" value="10.0"/>
    <att type="string" name="vizmap:vv10500Starch_and_sucrose_metabolism_xml NODE_SHAPE" value="TRIANGLE"/>
    <att type="string" name="CELLDESIGNER_NODE_TYPE" value="STATE_TRANSITION"/>
    <att type="string" name="vizmap:vv10500Starch_and_sucrose_metabolism_xml NODE_FILL_COLOR" value="java.awt.Color[r=255,g=255,b=255]"/>
    <att type="string" name="vizmap:vv10500Starch_and_sucrose_metabolism_xml_me NODE_SHAPE" value="TRIANGLE"/>
    <att type="string" name="CELLDESIGNER_REACTION" value="R02112STATE_TRANSITION"/>
    <att type="string" name="vizmap:vv10500Starch_and_sucrose_metabolism_xml_me NODE_FILL_COLOR" value="java.awt.Color[r=255,g=255,b=255]"/>
    <graphics type="TRIANGLE" h="10.0" w="10.0" x="2452.333251953125" y="214.0" fill="#ffffff" width="1" outline="#000000"/>
  </node>
  <node label="R03920" id="-3002">
    <att type="string" name="vizmap:vv10500Starch_and_sucrose_metabolism_xml NODE_WIDTH" value="10.0"/>
    <att type="string" name="canonicalName" value="R03920"/>
    <att type="string" name="vizmap:vv10500Starch_and_sucrose_metabolism_xml NODE_HEIGHT" value="10.0"/>
    <att type="string" name="vizmap:vv10500Starch_and_sucrose_metabolism_xml NODE_SHAPE" value="TRIANGLE"/>
    <att type="string" name="CELLDESIGNER_NODE_TYPE" value="STATE_TRANSITION"/>
    <att type="string" name="vizmap:vv10500Starch_and_sucrose_metabolism_xml NODE_FILL_COLOR" value="java.awt.Color[r=255,g=255,b=255]"/>
    <att type="string" name="vizmap:vv10500Starch_and_sucrose_metabolism_xml_me NODE_SHAPE" value="TRIANGLE"/>
    <att type="string" name="CELLDESIGNER_REACTION" value="R03920"/>
    <att type="string" name="vizmap:vv10500Starch_and_sucrose_metabolism_xml_me NODE_FILL_COLOR" value="java.awt.Color[r=255,g=255,b=255]"/>
    <graphics type="TRIANGLE" h="10.0" w="10.0" x="229.5" y="1060.5" fill="#ffffff" width="1" outline="#000000"/>
  </node>
  <node label="R01478STATE_TRANSITION" id="-3001">
    <att type="string" name="vizmap:vv10500Starch_and_sucrose_metabolism_xml NODE_WIDTH" value="10.0"/>
    <att type="string" name="canonicalName" value="R01478STATE_TRANSITION"/>
    <att type="string" name="vizmap:vv10500Starch_and_sucrose_metabolism_xml NODE_HEIGHT" value="10.0"/>
    <att type="string" name="vizmap:vv10500Starch_and_sucrose_metabolism_xml NODE_SHAPE" value="TRIANGLE"/>
    <att type="string" name="CELLDESIGNER_NODE_TYPE" value="STATE_TRANSITION"/>
    <att type="string" name="vizmap:vv10500Starch_and_sucrose_metabolism_xml NODE_FILL_COLOR" value="java.awt.Color[r=255,g=255,b=255]"/>
    <att type="string" name="vizmap:vv10500Starch_and_sucrose_metabolism_xml_me NODE_SHAPE" value="TRIANGLE"/>
    <att type="string" name="CELLDESIGNER_REACTION" value="R01478STATE_TRANSITION"/>
    <att type="string" name="vizmap:vv10500Starch_and_sucrose_metabolism_xml_me NODE_FILL_COLOR" value="java.awt.Color[r=255,g=255,b=255]"/>
    <graphics type="TRIANGLE" h="10.0" w="10.0" x="770.5" y="6.0" fill="#ffffff" width="1" outline="#000000"/>
  </node>
  <node label="R00028STATE_TRANSITION" id="-3000">
    <att type="string" name="vizmap:vv10500Starch_and_sucrose_metabolism_xml NODE_WIDTH" value="10.0"/>
    <att type="string" name="canonicalName" value="R00028STATE_TRANSITION"/>
    <att type="string" name="vizmap:vv10500Starch_and_sucrose_metabolism_xml NODE_HEIGHT" value="10.0"/>
    <att type="string" name="vizmap:vv10500Starch_and_sucrose_metabolism_xml NODE_SHAPE" value="TRIANGLE"/>
    <att type="string" name="CELLDESIGNER_NODE_TYPE" value="STATE_TRANSITION"/>
    <att type="string" name="vizmap:vv10500Starch_and_sucrose_metabolism_xml NODE_FILL_COLOR" value="java.awt.Color[r=255,g=255,b=255]"/>
    <att type="string" name="vizmap:vv10500Starch_and_sucrose_metabolism_xml_me NODE_SHAPE" value="TRIANGLE"/>
    <att type="string" name="CELLDESIGNER_REACTION" value="R00028STATE_TRANSITION"/>
    <att type="string" name="vizmap:vv10500Starch_and_sucrose_metabolism_xml_me NODE_FILL_COLOR" value="java.awt.Color[r=255,g=255,b=255]"/>
    <graphics type="TRIANGLE" h="10.0" w="10.0" x="1857.0" y="535.0" fill="#ffffff" width="1" outline="#000000"/>
  </node>
  <node label="R03118STATE_TRANSITION" id="-2999">
    <att type="string" name="vizmap:vv10500Starch_and_sucrose_metabolism_xml NODE_WIDTH" value="10.0"/>
    <att type="string" name="canonicalName" value="R03118STATE_TRANSITION"/>
    <att type="string" name="vizmap:vv10500Starch_and_sucrose_metabolism_xml NODE_HEIGHT" value="10.0"/>
    <att type="string" name="vizmap:vv10500Starch_and_sucrose_metabolism_xml NODE_SHAPE" value="TRIANGLE"/>
    <att type="string" name="CELLDESIGNER_NODE_TYPE" value="STATE_TRANSITION"/>
    <att type="string" name="vizmap:vv10500Starch_and_sucrose_metabolism_xml NODE_FILL_COLOR" value="java.awt.Color[r=255,g=255,b=255]"/>
    <att type="string" name="vizmap:vv10500Starch_and_sucrose_metabolism_xml_me NODE_SHAPE" value="TRIANGLE"/>
    <att type="string" name="CELLDESIGNER_REACTION" value="R03118STATE_TRANSITION"/>
    <att type="string" name="vizmap:vv10500Starch_and_sucrose_metabolism_xml_me NODE_FILL_COLOR" value="java.awt.Color[r=255,g=255,b=255]"/>
    <graphics type="TRIANGLE" h="10.0" w="10.0" x="1339.0" y="668.5" fill="#ffffff" width="1" outline="#000000"/>
  </node>
  <node label="R00959" id="-257">
    <att type="string" name="vizmap:vv10010glycolysis_xml NODE_HEIGHT" value="10.0"/>
    <att type="string" name="vizmap:vv10500Starch_and_sucrose_metabolism_xml NODE_WIDTH" value="10.0"/>
    <att type="string" name="canonicalName" value="R00959"/>
    <att type="string" name="vizmap:vv10010glycolysis_xml NODE_WIDTH" value="10.0"/>
    <att type="string" name="vizmap:vv10500Starch_and_sucrose_metabolism_xml NODE_HEIGHT" value="10.0"/>
    <att type="string" name="vizmap:vv10010glycolysis_xml NODE_SHAPE" value="TRIANGLE"/>
    <att type="string" name="vizmap:vv10500Starch_and_sucrose_metabolism_xml NODE_SHAPE" value="TRIANGLE"/>
    <att type="string" name="vizmap:vv10010glycolysis_xml NODE_FILL_COLOR" value="java.awt.Color[r=255,g=255,b=255]"/>
    <att type="string" name="CELLDESIGNER_NODE_TYPE" value="STATE_TRANSITION"/>
    <att type="string" name="vizmap:vv10010glycolysis_xml_me NODE_HEIGHT" value="10.0"/>
    <att type="string" name="vizmap:vv10010glycolysis_xml_me NODE_SHAPE" value="TRIANGLE"/>
    <att type="string" name="vizmap:vv10500Starch_and_sucrose_metabolism_xml NODE_FILL_COLOR" value="java.awt.Color[r=255,g=255,b=255]"/>
    <att type="string" name="vizmap:vv10010glycolysis_xml_me NODE_WIDTH" value="10.0"/>
    <att type="string" name="vizmap:vv10010glycolysis_xml_me NODE_FILL_COLOR" value="java.awt.Color[r=255,g=255,b=255]"/>
    <att type="string" name="vizmap:vv10500Starch_and_sucrose_metabolism_xml_me NODE_SHAPE" value="TRIANGLE"/>
    <att type="string" name="CELLDESIGNER_REACTION" value="R00959"/>
    <att type="string" name="vizmap:vv10500Starch_and_sucrose_metabolism_xml_me NODE_FILL_COLOR" value="java.awt.Color[r=255,g=255,b=255]"/>
    <graphics type="TRIANGLE" h="10.0" w="10.0" x="328.5" y="368.0" fill="#ffffff" width="1" outline="#000000"/>
  </node>
  <node label="R02740" id="-271">
    <att type="string" name="vizmap:vv10010glycolysis_xml NODE_HEIGHT" value="10.0"/>
    <att type="string" name="vizmap:vv10500Starch_and_sucrose_metabolism_xml NODE_WIDTH" value="10.0"/>
    <att type="string" name="canonicalName" value="R02740"/>
    <att type="string" name="vizmap:vv10010glycolysis_xml NODE_WIDTH" value="10.0"/>
    <att type="string" name="vizmap:vv10500Starch_and_sucrose_metabolism_xml NODE_HEIGHT" value="10.0"/>
    <att type="string" name="vizmap:vv10010glycolysis_xml NODE_SHAPE" value="TRIANGLE"/>
    <att type="string" name="vizmap:vv10500Starch_and_sucrose_metabolism_xml NODE_SHAPE" value="TRIANGLE"/>
    <att type="string" name="vizmap:vv10010glycolysis_xml NODE_FILL_COLOR" value="java.awt.Color[r=255,g=255,b=255]"/>
    <att type="string" name="CELLDESIGNER_NODE_TYPE" value="STATE_TRANSITION"/>
    <att type="string" name="vizmap:vv10010glycolysis_xml_me NODE_HEIGHT" value="10.0"/>
    <att type="string" name="vizmap:vv10010glycolysis_xml_me NODE_SHAPE" value="TRIANGLE"/>
    <att type="string" name="vizmap:vv10500Starch_and_sucrose_metabolism_xml NODE_FILL_COLOR" value="java.awt.Color[r=255,g=255,b=255]"/>
    <att type="string" name="vizmap:vv10010glycolysis_xml_me NODE_WIDTH" value="10.0"/>
    <att type="string" name="vizmap:vv10010glycolysis_xml_me NODE_FILL_COLOR" value="java.awt.Color[r=255,g=255,b=255]"/>
    <att type="string" name="vizmap:vv10500Starch_and_sucrose_metabolism_xml_me NODE_SHAPE" value="TRIANGLE"/>
    <att type="string" name="CELLDESIGNER_REACTION" value="R02740"/>
    <att type="string" name="vizmap:vv10500Starch_and_sucrose_metabolism_xml_me NODE_FILL_COLOR" value="java.awt.Color[r=255,g=255,b=255]"/>
    <graphics type="TRIANGLE" h="10.0" w="10.0" x="25.5" y="725.0" fill="#ffffff" width="1" outline="#000000"/>
  </node>
  <node label="R02737STATE_TRANSITION" id="-2998">
    <att type="string" name="vizmap:vv10500Starch_and_sucrose_metabolism_xml NODE_WIDTH" value="10.0"/>
    <att type="string" name="canonicalName" value="R02737STATE_TRANSITION"/>
    <att type="string" name="vizmap:vv10500Starch_and_sucrose_metabolism_xml NODE_HEIGHT" value="10.0"/>
    <att type="string" name="vizmap:vv10500Starch_and_sucrose_metabolism_xml NODE_SHAPE" value="TRIANGLE"/>
    <att type="string" name="CELLDESIGNER_NODE_TYPE" value="STATE_TRANSITION"/>
    <att type="string" name="vizmap:vv10500Starch_and_sucrose_metabolism_xml NODE_FILL_COLOR" value="java.awt.Color[r=255,g=255,b=255]"/>
    <att type="string" name="vizmap:vv10500Starch_and_sucrose_metabolism_xml_me NODE_SHAPE" value="TRIANGLE"/>
    <att type="string" name="CELLDESIGNER_REACTION" value="R02737STATE_TRANSITION"/>
    <att type="string" name="vizmap:vv10500Starch_and_sucrose_metabolism_xml_me NODE_FILL_COLOR" value="java.awt.Color[r=255,g=255,b=255]"/>
    <graphics type="TRIANGLE" h="10.0" w="10.0" x="1509.0" y="254.5" fill="#ffffff" width="1" outline="#000000"/>
  </node>
  <node label="R01791STATE_TRANSITION" id="-2997">
    <att type="string" name="vizmap:vv10500Starch_and_sucrose_metabolism_xml NODE_WIDTH" value="10.0"/>
    <att type="string" name="canonicalName" value="R01791STATE_TRANSITION"/>
    <att type="string" name="vizmap:vv10500Starch_and_sucrose_metabolism_xml NODE_HEIGHT" value="10.0"/>
    <att type="string" name="vizmap:vv10500Starch_and_sucrose_metabolism_xml NODE_SHAPE" value="TRIANGLE"/>
    <att type="string" name="CELLDESIGNER_NODE_TYPE" value="STATE_TRANSITION"/>
    <att type="string" name="vizmap:vv10500Starch_and_sucrose_metabolism_xml NODE_FILL_COLOR" value="java.awt.Color[r=255,g=255,b=255]"/>
    <att type="string" name="vizmap:vv10500Starch_and_sucrose_metabolism_xml_me NODE_SHAPE" value="TRIANGLE"/>
    <att type="string" name="CELLDESIGNER_REACTION" value="R01791STATE_TRANSITION"/>
    <att type="string" name="vizmap:vv10500Starch_and_sucrose_metabolism_xml_me NODE_FILL_COLOR" value="java.awt.Color[r=255,g=255,b=255]"/>
    <graphics type="TRIANGLE" h="10.0" w="10.0" x="1818.5" y="1047.0" fill="#ffffff" width="1" outline="#000000"/>
  </node>
  <node label="R00806STATE_TRANSITION" id="-2996">
    <att type="string" name="vizmap:vv10500Starch_and_sucrose_metabolism_xml NODE_WIDTH" value="10.0"/>
    <att type="string" name="canonicalName" value="R00806STATE_TRANSITION"/>
    <att type="string" name="vizmap:vv10500Starch_and_sucrose_metabolism_xml NODE_HEIGHT" value="10.0"/>
    <att type="string" name="vizmap:vv10500Starch_and_sucrose_metabolism_xml NODE_SHAPE" value="TRIANGLE"/>
    <att type="string" name="CELLDESIGNER_NODE_TYPE" value="STATE_TRANSITION"/>
    <att type="string" name="vizmap:vv10500Starch_and_sucrose_metabolism_xml NODE_FILL_COLOR" value="java.awt.Color[r=255,g=255,b=255]"/>
    <att type="string" name="vizmap:vv10500Starch_and_sucrose_metabolism_xml_me NODE_SHAPE" value="TRIANGLE"/>
    <att type="string" name="CELLDESIGNER_REACTION" value="R00806STATE_TRANSITION"/>
    <att type="string" name="vizmap:vv10500Starch_and_sucrose_metabolism_xml_me NODE_FILL_COLOR" value="java.awt.Color[r=255,g=255,b=255]"/>
    <graphics type="TRIANGLE" h="10.0" w="10.0" x="878.0" y="571.0" fill="#ffffff" width="1" outline="#000000"/>
  </node>
  <node label="R03921" id="-2995">
    <att type="string" name="vizmap:vv10500Starch_and_sucrose_metabolism_xml NODE_WIDTH" value="10.0"/>
    <att type="string" name="canonicalName" value="R03921"/>
    <att type="string" name="vizmap:vv10500Starch_and_sucrose_metabolism_xml NODE_HEIGHT" value="10.0"/>
    <att type="string" name="vizmap:vv10500Starch_and_sucrose_metabolism_xml NODE_SHAPE" value="TRIANGLE"/>
    <att type="string" name="CELLDESIGNER_NODE_TYPE" value="STATE_TRANSITION"/>
    <att type="string" name="vizmap:vv10500Starch_and_sucrose_metabolism_xml NODE_FILL_COLOR" value="java.awt.Color[r=255,g=255,b=255]"/>
    <att type="string" name="vizmap:vv10500Starch_and_sucrose_metabolism_xml_me NODE_SHAPE" value="TRIANGLE"/>
    <att type="string" name="CELLDESIGNER_REACTION" value="R03921"/>
    <att type="string" name="vizmap:vv10500Starch_and_sucrose_metabolism_xml_me NODE_FILL_COLOR" value="java.awt.Color[r=255,g=255,b=255]"/>
    <graphics type="TRIANGLE" h="10.0" w="10.0" x="310.0" y="613.6666870117188" fill="#ffffff" width="1" outline="#000000"/>
  </node>
  <node label="R01383STATE_TRANSITION" id="-2994">
    <att type="string" name="vizmap:vv10500Starch_and_sucrose_metabolism_xml NODE_WIDTH" value="10.0"/>
    <att type="string" name="canonicalName" value="R01383STATE_TRANSITION"/>
    <att type="string" name="vizmap:vv10500Starch_and_sucrose_metabolism_xml NODE_HEIGHT" value="10.0"/>
    <att type="string" name="vizmap:vv10500Starch_and_sucrose_metabolism_xml NODE_SHAPE" value="TRIANGLE"/>
    <att type="string" name="CELLDESIGNER_NODE_TYPE" value="STATE_TRANSITION"/>
    <att type="string" name="vizmap:vv10500Starch_and_sucrose_metabolism_xml NODE_FILL_COLOR" value="java.awt.Color[r=255,g=255,b=255]"/>
    <att type="string" name="vizmap:vv10500Starch_and_sucrose_metabolism_xml_me NODE_SHAPE" value="TRIANGLE"/>
    <att type="string" name="CELLDESIGNER_REACTION" value="R01383STATE_TRANSITION"/>
    <att type="string" name="vizmap:vv10500Starch_and_sucrose_metabolism_xml_me NODE_FILL_COLOR" value="java.awt.Color[r=255,g=255,b=255]"/>
    <graphics type="TRIANGLE" h="10.0" w="10.0" x="1203.0" y="90.0" fill="#ffffff" width="1" outline="#000000"/>
  </node>
  <node label="R02111STATE_TRANSITION" id="-2993">
    <att type="string" name="vizmap:vv10500Starch_and_sucrose_metabolism_xml NODE_WIDTH" value="10.0"/>
    <att type="string" name="canonicalName" value="R02111STATE_TRANSITION"/>
    <att type="string" name="vizmap:vv10500Starch_and_sucrose_metabolism_xml NODE_HEIGHT" value="10.0"/>
    <att type="string" name="vizmap:vv10500Starch_and_sucrose_metabolism_xml NODE_SHAPE" value="TRIANGLE"/>
    <att type="string" name="CELLDESIGNER_NODE_TYPE" value="STATE_TRANSITION"/>
    <att type="string" name="vizmap:vv10500Starch_and_sucrose_metabolism_xml NODE_FILL_COLOR" value="java.awt.Color[r=255,g=255,b=255]"/>
    <att type="string" name="vizmap:vv10500Starch_and_sucrose_metabolism_xml_me NODE_SHAPE" value="TRIANGLE"/>
    <att type="string" name="CELLDESIGNER_REACTION" value="R02111STATE_TRANSITION"/>
    <att type="string" name="vizmap:vv10500Starch_and_sucrose_metabolism_xml_me NODE_FILL_COLOR" value="java.awt.Color[r=255,g=255,b=255]"/>
    <graphics type="TRIANGLE" h="10.0" w="10.0" x="1742.0" y="476.3333435058594" fill="#ffffff" width="1" outline="#000000"/>
  </node>
  <node label="R01385" id="-2992">
    <att type="string" name="vizmap:vv10500Starch_and_sucrose_metabolism_xml NODE_WIDTH" value="10.0"/>
    <att type="string" name="canonicalName" value="R01385"/>
    <att type="string" name="vizmap:vv10500Starch_and_sucrose_metabolism_xml NODE_HEIGHT" value="10.0"/>
    <att type="string" name="vizmap:vv10500Starch_and_sucrose_metabolism_xml NODE_SHAPE" value="TRIANGLE"/>
    <att type="string" name="CELLDESIGNER_NODE_TYPE" value="STATE_TRANSITION"/>
    <att type="string" name="vizmap:vv10500Starch_and_sucrose_metabolism_xml NODE_FILL_COLOR" value="java.awt.Color[r=255,g=255,b=255]"/>
    <att type="string" name="vizmap:vv10500Starch_and_sucrose_metabolism_xml_me NODE_SHAPE" value="TRIANGLE"/>
    <att type="string" name="CELLDESIGNER_REACTION" value="R01385"/>
    <att type="string" name="vizmap:vv10500Starch_and_sucrose_metabolism_xml_me NODE_FILL_COLOR" value="java.awt.Color[r=255,g=255,b=255]"/>
    <graphics type="TRIANGLE" h="10.0" w="10.0" x="1241.5" y="138.0" fill="#ffffff" width="1" outline="#000000"/>
  </node>
  <node label="R03928STATE_TRANSITION" id="-2991">
    <att type="string" name="vizmap:vv10500Starch_and_sucrose_metabolism_xml NODE_WIDTH" value="10.0"/>
    <att type="string" name="canonicalName" value="R03928STATE_TRANSITION"/>
    <att type="string" name="vizmap:vv10500Starch_and_sucrose_metabolism_xml NODE_HEIGHT" value="10.0"/>
    <att type="string" name="vizmap:vv10500Starch_and_sucrose_metabolism_xml NODE_SHAPE" value="TRIANGLE"/>
    <att type="string" name="CELLDESIGNER_NODE_TYPE" value="STATE_TRANSITION"/>
    <att type="string" name="vizmap:vv10500Starch_and_sucrose_metabolism_xml NODE_FILL_COLOR" value="java.awt.Color[r=255,g=255,b=255]"/>
    <att type="string" name="vizmap:vv10500Starch_and_sucrose_metabolism_xml_me NODE_SHAPE" value="TRIANGLE"/>
    <att type="string" name="CELLDESIGNER_REACTION" value="R03928STATE_TRANSITION"/>
    <att type="string" name="vizmap:vv10500Starch_and_sucrose_metabolism_xml_me NODE_FILL_COLOR" value="java.awt.Color[r=255,g=255,b=255]"/>
    <graphics type="TRIANGLE" h="10.0" w="10.0" x="400.5" y="175.5" fill="#ffffff" width="1" outline="#000000"/>
  </node>
  <node label="R00289" id="-2990">
    <att type="string" name="vizmap:vv10500Starch_and_sucrose_metabolism_xml NODE_WIDTH" value="10.0"/>
    <att type="string" name="canonicalName" value="R00289"/>
    <att type="string" name="vizmap:vv10500Starch_and_sucrose_metabolism_xml NODE_HEIGHT" value="10.0"/>
    <att type="string" name="vizmap:vv10500Starch_and_sucrose_metabolism_xml NODE_SHAPE" value="TRIANGLE"/>
    <att type="string" name="CELLDESIGNER_NODE_TYPE" value="STATE_TRANSITION"/>
    <att type="string" name="vizmap:vv10500Starch_and_sucrose_metabolism_xml NODE_FILL_COLOR" value="java.awt.Color[r=255,g=255,b=255]"/>
    <att type="string" name="vizmap:vv10500Starch_and_sucrose_metabolism_xml_me NODE_SHAPE" value="TRIANGLE"/>
    <att type="string" name="CELLDESIGNER_REACTION" value="R00289"/>
    <att type="string" name="vizmap:vv10500Starch_and_sucrose_metabolism_xml_me NODE_FILL_COLOR" value="java.awt.Color[r=255,g=255,b=255]"/>
    <graphics type="TRIANGLE" h="10.0" w="10.0" x="925.5" y="326.5" fill="#ffffff" width="1" outline="#000000"/>
  </node>
  <node label="R00308STATE_TRANSITION" id="-2989">
    <att type="string" name="vizmap:vv10500Starch_and_sucrose_metabolism_xml NODE_WIDTH" value="10.0"/>
    <att type="string" name="canonicalName" value="R00308STATE_TRANSITION"/>
    <att type="string" name="vizmap:vv10500Starch_and_sucrose_metabolism_xml NODE_HEIGHT" value="10.0"/>
    <att type="string" name="vizmap:vv10500Starch_and_sucrose_metabolism_xml NODE_SHAPE" value="TRIANGLE"/>
    <att type="string" name="CELLDESIGNER_NODE_TYPE" value="STATE_TRANSITION"/>
    <att type="string" name="vizmap:vv10500Starch_and_sucrose_metabolism_xml NODE_FILL_COLOR" value="java.awt.Color[r=255,g=255,b=255]"/>
    <att type="string" name="vizmap:vv10500Starch_and_sucrose_metabolism_xml_me NODE_SHAPE" value="TRIANGLE"/>
    <att type="string" name="CELLDESIGNER_REACTION" value="R00308STATE_TRANSITION"/>
    <att type="string" name="vizmap:vv10500Starch_and_sucrose_metabolism_xml_me NODE_FILL_COLOR" value="java.awt.Color[r=255,g=255,b=255]"/>
    <graphics type="TRIANGLE" h="10.0" w="10.0" x="1684.0" y="1026.0" fill="#ffffff" width="1" outline="#000000"/>
  </node>
  <node label="R01384STATE_TRANSITION" id="-2988">
    <att type="string" name="vizmap:vv10500Starch_and_sucrose_metabolism_xml NODE_WIDTH" value="10.0"/>
    <att type="string" name="canonicalName" value="R01384STATE_TRANSITION"/>
    <att type="string" name="vizmap:vv10500Starch_and_sucrose_metabolism_xml NODE_HEIGHT" value="10.0"/>
    <att type="string" name="vizmap:vv10500Starch_and_sucrose_metabolism_xml NODE_SHAPE" value="TRIANGLE"/>
    <att type="string" name="CELLDESIGNER_NODE_TYPE" value="STATE_TRANSITION"/>
    <att type="string" name="vizmap:vv10500Starch_and_sucrose_metabolism_xml NODE_FILL_COLOR" value="java.awt.Color[r=255,g=255,b=255]"/>
    <att type="string" name="vizmap:vv10500Starch_and_sucrose_metabolism_xml_me NODE_SHAPE" value="TRIANGLE"/>
    <att type="string" name="CELLDESIGNER_REACTION" value="R01384STATE_TRANSITION"/>
    <att type="string" name="vizmap:vv10500Starch_and_sucrose_metabolism_xml_me NODE_FILL_COLOR" value="java.awt.Color[r=255,g=255,b=255]"/>
    <graphics type="TRIANGLE" h="10.0" w="10.0" x="858.5" y="174.0" fill="#ffffff" width="1" outline="#000000"/>
  </node>
  <node label="R01557" id="-2987">
    <att type="string" name="vizmap:vv10500Starch_and_sucrose_metabolism_xml NODE_WIDTH" value="10.0"/>
    <att type="string" name="canonicalName" value="R01557"/>
    <att type="string" name="vizmap:vv10500Starch_and_sucrose_metabolism_xml NODE_HEIGHT" value="10.0"/>
    <att type="string" name="vizmap:vv10500Starch_and_sucrose_metabolism_xml NODE_SHAPE" value="TRIANGLE"/>
    <att type="string" name="CELLDESIGNER_NODE_TYPE" value="STATE_TRANSITION"/>
    <att type="string" name="vizmap:vv10500Starch_and_sucrose_metabolism_xml NODE_FILL_COLOR" value="java.awt.Color[r=255,g=255,b=255]"/>
    <att type="string" name="vizmap:vv10500Starch_and_sucrose_metabolism_xml_me NODE_SHAPE" value="TRIANGLE"/>
    <att type="string" name="CELLDESIGNER_REACTION" value="R01557"/>
    <att type="string" name="vizmap:vv10500Starch_and_sucrose_metabolism_xml_me NODE_FILL_COLOR" value="java.awt.Color[r=255,g=255,b=255]"/>
    <graphics type="TRIANGLE" h="10.0" w="10.0" x="2186.0" y="20.0" fill="#ffffff" width="1" outline="#000000"/>
  </node>
  <node label="R00802STATE_TRANSITION" id="-2986">
    <att type="string" name="vizmap:vv10500Starch_and_sucrose_metabolism_xml NODE_WIDTH" value="10.0"/>
    <att type="string" name="canonicalName" value="R00802STATE_TRANSITION"/>
    <att type="string" name="vizmap:vv10500Starch_and_sucrose_metabolism_xml NODE_HEIGHT" value="10.0"/>
    <att type="string" name="vizmap:vv10500Starch_and_sucrose_metabolism_xml NODE_SHAPE" value="TRIANGLE"/>
    <att type="string" name="CELLDESIGNER_NODE_TYPE" value="STATE_TRANSITION"/>
    <att type="string" name="vizmap:vv10500Starch_and_sucrose_metabolism_xml NODE_FILL_COLOR" value="java.awt.Color[r=255,g=255,b=255]"/>
    <att type="string" name="vizmap:vv10500Starch_and_sucrose_metabolism_xml_me NODE_SHAPE" value="TRIANGLE"/>
    <att type="string" name="CELLDESIGNER_REACTION" value="R00802STATE_TRANSITION"/>
    <att type="string" name="vizmap:vv10500Starch_and_sucrose_metabolism_xml_me NODE_FILL_COLOR" value="java.awt.Color[r=255,g=255,b=255]"/>
    <graphics type="TRIANGLE" h="10.0" w="10.0" x="731.3333129882812" y="980.6666870117188" fill="#ffffff" width="1" outline="#000000"/>
  </node>
  <node label="R00292STATE_TRANSITION" id="-2985">
    <att type="string" name="vizmap:vv10500Starch_and_sucrose_metabolism_xml NODE_WIDTH" value="10.0"/>
    <att type="string" name="canonicalName" value="R00292STATE_TRANSITION"/>
    <att type="string" name="vizmap:vv10500Starch_and_sucrose_metabolism_xml NODE_HEIGHT" value="10.0"/>
    <att type="string" name="vizmap:vv10500Starch_and_sucrose_metabolism_xml NODE_SHAPE" value="TRIANGLE"/>
    <att type="string" name="CELLDESIGNER_NODE_TYPE" value="STATE_TRANSITION"/>
    <att type="string" name="vizmap:vv10500Starch_and_sucrose_metabolism_xml NODE_FILL_COLOR" value="java.awt.Color[r=255,g=255,b=255]"/>
    <att type="string" name="vizmap:vv10500Starch_and_sucrose_metabolism_xml_me NODE_SHAPE" value="TRIANGLE"/>
    <att type="string" name="CELLDESIGNER_REACTION" value="R00292STATE_TRANSITION"/>
    <att type="string" name="vizmap:vv10500Starch_and_sucrose_metabolism_xml_me NODE_FILL_COLOR" value="java.awt.Color[r=255,g=255,b=255]"/>
    <graphics type="TRIANGLE" h="10.0" w="10.0" x="1680.5" y="421.5" fill="#ffffff" width="1" outline="#000000"/>
  </node>
  <node label="R01788" id="-267">
    <att type="string" name="vizmap:vv10010glycolysis_xml NODE_HEIGHT" value="10.0"/>
    <att type="string" name="vizmap:vv10500Starch_and_sucrose_metabolism_xml NODE_WIDTH" value="10.0"/>
    <att type="string" name="canonicalName" value="R01788"/>
    <att type="string" name="vizmap:vv10010glycolysis_xml NODE_WIDTH" value="10.0"/>
    <att type="string" name="vizmap:vv10500Starch_and_sucrose_metabolism_xml NODE_HEIGHT" value="10.0"/>
    <att type="string" name="vizmap:vv10010glycolysis_xml NODE_SHAPE" value="TRIANGLE"/>
    <att type="string" name="vizmap:vv10500Starch_and_sucrose_metabolism_xml NODE_SHAPE" value="TRIANGLE"/>
    <att type="string" name="vizmap:vv10010glycolysis_xml NODE_FILL_COLOR" value="java.awt.Color[r=255,g=255,b=255]"/>
    <att type="string" name="CELLDESIGNER_NODE_TYPE" value="STATE_TRANSITION"/>
    <att type="string" name="vizmap:vv10010glycolysis_xml_me NODE_HEIGHT" value="10.0"/>
    <att type="string" name="vizmap:vv10010glycolysis_xml_me NODE_SHAPE" value="TRIANGLE"/>
    <att type="string" name="vizmap:vv10500Starch_and_sucrose_metabolism_xml NODE_FILL_COLOR" value="java.awt.Color[r=255,g=255,b=255]"/>
    <att type="string" name="vizmap:vv10010glycolysis_xml_me NODE_WIDTH" value="10.0"/>
    <att type="string" name="vizmap:vv10010glycolysis_xml_me NODE_FILL_COLOR" value="java.awt.Color[r=255,g=255,b=255]"/>
    <att type="string" name="vizmap:vv10500Starch_and_sucrose_metabolism_xml_me NODE_SHAPE" value="TRIANGLE"/>
    <att type="string" name="CELLDESIGNER_REACTION" value="R01788"/>
    <att type="string" name="vizmap:vv10500Starch_and_sucrose_metabolism_xml_me NODE_FILL_COLOR" value="java.awt.Color[r=255,g=255,b=255]"/>
    <graphics type="TRIANGLE" h="10.0" w="10.0" x="622.0" y="715.0" fill="#ffffff" width="1" outline="#000000"/>
  </node>
  <node label="rGSVIVP00020252001" id="-2984">
    <att type="string" name="vizmap:vv10500Starch_and_sucrose_metabolism_xml NODE_WIDTH" value="130.0"/>
    <att type="string" name="canonicalName" value="GSVIVP00020252001"/>
    <att type="string" name="vizmap:vv10500Starch_and_sucrose_metabolism_xml NODE_HEIGHT" value="15.0"/>
    <att type="string" name="CELLDESIGNER_ALIAS" value="sa1350"/>
    <att type="string" name="vizmap:vv10500Starch_and_sucrose_metabolism_xml NODE_SHAPE" value="RECT"/>
    <att type="string" name="CELLDESIGNER_NODE_TYPE" value="RNA"/>
    <att type="string" name="CELLDESIGNER_SPECIES" value="GSVIVP00020252001"/>
    <att type="string" name="vizmap:vv10500Starch_and_sucrose_metabolism_xml NODE_FILL_COLOR" value="java.awt.Color[r=255,g=255,b=255]"/>
    <att type="string" name="vizmap:vv10500Starch_and_sucrose_metabolism_xml_me NODE_SHAPE" value="RECT"/>
    <att type="string" name="vizmap:vv10500Starch_and_sucrose_metabolism_xml_me NODE_FILL_COLOR" value="java.awt.Color[r=255,g=255,b=255]"/>
    <graphics type="RECTANGLE" h="15.0" w="150.0" x="1892.0" y="766.75" fill="#ffffff" width="1" outline="#000000"/>
  </node>
  <node label="rGSVIVP00024227001" id="-2983">
    <att type="string" name="vizmap:vv10500Starch_and_sucrose_metabolism_xml NODE_WIDTH" value="130.0"/>
    <att type="string" name="canonicalName" value="GSVIVP00024227001"/>
    <att type="string" name="vizmap:vv10500Starch_and_sucrose_metabolism_xml NODE_HEIGHT" value="15.0"/>
    <att type="string" name="CELLDESIGNER_ALIAS" value="sa1341"/>
    <att type="string" name="vizmap:vv10500Starch_and_sucrose_metabolism_xml NODE_SHAPE" value="RECT"/>
    <att type="string" name="CELLDESIGNER_NODE_TYPE" value="RNA"/>
    <att type="string" name="CELLDESIGNER_SPECIES" value="GSVIVP00024227001"/>
    <att type="string" name="vizmap:vv10500Starch_and_sucrose_metabolism_xml NODE_FILL_COLOR" value="java.awt.Color[r=255,g=255,b=255]"/>
    <att type="string" name="vizmap:vv10500Starch_and_sucrose_metabolism_xml_me NODE_SHAPE" value="RECT"/>
    <att type="string" name="vizmap:vv10500Starch_and_sucrose_metabolism_xml_me NODE_FILL_COLOR" value="java.awt.Color[r=255,g=255,b=255]"/>
    <graphics type="RECTANGLE" h="15.0" w="150.0" x="1892.0" y="751.75" fill="#ffffff" width="1" outline="#000000"/>
  </node>
  <node label="rGSVIVP00027039001" id="-2982">
    <att type="string" name="vizmap:vv10500Starch_and_sucrose_metabolism_xml NODE_WIDTH" value="130.0"/>
    <att type="string" name="canonicalName" value="GSVIVP00027039001"/>
    <att type="string" name="vizmap:vv10500Starch_and_sucrose_metabolism_xml NODE_HEIGHT" value="15.0"/>
    <att type="string" name="CELLDESIGNER_ALIAS" value="sa1339"/>
    <att type="string" name="vizmap:vv10500Starch_and_sucrose_metabolism_xml NODE_SHAPE" value="RECT"/>
    <att type="string" name="CELLDESIGNER_NODE_TYPE" value="RNA"/>
    <att type="string" name="CELLDESIGNER_SPECIES" value="GSVIVP00027039001"/>
    <att type="string" name="vizmap:vv10500Starch_and_sucrose_metabolism_xml NODE_FILL_COLOR" value="java.awt.Color[r=255,g=255,b=255]"/>
    <att type="string" name="vizmap:vv10500Starch_and_sucrose_metabolism_xml_me NODE_SHAPE" value="RECT"/>
    <att type="string" name="vizmap:vv10500Starch_and_sucrose_metabolism_xml_me NODE_FILL_COLOR" value="java.awt.Color[r=255,g=255,b=255]"/>
    <graphics type="RECTANGLE" h="15.0" w="150.0" x="1892.0" y="736.75" fill="#ffffff" width="1" outline="#000000"/>
  </node>
  <node label="rGSVIVP00033624001" id="-2981">
    <att type="string" name="vizmap:vv10500Starch_and_sucrose_metabolism_xml NODE_WIDTH" value="130.0"/>
    <att type="string" name="canonicalName" value="GSVIVP00033624001"/>
    <att type="string" name="vizmap:vv10500Starch_and_sucrose_metabolism_xml NODE_HEIGHT" value="15.0"/>
    <att type="string" name="CELLDESIGNER_ALIAS" value="sa1338"/>
    <att type="string" name="vizmap:vv10500Starch_and_sucrose_metabolism_xml NODE_SHAPE" value="RECT"/>
    <att type="string" name="CELLDESIGNER_NODE_TYPE" value="RNA"/>
    <att type="string" name="CELLDESIGNER_SPECIES" value="GSVIVP00033624001"/>
    <att type="string" name="vizmap:vv10500Starch_and_sucrose_metabolism_xml NODE_FILL_COLOR" value="java.awt.Color[r=255,g=255,b=255]"/>
    <att type="string" name="vizmap:vv10500Starch_and_sucrose_metabolism_xml_me NODE_SHAPE" value="RECT"/>
    <att type="string" name="vizmap:vv10500Starch_and_sucrose_metabolism_xml_me NODE_FILL_COLOR" value="java.awt.Color[r=255,g=255,b=255]"/>
    <graphics type="RECTANGLE" h="15.0" w="150.0" x="1892.0" y="706.75" fill="#ffffff" width="1" outline="#000000"/>
  </node>
  <node label="rGSVIVP00027029001" id="-2980">
    <att type="string" name="vizmap:vv10500Starch_and_sucrose_metabolism_xml NODE_WIDTH" value="130.0"/>
    <att type="string" name="canonicalName" value="GSVIVP00027029001"/>
    <att type="string" name="vizmap:vv10500Starch_and_sucrose_metabolism_xml NODE_HEIGHT" value="15.0"/>
    <att type="string" name="CELLDESIGNER_ALIAS" value="sa1337"/>
    <att type="string" name="vizmap:vv10500Starch_and_sucrose_metabolism_xml NODE_SHAPE" value="RECT"/>
    <att type="string" name="CELLDESIGNER_NODE_TYPE" value="RNA"/>
    <att type="string" name="CELLDESIGNER_SPECIES" value="GSVIVP00027029001"/>
    <att type="string" name="vizmap:vv10500Starch_and_sucrose_metabolism_xml NODE_FILL_COLOR" value="java.awt.Color[r=255,g=255,b=255]"/>
    <att type="string" name="vizmap:vv10500Starch_and_sucrose_metabolism_xml_me NODE_SHAPE" value="RECT"/>
    <att type="string" name="vizmap:vv10500Starch_and_sucrose_metabolism_xml_me NODE_FILL_COLOR" value="java.awt.Color[r=255,g=255,b=255]"/>
    <graphics type="RECTANGLE" h="15.0" w="150.0" x="1892.0" y="721.75" fill="#ffffff" width="1" outline="#000000"/>
  </node>
  <node label="rTC66246" id="-2979">
    <att type="string" name="vizmap:vv10500Starch_and_sucrose_metabolism_xml NODE_WIDTH" value="130.0"/>
    <att type="string" name="canonicalName" value="TC66246"/>
    <att type="string" name="vizmap:vv10500Starch_and_sucrose_metabolism_xml NODE_HEIGHT" value="15.0"/>
    <att type="string" name="CELLDESIGNER_ALIAS" value="sa1336"/>
    <att type="string" name="vizmap:vv10500Starch_and_sucrose_metabolism_xml NODE_SHAPE" value="RECT"/>
    <att type="string" name="CELLDESIGNER_NODE_TYPE" value="RNA"/>
    <att type="string" name="CELLDESIGNER_SPECIES" value="TC66246"/>
    <att type="string" name="vizmap:vv10500Starch_and_sucrose_metabolism_xml NODE_FILL_COLOR" value="java.awt.Color[r=255,g=255,b=255]"/>
    <att type="string" name="vizmap:vv10500Starch_and_sucrose_metabolism_xml_me NODE_SHAPE" value="RECT"/>
    <att type="string" name="vizmap:vv10500Starch_and_sucrose_metabolism_xml_me NODE_FILL_COLOR" value="java.awt.Color[r=255,g=255,b=255]"/>
    <graphics type="RECTANGLE" h="15.0" w="150.0" x="1892.0" y="691.75" fill="#ffffff" width="1" outline="#000000"/>
  </node>
  <node label="protein phosphatase 1, catalytic subunit" id="-2978">
    <att type="string" name="vizmap:vv10500Starch_and_sucrose_metabolism_xml NODE_WIDTH" value="130.0"/>
    <att type="string" name="canonicalName" value="protein phosphatase 1, catalytic subunit"/>
    <att type="string" name="vizmap:vv10500Starch_and_sucrose_metabolism_xml NODE_HEIGHT" value="15.0"/>
    <att type="string" name="CELLDESIGNER_ALIAS" value="sa1335"/>
    <att type="string" name="vizmap:vv10500Starch_and_sucrose_metabolism_xml NODE_SHAPE" value="OCTAGON"/>
    <att type="string" name="CELLDESIGNER_NODE_TYPE" value="PROTEIN"/>
    <att type="string" name="CELLDESIGNER_SPECIES" value="K06269"/>
    <att type="string" name="vizmap:vv10500Starch_and_sucrose_metabolism_xml NODE_FILL_COLOR" value="java.awt.Color[r=255,g=255,b=255]"/>
    <att type="string" name="vizmap:vv10500Starch_and_sucrose_metabolism_xml_me NODE_SHAPE" value="OCTAGON"/>
    <att type="string" name="vizmap:vv10500Starch_and_sucrose_metabolism_xml_me NODE_FILL_COLOR" value="java.awt.Color[r=255,g=255,b=255]"/>
    <graphics type="OCTAGON" h="15.0" w="250.0" x="1899.0" y="628.25" fill="#ffffff" width="1" outline="#000000"/>
  </node>
  <node label="rGSVIVP00002202001" id="-2977">
    <att type="string" name="vizmap:vv10500Starch_and_sucrose_metabolism_xml NODE_WIDTH" value="130.0"/>
    <att type="string" name="canonicalName" value="GSVIVP00002202001"/>
    <att type="string" name="vizmap:vv10500Starch_and_sucrose_metabolism_xml NODE_HEIGHT" value="15.0"/>
    <att type="string" name="CELLDESIGNER_ALIAS" value="sa1334"/>
    <att type="string" name="vizmap:vv10500Starch_and_sucrose_metabolism_xml NODE_SHAPE" value="RECT"/>
    <att type="string" name="CELLDESIGNER_NODE_TYPE" value="RNA"/>
    <att type="string" name="CELLDESIGNER_SPECIES" value="GSVIVP00002202001"/>
    <att type="string" name="vizmap:vv10500Starch_and_sucrose_metabolism_xml NODE_FILL_COLOR" value="java.awt.Color[r=255,g=255,b=255]"/>
    <att type="string" name="vizmap:vv10500Starch_and_sucrose_metabolism_xml_me NODE_SHAPE" value="RECT"/>
    <att type="string" name="vizmap:vv10500Starch_and_sucrose_metabolism_xml_me NODE_FILL_COLOR" value="java.awt.Color[r=255,g=255,b=255]"/>
    <graphics type="RECTANGLE" h="15.0" w="150.0" x="1892.0" y="661.75" fill="#ffffff" width="1" outline="#000000"/>
  </node>
  <node label="rGSVIVP00022674001" id="-2976">
    <att type="string" name="vizmap:vv10500Starch_and_sucrose_metabolism_xml NODE_WIDTH" value="130.0"/>
    <att type="string" name="canonicalName" value="GSVIVP00022674001"/>
    <att type="string" name="vizmap:vv10500Starch_and_sucrose_metabolism_xml NODE_HEIGHT" value="15.0"/>
    <att type="string" name="CELLDESIGNER_ALIAS" value="sa1333"/>
    <att type="string" name="vizmap:vv10500Starch_and_sucrose_metabolism_xml NODE_SHAPE" value="RECT"/>
    <att type="string" name="CELLDESIGNER_NODE_TYPE" value="RNA"/>
    <att type="string" name="CELLDESIGNER_SPECIES" value="GSVIVP00022674001"/>
    <att type="string" name="vizmap:vv10500Starch_and_sucrose_metabolism_xml NODE_FILL_COLOR" value="java.awt.Color[r=255,g=255,b=255]"/>
    <att type="string" name="vizmap:vv10500Starch_and_sucrose_metabolism_xml_me NODE_SHAPE" value="RECT"/>
    <att type="string" name="vizmap:vv10500Starch_and_sucrose_metabolism_xml_me NODE_FILL_COLOR" value="java.awt.Color[r=255,g=255,b=255]"/>
    <graphics type="RECTANGLE" h="15.0" w="150.0" x="1892.0" y="676.75" fill="#ffffff" width="1" outline="#000000"/>
  </node>
  <node label="rGSVIVP00002529001" id="-2975">
    <att type="string" name="vizmap:vv10500Starch_and_sucrose_metabolism_xml NODE_WIDTH" value="130.0"/>
    <att type="string" name="canonicalName" value="GSVIVP00002529001"/>
    <att type="string" name="vizmap:vv10500Starch_and_sucrose_metabolism_xml NODE_HEIGHT" value="15.0"/>
    <att type="string" name="CELLDESIGNER_ALIAS" value="sa1332"/>
    <att type="string" name="vizmap:vv10500Starch_and_sucrose_metabolism_xml NODE_SHAPE" value="RECT"/>
    <att type="string" name="CELLDESIGNER_NODE_TYPE" value="RNA"/>
    <att type="string" name="CELLDESIGNER_SPECIES" value="GSVIVP00002529001"/>
    <att type="string" name="vizmap:vv10500Starch_and_sucrose_metabolism_xml NODE_FILL_COLOR" value="java.awt.Color[r=255,g=255,b=255]"/>
    <att type="string" name="vizmap:vv10500Starch_and_sucrose_metabolism_xml_me NODE_SHAPE" value="RECT"/>
    <att type="string" name="vizmap:vv10500Starch_and_sucrose_metabolism_xml_me NODE_FILL_COLOR" value="java.awt.Color[r=255,g=255,b=255]"/>
    <graphics type="RECTANGLE" h="15.0" w="150.0" x="1892.0" y="646.75" fill="#ffffff" width="1" outline="#000000"/>
  </node>
  <node label="rGSVIVP00024156001" id="-2974">
    <att type="string" name="vizmap:vv10500Starch_and_sucrose_metabolism_xml NODE_WIDTH" value="130.0"/>
    <att type="string" name="canonicalName" value="GSVIVP00024156001"/>
    <att type="string" name="vizmap:vv10500Starch_and_sucrose_metabolism_xml NODE_HEIGHT" value="15.0"/>
    <att type="string" name="CELLDESIGNER_ALIAS" value="sa1331"/>
    <att type="string" name="vizmap:vv10500Starch_and_sucrose_metabolism_xml NODE_SHAPE" value="RECT"/>
    <att type="string" name="CELLDESIGNER_NODE_TYPE" value="RNA"/>
    <att type="string" name="CELLDESIGNER_SPECIES" value="GSVIVP00024156001"/>
    <att type="string" name="vizmap:vv10500Starch_and_sucrose_metabolism_xml NODE_FILL_COLOR" value="java.awt.Color[r=255,g=255,b=255]"/>
    <att type="string" name="vizmap:vv10500Starch_and_sucrose_metabolism_xml_me NODE_SHAPE" value="RECT"/>
    <att type="string" name="vizmap:vv10500Starch_and_sucrose_metabolism_xml_me NODE_FILL_COLOR" value="java.awt.Color[r=255,g=255,b=255]"/>
    <graphics type="RECTANGLE" h="15.0" w="150.0" x="1470.7391357421875" y="942.7449951171875" fill="#ffffff" width="1" outline="#000000"/>
  </node>
  <node label="Iso-maltose" id="-2973">
    <att type="string" name="vizmap:vv10500Starch_and_sucrose_metabolism_xml NODE_WIDTH" value="130.0"/>
    <att type="string" name="canonicalName" value="Iso-maltose"/>
    <att type="string" name="vizmap:vv10500Starch_and_sucrose_metabolism_xml NODE_HEIGHT" value="15.0"/>
    <att type="string" name="CELLDESIGNER_ALIAS" value="c41"/>
    <att type="string" name="vizmap:vv10500Starch_and_sucrose_metabolism_xml NODE_SHAPE" value="ELLIPSE"/>
    <att type="string" name="CELLDESIGNER_NODE_TYPE" value="SIMPLE_MOLECULE"/>
    <att type="string" name="CELLDESIGNER_SPECIES" value="G01318"/>
    <att type="string" name="vizmap:vv10500Starch_and_sucrose_metabolism_xml NODE_FILL_COLOR" value="java.awt.Color[r=255,g=255,b=255]"/>
    <att type="string" name="vizmap:vv10500Starch_and_sucrose_metabolism_xml_me NODE_SHAPE" value="ELLIPSE"/>
    <att type="string" name="vizmap:vv10500Starch_and_sucrose_metabolism_xml_me NODE_FILL_COLOR" value="java.awt.Color[r=255,g=255,b=255]"/>
    <graphics type="ELLIPSE" h="15.0" w="200.0" x="1632.0" y="1166.0" fill="#ffffff" width="1" outline="#000000"/>
  </node>
  <node label="Isomaltose" id="-2972">
    <att type="string" name="vizmap:vv10500Starch_and_sucrose_metabolism_xml NODE_WIDTH" value="130.0"/>
    <att type="string" name="canonicalName" value="Isomaltose"/>
    <att type="string" name="vizmap:vv10500Starch_and_sucrose_metabolism_xml NODE_HEIGHT" value="15.0"/>
    <att type="string" name="CELLDESIGNER_ALIAS" value="c8"/>
    <att type="string" name="vizmap:vv10500Starch_and_sucrose_metabolism_xml NODE_SHAPE" value="ELLIPSE"/>
    <att type="string" name="CELLDESIGNER_NODE_TYPE" value="SIMPLE_MOLECULE"/>
    <att type="string" name="CELLDESIGNER_SPECIES" value="C00252"/>
    <att type="string" name="vizmap:vv10500Starch_and_sucrose_metabolism_xml NODE_FILL_COLOR" value="java.awt.Color[r=255,g=255,b=255]"/>
    <att type="string" name="vizmap:vv10500Starch_and_sucrose_metabolism_xml_me NODE_SHAPE" value="ELLIPSE"/>
    <att type="string" name="vizmap:vv10500Starch_and_sucrose_metabolism_xml_me NODE_FILL_COLOR" value="java.awt.Color[r=255,g=255,b=255]"/>
    <graphics type="ELLIPSE" h="15.0" w="200.0" x="1431.0" y="1117.0" fill="#ffffff" width="1" outline="#000000"/>
  </node>
  <node label="rGSVIVP00002209001" id="-2971">
    <att type="string" name="vizmap:vv10500Starch_and_sucrose_metabolism_xml NODE_WIDTH" value="130.0"/>
    <att type="string" name="canonicalName" value="GSVIVP00002209001"/>
    <att type="string" name="vizmap:vv10500Starch_and_sucrose_metabolism_xml NODE_HEIGHT" value="15.0"/>
    <att type="string" name="CELLDESIGNER_ALIAS" value="sa1329"/>
    <att type="string" name="vizmap:vv10500Starch_and_sucrose_metabolism_xml NODE_SHAPE" value="RECT"/>
    <att type="string" name="CELLDESIGNER_NODE_TYPE" value="RNA"/>
    <att type="string" name="CELLDESIGNER_SPECIES" value="GSVIVP00002209001"/>
    <att type="string" name="vizmap:vv10500Starch_and_sucrose_metabolism_xml NODE_FILL_COLOR" value="java.awt.Color[r=255,g=255,b=255]"/>
    <att type="string" name="vizmap:vv10500Starch_and_sucrose_metabolism_xml_me NODE_SHAPE" value="RECT"/>
    <att type="string" name="vizmap:vv10500Starch_and_sucrose_metabolism_xml_me NODE_FILL_COLOR" value="java.awt.Color[r=255,g=255,b=255]"/>
    <graphics type="RECTANGLE" h="15.0" w="150.0" x="1341.0" y="367.0" fill="#ffffff" width="1" outline="#000000"/>
  </node>
  <node label="rGSVIVP00014288001" id="-2970">
    <att type="string" name="vizmap:vv10500Starch_and_sucrose_metabolism_xml NODE_WIDTH" value="130.0"/>
    <att type="string" name="canonicalName" value="GSVIVP00014288001"/>
    <att type="string" name="vizmap:vv10500Starch_and_sucrose_metabolism_xml NODE_HEIGHT" value="15.0"/>
    <att type="string" name="CELLDESIGNER_ALIAS" value="sa1327"/>
    <att type="string" name="vizmap:vv10500Starch_and_sucrose_metabolism_xml NODE_SHAPE" value="RECT"/>
    <att type="string" name="CELLDESIGNER_NODE_TYPE" value="RNA"/>
    <att type="string" name="CELLDESIGNER_SPECIES" value="GSVIVP00014288001"/>
    <att type="string" name="vizmap:vv10500Starch_and_sucrose_metabolism_xml NODE_FILL_COLOR" value="java.awt.Color[r=255,g=255,b=255]"/>
    <att type="string" name="vizmap:vv10500Starch_and_sucrose_metabolism_xml_me NODE_SHAPE" value="RECT"/>
    <att type="string" name="vizmap:vv10500Starch_and_sucrose_metabolism_xml_me NODE_FILL_COLOR" value="java.awt.Color[r=255,g=255,b=255]"/>
    <graphics type="RECTANGLE" h="15.0" w="150.0" x="1341.0" y="352.0" fill="#ffffff" width="1" outline="#000000"/>
  </node>
  <node label="rGSVIVP00009599001" id="-2969">
    <att type="string" name="vizmap:vv10500Starch_and_sucrose_metabolism_xml NODE_WIDTH" value="130.0"/>
    <att type="string" name="canonicalName" value="GSVIVP00009599001"/>
    <att type="string" name="vizmap:vv10500Starch_and_sucrose_metabolism_xml NODE_HEIGHT" value="15.0"/>
    <att type="string" name="CELLDESIGNER_ALIAS" value="sa1325"/>
    <att type="string" name="vizmap:vv10500Starch_and_sucrose_metabolism_xml NODE_SHAPE" value="RECT"/>
    <att type="string" name="CELLDESIGNER_NODE_TYPE" value="RNA"/>
    <att type="string" name="CELLDESIGNER_SPECIES" value="GSVIVP00009599001"/>
    <att type="string" name="vizmap:vv10500Starch_and_sucrose_metabolism_xml NODE_FILL_COLOR" value="java.awt.Color[r=255,g=255,b=255]"/>
    <att type="string" name="vizmap:vv10500Starch_and_sucrose_metabolism_xml_me NODE_SHAPE" value="RECT"/>
    <att type="string" name="vizmap:vv10500Starch_and_sucrose_metabolism_xml_me NODE_FILL_COLOR" value="java.awt.Color[r=255,g=255,b=255]"/>
    <graphics type="RECTANGLE" h="15.0" w="150.0" x="1341.0" y="337.0" fill="#ffffff" width="1" outline="#000000"/>
  </node>
  <node label="glycogenin glucosyltransferase" id="-2968">
    <att type="string" name="vizmap:vv10500Starch_and_sucrose_metabolism_xml NODE_WIDTH" value="130.0"/>
    <att type="string" name="canonicalName" value="glycogenin glucosyltransferase"/>
    <att type="string" name="vizmap:vv10500Starch_and_sucrose_metabolism_xml NODE_HEIGHT" value="15.0"/>
    <att type="string" name="CELLDESIGNER_ALIAS" value="sa1323"/>
    <att type="string" name="vizmap:vv10500Starch_and_sucrose_metabolism_xml NODE_SHAPE" value="OCTAGON"/>
    <att type="string" name="CELLDESIGNER_NODE_TYPE" value="PROTEIN"/>
    <att type="string" name="CELLDESIGNER_SPECIES" value="E2_4_1_186"/>
    <att type="string" name="vizmap:vv10500Starch_and_sucrose_metabolism_xml NODE_FILL_COLOR" value="java.awt.Color[r=255,g=255,b=255]"/>
    <att type="string" name="vizmap:vv10500Starch_and_sucrose_metabolism_xml_me NODE_SHAPE" value="OCTAGON"/>
    <att type="string" name="vizmap:vv10500Starch_and_sucrose_metabolism_xml_me NODE_FILL_COLOR" value="java.awt.Color[r=255,g=255,b=255]"/>
    <graphics type="OCTAGON" h="15.0" w="250.0" x="1361.0" y="381.5" fill="#ffffff" width="1" outline="#000000"/>
  </node>
  <node label="Glucosylglycogenin" id="-2967">
    <att type="string" name="vizmap:vv10500Starch_and_sucrose_metabolism_xml NODE_WIDTH" value="130.0"/>
    <att type="string" name="canonicalName" value="Glucosylglycogenin"/>
    <att type="string" name="vizmap:vv10500Starch_and_sucrose_metabolism_xml NODE_HEIGHT" value="15.0"/>
    <att type="string" name="CELLDESIGNER_ALIAS" value="sa1322"/>
    <att type="string" name="vizmap:vv10500Starch_and_sucrose_metabolism_xml NODE_SHAPE" value="ELLIPSE"/>
    <att type="string" name="CELLDESIGNER_NODE_TYPE" value="SIMPLE_MOLECULE"/>
    <att type="string" name="CELLDESIGNER_SPECIES" value="C02687"/>
    <att type="string" name="vizmap:vv10500Starch_and_sucrose_metabolism_xml NODE_FILL_COLOR" value="java.awt.Color[r=255,g=255,b=255]"/>
    <att type="string" name="vizmap:vv10500Starch_and_sucrose_metabolism_xml_me NODE_SHAPE" value="ELLIPSE"/>
    <att type="string" name="vizmap:vv10500Starch_and_sucrose_metabolism_xml_me NODE_FILL_COLOR" value="java.awt.Color[r=255,g=255,b=255]"/>
    <graphics type="ELLIPSE" h="15.0" w="200.0" x="1305.0" y="416.5" fill="#ffffff" width="1" outline="#000000"/>
  </node>
  <node label="Glycogenin" id="-2966">
    <att type="string" name="vizmap:vv10500Starch_and_sucrose_metabolism_xml NODE_WIDTH" value="130.0"/>
    <att type="string" name="canonicalName" value="Glycogenin"/>
    <att type="string" name="vizmap:vv10500Starch_and_sucrose_metabolism_xml NODE_HEIGHT" value="15.0"/>
    <att type="string" name="CELLDESIGNER_ALIAS" value="sa1321"/>
    <att type="string" name="vizmap:vv10500Starch_and_sucrose_metabolism_xml NODE_SHAPE" value="ELLIPSE"/>
    <att type="string" name="CELLDESIGNER_NODE_TYPE" value="SIMPLE_MOLECULE"/>
    <att type="string" name="CELLDESIGNER_SPECIES" value="C01702"/>
    <att type="string" name="vizmap:vv10500Starch_and_sucrose_metabolism_xml NODE_FILL_COLOR" value="java.awt.Color[r=255,g=255,b=255]"/>
    <att type="string" name="vizmap:vv10500Starch_and_sucrose_metabolism_xml_me NODE_SHAPE" value="ELLIPSE"/>
    <att type="string" name="vizmap:vv10500Starch_and_sucrose_metabolism_xml_me NODE_FILL_COLOR" value="java.awt.Color[r=255,g=255,b=255]"/>
    <graphics type="ELLIPSE" h="15.0" w="200.0" x="1367.0" y="316.5" fill="#ffffff" width="1" outline="#000000"/>
  </node>
  <node label="rGSVIVP00031682001" id="-2965">
    <att type="string" name="vizmap:vv10500Starch_and_sucrose_metabolism_xml NODE_WIDTH" value="130.0"/>
    <att type="string" name="canonicalName" value="GSVIVP00031682001"/>
    <att type="string" name="vizmap:vv10500Starch_and_sucrose_metabolism_xml NODE_HEIGHT" value="15.0"/>
    <att type="string" name="CELLDESIGNER_ALIAS" value="sa20139"/>
    <att type="string" name="vizmap:vv10500Starch_and_sucrose_metabolism_xml NODE_SHAPE" value="RECT"/>
    <att type="string" name="CELLDESIGNER_NODE_TYPE" value="RNA"/>
    <att type="string" name="CELLDESIGNER_SPECIES" value="GSVIVP00031682001"/>
    <att type="string" name="vizmap:vv10500Starch_and_sucrose_metabolism_xml NODE_FILL_COLOR" value="java.awt.Color[r=255,g=255,b=255]"/>
    <att type="string" name="vizmap:vv10500Starch_and_sucrose_metabolism_xml_me NODE_SHAPE" value="RECT"/>
    <att type="string" name="vizmap:vv10500Starch_and_sucrose_metabolism_xml_me NODE_FILL_COLOR" value="java.awt.Color[r=255,g=255,b=255]"/>
    <graphics type="RECTANGLE" h="15.0" w="150.0" x="835.5" y="162.61538696289062" fill="#ffffff" width="1" outline="#000000"/>
  </node>
  <node label="rGSVIVP00032450001" id="-2964">
    <att type="string" name="vizmap:vv10500Starch_and_sucrose_metabolism_xml NODE_WIDTH" value="130.0"/>
    <att type="string" name="canonicalName" value="GSVIVP00032450001"/>
    <att type="string" name="vizmap:vv10500Starch_and_sucrose_metabolism_xml NODE_HEIGHT" value="15.0"/>
    <att type="string" name="CELLDESIGNER_ALIAS" value="sa21248"/>
    <att type="string" name="vizmap:vv10500Starch_and_sucrose_metabolism_xml NODE_SHAPE" value="RECT"/>
    <att type="string" name="CELLDESIGNER_NODE_TYPE" value="RNA"/>
    <att type="string" name="CELLDESIGNER_SPECIES" value="GSVIVP00032450001"/>
    <att type="string" name="vizmap:vv10500Starch_and_sucrose_metabolism_xml NODE_FILL_COLOR" value="java.awt.Color[r=255,g=255,b=255]"/>
    <att type="string" name="vizmap:vv10500Starch_and_sucrose_metabolism_xml_me NODE_SHAPE" value="RECT"/>
    <att type="string" name="vizmap:vv10500Starch_and_sucrose_metabolism_xml_me NODE_FILL_COLOR" value="java.awt.Color[r=255,g=255,b=255]"/>
    <graphics type="RECTANGLE" h="15.0" w="150.0" x="330.94061279296875" y="143.05125427246094" fill="#ffffff" width="1" outline="#000000"/>
  </node>
  <node label="rGSVIVP00023148001" id="-2963">
    <att type="string" name="vizmap:vv10500Starch_and_sucrose_metabolism_xml NODE_WIDTH" value="130.0"/>
    <att type="string" name="canonicalName" value="GSVIVP00023148001"/>
    <att type="string" name="vizmap:vv10500Starch_and_sucrose_metabolism_xml NODE_HEIGHT" value="15.0"/>
    <att type="string" name="CELLDESIGNER_ALIAS" value="sa21249"/>
    <att type="string" name="vizmap:vv10500Starch_and_sucrose_metabolism_xml NODE_SHAPE" value="RECT"/>
    <att type="string" name="CELLDESIGNER_NODE_TYPE" value="RNA"/>
    <att type="string" name="CELLDESIGNER_SPECIES" value="GSVIVP00023148001"/>
    <att type="string" name="vizmap:vv10500Starch_and_sucrose_metabolism_xml NODE_FILL_COLOR" value="java.awt.Color[r=255,g=255,b=255]"/>
    <att type="string" name="vizmap:vv10500Starch_and_sucrose_metabolism_xml_me NODE_SHAPE" value="RECT"/>
    <att type="string" name="vizmap:vv10500Starch_and_sucrose_metabolism_xml_me NODE_FILL_COLOR" value="java.awt.Color[r=255,g=255,b=255]"/>
    <graphics type="RECTANGLE" h="15.0" w="150.0" x="330.94061279296875" y="127.00125122070312" fill="#ffffff" width="1" outline="#000000"/>
  </node>
  <node label="rGSVIVP00015041001" id="-2962">
    <att type="string" name="vizmap:vv10500Starch_and_sucrose_metabolism_xml NODE_WIDTH" value="130.0"/>
    <att type="string" name="canonicalName" value="GSVIVP00015041001"/>
    <att type="string" name="vizmap:vv10500Starch_and_sucrose_metabolism_xml NODE_HEIGHT" value="15.0"/>
    <att type="string" name="CELLDESIGNER_ALIAS" value="sa21250"/>
    <att type="string" name="vizmap:vv10500Starch_and_sucrose_metabolism_xml NODE_SHAPE" value="RECT"/>
    <att type="string" name="CELLDESIGNER_NODE_TYPE" value="RNA"/>
    <att type="string" name="CELLDESIGNER_SPECIES" value="GSVIVP00015041001"/>
    <att type="string" name="vizmap:vv10500Starch_and_sucrose_metabolism_xml NODE_FILL_COLOR" value="java.awt.Color[r=255,g=255,b=255]"/>
    <att type="string" name="vizmap:vv10500Starch_and_sucrose_metabolism_xml_me NODE_SHAPE" value="RECT"/>
    <att type="string" name="vizmap:vv10500Starch_and_sucrose_metabolism_xml_me NODE_FILL_COLOR" value="java.awt.Color[r=255,g=255,b=255]"/>
    <graphics type="RECTANGLE" h="15.0" w="150.0" x="330.94061279296875" y="110.95124816894531" fill="#ffffff" width="1" outline="#000000"/>
  </node>
  <node label="rGSVIVP00032882001" id="-2961">
    <att type="string" name="vizmap:vv10500Starch_and_sucrose_metabolism_xml NODE_WIDTH" value="130.0"/>
    <att type="string" name="canonicalName" value="GSVIVP00032882001"/>
    <att type="string" name="vizmap:vv10500Starch_and_sucrose_metabolism_xml NODE_HEIGHT" value="15.0"/>
    <att type="string" name="CELLDESIGNER_ALIAS" value="sa1310"/>
    <att type="string" name="vizmap:vv10500Starch_and_sucrose_metabolism_xml NODE_SHAPE" value="RECT"/>
    <att type="string" name="CELLDESIGNER_NODE_TYPE" value="RNA"/>
    <att type="string" name="CELLDESIGNER_SPECIES" value="GSVIVP00032882001"/>
    <att type="string" name="vizmap:vv10500Starch_and_sucrose_metabolism_xml NODE_FILL_COLOR" value="java.awt.Color[r=255,g=255,b=255]"/>
    <att type="string" name="vizmap:vv10500Starch_and_sucrose_metabolism_xml_me NODE_SHAPE" value="RECT"/>
    <att type="string" name="vizmap:vv10500Starch_and_sucrose_metabolism_xml_me NODE_FILL_COLOR" value="java.awt.Color[r=255,g=255,b=255]"/>
    <graphics type="RECTANGLE" h="15.0" w="150.0" x="1307.0" y="779.5213012695312" fill="#ffffff" width="1" outline="#000000"/>
  </node>
  <node label="rGSVIVP00014686001" id="-2960">
    <att type="string" name="vizmap:vv10500Starch_and_sucrose_metabolism_xml NODE_WIDTH" value="130.0"/>
    <att type="string" name="canonicalName" value="GSVIVP00014686001"/>
    <att type="string" name="vizmap:vv10500Starch_and_sucrose_metabolism_xml NODE_HEIGHT" value="15.0"/>
    <att type="string" name="CELLDESIGNER_ALIAS" value="sa1308"/>
    <att type="string" name="vizmap:vv10500Starch_and_sucrose_metabolism_xml NODE_SHAPE" value="RECT"/>
    <att type="string" name="CELLDESIGNER_NODE_TYPE" value="RNA"/>
    <att type="string" name="CELLDESIGNER_SPECIES" value="GSVIVP00014686001"/>
    <att type="string" name="vizmap:vv10500Starch_and_sucrose_metabolism_xml NODE_FILL_COLOR" value="java.awt.Color[r=255,g=255,b=255]"/>
    <att type="string" name="vizmap:vv10500Starch_and_sucrose_metabolism_xml_me NODE_SHAPE" value="RECT"/>
    <att type="string" name="vizmap:vv10500Starch_and_sucrose_metabolism_xml_me NODE_FILL_COLOR" value="java.awt.Color[r=255,g=255,b=255]"/>
    <graphics type="RECTANGLE" h="15.0" w="150.0" x="1307.0" y="763.4544677734375" fill="#ffffff" width="1" outline="#000000"/>
  </node>
  <node label="rGSVIVP00028094001" id="-2959">
    <att type="string" name="vizmap:vv10500Starch_and_sucrose_metabolism_xml NODE_WIDTH" value="130.0"/>
    <att type="string" name="canonicalName" value="GSVIVP00028094001"/>
    <att type="string" name="vizmap:vv10500Starch_and_sucrose_metabolism_xml NODE_HEIGHT" value="15.0"/>
    <att type="string" name="CELLDESIGNER_ALIAS" value="sa1307"/>
    <att type="string" name="vizmap:vv10500Starch_and_sucrose_metabolism_xml NODE_SHAPE" value="RECT"/>
    <att type="string" name="CELLDESIGNER_NODE_TYPE" value="RNA"/>
    <att type="string" name="CELLDESIGNER_SPECIES" value="GSVIVP00028094001"/>
    <att type="string" name="vizmap:vv10500Starch_and_sucrose_metabolism_xml NODE_FILL_COLOR" value="java.awt.Color[r=255,g=255,b=255]"/>
    <att type="string" name="vizmap:vv10500Starch_and_sucrose_metabolism_xml_me NODE_SHAPE" value="RECT"/>
    <att type="string" name="vizmap:vv10500Starch_and_sucrose_metabolism_xml_me NODE_FILL_COLOR" value="java.awt.Color[r=255,g=255,b=255]"/>
    <graphics type="RECTANGLE" h="15.0" w="150.0" x="1307.0" y="795.588134765625" fill="#ffffff" width="1" outline="#000000"/>
  </node>
  <node label="rGSVIVP00004181001" id="-2958">
    <att type="string" name="vizmap:vv10500Starch_and_sucrose_metabolism_xml NODE_WIDTH" value="130.0"/>
    <att type="string" name="canonicalName" value="GSVIVP00004181001"/>
    <att type="string" name="vizmap:vv10500Starch_and_sucrose_metabolism_xml NODE_HEIGHT" value="15.0"/>
    <att type="string" name="CELLDESIGNER_ALIAS" value="sa1306"/>
    <att type="string" name="vizmap:vv10500Starch_and_sucrose_metabolism_xml NODE_SHAPE" value="RECT"/>
    <att type="string" name="CELLDESIGNER_NODE_TYPE" value="RNA"/>
    <att type="string" name="CELLDESIGNER_SPECIES" value="GSVIVP00004181001"/>
    <att type="string" name="vizmap:vv10500Starch_and_sucrose_metabolism_xml NODE_FILL_COLOR" value="java.awt.Color[r=255,g=255,b=255]"/>
    <att type="string" name="vizmap:vv10500Starch_and_sucrose_metabolism_xml_me NODE_SHAPE" value="RECT"/>
    <att type="string" name="vizmap:vv10500Starch_and_sucrose_metabolism_xml_me NODE_FILL_COLOR" value="java.awt.Color[r=255,g=255,b=255]"/>
    <graphics type="RECTANGLE" h="15.0" w="150.0" x="1307.0" y="731.32080078125" fill="#ffffff" width="1" outline="#000000"/>
  </node>
  <node label="rGSVIVP00012141001" id="-2957">
    <att type="string" name="vizmap:vv10500Starch_and_sucrose_metabolism_xml NODE_WIDTH" value="130.0"/>
    <att type="string" name="canonicalName" value="GSVIVP00012141001"/>
    <att type="string" name="vizmap:vv10500Starch_and_sucrose_metabolism_xml NODE_HEIGHT" value="15.0"/>
    <att type="string" name="CELLDESIGNER_ALIAS" value="sa1305"/>
    <att type="string" name="vizmap:vv10500Starch_and_sucrose_metabolism_xml NODE_SHAPE" value="RECT"/>
    <att type="string" name="CELLDESIGNER_NODE_TYPE" value="RNA"/>
    <att type="string" name="CELLDESIGNER_SPECIES" value="GSVIVP00012141001"/>
    <att type="string" name="vizmap:vv10500Starch_and_sucrose_metabolism_xml NODE_FILL_COLOR" value="java.awt.Color[r=255,g=255,b=255]"/>
    <att type="string" name="vizmap:vv10500Starch_and_sucrose_metabolism_xml_me NODE_SHAPE" value="RECT"/>
    <att type="string" name="vizmap:vv10500Starch_and_sucrose_metabolism_xml_me NODE_FILL_COLOR" value="java.awt.Color[r=255,g=255,b=255]"/>
    <graphics type="RECTANGLE" h="15.0" w="150.0" x="1307.0" y="747.3876342773438" fill="#ffffff" width="1" outline="#000000"/>
  </node>
  <node label="rGSVIVP00003788001" id="-2956">
    <att type="string" name="vizmap:vv10500Starch_and_sucrose_metabolism_xml NODE_WIDTH" value="130.0"/>
    <att type="string" name="canonicalName" value="GSVIVP00003788001"/>
    <att type="string" name="vizmap:vv10500Starch_and_sucrose_metabolism_xml NODE_HEIGHT" value="15.0"/>
    <att type="string" name="CELLDESIGNER_ALIAS" value="sa1302"/>
    <att type="string" name="vizmap:vv10500Starch_and_sucrose_metabolism_xml NODE_SHAPE" value="RECT"/>
    <att type="string" name="CELLDESIGNER_NODE_TYPE" value="RNA"/>
    <att type="string" name="CELLDESIGNER_SPECIES" value="GSVIVP00003788001"/>
    <att type="string" name="vizmap:vv10500Starch_and_sucrose_metabolism_xml NODE_FILL_COLOR" value="java.awt.Color[r=255,g=255,b=255]"/>
    <att type="string" name="vizmap:vv10500Starch_and_sucrose_metabolism_xml_me NODE_SHAPE" value="RECT"/>
    <att type="string" name="vizmap:vv10500Starch_and_sucrose_metabolism_xml_me NODE_FILL_COLOR" value="java.awt.Color[r=255,g=255,b=255]"/>
    <graphics type="RECTANGLE" h="15.0" w="150.0" x="1307.0" y="715.2539672851562" fill="#ffffff" width="1" outline="#000000"/>
  </node>
  <node label="rGSVIVP00017555001" id="-2955">
    <att type="string" name="vizmap:vv10500Starch_and_sucrose_metabolism_xml NODE_WIDTH" value="130.0"/>
    <att type="string" name="canonicalName" value="GSVIVP00017555001"/>
    <att type="string" name="vizmap:vv10500Starch_and_sucrose_metabolism_xml NODE_HEIGHT" value="15.0"/>
    <att type="string" name="CELLDESIGNER_ALIAS" value="sa1299"/>
    <att type="string" name="vizmap:vv10500Starch_and_sucrose_metabolism_xml NODE_SHAPE" value="RECT"/>
    <att type="string" name="CELLDESIGNER_NODE_TYPE" value="RNA"/>
    <att type="string" name="CELLDESIGNER_SPECIES" value="GSVIVP00017555001"/>
    <att type="string" name="vizmap:vv10500Starch_and_sucrose_metabolism_xml NODE_FILL_COLOR" value="java.awt.Color[r=255,g=255,b=255]"/>
    <att type="string" name="vizmap:vv10500Starch_and_sucrose_metabolism_xml_me NODE_SHAPE" value="RECT"/>
    <att type="string" name="vizmap:vv10500Starch_and_sucrose_metabolism_xml_me NODE_FILL_COLOR" value="java.awt.Color[r=255,g=255,b=255]"/>
    <graphics type="RECTANGLE" h="15.0" w="150.0" x="981.054443359375" y="10.99468994140625" fill="#ffffff" width="1" outline="#000000"/>
  </node>
  <node label="rGSVIVP00034293001" id="-202">
    <att type="string" name="vizmap:vv10010glycolysis_xml NODE_HEIGHT" value="15.0"/>
    <att type="string" name="vizmap:vv10500Starch_and_sucrose_metabolism_xml NODE_WIDTH" value="130.0"/>
    <att type="string" name="canonicalName" value="GSVIVP00034293001"/>
    <att type="string" name="vizmap:vv10010glycolysis_xml NODE_WIDTH" value="130.0"/>
    <att type="string" name="vizmap:vv10500Starch_and_sucrose_metabolism_xml NODE_HEIGHT" value="15.0"/>
    <att type="string" name="CELLDESIGNER_ALIAS" value="sa20139"/>
    <att type="string" name="vizmap:vv10010glycolysis_xml NODE_SHAPE" value="RECT"/>
    <att type="string" name="vizmap:vv10500Starch_and_sucrose_metabolism_xml NODE_SHAPE" value="RECT"/>
    <att type="string" name="vizmap:vv10010glycolysis_xml NODE_FILL_COLOR" value="java.awt.Color[r=255,g=255,b=255]"/>
    <att type="string" name="CELLDESIGNER_NODE_TYPE" value="RNA"/>
    <att type="string" name="vizmap:vv10010glycolysis_xml_me NODE_HEIGHT" value="15.0"/>
    <att type="string" name="CELLDESIGNER_SPECIES" value="GSVIVP00034293001"/>
    <att type="string" name="vizmap:vv10010glycolysis_xml_me NODE_SHAPE" value="RECT"/>
    <att type="string" name="vizmap:vv10500Starch_and_sucrose_metabolism_xml NODE_FILL_COLOR" value="java.awt.Color[r=255,g=255,b=255]"/>
    <att type="string" name="vizmap:vv10010glycolysis_xml_me NODE_WIDTH" value="130.0"/>
    <att type="string" name="vizmap:vv10010glycolysis_xml_me NODE_FILL_COLOR" value="java.awt.Color[r=255,g=255,b=255]"/>
    <att type="string" name="vizmap:vv10500Starch_and_sucrose_metabolism_xml_me NODE_SHAPE" value="RECT"/>
    <att type="string" name="vizmap:vv10500Starch_and_sucrose_metabolism_xml_me NODE_FILL_COLOR" value="java.awt.Color[r=255,g=255,b=255]"/>
    <graphics type="RECTANGLE" h="15.0" w="150.0" x="330.60174560546875" y="870.0866088867188" fill="#ffffff" width="1" outline="#000000"/>
  </node>
  <node label="rGSVIVP00022229001" id="-149">
    <att type="string" name="vizmap:vv10010glycolysis_xml NODE_HEIGHT" value="15.0"/>
    <att type="string" name="vizmap:vv10500Starch_and_sucrose_metabolism_xml NODE_WIDTH" value="130.0"/>
    <att type="string" name="canonicalName" value="GSVIVP00022229001"/>
    <att type="string" name="vizmap:vv10010glycolysis_xml NODE_WIDTH" value="130.0"/>
    <att type="string" name="vizmap:vv10500Starch_and_sucrose_metabolism_xml NODE_HEIGHT" value="15.0"/>
    <att type="string" name="CELLDESIGNER_ALIAS" value="sa20138"/>
    <att type="string" name="vizmap:vv10010glycolysis_xml NODE_SHAPE" value="RECT"/>
    <att type="string" name="vizmap:vv10500Starch_and_sucrose_metabolism_xml NODE_SHAPE" value="RECT"/>
    <att type="string" name="vizmap:vv10010glycolysis_xml NODE_FILL_COLOR" value="java.awt.Color[r=255,g=255,b=255]"/>
    <att type="string" name="CELLDESIGNER_NODE_TYPE" value="RNA"/>
    <att type="string" name="vizmap:vv10010glycolysis_xml_me NODE_HEIGHT" value="15.0"/>
    <att type="string" name="CELLDESIGNER_SPECIES" value="GSVIVP00022229001"/>
    <att type="string" name="vizmap:vv10010glycolysis_xml_me NODE_SHAPE" value="RECT"/>
    <att type="string" name="vizmap:vv10500Starch_and_sucrose_metabolism_xml NODE_FILL_COLOR" value="java.awt.Color[r=255,g=255,b=255]"/>
    <att type="string" name="vizmap:vv10010glycolysis_xml_me NODE_WIDTH" value="130.0"/>
    <att type="string" name="vizmap:vv10010glycolysis_xml_me NODE_FILL_COLOR" value="java.awt.Color[r=255,g=255,b=255]"/>
    <att type="string" name="vizmap:vv10500Starch_and_sucrose_metabolism_xml_me NODE_SHAPE" value="RECT"/>
    <att type="string" name="vizmap:vv10500Starch_and_sucrose_metabolism_xml_me NODE_FILL_COLOR" value="java.awt.Color[r=255,g=255,b=255]"/>
    <graphics type="RECTANGLE" h="15.0" w="150.0" x="330.60174560546875" y="853.6298828125" fill="#ffffff" width="1" outline="#000000"/>
  </node>
  <node label="rGSVIVP00010644001" id="-86">
    <att type="string" name="vizmap:vv10010glycolysis_xml NODE_HEIGHT" value="15.0"/>
    <att type="string" name="vizmap:vv10500Starch_and_sucrose_metabolism_xml NODE_WIDTH" value="130.0"/>
    <att type="string" name="canonicalName" value="GSVIVP00010644001"/>
    <att type="string" name="vizmap:vv10010glycolysis_xml NODE_WIDTH" value="130.0"/>
    <att type="string" name="vizmap:vv10500Starch_and_sucrose_metabolism_xml NODE_HEIGHT" value="15.0"/>
    <att type="string" name="CELLDESIGNER_ALIAS" value="sa20137"/>
    <att type="string" name="vizmap:vv10010glycolysis_xml NODE_SHAPE" value="RECT"/>
    <att type="string" name="vizmap:vv10500Starch_and_sucrose_metabolism_xml NODE_SHAPE" value="RECT"/>
    <att type="string" name="vizmap:vv10010glycolysis_xml NODE_FILL_COLOR" value="java.awt.Color[r=255,g=255,b=255]"/>
    <att type="string" name="CELLDESIGNER_NODE_TYPE" value="RNA"/>
    <att type="string" name="vizmap:vv10010glycolysis_xml_me NODE_HEIGHT" value="15.0"/>
    <att type="string" name="CELLDESIGNER_SPECIES" value="GSVIVP00010644001"/>
    <att type="string" name="vizmap:vv10010glycolysis_xml_me NODE_SHAPE" value="RECT"/>
    <att type="string" name="vizmap:vv10500Starch_and_sucrose_metabolism_xml NODE_FILL_COLOR" value="java.awt.Color[r=255,g=255,b=255]"/>
    <att type="string" name="vizmap:vv10010glycolysis_xml_me NODE_WIDTH" value="130.0"/>
    <att type="string" name="vizmap:vv10010glycolysis_xml_me NODE_FILL_COLOR" value="java.awt.Color[r=255,g=255,b=255]"/>
    <att type="string" name="vizmap:vv10500Starch_and_sucrose_metabolism_xml_me NODE_SHAPE" value="RECT"/>
    <att type="string" name="vizmap:vv10500Starch_and_sucrose_metabolism_xml_me NODE_FILL_COLOR" value="java.awt.Color[r=255,g=255,b=255]"/>
    <graphics type="RECTANGLE" h="15.0" w="150.0" x="330.60174560546875" y="837.1731567382812" fill="#ffffff" width="1" outline="#000000"/>
  </node>
  <node label="rGSVIVP00002294001" id="-66">
    <att type="string" name="vizmap:vv10010glycolysis_xml NODE_HEIGHT" value="15.0"/>
    <att type="string" name="vizmap:vv10500Starch_and_sucrose_metabolism_xml NODE_WIDTH" value="130.0"/>
    <att type="string" name="canonicalName" value="GSVIVP00002294001"/>
    <att type="string" name="vizmap:vv10010glycolysis_xml NODE_WIDTH" value="130.0"/>
    <att type="string" name="vizmap:vv10500Starch_and_sucrose_metabolism_xml NODE_HEIGHT" value="15.0"/>
    <att type="string" name="CELLDESIGNER_ALIAS" value="sa20136"/>
    <att type="string" name="vizmap:vv10010glycolysis_xml NODE_SHAPE" value="RECT"/>
    <att type="string" name="vizmap:vv10500Starch_and_sucrose_metabolism_xml NODE_SHAPE" value="RECT"/>
    <att type="string" name="vizmap:vv10010glycolysis_xml NODE_FILL_COLOR" value="java.awt.Color[r=255,g=255,b=255]"/>
    <att type="string" name="CELLDESIGNER_NODE_TYPE" value="RNA"/>
    <att type="string" name="vizmap:vv10010glycolysis_xml_me NODE_HEIGHT" value="15.0"/>
    <att type="string" name="CELLDESIGNER_SPECIES" value="GSVIVP00002294001"/>
    <att type="string" name="vizmap:vv10010glycolysis_xml_me NODE_SHAPE" value="RECT"/>
    <att type="string" name="vizmap:vv10500Starch_and_sucrose_metabolism_xml NODE_FILL_COLOR" value="java.awt.Color[r=255,g=255,b=255]"/>
    <att type="string" name="vizmap:vv10010glycolysis_xml_me NODE_WIDTH" value="130.0"/>
    <att type="string" name="vizmap:vv10010glycolysis_xml_me NODE_FILL_COLOR" value="java.awt.Color[r=255,g=255,b=255]"/>
    <att type="string" name="vizmap:vv10500Starch_and_sucrose_metabolism_xml_me NODE_SHAPE" value="RECT"/>
    <att type="string" name="vizmap:vv10500Starch_and_sucrose_metabolism_xml_me NODE_FILL_COLOR" value="java.awt.Color[r=255,g=255,b=255]"/>
    <graphics type="RECTANGLE" h="15.0" w="150.0" x="330.60174560546875" y="820.7164306640625" fill="#ffffff" width="1" outline="#000000"/>
  </node>
  <node label="rGSVIVP00038436001" id="-2954">
    <att type="string" name="vizmap:vv10500Starch_and_sucrose_metabolism_xml NODE_WIDTH" value="130.0"/>
    <att type="string" name="canonicalName" value="GSVIVP00038436001"/>
    <att type="string" name="vizmap:vv10500Starch_and_sucrose_metabolism_xml NODE_HEIGHT" value="15.0"/>
    <att type="string" name="CELLDESIGNER_ALIAS" value="sa20144"/>
    <att type="string" name="vizmap:vv10500Starch_and_sucrose_metabolism_xml NODE_SHAPE" value="RECT"/>
    <att type="string" name="CELLDESIGNER_NODE_TYPE" value="RNA"/>
    <att type="string" name="CELLDESIGNER_SPECIES" value="GSVIVP00038436001"/>
    <att type="string" name="vizmap:vv10500Starch_and_sucrose_metabolism_xml NODE_FILL_COLOR" value="java.awt.Color[r=255,g=255,b=255]"/>
    <att type="string" name="vizmap:vv10500Starch_and_sucrose_metabolism_xml_me NODE_SHAPE" value="RECT"/>
    <att type="string" name="vizmap:vv10500Starch_and_sucrose_metabolism_xml_me NODE_FILL_COLOR" value="java.awt.Color[r=255,g=255,b=255]"/>
    <graphics type="RECTANGLE" h="15.0" w="150.0" x="1513.601806640625" y="19.84395980834961" fill="#ffffff" width="1" outline="#000000"/>
  </node>
  <node label="rGSVIVP00010328001" id="-2953">
    <att type="string" name="vizmap:vv10500Starch_and_sucrose_metabolism_xml NODE_WIDTH" value="130.0"/>
    <att type="string" name="canonicalName" value="GSVIVP00010328001"/>
    <att type="string" name="vizmap:vv10500Starch_and_sucrose_metabolism_xml NODE_HEIGHT" value="15.0"/>
    <att type="string" name="CELLDESIGNER_ALIAS" value="sa20143"/>
    <att type="string" name="vizmap:vv10500Starch_and_sucrose_metabolism_xml NODE_SHAPE" value="RECT"/>
    <att type="string" name="CELLDESIGNER_NODE_TYPE" value="RNA"/>
    <att type="string" name="CELLDESIGNER_SPECIES" value="GSVIVP00010328001"/>
    <att type="string" name="vizmap:vv10500Starch_and_sucrose_metabolism_xml NODE_FILL_COLOR" value="java.awt.Color[r=255,g=255,b=255]"/>
    <att type="string" name="vizmap:vv10500Starch_and_sucrose_metabolism_xml_me NODE_SHAPE" value="RECT"/>
    <att type="string" name="vizmap:vv10500Starch_and_sucrose_metabolism_xml_me NODE_FILL_COLOR" value="java.awt.Color[r=255,g=255,b=255]"/>
    <graphics type="RECTANGLE" h="15.0" w="150.0" x="1513.601806640625" y="3.5549488067626953" fill="#ffffff" width="1" outline="#000000"/>
  </node>
  <node label="rGSVIVP00001582001" id="-2952">
    <att type="string" name="vizmap:vv10500Starch_and_sucrose_metabolism_xml NODE_WIDTH" value="130.0"/>
    <att type="string" name="canonicalName" value="GSVIVP00001582001"/>
    <att type="string" name="vizmap:vv10500Starch_and_sucrose_metabolism_xml NODE_HEIGHT" value="15.0"/>
    <att type="string" name="CELLDESIGNER_ALIAS" value="sa20141"/>
    <att type="string" name="vizmap:vv10500Starch_and_sucrose_metabolism_xml NODE_SHAPE" value="RECT"/>
    <att type="string" name="CELLDESIGNER_NODE_TYPE" value="RNA"/>
    <att type="string" name="CELLDESIGNER_SPECIES" value="GSVIVP00001582001"/>
    <att type="string" name="vizmap:vv10500Starch_and_sucrose_metabolism_xml NODE_FILL_COLOR" value="java.awt.Color[r=255,g=255,b=255]"/>
    <att type="string" name="vizmap:vv10500Starch_and_sucrose_metabolism_xml_me NODE_SHAPE" value="RECT"/>
    <att type="string" name="vizmap:vv10500Starch_and_sucrose_metabolism_xml_me NODE_FILL_COLOR" value="java.awt.Color[r=255,g=255,b=255]"/>
    <graphics type="RECTANGLE" h="15.0" w="150.0" x="831.0" y="146.55747985839844" fill="#ffffff" width="1" outline="#000000"/>
  </node>
  <node label="rGSVIVP00029900001" id="-2951">
    <att type="string" name="vizmap:vv10500Starch_and_sucrose_metabolism_xml NODE_WIDTH" value="130.0"/>
    <att type="string" name="canonicalName" value="GSVIVP00029900001"/>
    <att type="string" name="vizmap:vv10500Starch_and_sucrose_metabolism_xml NODE_HEIGHT" value="15.0"/>
    <att type="string" name="CELLDESIGNER_ALIAS" value="sa1283"/>
    <att type="string" name="vizmap:vv10500Starch_and_sucrose_metabolism_xml NODE_SHAPE" value="RECT"/>
    <att type="string" name="CELLDESIGNER_NODE_TYPE" value="RNA"/>
    <att type="string" name="CELLDESIGNER_SPECIES" value="GSVIVP00029900001"/>
    <att type="string" name="vizmap:vv10500Starch_and_sucrose_metabolism_xml NODE_FILL_COLOR" value="java.awt.Color[r=255,g=255,b=255]"/>
    <att type="string" name="vizmap:vv10500Starch_and_sucrose_metabolism_xml_me NODE_SHAPE" value="RECT"/>
    <att type="string" name="vizmap:vv10500Starch_and_sucrose_metabolism_xml_me NODE_FILL_COLOR" value="java.awt.Color[r=255,g=255,b=255]"/>
    <graphics type="RECTANGLE" h="15.0" w="150.0" x="1884.0" y="454.64190673828125" fill="#ffffff" width="1" outline="#000000"/>
  </node>
  <node label="rGSVIVP00011307001" id="-2950">
    <att type="string" name="vizmap:vv10500Starch_and_sucrose_metabolism_xml NODE_WIDTH" value="130.0"/>
    <att type="string" name="canonicalName" value="GSVIVP00011307001"/>
    <att type="string" name="vizmap:vv10500Starch_and_sucrose_metabolism_xml NODE_HEIGHT" value="15.0"/>
    <att type="string" name="CELLDESIGNER_ALIAS" value="sa1281"/>
    <att type="string" name="vizmap:vv10500Starch_and_sucrose_metabolism_xml NODE_SHAPE" value="RECT"/>
    <att type="string" name="CELLDESIGNER_NODE_TYPE" value="RNA"/>
    <att type="string" name="CELLDESIGNER_SPECIES" value="GSVIVP00011307001"/>
    <att type="string" name="vizmap:vv10500Starch_and_sucrose_metabolism_xml NODE_FILL_COLOR" value="java.awt.Color[r=255,g=255,b=255]"/>
    <att type="string" name="vizmap:vv10500Starch_and_sucrose_metabolism_xml_me NODE_SHAPE" value="RECT"/>
    <att type="string" name="vizmap:vv10500Starch_and_sucrose_metabolism_xml_me NODE_FILL_COLOR" value="java.awt.Color[r=255,g=255,b=255]"/>
    <graphics type="RECTANGLE" h="15.0" w="150.0" x="1884.0" y="438.765380859375" fill="#ffffff" width="1" outline="#000000"/>
  </node>
  <node label="rGSVIVP00011063001" id="-2949">
    <att type="string" name="vizmap:vv10500Starch_and_sucrose_metabolism_xml NODE_WIDTH" value="130.0"/>
    <att type="string" name="canonicalName" value="GSVIVP00011063001"/>
    <att type="string" name="vizmap:vv10500Starch_and_sucrose_metabolism_xml NODE_HEIGHT" value="15.0"/>
    <att type="string" name="CELLDESIGNER_ALIAS" value="sa1279"/>
    <att type="string" name="vizmap:vv10500Starch_and_sucrose_metabolism_xml NODE_SHAPE" value="RECT"/>
    <att type="string" name="CELLDESIGNER_NODE_TYPE" value="RNA"/>
    <att type="string" name="CELLDESIGNER_SPECIES" value="GSVIVP00011063001"/>
    <att type="string" name="vizmap:vv10500Starch_and_sucrose_metabolism_xml NODE_FILL_COLOR" value="java.awt.Color[r=255,g=255,b=255]"/>
    <att type="string" name="vizmap:vv10500Starch_and_sucrose_metabolism_xml_me NODE_SHAPE" value="RECT"/>
    <att type="string" name="vizmap:vv10500Starch_and_sucrose_metabolism_xml_me NODE_FILL_COLOR" value="java.awt.Color[r=255,g=255,b=255]"/>
    <graphics type="RECTANGLE" h="15.0" w="150.0" x="1884.0" y="422.88885498046875" fill="#ffffff" width="1" outline="#000000"/>
  </node>
  <node label="rGSVIVP00023922001" id="-2948">
    <att type="string" name="vizmap:vv10500Starch_and_sucrose_metabolism_xml NODE_WIDTH" value="130.0"/>
    <att type="string" name="canonicalName" value="GSVIVP00023922001"/>
    <att type="string" name="vizmap:vv10500Starch_and_sucrose_metabolism_xml NODE_HEIGHT" value="15.0"/>
    <att type="string" name="CELLDESIGNER_ALIAS" value="sa1277"/>
    <att type="string" name="vizmap:vv10500Starch_and_sucrose_metabolism_xml NODE_SHAPE" value="RECT"/>
    <att type="string" name="CELLDESIGNER_NODE_TYPE" value="RNA"/>
    <att type="string" name="CELLDESIGNER_SPECIES" value="GSVIVP00023922001"/>
    <att type="string" name="vizmap:vv10500Starch_and_sucrose_metabolism_xml NODE_FILL_COLOR" value="java.awt.Color[r=255,g=255,b=255]"/>
    <att type="string" name="vizmap:vv10500Starch_and_sucrose_metabolism_xml_me NODE_SHAPE" value="RECT"/>
    <att type="string" name="vizmap:vv10500Starch_and_sucrose_metabolism_xml_me NODE_FILL_COLOR" value="java.awt.Color[r=255,g=255,b=255]"/>
    <graphics type="RECTANGLE" h="15.0" w="150.0" x="2344.0" y="735.9881591796875" fill="#ffffff" width="1" outline="#000000"/>
  </node>
  <node label="rGSVIVP00034705001" id="-203">
    <att type="string" name="vizmap:vv10010glycolysis_xml NODE_HEIGHT" value="15.0"/>
    <att type="string" name="vizmap:vv10500Starch_and_sucrose_metabolism_xml NODE_WIDTH" value="130.0"/>
    <att type="string" name="canonicalName" value="GSVIVP00034705001"/>
    <att type="string" name="vizmap:vv10010glycolysis_xml NODE_WIDTH" value="130.0"/>
    <att type="string" name="vizmap:vv10500Starch_and_sucrose_metabolism_xml NODE_HEIGHT" value="15.0"/>
    <att type="string" name="CELLDESIGNER_ALIAS" value="sa1275"/>
    <att type="string" name="vizmap:vv10010glycolysis_xml NODE_SHAPE" value="RECT"/>
    <att type="string" name="vizmap:vv10500Starch_and_sucrose_metabolism_xml NODE_SHAPE" value="RECT"/>
    <att type="string" name="vizmap:vv10010glycolysis_xml NODE_FILL_COLOR" value="java.awt.Color[r=255,g=255,b=255]"/>
    <att type="string" name="CELLDESIGNER_NODE_TYPE" value="RNA"/>
    <att type="string" name="vizmap:vv10010glycolysis_xml_me NODE_HEIGHT" value="15.0"/>
    <att type="string" name="CELLDESIGNER_SPECIES" value="GSVIVP00034705001"/>
    <att type="string" name="vizmap:vv10010glycolysis_xml_me NODE_SHAPE" value="RECT"/>
    <att type="string" name="vizmap:vv10500Starch_and_sucrose_metabolism_xml NODE_FILL_COLOR" value="java.awt.Color[r=255,g=255,b=255]"/>
    <att type="string" name="vizmap:vv10010glycolysis_xml_me NODE_WIDTH" value="130.0"/>
    <att type="string" name="vizmap:vv10010glycolysis_xml_me NODE_FILL_COLOR" value="java.awt.Color[r=255,g=255,b=255]"/>
    <att type="string" name="vizmap:vv10500Starch_and_sucrose_metabolism_xml_me NODE_SHAPE" value="RECT"/>
    <att type="string" name="vizmap:vv10500Starch_and_sucrose_metabolism_xml_me NODE_FILL_COLOR" value="java.awt.Color[r=255,g=255,b=255]"/>
    <graphics type="RECTANGLE" h="15.0" w="150.0" x="194.05450439453125" y="307.65618896484375" fill="#ffffff" width="1" outline="#000000"/>
  </node>
  <node label="rGSVIVP00012584001" id="-90">
    <att type="string" name="vizmap:vv10010glycolysis_xml NODE_HEIGHT" value="15.0"/>
    <att type="string" name="vizmap:vv10500Starch_and_sucrose_metabolism_xml NODE_WIDTH" value="130.0"/>
    <att type="string" name="canonicalName" value="GSVIVP00012584001"/>
    <att type="string" name="vizmap:vv10010glycolysis_xml NODE_WIDTH" value="130.0"/>
    <att type="string" name="vizmap:vv10500Starch_and_sucrose_metabolism_xml NODE_HEIGHT" value="15.0"/>
    <att type="string" name="CELLDESIGNER_ALIAS" value="sa1273"/>
    <att type="string" name="vizmap:vv10010glycolysis_xml NODE_SHAPE" value="RECT"/>
    <att type="string" name="vizmap:vv10500Starch_and_sucrose_metabolism_xml NODE_SHAPE" value="RECT"/>
    <att type="string" name="vizmap:vv10010glycolysis_xml NODE_FILL_COLOR" value="java.awt.Color[r=255,g=255,b=255]"/>
    <att type="string" name="CELLDESIGNER_NODE_TYPE" value="RNA"/>
    <att type="string" name="vizmap:vv10010glycolysis_xml_me NODE_HEIGHT" value="15.0"/>
    <att type="string" name="CELLDESIGNER_SPECIES" value="GSVIVP00012584001"/>
    <att type="string" name="vizmap:vv10010glycolysis_xml_me NODE_SHAPE" value="RECT"/>
    <att type="string" name="vizmap:vv10500Starch_and_sucrose_metabolism_xml NODE_FILL_COLOR" value="java.awt.Color[r=255,g=255,b=255]"/>
    <att type="string" name="vizmap:vv10010glycolysis_xml_me NODE_WIDTH" value="130.0"/>
    <att type="string" name="vizmap:vv10010glycolysis_xml_me NODE_FILL_COLOR" value="java.awt.Color[r=255,g=255,b=255]"/>
    <att type="string" name="vizmap:vv10500Starch_and_sucrose_metabolism_xml_me NODE_SHAPE" value="RECT"/>
    <att type="string" name="vizmap:vv10500Starch_and_sucrose_metabolism_xml_me NODE_FILL_COLOR" value="java.awt.Color[r=255,g=255,b=255]"/>
    <graphics type="RECTANGLE" h="15.0" w="150.0" x="194.05450439453125" y="291.56243896484375" fill="#ffffff" width="1" outline="#000000"/>
  </node>
  <node label="rGSVIVP00001008001" id="-61">
    <att type="string" name="vizmap:vv10010glycolysis_xml NODE_HEIGHT" value="15.0"/>
    <att type="string" name="vizmap:vv10500Starch_and_sucrose_metabolism_xml NODE_WIDTH" value="130.0"/>
    <att type="string" name="canonicalName" value="GSVIVP00001008001"/>
    <att type="string" name="vizmap:vv10010glycolysis_xml NODE_WIDTH" value="130.0"/>
    <att type="string" name="vizmap:vv10500Starch_and_sucrose_metabolism_xml NODE_HEIGHT" value="15.0"/>
    <att type="string" name="CELLDESIGNER_ALIAS" value="sa1271"/>
    <att type="string" name="vizmap:vv10010glycolysis_xml NODE_SHAPE" value="RECT"/>
    <att type="string" name="vizmap:vv10500Starch_and_sucrose_metabolism_xml NODE_SHAPE" value="RECT"/>
    <att type="string" name="vizmap:vv10010glycolysis_xml NODE_FILL_COLOR" value="java.awt.Color[r=255,g=255,b=255]"/>
    <att type="string" name="CELLDESIGNER_NODE_TYPE" value="RNA"/>
    <att type="string" name="vizmap:vv10010glycolysis_xml_me NODE_HEIGHT" value="15.0"/>
    <att type="string" name="CELLDESIGNER_SPECIES" value="GSVIVP00001008001"/>
    <att type="string" name="vizmap:vv10010glycolysis_xml_me NODE_SHAPE" value="RECT"/>
    <att type="string" name="vizmap:vv10500Starch_and_sucrose_metabolism_xml NODE_FILL_COLOR" value="java.awt.Color[r=255,g=255,b=255]"/>
    <att type="string" name="vizmap:vv10010glycolysis_xml_me NODE_WIDTH" value="130.0"/>
    <att type="string" name="vizmap:vv10010glycolysis_xml_me NODE_FILL_COLOR" value="java.awt.Color[r=255,g=255,b=255]"/>
    <att type="string" name="vizmap:vv10500Starch_and_sucrose_metabolism_xml_me NODE_SHAPE" value="RECT"/>
    <att type="string" name="vizmap:vv10500Starch_and_sucrose_metabolism_xml_me NODE_FILL_COLOR" value="java.awt.Color[r=255,g=255,b=255]"/>
    <graphics type="RECTANGLE" h="15.0" w="150.0" x="194.05450439453125" y="275.4687194824219" fill="#ffffff" width="1" outline="#000000"/>
  </node>
  <node label="rGSVIVP00017481001" id="-2947">
    <att type="string" name="vizmap:vv10500Starch_and_sucrose_metabolism_xml NODE_WIDTH" value="130.0"/>
    <att type="string" name="canonicalName" value="GSVIVP00017481001"/>
    <att type="string" name="vizmap:vv10500Starch_and_sucrose_metabolism_xml NODE_HEIGHT" value="15.0"/>
    <att type="string" name="CELLDESIGNER_ALIAS" value="sa1269"/>
    <att type="string" name="vizmap:vv10500Starch_and_sucrose_metabolism_xml NODE_SHAPE" value="RECT"/>
    <att type="string" name="CELLDESIGNER_NODE_TYPE" value="RNA"/>
    <att type="string" name="CELLDESIGNER_SPECIES" value="GSVIVP00017481001"/>
    <att type="string" name="vizmap:vv10500Starch_and_sucrose_metabolism_xml NODE_FILL_COLOR" value="java.awt.Color[r=255,g=255,b=255]"/>
    <att type="string" name="vizmap:vv10500Starch_and_sucrose_metabolism_xml_me NODE_SHAPE" value="RECT"/>
    <att type="string" name="vizmap:vv10500Starch_and_sucrose_metabolism_xml_me NODE_FILL_COLOR" value="java.awt.Color[r=255,g=255,b=255]"/>
    <graphics type="RECTANGLE" h="15.0" w="150.0" x="1469.054443359375" y="1004.99462890625" fill="#ffffff" width="1" outline="#000000"/>
  </node>
  <node label="rGSVIVP00022526001" id="-2946">
    <att type="string" name="vizmap:vv10500Starch_and_sucrose_metabolism_xml NODE_WIDTH" value="130.0"/>
    <att type="string" name="canonicalName" value="GSVIVP00022526001"/>
    <att type="string" name="vizmap:vv10500Starch_and_sucrose_metabolism_xml NODE_HEIGHT" value="15.0"/>
    <att type="string" name="CELLDESIGNER_ALIAS" value="sa1251"/>
    <att type="string" name="vizmap:vv10500Starch_and_sucrose_metabolism_xml NODE_SHAPE" value="RECT"/>
    <att type="string" name="CELLDESIGNER_NODE_TYPE" value="RNA"/>
    <att type="string" name="CELLDESIGNER_SPECIES" value="GSVIVP00022526001"/>
    <att type="string" name="vizmap:vv10500Starch_and_sucrose_metabolism_xml NODE_FILL_COLOR" value="java.awt.Color[r=255,g=255,b=255]"/>
    <att type="string" name="vizmap:vv10500Starch_and_sucrose_metabolism_xml_me NODE_SHAPE" value="RECT"/>
    <att type="string" name="vizmap:vv10500Starch_and_sucrose_metabolism_xml_me NODE_FILL_COLOR" value="java.awt.Color[r=255,g=255,b=255]"/>
    <graphics type="RECTANGLE" h="15.0" w="150.0" x="1773.054443359375" y="1015.740966796875" fill="#ffffff" width="1" outline="#000000"/>
  </node>
  <node label="rGSVIVP00032195001" id="-2945">
    <att type="string" name="vizmap:vv10500Starch_and_sucrose_metabolism_xml NODE_WIDTH" value="130.0"/>
    <att type="string" name="canonicalName" value="GSVIVP00032195001"/>
    <att type="string" name="vizmap:vv10500Starch_and_sucrose_metabolism_xml NODE_HEIGHT" value="15.0"/>
    <att type="string" name="CELLDESIGNER_ALIAS" value="sa1249"/>
    <att type="string" name="vizmap:vv10500Starch_and_sucrose_metabolism_xml NODE_SHAPE" value="RECT"/>
    <att type="string" name="CELLDESIGNER_NODE_TYPE" value="RNA"/>
    <att type="string" name="CELLDESIGNER_SPECIES" value="GSVIVP00032195001"/>
    <att type="string" name="vizmap:vv10500Starch_and_sucrose_metabolism_xml NODE_FILL_COLOR" value="java.awt.Color[r=255,g=255,b=255]"/>
    <att type="string" name="vizmap:vv10500Starch_and_sucrose_metabolism_xml_me NODE_SHAPE" value="RECT"/>
    <att type="string" name="vizmap:vv10500Starch_and_sucrose_metabolism_xml_me NODE_FILL_COLOR" value="java.awt.Color[r=255,g=255,b=255]"/>
    <graphics type="RECTANGLE" h="15.0" w="150.0" x="248.89877319335938" y="511.68670654296875" fill="#ffffff" width="1" outline="#000000"/>
  </node>
  <node label="rGSVIVP00026862001" id="-2944">
    <att type="string" name="vizmap:vv10500Starch_and_sucrose_metabolism_xml NODE_WIDTH" value="130.0"/>
    <att type="string" name="canonicalName" value="GSVIVP00026862001"/>
    <att type="string" name="vizmap:vv10500Starch_and_sucrose_metabolism_xml NODE_HEIGHT" value="15.0"/>
    <att type="string" name="CELLDESIGNER_ALIAS" value="sa1247"/>
    <att type="string" name="vizmap:vv10500Starch_and_sucrose_metabolism_xml NODE_SHAPE" value="RECT"/>
    <att type="string" name="CELLDESIGNER_NODE_TYPE" value="RNA"/>
    <att type="string" name="CELLDESIGNER_SPECIES" value="GSVIVP00026862001"/>
    <att type="string" name="vizmap:vv10500Starch_and_sucrose_metabolism_xml NODE_FILL_COLOR" value="java.awt.Color[r=255,g=255,b=255]"/>
    <att type="string" name="vizmap:vv10500Starch_and_sucrose_metabolism_xml_me NODE_SHAPE" value="RECT"/>
    <att type="string" name="vizmap:vv10500Starch_and_sucrose_metabolism_xml_me NODE_FILL_COLOR" value="java.awt.Color[r=255,g=255,b=255]"/>
    <graphics type="RECTANGLE" h="15.0" w="150.0" x="2415.57568359375" y="280.8653564453125" fill="#ffffff" width="1" outline="#000000"/>
  </node>
  <node label="rGSVIVP00035714001" id="-2943">
    <att type="string" name="vizmap:vv10500Starch_and_sucrose_metabolism_xml NODE_WIDTH" value="130.0"/>
    <att type="string" name="canonicalName" value="GSVIVP00035714001"/>
    <att type="string" name="vizmap:vv10500Starch_and_sucrose_metabolism_xml NODE_HEIGHT" value="15.0"/>
    <att type="string" name="CELLDESIGNER_ALIAS" value="sa1245"/>
    <att type="string" name="vizmap:vv10500Starch_and_sucrose_metabolism_xml NODE_SHAPE" value="RECT"/>
    <att type="string" name="CELLDESIGNER_NODE_TYPE" value="RNA"/>
    <att type="string" name="CELLDESIGNER_SPECIES" value="GSVIVP00035714001"/>
    <att type="string" name="vizmap:vv10500Starch_and_sucrose_metabolism_xml NODE_FILL_COLOR" value="java.awt.Color[r=255,g=255,b=255]"/>
    <att type="string" name="vizmap:vv10500Starch_and_sucrose_metabolism_xml_me NODE_SHAPE" value="RECT"/>
    <att type="string" name="vizmap:vv10500Starch_and_sucrose_metabolism_xml_me NODE_FILL_COLOR" value="java.awt.Color[r=255,g=255,b=255]"/>
    <graphics type="RECTANGLE" h="15.0" w="150.0" x="1606.9658203125" y="488.325439453125" fill="#ffffff" width="1" outline="#000000"/>
  </node>
  <node label="rGSVIVP00014579001" id="-2942">
    <att type="string" name="vizmap:vv10500Starch_and_sucrose_metabolism_xml NODE_WIDTH" value="130.0"/>
    <att type="string" name="canonicalName" value="GSVIVP00014579001"/>
    <att type="string" name="vizmap:vv10500Starch_and_sucrose_metabolism_xml NODE_HEIGHT" value="15.0"/>
    <att type="string" name="CELLDESIGNER_ALIAS" value="sa1243"/>
    <att type="string" name="vizmap:vv10500Starch_and_sucrose_metabolism_xml NODE_SHAPE" value="RECT"/>
    <att type="string" name="CELLDESIGNER_NODE_TYPE" value="RNA"/>
    <att type="string" name="CELLDESIGNER_SPECIES" value="GSVIVP00014579001"/>
    <att type="string" name="vizmap:vv10500Starch_and_sucrose_metabolism_xml NODE_FILL_COLOR" value="java.awt.Color[r=255,g=255,b=255]"/>
    <att type="string" name="vizmap:vv10500Starch_and_sucrose_metabolism_xml_me NODE_SHAPE" value="RECT"/>
    <att type="string" name="vizmap:vv10500Starch_and_sucrose_metabolism_xml_me NODE_FILL_COLOR" value="java.awt.Color[r=255,g=255,b=255]"/>
    <graphics type="RECTANGLE" h="15.0" w="150.0" x="1606.9658203125" y="471.1361083984375" fill="#ffffff" width="1" outline="#000000"/>
  </node>
  <node label="rGSVIVP00026311001" id="-2941">
    <att type="string" name="vizmap:vv10500Starch_and_sucrose_metabolism_xml NODE_WIDTH" value="130.0"/>
    <att type="string" name="canonicalName" value="GSVIVP00026311001"/>
    <att type="string" name="vizmap:vv10500Starch_and_sucrose_metabolism_xml NODE_HEIGHT" value="15.0"/>
    <att type="string" name="CELLDESIGNER_ALIAS" value="sa1241"/>
    <att type="string" name="vizmap:vv10500Starch_and_sucrose_metabolism_xml NODE_SHAPE" value="RECT"/>
    <att type="string" name="CELLDESIGNER_NODE_TYPE" value="RNA"/>
    <att type="string" name="CELLDESIGNER_SPECIES" value="GSVIVP00026311001"/>
    <att type="string" name="vizmap:vv10500Starch_and_sucrose_metabolism_xml NODE_FILL_COLOR" value="java.awt.Color[r=255,g=255,b=255]"/>
    <att type="string" name="vizmap:vv10500Starch_and_sucrose_metabolism_xml_me NODE_SHAPE" value="RECT"/>
    <att type="string" name="vizmap:vv10500Starch_and_sucrose_metabolism_xml_me NODE_FILL_COLOR" value="java.awt.Color[r=255,g=255,b=255]"/>
    <graphics type="RECTANGLE" h="15.0" w="150.0" x="325.0" y="950.4815063476562" fill="#ffffff" width="1" outline="#000000"/>
  </node>
  <node label="rGSVIVP00018582001" id="-2940">
    <att type="string" name="vizmap:vv10500Starch_and_sucrose_metabolism_xml NODE_WIDTH" value="130.0"/>
    <att type="string" name="canonicalName" value="GSVIVP00018582001"/>
    <att type="string" name="vizmap:vv10500Starch_and_sucrose_metabolism_xml NODE_HEIGHT" value="15.0"/>
    <att type="string" name="CELLDESIGNER_ALIAS" value="sa1239"/>
    <att type="string" name="vizmap:vv10500Starch_and_sucrose_metabolism_xml NODE_SHAPE" value="RECT"/>
    <att type="string" name="CELLDESIGNER_NODE_TYPE" value="RNA"/>
    <att type="string" name="CELLDESIGNER_SPECIES" value="GSVIVP00018582001"/>
    <att type="string" name="vizmap:vv10500Starch_and_sucrose_metabolism_xml NODE_FILL_COLOR" value="java.awt.Color[r=255,g=255,b=255]"/>
    <att type="string" name="vizmap:vv10500Starch_and_sucrose_metabolism_xml_me NODE_SHAPE" value="RECT"/>
    <att type="string" name="vizmap:vv10500Starch_and_sucrose_metabolism_xml_me NODE_FILL_COLOR" value="java.awt.Color[r=255,g=255,b=255]"/>
    <graphics type="RECTANGLE" h="15.0" w="150.0" x="1495.0" y="664.546142578125" fill="#ffffff" width="1" outline="#000000"/>
  </node>
  <node label="rGSVIVP00004069001" id="-2939">
    <att type="string" name="vizmap:vv10500Starch_and_sucrose_metabolism_xml NODE_WIDTH" value="130.0"/>
    <att type="string" name="canonicalName" value="GSVIVP00004069001"/>
    <att type="string" name="vizmap:vv10500Starch_and_sucrose_metabolism_xml NODE_HEIGHT" value="15.0"/>
    <att type="string" name="CELLDESIGNER_ALIAS" value="sa1237"/>
    <att type="string" name="vizmap:vv10500Starch_and_sucrose_metabolism_xml NODE_SHAPE" value="RECT"/>
    <att type="string" name="CELLDESIGNER_NODE_TYPE" value="RNA"/>
    <att type="string" name="CELLDESIGNER_SPECIES" value="GSVIVP00004069001"/>
    <att type="string" name="vizmap:vv10500Starch_and_sucrose_metabolism_xml NODE_FILL_COLOR" value="java.awt.Color[r=255,g=255,b=255]"/>
    <att type="string" name="vizmap:vv10500Starch_and_sucrose_metabolism_xml_me NODE_SHAPE" value="RECT"/>
    <att type="string" name="vizmap:vv10500Starch_and_sucrose_metabolism_xml_me NODE_FILL_COLOR" value="java.awt.Color[r=255,g=255,b=255]"/>
    <graphics type="RECTANGLE" h="15.0" w="150.0" x="1495.0" y="648.0785522460938" fill="#ffffff" width="1" outline="#000000"/>
  </node>
  <node label="rGSVIVP00023681001" id="-2938">
    <att type="string" name="vizmap:vv10500Starch_and_sucrose_metabolism_xml NODE_WIDTH" value="130.0"/>
    <att type="string" name="canonicalName" value="GSVIVP00023681001"/>
    <att type="string" name="vizmap:vv10500Starch_and_sucrose_metabolism_xml NODE_HEIGHT" value="15.0"/>
    <att type="string" name="CELLDESIGNER_ALIAS" value="sa1235"/>
    <att type="string" name="vizmap:vv10500Starch_and_sucrose_metabolism_xml NODE_SHAPE" value="RECT"/>
    <att type="string" name="CELLDESIGNER_NODE_TYPE" value="RNA"/>
    <att type="string" name="CELLDESIGNER_SPECIES" value="GSVIVP00023681001"/>
    <att type="string" name="vizmap:vv10500Starch_and_sucrose_metabolism_xml NODE_FILL_COLOR" value="java.awt.Color[r=255,g=255,b=255]"/>
    <att type="string" name="vizmap:vv10500Starch_and_sucrose_metabolism_xml_me NODE_SHAPE" value="RECT"/>
    <att type="string" name="vizmap:vv10500Starch_and_sucrose_metabolism_xml_me NODE_FILL_COLOR" value="java.awt.Color[r=255,g=255,b=255]"/>
    <graphics type="RECTANGLE" h="15.0" w="150.0" x="2371.0" y="376.7637023925781" fill="#ffffff" width="1" outline="#000000"/>
  </node>
  <node label="rGSVIVP00007152001" id="-2937">
    <att type="string" name="vizmap:vv10500Starch_and_sucrose_metabolism_xml NODE_WIDTH" value="130.0"/>
    <att type="string" name="canonicalName" value="GSVIVP00007152001"/>
    <att type="string" name="vizmap:vv10500Starch_and_sucrose_metabolism_xml NODE_HEIGHT" value="15.0"/>
    <att type="string" name="CELLDESIGNER_ALIAS" value="sa1233"/>
    <att type="string" name="vizmap:vv10500Starch_and_sucrose_metabolism_xml NODE_SHAPE" value="RECT"/>
    <att type="string" name="CELLDESIGNER_NODE_TYPE" value="RNA"/>
    <att type="string" name="CELLDESIGNER_SPECIES" value="GSVIVP00007152001"/>
    <att type="string" name="vizmap:vv10500Starch_and_sucrose_metabolism_xml NODE_FILL_COLOR" value="java.awt.Color[r=255,g=255,b=255]"/>
    <att type="string" name="vizmap:vv10500Starch_and_sucrose_metabolism_xml_me NODE_SHAPE" value="RECT"/>
    <att type="string" name="vizmap:vv10500Starch_and_sucrose_metabolism_xml_me NODE_FILL_COLOR" value="java.awt.Color[r=255,g=255,b=255]"/>
    <graphics type="RECTANGLE" h="15.0" w="150.0" x="2371.0" y="360.86468505859375" fill="#ffffff" width="1" outline="#000000"/>
  </node>
  <node label="rGSVIVP00007145001" id="-2936">
    <att type="string" name="vizmap:vv10500Starch_and_sucrose_metabolism_xml NODE_WIDTH" value="130.0"/>
    <att type="string" name="canonicalName" value="GSVIVP00007145001"/>
    <att type="string" name="vizmap:vv10500Starch_and_sucrose_metabolism_xml NODE_HEIGHT" value="15.0"/>
    <att type="string" name="CELLDESIGNER_ALIAS" value="sa1231"/>
    <att type="string" name="vizmap:vv10500Starch_and_sucrose_metabolism_xml NODE_SHAPE" value="RECT"/>
    <att type="string" name="CELLDESIGNER_NODE_TYPE" value="RNA"/>
    <att type="string" name="CELLDESIGNER_SPECIES" value="GSVIVP00007145001"/>
    <att type="string" name="vizmap:vv10500Starch_and_sucrose_metabolism_xml NODE_FILL_COLOR" value="java.awt.Color[r=255,g=255,b=255]"/>
    <att type="string" name="vizmap:vv10500Starch_and_sucrose_metabolism_xml_me NODE_SHAPE" value="RECT"/>
    <att type="string" name="vizmap:vv10500Starch_and_sucrose_metabolism_xml_me NODE_FILL_COLOR" value="java.awt.Color[r=255,g=255,b=255]"/>
    <graphics type="RECTANGLE" h="15.0" w="150.0" x="2371.0" y="342.9656677246094" fill="#ffffff" width="1" outline="#000000"/>
  </node>
  <node label="rGSVIVP00036481001" id="-2935">
    <att type="string" name="vizmap:vv10500Starch_and_sucrose_metabolism_xml NODE_WIDTH" value="130.0"/>
    <att type="string" name="canonicalName" value="GSVIVP00036481001"/>
    <att type="string" name="vizmap:vv10500Starch_and_sucrose_metabolism_xml NODE_HEIGHT" value="15.0"/>
    <att type="string" name="CELLDESIGNER_ALIAS" value="sa1229"/>
    <att type="string" name="vizmap:vv10500Starch_and_sucrose_metabolism_xml NODE_SHAPE" value="RECT"/>
    <att type="string" name="CELLDESIGNER_NODE_TYPE" value="RNA"/>
    <att type="string" name="CELLDESIGNER_SPECIES" value="GSVIVP00036481001"/>
    <att type="string" name="vizmap:vv10500Starch_and_sucrose_metabolism_xml NODE_FILL_COLOR" value="java.awt.Color[r=255,g=255,b=255]"/>
    <att type="string" name="vizmap:vv10500Starch_and_sucrose_metabolism_xml_me NODE_SHAPE" value="RECT"/>
    <att type="string" name="vizmap:vv10500Starch_and_sucrose_metabolism_xml_me NODE_FILL_COLOR" value="java.awt.Color[r=255,g=255,b=255]"/>
    <graphics type="RECTANGLE" h="15.0" w="150.0" x="1515.4017333984375" y="171.5498504638672" fill="#ffffff" width="1" outline="#000000"/>
  </node>
  <node label="rGSVIVP00018785001" id="-2934">
    <att type="string" name="vizmap:vv10500Starch_and_sucrose_metabolism_xml NODE_WIDTH" value="130.0"/>
    <att type="string" name="canonicalName" value="GSVIVP00018785001"/>
    <att type="string" name="vizmap:vv10500Starch_and_sucrose_metabolism_xml NODE_HEIGHT" value="15.0"/>
    <att type="string" name="CELLDESIGNER_ALIAS" value="sa1227"/>
    <att type="string" name="vizmap:vv10500Starch_and_sucrose_metabolism_xml NODE_SHAPE" value="RECT"/>
    <att type="string" name="CELLDESIGNER_NODE_TYPE" value="RNA"/>
    <att type="string" name="CELLDESIGNER_SPECIES" value="GSVIVP00018785001"/>
    <att type="string" name="vizmap:vv10500Starch_and_sucrose_metabolism_xml NODE_FILL_COLOR" value="java.awt.Color[r=255,g=255,b=255]"/>
    <att type="string" name="vizmap:vv10500Starch_and_sucrose_metabolism_xml_me NODE_SHAPE" value="RECT"/>
    <att type="string" name="vizmap:vv10500Starch_and_sucrose_metabolism_xml_me NODE_FILL_COLOR" value="java.awt.Color[r=255,g=255,b=255]"/>
    <graphics type="RECTANGLE" h="15.0" w="150.0" x="1515.4017333984375" y="156.91412353515625" fill="#ffffff" width="1" outline="#000000"/>
  </node>
  <node label="rGSVIVP00016126001" id="-2933">
    <att type="string" name="vizmap:vv10500Starch_and_sucrose_metabolism_xml NODE_WIDTH" value="130.0"/>
    <att type="string" name="canonicalName" value="GSVIVP00016126001"/>
    <att type="string" name="vizmap:vv10500Starch_and_sucrose_metabolism_xml NODE_HEIGHT" value="15.0"/>
    <att type="string" name="CELLDESIGNER_ALIAS" value="sa1225"/>
    <att type="string" name="vizmap:vv10500Starch_and_sucrose_metabolism_xml NODE_SHAPE" value="RECT"/>
    <att type="string" name="CELLDESIGNER_NODE_TYPE" value="RNA"/>
    <att type="string" name="CELLDESIGNER_SPECIES" value="GSVIVP00016126001"/>
    <att type="string" name="vizmap:vv10500Starch_and_sucrose_metabolism_xml NODE_FILL_COLOR" value="java.awt.Color[r=255,g=255,b=255]"/>
    <att type="string" name="vizmap:vv10500Starch_and_sucrose_metabolism_xml_me NODE_SHAPE" value="RECT"/>
    <att type="string" name="vizmap:vv10500Starch_and_sucrose_metabolism_xml_me NODE_FILL_COLOR" value="java.awt.Color[r=255,g=255,b=255]"/>
    <graphics type="RECTANGLE" h="15.0" w="150.0" x="1515.4017333984375" y="142.27838134765625" fill="#ffffff" width="1" outline="#000000"/>
  </node>
  <node label="rGSVIVP00007213001" id="-2932">
    <att type="string" name="vizmap:vv10500Starch_and_sucrose_metabolism_xml NODE_WIDTH" value="130.0"/>
    <att type="string" name="canonicalName" value="GSVIVP00007213001"/>
    <att type="string" name="vizmap:vv10500Starch_and_sucrose_metabolism_xml NODE_HEIGHT" value="15.0"/>
    <att type="string" name="CELLDESIGNER_ALIAS" value="sa1223"/>
    <att type="string" name="vizmap:vv10500Starch_and_sucrose_metabolism_xml NODE_SHAPE" value="RECT"/>
    <att type="string" name="CELLDESIGNER_NODE_TYPE" value="RNA"/>
    <att type="string" name="CELLDESIGNER_SPECIES" value="GSVIVP00007213001"/>
    <att type="string" name="vizmap:vv10500Starch_and_sucrose_metabolism_xml NODE_FILL_COLOR" value="java.awt.Color[r=255,g=255,b=255]"/>
    <att type="string" name="vizmap:vv10500Starch_and_sucrose_metabolism_xml_me NODE_SHAPE" value="RECT"/>
    <att type="string" name="vizmap:vv10500Starch_and_sucrose_metabolism_xml_me NODE_FILL_COLOR" value="java.awt.Color[r=255,g=255,b=255]"/>
    <graphics type="RECTANGLE" h="15.0" w="150.0" x="1515.4017333984375" y="127.64265441894531" fill="#ffffff" width="1" outline="#000000"/>
  </node>
  <node label="rGSVIVP00038303001" id="-2931">
    <att type="string" name="vizmap:vv10500Starch_and_sucrose_metabolism_xml NODE_WIDTH" value="130.0"/>
    <att type="string" name="canonicalName" value="GSVIVP00038303001"/>
    <att type="string" name="vizmap:vv10500Starch_and_sucrose_metabolism_xml NODE_HEIGHT" value="15.0"/>
    <att type="string" name="CELLDESIGNER_ALIAS" value="sa1221"/>
    <att type="string" name="vizmap:vv10500Starch_and_sucrose_metabolism_xml NODE_SHAPE" value="RECT"/>
    <att type="string" name="CELLDESIGNER_NODE_TYPE" value="RNA"/>
    <att type="string" name="CELLDESIGNER_SPECIES" value="GSVIVP00038303001"/>
    <att type="string" name="vizmap:vv10500Starch_and_sucrose_metabolism_xml NODE_FILL_COLOR" value="java.awt.Color[r=255,g=255,b=255]"/>
    <att type="string" name="vizmap:vv10500Starch_and_sucrose_metabolism_xml_me NODE_SHAPE" value="RECT"/>
    <att type="string" name="vizmap:vv10500Starch_and_sucrose_metabolism_xml_me NODE_FILL_COLOR" value="java.awt.Color[r=255,g=255,b=255]"/>
    <graphics type="RECTANGLE" h="15.0" w="150.0" x="840.0" y="426.8124084472656" fill="#ffffff" width="1" outline="#000000"/>
  </node>
  <node label="rGSVIVP00038290001" id="-2930">
    <att type="string" name="vizmap:vv10500Starch_and_sucrose_metabolism_xml NODE_WIDTH" value="130.0"/>
    <att type="string" name="canonicalName" value="GSVIVP00038290001"/>
    <att type="string" name="vizmap:vv10500Starch_and_sucrose_metabolism_xml NODE_HEIGHT" value="15.0"/>
    <att type="string" name="CELLDESIGNER_ALIAS" value="sa1219"/>
    <att type="string" name="vizmap:vv10500Starch_and_sucrose_metabolism_xml NODE_SHAPE" value="RECT"/>
    <att type="string" name="CELLDESIGNER_NODE_TYPE" value="RNA"/>
    <att type="string" name="CELLDESIGNER_SPECIES" value="GSVIVP00038290001"/>
    <att type="string" name="vizmap:vv10500Starch_and_sucrose_metabolism_xml NODE_FILL_COLOR" value="java.awt.Color[r=255,g=255,b=255]"/>
    <att type="string" name="vizmap:vv10500Starch_and_sucrose_metabolism_xml_me NODE_SHAPE" value="RECT"/>
    <att type="string" name="vizmap:vv10500Starch_and_sucrose_metabolism_xml_me NODE_FILL_COLOR" value="java.awt.Color[r=255,g=255,b=255]"/>
    <graphics type="RECTANGLE" h="15.0" w="150.0" x="840.0" y="411.6639404296875" fill="#ffffff" width="1" outline="#000000"/>
  </node>
  <node label="rGSVIVP00029191001" id="-2929">
    <att type="string" name="vizmap:vv10500Starch_and_sucrose_metabolism_xml NODE_WIDTH" value="130.0"/>
    <att type="string" name="canonicalName" value="GSVIVP00029191001"/>
    <att type="string" name="vizmap:vv10500Starch_and_sucrose_metabolism_xml NODE_HEIGHT" value="15.0"/>
    <att type="string" name="CELLDESIGNER_ALIAS" value="sa1217"/>
    <att type="string" name="vizmap:vv10500Starch_and_sucrose_metabolism_xml NODE_SHAPE" value="RECT"/>
    <att type="string" name="CELLDESIGNER_NODE_TYPE" value="RNA"/>
    <att type="string" name="CELLDESIGNER_SPECIES" value="GSVIVP00029191001"/>
    <att type="string" name="vizmap:vv10500Starch_and_sucrose_metabolism_xml NODE_FILL_COLOR" value="java.awt.Color[r=255,g=255,b=255]"/>
    <att type="string" name="vizmap:vv10500Starch_and_sucrose_metabolism_xml_me NODE_SHAPE" value="RECT"/>
    <att type="string" name="vizmap:vv10500Starch_and_sucrose_metabolism_xml_me NODE_FILL_COLOR" value="java.awt.Color[r=255,g=255,b=255]"/>
    <graphics type="RECTANGLE" h="15.0" w="150.0" x="834.0" y="729.23486328125" fill="#ffffff" width="1" outline="#000000"/>
  </node>
  <node label="rGSVIVP00001299001" id="-2928">
    <att type="string" name="vizmap:vv10500Starch_and_sucrose_metabolism_xml NODE_WIDTH" value="130.0"/>
    <att type="string" name="canonicalName" value="GSVIVP00001299001"/>
    <att type="string" name="vizmap:vv10500Starch_and_sucrose_metabolism_xml NODE_HEIGHT" value="15.0"/>
    <att type="string" name="CELLDESIGNER_ALIAS" value="sa1215"/>
    <att type="string" name="vizmap:vv10500Starch_and_sucrose_metabolism_xml NODE_SHAPE" value="RECT"/>
    <att type="string" name="CELLDESIGNER_NODE_TYPE" value="RNA"/>
    <att type="string" name="CELLDESIGNER_SPECIES" value="GSVIVP00001299001"/>
    <att type="string" name="vizmap:vv10500Starch_and_sucrose_metabolism_xml NODE_FILL_COLOR" value="java.awt.Color[r=255,g=255,b=255]"/>
    <att type="string" name="vizmap:vv10500Starch_and_sucrose_metabolism_xml_me NODE_SHAPE" value="RECT"/>
    <att type="string" name="vizmap:vv10500Starch_and_sucrose_metabolism_xml_me NODE_FILL_COLOR" value="java.awt.Color[r=255,g=255,b=255]"/>
    <graphics type="RECTANGLE" h="15.0" w="150.0" x="834.0" y="713.2666625976562" fill="#ffffff" width="1" outline="#000000"/>
  </node>
  <node label="rGSVIVP00020251001" id="-2927">
    <att type="string" name="vizmap:vv10500Starch_and_sucrose_metabolism_xml NODE_WIDTH" value="130.0"/>
    <att type="string" name="canonicalName" value="GSVIVP00020251001"/>
    <att type="string" name="vizmap:vv10500Starch_and_sucrose_metabolism_xml NODE_HEIGHT" value="15.0"/>
    <att type="string" name="CELLDESIGNER_ALIAS" value="sa1213"/>
    <att type="string" name="vizmap:vv10500Starch_and_sucrose_metabolism_xml NODE_SHAPE" value="RECT"/>
    <att type="string" name="CELLDESIGNER_NODE_TYPE" value="RNA"/>
    <att type="string" name="CELLDESIGNER_SPECIES" value="GSVIVP00020251001"/>
    <att type="string" name="vizmap:vv10500Starch_and_sucrose_metabolism_xml NODE_FILL_COLOR" value="java.awt.Color[r=255,g=255,b=255]"/>
    <att type="string" name="vizmap:vv10500Starch_and_sucrose_metabolism_xml_me NODE_SHAPE" value="RECT"/>
    <att type="string" name="vizmap:vv10500Starch_and_sucrose_metabolism_xml_me NODE_FILL_COLOR" value="java.awt.Color[r=255,g=255,b=255]"/>
    <graphics type="RECTANGLE" h="15.0" w="150.0" x="1732.25" y="1170.618408203125" fill="#ffffff" width="1" outline="#000000"/>
  </node>
  <node label="rGSVIVP00020249001" id="-2926">
    <att type="string" name="vizmap:vv10500Starch_and_sucrose_metabolism_xml NODE_WIDTH" value="130.0"/>
    <att type="string" name="canonicalName" value="GSVIVP00020249001"/>
    <att type="string" name="vizmap:vv10500Starch_and_sucrose_metabolism_xml NODE_HEIGHT" value="15.0"/>
    <att type="string" name="CELLDESIGNER_ALIAS" value="sa1209"/>
    <att type="string" name="vizmap:vv10500Starch_and_sucrose_metabolism_xml NODE_SHAPE" value="RECT"/>
    <att type="string" name="CELLDESIGNER_NODE_TYPE" value="RNA"/>
    <att type="string" name="CELLDESIGNER_SPECIES" value="GSVIVP00020249001"/>
    <att type="string" name="vizmap:vv10500Starch_and_sucrose_metabolism_xml NODE_FILL_COLOR" value="java.awt.Color[r=255,g=255,b=255]"/>
    <att type="string" name="vizmap:vv10500Starch_and_sucrose_metabolism_xml_me NODE_SHAPE" value="RECT"/>
    <att type="string" name="vizmap:vv10500Starch_and_sucrose_metabolism_xml_me NODE_FILL_COLOR" value="java.awt.Color[r=255,g=255,b=255]"/>
    <graphics type="RECTANGLE" h="15.0" w="150.0" x="1732.25" y="1155.23681640625" fill="#ffffff" width="1" outline="#000000"/>
  </node>
  <node label="rGSVIVP00016213001" id="-2925">
    <att type="string" name="vizmap:vv10500Starch_and_sucrose_metabolism_xml NODE_WIDTH" value="130.0"/>
    <att type="string" name="canonicalName" value="GSVIVP00016213001"/>
    <att type="string" name="vizmap:vv10500Starch_and_sucrose_metabolism_xml NODE_HEIGHT" value="15.0"/>
    <att type="string" name="CELLDESIGNER_ALIAS" value="sa1208"/>
    <att type="string" name="vizmap:vv10500Starch_and_sucrose_metabolism_xml NODE_SHAPE" value="RECT"/>
    <att type="string" name="CELLDESIGNER_NODE_TYPE" value="RNA"/>
    <att type="string" name="CELLDESIGNER_SPECIES" value="GSVIVP00016213001"/>
    <att type="string" name="vizmap:vv10500Starch_and_sucrose_metabolism_xml NODE_FILL_COLOR" value="java.awt.Color[r=255,g=255,b=255]"/>
    <att type="string" name="vizmap:vv10500Starch_and_sucrose_metabolism_xml_me NODE_SHAPE" value="RECT"/>
    <att type="string" name="vizmap:vv10500Starch_and_sucrose_metabolism_xml_me NODE_FILL_COLOR" value="java.awt.Color[r=255,g=255,b=255]"/>
    <graphics type="RECTANGLE" h="15.0" w="150.0" x="1732.25" y="1139.8551025390625" fill="#ffffff" width="1" outline="#000000"/>
  </node>
  <node label="rGSVIVP00002198001" id="-2924">
    <att type="string" name="vizmap:vv10500Starch_and_sucrose_metabolism_xml NODE_WIDTH" value="130.0"/>
    <att type="string" name="canonicalName" value="GSVIVP00002198001"/>
    <att type="string" name="vizmap:vv10500Starch_and_sucrose_metabolism_xml NODE_HEIGHT" value="15.0"/>
    <att type="string" name="CELLDESIGNER_ALIAS" value="sa1207"/>
    <att type="string" name="vizmap:vv10500Starch_and_sucrose_metabolism_xml NODE_SHAPE" value="RECT"/>
    <att type="string" name="CELLDESIGNER_NODE_TYPE" value="RNA"/>
    <att type="string" name="CELLDESIGNER_SPECIES" value="GSVIVP00002198001"/>
    <att type="string" name="vizmap:vv10500Starch_and_sucrose_metabolism_xml NODE_FILL_COLOR" value="java.awt.Color[r=255,g=255,b=255]"/>
    <att type="string" name="vizmap:vv10500Starch_and_sucrose_metabolism_xml_me NODE_SHAPE" value="RECT"/>
    <att type="string" name="vizmap:vv10500Starch_and_sucrose_metabolism_xml_me NODE_FILL_COLOR" value="java.awt.Color[r=255,g=255,b=255]"/>
    <graphics type="RECTANGLE" h="15.0" w="150.0" x="1732.25" y="1124.4735107421875" fill="#ffffff" width="1" outline="#000000"/>
  </node>
  <node label="rGSVIVP00037230001" id="-2923">
    <att type="string" name="vizmap:vv10500Starch_and_sucrose_metabolism_xml NODE_WIDTH" value="130.0"/>
    <att type="string" name="canonicalName" value="GSVIVP00037230001"/>
    <att type="string" name="vizmap:vv10500Starch_and_sucrose_metabolism_xml NODE_HEIGHT" value="15.0"/>
    <att type="string" name="CELLDESIGNER_ALIAS" value="sa1201"/>
    <att type="string" name="vizmap:vv10500Starch_and_sucrose_metabolism_xml NODE_SHAPE" value="RECT"/>
    <att type="string" name="CELLDESIGNER_NODE_TYPE" value="RNA"/>
    <att type="string" name="CELLDESIGNER_SPECIES" value="GSVIVP00037230001"/>
    <att type="string" name="vizmap:vv10500Starch_and_sucrose_metabolism_xml NODE_FILL_COLOR" value="java.awt.Color[r=255,g=255,b=255]"/>
    <att type="string" name="vizmap:vv10500Starch_and_sucrose_metabolism_xml_me NODE_SHAPE" value="RECT"/>
    <att type="string" name="vizmap:vv10500Starch_and_sucrose_metabolism_xml_me NODE_FILL_COLOR" value="java.awt.Color[r=255,g=255,b=255]"/>
    <graphics type="RECTANGLE" h="15.0" w="150.0" x="1776.2724609375" y="1003.1471557617188" fill="#ffffff" width="1" outline="#000000"/>
  </node>
  <node label="rGSVIVP00034936001" id="-2922">
    <att type="string" name="vizmap:vv10500Starch_and_sucrose_metabolism_xml NODE_WIDTH" value="130.0"/>
    <att type="string" name="canonicalName" value="GSVIVP00034936001"/>
    <att type="string" name="vizmap:vv10500Starch_and_sucrose_metabolism_xml NODE_HEIGHT" value="15.0"/>
    <att type="string" name="CELLDESIGNER_ALIAS" value="sa1199"/>
    <att type="string" name="vizmap:vv10500Starch_and_sucrose_metabolism_xml NODE_SHAPE" value="RECT"/>
    <att type="string" name="CELLDESIGNER_NODE_TYPE" value="RNA"/>
    <att type="string" name="CELLDESIGNER_SPECIES" value="GSVIVP00034936001"/>
    <att type="string" name="vizmap:vv10500Starch_and_sucrose_metabolism_xml NODE_FILL_COLOR" value="java.awt.Color[r=255,g=255,b=255]"/>
    <att type="string" name="vizmap:vv10500Starch_and_sucrose_metabolism_xml_me NODE_SHAPE" value="RECT"/>
    <att type="string" name="vizmap:vv10500Starch_and_sucrose_metabolism_xml_me NODE_FILL_COLOR" value="java.awt.Color[r=255,g=255,b=255]"/>
    <graphics type="RECTANGLE" h="15.0" w="150.0" x="248.89877319335938" y="495.608642578125" fill="#ffffff" width="1" outline="#000000"/>
  </node>
  <node label="rGSVIVP00031814001" id="-2921">
    <att type="string" name="vizmap:vv10500Starch_and_sucrose_metabolism_xml NODE_WIDTH" value="130.0"/>
    <att type="string" name="canonicalName" value="GSVIVP00031814001"/>
    <att type="string" name="vizmap:vv10500Starch_and_sucrose_metabolism_xml NODE_HEIGHT" value="15.0"/>
    <att type="string" name="CELLDESIGNER_ALIAS" value="sa1197"/>
    <att type="string" name="vizmap:vv10500Starch_and_sucrose_metabolism_xml NODE_SHAPE" value="RECT"/>
    <att type="string" name="CELLDESIGNER_NODE_TYPE" value="RNA"/>
    <att type="string" name="CELLDESIGNER_SPECIES" value="GSVIVP00031814001"/>
    <att type="string" name="vizmap:vv10500Starch_and_sucrose_metabolism_xml NODE_FILL_COLOR" value="java.awt.Color[r=255,g=255,b=255]"/>
    <att type="string" name="vizmap:vv10500Starch_and_sucrose_metabolism_xml_me NODE_SHAPE" value="RECT"/>
    <att type="string" name="vizmap:vv10500Starch_and_sucrose_metabolism_xml_me NODE_FILL_COLOR" value="java.awt.Color[r=255,g=255,b=255]"/>
    <graphics type="RECTANGLE" h="15.0" w="150.0" x="248.89877319335938" y="479.5306396484375" fill="#ffffff" width="1" outline="#000000"/>
  </node>
  <node label="rGSVIVP00017350001" id="-2920">
    <att type="string" name="vizmap:vv10500Starch_and_sucrose_metabolism_xml NODE_WIDTH" value="130.0"/>
    <att type="string" name="canonicalName" value="GSVIVP00017350001"/>
    <att type="string" name="vizmap:vv10500Starch_and_sucrose_metabolism_xml NODE_HEIGHT" value="15.0"/>
    <att type="string" name="CELLDESIGNER_ALIAS" value="sa1195"/>
    <att type="string" name="vizmap:vv10500Starch_and_sucrose_metabolism_xml NODE_SHAPE" value="RECT"/>
    <att type="string" name="CELLDESIGNER_NODE_TYPE" value="RNA"/>
    <att type="string" name="CELLDESIGNER_SPECIES" value="GSVIVP00017350001"/>
    <att type="string" name="vizmap:vv10500Starch_and_sucrose_metabolism_xml NODE_FILL_COLOR" value="java.awt.Color[r=255,g=255,b=255]"/>
    <att type="string" name="vizmap:vv10500Starch_and_sucrose_metabolism_xml_me NODE_SHAPE" value="RECT"/>
    <att type="string" name="vizmap:vv10500Starch_and_sucrose_metabolism_xml_me NODE_FILL_COLOR" value="java.awt.Color[r=255,g=255,b=255]"/>
    <graphics type="RECTANGLE" h="15.0" w="150.0" x="248.89877319335938" y="463.4526062011719" fill="#ffffff" width="1" outline="#000000"/>
  </node>
  <node label="rGSVIVP00017349001" id="-2919">
    <att type="string" name="vizmap:vv10500Starch_and_sucrose_metabolism_xml NODE_WIDTH" value="130.0"/>
    <att type="string" name="canonicalName" value="GSVIVP00017349001"/>
    <att type="string" name="vizmap:vv10500Starch_and_sucrose_metabolism_xml NODE_HEIGHT" value="15.0"/>
    <att type="string" name="CELLDESIGNER_ALIAS" value="sa1193"/>
    <att type="string" name="vizmap:vv10500Starch_and_sucrose_metabolism_xml NODE_SHAPE" value="RECT"/>
    <att type="string" name="CELLDESIGNER_NODE_TYPE" value="RNA"/>
    <att type="string" name="CELLDESIGNER_SPECIES" value="GSVIVP00017349001"/>
    <att type="string" name="vizmap:vv10500Starch_and_sucrose_metabolism_xml NODE_FILL_COLOR" value="java.awt.Color[r=255,g=255,b=255]"/>
    <att type="string" name="vizmap:vv10500Starch_and_sucrose_metabolism_xml_me NODE_SHAPE" value="RECT"/>
    <att type="string" name="vizmap:vv10500Starch_and_sucrose_metabolism_xml_me NODE_FILL_COLOR" value="java.awt.Color[r=255,g=255,b=255]"/>
    <graphics type="RECTANGLE" h="15.0" w="150.0" x="248.89877319335938" y="447.37457275390625" fill="#ffffff" width="1" outline="#000000"/>
  </node>
  <node label="rGSVIVP00015039001" id="-2918">
    <att type="string" name="vizmap:vv10500Starch_and_sucrose_metabolism_xml NODE_WIDTH" value="130.0"/>
    <att type="string" name="canonicalName" value="GSVIVP00015039001"/>
    <att type="string" name="vizmap:vv10500Starch_and_sucrose_metabolism_xml NODE_HEIGHT" value="15.0"/>
    <att type="string" name="CELLDESIGNER_ALIAS" value="sa1191"/>
    <att type="string" name="vizmap:vv10500Starch_and_sucrose_metabolism_xml NODE_SHAPE" value="RECT"/>
    <att type="string" name="CELLDESIGNER_NODE_TYPE" value="RNA"/>
    <att type="string" name="CELLDESIGNER_SPECIES" value="GSVIVP00015039001"/>
    <att type="string" name="vizmap:vv10500Starch_and_sucrose_metabolism_xml NODE_FILL_COLOR" value="java.awt.Color[r=255,g=255,b=255]"/>
    <att type="string" name="vizmap:vv10500Starch_and_sucrose_metabolism_xml_me NODE_SHAPE" value="RECT"/>
    <att type="string" name="vizmap:vv10500Starch_and_sucrose_metabolism_xml_me NODE_FILL_COLOR" value="java.awt.Color[r=255,g=255,b=255]"/>
    <graphics type="RECTANGLE" h="15.0" w="150.0" x="248.89877319335938" y="431.2965393066406" fill="#ffffff" width="1" outline="#000000"/>
  </node>
  <node label="rGSVIVP00014421001" id="-2917">
    <att type="string" name="vizmap:vv10500Starch_and_sucrose_metabolism_xml NODE_WIDTH" value="130.0"/>
    <att type="string" name="canonicalName" value="GSVIVP00014421001"/>
    <att type="string" name="vizmap:vv10500Starch_and_sucrose_metabolism_xml NODE_HEIGHT" value="15.0"/>
    <att type="string" name="CELLDESIGNER_ALIAS" value="sa1189"/>
    <att type="string" name="vizmap:vv10500Starch_and_sucrose_metabolism_xml NODE_SHAPE" value="RECT"/>
    <att type="string" name="CELLDESIGNER_NODE_TYPE" value="RNA"/>
    <att type="string" name="CELLDESIGNER_SPECIES" value="GSVIVP00014421001"/>
    <att type="string" name="vizmap:vv10500Starch_and_sucrose_metabolism_xml NODE_FILL_COLOR" value="java.awt.Color[r=255,g=255,b=255]"/>
    <att type="string" name="vizmap:vv10500Starch_and_sucrose_metabolism_xml_me NODE_SHAPE" value="RECT"/>
    <att type="string" name="vizmap:vv10500Starch_and_sucrose_metabolism_xml_me NODE_FILL_COLOR" value="java.awt.Color[r=255,g=255,b=255]"/>
    <graphics type="RECTANGLE" h="15.0" w="150.0" x="248.89877319335938" y="415.218505859375" fill="#ffffff" width="1" outline="#000000"/>
  </node>
  <node label="4-alpha-glucanotransferase" id="-2916">
    <att type="string" name="vizmap:vv10500Starch_and_sucrose_metabolism_xml NODE_WIDTH" value="130.0"/>
    <att type="string" name="canonicalName" value="4-alpha-glucanotransferase"/>
    <att type="string" name="vizmap:vv10500Starch_and_sucrose_metabolism_xml NODE_HEIGHT" value="15.0"/>
    <att type="string" name="CELLDESIGNER_ALIAS" value="sa1188"/>
    <att type="string" name="vizmap:vv10500Starch_and_sucrose_metabolism_xml NODE_SHAPE" value="OCTAGON"/>
    <att type="string" name="CELLDESIGNER_NODE_TYPE" value="PROTEIN"/>
    <att type="string" name="CELLDESIGNER_SPECIES" value="E2_4_1_25"/>
    <att type="string" name="vizmap:vv10500Starch_and_sucrose_metabolism_xml NODE_FILL_COLOR" value="java.awt.Color[r=255,g=255,b=255]"/>
    <att type="string" name="vizmap:vv10500Starch_and_sucrose_metabolism_xml_me NODE_SHAPE" value="OCTAGON"/>
    <att type="string" name="vizmap:vv10500Starch_and_sucrose_metabolism_xml_me NODE_FILL_COLOR" value="java.awt.Color[r=255,g=255,b=255]"/>
    <graphics type="OCTAGON" h="15.0" w="250.0" x="1934.0" y="565.5" fill="#ffffff" width="1" outline="#000000"/>
  </node>
  <node label="rGSVIVP00023316001" id="-2915">
    <att type="string" name="vizmap:vv10500Starch_and_sucrose_metabolism_xml NODE_WIDTH" value="130.0"/>
    <att type="string" name="canonicalName" value="GSVIVP00023316001"/>
    <att type="string" name="vizmap:vv10500Starch_and_sucrose_metabolism_xml NODE_HEIGHT" value="15.0"/>
    <att type="string" name="CELLDESIGNER_ALIAS" value="sa1187"/>
    <att type="string" name="vizmap:vv10500Starch_and_sucrose_metabolism_xml NODE_SHAPE" value="RECT"/>
    <att type="string" name="CELLDESIGNER_NODE_TYPE" value="RNA"/>
    <att type="string" name="CELLDESIGNER_SPECIES" value="GSVIVP00023316001"/>
    <att type="string" name="vizmap:vv10500Starch_and_sucrose_metabolism_xml NODE_FILL_COLOR" value="java.awt.Color[r=255,g=255,b=255]"/>
    <att type="string" name="vizmap:vv10500Starch_and_sucrose_metabolism_xml_me NODE_SHAPE" value="RECT"/>
    <att type="string" name="vizmap:vv10500Starch_and_sucrose_metabolism_xml_me NODE_FILL_COLOR" value="java.awt.Color[r=255,g=255,b=255]"/>
    <graphics type="RECTANGLE" h="15.0" w="150.0" x="1925.869140625" y="602.1856079101562" fill="#ffffff" width="1" outline="#000000"/>
  </node>
  <node label="rGSVIVP00019399001" id="-2914">
    <att type="string" name="vizmap:vv10500Starch_and_sucrose_metabolism_xml NODE_WIDTH" value="130.0"/>
    <att type="string" name="canonicalName" value="GSVIVP00019399001"/>
    <att type="string" name="vizmap:vv10500Starch_and_sucrose_metabolism_xml NODE_HEIGHT" value="15.0"/>
    <att type="string" name="CELLDESIGNER_ALIAS" value="sa1183"/>
    <att type="string" name="vizmap:vv10500Starch_and_sucrose_metabolism_xml NODE_SHAPE" value="RECT"/>
    <att type="string" name="CELLDESIGNER_NODE_TYPE" value="RNA"/>
    <att type="string" name="CELLDESIGNER_SPECIES" value="GSVIVP00019399001"/>
    <att type="string" name="vizmap:vv10500Starch_and_sucrose_metabolism_xml NODE_FILL_COLOR" value="java.awt.Color[r=255,g=255,b=255]"/>
    <att type="string" name="vizmap:vv10500Starch_and_sucrose_metabolism_xml_me NODE_SHAPE" value="RECT"/>
    <att type="string" name="vizmap:vv10500Starch_and_sucrose_metabolism_xml_me NODE_FILL_COLOR" value="java.awt.Color[r=255,g=255,b=255]"/>
    <graphics type="RECTANGLE" h="15.0" w="150.0" x="1925.869140625" y="586.6716918945312" fill="#ffffff" width="1" outline="#000000"/>
  </node>
  <node label="rGSVIVP00027281001" id="-2913">
    <att type="string" name="vizmap:vv10500Starch_and_sucrose_metabolism_xml NODE_WIDTH" value="130.0"/>
    <att type="string" name="canonicalName" value="GSVIVP00027281001"/>
    <att type="string" name="vizmap:vv10500Starch_and_sucrose_metabolism_xml NODE_HEIGHT" value="15.0"/>
    <att type="string" name="CELLDESIGNER_ALIAS" value="sa1182"/>
    <att type="string" name="vizmap:vv10500Starch_and_sucrose_metabolism_xml NODE_SHAPE" value="RECT"/>
    <att type="string" name="CELLDESIGNER_NODE_TYPE" value="RNA"/>
    <att type="string" name="CELLDESIGNER_SPECIES" value="GSVIVP00027281001"/>
    <att type="string" name="vizmap:vv10500Starch_and_sucrose_metabolism_xml NODE_FILL_COLOR" value="java.awt.Color[r=255,g=255,b=255]"/>
    <att type="string" name="vizmap:vv10500Starch_and_sucrose_metabolism_xml_me NODE_SHAPE" value="RECT"/>
    <att type="string" name="vizmap:vv10500Starch_and_sucrose_metabolism_xml_me NODE_FILL_COLOR" value="java.awt.Color[r=255,g=255,b=255]"/>
    <graphics type="RECTANGLE" h="15.0" w="150.0" x="2371.0" y="472.1578063964844" fill="#ffffff" width="1" outline="#000000"/>
  </node>
  <node label="UDP" id="-2912">
    <att type="string" name="vizmap:vv10500Starch_and_sucrose_metabolism_xml NODE_WIDTH" value="130.0"/>
    <att type="string" name="canonicalName" value="UDP"/>
    <att type="string" name="vizmap:vv10500Starch_and_sucrose_metabolism_xml NODE_HEIGHT" value="15.0"/>
    <att type="string" name="CELLDESIGNER_ALIAS" value="sa1181"/>
    <att type="string" name="vizmap:vv10500Starch_and_sucrose_metabolism_xml NODE_SHAPE" value="ELLIPSE"/>
    <att type="string" name="CELLDESIGNER_NODE_TYPE" value="SIMPLE_MOLECULE"/>
    <att type="string" name="CELLDESIGNER_SPECIES" value="C00015"/>
    <att type="string" name="vizmap:vv10500Starch_and_sucrose_metabolism_xml NODE_FILL_COLOR" value="java.awt.Color[r=255,g=255,b=255]"/>
    <att type="string" name="vizmap:vv10500Starch_and_sucrose_metabolism_xml_me NODE_SHAPE" value="ELLIPSE"/>
    <att type="string" name="vizmap:vv10500Starch_and_sucrose_metabolism_xml_me NODE_FILL_COLOR" value="java.awt.Color[r=255,g=255,b=255]"/>
    <graphics type="ELLIPSE" h="15.0" w="200.0" x="300.6681823730469" y="287.8793029785156" fill="#ffffff" width="1" outline="#000000"/>
  </node>
  <node label="Arbutin" id="-2911">
    <att type="string" name="vizmap:vv10500Starch_and_sucrose_metabolism_xml NODE_WIDTH" value="130.0"/>
    <att type="string" name="canonicalName" value="Arbutin"/>
    <att type="string" name="vizmap:vv10500Starch_and_sucrose_metabolism_xml NODE_HEIGHT" value="15.0"/>
    <att type="string" name="CELLDESIGNER_ALIAS" value="sa1180"/>
    <att type="string" name="vizmap:vv10500Starch_and_sucrose_metabolism_xml NODE_SHAPE" value="ELLIPSE"/>
    <att type="string" name="CELLDESIGNER_NODE_TYPE" value="SIMPLE_MOLECULE"/>
    <att type="string" name="CELLDESIGNER_SPECIES" value="C06186"/>
    <att type="string" name="vizmap:vv10500Starch_and_sucrose_metabolism_xml NODE_FILL_COLOR" value="java.awt.Color[r=255,g=255,b=255]"/>
    <att type="string" name="vizmap:vv10500Starch_and_sucrose_metabolism_xml_me NODE_SHAPE" value="ELLIPSE"/>
    <att type="string" name="vizmap:vv10500Starch_and_sucrose_metabolism_xml_me NODE_FILL_COLOR" value="java.awt.Color[r=255,g=255,b=255]"/>
    <graphics type="ELLIPSE" h="15.0" w="200.0" x="328.6681823730469" y="355.8793029785156" fill="#ffffff" width="1" outline="#000000"/>
  </node>
  <node label="p-Benzenediol" id="-2910">
    <att type="string" name="vizmap:vv10500Starch_and_sucrose_metabolism_xml NODE_WIDTH" value="130.0"/>
    <att type="string" name="canonicalName" value="p-Benzenediol"/>
    <att type="string" name="vizmap:vv10500Starch_and_sucrose_metabolism_xml NODE_HEIGHT" value="15.0"/>
    <att type="string" name="CELLDESIGNER_ALIAS" value="sa1179"/>
    <att type="string" name="vizmap:vv10500Starch_and_sucrose_metabolism_xml NODE_SHAPE" value="ELLIPSE"/>
    <att type="string" name="CELLDESIGNER_NODE_TYPE" value="SIMPLE_MOLECULE"/>
    <att type="string" name="CELLDESIGNER_SPECIES" value="C00530"/>
    <att type="string" name="vizmap:vv10500Starch_and_sucrose_metabolism_xml NODE_FILL_COLOR" value="java.awt.Color[r=255,g=255,b=255]"/>
    <att type="string" name="vizmap:vv10500Starch_and_sucrose_metabolism_xml_me NODE_SHAPE" value="ELLIPSE"/>
    <att type="string" name="vizmap:vv10500Starch_and_sucrose_metabolism_xml_me NODE_FILL_COLOR" value="java.awt.Color[r=255,g=255,b=255]"/>
    <graphics type="ELLIPSE" h="15.0" w="200.0" x="311.6681823730469" y="250.87930297851562" fill="#ffffff" width="1" outline="#000000"/>
  </node>
  <node label="rTC56281" id="-2909">
    <att type="string" name="vizmap:vv10500Starch_and_sucrose_metabolism_xml NODE_WIDTH" value="130.0"/>
    <att type="string" name="canonicalName" value="TC56281"/>
    <att type="string" name="vizmap:vv10500Starch_and_sucrose_metabolism_xml NODE_HEIGHT" value="15.0"/>
    <att type="string" name="CELLDESIGNER_ALIAS" value="sa1178"/>
    <att type="string" name="vizmap:vv10500Starch_and_sucrose_metabolism_xml NODE_SHAPE" value="RECT"/>
    <att type="string" name="CELLDESIGNER_NODE_TYPE" value="RNA"/>
    <att type="string" name="CELLDESIGNER_SPECIES" value="TC56281"/>
    <att type="string" name="vizmap:vv10500Starch_and_sucrose_metabolism_xml NODE_FILL_COLOR" value="java.awt.Color[r=255,g=255,b=255]"/>
    <att type="string" name="vizmap:vv10500Starch_and_sucrose_metabolism_xml_me NODE_SHAPE" value="RECT"/>
    <att type="string" name="vizmap:vv10500Starch_and_sucrose_metabolism_xml_me NODE_FILL_COLOR" value="java.awt.Color[r=255,g=255,b=255]"/>
    <graphics type="RECTANGLE" h="15.0" w="150.0" x="417.668212890625" y="215.35968017578125" fill="#ffffff" width="1" outline="#000000"/>
  </node>
  <node label="rGSVIVP00026923001" id="-2908">
    <att type="string" name="vizmap:vv10500Starch_and_sucrose_metabolism_xml NODE_WIDTH" value="130.0"/>
    <att type="string" name="canonicalName" value="GSVIVP00026923001"/>
    <att type="string" name="vizmap:vv10500Starch_and_sucrose_metabolism_xml NODE_HEIGHT" value="15.0"/>
    <att type="string" name="CELLDESIGNER_ALIAS" value="sa1177"/>
    <att type="string" name="vizmap:vv10500Starch_and_sucrose_metabolism_xml NODE_SHAPE" value="RECT"/>
    <att type="string" name="CELLDESIGNER_NODE_TYPE" value="RNA"/>
    <att type="string" name="CELLDESIGNER_SPECIES" value="GSVIVP00026923001"/>
    <att type="string" name="vizmap:vv10500Starch_and_sucrose_metabolism_xml NODE_FILL_COLOR" value="java.awt.Color[r=255,g=255,b=255]"/>
    <att type="string" name="vizmap:vv10500Starch_and_sucrose_metabolism_xml_me NODE_SHAPE" value="RECT"/>
    <att type="string" name="vizmap:vv10500Starch_and_sucrose_metabolism_xml_me NODE_FILL_COLOR" value="java.awt.Color[r=255,g=255,b=255]"/>
    <graphics type="RECTANGLE" h="15.0" w="150.0" x="417.668212890625" y="230.2371368408203" fill="#ffffff" width="1" outline="#000000"/>
  </node>
  <node label="rGSVIVP00019132001" id="-2907">
    <att type="string" name="vizmap:vv10500Starch_and_sucrose_metabolism_xml NODE_WIDTH" value="130.0"/>
    <att type="string" name="canonicalName" value="GSVIVP00019132001"/>
    <att type="string" name="vizmap:vv10500Starch_and_sucrose_metabolism_xml NODE_HEIGHT" value="15.0"/>
    <att type="string" name="CELLDESIGNER_ALIAS" value="sa1176"/>
    <att type="string" name="vizmap:vv10500Starch_and_sucrose_metabolism_xml NODE_SHAPE" value="RECT"/>
    <att type="string" name="CELLDESIGNER_NODE_TYPE" value="RNA"/>
    <att type="string" name="CELLDESIGNER_SPECIES" value="GSVIVP00019132001"/>
    <att type="string" name="vizmap:vv10500Starch_and_sucrose_metabolism_xml NODE_FILL_COLOR" value="java.awt.Color[r=255,g=255,b=255]"/>
    <att type="string" name="vizmap:vv10500Starch_and_sucrose_metabolism_xml_me NODE_SHAPE" value="RECT"/>
    <att type="string" name="vizmap:vv10500Starch_and_sucrose_metabolism_xml_me NODE_FILL_COLOR" value="java.awt.Color[r=255,g=255,b=255]"/>
    <graphics type="RECTANGLE" h="15.0" w="150.0" x="417.668212890625" y="245.11459350585938" fill="#ffffff" width="1" outline="#000000"/>
  </node>
  <node label="rGSVIVP00026997001" id="-2906">
    <att type="string" name="vizmap:vv10500Starch_and_sucrose_metabolism_xml NODE_WIDTH" value="130.0"/>
    <att type="string" name="canonicalName" value="GSVIVP00026997001"/>
    <att type="string" name="vizmap:vv10500Starch_and_sucrose_metabolism_xml NODE_HEIGHT" value="15.0"/>
    <att type="string" name="CELLDESIGNER_ALIAS" value="sa1175"/>
    <att type="string" name="vizmap:vv10500Starch_and_sucrose_metabolism_xml NODE_SHAPE" value="RECT"/>
    <att type="string" name="CELLDESIGNER_NODE_TYPE" value="RNA"/>
    <att type="string" name="CELLDESIGNER_SPECIES" value="GSVIVP00026997001"/>
    <att type="string" name="vizmap:vv10500Starch_and_sucrose_metabolism_xml NODE_FILL_COLOR" value="java.awt.Color[r=255,g=255,b=255]"/>
    <att type="string" name="vizmap:vv10500Starch_and_sucrose_metabolism_xml_me NODE_SHAPE" value="RECT"/>
    <att type="string" name="vizmap:vv10500Starch_and_sucrose_metabolism_xml_me NODE_FILL_COLOR" value="java.awt.Color[r=255,g=255,b=255]"/>
    <graphics type="RECTANGLE" h="15.0" w="150.0" x="417.668212890625" y="259.9920349121094" fill="#ffffff" width="1" outline="#000000"/>
  </node>
  <node label="rGSVIVP00026996001" id="-2905">
    <att type="string" name="vizmap:vv10500Starch_and_sucrose_metabolism_xml NODE_WIDTH" value="130.0"/>
    <att type="string" name="canonicalName" value="GSVIVP00026996001"/>
    <att type="string" name="vizmap:vv10500Starch_and_sucrose_metabolism_xml NODE_HEIGHT" value="15.0"/>
    <att type="string" name="CELLDESIGNER_ALIAS" value="sa1174"/>
    <att type="string" name="vizmap:vv10500Starch_and_sucrose_metabolism_xml NODE_SHAPE" value="RECT"/>
    <att type="string" name="CELLDESIGNER_NODE_TYPE" value="RNA"/>
    <att type="string" name="CELLDESIGNER_SPECIES" value="GSVIVP00026996001"/>
    <att type="string" name="vizmap:vv10500Starch_and_sucrose_metabolism_xml NODE_FILL_COLOR" value="java.awt.Color[r=255,g=255,b=255]"/>
    <att type="string" name="vizmap:vv10500Starch_and_sucrose_metabolism_xml_me NODE_SHAPE" value="RECT"/>
    <att type="string" name="vizmap:vv10500Starch_and_sucrose_metabolism_xml_me NODE_FILL_COLOR" value="java.awt.Color[r=255,g=255,b=255]"/>
    <graphics type="RECTANGLE" h="15.0" w="150.0" x="417.668212890625" y="274.8694763183594" fill="#ffffff" width="1" outline="#000000"/>
  </node>
  <node label="rGSVIVP00014670001" id="-2904">
    <att type="string" name="vizmap:vv10500Starch_and_sucrose_metabolism_xml NODE_WIDTH" value="130.0"/>
    <att type="string" name="canonicalName" value="GSVIVP00014670001"/>
    <att type="string" name="vizmap:vv10500Starch_and_sucrose_metabolism_xml NODE_HEIGHT" value="15.0"/>
    <att type="string" name="CELLDESIGNER_ALIAS" value="sa1173"/>
    <att type="string" name="vizmap:vv10500Starch_and_sucrose_metabolism_xml NODE_SHAPE" value="RECT"/>
    <att type="string" name="CELLDESIGNER_NODE_TYPE" value="RNA"/>
    <att type="string" name="CELLDESIGNER_SPECIES" value="GSVIVP00014670001"/>
    <att type="string" name="vizmap:vv10500Starch_and_sucrose_metabolism_xml NODE_FILL_COLOR" value="java.awt.Color[r=255,g=255,b=255]"/>
    <att type="string" name="vizmap:vv10500Starch_and_sucrose_metabolism_xml_me NODE_SHAPE" value="RECT"/>
    <att type="string" name="vizmap:vv10500Starch_and_sucrose_metabolism_xml_me NODE_FILL_COLOR" value="java.awt.Color[r=255,g=255,b=255]"/>
    <graphics type="RECTANGLE" h="15.0" w="150.0" x="417.668212890625" y="289.7469482421875" fill="#ffffff" width="1" outline="#000000"/>
  </node>
  <node label="hydroquinone glucosyltransferase" id="-2903">
    <att type="string" name="vizmap:vv10500Starch_and_sucrose_metabolism_xml NODE_WIDTH" value="130.0"/>
    <att type="string" name="canonicalName" value="hydroquinone glucosyltransferase"/>
    <att type="string" name="vizmap:vv10500Starch_and_sucrose_metabolism_xml NODE_HEIGHT" value="15.0"/>
    <att type="string" name="CELLDESIGNER_ALIAS" value="sa1172"/>
    <att type="string" name="vizmap:vv10500Starch_and_sucrose_metabolism_xml NODE_SHAPE" value="OCTAGON"/>
    <att type="string" name="CELLDESIGNER_NODE_TYPE" value="PROTEIN"/>
    <att type="string" name="CELLDESIGNER_SPECIES" value="E2_4_1_218"/>
    <att type="string" name="vizmap:vv10500Starch_and_sucrose_metabolism_xml NODE_FILL_COLOR" value="java.awt.Color[r=255,g=255,b=255]"/>
    <att type="string" name="vizmap:vv10500Starch_and_sucrose_metabolism_xml_me NODE_SHAPE" value="OCTAGON"/>
    <att type="string" name="vizmap:vv10500Starch_and_sucrose_metabolism_xml_me NODE_FILL_COLOR" value="java.awt.Color[r=255,g=255,b=255]"/>
    <graphics type="OCTAGON" h="15.0" w="250.0" x="390.668212890625" y="306.8793029785156" fill="#ffffff" width="1" outline="#000000"/>
  </node>
  <node label="alpha-1,4-glucan-protein synthase (ADP-forming)" id="-2902">
    <att type="string" name="vizmap:vv10500Starch_and_sucrose_metabolism_xml NODE_WIDTH" value="130.0"/>
    <att type="string" name="canonicalName" value="alpha-1,4-glucan-protein synthase (ADP-forming)"/>
    <att type="string" name="vizmap:vv10500Starch_and_sucrose_metabolism_xml NODE_HEIGHT" value="15.0"/>
    <att type="string" name="CELLDESIGNER_ALIAS" value="sa1113"/>
    <att type="string" name="vizmap:vv10500Starch_and_sucrose_metabolism_xml NODE_SHAPE" value="OCTAGON"/>
    <att type="string" name="CELLDESIGNER_NODE_TYPE" value="PROTEIN"/>
    <att type="string" name="CELLDESIGNER_SPECIES" value="E2_4_1_113"/>
    <att type="string" name="vizmap:vv10500Starch_and_sucrose_metabolism_xml NODE_FILL_COLOR" value="java.awt.Color[r=255,g=255,b=255]"/>
    <att type="string" name="vizmap:vv10500Starch_and_sucrose_metabolism_xml_me NODE_SHAPE" value="OCTAGON"/>
    <att type="string" name="vizmap:vv10500Starch_and_sucrose_metabolism_xml_me NODE_FILL_COLOR" value="java.awt.Color[r=255,g=255,b=255]"/>
    <graphics type="OCTAGON" h="15.0" w="250.0" x="1988.192138671875" y="78.56800079345703" fill="#ffffff" width="1" outline="#000000"/>
  </node>
  <node label="alpha-D-Glucosyl-protein" id="-2901">
    <att type="string" name="vizmap:vv10500Starch_and_sucrose_metabolism_xml NODE_WIDTH" value="130.0"/>
    <att type="string" name="canonicalName" value="alpha-D-Glucosyl-protein"/>
    <att type="string" name="vizmap:vv10500Starch_and_sucrose_metabolism_xml NODE_HEIGHT" value="15.0"/>
    <att type="string" name="CELLDESIGNER_ALIAS" value="sa1112"/>
    <att type="string" name="vizmap:vv10500Starch_and_sucrose_metabolism_xml NODE_SHAPE" value="ELLIPSE"/>
    <att type="string" name="CELLDESIGNER_NODE_TYPE" value="SIMPLE_MOLECULE"/>
    <att type="string" name="CELLDESIGNER_SPECIES" value="C01140"/>
    <att type="string" name="vizmap:vv10500Starch_and_sucrose_metabolism_xml NODE_FILL_COLOR" value="java.awt.Color[r=255,g=255,b=255]"/>
    <att type="string" name="vizmap:vv10500Starch_and_sucrose_metabolism_xml_me NODE_SHAPE" value="ELLIPSE"/>
    <att type="string" name="vizmap:vv10500Starch_and_sucrose_metabolism_xml_me NODE_FILL_COLOR" value="java.awt.Color[r=255,g=255,b=255]"/>
    <graphics type="ELLIPSE" h="15.0" w="200.0" x="2109.0" y="38.5" fill="#ffffff" width="1" outline="#000000"/>
  </node>
  <node label="rGSVIVP00030019001" id="-2900">
    <att type="string" name="vizmap:vv10500Starch_and_sucrose_metabolism_xml NODE_WIDTH" value="130.0"/>
    <att type="string" name="canonicalName" value="GSVIVP00030019001"/>
    <att type="string" name="vizmap:vv10500Starch_and_sucrose_metabolism_xml NODE_HEIGHT" value="15.0"/>
    <att type="string" name="CELLDESIGNER_ALIAS" value="sa1106"/>
    <att type="string" name="vizmap:vv10500Starch_and_sucrose_metabolism_xml NODE_SHAPE" value="RECT"/>
    <att type="string" name="CELLDESIGNER_NODE_TYPE" value="RNA"/>
    <att type="string" name="CELLDESIGNER_SPECIES" value="GSVIVP00030019001"/>
    <att type="string" name="vizmap:vv10500Starch_and_sucrose_metabolism_xml NODE_FILL_COLOR" value="java.awt.Color[r=255,g=255,b=255]"/>
    <att type="string" name="vizmap:vv10500Starch_and_sucrose_metabolism_xml_me NODE_SHAPE" value="RECT"/>
    <att type="string" name="vizmap:vv10500Starch_and_sucrose_metabolism_xml_me NODE_FILL_COLOR" value="java.awt.Color[r=255,g=255,b=255]"/>
    <graphics type="RECTANGLE" h="15.0" w="150.0" x="325.0" y="934.7777709960938" fill="#ffffff" width="1" outline="#000000"/>
  </node>
  <node label="rGSVIVP00001949001" id="-2899">
    <att type="string" name="vizmap:vv10500Starch_and_sucrose_metabolism_xml NODE_WIDTH" value="130.0"/>
    <att type="string" name="canonicalName" value="GSVIVP00001949001"/>
    <att type="string" name="vizmap:vv10500Starch_and_sucrose_metabolism_xml NODE_HEIGHT" value="15.0"/>
    <att type="string" name="CELLDESIGNER_ALIAS" value="sa1104"/>
    <att type="string" name="vizmap:vv10500Starch_and_sucrose_metabolism_xml NODE_SHAPE" value="RECT"/>
    <att type="string" name="CELLDESIGNER_NODE_TYPE" value="RNA"/>
    <att type="string" name="CELLDESIGNER_SPECIES" value="GSVIVP00001949001"/>
    <att type="string" name="vizmap:vv10500Starch_and_sucrose_metabolism_xml NODE_FILL_COLOR" value="java.awt.Color[r=255,g=255,b=255]"/>
    <att type="string" name="vizmap:vv10500Starch_and_sucrose_metabolism_xml_me NODE_SHAPE" value="RECT"/>
    <att type="string" name="vizmap:vv10500Starch_and_sucrose_metabolism_xml_me NODE_FILL_COLOR" value="java.awt.Color[r=255,g=255,b=255]"/>
    <graphics type="RECTANGLE" h="15.0" w="150.0" x="1732.25" y="1186.0" fill="#ffffff" width="1" outline="#000000"/>
  </node>
  <node label="EMBRYO DEFECTIVE 1507" id="-2898">
    <att type="string" name="vizmap:vv10500Starch_and_sucrose_metabolism_xml NODE_WIDTH" value="130.0"/>
    <att type="string" name="canonicalName" value="EMBRYO DEFECTIVE 1507"/>
    <att type="string" name="vizmap:vv10500Starch_and_sucrose_metabolism_xml NODE_HEIGHT" value="15.0"/>
    <att type="string" name="CELLDESIGNER_ALIAS" value="e68"/>
    <att type="string" name="vizmap:vv10500Starch_and_sucrose_metabolism_xml NODE_SHAPE" value="OCTAGON"/>
    <att type="string" name="CELLDESIGNER_NODE_TYPE" value="PROTEIN"/>
    <att type="string" name="CELLDESIGNER_SPECIES" value="K01529"/>
    <att type="string" name="vizmap:vv10500Starch_and_sucrose_metabolism_xml NODE_FILL_COLOR" value="java.awt.Color[r=255,g=255,b=255]"/>
    <att type="string" name="vizmap:vv10500Starch_and_sucrose_metabolism_xml_me NODE_SHAPE" value="OCTAGON"/>
    <att type="string" name="vizmap:vv10500Starch_and_sucrose_metabolism_xml_me NODE_FILL_COLOR" value="java.awt.Color[r=255,g=255,b=255]"/>
    <graphics type="OCTAGON" h="15.0" w="250.0" x="1733.0" y="1106.0" fill="#ffffff" width="1" outline="#000000"/>
  </node>
  <node label="rGSVIVP00037565001" id="-2897">
    <att type="string" name="vizmap:vv10500Starch_and_sucrose_metabolism_xml NODE_WIDTH" value="130.0"/>
    <att type="string" name="canonicalName" value="GSVIVP00037565001"/>
    <att type="string" name="vizmap:vv10500Starch_and_sucrose_metabolism_xml NODE_HEIGHT" value="15.0"/>
    <att type="string" name="CELLDESIGNER_ALIAS" value="sa21524sa1081"/>
    <att type="string" name="vizmap:vv10500Starch_and_sucrose_metabolism_xml NODE_SHAPE" value="RECT"/>
    <att type="string" name="CELLDESIGNER_NODE_TYPE" value="RNA"/>
    <att type="string" name="CELLDESIGNER_SPECIES" value="GSVIVP00037565001"/>
    <att type="string" name="vizmap:vv10500Starch_and_sucrose_metabolism_xml NODE_FILL_COLOR" value="java.awt.Color[r=255,g=255,b=255]"/>
    <att type="string" name="vizmap:vv10500Starch_and_sucrose_metabolism_xml_me NODE_SHAPE" value="RECT"/>
    <att type="string" name="vizmap:vv10500Starch_and_sucrose_metabolism_xml_me NODE_FILL_COLOR" value="java.awt.Color[r=255,g=255,b=255]"/>
    <graphics type="RECTANGLE" h="15.0" w="150.0" x="1138.0074462890625" y="649.5714111328125" fill="#ffffff" width="1" outline="#000000"/>
  </node>
  <node label="rGSVIVP00037559001" id="-2896">
    <att type="string" name="vizmap:vv10500Starch_and_sucrose_metabolism_xml NODE_WIDTH" value="130.0"/>
    <att type="string" name="canonicalName" value="GSVIVP00037559001"/>
    <att type="string" name="vizmap:vv10500Starch_and_sucrose_metabolism_xml NODE_HEIGHT" value="15.0"/>
    <att type="string" name="CELLDESIGNER_ALIAS" value="sa21523sa1081"/>
    <att type="string" name="vizmap:vv10500Starch_and_sucrose_metabolism_xml NODE_SHAPE" value="RECT"/>
    <att type="string" name="CELLDESIGNER_NODE_TYPE" value="RNA"/>
    <att type="string" name="CELLDESIGNER_SPECIES" value="GSVIVP00037559001"/>
    <att type="string" name="vizmap:vv10500Starch_and_sucrose_metabolism_xml NODE_FILL_COLOR" value="java.awt.Color[r=255,g=255,b=255]"/>
    <att type="string" name="vizmap:vv10500Starch_and_sucrose_metabolism_xml_me NODE_SHAPE" value="RECT"/>
    <att type="string" name="vizmap:vv10500Starch_and_sucrose_metabolism_xml_me NODE_FILL_COLOR" value="java.awt.Color[r=255,g=255,b=255]"/>
    <graphics type="RECTANGLE" h="15.0" w="150.0" x="1138.0074462890625" y="633.7142944335938" fill="#ffffff" width="1" outline="#000000"/>
  </node>
  <node label="rGSVIVP00037546001" id="-2895">
    <att type="string" name="vizmap:vv10500Starch_and_sucrose_metabolism_xml NODE_WIDTH" value="130.0"/>
    <att type="string" name="canonicalName" value="GSVIVP00037546001"/>
    <att type="string" name="vizmap:vv10500Starch_and_sucrose_metabolism_xml NODE_HEIGHT" value="15.0"/>
    <att type="string" name="CELLDESIGNER_ALIAS" value="sa21522sa1081"/>
    <att type="string" name="vizmap:vv10500Starch_and_sucrose_metabolism_xml NODE_SHAPE" value="RECT"/>
    <att type="string" name="CELLDESIGNER_NODE_TYPE" value="RNA"/>
    <att type="string" name="CELLDESIGNER_SPECIES" value="GSVIVP00037546001"/>
    <att type="string" name="vizmap:vv10500Starch_and_sucrose_metabolism_xml NODE_FILL_COLOR" value="java.awt.Color[r=255,g=255,b=255]"/>
    <att type="string" name="vizmap:vv10500Starch_and_sucrose_metabolism_xml_me NODE_SHAPE" value="RECT"/>
    <att type="string" name="vizmap:vv10500Starch_and_sucrose_metabolism_xml_me NODE_FILL_COLOR" value="java.awt.Color[r=255,g=255,b=255]"/>
    <graphics type="RECTANGLE" h="15.0" w="150.0" x="1138.0074462890625" y="617.8571166992188" fill="#ffffff" width="1" outline="#000000"/>
  </node>
  <node label="rGSVIVP00037543001" id="-2894">
    <att type="string" name="vizmap:vv10500Starch_and_sucrose_metabolism_xml NODE_WIDTH" value="130.0"/>
    <att type="string" name="canonicalName" value="GSVIVP00037543001"/>
    <att type="string" name="vizmap:vv10500Starch_and_sucrose_metabolism_xml NODE_HEIGHT" value="15.0"/>
    <att type="string" name="CELLDESIGNER_ALIAS" value="sa21521sa1081"/>
    <att type="string" name="vizmap:vv10500Starch_and_sucrose_metabolism_xml NODE_SHAPE" value="RECT"/>
    <att type="string" name="CELLDESIGNER_NODE_TYPE" value="RNA"/>
    <att type="string" name="CELLDESIGNER_SPECIES" value="GSVIVP00037543001"/>
    <att type="string" name="vizmap:vv10500Starch_and_sucrose_metabolism_xml NODE_FILL_COLOR" value="java.awt.Color[r=255,g=255,b=255]"/>
    <att type="string" name="vizmap:vv10500Starch_and_sucrose_metabolism_xml_me NODE_SHAPE" value="RECT"/>
    <att type="string" name="vizmap:vv10500Starch_and_sucrose_metabolism_xml_me NODE_FILL_COLOR" value="java.awt.Color[r=255,g=255,b=255]"/>
    <graphics type="RECTANGLE" h="15.0" w="150.0" x="1138.0074462890625" y="602.0" fill="#ffffff" width="1" outline="#000000"/>
  </node>
  <node label="rGSVIVP00034721001" id="-2893">
    <att type="string" name="vizmap:vv10500Starch_and_sucrose_metabolism_xml NODE_WIDTH" value="130.0"/>
    <att type="string" name="canonicalName" value="GSVIVP00034721001"/>
    <att type="string" name="vizmap:vv10500Starch_and_sucrose_metabolism_xml NODE_HEIGHT" value="15.0"/>
    <att type="string" name="CELLDESIGNER_ALIAS" value="sa21410sa1081"/>
    <att type="string" name="vizmap:vv10500Starch_and_sucrose_metabolism_xml NODE_SHAPE" value="RECT"/>
    <att type="string" name="CELLDESIGNER_NODE_TYPE" value="RNA"/>
    <att type="string" name="CELLDESIGNER_SPECIES" value="GSVIVP00034721001"/>
    <att type="string" name="vizmap:vv10500Starch_and_sucrose_metabolism_xml NODE_FILL_COLOR" value="java.awt.Color[r=255,g=255,b=255]"/>
    <att type="string" name="vizmap:vv10500Starch_and_sucrose_metabolism_xml_me NODE_SHAPE" value="RECT"/>
    <att type="string" name="vizmap:vv10500Starch_and_sucrose_metabolism_xml_me NODE_FILL_COLOR" value="java.awt.Color[r=255,g=255,b=255]"/>
    <graphics type="RECTANGLE" h="15.0" w="150.0" x="1138.0074462890625" y="586.1428833007812" fill="#ffffff" width="1" outline="#000000"/>
  </node>
  <node label="rGSVIVP00034720001" id="-2892">
    <att type="string" name="vizmap:vv10500Starch_and_sucrose_metabolism_xml NODE_WIDTH" value="130.0"/>
    <att type="string" name="canonicalName" value="GSVIVP00034720001"/>
    <att type="string" name="vizmap:vv10500Starch_and_sucrose_metabolism_xml NODE_HEIGHT" value="15.0"/>
    <att type="string" name="CELLDESIGNER_ALIAS" value="sa21409sa1081"/>
    <att type="string" name="vizmap:vv10500Starch_and_sucrose_metabolism_xml NODE_SHAPE" value="RECT"/>
    <att type="string" name="CELLDESIGNER_NODE_TYPE" value="RNA"/>
    <att type="string" name="CELLDESIGNER_SPECIES" value="GSVIVP00034720001"/>
    <att type="string" name="vizmap:vv10500Starch_and_sucrose_metabolism_xml NODE_FILL_COLOR" value="java.awt.Color[r=255,g=255,b=255]"/>
    <att type="string" name="vizmap:vv10500Starch_and_sucrose_metabolism_xml_me NODE_SHAPE" value="RECT"/>
    <att type="string" name="vizmap:vv10500Starch_and_sucrose_metabolism_xml_me NODE_FILL_COLOR" value="java.awt.Color[r=255,g=255,b=255]"/>
    <graphics type="RECTANGLE" h="15.0" w="150.0" x="1138.0074462890625" y="665.4285888671875" fill="#ffffff" width="1" outline="#000000"/>
  </node>
  <node label="rGSVIVP00034719001" id="-2891">
    <att type="string" name="vizmap:vv10500Starch_and_sucrose_metabolism_xml NODE_WIDTH" value="130.0"/>
    <att type="string" name="canonicalName" value="GSVIVP00034719001"/>
    <att type="string" name="vizmap:vv10500Starch_and_sucrose_metabolism_xml NODE_HEIGHT" value="15.0"/>
    <att type="string" name="CELLDESIGNER_ALIAS" value="sa21408sa1081"/>
    <att type="string" name="vizmap:vv10500Starch_and_sucrose_metabolism_xml NODE_SHAPE" value="RECT"/>
    <att type="string" name="CELLDESIGNER_NODE_TYPE" value="RNA"/>
    <att type="string" name="CELLDESIGNER_SPECIES" value="GSVIVP00034719001"/>
    <att type="string" name="vizmap:vv10500Starch_and_sucrose_metabolism_xml NODE_FILL_COLOR" value="java.awt.Color[r=255,g=255,b=255]"/>
    <att type="string" name="vizmap:vv10500Starch_and_sucrose_metabolism_xml_me NODE_SHAPE" value="RECT"/>
    <att type="string" name="vizmap:vv10500Starch_and_sucrose_metabolism_xml_me NODE_FILL_COLOR" value="java.awt.Color[r=255,g=255,b=255]"/>
    <graphics type="RECTANGLE" h="15.0" w="150.0" x="1138.0074462890625" y="681.2857055664062" fill="#ffffff" width="1" outline="#000000"/>
  </node>
  <node label="rGSVIVP00034718001" id="-2890">
    <att type="string" name="vizmap:vv10500Starch_and_sucrose_metabolism_xml NODE_WIDTH" value="130.0"/>
    <att type="string" name="canonicalName" value="GSVIVP00034718001"/>
    <att type="string" name="vizmap:vv10500Starch_and_sucrose_metabolism_xml NODE_HEIGHT" value="15.0"/>
    <att type="string" name="CELLDESIGNER_ALIAS" value="sa21407sa1081"/>
    <att type="string" name="vizmap:vv10500Starch_and_sucrose_metabolism_xml NODE_SHAPE" value="RECT"/>
    <att type="string" name="CELLDESIGNER_NODE_TYPE" value="RNA"/>
    <att type="string" name="CELLDESIGNER_SPECIES" value="GSVIVP00034718001"/>
    <att type="string" name="vizmap:vv10500Starch_and_sucrose_metabolism_xml NODE_FILL_COLOR" value="java.awt.Color[r=255,g=255,b=255]"/>
    <att type="string" name="vizmap:vv10500Starch_and_sucrose_metabolism_xml_me NODE_SHAPE" value="RECT"/>
    <att type="string" name="vizmap:vv10500Starch_and_sucrose_metabolism_xml_me NODE_FILL_COLOR" value="java.awt.Color[r=255,g=255,b=255]"/>
    <graphics type="RECTANGLE" h="15.0" w="150.0" x="1138.0074462890625" y="697.1428833007812" fill="#ffffff" width="1" outline="#000000"/>
  </node>
  <node label="rGSVIVP00034717001" id="-2889">
    <att type="string" name="vizmap:vv10500Starch_and_sucrose_metabolism_xml NODE_WIDTH" value="130.0"/>
    <att type="string" name="canonicalName" value="GSVIVP00034717001"/>
    <att type="string" name="vizmap:vv10500Starch_and_sucrose_metabolism_xml NODE_HEIGHT" value="15.0"/>
    <att type="string" name="CELLDESIGNER_ALIAS" value="sa21406sa1081"/>
    <att type="string" name="vizmap:vv10500Starch_and_sucrose_metabolism_xml NODE_SHAPE" value="RECT"/>
    <att type="string" name="CELLDESIGNER_NODE_TYPE" value="RNA"/>
    <att type="string" name="CELLDESIGNER_SPECIES" value="GSVIVP00034717001"/>
    <att type="string" name="vizmap:vv10500Starch_and_sucrose_metabolism_xml NODE_FILL_COLOR" value="java.awt.Color[r=255,g=255,b=255]"/>
    <att type="string" name="vizmap:vv10500Starch_and_sucrose_metabolism_xml_me NODE_SHAPE" value="RECT"/>
    <att type="string" name="vizmap:vv10500Starch_and_sucrose_metabolism_xml_me NODE_FILL_COLOR" value="java.awt.Color[r=255,g=255,b=255]"/>
    <graphics type="RECTANGLE" h="15.0" w="150.0" x="1138.0074462890625" y="713.0" fill="#ffffff" width="1" outline="#000000"/>
  </node>
  <node label="rGSVIVP00034716001" id="-2888">
    <att type="string" name="vizmap:vv10500Starch_and_sucrose_metabolism_xml NODE_WIDTH" value="130.0"/>
    <att type="string" name="canonicalName" value="GSVIVP00034716001"/>
    <att type="string" name="vizmap:vv10500Starch_and_sucrose_metabolism_xml NODE_HEIGHT" value="15.0"/>
    <att type="string" name="CELLDESIGNER_ALIAS" value="sa21405sa1081"/>
    <att type="string" name="vizmap:vv10500Starch_and_sucrose_metabolism_xml NODE_SHAPE" value="RECT"/>
    <att type="string" name="CELLDESIGNER_NODE_TYPE" value="RNA"/>
    <att type="string" name="CELLDESIGNER_SPECIES" value="GSVIVP00034716001"/>
    <att type="string" name="vizmap:vv10500Starch_and_sucrose_metabolism_xml NODE_FILL_COLOR" value="java.awt.Color[r=255,g=255,b=255]"/>
    <att type="string" name="vizmap:vv10500Starch_and_sucrose_metabolism_xml_me NODE_SHAPE" value="RECT"/>
    <att type="string" name="vizmap:vv10500Starch_and_sucrose_metabolism_xml_me NODE_FILL_COLOR" value="java.awt.Color[r=255,g=255,b=255]"/>
    <graphics type="RECTANGLE" h="15.0" w="150.0" x="1137.0074462890625" y="728.8571166992188" fill="#ffffff" width="1" outline="#000000"/>
  </node>
  <node label="rGSVIVP00034713001" id="-2887">
    <att type="string" name="vizmap:vv10500Starch_and_sucrose_metabolism_xml NODE_WIDTH" value="130.0"/>
    <att type="string" name="canonicalName" value="GSVIVP00034713001"/>
    <att type="string" name="vizmap:vv10500Starch_and_sucrose_metabolism_xml NODE_HEIGHT" value="15.0"/>
    <att type="string" name="CELLDESIGNER_ALIAS" value="sa21404sa1081"/>
    <att type="string" name="vizmap:vv10500Starch_and_sucrose_metabolism_xml NODE_SHAPE" value="RECT"/>
    <att type="string" name="CELLDESIGNER_NODE_TYPE" value="RNA"/>
    <att type="string" name="CELLDESIGNER_SPECIES" value="GSVIVP00034713001"/>
    <att type="string" name="vizmap:vv10500Starch_and_sucrose_metabolism_xml NODE_FILL_COLOR" value="java.awt.Color[r=255,g=255,b=255]"/>
    <att type="string" name="vizmap:vv10500Starch_and_sucrose_metabolism_xml_me NODE_SHAPE" value="RECT"/>
    <att type="string" name="vizmap:vv10500Starch_and_sucrose_metabolism_xml_me NODE_FILL_COLOR" value="java.awt.Color[r=255,g=255,b=255]"/>
    <graphics type="RECTANGLE" h="15.0" w="150.0" x="1138.0074462890625" y="792.2857055664062" fill="#ffffff" width="1" outline="#000000"/>
  </node>
  <node label="rGSVIVP00031501001" id="-2886">
    <att type="string" name="vizmap:vv10500Starch_and_sucrose_metabolism_xml NODE_WIDTH" value="130.0"/>
    <att type="string" name="canonicalName" value="GSVIVP00031501001"/>
    <att type="string" name="vizmap:vv10500Starch_and_sucrose_metabolism_xml NODE_HEIGHT" value="15.0"/>
    <att type="string" name="CELLDESIGNER_ALIAS" value="sa21281sa1081"/>
    <att type="string" name="vizmap:vv10500Starch_and_sucrose_metabolism_xml NODE_SHAPE" value="RECT"/>
    <att type="string" name="CELLDESIGNER_NODE_TYPE" value="RNA"/>
    <att type="string" name="CELLDESIGNER_SPECIES" value="GSVIVP00031501001"/>
    <att type="string" name="vizmap:vv10500Starch_and_sucrose_metabolism_xml NODE_FILL_COLOR" value="java.awt.Color[r=255,g=255,b=255]"/>
    <att type="string" name="vizmap:vv10500Starch_and_sucrose_metabolism_xml_me NODE_SHAPE" value="RECT"/>
    <att type="string" name="vizmap:vv10500Starch_and_sucrose_metabolism_xml_me NODE_FILL_COLOR" value="java.awt.Color[r=255,g=255,b=255]"/>
    <graphics type="RECTANGLE" h="15.0" w="150.0" x="1138.0074462890625" y="808.1428833007812" fill="#ffffff" width="1" outline="#000000"/>
  </node>
  <node label="rGSVIVP00031491001" id="-2885">
    <att type="string" name="vizmap:vv10500Starch_and_sucrose_metabolism_xml NODE_WIDTH" value="130.0"/>
    <att type="string" name="canonicalName" value="GSVIVP00031491001"/>
    <att type="string" name="vizmap:vv10500Starch_and_sucrose_metabolism_xml NODE_HEIGHT" value="15.0"/>
    <att type="string" name="CELLDESIGNER_ALIAS" value="sa21280sa1081"/>
    <att type="string" name="vizmap:vv10500Starch_and_sucrose_metabolism_xml NODE_SHAPE" value="RECT"/>
    <att type="string" name="CELLDESIGNER_NODE_TYPE" value="RNA"/>
    <att type="string" name="CELLDESIGNER_SPECIES" value="GSVIVP00031491001"/>
    <att type="string" name="vizmap:vv10500Starch_and_sucrose_metabolism_xml NODE_FILL_COLOR" value="java.awt.Color[r=255,g=255,b=255]"/>
    <att type="string" name="vizmap:vv10500Starch_and_sucrose_metabolism_xml_me NODE_SHAPE" value="RECT"/>
    <att type="string" name="vizmap:vv10500Starch_and_sucrose_metabolism_xml_me NODE_FILL_COLOR" value="java.awt.Color[r=255,g=255,b=255]"/>
    <graphics type="RECTANGLE" h="15.0" w="150.0" x="1138.0074462890625" y="824.0" fill="#ffffff" width="1" outline="#000000"/>
  </node>
  <node label="rGSVIVP00031490001" id="-2884">
    <att type="string" name="vizmap:vv10500Starch_and_sucrose_metabolism_xml NODE_WIDTH" value="130.0"/>
    <att type="string" name="canonicalName" value="GSVIVP00031490001"/>
    <att type="string" name="vizmap:vv10500Starch_and_sucrose_metabolism_xml NODE_HEIGHT" value="15.0"/>
    <att type="string" name="CELLDESIGNER_ALIAS" value="sa21279sa1081"/>
    <att type="string" name="vizmap:vv10500Starch_and_sucrose_metabolism_xml NODE_SHAPE" value="RECT"/>
    <att type="string" name="CELLDESIGNER_NODE_TYPE" value="RNA"/>
    <att type="string" name="CELLDESIGNER_SPECIES" value="GSVIVP00031490001"/>
    <att type="string" name="vizmap:vv10500Starch_and_sucrose_metabolism_xml NODE_FILL_COLOR" value="java.awt.Color[r=255,g=255,b=255]"/>
    <att type="string" name="vizmap:vv10500Starch_and_sucrose_metabolism_xml_me NODE_SHAPE" value="RECT"/>
    <att type="string" name="vizmap:vv10500Starch_and_sucrose_metabolism_xml_me NODE_FILL_COLOR" value="java.awt.Color[r=255,g=255,b=255]"/>
    <graphics type="RECTANGLE" h="15.0" w="150.0" x="1138.0074462890625" y="459.28570556640625" fill="#ffffff" width="1" outline="#000000"/>
  </node>
  <node label="rGSVIVP00031486001" id="-2883">
    <att type="string" name="vizmap:vv10500Starch_and_sucrose_metabolism_xml NODE_WIDTH" value="130.0"/>
    <att type="string" name="canonicalName" value="GSVIVP00031486001"/>
    <att type="string" name="vizmap:vv10500Starch_and_sucrose_metabolism_xml NODE_HEIGHT" value="15.0"/>
    <att type="string" name="CELLDESIGNER_ALIAS" value="sa21278sa1081"/>
    <att type="string" name="vizmap:vv10500Starch_and_sucrose_metabolism_xml NODE_SHAPE" value="RECT"/>
    <att type="string" name="CELLDESIGNER_NODE_TYPE" value="RNA"/>
    <att type="string" name="CELLDESIGNER_SPECIES" value="GSVIVP00031486001"/>
    <att type="string" name="vizmap:vv10500Starch_and_sucrose_metabolism_xml NODE_FILL_COLOR" value="java.awt.Color[r=255,g=255,b=255]"/>
    <att type="string" name="vizmap:vv10500Starch_and_sucrose_metabolism_xml_me NODE_SHAPE" value="RECT"/>
    <att type="string" name="vizmap:vv10500Starch_and_sucrose_metabolism_xml_me NODE_FILL_COLOR" value="java.awt.Color[r=255,g=255,b=255]"/>
    <graphics type="RECTANGLE" h="15.0" w="150.0" x="1138.0074462890625" y="443.4285583496094" fill="#ffffff" width="1" outline="#000000"/>
  </node>
  <node label="rGSVIVP00031475001" id="-2882">
    <att type="string" name="vizmap:vv10500Starch_and_sucrose_metabolism_xml NODE_WIDTH" value="130.0"/>
    <att type="string" name="canonicalName" value="GSVIVP00031475001"/>
    <att type="string" name="vizmap:vv10500Starch_and_sucrose_metabolism_xml NODE_HEIGHT" value="15.0"/>
    <att type="string" name="CELLDESIGNER_ALIAS" value="sa21276sa1081"/>
    <att type="string" name="vizmap:vv10500Starch_and_sucrose_metabolism_xml NODE_SHAPE" value="RECT"/>
    <att type="string" name="CELLDESIGNER_NODE_TYPE" value="RNA"/>
    <att type="string" name="CELLDESIGNER_SPECIES" value="GSVIVP00031475001"/>
    <att type="string" name="vizmap:vv10500Starch_and_sucrose_metabolism_xml NODE_FILL_COLOR" value="java.awt.Color[r=255,g=255,b=255]"/>
    <att type="string" name="vizmap:vv10500Starch_and_sucrose_metabolism_xml_me NODE_SHAPE" value="RECT"/>
    <att type="string" name="vizmap:vv10500Starch_and_sucrose_metabolism_xml_me NODE_FILL_COLOR" value="java.awt.Color[r=255,g=255,b=255]"/>
    <graphics type="RECTANGLE" h="15.0" w="150.0" x="1138.0074462890625" y="427.5714416503906" fill="#ffffff" width="1" outline="#000000"/>
  </node>
  <node label="rGSVIVP00031473001" id="-2881">
    <att type="string" name="vizmap:vv10500Starch_and_sucrose_metabolism_xml NODE_WIDTH" value="130.0"/>
    <att type="string" name="canonicalName" value="GSVIVP00031473001"/>
    <att type="string" name="vizmap:vv10500Starch_and_sucrose_metabolism_xml NODE_HEIGHT" value="15.0"/>
    <att type="string" name="CELLDESIGNER_ALIAS" value="sa21275sa1081"/>
    <att type="string" name="vizmap:vv10500Starch_and_sucrose_metabolism_xml NODE_SHAPE" value="RECT"/>
    <att type="string" name="CELLDESIGNER_NODE_TYPE" value="RNA"/>
    <att type="string" name="CELLDESIGNER_SPECIES" value="GSVIVP00031473001"/>
    <att type="string" name="vizmap:vv10500Starch_and_sucrose_metabolism_xml NODE_FILL_COLOR" value="java.awt.Color[r=255,g=255,b=255]"/>
    <att type="string" name="vizmap:vv10500Starch_and_sucrose_metabolism_xml_me NODE_SHAPE" value="RECT"/>
    <att type="string" name="vizmap:vv10500Starch_and_sucrose_metabolism_xml_me NODE_FILL_COLOR" value="java.awt.Color[r=255,g=255,b=255]"/>
    <graphics type="RECTANGLE" h="15.0" w="150.0" x="1138.0074462890625" y="411.71429443359375" fill="#ffffff" width="1" outline="#000000"/>
  </node>
  <node label="rGSVIVP00024129001" id="-2880">
    <att type="string" name="vizmap:vv10500Starch_and_sucrose_metabolism_xml NODE_WIDTH" value="130.0"/>
    <att type="string" name="canonicalName" value="GSVIVP00024129001"/>
    <att type="string" name="vizmap:vv10500Starch_and_sucrose_metabolism_xml NODE_HEIGHT" value="15.0"/>
    <att type="string" name="CELLDESIGNER_ALIAS" value="sa21022sa1081"/>
    <att type="string" name="vizmap:vv10500Starch_and_sucrose_metabolism_xml NODE_SHAPE" value="RECT"/>
    <att type="string" name="CELLDESIGNER_NODE_TYPE" value="RNA"/>
    <att type="string" name="CELLDESIGNER_SPECIES" value="GSVIVP00024129001"/>
    <att type="string" name="vizmap:vv10500Starch_and_sucrose_metabolism_xml NODE_FILL_COLOR" value="java.awt.Color[r=255,g=255,b=255]"/>
    <att type="string" name="vizmap:vv10500Starch_and_sucrose_metabolism_xml_me NODE_SHAPE" value="RECT"/>
    <att type="string" name="vizmap:vv10500Starch_and_sucrose_metabolism_xml_me NODE_FILL_COLOR" value="java.awt.Color[r=255,g=255,b=255]"/>
    <graphics type="RECTANGLE" h="15.0" w="150.0" x="1138.0074462890625" y="395.8571472167969" fill="#ffffff" width="1" outline="#000000"/>
  </node>
  <node label="rGSVIVP00016153001" id="-2879">
    <att type="string" name="vizmap:vv10500Starch_and_sucrose_metabolism_xml NODE_WIDTH" value="130.0"/>
    <att type="string" name="canonicalName" value="GSVIVP00016153001"/>
    <att type="string" name="vizmap:vv10500Starch_and_sucrose_metabolism_xml NODE_HEIGHT" value="15.0"/>
    <att type="string" name="CELLDESIGNER_ALIAS" value="sa20729sa1081"/>
    <att type="string" name="vizmap:vv10500Starch_and_sucrose_metabolism_xml NODE_SHAPE" value="RECT"/>
    <att type="string" name="CELLDESIGNER_NODE_TYPE" value="RNA"/>
    <att type="string" name="CELLDESIGNER_SPECIES" value="GSVIVP00016153001"/>
    <att type="string" name="vizmap:vv10500Starch_and_sucrose_metabolism_xml NODE_FILL_COLOR" value="java.awt.Color[r=255,g=255,b=255]"/>
    <att type="string" name="vizmap:vv10500Starch_and_sucrose_metabolism_xml_me NODE_SHAPE" value="RECT"/>
    <att type="string" name="vizmap:vv10500Starch_and_sucrose_metabolism_xml_me NODE_FILL_COLOR" value="java.awt.Color[r=255,g=255,b=255]"/>
    <graphics type="RECTANGLE" h="15.0" w="150.0" x="1138.0074462890625" y="380.0" fill="#ffffff" width="1" outline="#000000"/>
  </node>
  <node label="rGSVIVP00013304001" id="-2878">
    <att type="string" name="vizmap:vv10500Starch_and_sucrose_metabolism_xml NODE_WIDTH" value="130.0"/>
    <att type="string" name="canonicalName" value="GSVIVP00013304001"/>
    <att type="string" name="vizmap:vv10500Starch_and_sucrose_metabolism_xml NODE_HEIGHT" value="15.0"/>
    <att type="string" name="CELLDESIGNER_ALIAS" value="sa20612sa1081"/>
    <att type="string" name="vizmap:vv10500Starch_and_sucrose_metabolism_xml NODE_SHAPE" value="RECT"/>
    <att type="string" name="CELLDESIGNER_NODE_TYPE" value="RNA"/>
    <att type="string" name="CELLDESIGNER_SPECIES" value="GSVIVP00013304001"/>
    <att type="string" name="vizmap:vv10500Starch_and_sucrose_metabolism_xml NODE_FILL_COLOR" value="java.awt.Color[r=255,g=255,b=255]"/>
    <att type="string" name="vizmap:vv10500Starch_and_sucrose_metabolism_xml_me NODE_SHAPE" value="RECT"/>
    <att type="string" name="vizmap:vv10500Starch_and_sucrose_metabolism_xml_me NODE_FILL_COLOR" value="java.awt.Color[r=255,g=255,b=255]"/>
    <graphics type="RECTANGLE" h="15.0" w="150.0" x="1138.0074462890625" y="475.1428527832031" fill="#ffffff" width="1" outline="#000000"/>
  </node>
  <node label="rGSVIVP00013303001" id="-2877">
    <att type="string" name="vizmap:vv10500Starch_and_sucrose_metabolism_xml NODE_WIDTH" value="130.0"/>
    <att type="string" name="canonicalName" value="GSVIVP00013303001"/>
    <att type="string" name="vizmap:vv10500Starch_and_sucrose_metabolism_xml NODE_HEIGHT" value="15.0"/>
    <att type="string" name="CELLDESIGNER_ALIAS" value="sa20611sa1081"/>
    <att type="string" name="vizmap:vv10500Starch_and_sucrose_metabolism_xml NODE_SHAPE" value="RECT"/>
    <att type="string" name="CELLDESIGNER_NODE_TYPE" value="RNA"/>
    <att type="string" name="CELLDESIGNER_SPECIES" value="GSVIVP00013303001"/>
    <att type="string" name="vizmap:vv10500Starch_and_sucrose_metabolism_xml NODE_FILL_COLOR" value="java.awt.Color[r=255,g=255,b=255]"/>
    <att type="string" name="vizmap:vv10500Starch_and_sucrose_metabolism_xml_me NODE_SHAPE" value="RECT"/>
    <att type="string" name="vizmap:vv10500Starch_and_sucrose_metabolism_xml_me NODE_FILL_COLOR" value="java.awt.Color[r=255,g=255,b=255]"/>
    <graphics type="RECTANGLE" h="15.0" w="150.0" x="1138.0074462890625" y="491.0" fill="#ffffff" width="1" outline="#000000"/>
  </node>
  <node label="rGSVIVP00007895001" id="-2876">
    <att type="string" name="vizmap:vv10500Starch_and_sucrose_metabolism_xml NODE_WIDTH" value="130.0"/>
    <att type="string" name="canonicalName" value="GSVIVP00007895001"/>
    <att type="string" name="vizmap:vv10500Starch_and_sucrose_metabolism_xml NODE_HEIGHT" value="15.0"/>
    <att type="string" name="CELLDESIGNER_ALIAS" value="sa20370sa1081"/>
    <att type="string" name="vizmap:vv10500Starch_and_sucrose_metabolism_xml NODE_SHAPE" value="RECT"/>
    <att type="string" name="CELLDESIGNER_NODE_TYPE" value="RNA"/>
    <att type="string" name="CELLDESIGNER_SPECIES" value="GSVIVP00007895001"/>
    <att type="string" name="vizmap:vv10500Starch_and_sucrose_metabolism_xml NODE_FILL_COLOR" value="java.awt.Color[r=255,g=255,b=255]"/>
    <att type="string" name="vizmap:vv10500Starch_and_sucrose_metabolism_xml_me NODE_SHAPE" value="RECT"/>
    <att type="string" name="vizmap:vv10500Starch_and_sucrose_metabolism_xml_me NODE_FILL_COLOR" value="java.awt.Color[r=255,g=255,b=255]"/>
    <graphics type="RECTANGLE" h="15.0" w="150.0" x="1138.0074462890625" y="506.85711669921875" fill="#ffffff" width="1" outline="#000000"/>
  </node>
  <node label="rGSVIVP00005857001" id="-2875">
    <att type="string" name="vizmap:vv10500Starch_and_sucrose_metabolism_xml NODE_WIDTH" value="130.0"/>
    <att type="string" name="canonicalName" value="GSVIVP00005857001"/>
    <att type="string" name="vizmap:vv10500Starch_and_sucrose_metabolism_xml NODE_HEIGHT" value="15.0"/>
    <att type="string" name="CELLDESIGNER_ALIAS" value="sa20293sa1081"/>
    <att type="string" name="vizmap:vv10500Starch_and_sucrose_metabolism_xml NODE_SHAPE" value="RECT"/>
    <att type="string" name="CELLDESIGNER_NODE_TYPE" value="RNA"/>
    <att type="string" name="CELLDESIGNER_SPECIES" value="GSVIVP00005857001"/>
    <att type="string" name="vizmap:vv10500Starch_and_sucrose_metabolism_xml NODE_FILL_COLOR" value="java.awt.Color[r=255,g=255,b=255]"/>
    <att type="string" name="vizmap:vv10500Starch_and_sucrose_metabolism_xml_me NODE_SHAPE" value="RECT"/>
    <att type="string" name="vizmap:vv10500Starch_and_sucrose_metabolism_xml_me NODE_FILL_COLOR" value="java.awt.Color[r=255,g=255,b=255]"/>
    <graphics type="RECTANGLE" h="15.0" w="150.0" x="1138.0074462890625" y="522.7142944335938" fill="#ffffff" width="1" outline="#000000"/>
  </node>
  <node label="rGSVIVP00005856001" id="-2874">
    <att type="string" name="vizmap:vv10500Starch_and_sucrose_metabolism_xml NODE_WIDTH" value="130.0"/>
    <att type="string" name="canonicalName" value="GSVIVP00005856001"/>
    <att type="string" name="vizmap:vv10500Starch_and_sucrose_metabolism_xml NODE_HEIGHT" value="15.0"/>
    <att type="string" name="CELLDESIGNER_ALIAS" value="sa20292sa1081"/>
    <att type="string" name="vizmap:vv10500Starch_and_sucrose_metabolism_xml NODE_SHAPE" value="RECT"/>
    <att type="string" name="CELLDESIGNER_NODE_TYPE" value="RNA"/>
    <att type="string" name="CELLDESIGNER_SPECIES" value="GSVIVP00005856001"/>
    <att type="string" name="vizmap:vv10500Starch_and_sucrose_metabolism_xml NODE_FILL_COLOR" value="java.awt.Color[r=255,g=255,b=255]"/>
    <att type="string" name="vizmap:vv10500Starch_and_sucrose_metabolism_xml_me NODE_SHAPE" value="RECT"/>
    <att type="string" name="vizmap:vv10500Starch_and_sucrose_metabolism_xml_me NODE_FILL_COLOR" value="java.awt.Color[r=255,g=255,b=255]"/>
    <graphics type="RECTANGLE" h="15.0" w="150.0" x="1138.0074462890625" y="538.5714111328125" fill="#ffffff" width="1" outline="#000000"/>
  </node>
  <node label="rGSVIVP00005843001" id="-2873">
    <att type="string" name="vizmap:vv10500Starch_and_sucrose_metabolism_xml NODE_WIDTH" value="130.0"/>
    <att type="string" name="canonicalName" value="GSVIVP00005843001"/>
    <att type="string" name="vizmap:vv10500Starch_and_sucrose_metabolism_xml NODE_HEIGHT" value="15.0"/>
    <att type="string" name="CELLDESIGNER_ALIAS" value="sa20291sa1081"/>
    <att type="string" name="vizmap:vv10500Starch_and_sucrose_metabolism_xml NODE_SHAPE" value="RECT"/>
    <att type="string" name="CELLDESIGNER_NODE_TYPE" value="RNA"/>
    <att type="string" name="CELLDESIGNER_SPECIES" value="GSVIVP00005843001"/>
    <att type="string" name="vizmap:vv10500Starch_and_sucrose_metabolism_xml NODE_FILL_COLOR" value="java.awt.Color[r=255,g=255,b=255]"/>
    <att type="string" name="vizmap:vv10500Starch_and_sucrose_metabolism_xml_me NODE_SHAPE" value="RECT"/>
    <att type="string" name="vizmap:vv10500Starch_and_sucrose_metabolism_xml_me NODE_FILL_COLOR" value="java.awt.Color[r=255,g=255,b=255]"/>
    <graphics type="RECTANGLE" h="15.0" w="150.0" x="1138.0074462890625" y="554.4285888671875" fill="#ffffff" width="1" outline="#000000"/>
  </node>
  <node label="rGSVIVP00005841001" id="-2872">
    <att type="string" name="vizmap:vv10500Starch_and_sucrose_metabolism_xml NODE_WIDTH" value="130.0"/>
    <att type="string" name="canonicalName" value="GSVIVP00005841001"/>
    <att type="string" name="vizmap:vv10500Starch_and_sucrose_metabolism_xml NODE_HEIGHT" value="15.0"/>
    <att type="string" name="CELLDESIGNER_ALIAS" value="sa20290sa1081"/>
    <att type="string" name="vizmap:vv10500Starch_and_sucrose_metabolism_xml NODE_SHAPE" value="RECT"/>
    <att type="string" name="CELLDESIGNER_NODE_TYPE" value="RNA"/>
    <att type="string" name="CELLDESIGNER_SPECIES" value="GSVIVP00005841001"/>
    <att type="string" name="vizmap:vv10500Starch_and_sucrose_metabolism_xml NODE_FILL_COLOR" value="java.awt.Color[r=255,g=255,b=255]"/>
    <att type="string" name="vizmap:vv10500Starch_and_sucrose_metabolism_xml_me NODE_SHAPE" value="RECT"/>
    <att type="string" name="vizmap:vv10500Starch_and_sucrose_metabolism_xml_me NODE_FILL_COLOR" value="java.awt.Color[r=255,g=255,b=255]"/>
    <graphics type="RECTANGLE" h="15.0" w="150.0" x="1138.0074462890625" y="570.2857055664062" fill="#ffffff" width="1" outline="#000000"/>
  </node>
  <node label="rGSVIVP00031574001" id="-2871">
    <att type="string" name="vizmap:vv10500Starch_and_sucrose_metabolism_xml NODE_WIDTH" value="130.0"/>
    <att type="string" name="canonicalName" value="GSVIVP00031574001"/>
    <att type="string" name="vizmap:vv10500Starch_and_sucrose_metabolism_xml NODE_HEIGHT" value="15.0"/>
    <att type="string" name="CELLDESIGNER_ALIAS" value="sa21282sa1077"/>
    <att type="string" name="vizmap:vv10500Starch_and_sucrose_metabolism_xml NODE_SHAPE" value="RECT"/>
    <att type="string" name="CELLDESIGNER_NODE_TYPE" value="RNA"/>
    <att type="string" name="CELLDESIGNER_SPECIES" value="GSVIVP00031574001"/>
    <att type="string" name="vizmap:vv10500Starch_and_sucrose_metabolism_xml NODE_FILL_COLOR" value="java.awt.Color[r=255,g=255,b=255]"/>
    <att type="string" name="vizmap:vv10500Starch_and_sucrose_metabolism_xml_me NODE_SHAPE" value="RECT"/>
    <att type="string" name="vizmap:vv10500Starch_and_sucrose_metabolism_xml_me NODE_FILL_COLOR" value="java.awt.Color[r=255,g=255,b=255]"/>
    <graphics type="RECTANGLE" h="15.0" w="150.0" x="579.0" y="443.0" fill="#ffffff" width="1" outline="#000000"/>
  </node>
  <node label="rGSVIVP00036594001" id="-2870">
    <att type="string" name="vizmap:vv10500Starch_and_sucrose_metabolism_xml NODE_WIDTH" value="130.0"/>
    <att type="string" name="canonicalName" value="GSVIVP00036594001"/>
    <att type="string" name="vizmap:vv10500Starch_and_sucrose_metabolism_xml NODE_HEIGHT" value="15.0"/>
    <att type="string" name="CELLDESIGNER_ALIAS" value="sa21493e69"/>
    <att type="string" name="vizmap:vv10500Starch_and_sucrose_metabolism_xml NODE_SHAPE" value="RECT"/>
    <att type="string" name="CELLDESIGNER_NODE_TYPE" value="RNA"/>
    <att type="string" name="CELLDESIGNER_SPECIES" value="GSVIVP00036594001"/>
    <att type="string" name="vizmap:vv10500Starch_and_sucrose_metabolism_xml NODE_FILL_COLOR" value="java.awt.Color[r=255,g=255,b=255]"/>
    <att type="string" name="vizmap:vv10500Starch_and_sucrose_metabolism_xml_me NODE_SHAPE" value="RECT"/>
    <att type="string" name="vizmap:vv10500Starch_and_sucrose_metabolism_xml_me NODE_FILL_COLOR" value="java.awt.Color[r=255,g=255,b=255]"/>
    <graphics type="RECTANGLE" h="15.0" w="150.0" x="2340.0" y="883.4000244140625" fill="#ffffff" width="1" outline="#000000"/>
  </node>
  <node label="rGSVIVP00036590001" id="-2869">
    <att type="string" name="vizmap:vv10500Starch_and_sucrose_metabolism_xml NODE_WIDTH" value="130.0"/>
    <att type="string" name="canonicalName" value="GSVIVP00036590001"/>
    <att type="string" name="vizmap:vv10500Starch_and_sucrose_metabolism_xml NODE_HEIGHT" value="15.0"/>
    <att type="string" name="CELLDESIGNER_ALIAS" value="sa21492e69"/>
    <att type="string" name="vizmap:vv10500Starch_and_sucrose_metabolism_xml NODE_SHAPE" value="RECT"/>
    <att type="string" name="CELLDESIGNER_NODE_TYPE" value="RNA"/>
    <att type="string" name="CELLDESIGNER_SPECIES" value="GSVIVP00036590001"/>
    <att type="string" name="vizmap:vv10500Starch_and_sucrose_metabolism_xml NODE_FILL_COLOR" value="java.awt.Color[r=255,g=255,b=255]"/>
    <att type="string" name="vizmap:vv10500Starch_and_sucrose_metabolism_xml_me NODE_SHAPE" value="RECT"/>
    <att type="string" name="vizmap:vv10500Starch_and_sucrose_metabolism_xml_me NODE_FILL_COLOR" value="java.awt.Color[r=255,g=255,b=255]"/>
    <graphics type="RECTANGLE" h="15.0" w="150.0" x="2340.0" y="867.2999877929688" fill="#ffffff" width="1" outline="#000000"/>
  </node>
  <node label="rGSVIVP00036593001" id="-2868">
    <att type="string" name="vizmap:vv10500Starch_and_sucrose_metabolism_xml NODE_WIDTH" value="130.0"/>
    <att type="string" name="canonicalName" value="GSVIVP00036593001"/>
    <att type="string" name="vizmap:vv10500Starch_and_sucrose_metabolism_xml NODE_HEIGHT" value="15.0"/>
    <att type="string" name="CELLDESIGNER_ALIAS" value="sa20026e69"/>
    <att type="string" name="vizmap:vv10500Starch_and_sucrose_metabolism_xml NODE_SHAPE" value="RECT"/>
    <att type="string" name="CELLDESIGNER_NODE_TYPE" value="RNA"/>
    <att type="string" name="CELLDESIGNER_SPECIES" value="GSVIVP00036593001"/>
    <att type="string" name="vizmap:vv10500Starch_and_sucrose_metabolism_xml NODE_FILL_COLOR" value="java.awt.Color[r=255,g=255,b=255]"/>
    <att type="string" name="vizmap:vv10500Starch_and_sucrose_metabolism_xml_me NODE_SHAPE" value="RECT"/>
    <att type="string" name="vizmap:vv10500Starch_and_sucrose_metabolism_xml_me NODE_FILL_COLOR" value="java.awt.Color[r=255,g=255,b=255]"/>
    <graphics type="RECTANGLE" h="15.0" w="150.0" x="2340.0" y="851.2000122070312" fill="#ffffff" width="1" outline="#000000"/>
  </node>
  <node label="rGSVIVP00015532001" id="-2867">
    <att type="string" name="vizmap:vv10500Starch_and_sucrose_metabolism_xml NODE_WIDTH" value="130.0"/>
    <att type="string" name="canonicalName" value="GSVIVP00015532001"/>
    <att type="string" name="vizmap:vv10500Starch_and_sucrose_metabolism_xml NODE_HEIGHT" value="15.0"/>
    <att type="string" name="CELLDESIGNER_ALIAS" value="sa20014e69"/>
    <att type="string" name="vizmap:vv10500Starch_and_sucrose_metabolism_xml NODE_SHAPE" value="RECT"/>
    <att type="string" name="CELLDESIGNER_NODE_TYPE" value="RNA"/>
    <att type="string" name="CELLDESIGNER_SPECIES" value="GSVIVP00015532001"/>
    <att type="string" name="vizmap:vv10500Starch_and_sucrose_metabolism_xml NODE_FILL_COLOR" value="java.awt.Color[r=255,g=255,b=255]"/>
    <att type="string" name="vizmap:vv10500Starch_and_sucrose_metabolism_xml_me NODE_SHAPE" value="RECT"/>
    <att type="string" name="vizmap:vv10500Starch_and_sucrose_metabolism_xml_me NODE_FILL_COLOR" value="java.awt.Color[r=255,g=255,b=255]"/>
    <graphics type="RECTANGLE" h="15.0" w="150.0" x="2340.0" y="835.0999755859375" fill="#ffffff" width="1" outline="#000000"/>
  </node>
  <node label="rGSVIVP00036595001" id="-2866">
    <att type="string" name="vizmap:vv10500Starch_and_sucrose_metabolism_xml NODE_WIDTH" value="130.0"/>
    <att type="string" name="canonicalName" value="GSVIVP00036595001"/>
    <att type="string" name="vizmap:vv10500Starch_and_sucrose_metabolism_xml NODE_HEIGHT" value="15.0"/>
    <att type="string" name="CELLDESIGNER_ALIAS" value="sa20010e69"/>
    <att type="string" name="vizmap:vv10500Starch_and_sucrose_metabolism_xml NODE_SHAPE" value="RECT"/>
    <att type="string" name="CELLDESIGNER_NODE_TYPE" value="RNA"/>
    <att type="string" name="CELLDESIGNER_SPECIES" value="GSVIVP00036595001"/>
    <att type="string" name="vizmap:vv10500Starch_and_sucrose_metabolism_xml NODE_FILL_COLOR" value="java.awt.Color[r=255,g=255,b=255]"/>
    <att type="string" name="vizmap:vv10500Starch_and_sucrose_metabolism_xml_me NODE_SHAPE" value="RECT"/>
    <att type="string" name="vizmap:vv10500Starch_and_sucrose_metabolism_xml_me NODE_FILL_COLOR" value="java.awt.Color[r=255,g=255,b=255]"/>
    <graphics type="RECTANGLE" h="15.0" w="150.0" x="2340.0" y="819.0" fill="#ffffff" width="1" outline="#000000"/>
  </node>
  <node label="rGSVIVP00038390001" id="-2865">
    <att type="string" name="vizmap:vv10500Starch_and_sucrose_metabolism_xml NODE_WIDTH" value="130.0"/>
    <att type="string" name="canonicalName" value="GSVIVP00038390001"/>
    <att type="string" name="vizmap:vv10500Starch_and_sucrose_metabolism_xml NODE_HEIGHT" value="15.0"/>
    <att type="string" name="CELLDESIGNER_ALIAS" value="sa21550e4"/>
    <att type="string" name="vizmap:vv10500Starch_and_sucrose_metabolism_xml NODE_SHAPE" value="RECT"/>
    <att type="string" name="CELLDESIGNER_NODE_TYPE" value="RNA"/>
    <att type="string" name="CELLDESIGNER_SPECIES" value="GSVIVP00038390001"/>
    <att type="string" name="vizmap:vv10500Starch_and_sucrose_metabolism_xml NODE_FILL_COLOR" value="java.awt.Color[r=255,g=255,b=255]"/>
    <att type="string" name="vizmap:vv10500Starch_and_sucrose_metabolism_xml_me NODE_SHAPE" value="RECT"/>
    <att type="string" name="vizmap:vv10500Starch_and_sucrose_metabolism_xml_me NODE_FILL_COLOR" value="java.awt.Color[r=255,g=255,b=255]"/>
    <graphics type="RECTANGLE" h="15.0" w="150.0" x="207.0" y="40.0" fill="#ffffff" width="1" outline="#000000"/>
  </node>
  <node label="rGSVIVP00038371001" id="-2864">
    <att type="string" name="vizmap:vv10500Starch_and_sucrose_metabolism_xml NODE_WIDTH" value="130.0"/>
    <att type="string" name="canonicalName" value="GSVIVP00038371001"/>
    <att type="string" name="vizmap:vv10500Starch_and_sucrose_metabolism_xml NODE_HEIGHT" value="15.0"/>
    <att type="string" name="CELLDESIGNER_ALIAS" value="sa21548e4"/>
    <att type="string" name="vizmap:vv10500Starch_and_sucrose_metabolism_xml NODE_SHAPE" value="RECT"/>
    <att type="string" name="CELLDESIGNER_NODE_TYPE" value="RNA"/>
    <att type="string" name="CELLDESIGNER_SPECIES" value="GSVIVP00038371001"/>
    <att type="string" name="vizmap:vv10500Starch_and_sucrose_metabolism_xml NODE_FILL_COLOR" value="java.awt.Color[r=255,g=255,b=255]"/>
    <att type="string" name="vizmap:vv10500Starch_and_sucrose_metabolism_xml_me NODE_SHAPE" value="RECT"/>
    <att type="string" name="vizmap:vv10500Starch_and_sucrose_metabolism_xml_me NODE_FILL_COLOR" value="java.awt.Color[r=255,g=255,b=255]"/>
    <graphics type="RECTANGLE" h="15.0" w="150.0" x="207.0" y="23.0" fill="#ffffff" width="1" outline="#000000"/>
  </node>
  <node label="rGSVIVP00019691001" id="-2863">
    <att type="string" name="vizmap:vv10500Starch_and_sucrose_metabolism_xml NODE_WIDTH" value="130.0"/>
    <att type="string" name="canonicalName" value="GSVIVP00019691001"/>
    <att type="string" name="vizmap:vv10500Starch_and_sucrose_metabolism_xml NODE_HEIGHT" value="15.0"/>
    <att type="string" name="CELLDESIGNER_ALIAS" value="sa20859e4"/>
    <att type="string" name="vizmap:vv10500Starch_and_sucrose_metabolism_xml NODE_SHAPE" value="RECT"/>
    <att type="string" name="CELLDESIGNER_NODE_TYPE" value="RNA"/>
    <att type="string" name="CELLDESIGNER_SPECIES" value="GSVIVP00019691001"/>
    <att type="string" name="vizmap:vv10500Starch_and_sucrose_metabolism_xml NODE_FILL_COLOR" value="java.awt.Color[r=255,g=255,b=255]"/>
    <att type="string" name="vizmap:vv10500Starch_and_sucrose_metabolism_xml_me NODE_SHAPE" value="RECT"/>
    <att type="string" name="vizmap:vv10500Starch_and_sucrose_metabolism_xml_me NODE_FILL_COLOR" value="java.awt.Color[r=255,g=255,b=255]"/>
    <graphics type="RECTANGLE" h="15.0" w="150.0" x="207.0" y="6.0" fill="#ffffff" width="1" outline="#000000"/>
  </node>
  <node label="rGSVIVP00001462001" id="-2862">
    <att type="string" name="vizmap:vv10500Starch_and_sucrose_metabolism_xml NODE_WIDTH" value="130.0"/>
    <att type="string" name="canonicalName" value="GSVIVP00001462001"/>
    <att type="string" name="vizmap:vv10500Starch_and_sucrose_metabolism_xml NODE_HEIGHT" value="15.0"/>
    <att type="string" name="CELLDESIGNER_ALIAS" value="sa20148e4"/>
    <att type="string" name="vizmap:vv10500Starch_and_sucrose_metabolism_xml NODE_SHAPE" value="RECT"/>
    <att type="string" name="CELLDESIGNER_NODE_TYPE" value="RNA"/>
    <att type="string" name="CELLDESIGNER_SPECIES" value="GSVIVP00001462001"/>
    <att type="string" name="vizmap:vv10500Starch_and_sucrose_metabolism_xml NODE_FILL_COLOR" value="java.awt.Color[r=255,g=255,b=255]"/>
    <att type="string" name="vizmap:vv10500Starch_and_sucrose_metabolism_xml_me NODE_SHAPE" value="RECT"/>
    <att type="string" name="vizmap:vv10500Starch_and_sucrose_metabolism_xml_me NODE_FILL_COLOR" value="java.awt.Color[r=255,g=255,b=255]"/>
    <graphics type="RECTANGLE" h="15.0" w="150.0" x="207.0" y="141.0" fill="#ffffff" width="1" outline="#000000"/>
  </node>
  <node label="rGSVIVP00032864001" id="-2861">
    <att type="string" name="vizmap:vv10500Starch_and_sucrose_metabolism_xml NODE_WIDTH" value="130.0"/>
    <att type="string" name="canonicalName" value="GSVIVP00032864001"/>
    <att type="string" name="vizmap:vv10500Starch_and_sucrose_metabolism_xml NODE_HEIGHT" value="15.0"/>
    <att type="string" name="CELLDESIGNER_ALIAS" value="sa21340e66"/>
    <att type="string" name="vizmap:vv10500Starch_and_sucrose_metabolism_xml NODE_SHAPE" value="RECT"/>
    <att type="string" name="CELLDESIGNER_NODE_TYPE" value="RNA"/>
    <att type="string" name="CELLDESIGNER_SPECIES" value="GSVIVP00032864001"/>
    <att type="string" name="vizmap:vv10500Starch_and_sucrose_metabolism_xml NODE_FILL_COLOR" value="java.awt.Color[r=255,g=255,b=255]"/>
    <att type="string" name="vizmap:vv10500Starch_and_sucrose_metabolism_xml_me NODE_SHAPE" value="RECT"/>
    <att type="string" name="vizmap:vv10500Starch_and_sucrose_metabolism_xml_me NODE_FILL_COLOR" value="java.awt.Color[r=255,g=255,b=255]"/>
    <graphics type="RECTANGLE" h="15.0" w="150.0" x="1515.4017333984375" y="186.1855926513672" fill="#ffffff" width="1" outline="#000000"/>
  </node>
  <node label="rGSVIVP00007211001" id="-2860">
    <att type="string" name="vizmap:vv10500Starch_and_sucrose_metabolism_xml NODE_WIDTH" value="130.0"/>
    <att type="string" name="canonicalName" value="GSVIVP00007211001"/>
    <att type="string" name="vizmap:vv10500Starch_and_sucrose_metabolism_xml NODE_HEIGHT" value="15.0"/>
    <att type="string" name="CELLDESIGNER_ALIAS" value="sa20339e66"/>
    <att type="string" name="vizmap:vv10500Starch_and_sucrose_metabolism_xml NODE_SHAPE" value="RECT"/>
    <att type="string" name="CELLDESIGNER_NODE_TYPE" value="RNA"/>
    <att type="string" name="CELLDESIGNER_SPECIES" value="GSVIVP00007211001"/>
    <att type="string" name="vizmap:vv10500Starch_and_sucrose_metabolism_xml NODE_FILL_COLOR" value="java.awt.Color[r=255,g=255,b=255]"/>
    <att type="string" name="vizmap:vv10500Starch_and_sucrose_metabolism_xml_me NODE_SHAPE" value="RECT"/>
    <att type="string" name="vizmap:vv10500Starch_and_sucrose_metabolism_xml_me NODE_FILL_COLOR" value="java.awt.Color[r=255,g=255,b=255]"/>
    <graphics type="RECTANGLE" h="15.0" w="150.0" x="1515.4017333984375" y="200.82131958007812" fill="#ffffff" width="1" outline="#000000"/>
  </node>
  <node label="rGSVIVP00032762001" id="-2859">
    <att type="string" name="vizmap:vv10500Starch_and_sucrose_metabolism_xml NODE_WIDTH" value="130.0"/>
    <att type="string" name="canonicalName" value="GSVIVP00032762001"/>
    <att type="string" name="vizmap:vv10500Starch_and_sucrose_metabolism_xml NODE_HEIGHT" value="15.0"/>
    <att type="string" name="CELLDESIGNER_ALIAS" value="sa21337e65"/>
    <att type="string" name="vizmap:vv10500Starch_and_sucrose_metabolism_xml NODE_SHAPE" value="RECT"/>
    <att type="string" name="CELLDESIGNER_NODE_TYPE" value="RNA"/>
    <att type="string" name="CELLDESIGNER_SPECIES" value="GSVIVP00032762001"/>
    <att type="string" name="vizmap:vv10500Starch_and_sucrose_metabolism_xml NODE_FILL_COLOR" value="java.awt.Color[r=255,g=255,b=255]"/>
    <att type="string" name="vizmap:vv10500Starch_and_sucrose_metabolism_xml_me NODE_SHAPE" value="RECT"/>
    <att type="string" name="vizmap:vv10500Starch_and_sucrose_metabolism_xml_me NODE_FILL_COLOR" value="java.awt.Color[r=255,g=255,b=255]"/>
    <graphics type="RECTANGLE" h="15.0" w="150.0" x="335.0" y="45.75" fill="#ffffff" width="1" outline="#000000"/>
  </node>
  <node label="rGSVIVP00032761001" id="-2858">
    <att type="string" name="vizmap:vv10500Starch_and_sucrose_metabolism_xml NODE_WIDTH" value="130.0"/>
    <att type="string" name="canonicalName" value="GSVIVP00032761001"/>
    <att type="string" name="vizmap:vv10500Starch_and_sucrose_metabolism_xml NODE_HEIGHT" value="15.0"/>
    <att type="string" name="CELLDESIGNER_ALIAS" value="sa21336e65"/>
    <att type="string" name="vizmap:vv10500Starch_and_sucrose_metabolism_xml NODE_SHAPE" value="RECT"/>
    <att type="string" name="CELLDESIGNER_NODE_TYPE" value="RNA"/>
    <att type="string" name="CELLDESIGNER_SPECIES" value="GSVIVP00032761001"/>
    <att type="string" name="vizmap:vv10500Starch_and_sucrose_metabolism_xml NODE_FILL_COLOR" value="java.awt.Color[r=255,g=255,b=255]"/>
    <att type="string" name="vizmap:vv10500Starch_and_sucrose_metabolism_xml_me NODE_SHAPE" value="RECT"/>
    <att type="string" name="vizmap:vv10500Starch_and_sucrose_metabolism_xml_me NODE_FILL_COLOR" value="java.awt.Color[r=255,g=255,b=255]"/>
    <graphics type="RECTANGLE" h="15.0" w="150.0" x="335.0" y="29.0" fill="#ffffff" width="1" outline="#000000"/>
  </node>
  <node label="rGSVIVP00026861001" id="-2857">
    <att type="string" name="vizmap:vv10500Starch_and_sucrose_metabolism_xml NODE_WIDTH" value="130.0"/>
    <att type="string" name="canonicalName" value="GSVIVP00026861001"/>
    <att type="string" name="vizmap:vv10500Starch_and_sucrose_metabolism_xml NODE_HEIGHT" value="15.0"/>
    <att type="string" name="CELLDESIGNER_ALIAS" value="sa21111e64"/>
    <att type="string" name="vizmap:vv10500Starch_and_sucrose_metabolism_xml NODE_SHAPE" value="RECT"/>
    <att type="string" name="CELLDESIGNER_NODE_TYPE" value="RNA"/>
    <att type="string" name="CELLDESIGNER_SPECIES" value="GSVIVP00026861001"/>
    <att type="string" name="vizmap:vv10500Starch_and_sucrose_metabolism_xml NODE_FILL_COLOR" value="java.awt.Color[r=255,g=255,b=255]"/>
    <att type="string" name="vizmap:vv10500Starch_and_sucrose_metabolism_xml_me NODE_SHAPE" value="RECT"/>
    <att type="string" name="vizmap:vv10500Starch_and_sucrose_metabolism_xml_me NODE_FILL_COLOR" value="java.awt.Color[r=255,g=255,b=255]"/>
    <graphics type="RECTANGLE" h="15.0" w="150.0" x="2414.0" y="218.3333282470703" fill="#ffffff" width="1" outline="#000000"/>
  </node>
  <node label="rGSVIVP00026081001" id="-2856">
    <att type="string" name="vizmap:vv10500Starch_and_sucrose_metabolism_xml NODE_WIDTH" value="130.0"/>
    <att type="string" name="canonicalName" value="GSVIVP00026081001"/>
    <att type="string" name="vizmap:vv10500Starch_and_sucrose_metabolism_xml NODE_HEIGHT" value="15.0"/>
    <att type="string" name="CELLDESIGNER_ALIAS" value="sa21098e64"/>
    <att type="string" name="vizmap:vv10500Starch_and_sucrose_metabolism_xml NODE_SHAPE" value="RECT"/>
    <att type="string" name="CELLDESIGNER_NODE_TYPE" value="RNA"/>
    <att type="string" name="CELLDESIGNER_SPECIES" value="GSVIVP00026081001"/>
    <att type="string" name="vizmap:vv10500Starch_and_sucrose_metabolism_xml NODE_FILL_COLOR" value="java.awt.Color[r=255,g=255,b=255]"/>
    <att type="string" name="vizmap:vv10500Starch_and_sucrose_metabolism_xml_me NODE_SHAPE" value="RECT"/>
    <att type="string" name="vizmap:vv10500Starch_and_sucrose_metabolism_xml_me NODE_FILL_COLOR" value="java.awt.Color[r=255,g=255,b=255]"/>
    <graphics type="RECTANGLE" h="15.0" w="150.0" x="2414.0" y="233.55555725097656" fill="#ffffff" width="1" outline="#000000"/>
  </node>
  <node label="rGSVIVP00020399001" id="-2855">
    <att type="string" name="vizmap:vv10500Starch_and_sucrose_metabolism_xml NODE_WIDTH" value="130.0"/>
    <att type="string" name="canonicalName" value="GSVIVP00020399001"/>
    <att type="string" name="vizmap:vv10500Starch_and_sucrose_metabolism_xml NODE_HEIGHT" value="15.0"/>
    <att type="string" name="CELLDESIGNER_ALIAS" value="sa20884e64"/>
    <att type="string" name="vizmap:vv10500Starch_and_sucrose_metabolism_xml NODE_SHAPE" value="RECT"/>
    <att type="string" name="CELLDESIGNER_NODE_TYPE" value="RNA"/>
    <att type="string" name="CELLDESIGNER_SPECIES" value="GSVIVP00020399001"/>
    <att type="string" name="vizmap:vv10500Starch_and_sucrose_metabolism_xml NODE_FILL_COLOR" value="java.awt.Color[r=255,g=255,b=255]"/>
    <att type="string" name="vizmap:vv10500Starch_and_sucrose_metabolism_xml_me NODE_SHAPE" value="RECT"/>
    <att type="string" name="vizmap:vv10500Starch_and_sucrose_metabolism_xml_me NODE_FILL_COLOR" value="java.awt.Color[r=255,g=255,b=255]"/>
    <graphics type="RECTANGLE" h="15.0" w="150.0" x="2414.0" y="248.77777099609375" fill="#ffffff" width="1" outline="#000000"/>
  </node>
  <node label="rGSVIVP00015861001" id="-2854">
    <att type="string" name="vizmap:vv10500Starch_and_sucrose_metabolism_xml NODE_WIDTH" value="130.0"/>
    <att type="string" name="canonicalName" value="GSVIVP00015861001"/>
    <att type="string" name="vizmap:vv10500Starch_and_sucrose_metabolism_xml NODE_HEIGHT" value="15.0"/>
    <att type="string" name="CELLDESIGNER_ALIAS" value="sa20718e64"/>
    <att type="string" name="vizmap:vv10500Starch_and_sucrose_metabolism_xml NODE_SHAPE" value="RECT"/>
    <att type="string" name="CELLDESIGNER_NODE_TYPE" value="RNA"/>
    <att type="string" name="CELLDESIGNER_SPECIES" value="GSVIVP00015861001"/>
    <att type="string" name="vizmap:vv10500Starch_and_sucrose_metabolism_xml NODE_FILL_COLOR" value="java.awt.Color[r=255,g=255,b=255]"/>
    <att type="string" name="vizmap:vv10500Starch_and_sucrose_metabolism_xml_me NODE_SHAPE" value="RECT"/>
    <att type="string" name="vizmap:vv10500Starch_and_sucrose_metabolism_xml_me NODE_FILL_COLOR" value="java.awt.Color[r=255,g=255,b=255]"/>
    <graphics type="RECTANGLE" h="15.0" w="150.0" x="2414.0" y="264.0" fill="#ffffff" width="1" outline="#000000"/>
  </node>
  <node label="rGSVIVP00033009001" id="-2853">
    <att type="string" name="vizmap:vv10500Starch_and_sucrose_metabolism_xml NODE_WIDTH" value="130.0"/>
    <att type="string" name="canonicalName" value="GSVIVP00033009001"/>
    <att type="string" name="vizmap:vv10500Starch_and_sucrose_metabolism_xml NODE_HEIGHT" value="15.0"/>
    <att type="string" name="CELLDESIGNER_ALIAS" value="sa21344e11"/>
    <att type="string" name="vizmap:vv10500Starch_and_sucrose_metabolism_xml NODE_SHAPE" value="RECT"/>
    <att type="string" name="CELLDESIGNER_NODE_TYPE" value="RNA"/>
    <att type="string" name="CELLDESIGNER_SPECIES" value="GSVIVP00033009001"/>
    <att type="string" name="vizmap:vv10500Starch_and_sucrose_metabolism_xml NODE_FILL_COLOR" value="java.awt.Color[r=255,g=255,b=255]"/>
    <att type="string" name="vizmap:vv10500Starch_and_sucrose_metabolism_xml_me NODE_SHAPE" value="RECT"/>
    <att type="string" name="vizmap:vv10500Starch_and_sucrose_metabolism_xml_me NODE_FILL_COLOR" value="java.awt.Color[r=255,g=255,b=255]"/>
    <graphics type="RECTANGLE" h="15.0" w="150.0" x="831.0" y="130.2733154296875" fill="#ffffff" width="1" outline="#000000"/>
  </node>
  <node label="rGSVIVP00035522001" id="-2852">
    <att type="string" name="vizmap:vv10500Starch_and_sucrose_metabolism_xml NODE_WIDTH" value="130.0"/>
    <att type="string" name="canonicalName" value="GSVIVP00035522001"/>
    <att type="string" name="vizmap:vv10500Starch_and_sucrose_metabolism_xml NODE_HEIGHT" value="15.0"/>
    <att type="string" name="CELLDESIGNER_ALIAS" value="sa21456e56"/>
    <att type="string" name="vizmap:vv10500Starch_and_sucrose_metabolism_xml NODE_SHAPE" value="RECT"/>
    <att type="string" name="CELLDESIGNER_NODE_TYPE" value="RNA"/>
    <att type="string" name="CELLDESIGNER_SPECIES" value="GSVIVP00035522001"/>
    <att type="string" name="vizmap:vv10500Starch_and_sucrose_metabolism_xml NODE_FILL_COLOR" value="java.awt.Color[r=255,g=255,b=255]"/>
    <att type="string" name="vizmap:vv10500Starch_and_sucrose_metabolism_xml_me NODE_SHAPE" value="RECT"/>
    <att type="string" name="vizmap:vv10500Starch_and_sucrose_metabolism_xml_me NODE_FILL_COLOR" value="java.awt.Color[r=255,g=255,b=255]"/>
    <graphics type="RECTANGLE" h="15.0" w="150.0" x="590.0" y="977.04248046875" fill="#ffffff" width="1" outline="#000000"/>
  </node>
  <node label="rGSVIVP00007635001" id="-2851">
    <att type="string" name="vizmap:vv10500Starch_and_sucrose_metabolism_xml NODE_WIDTH" value="130.0"/>
    <att type="string" name="canonicalName" value="GSVIVP00007635001"/>
    <att type="string" name="vizmap:vv10500Starch_and_sucrose_metabolism_xml NODE_HEIGHT" value="15.0"/>
    <att type="string" name="CELLDESIGNER_ALIAS" value="sa20359e56"/>
    <att type="string" name="vizmap:vv10500Starch_and_sucrose_metabolism_xml NODE_SHAPE" value="RECT"/>
    <att type="string" name="CELLDESIGNER_NODE_TYPE" value="RNA"/>
    <att type="string" name="CELLDESIGNER_SPECIES" value="GSVIVP00007635001"/>
    <att type="string" name="vizmap:vv10500Starch_and_sucrose_metabolism_xml NODE_FILL_COLOR" value="java.awt.Color[r=255,g=255,b=255]"/>
    <att type="string" name="vizmap:vv10500Starch_and_sucrose_metabolism_xml_me NODE_SHAPE" value="RECT"/>
    <att type="string" name="vizmap:vv10500Starch_and_sucrose_metabolism_xml_me NODE_FILL_COLOR" value="java.awt.Color[r=255,g=255,b=255]"/>
    <graphics type="RECTANGLE" h="15.0" w="150.0" x="590.0" y="993.0509643554688" fill="#ffffff" width="1" outline="#000000"/>
  </node>
  <node label="rGSVIVP00007634001" id="-2850">
    <att type="string" name="vizmap:vv10500Starch_and_sucrose_metabolism_xml NODE_WIDTH" value="130.0"/>
    <att type="string" name="canonicalName" value="GSVIVP00007634001"/>
    <att type="string" name="vizmap:vv10500Starch_and_sucrose_metabolism_xml NODE_HEIGHT" value="15.0"/>
    <att type="string" name="CELLDESIGNER_ALIAS" value="sa20358e56"/>
    <att type="string" name="vizmap:vv10500Starch_and_sucrose_metabolism_xml NODE_SHAPE" value="RECT"/>
    <att type="string" name="CELLDESIGNER_NODE_TYPE" value="RNA"/>
    <att type="string" name="CELLDESIGNER_SPECIES" value="GSVIVP00007634001"/>
    <att type="string" name="vizmap:vv10500Starch_and_sucrose_metabolism_xml NODE_FILL_COLOR" value="java.awt.Color[r=255,g=255,b=255]"/>
    <att type="string" name="vizmap:vv10500Starch_and_sucrose_metabolism_xml_me NODE_SHAPE" value="RECT"/>
    <att type="string" name="vizmap:vv10500Starch_and_sucrose_metabolism_xml_me NODE_FILL_COLOR" value="java.awt.Color[r=255,g=255,b=255]"/>
    <graphics type="RECTANGLE" h="15.0" w="150.0" x="590.0" y="1009.0594482421875" fill="#ffffff" width="1" outline="#000000"/>
  </node>
  <node label="rGSVIVP00003168001" id="-2849">
    <att type="string" name="vizmap:vv10500Starch_and_sucrose_metabolism_xml NODE_WIDTH" value="130.0"/>
    <att type="string" name="canonicalName" value="GSVIVP00003168001"/>
    <att type="string" name="vizmap:vv10500Starch_and_sucrose_metabolism_xml NODE_HEIGHT" value="15.0"/>
    <att type="string" name="CELLDESIGNER_ALIAS" value="sa20200e56"/>
    <att type="string" name="vizmap:vv10500Starch_and_sucrose_metabolism_xml NODE_SHAPE" value="RECT"/>
    <att type="string" name="CELLDESIGNER_NODE_TYPE" value="RNA"/>
    <att type="string" name="CELLDESIGNER_SPECIES" value="GSVIVP00003168001"/>
    <att type="string" name="vizmap:vv10500Starch_and_sucrose_metabolism_xml NODE_FILL_COLOR" value="java.awt.Color[r=255,g=255,b=255]"/>
    <att type="string" name="vizmap:vv10500Starch_and_sucrose_metabolism_xml_me NODE_SHAPE" value="RECT"/>
    <att type="string" name="vizmap:vv10500Starch_and_sucrose_metabolism_xml_me NODE_FILL_COLOR" value="java.awt.Color[r=255,g=255,b=255]"/>
    <graphics type="RECTANGLE" h="15.0" w="150.0" x="590.0" y="1025.0679931640625" fill="#ffffff" width="1" outline="#000000"/>
  </node>
  <node label="rGSVIVP00002676001" id="-2848">
    <att type="string" name="vizmap:vv10500Starch_and_sucrose_metabolism_xml NODE_WIDTH" value="130.0"/>
    <att type="string" name="canonicalName" value="GSVIVP00002676001"/>
    <att type="string" name="vizmap:vv10500Starch_and_sucrose_metabolism_xml NODE_HEIGHT" value="15.0"/>
    <att type="string" name="CELLDESIGNER_ALIAS" value="sa20181e56"/>
    <att type="string" name="vizmap:vv10500Starch_and_sucrose_metabolism_xml NODE_SHAPE" value="RECT"/>
    <att type="string" name="CELLDESIGNER_NODE_TYPE" value="RNA"/>
    <att type="string" name="CELLDESIGNER_SPECIES" value="GSVIVP00002676001"/>
    <att type="string" name="vizmap:vv10500Starch_and_sucrose_metabolism_xml NODE_FILL_COLOR" value="java.awt.Color[r=255,g=255,b=255]"/>
    <att type="string" name="vizmap:vv10500Starch_and_sucrose_metabolism_xml_me NODE_SHAPE" value="RECT"/>
    <att type="string" name="vizmap:vv10500Starch_and_sucrose_metabolism_xml_me NODE_FILL_COLOR" value="java.awt.Color[r=255,g=255,b=255]"/>
    <graphics type="RECTANGLE" h="15.0" w="150.0" x="585.0" y="1041.076416015625" fill="#ffffff" width="1" outline="#000000"/>
  </node>
  <node label="rGSVIVP00036630001" id="-2847">
    <att type="string" name="vizmap:vv10500Starch_and_sucrose_metabolism_xml NODE_WIDTH" value="130.0"/>
    <att type="string" name="canonicalName" value="GSVIVP00036630001"/>
    <att type="string" name="vizmap:vv10500Starch_and_sucrose_metabolism_xml NODE_HEIGHT" value="15.0"/>
    <att type="string" name="CELLDESIGNER_ALIAS" value="sa21494e51"/>
    <att type="string" name="vizmap:vv10500Starch_and_sucrose_metabolism_xml NODE_SHAPE" value="RECT"/>
    <att type="string" name="CELLDESIGNER_NODE_TYPE" value="RNA"/>
    <att type="string" name="CELLDESIGNER_SPECIES" value="GSVIVP00036630001"/>
    <att type="string" name="vizmap:vv10500Starch_and_sucrose_metabolism_xml NODE_FILL_COLOR" value="java.awt.Color[r=255,g=255,b=255]"/>
    <att type="string" name="vizmap:vv10500Starch_and_sucrose_metabolism_xml_me NODE_SHAPE" value="RECT"/>
    <att type="string" name="vizmap:vv10500Starch_and_sucrose_metabolism_xml_me NODE_FILL_COLOR" value="java.awt.Color[r=255,g=255,b=255]"/>
    <graphics type="RECTANGLE" h="15.0" w="150.0" x="981.054443359375" y="59.86875915527344" fill="#ffffff" width="1" outline="#000000"/>
  </node>
  <node label="rGSVIVP00031485001" id="-2846">
    <att type="string" name="vizmap:vv10500Starch_and_sucrose_metabolism_xml NODE_WIDTH" value="130.0"/>
    <att type="string" name="canonicalName" value="GSVIVP00031485001"/>
    <att type="string" name="vizmap:vv10500Starch_and_sucrose_metabolism_xml NODE_HEIGHT" value="15.0"/>
    <att type="string" name="CELLDESIGNER_ALIAS" value="sa21277e51"/>
    <att type="string" name="vizmap:vv10500Starch_and_sucrose_metabolism_xml NODE_SHAPE" value="RECT"/>
    <att type="string" name="CELLDESIGNER_NODE_TYPE" value="RNA"/>
    <att type="string" name="CELLDESIGNER_SPECIES" value="GSVIVP00031485001"/>
    <att type="string" name="vizmap:vv10500Starch_and_sucrose_metabolism_xml NODE_FILL_COLOR" value="java.awt.Color[r=255,g=255,b=255]"/>
    <att type="string" name="vizmap:vv10500Starch_and_sucrose_metabolism_xml_me NODE_SHAPE" value="RECT"/>
    <att type="string" name="vizmap:vv10500Starch_and_sucrose_metabolism_xml_me NODE_FILL_COLOR" value="java.awt.Color[r=255,g=255,b=255]"/>
    <graphics type="RECTANGLE" h="15.0" w="150.0" x="981.054443359375" y="76.16011047363281" fill="#ffffff" width="1" outline="#000000"/>
  </node>
  <node label="rGSVIVP00017554001" id="-2845">
    <att type="string" name="vizmap:vv10500Starch_and_sucrose_metabolism_xml NODE_WIDTH" value="130.0"/>
    <att type="string" name="canonicalName" value="GSVIVP00017554001"/>
    <att type="string" name="vizmap:vv10500Starch_and_sucrose_metabolism_xml NODE_HEIGHT" value="15.0"/>
    <att type="string" name="CELLDESIGNER_ALIAS" value="sa20786e51"/>
    <att type="string" name="vizmap:vv10500Starch_and_sucrose_metabolism_xml NODE_SHAPE" value="RECT"/>
    <att type="string" name="CELLDESIGNER_NODE_TYPE" value="RNA"/>
    <att type="string" name="CELLDESIGNER_SPECIES" value="GSVIVP00017554001"/>
    <att type="string" name="vizmap:vv10500Starch_and_sucrose_metabolism_xml NODE_FILL_COLOR" value="java.awt.Color[r=255,g=255,b=255]"/>
    <att type="string" name="vizmap:vv10500Starch_and_sucrose_metabolism_xml_me NODE_SHAPE" value="RECT"/>
    <att type="string" name="vizmap:vv10500Starch_and_sucrose_metabolism_xml_me NODE_FILL_COLOR" value="java.awt.Color[r=255,g=255,b=255]"/>
    <graphics type="RECTANGLE" h="15.0" w="150.0" x="981.054443359375" y="92.45146942138672" fill="#ffffff" width="1" outline="#000000"/>
  </node>
  <node label="rGSVIVP00015209001" id="-2844">
    <att type="string" name="vizmap:vv10500Starch_and_sucrose_metabolism_xml NODE_WIDTH" value="130.0"/>
    <att type="string" name="canonicalName" value="GSVIVP00015209001"/>
    <att type="string" name="vizmap:vv10500Starch_and_sucrose_metabolism_xml NODE_HEIGHT" value="15.0"/>
    <att type="string" name="CELLDESIGNER_ALIAS" value="sa20689e51"/>
    <att type="string" name="vizmap:vv10500Starch_and_sucrose_metabolism_xml NODE_SHAPE" value="RECT"/>
    <att type="string" name="CELLDESIGNER_NODE_TYPE" value="RNA"/>
    <att type="string" name="CELLDESIGNER_SPECIES" value="GSVIVP00015209001"/>
    <att type="string" name="vizmap:vv10500Starch_and_sucrose_metabolism_xml NODE_FILL_COLOR" value="java.awt.Color[r=255,g=255,b=255]"/>
    <att type="string" name="vizmap:vv10500Starch_and_sucrose_metabolism_xml_me NODE_SHAPE" value="RECT"/>
    <att type="string" name="vizmap:vv10500Starch_and_sucrose_metabolism_xml_me NODE_FILL_COLOR" value="java.awt.Color[r=255,g=255,b=255]"/>
    <graphics type="RECTANGLE" h="15.0" w="150.0" x="981.054443359375" y="108.74282836914062" fill="#ffffff" width="1" outline="#000000"/>
  </node>
  <node label="rGSVIVP00008150001" id="-2843">
    <att type="string" name="vizmap:vv10500Starch_and_sucrose_metabolism_xml NODE_WIDTH" value="130.0"/>
    <att type="string" name="canonicalName" value="GSVIVP00008150001"/>
    <att type="string" name="vizmap:vv10500Starch_and_sucrose_metabolism_xml NODE_HEIGHT" value="15.0"/>
    <att type="string" name="CELLDESIGNER_ALIAS" value="sa20384e51"/>
    <att type="string" name="vizmap:vv10500Starch_and_sucrose_metabolism_xml NODE_SHAPE" value="RECT"/>
    <att type="string" name="CELLDESIGNER_NODE_TYPE" value="RNA"/>
    <att type="string" name="CELLDESIGNER_SPECIES" value="GSVIVP00008150001"/>
    <att type="string" name="vizmap:vv10500Starch_and_sucrose_metabolism_xml NODE_FILL_COLOR" value="java.awt.Color[r=255,g=255,b=255]"/>
    <att type="string" name="vizmap:vv10500Starch_and_sucrose_metabolism_xml_me NODE_SHAPE" value="RECT"/>
    <att type="string" name="vizmap:vv10500Starch_and_sucrose_metabolism_xml_me NODE_FILL_COLOR" value="java.awt.Color[r=255,g=255,b=255]"/>
    <graphics type="RECTANGLE" h="15.0" w="150.0" x="981.054443359375" y="125.0341796875" fill="#ffffff" width="1" outline="#000000"/>
  </node>
  <node label="rGSVIVP00000583001" id="-2842">
    <att type="string" name="vizmap:vv10500Starch_and_sucrose_metabolism_xml NODE_WIDTH" value="130.0"/>
    <att type="string" name="canonicalName" value="GSVIVP00000583001"/>
    <att type="string" name="vizmap:vv10500Starch_and_sucrose_metabolism_xml NODE_HEIGHT" value="15.0"/>
    <att type="string" name="CELLDESIGNER_ALIAS" value="sa20120e51"/>
    <att type="string" name="vizmap:vv10500Starch_and_sucrose_metabolism_xml NODE_SHAPE" value="RECT"/>
    <att type="string" name="CELLDESIGNER_NODE_TYPE" value="RNA"/>
    <att type="string" name="CELLDESIGNER_SPECIES" value="GSVIVP00000583001"/>
    <att type="string" name="vizmap:vv10500Starch_and_sucrose_metabolism_xml NODE_FILL_COLOR" value="java.awt.Color[r=255,g=255,b=255]"/>
    <att type="string" name="vizmap:vv10500Starch_and_sucrose_metabolism_xml_me NODE_SHAPE" value="RECT"/>
    <att type="string" name="vizmap:vv10500Starch_and_sucrose_metabolism_xml_me NODE_FILL_COLOR" value="java.awt.Color[r=255,g=255,b=255]"/>
    <graphics type="RECTANGLE" h="15.0" w="150.0" x="981.054443359375" y="141.32553100585938" fill="#ffffff" width="1" outline="#000000"/>
  </node>
  <node label="rGSVIVP00007903001" id="-2841">
    <att type="string" name="vizmap:vv10500Starch_and_sucrose_metabolism_xml NODE_WIDTH" value="130.0"/>
    <att type="string" name="canonicalName" value="GSVIVP00007903001"/>
    <att type="string" name="vizmap:vv10500Starch_and_sucrose_metabolism_xml NODE_HEIGHT" value="15.0"/>
    <att type="string" name="CELLDESIGNER_ALIAS" value="sa20371e49"/>
    <att type="string" name="vizmap:vv10500Starch_and_sucrose_metabolism_xml NODE_SHAPE" value="RECT"/>
    <att type="string" name="CELLDESIGNER_NODE_TYPE" value="RNA"/>
    <att type="string" name="CELLDESIGNER_SPECIES" value="GSVIVP00007903001"/>
    <att type="string" name="vizmap:vv10500Starch_and_sucrose_metabolism_xml NODE_FILL_COLOR" value="java.awt.Color[r=255,g=255,b=255]"/>
    <att type="string" name="vizmap:vv10500Starch_and_sucrose_metabolism_xml_me NODE_SHAPE" value="RECT"/>
    <att type="string" name="vizmap:vv10500Starch_and_sucrose_metabolism_xml_me NODE_FILL_COLOR" value="java.awt.Color[r=255,g=255,b=255]"/>
    <graphics type="RECTANGLE" h="15.0" w="150.0" x="2062.0" y="490.71343994140625" fill="#ffffff" width="1" outline="#000000"/>
  </node>
  <node label="rGSVIVP00034772001" id="-2840">
    <att type="string" name="vizmap:vv10500Starch_and_sucrose_metabolism_xml NODE_WIDTH" value="130.0"/>
    <att type="string" name="canonicalName" value="GSVIVP00034772001"/>
    <att type="string" name="vizmap:vv10500Starch_and_sucrose_metabolism_xml NODE_HEIGHT" value="15.0"/>
    <att type="string" name="CELLDESIGNER_ALIAS" value="sa21414e42"/>
    <att type="string" name="vizmap:vv10500Starch_and_sucrose_metabolism_xml NODE_SHAPE" value="RECT"/>
    <att type="string" name="CELLDESIGNER_NODE_TYPE" value="RNA"/>
    <att type="string" name="CELLDESIGNER_SPECIES" value="GSVIVP00034772001"/>
    <att type="string" name="vizmap:vv10500Starch_and_sucrose_metabolism_xml NODE_FILL_COLOR" value="java.awt.Color[r=255,g=255,b=255]"/>
    <att type="string" name="vizmap:vv10500Starch_and_sucrose_metabolism_xml_me NODE_SHAPE" value="RECT"/>
    <att type="string" name="vizmap:vv10500Starch_and_sucrose_metabolism_xml_me NODE_FILL_COLOR" value="java.awt.Color[r=255,g=255,b=255]"/>
    <graphics type="RECTANGLE" h="15.0" w="150.0" x="1606.9658203125" y="402.3786926269531" fill="#ffffff" width="1" outline="#000000"/>
  </node>
  <node label="rGSVIVP00021231001" id="-2839">
    <att type="string" name="vizmap:vv10500Starch_and_sucrose_metabolism_xml NODE_WIDTH" value="130.0"/>
    <att type="string" name="canonicalName" value="GSVIVP00021231001"/>
    <att type="string" name="vizmap:vv10500Starch_and_sucrose_metabolism_xml NODE_HEIGHT" value="15.0"/>
    <att type="string" name="CELLDESIGNER_ALIAS" value="sa20907e42"/>
    <att type="string" name="vizmap:vv10500Starch_and_sucrose_metabolism_xml NODE_SHAPE" value="RECT"/>
    <att type="string" name="CELLDESIGNER_NODE_TYPE" value="RNA"/>
    <att type="string" name="CELLDESIGNER_SPECIES" value="GSVIVP00021231001"/>
    <att type="string" name="vizmap:vv10500Starch_and_sucrose_metabolism_xml NODE_FILL_COLOR" value="java.awt.Color[r=255,g=255,b=255]"/>
    <att type="string" name="vizmap:vv10500Starch_and_sucrose_metabolism_xml_me NODE_SHAPE" value="RECT"/>
    <att type="string" name="vizmap:vv10500Starch_and_sucrose_metabolism_xml_me NODE_FILL_COLOR" value="java.awt.Color[r=255,g=255,b=255]"/>
    <graphics type="RECTANGLE" h="15.0" w="150.0" x="1606.9658203125" y="385.1893615722656" fill="#ffffff" width="1" outline="#000000"/>
  </node>
  <node label="rGSVIVP00019926001" id="-2838">
    <att type="string" name="vizmap:vv10500Starch_and_sucrose_metabolism_xml NODE_WIDTH" value="130.0"/>
    <att type="string" name="canonicalName" value="GSVIVP00019926001"/>
    <att type="string" name="vizmap:vv10500Starch_and_sucrose_metabolism_xml NODE_HEIGHT" value="15.0"/>
    <att type="string" name="CELLDESIGNER_ALIAS" value="sa20867e42"/>
    <att type="string" name="vizmap:vv10500Starch_and_sucrose_metabolism_xml NODE_SHAPE" value="RECT"/>
    <att type="string" name="CELLDESIGNER_NODE_TYPE" value="RNA"/>
    <att type="string" name="CELLDESIGNER_SPECIES" value="GSVIVP00019926001"/>
    <att type="string" name="vizmap:vv10500Starch_and_sucrose_metabolism_xml NODE_FILL_COLOR" value="java.awt.Color[r=255,g=255,b=255]"/>
    <att type="string" name="vizmap:vv10500Starch_and_sucrose_metabolism_xml_me NODE_SHAPE" value="RECT"/>
    <att type="string" name="vizmap:vv10500Starch_and_sucrose_metabolism_xml_me NODE_FILL_COLOR" value="java.awt.Color[r=255,g=255,b=255]"/>
    <graphics type="RECTANGLE" h="15.0" w="150.0" x="1606.9658203125" y="368.0" fill="#ffffff" width="1" outline="#000000"/>
  </node>
  <node label="rGSVIVP00021585001" id="-2837">
    <att type="string" name="vizmap:vv10500Starch_and_sucrose_metabolism_xml NODE_WIDTH" value="130.0"/>
    <att type="string" name="canonicalName" value="GSVIVP00021585001"/>
    <att type="string" name="vizmap:vv10500Starch_and_sucrose_metabolism_xml NODE_HEIGHT" value="15.0"/>
    <att type="string" name="CELLDESIGNER_ALIAS" value="sa20919e38"/>
    <att type="string" name="vizmap:vv10500Starch_and_sucrose_metabolism_xml NODE_SHAPE" value="RECT"/>
    <att type="string" name="CELLDESIGNER_NODE_TYPE" value="RNA"/>
    <att type="string" name="CELLDESIGNER_SPECIES" value="GSVIVP00021585001"/>
    <att type="string" name="vizmap:vv10500Starch_and_sucrose_metabolism_xml NODE_FILL_COLOR" value="java.awt.Color[r=255,g=255,b=255]"/>
    <att type="string" name="vizmap:vv10500Starch_and_sucrose_metabolism_xml_me NODE_SHAPE" value="RECT"/>
    <att type="string" name="vizmap:vv10500Starch_and_sucrose_metabolism_xml_me NODE_FILL_COLOR" value="java.awt.Color[r=255,g=255,b=255]"/>
    <graphics type="RECTANGLE" h="15.0" w="150.0" x="248.89877319335938" y="672.4671020507812" fill="#ffffff" width="1" outline="#000000"/>
  </node>
  <node label="rGSVIVP00004598001" id="-2836">
    <att type="string" name="vizmap:vv10500Starch_and_sucrose_metabolism_xml NODE_WIDTH" value="130.0"/>
    <att type="string" name="canonicalName" value="GSVIVP00004598001"/>
    <att type="string" name="vizmap:vv10500Starch_and_sucrose_metabolism_xml NODE_HEIGHT" value="15.0"/>
    <att type="string" name="CELLDESIGNER_ALIAS" value="sa20253e38"/>
    <att type="string" name="vizmap:vv10500Starch_and_sucrose_metabolism_xml NODE_SHAPE" value="RECT"/>
    <att type="string" name="CELLDESIGNER_NODE_TYPE" value="RNA"/>
    <att type="string" name="CELLDESIGNER_SPECIES" value="GSVIVP00004598001"/>
    <att type="string" name="vizmap:vv10500Starch_and_sucrose_metabolism_xml NODE_FILL_COLOR" value="java.awt.Color[r=255,g=255,b=255]"/>
    <att type="string" name="vizmap:vv10500Starch_and_sucrose_metabolism_xml_me NODE_SHAPE" value="RECT"/>
    <att type="string" name="vizmap:vv10500Starch_and_sucrose_metabolism_xml_me NODE_FILL_COLOR" value="java.awt.Color[r=255,g=255,b=255]"/>
    <graphics type="RECTANGLE" h="15.0" w="150.0" x="248.89877319335938" y="688.5451049804688" fill="#ffffff" width="1" outline="#000000"/>
  </node>
  <node label="rGSVIVP00017367001" id="-2835">
    <att type="string" name="vizmap:vv10500Starch_and_sucrose_metabolism_xml NODE_WIDTH" value="130.0"/>
    <att type="string" name="canonicalName" value="GSVIVP00017367001"/>
    <att type="string" name="vizmap:vv10500Starch_and_sucrose_metabolism_xml NODE_HEIGHT" value="15.0"/>
    <att type="string" name="CELLDESIGNER_ALIAS" value="sa20778e37"/>
    <att type="string" name="vizmap:vv10500Starch_and_sucrose_metabolism_xml NODE_SHAPE" value="RECT"/>
    <att type="string" name="CELLDESIGNER_NODE_TYPE" value="RNA"/>
    <att type="string" name="CELLDESIGNER_SPECIES" value="GSVIVP00017367001"/>
    <att type="string" name="vizmap:vv10500Starch_and_sucrose_metabolism_xml NODE_FILL_COLOR" value="java.awt.Color[r=255,g=255,b=255]"/>
    <att type="string" name="vizmap:vv10500Starch_and_sucrose_metabolism_xml_me NODE_SHAPE" value="RECT"/>
    <att type="string" name="vizmap:vv10500Starch_and_sucrose_metabolism_xml_me NODE_FILL_COLOR" value="java.awt.Color[r=255,g=255,b=255]"/>
    <graphics type="RECTANGLE" h="15.0" w="150.0" x="2391.0" y="63.0" fill="#ffffff" width="1" outline="#000000"/>
  </node>
  <node label="rGSVIVP00013860001" id="-2834">
    <att type="string" name="vizmap:vv10500Starch_and_sucrose_metabolism_xml NODE_WIDTH" value="130.0"/>
    <att type="string" name="canonicalName" value="GSVIVP00013860001"/>
    <att type="string" name="vizmap:vv10500Starch_and_sucrose_metabolism_xml NODE_HEIGHT" value="15.0"/>
    <att type="string" name="CELLDESIGNER_ALIAS" value="sa20647e37"/>
    <att type="string" name="vizmap:vv10500Starch_and_sucrose_metabolism_xml NODE_SHAPE" value="RECT"/>
    <att type="string" name="CELLDESIGNER_NODE_TYPE" value="RNA"/>
    <att type="string" name="CELLDESIGNER_SPECIES" value="GSVIVP00013860001"/>
    <att type="string" name="vizmap:vv10500Starch_and_sucrose_metabolism_xml NODE_FILL_COLOR" value="java.awt.Color[r=255,g=255,b=255]"/>
    <att type="string" name="vizmap:vv10500Starch_and_sucrose_metabolism_xml_me NODE_SHAPE" value="RECT"/>
    <att type="string" name="vizmap:vv10500Starch_and_sucrose_metabolism_xml_me NODE_FILL_COLOR" value="java.awt.Color[r=255,g=255,b=255]"/>
    <graphics type="RECTANGLE" h="15.0" w="150.0" x="2391.0" y="49.0" fill="#ffffff" width="1" outline="#000000"/>
  </node>
  <node label="rGSVIVP00007848001" id="-2833">
    <att type="string" name="vizmap:vv10500Starch_and_sucrose_metabolism_xml NODE_WIDTH" value="130.0"/>
    <att type="string" name="canonicalName" value="GSVIVP00007848001"/>
    <att type="string" name="vizmap:vv10500Starch_and_sucrose_metabolism_xml NODE_HEIGHT" value="15.0"/>
    <att type="string" name="CELLDESIGNER_ALIAS" value="sa20369e36"/>
    <att type="string" name="vizmap:vv10500Starch_and_sucrose_metabolism_xml NODE_SHAPE" value="RECT"/>
    <att type="string" name="CELLDESIGNER_NODE_TYPE" value="RNA"/>
    <att type="string" name="CELLDESIGNER_SPECIES" value="GSVIVP00007848001"/>
    <att type="string" name="vizmap:vv10500Starch_and_sucrose_metabolism_xml NODE_FILL_COLOR" value="java.awt.Color[r=255,g=255,b=255]"/>
    <att type="string" name="vizmap:vv10500Starch_and_sucrose_metabolism_xml_me NODE_SHAPE" value="RECT"/>
    <att type="string" name="vizmap:vv10500Starch_and_sucrose_metabolism_xml_me NODE_FILL_COLOR" value="java.awt.Color[r=255,g=255,b=255]"/>
    <graphics type="RECTANGLE" h="15.0" w="150.0" x="1884.0" y="294.87652587890625" fill="#ffffff" width="1" outline="#000000"/>
  </node>
  <node label="rGSVIVP00023450001" id="-2832">
    <att type="string" name="vizmap:vv10500Starch_and_sucrose_metabolism_xml NODE_WIDTH" value="130.0"/>
    <att type="string" name="canonicalName" value="GSVIVP00023450001"/>
    <att type="string" name="vizmap:vv10500Starch_and_sucrose_metabolism_xml NODE_HEIGHT" value="15.0"/>
    <att type="string" name="CELLDESIGNER_ALIAS" value="sa21003e35"/>
    <att type="string" name="vizmap:vv10500Starch_and_sucrose_metabolism_xml NODE_SHAPE" value="RECT"/>
    <att type="string" name="CELLDESIGNER_NODE_TYPE" value="RNA"/>
    <att type="string" name="CELLDESIGNER_SPECIES" value="GSVIVP00023450001"/>
    <att type="string" name="vizmap:vv10500Starch_and_sucrose_metabolism_xml NODE_FILL_COLOR" value="java.awt.Color[r=255,g=255,b=255]"/>
    <att type="string" name="vizmap:vv10500Starch_and_sucrose_metabolism_xml_me NODE_SHAPE" value="RECT"/>
    <att type="string" name="vizmap:vv10500Starch_and_sucrose_metabolism_xml_me NODE_FILL_COLOR" value="java.awt.Color[r=255,g=255,b=255]"/>
    <graphics type="RECTANGLE" h="15.0" w="150.0" x="834.0" y="601.4892578125" fill="#ffffff" width="1" outline="#000000"/>
  </node>
  <node label="rGSVIVP00003157001" id="-2831">
    <att type="string" name="vizmap:vv10500Starch_and_sucrose_metabolism_xml NODE_WIDTH" value="130.0"/>
    <att type="string" name="canonicalName" value="GSVIVP00003157001"/>
    <att type="string" name="vizmap:vv10500Starch_and_sucrose_metabolism_xml NODE_HEIGHT" value="15.0"/>
    <att type="string" name="CELLDESIGNER_ALIAS" value="sa20196e35"/>
    <att type="string" name="vizmap:vv10500Starch_and_sucrose_metabolism_xml NODE_SHAPE" value="RECT"/>
    <att type="string" name="CELLDESIGNER_NODE_TYPE" value="RNA"/>
    <att type="string" name="CELLDESIGNER_SPECIES" value="GSVIVP00003157001"/>
    <att type="string" name="vizmap:vv10500Starch_and_sucrose_metabolism_xml NODE_FILL_COLOR" value="java.awt.Color[r=255,g=255,b=255]"/>
    <att type="string" name="vizmap:vv10500Starch_and_sucrose_metabolism_xml_me NODE_SHAPE" value="RECT"/>
    <att type="string" name="vizmap:vv10500Starch_and_sucrose_metabolism_xml_me NODE_FILL_COLOR" value="java.awt.Color[r=255,g=255,b=255]"/>
    <graphics type="RECTANGLE" h="15.0" w="150.0" x="834.0" y="617.4574584960938" fill="#ffffff" width="1" outline="#000000"/>
  </node>
  <node label="rGSVIVP00030532001" id="-188">
    <att type="string" name="vizmap:vv10010glycolysis_xml NODE_HEIGHT" value="15.0"/>
    <att type="string" name="vizmap:vv10500Starch_and_sucrose_metabolism_xml NODE_WIDTH" value="130.0"/>
    <att type="string" name="canonicalName" value="GSVIVP00030532001"/>
    <att type="string" name="vizmap:vv10010glycolysis_xml NODE_WIDTH" value="130.0"/>
    <att type="string" name="vizmap:vv10500Starch_and_sucrose_metabolism_xml NODE_HEIGHT" value="15.0"/>
    <att type="string" name="CELLDESIGNER_ALIAS" value="sa21237e33"/>
    <att type="string" name="vizmap:vv10010glycolysis_xml NODE_SHAPE" value="RECT"/>
    <att type="string" name="vizmap:vv10500Starch_and_sucrose_metabolism_xml NODE_SHAPE" value="RECT"/>
    <att type="string" name="vizmap:vv10010glycolysis_xml NODE_FILL_COLOR" value="java.awt.Color[r=255,g=255,b=255]"/>
    <att type="string" name="CELLDESIGNER_NODE_TYPE" value="RNA"/>
    <att type="string" name="vizmap:vv10010glycolysis_xml_me NODE_HEIGHT" value="15.0"/>
    <att type="string" name="CELLDESIGNER_SPECIES" value="GSVIVP00030532001"/>
    <att type="string" name="vizmap:vv10010glycolysis_xml_me NODE_SHAPE" value="RECT"/>
    <att type="string" name="vizmap:vv10500Starch_and_sucrose_metabolism_xml NODE_FILL_COLOR" value="java.awt.Color[r=255,g=255,b=255]"/>
    <att type="string" name="vizmap:vv10010glycolysis_xml_me NODE_WIDTH" value="130.0"/>
    <att type="string" name="vizmap:vv10010glycolysis_xml_me NODE_FILL_COLOR" value="java.awt.Color[r=255,g=255,b=255]"/>
    <att type="string" name="vizmap:vv10500Starch_and_sucrose_metabolism_xml_me NODE_SHAPE" value="RECT"/>
    <att type="string" name="vizmap:vv10500Starch_and_sucrose_metabolism_xml_me NODE_FILL_COLOR" value="java.awt.Color[r=255,g=255,b=255]"/>
    <graphics type="RECTANGLE" h="15.0" w="150.0" x="194.05450439453125" y="211.09373474121094" fill="#ffffff" width="1" outline="#000000"/>
  </node>
  <node label="rGSVIVP00030531001" id="-187">
    <att type="string" name="vizmap:vv10010glycolysis_xml NODE_HEIGHT" value="15.0"/>
    <att type="string" name="vizmap:vv10500Starch_and_sucrose_metabolism_xml NODE_WIDTH" value="130.0"/>
    <att type="string" name="canonicalName" value="GSVIVP00030531001"/>
    <att type="string" name="vizmap:vv10010glycolysis_xml NODE_WIDTH" value="130.0"/>
    <att type="string" name="vizmap:vv10500Starch_and_sucrose_metabolism_xml NODE_HEIGHT" value="15.0"/>
    <att type="string" name="CELLDESIGNER_ALIAS" value="sa21236e33"/>
    <att type="string" name="vizmap:vv10010glycolysis_xml NODE_SHAPE" value="RECT"/>
    <att type="string" name="vizmap:vv10500Starch_and_sucrose_metabolism_xml NODE_SHAPE" value="RECT"/>
    <att type="string" name="vizmap:vv10010glycolysis_xml NODE_FILL_COLOR" value="java.awt.Color[r=255,g=255,b=255]"/>
    <att type="string" name="CELLDESIGNER_NODE_TYPE" value="RNA"/>
    <att type="string" name="vizmap:vv10010glycolysis_xml_me NODE_HEIGHT" value="15.0"/>
    <att type="string" name="CELLDESIGNER_SPECIES" value="GSVIVP00030531001"/>
    <att type="string" name="vizmap:vv10010glycolysis_xml_me NODE_SHAPE" value="RECT"/>
    <att type="string" name="vizmap:vv10500Starch_and_sucrose_metabolism_xml NODE_FILL_COLOR" value="java.awt.Color[r=255,g=255,b=255]"/>
    <att type="string" name="vizmap:vv10010glycolysis_xml_me NODE_WIDTH" value="130.0"/>
    <att type="string" name="vizmap:vv10010glycolysis_xml_me NODE_FILL_COLOR" value="java.awt.Color[r=255,g=255,b=255]"/>
    <att type="string" name="vizmap:vv10500Starch_and_sucrose_metabolism_xml_me NODE_SHAPE" value="RECT"/>
    <att type="string" name="vizmap:vv10500Starch_and_sucrose_metabolism_xml_me NODE_FILL_COLOR" value="java.awt.Color[r=255,g=255,b=255]"/>
    <graphics type="RECTANGLE" h="15.0" w="150.0" x="194.05450439453125" y="195.0" fill="#ffffff" width="1" outline="#000000"/>
  </node>
  <node label="rGSVIVP00016444001" id="-2830">
    <att type="string" name="vizmap:vv10500Starch_and_sucrose_metabolism_xml NODE_WIDTH" value="130.0"/>
    <att type="string" name="canonicalName" value="GSVIVP00016444001"/>
    <att type="string" name="vizmap:vv10500Starch_and_sucrose_metabolism_xml NODE_HEIGHT" value="15.0"/>
    <att type="string" name="CELLDESIGNER_ALIAS" value="sa20746e32"/>
    <att type="string" name="vizmap:vv10500Starch_and_sucrose_metabolism_xml NODE_SHAPE" value="RECT"/>
    <att type="string" name="CELLDESIGNER_NODE_TYPE" value="RNA"/>
    <att type="string" name="CELLDESIGNER_SPECIES" value="GSVIVP00016444001"/>
    <att type="string" name="vizmap:vv10500Starch_and_sucrose_metabolism_xml NODE_FILL_COLOR" value="java.awt.Color[r=255,g=255,b=255]"/>
    <att type="string" name="vizmap:vv10500Starch_and_sucrose_metabolism_xml_me NODE_SHAPE" value="RECT"/>
    <att type="string" name="vizmap:vv10500Starch_and_sucrose_metabolism_xml_me NODE_FILL_COLOR" value="java.awt.Color[r=255,g=255,b=255]"/>
    <graphics type="RECTANGLE" h="15.0" w="150.0" x="1775.0" y="987.7794189453125" fill="#ffffff" width="1" outline="#000000"/>
  </node>
  <node label="rGSVIVP00034810001" id="-2829">
    <att type="string" name="vizmap:vv10500Starch_and_sucrose_metabolism_xml NODE_WIDTH" value="130.0"/>
    <att type="string" name="canonicalName" value="GSVIVP00034810001"/>
    <att type="string" name="vizmap:vv10500Starch_and_sucrose_metabolism_xml NODE_HEIGHT" value="15.0"/>
    <att type="string" name="CELLDESIGNER_ALIAS" value="sa21416e25"/>
    <att type="string" name="vizmap:vv10500Starch_and_sucrose_metabolism_xml NODE_SHAPE" value="RECT"/>
    <att type="string" name="CELLDESIGNER_NODE_TYPE" value="RNA"/>
    <att type="string" name="CELLDESIGNER_SPECIES" value="GSVIVP00034810001"/>
    <att type="string" name="vizmap:vv10500Starch_and_sucrose_metabolism_xml NODE_FILL_COLOR" value="java.awt.Color[r=255,g=255,b=255]"/>
    <att type="string" name="vizmap:vv10500Starch_and_sucrose_metabolism_xml_me NODE_SHAPE" value="RECT"/>
    <att type="string" name="vizmap:vv10500Starch_and_sucrose_metabolism_xml_me NODE_FILL_COLOR" value="java.awt.Color[r=255,g=255,b=255]"/>
    <graphics type="RECTANGLE" h="15.0" w="150.0" x="1495.0" y="582.208251953125" fill="#ffffff" width="1" outline="#000000"/>
  </node>
  <node label="rGSVIVP00022912001" id="-2828">
    <att type="string" name="vizmap:vv10500Starch_and_sucrose_metabolism_xml NODE_WIDTH" value="130.0"/>
    <att type="string" name="canonicalName" value="GSVIVP00022912001"/>
    <att type="string" name="vizmap:vv10500Starch_and_sucrose_metabolism_xml NODE_HEIGHT" value="15.0"/>
    <att type="string" name="CELLDESIGNER_ALIAS" value="sa20996e25"/>
    <att type="string" name="vizmap:vv10500Starch_and_sucrose_metabolism_xml NODE_SHAPE" value="RECT"/>
    <att type="string" name="CELLDESIGNER_NODE_TYPE" value="RNA"/>
    <att type="string" name="CELLDESIGNER_SPECIES" value="GSVIVP00022912001"/>
    <att type="string" name="vizmap:vv10500Starch_and_sucrose_metabolism_xml NODE_FILL_COLOR" value="java.awt.Color[r=255,g=255,b=255]"/>
    <att type="string" name="vizmap:vv10500Starch_and_sucrose_metabolism_xml_me NODE_SHAPE" value="RECT"/>
    <att type="string" name="vizmap:vv10500Starch_and_sucrose_metabolism_xml_me NODE_FILL_COLOR" value="java.awt.Color[r=255,g=255,b=255]"/>
    <graphics type="RECTANGLE" h="15.0" w="150.0" x="1495.0" y="598.6758422851562" fill="#ffffff" width="1" outline="#000000"/>
  </node>
  <node label="rGSVIVP00018885001" id="-2827">
    <att type="string" name="vizmap:vv10500Starch_and_sucrose_metabolism_xml NODE_WIDTH" value="130.0"/>
    <att type="string" name="canonicalName" value="GSVIVP00018885001"/>
    <att type="string" name="vizmap:vv10500Starch_and_sucrose_metabolism_xml NODE_HEIGHT" value="15.0"/>
    <att type="string" name="CELLDESIGNER_ALIAS" value="sa20823e25"/>
    <att type="string" name="vizmap:vv10500Starch_and_sucrose_metabolism_xml NODE_SHAPE" value="RECT"/>
    <att type="string" name="CELLDESIGNER_NODE_TYPE" value="RNA"/>
    <att type="string" name="CELLDESIGNER_SPECIES" value="GSVIVP00018885001"/>
    <att type="string" name="vizmap:vv10500Starch_and_sucrose_metabolism_xml NODE_FILL_COLOR" value="java.awt.Color[r=255,g=255,b=255]"/>
    <att type="string" name="vizmap:vv10500Starch_and_sucrose_metabolism_xml_me NODE_SHAPE" value="RECT"/>
    <att type="string" name="vizmap:vv10500Starch_and_sucrose_metabolism_xml_me NODE_FILL_COLOR" value="java.awt.Color[r=255,g=255,b=255]"/>
    <graphics type="RECTANGLE" h="15.0" w="150.0" x="1495.0" y="615.1433715820312" fill="#ffffff" width="1" outline="#000000"/>
  </node>
  <node label="rGSVIVP00015893001" id="-2826">
    <att type="string" name="vizmap:vv10500Starch_and_sucrose_metabolism_xml NODE_WIDTH" value="130.0"/>
    <att type="string" name="canonicalName" value="GSVIVP00015893001"/>
    <att type="string" name="vizmap:vv10500Starch_and_sucrose_metabolism_xml NODE_HEIGHT" value="15.0"/>
    <att type="string" name="CELLDESIGNER_ALIAS" value="sa20719e25"/>
    <att type="string" name="vizmap:vv10500Starch_and_sucrose_metabolism_xml NODE_SHAPE" value="RECT"/>
    <att type="string" name="CELLDESIGNER_NODE_TYPE" value="RNA"/>
    <att type="string" name="CELLDESIGNER_SPECIES" value="GSVIVP00015893001"/>
    <att type="string" name="vizmap:vv10500Starch_and_sucrose_metabolism_xml NODE_FILL_COLOR" value="java.awt.Color[r=255,g=255,b=255]"/>
    <att type="string" name="vizmap:vv10500Starch_and_sucrose_metabolism_xml_me NODE_SHAPE" value="RECT"/>
    <att type="string" name="vizmap:vv10500Starch_and_sucrose_metabolism_xml_me NODE_FILL_COLOR" value="java.awt.Color[r=255,g=255,b=255]"/>
    <graphics type="RECTANGLE" h="15.0" w="150.0" x="1495.0" y="631.6109619140625" fill="#ffffff" width="1" outline="#000000"/>
  </node>
  <node label="rGSVIVP00027016001" id="-2825">
    <att type="string" name="vizmap:vv10500Starch_and_sucrose_metabolism_xml NODE_WIDTH" value="130.0"/>
    <att type="string" name="canonicalName" value="GSVIVP00027016001"/>
    <att type="string" name="vizmap:vv10500Starch_and_sucrose_metabolism_xml NODE_HEIGHT" value="15.0"/>
    <att type="string" name="CELLDESIGNER_ALIAS" value="sa21122e22"/>
    <att type="string" name="vizmap:vv10500Starch_and_sucrose_metabolism_xml NODE_SHAPE" value="RECT"/>
    <att type="string" name="CELLDESIGNER_NODE_TYPE" value="RNA"/>
    <att type="string" name="CELLDESIGNER_SPECIES" value="GSVIVP00027016001"/>
    <att type="string" name="vizmap:vv10500Starch_and_sucrose_metabolism_xml NODE_FILL_COLOR" value="java.awt.Color[r=255,g=255,b=255]"/>
    <att type="string" name="vizmap:vv10500Starch_and_sucrose_metabolism_xml_me NODE_SHAPE" value="RECT"/>
    <att type="string" name="vizmap:vv10500Starch_and_sucrose_metabolism_xml_me NODE_FILL_COLOR" value="java.awt.Color[r=255,g=255,b=255]"/>
    <graphics type="RECTANGLE" h="15.0" w="150.0" x="1787.0" y="53.0" fill="#ffffff" width="1" outline="#000000"/>
  </node>
  <node label="rGSVIVP00017150001" id="-2824">
    <att type="string" name="vizmap:vv10500Starch_and_sucrose_metabolism_xml NODE_WIDTH" value="130.0"/>
    <att type="string" name="canonicalName" value="GSVIVP00017150001"/>
    <att type="string" name="vizmap:vv10500Starch_and_sucrose_metabolism_xml NODE_HEIGHT" value="15.0"/>
    <att type="string" name="CELLDESIGNER_ALIAS" value="sa20771e22"/>
    <att type="string" name="vizmap:vv10500Starch_and_sucrose_metabolism_xml NODE_SHAPE" value="RECT"/>
    <att type="string" name="CELLDESIGNER_NODE_TYPE" value="RNA"/>
    <att type="string" name="CELLDESIGNER_SPECIES" value="GSVIVP00017150001"/>
    <att type="string" name="vizmap:vv10500Starch_and_sucrose_metabolism_xml NODE_FILL_COLOR" value="java.awt.Color[r=255,g=255,b=255]"/>
    <att type="string" name="vizmap:vv10500Starch_and_sucrose_metabolism_xml_me NODE_SHAPE" value="RECT"/>
    <att type="string" name="vizmap:vv10500Starch_and_sucrose_metabolism_xml_me NODE_FILL_COLOR" value="java.awt.Color[r=255,g=255,b=255]"/>
    <graphics type="RECTANGLE" h="15.0" w="150.0" x="1787.0" y="69.0" fill="#ffffff" width="1" outline="#000000"/>
  </node>
  <node label="rGSVIVP00015722001" id="-2823">
    <att type="string" name="vizmap:vv10500Starch_and_sucrose_metabolism_xml NODE_WIDTH" value="130.0"/>
    <att type="string" name="canonicalName" value="GSVIVP00015722001"/>
    <att type="string" name="vizmap:vv10500Starch_and_sucrose_metabolism_xml NODE_HEIGHT" value="15.0"/>
    <att type="string" name="CELLDESIGNER_ALIAS" value="sa20713e22"/>
    <att type="string" name="vizmap:vv10500Starch_and_sucrose_metabolism_xml NODE_SHAPE" value="RECT"/>
    <att type="string" name="CELLDESIGNER_NODE_TYPE" value="RNA"/>
    <att type="string" name="CELLDESIGNER_SPECIES" value="GSVIVP00015722001"/>
    <att type="string" name="vizmap:vv10500Starch_and_sucrose_metabolism_xml NODE_FILL_COLOR" value="java.awt.Color[r=255,g=255,b=255]"/>
    <att type="string" name="vizmap:vv10500Starch_and_sucrose_metabolism_xml_me NODE_SHAPE" value="RECT"/>
    <att type="string" name="vizmap:vv10500Starch_and_sucrose_metabolism_xml_me NODE_FILL_COLOR" value="java.awt.Color[r=255,g=255,b=255]"/>
    <graphics type="RECTANGLE" h="15.0" w="150.0" x="1787.0" y="85.0" fill="#ffffff" width="1" outline="#000000"/>
  </node>
  <node label="rGSVIVP00015251001" id="-2822">
    <att type="string" name="vizmap:vv10500Starch_and_sucrose_metabolism_xml NODE_WIDTH" value="130.0"/>
    <att type="string" name="canonicalName" value="GSVIVP00015251001"/>
    <att type="string" name="vizmap:vv10500Starch_and_sucrose_metabolism_xml NODE_HEIGHT" value="15.0"/>
    <att type="string" name="CELLDESIGNER_ALIAS" value="sa20690e22"/>
    <att type="string" name="vizmap:vv10500Starch_and_sucrose_metabolism_xml NODE_SHAPE" value="RECT"/>
    <att type="string" name="CELLDESIGNER_NODE_TYPE" value="RNA"/>
    <att type="string" name="CELLDESIGNER_SPECIES" value="GSVIVP00015251001"/>
    <att type="string" name="vizmap:vv10500Starch_and_sucrose_metabolism_xml NODE_FILL_COLOR" value="java.awt.Color[r=255,g=255,b=255]"/>
    <att type="string" name="vizmap:vv10500Starch_and_sucrose_metabolism_xml_me NODE_SHAPE" value="RECT"/>
    <att type="string" name="vizmap:vv10500Starch_and_sucrose_metabolism_xml_me NODE_FILL_COLOR" value="java.awt.Color[r=255,g=255,b=255]"/>
    <graphics type="RECTANGLE" h="15.0" w="150.0" x="1787.0" y="101.0" fill="#ffffff" width="1" outline="#000000"/>
  </node>
  <node label="rGSVIVP00007296001" id="-2821">
    <att type="string" name="vizmap:vv10500Starch_and_sucrose_metabolism_xml NODE_WIDTH" value="130.0"/>
    <att type="string" name="canonicalName" value="GSVIVP00007296001"/>
    <att type="string" name="vizmap:vv10500Starch_and_sucrose_metabolism_xml NODE_HEIGHT" value="15.0"/>
    <att type="string" name="CELLDESIGNER_ALIAS" value="sa20346e22"/>
    <att type="string" name="vizmap:vv10500Starch_and_sucrose_metabolism_xml NODE_SHAPE" value="RECT"/>
    <att type="string" name="CELLDESIGNER_NODE_TYPE" value="RNA"/>
    <att type="string" name="CELLDESIGNER_SPECIES" value="GSVIVP00007296001"/>
    <att type="string" name="vizmap:vv10500Starch_and_sucrose_metabolism_xml NODE_FILL_COLOR" value="java.awt.Color[r=255,g=255,b=255]"/>
    <att type="string" name="vizmap:vv10500Starch_and_sucrose_metabolism_xml_me NODE_SHAPE" value="RECT"/>
    <att type="string" name="vizmap:vv10500Starch_and_sucrose_metabolism_xml_me NODE_FILL_COLOR" value="java.awt.Color[r=255,g=255,b=255]"/>
    <graphics type="RECTANGLE" h="15.0" w="150.0" x="1787.0" y="149.0" fill="#ffffff" width="1" outline="#000000"/>
  </node>
  <node label="rGSVIVP00006504001" id="-2820">
    <att type="string" name="vizmap:vv10500Starch_and_sucrose_metabolism_xml NODE_WIDTH" value="130.0"/>
    <att type="string" name="canonicalName" value="GSVIVP00006504001"/>
    <att type="string" name="vizmap:vv10500Starch_and_sucrose_metabolism_xml NODE_HEIGHT" value="15.0"/>
    <att type="string" name="CELLDESIGNER_ALIAS" value="sa20314e22"/>
    <att type="string" name="vizmap:vv10500Starch_and_sucrose_metabolism_xml NODE_SHAPE" value="RECT"/>
    <att type="string" name="CELLDESIGNER_NODE_TYPE" value="RNA"/>
    <att type="string" name="CELLDESIGNER_SPECIES" value="GSVIVP00006504001"/>
    <att type="string" name="vizmap:vv10500Starch_and_sucrose_metabolism_xml NODE_FILL_COLOR" value="java.awt.Color[r=255,g=255,b=255]"/>
    <att type="string" name="vizmap:vv10500Starch_and_sucrose_metabolism_xml_me NODE_SHAPE" value="RECT"/>
    <att type="string" name="vizmap:vv10500Starch_and_sucrose_metabolism_xml_me NODE_FILL_COLOR" value="java.awt.Color[r=255,g=255,b=255]"/>
    <graphics type="RECTANGLE" h="15.0" w="150.0" x="1787.0" y="117.0" fill="#ffffff" width="1" outline="#000000"/>
  </node>
  <node label="rGSVIVP00004042001" id="-2819">
    <att type="string" name="vizmap:vv10500Starch_and_sucrose_metabolism_xml NODE_WIDTH" value="130.0"/>
    <att type="string" name="canonicalName" value="GSVIVP00004042001"/>
    <att type="string" name="vizmap:vv10500Starch_and_sucrose_metabolism_xml NODE_HEIGHT" value="15.0"/>
    <att type="string" name="CELLDESIGNER_ALIAS" value="sa20235e22"/>
    <att type="string" name="vizmap:vv10500Starch_and_sucrose_metabolism_xml NODE_SHAPE" value="RECT"/>
    <att type="string" name="CELLDESIGNER_NODE_TYPE" value="RNA"/>
    <att type="string" name="CELLDESIGNER_SPECIES" value="GSVIVP00004042001"/>
    <att type="string" name="vizmap:vv10500Starch_and_sucrose_metabolism_xml NODE_FILL_COLOR" value="java.awt.Color[r=255,g=255,b=255]"/>
    <att type="string" name="vizmap:vv10500Starch_and_sucrose_metabolism_xml_me NODE_SHAPE" value="RECT"/>
    <att type="string" name="vizmap:vv10500Starch_and_sucrose_metabolism_xml_me NODE_FILL_COLOR" value="java.awt.Color[r=255,g=255,b=255]"/>
    <graphics type="RECTANGLE" h="15.0" w="150.0" x="1787.0" y="133.0" fill="#ffffff" width="1" outline="#000000"/>
  </node>
  <node label="rGSVIVP00030064001" id="-2818">
    <att type="string" name="vizmap:vv10500Starch_and_sucrose_metabolism_xml NODE_WIDTH" value="130.0"/>
    <att type="string" name="canonicalName" value="GSVIVP00030064001"/>
    <att type="string" name="vizmap:vv10500Starch_and_sucrose_metabolism_xml NODE_HEIGHT" value="15.0"/>
    <att type="string" name="CELLDESIGNER_ALIAS" value="sa21225e20"/>
    <att type="string" name="vizmap:vv10500Starch_and_sucrose_metabolism_xml NODE_SHAPE" value="RECT"/>
    <att type="string" name="CELLDESIGNER_NODE_TYPE" value="RNA"/>
    <att type="string" name="CELLDESIGNER_SPECIES" value="GSVIVP00030064001"/>
    <att type="string" name="vizmap:vv10500Starch_and_sucrose_metabolism_xml NODE_FILL_COLOR" value="java.awt.Color[r=255,g=255,b=255]"/>
    <att type="string" name="vizmap:vv10500Starch_and_sucrose_metabolism_xml_me NODE_SHAPE" value="RECT"/>
    <att type="string" name="vizmap:vv10500Starch_and_sucrose_metabolism_xml_me NODE_FILL_COLOR" value="java.awt.Color[r=255,g=255,b=255]"/>
    <graphics type="RECTANGLE" h="15.0" w="150.0" x="2344.0" y="718.9901123046875" fill="#ffffff" width="1" outline="#000000"/>
  </node>
  <node label="rGSVIVP00016656001" id="-117">
    <att type="string" name="vizmap:vv10010glycolysis_xml NODE_HEIGHT" value="15.0"/>
    <att type="string" name="vizmap:vv10500Starch_and_sucrose_metabolism_xml NODE_WIDTH" value="130.0"/>
    <att type="string" name="canonicalName" value="GSVIVP00016656001"/>
    <att type="string" name="vizmap:vv10010glycolysis_xml NODE_WIDTH" value="130.0"/>
    <att type="string" name="vizmap:vv10500Starch_and_sucrose_metabolism_xml NODE_HEIGHT" value="15.0"/>
    <att type="string" name="CELLDESIGNER_ALIAS" value="sa20043e7"/>
    <att type="string" name="vizmap:vv10010glycolysis_xml NODE_SHAPE" value="RECT"/>
    <att type="string" name="vizmap:vv10500Starch_and_sucrose_metabolism_xml NODE_SHAPE" value="RECT"/>
    <att type="string" name="vizmap:vv10010glycolysis_xml NODE_FILL_COLOR" value="java.awt.Color[r=255,g=255,b=255]"/>
    <att type="string" name="CELLDESIGNER_NODE_TYPE" value="RNA"/>
    <att type="string" name="vizmap:vv10010glycolysis_xml_me NODE_HEIGHT" value="15.0"/>
    <att type="string" name="CELLDESIGNER_SPECIES" value="GSVIVP00016656001"/>
    <att type="string" name="vizmap:vv10010glycolysis_xml_me NODE_SHAPE" value="RECT"/>
    <att type="string" name="vizmap:vv10500Starch_and_sucrose_metabolism_xml NODE_FILL_COLOR" value="java.awt.Color[r=255,g=255,b=255]"/>
    <att type="string" name="vizmap:vv10010glycolysis_xml_me NODE_WIDTH" value="130.0"/>
    <att type="string" name="vizmap:vv10010glycolysis_xml_me NODE_FILL_COLOR" value="java.awt.Color[r=255,g=255,b=255]"/>
    <att type="string" name="vizmap:vv10500Starch_and_sucrose_metabolism_xml_me NODE_SHAPE" value="RECT"/>
    <att type="string" name="vizmap:vv10500Starch_and_sucrose_metabolism_xml_me NODE_FILL_COLOR" value="java.awt.Color[r=255,g=255,b=255]"/>
    <graphics type="RECTANGLE" h="15.0" w="150.0" x="330.60174560546875" y="886.5432739257812" fill="#ffffff" width="1" outline="#000000"/>
  </node>
  <node label="rGSVIVP00014427001" id="-100">
    <att type="string" name="vizmap:vv10010glycolysis_xml NODE_HEIGHT" value="15.0"/>
    <att type="string" name="vizmap:vv10500Starch_and_sucrose_metabolism_xml NODE_WIDTH" value="130.0"/>
    <att type="string" name="canonicalName" value="GSVIVP00014427001"/>
    <att type="string" name="vizmap:vv10010glycolysis_xml NODE_WIDTH" value="130.0"/>
    <att type="string" name="vizmap:vv10500Starch_and_sucrose_metabolism_xml NODE_HEIGHT" value="15.0"/>
    <att type="string" name="CELLDESIGNER_ALIAS" value="sa20017e7"/>
    <att type="string" name="vizmap:vv10010glycolysis_xml NODE_SHAPE" value="RECT"/>
    <att type="string" name="vizmap:vv10500Starch_and_sucrose_metabolism_xml NODE_SHAPE" value="RECT"/>
    <att type="string" name="vizmap:vv10010glycolysis_xml NODE_FILL_COLOR" value="java.awt.Color[r=255,g=255,b=255]"/>
    <att type="string" name="CELLDESIGNER_NODE_TYPE" value="RNA"/>
    <att type="string" name="vizmap:vv10010glycolysis_xml_me NODE_HEIGHT" value="15.0"/>
    <att type="string" name="CELLDESIGNER_SPECIES" value="GSVIVP00014427001"/>
    <att type="string" name="vizmap:vv10010glycolysis_xml_me NODE_SHAPE" value="RECT"/>
    <att type="string" name="vizmap:vv10500Starch_and_sucrose_metabolism_xml NODE_FILL_COLOR" value="java.awt.Color[r=255,g=255,b=255]"/>
    <att type="string" name="vizmap:vv10010glycolysis_xml_me NODE_WIDTH" value="130.0"/>
    <att type="string" name="vizmap:vv10010glycolysis_xml_me NODE_FILL_COLOR" value="java.awt.Color[r=255,g=255,b=255]"/>
    <att type="string" name="vizmap:vv10500Starch_and_sucrose_metabolism_xml_me NODE_SHAPE" value="RECT"/>
    <att type="string" name="vizmap:vv10500Starch_and_sucrose_metabolism_xml_me NODE_FILL_COLOR" value="java.awt.Color[r=255,g=255,b=255]"/>
    <graphics type="RECTANGLE" h="15.0" w="150.0" x="330.60174560546875" y="903.0" fill="#ffffff" width="1" outline="#000000"/>
  </node>
  <node label="rGSVIVP00032885001" id="-2817">
    <att type="string" name="vizmap:vv10500Starch_and_sucrose_metabolism_xml NODE_WIDTH" value="130.0"/>
    <att type="string" name="canonicalName" value="GSVIVP00032885001"/>
    <att type="string" name="vizmap:vv10500Starch_and_sucrose_metabolism_xml NODE_HEIGHT" value="15.0"/>
    <att type="string" name="CELLDESIGNER_ALIAS" value="sa21341e5"/>
    <att type="string" name="vizmap:vv10500Starch_and_sucrose_metabolism_xml NODE_SHAPE" value="RECT"/>
    <att type="string" name="CELLDESIGNER_NODE_TYPE" value="RNA"/>
    <att type="string" name="CELLDESIGNER_SPECIES" value="GSVIVP00032885001"/>
    <att type="string" name="vizmap:vv10500Starch_and_sucrose_metabolism_xml NODE_FILL_COLOR" value="java.awt.Color[r=255,g=255,b=255]"/>
    <att type="string" name="vizmap:vv10500Starch_and_sucrose_metabolism_xml_me NODE_SHAPE" value="RECT"/>
    <att type="string" name="vizmap:vv10500Starch_and_sucrose_metabolism_xml_me NODE_FILL_COLOR" value="java.awt.Color[r=255,g=255,b=255]"/>
    <graphics type="RECTANGLE" h="15.0" w="150.0" x="1307.0" y="811.6549682617188" fill="#ffffff" width="1" outline="#000000"/>
  </node>
  <node label="rGSVIVP00030072001" id="-2816">
    <att type="string" name="vizmap:vv10500Starch_and_sucrose_metabolism_xml NODE_WIDTH" value="130.0"/>
    <att type="string" name="canonicalName" value="GSVIVP00030072001"/>
    <att type="string" name="vizmap:vv10500Starch_and_sucrose_metabolism_xml NODE_HEIGHT" value="15.0"/>
    <att type="string" name="CELLDESIGNER_ALIAS" value="sa21226e5"/>
    <att type="string" name="vizmap:vv10500Starch_and_sucrose_metabolism_xml NODE_SHAPE" value="RECT"/>
    <att type="string" name="CELLDESIGNER_NODE_TYPE" value="RNA"/>
    <att type="string" name="CELLDESIGNER_SPECIES" value="GSVIVP00030072001"/>
    <att type="string" name="vizmap:vv10500Starch_and_sucrose_metabolism_xml NODE_FILL_COLOR" value="java.awt.Color[r=255,g=255,b=255]"/>
    <att type="string" name="vizmap:vv10500Starch_and_sucrose_metabolism_xml_me NODE_SHAPE" value="RECT"/>
    <att type="string" name="vizmap:vv10500Starch_and_sucrose_metabolism_xml_me NODE_FILL_COLOR" value="java.awt.Color[r=255,g=255,b=255]"/>
    <graphics type="RECTANGLE" h="15.0" w="150.0" x="1307.0" y="827.7218017578125" fill="#ffffff" width="1" outline="#000000"/>
  </node>
  <node label="rGSVIVP00017480001" id="-2815">
    <att type="string" name="vizmap:vv10500Starch_and_sucrose_metabolism_xml NODE_WIDTH" value="130.0"/>
    <att type="string" name="canonicalName" value="GSVIVP00017480001"/>
    <att type="string" name="vizmap:vv10500Starch_and_sucrose_metabolism_xml NODE_HEIGHT" value="15.0"/>
    <att type="string" name="CELLDESIGNER_ALIAS" value="sa20784e5"/>
    <att type="string" name="vizmap:vv10500Starch_and_sucrose_metabolism_xml NODE_SHAPE" value="RECT"/>
    <att type="string" name="CELLDESIGNER_NODE_TYPE" value="RNA"/>
    <att type="string" name="CELLDESIGNER_SPECIES" value="GSVIVP00017480001"/>
    <att type="string" name="vizmap:vv10500Starch_and_sucrose_metabolism_xml NODE_FILL_COLOR" value="java.awt.Color[r=255,g=255,b=255]"/>
    <att type="string" name="vizmap:vv10500Starch_and_sucrose_metabolism_xml_me NODE_SHAPE" value="RECT"/>
    <att type="string" name="vizmap:vv10500Starch_and_sucrose_metabolism_xml_me NODE_FILL_COLOR" value="java.awt.Color[r=255,g=255,b=255]"/>
    <graphics type="RECTANGLE" h="15.0" w="150.0" x="1307.0" y="843.7886352539062" fill="#ffffff" width="1" outline="#000000"/>
  </node>
  <node label="rGSVIVP00017476001" id="-2814">
    <att type="string" name="vizmap:vv10500Starch_and_sucrose_metabolism_xml NODE_WIDTH" value="130.0"/>
    <att type="string" name="canonicalName" value="GSVIVP00017476001"/>
    <att type="string" name="vizmap:vv10500Starch_and_sucrose_metabolism_xml NODE_HEIGHT" value="15.0"/>
    <att type="string" name="CELLDESIGNER_ALIAS" value="sa20783e5"/>
    <att type="string" name="vizmap:vv10500Starch_and_sucrose_metabolism_xml NODE_SHAPE" value="RECT"/>
    <att type="string" name="CELLDESIGNER_NODE_TYPE" value="RNA"/>
    <att type="string" name="CELLDESIGNER_SPECIES" value="GSVIVP00017476001"/>
    <att type="string" name="vizmap:vv10500Starch_and_sucrose_metabolism_xml NODE_FILL_COLOR" value="java.awt.Color[r=255,g=255,b=255]"/>
    <att type="string" name="vizmap:vv10500Starch_and_sucrose_metabolism_xml_me NODE_SHAPE" value="RECT"/>
    <att type="string" name="vizmap:vv10500Starch_and_sucrose_metabolism_xml_me NODE_FILL_COLOR" value="java.awt.Color[r=255,g=255,b=255]"/>
    <graphics type="RECTANGLE" h="15.0" w="150.0" x="1307.0" y="859.85546875" fill="#ffffff" width="1" outline="#000000"/>
  </node>
  <node label="rGSVIVP00002637001" id="-2813">
    <att type="string" name="vizmap:vv10500Starch_and_sucrose_metabolism_xml NODE_WIDTH" value="130.0"/>
    <att type="string" name="canonicalName" value="GSVIVP00002637001"/>
    <att type="string" name="vizmap:vv10500Starch_and_sucrose_metabolism_xml NODE_HEIGHT" value="15.0"/>
    <att type="string" name="CELLDESIGNER_ALIAS" value="sa20179e5"/>
    <att type="string" name="vizmap:vv10500Starch_and_sucrose_metabolism_xml NODE_SHAPE" value="RECT"/>
    <att type="string" name="CELLDESIGNER_NODE_TYPE" value="RNA"/>
    <att type="string" name="CELLDESIGNER_SPECIES" value="GSVIVP00002637001"/>
    <att type="string" name="vizmap:vv10500Starch_and_sucrose_metabolism_xml NODE_FILL_COLOR" value="java.awt.Color[r=255,g=255,b=255]"/>
    <att type="string" name="vizmap:vv10500Starch_and_sucrose_metabolism_xml_me NODE_SHAPE" value="RECT"/>
    <att type="string" name="vizmap:vv10500Starch_and_sucrose_metabolism_xml_me NODE_FILL_COLOR" value="java.awt.Color[r=255,g=255,b=255]"/>
    <graphics type="RECTANGLE" h="15.0" w="150.0" x="1307.0" y="924.122802734375" fill="#ffffff" width="1" outline="#000000"/>
  </node>
  <node label="rGSVIVP00038291001" id="-2812">
    <att type="string" name="vizmap:vv10500Starch_and_sucrose_metabolism_xml NODE_WIDTH" value="130.0"/>
    <att type="string" name="canonicalName" value="GSVIVP00038291001"/>
    <att type="string" name="vizmap:vv10500Starch_and_sucrose_metabolism_xml NODE_HEIGHT" value="15.0"/>
    <att type="string" name="CELLDESIGNER_ALIAS" value="sa21542e4"/>
    <att type="string" name="vizmap:vv10500Starch_and_sucrose_metabolism_xml NODE_SHAPE" value="RECT"/>
    <att type="string" name="CELLDESIGNER_NODE_TYPE" value="RNA"/>
    <att type="string" name="CELLDESIGNER_SPECIES" value="GSVIVP00038291001"/>
    <att type="string" name="vizmap:vv10500Starch_and_sucrose_metabolism_xml NODE_FILL_COLOR" value="java.awt.Color[r=255,g=255,b=255]"/>
    <att type="string" name="vizmap:vv10500Starch_and_sucrose_metabolism_xml_me NODE_SHAPE" value="RECT"/>
    <att type="string" name="vizmap:vv10500Starch_and_sucrose_metabolism_xml_me NODE_FILL_COLOR" value="java.awt.Color[r=255,g=255,b=255]"/>
    <graphics type="RECTANGLE" h="15.0" w="150.0" x="840.0" y="472.25775146484375" fill="#ffffff" width="1" outline="#000000"/>
  </node>
  <node label="rGSVIVP00032685001" id="-2811">
    <att type="string" name="vizmap:vv10500Starch_and_sucrose_metabolism_xml NODE_WIDTH" value="130.0"/>
    <att type="string" name="canonicalName" value="GSVIVP00032685001"/>
    <att type="string" name="vizmap:vv10500Starch_and_sucrose_metabolism_xml NODE_HEIGHT" value="15.0"/>
    <att type="string" name="CELLDESIGNER_ALIAS" value="sa21335e4"/>
    <att type="string" name="vizmap:vv10500Starch_and_sucrose_metabolism_xml NODE_SHAPE" value="RECT"/>
    <att type="string" name="CELLDESIGNER_NODE_TYPE" value="RNA"/>
    <att type="string" name="CELLDESIGNER_SPECIES" value="GSVIVP00032685001"/>
    <att type="string" name="vizmap:vv10500Starch_and_sucrose_metabolism_xml NODE_FILL_COLOR" value="java.awt.Color[r=255,g=255,b=255]"/>
    <att type="string" name="vizmap:vv10500Starch_and_sucrose_metabolism_xml_me NODE_SHAPE" value="RECT"/>
    <att type="string" name="vizmap:vv10500Starch_and_sucrose_metabolism_xml_me NODE_FILL_COLOR" value="java.awt.Color[r=255,g=255,b=255]"/>
    <graphics type="RECTANGLE" h="15.0" w="150.0" x="840.0" y="487.40618896484375" fill="#ffffff" width="1" outline="#000000"/>
  </node>
  <node label="rGSVIVP00032684001" id="-2810">
    <att type="string" name="vizmap:vv10500Starch_and_sucrose_metabolism_xml NODE_WIDTH" value="130.0"/>
    <att type="string" name="canonicalName" value="GSVIVP00032684001"/>
    <att type="string" name="vizmap:vv10500Starch_and_sucrose_metabolism_xml NODE_HEIGHT" value="15.0"/>
    <att type="string" name="CELLDESIGNER_ALIAS" value="sa21334e4"/>
    <att type="string" name="vizmap:vv10500Starch_and_sucrose_metabolism_xml NODE_SHAPE" value="RECT"/>
    <att type="string" name="CELLDESIGNER_NODE_TYPE" value="RNA"/>
    <att type="string" name="CELLDESIGNER_SPECIES" value="GSVIVP00032684001"/>
    <att type="string" name="vizmap:vv10500Starch_and_sucrose_metabolism_xml NODE_FILL_COLOR" value="java.awt.Color[r=255,g=255,b=255]"/>
    <att type="string" name="vizmap:vv10500Starch_and_sucrose_metabolism_xml_me NODE_SHAPE" value="RECT"/>
    <att type="string" name="vizmap:vv10500Starch_and_sucrose_metabolism_xml_me NODE_FILL_COLOR" value="java.awt.Color[r=255,g=255,b=255]"/>
    <graphics type="RECTANGLE" h="15.0" w="150.0" x="840.0" y="532.8515625" fill="#ffffff" width="1" outline="#000000"/>
  </node>
  <node label="rGSVIVP00017249001" id="-118">
    <att type="string" name="vizmap:vv10010glycolysis_xml NODE_HEIGHT" value="15.0"/>
    <att type="string" name="vizmap:vv10500Starch_and_sucrose_metabolism_xml NODE_WIDTH" value="130.0"/>
    <att type="string" name="canonicalName" value="GSVIVP00017249001"/>
    <att type="string" name="vizmap:vv10010glycolysis_xml NODE_WIDTH" value="130.0"/>
    <att type="string" name="vizmap:vv10500Starch_and_sucrose_metabolism_xml NODE_HEIGHT" value="15.0"/>
    <att type="string" name="CELLDESIGNER_ALIAS" value="sa20774e0"/>
    <att type="string" name="vizmap:vv10010glycolysis_xml NODE_SHAPE" value="RECT"/>
    <att type="string" name="vizmap:vv10500Starch_and_sucrose_metabolism_xml NODE_SHAPE" value="RECT"/>
    <att type="string" name="vizmap:vv10010glycolysis_xml NODE_FILL_COLOR" value="java.awt.Color[r=255,g=255,b=255]"/>
    <att type="string" name="CELLDESIGNER_NODE_TYPE" value="RNA"/>
    <att type="string" name="vizmap:vv10010glycolysis_xml_me NODE_HEIGHT" value="15.0"/>
    <att type="string" name="CELLDESIGNER_SPECIES" value="GSVIVP00017249001"/>
    <att type="string" name="vizmap:vv10010glycolysis_xml_me NODE_SHAPE" value="RECT"/>
    <att type="string" name="vizmap:vv10500Starch_and_sucrose_metabolism_xml NODE_FILL_COLOR" value="java.awt.Color[r=255,g=255,b=255]"/>
    <att type="string" name="vizmap:vv10010glycolysis_xml_me NODE_WIDTH" value="130.0"/>
    <att type="string" name="vizmap:vv10010glycolysis_xml_me NODE_FILL_COLOR" value="java.awt.Color[r=255,g=255,b=255]"/>
    <att type="string" name="vizmap:vv10500Starch_and_sucrose_metabolism_xml_me NODE_SHAPE" value="RECT"/>
    <att type="string" name="vizmap:vv10500Starch_and_sucrose_metabolism_xml_me NODE_FILL_COLOR" value="java.awt.Color[r=255,g=255,b=255]"/>
    <graphics type="RECTANGLE" h="15.0" w="150.0" x="240.0" y="761.0" fill="#ffffff" width="1" outline="#000000"/>
  </node>
  <node label="rGSVIVP00032980001" id="-2809">
    <att type="string" name="vizmap:vv10500Starch_and_sucrose_metabolism_xml NODE_WIDTH" value="130.0"/>
    <att type="string" name="canonicalName" value="GSVIVP00032980001"/>
    <att type="string" name="vizmap:vv10500Starch_and_sucrose_metabolism_xml NODE_HEIGHT" value="15.0"/>
    <att type="string" name="CELLDESIGNER_ALIAS" value="sa1048"/>
    <att type="string" name="vizmap:vv10500Starch_and_sucrose_metabolism_xml NODE_SHAPE" value="RECT"/>
    <att type="string" name="CELLDESIGNER_NODE_TYPE" value="RNA"/>
    <att type="string" name="CELLDESIGNER_SPECIES" value="GSVIVP00032980001"/>
    <att type="string" name="vizmap:vv10500Starch_and_sucrose_metabolism_xml NODE_FILL_COLOR" value="java.awt.Color[r=255,g=255,b=255]"/>
    <att type="string" name="vizmap:vv10500Starch_and_sucrose_metabolism_xml_me NODE_SHAPE" value="RECT"/>
    <att type="string" name="vizmap:vv10500Starch_and_sucrose_metabolism_xml_me NODE_FILL_COLOR" value="java.awt.Color[r=255,g=255,b=255]"/>
    <graphics type="RECTANGLE" h="15.0" w="150.0" x="1779.04345703125" y="573.5173950195312" fill="#ffffff" width="1" outline="#000000"/>
  </node>
  <node label="rGSVIVP00018360001" id="-2808">
    <att type="string" name="vizmap:vv10500Starch_and_sucrose_metabolism_xml NODE_WIDTH" value="130.0"/>
    <att type="string" name="canonicalName" value="GSVIVP00018360001"/>
    <att type="string" name="vizmap:vv10500Starch_and_sucrose_metabolism_xml NODE_HEIGHT" value="15.0"/>
    <att type="string" name="CELLDESIGNER_ALIAS" value="sa1102"/>
    <att type="string" name="vizmap:vv10500Starch_and_sucrose_metabolism_xml NODE_SHAPE" value="RECT"/>
    <att type="string" name="CELLDESIGNER_NODE_TYPE" value="RNA"/>
    <att type="string" name="CELLDESIGNER_SPECIES" value="GSVIVP00018360001"/>
    <att type="string" name="vizmap:vv10500Starch_and_sucrose_metabolism_xml NODE_FILL_COLOR" value="java.awt.Color[r=255,g=255,b=255]"/>
    <att type="string" name="vizmap:vv10500Starch_and_sucrose_metabolism_xml_me NODE_SHAPE" value="RECT"/>
    <att type="string" name="vizmap:vv10500Starch_and_sucrose_metabolism_xml_me NODE_FILL_COLOR" value="java.awt.Color[r=255,g=255,b=255]"/>
    <graphics type="RECTANGLE" h="15.0" w="150.0" x="981.054443359375" y="27.28604507446289" fill="#ffffff" width="1" outline="#000000"/>
  </node>
  <node label="alpha,alpha-Trehalose" id="-2807">
    <att type="string" name="vizmap:vv10500Starch_and_sucrose_metabolism_xml NODE_WIDTH" value="130.0"/>
    <att type="string" name="canonicalName" value="alpha,alpha-Trehalose"/>
    <att type="string" name="vizmap:vv10500Starch_and_sucrose_metabolism_xml NODE_HEIGHT" value="15.0"/>
    <att type="string" name="CELLDESIGNER_ALIAS" value="c50"/>
    <att type="string" name="vizmap:vv10500Starch_and_sucrose_metabolism_xml NODE_SHAPE" value="ELLIPSE"/>
    <att type="string" name="CELLDESIGNER_NODE_TYPE" value="SIMPLE_MOLECULE"/>
    <att type="string" name="CELLDESIGNER_SPECIES" value="C01083"/>
    <att type="string" name="vizmap:vv10500Starch_and_sucrose_metabolism_xml NODE_FILL_COLOR" value="java.awt.Color[r=255,g=255,b=255]"/>
    <att type="string" name="vizmap:vv10500Starch_and_sucrose_metabolism_xml_me NODE_SHAPE" value="ELLIPSE"/>
    <att type="string" name="vizmap:vv10500Starch_and_sucrose_metabolism_xml_me NODE_FILL_COLOR" value="java.awt.Color[r=255,g=255,b=255]"/>
    <graphics type="ELLIPSE" h="15.0" w="200.0" x="1882.0" y="16.0" fill="#ffffff" width="1" outline="#000000"/>
  </node>
  <node label="Sucrose" id="-2806">
    <att type="string" name="vizmap:vv10500Starch_and_sucrose_metabolism_xml NODE_WIDTH" value="130.0"/>
    <att type="string" name="canonicalName" value="Sucrose"/>
    <att type="string" name="vizmap:vv10500Starch_and_sucrose_metabolism_xml NODE_HEIGHT" value="15.0"/>
    <att type="string" name="CELLDESIGNER_ALIAS" value="c0"/>
    <att type="string" name="vizmap:vv10500Starch_and_sucrose_metabolism_xml NODE_SHAPE" value="ELLIPSE"/>
    <att type="string" name="CELLDESIGNER_NODE_TYPE" value="SIMPLE_MOLECULE"/>
    <att type="string" name="CELLDESIGNER_SPECIES" value="C00089"/>
    <att type="string" name="vizmap:vv10500Starch_and_sucrose_metabolism_xml NODE_FILL_COLOR" value="java.awt.Color[r=255,g=255,b=255]"/>
    <att type="string" name="vizmap:vv10500Starch_and_sucrose_metabolism_xml_me NODE_SHAPE" value="ELLIPSE"/>
    <att type="string" name="vizmap:vv10500Starch_and_sucrose_metabolism_xml_me NODE_FILL_COLOR" value="java.awt.Color[r=255,g=255,b=255]"/>
    <graphics type="ELLIPSE" h="15.0" w="200.0" x="542.0" y="841.0" fill="#ffffff" width="1" outline="#000000"/>
  </node>
  <node label="D-Glucose" id="-2805">
    <att type="string" name="vizmap:vv10500Starch_and_sucrose_metabolism_xml NODE_WIDTH" value="130.0"/>
    <att type="string" name="canonicalName" value="D-Glucose"/>
    <att type="string" name="vizmap:vv10500Starch_and_sucrose_metabolism_xml NODE_HEIGHT" value="15.0"/>
    <att type="string" name="CELLDESIGNER_ALIAS" value="c48"/>
    <att type="string" name="vizmap:vv10500Starch_and_sucrose_metabolism_xml NODE_SHAPE" value="ELLIPSE"/>
    <att type="string" name="CELLDESIGNER_NODE_TYPE" value="SIMPLE_MOLECULE"/>
    <att type="string" name="CELLDESIGNER_SPECIES" value="C00031"/>
    <att type="string" name="vizmap:vv10500Starch_and_sucrose_metabolism_xml NODE_FILL_COLOR" value="java.awt.Color[r=255,g=255,b=255]"/>
    <att type="string" name="vizmap:vv10500Starch_and_sucrose_metabolism_xml_me NODE_SHAPE" value="ELLIPSE"/>
    <att type="string" name="vizmap:vv10500Starch_and_sucrose_metabolism_xml_me NODE_FILL_COLOR" value="java.awt.Color[r=255,g=255,b=255]"/>
    <graphics type="ELLIPSE" h="15.0" w="200.0" x="1904.0" y="1016.0" fill="#ffffff" width="1" outline="#000000"/>
  </node>
  <node label="alpha-D-Glucose 6-phosphate" id="-2804">
    <att type="string" name="vizmap:vv10500Starch_and_sucrose_metabolism_xml NODE_WIDTH" value="130.0"/>
    <att type="string" name="canonicalName" value="alpha-D-Glucose 6-phosphate"/>
    <att type="string" name="vizmap:vv10500Starch_and_sucrose_metabolism_xml NODE_HEIGHT" value="15.0"/>
    <att type="string" name="CELLDESIGNER_ALIAS" value="c30"/>
    <att type="string" name="vizmap:vv10500Starch_and_sucrose_metabolism_xml NODE_SHAPE" value="ELLIPSE"/>
    <att type="string" name="CELLDESIGNER_NODE_TYPE" value="SIMPLE_MOLECULE"/>
    <att type="string" name="CELLDESIGNER_SPECIES" value="C00668"/>
    <att type="string" name="vizmap:vv10500Starch_and_sucrose_metabolism_xml NODE_FILL_COLOR" value="java.awt.Color[r=255,g=255,b=255]"/>
    <att type="string" name="vizmap:vv10500Starch_and_sucrose_metabolism_xml_me NODE_SHAPE" value="ELLIPSE"/>
    <att type="string" name="vizmap:vv10500Starch_and_sucrose_metabolism_xml_me NODE_FILL_COLOR" value="java.awt.Color[r=255,g=255,b=255]"/>
    <graphics type="ELLIPSE" h="15.0" w="200.0" x="20.0" y="384.0" fill="#ffffff" width="1" outline="#000000"/>
  </node>
  <node label="alpha-D-Glucose" id="-240">
    <att type="string" name="vizmap:vv10010glycolysis_xml NODE_HEIGHT" value="15.0"/>
    <att type="string" name="vizmap:vv10500Starch_and_sucrose_metabolism_xml NODE_WIDTH" value="130.0"/>
    <att type="string" name="canonicalName" value="alpha-D-Glucose"/>
    <att type="string" name="vizmap:vv10010glycolysis_xml NODE_WIDTH" value="130.0"/>
    <att type="string" name="vizmap:vv10500Starch_and_sucrose_metabolism_xml NODE_HEIGHT" value="15.0"/>
    <att type="string" name="CELLDESIGNER_ALIAS" value="c45"/>
    <att type="string" name="vizmap:vv10010glycolysis_xml NODE_SHAPE" value="ELLIPSE"/>
    <att type="string" name="vizmap:vv10500Starch_and_sucrose_metabolism_xml NODE_SHAPE" value="ELLIPSE"/>
    <att type="string" name="vizmap:vv10010glycolysis_xml NODE_FILL_COLOR" value="java.awt.Color[r=255,g=255,b=255]"/>
    <att type="string" name="CELLDESIGNER_NODE_TYPE" value="SIMPLE_MOLECULE"/>
    <att type="string" name="vizmap:vv10010glycolysis_xml_me NODE_HEIGHT" value="15.0"/>
    <att type="string" name="CELLDESIGNER_SPECIES" value="C00267"/>
    <att type="string" name="vizmap:vv10010glycolysis_xml_me NODE_SHAPE" value="ELLIPSE"/>
    <att type="string" name="vizmap:vv10500Starch_and_sucrose_metabolism_xml NODE_FILL_COLOR" value="java.awt.Color[r=255,g=255,b=255]"/>
    <att type="string" name="vizmap:vv10010glycolysis_xml_me NODE_WIDTH" value="130.0"/>
    <att type="string" name="vizmap:vv10010glycolysis_xml_me NODE_FILL_COLOR" value="java.awt.Color[r=255,g=255,b=255]"/>
    <att type="string" name="vizmap:vv10500Starch_and_sucrose_metabolism_xml_me NODE_SHAPE" value="ELLIPSE"/>
    <att type="string" name="vizmap:vv10500Starch_and_sucrose_metabolism_xml_me NODE_FILL_COLOR" value="java.awt.Color[r=255,g=255,b=255]"/>
    <graphics type="ELLIPSE" h="15.0" w="200.0" x="1224.0" y="1046.0" fill="#ffffff" width="1" outline="#000000"/>
  </node>
  <node label="rGSVIVP00013305001" id="-2803">
    <att type="string" name="vizmap:vv10500Starch_and_sucrose_metabolism_xml NODE_WIDTH" value="130.0"/>
    <att type="string" name="canonicalName" value="GSVIVP00013305001"/>
    <att type="string" name="vizmap:vv10500Starch_and_sucrose_metabolism_xml NODE_HEIGHT" value="15.0"/>
    <att type="string" name="CELLDESIGNER_ALIAS" value="sa1100"/>
    <att type="string" name="vizmap:vv10500Starch_and_sucrose_metabolism_xml NODE_SHAPE" value="RECT"/>
    <att type="string" name="CELLDESIGNER_NODE_TYPE" value="RNA"/>
    <att type="string" name="CELLDESIGNER_SPECIES" value="GSVIVP00013305001"/>
    <att type="string" name="vizmap:vv10500Starch_and_sucrose_metabolism_xml NODE_FILL_COLOR" value="java.awt.Color[r=255,g=255,b=255]"/>
    <att type="string" name="vizmap:vv10500Starch_and_sucrose_metabolism_xml_me NODE_SHAPE" value="RECT"/>
    <att type="string" name="vizmap:vv10500Starch_and_sucrose_metabolism_xml_me NODE_FILL_COLOR" value="java.awt.Color[r=255,g=255,b=255]"/>
    <graphics type="RECTANGLE" h="15.0" w="150.0" x="1138.0074462890625" y="776.4285888671875" fill="#ffffff" width="1" outline="#000000"/>
  </node>
  <node label="rGSVIVP00033490001" id="-2802">
    <att type="string" name="vizmap:vv10500Starch_and_sucrose_metabolism_xml NODE_WIDTH" value="130.0"/>
    <att type="string" name="canonicalName" value="GSVIVP00033490001"/>
    <att type="string" name="vizmap:vv10500Starch_and_sucrose_metabolism_xml NODE_HEIGHT" value="15.0"/>
    <att type="string" name="CELLDESIGNER_ALIAS" value="sa1097"/>
    <att type="string" name="vizmap:vv10500Starch_and_sucrose_metabolism_xml NODE_SHAPE" value="RECT"/>
    <att type="string" name="CELLDESIGNER_NODE_TYPE" value="RNA"/>
    <att type="string" name="CELLDESIGNER_SPECIES" value="GSVIVP00033490001"/>
    <att type="string" name="vizmap:vv10500Starch_and_sucrose_metabolism_xml NODE_FILL_COLOR" value="java.awt.Color[r=255,g=255,b=255]"/>
    <att type="string" name="vizmap:vv10500Starch_and_sucrose_metabolism_xml_me NODE_SHAPE" value="RECT"/>
    <att type="string" name="vizmap:vv10500Starch_and_sucrose_metabolism_xml_me NODE_FILL_COLOR" value="java.awt.Color[r=255,g=255,b=255]"/>
    <graphics type="RECTANGLE" h="15.0" w="150.0" x="1137.0074462890625" y="760.5714111328125" fill="#ffffff" width="1" outline="#000000"/>
  </node>
  <node label="rGSVIVP00013560001" id="-2801">
    <att type="string" name="vizmap:vv10500Starch_and_sucrose_metabolism_xml NODE_WIDTH" value="130.0"/>
    <att type="string" name="canonicalName" value="GSVIVP00013560001"/>
    <att type="string" name="vizmap:vv10500Starch_and_sucrose_metabolism_xml NODE_HEIGHT" value="15.0"/>
    <att type="string" name="CELLDESIGNER_ALIAS" value="sa1096"/>
    <att type="string" name="vizmap:vv10500Starch_and_sucrose_metabolism_xml NODE_SHAPE" value="RECT"/>
    <att type="string" name="CELLDESIGNER_NODE_TYPE" value="RNA"/>
    <att type="string" name="CELLDESIGNER_SPECIES" value="GSVIVP00013560001"/>
    <att type="string" name="vizmap:vv10500Starch_and_sucrose_metabolism_xml NODE_FILL_COLOR" value="java.awt.Color[r=255,g=255,b=255]"/>
    <att type="string" name="vizmap:vv10500Starch_and_sucrose_metabolism_xml_me NODE_SHAPE" value="RECT"/>
    <att type="string" name="vizmap:vv10500Starch_and_sucrose_metabolism_xml_me NODE_FILL_COLOR" value="java.awt.Color[r=255,g=255,b=255]"/>
    <graphics type="RECTANGLE" h="15.0" w="150.0" x="1137.0074462890625" y="744.7142944335938" fill="#ffffff" width="1" outline="#000000"/>
  </node>
  <node label="rGSVIVP00027142001" id="-2800">
    <att type="string" name="vizmap:vv10500Starch_and_sucrose_metabolism_xml NODE_WIDTH" value="130.0"/>
    <att type="string" name="canonicalName" value="GSVIVP00027142001"/>
    <att type="string" name="vizmap:vv10500Starch_and_sucrose_metabolism_xml NODE_HEIGHT" value="15.0"/>
    <att type="string" name="CELLDESIGNER_ALIAS" value="sa1095"/>
    <att type="string" name="vizmap:vv10500Starch_and_sucrose_metabolism_xml NODE_SHAPE" value="RECT"/>
    <att type="string" name="CELLDESIGNER_NODE_TYPE" value="RNA"/>
    <att type="string" name="CELLDESIGNER_SPECIES" value="GSVIVP00027142001"/>
    <att type="string" name="vizmap:vv10500Starch_and_sucrose_metabolism_xml NODE_FILL_COLOR" value="java.awt.Color[r=255,g=255,b=255]"/>
    <att type="string" name="vizmap:vv10500Starch_and_sucrose_metabolism_xml_me NODE_SHAPE" value="RECT"/>
    <att type="string" name="vizmap:vv10500Starch_and_sucrose_metabolism_xml_me NODE_FILL_COLOR" value="java.awt.Color[r=255,g=255,b=255]"/>
    <graphics type="RECTANGLE" h="15.0" w="150.0" x="578.0" y="427.5" fill="#ffffff" width="1" outline="#000000"/>
  </node>
  <node label="phenol beta-glucosyltransferase" id="-2799">
    <att type="string" name="vizmap:vv10500Starch_and_sucrose_metabolism_xml NODE_WIDTH" value="130.0"/>
    <att type="string" name="canonicalName" value="phenol beta-glucosyltransferase"/>
    <att type="string" name="vizmap:vv10500Starch_and_sucrose_metabolism_xml NODE_HEIGHT" value="15.0"/>
    <att type="string" name="CELLDESIGNER_ALIAS" value="sa1081"/>
    <att type="string" name="vizmap:vv10500Starch_and_sucrose_metabolism_xml NODE_SHAPE" value="OCTAGON"/>
    <att type="string" name="CELLDESIGNER_NODE_TYPE" value="PROTEIN"/>
    <att type="string" name="CELLDESIGNER_SPECIES" value="E2_4_1_35"/>
    <att type="string" name="vizmap:vv10500Starch_and_sucrose_metabolism_xml NODE_FILL_COLOR" value="java.awt.Color[r=255,g=255,b=255]"/>
    <att type="string" name="vizmap:vv10500Starch_and_sucrose_metabolism_xml_me NODE_SHAPE" value="OCTAGON"/>
    <att type="string" name="vizmap:vv10500Starch_and_sucrose_metabolism_xml_me NODE_FILL_COLOR" value="java.awt.Color[r=255,g=255,b=255]"/>
    <graphics type="OCTAGON" h="15.0" w="250.0" x="1029.0" y="361.0" fill="#ffffff" width="1" outline="#000000"/>
  </node>
  <node label="sucrose-phosphatase" id="-2798">
    <att type="string" name="vizmap:vv10500Starch_and_sucrose_metabolism_xml NODE_WIDTH" value="130.0"/>
    <att type="string" name="canonicalName" value="sucrose-phosphatase"/>
    <att type="string" name="vizmap:vv10500Starch_and_sucrose_metabolism_xml NODE_HEIGHT" value="15.0"/>
    <att type="string" name="CELLDESIGNER_ALIAS" value="sa1077"/>
    <att type="string" name="vizmap:vv10500Starch_and_sucrose_metabolism_xml NODE_SHAPE" value="OCTAGON"/>
    <att type="string" name="CELLDESIGNER_NODE_TYPE" value="PROTEIN"/>
    <att type="string" name="CELLDESIGNER_SPECIES" value="E3_1_3_24"/>
    <att type="string" name="vizmap:vv10500Starch_and_sucrose_metabolism_xml NODE_FILL_COLOR" value="java.awt.Color[r=255,g=255,b=255]"/>
    <att type="string" name="vizmap:vv10500Starch_and_sucrose_metabolism_xml_me NODE_SHAPE" value="OCTAGON"/>
    <att type="string" name="vizmap:vv10500Starch_and_sucrose_metabolism_xml_me NODE_FILL_COLOR" value="java.awt.Color[r=255,g=255,b=255]"/>
    <graphics type="OCTAGON" h="15.0" w="250.0" x="514.0" y="461.0" fill="#ffffff" width="1" outline="#000000"/>
  </node>
  <node label="rGSVIVP00019372001" id="-2797">
    <att type="string" name="vizmap:vv10500Starch_and_sucrose_metabolism_xml NODE_WIDTH" value="130.0"/>
    <att type="string" name="canonicalName" value="GSVIVP00019372001"/>
    <att type="string" name="vizmap:vv10500Starch_and_sucrose_metabolism_xml NODE_HEIGHT" value="15.0"/>
    <att type="string" name="CELLDESIGNER_ALIAS" value="sa1069"/>
    <att type="string" name="vizmap:vv10500Starch_and_sucrose_metabolism_xml NODE_SHAPE" value="RECT"/>
    <att type="string" name="CELLDESIGNER_NODE_TYPE" value="RNA"/>
    <att type="string" name="CELLDESIGNER_SPECIES" value="GSVIVP00019372001"/>
    <att type="string" name="vizmap:vv10500Starch_and_sucrose_metabolism_xml NODE_FILL_COLOR" value="java.awt.Color[r=255,g=255,b=255]"/>
    <att type="string" name="vizmap:vv10500Starch_and_sucrose_metabolism_xml_me NODE_SHAPE" value="RECT"/>
    <att type="string" name="vizmap:vv10500Starch_and_sucrose_metabolism_xml_me NODE_FILL_COLOR" value="java.awt.Color[r=255,g=255,b=255]"/>
    <graphics type="RECTANGLE" h="15.0" w="150.0" x="1778.54345703125" y="717.5173950195312" fill="#ffffff" width="1" outline="#000000"/>
  </node>
  <node label="rGSVIVP00018493001" id="-2796">
    <att type="string" name="vizmap:vv10500Starch_and_sucrose_metabolism_xml NODE_WIDTH" value="130.0"/>
    <att type="string" name="canonicalName" value="GSVIVP00018493001"/>
    <att type="string" name="vizmap:vv10500Starch_and_sucrose_metabolism_xml NODE_HEIGHT" value="15.0"/>
    <att type="string" name="CELLDESIGNER_ALIAS" value="sa1071"/>
    <att type="string" name="vizmap:vv10500Starch_and_sucrose_metabolism_xml NODE_SHAPE" value="RECT"/>
    <att type="string" name="CELLDESIGNER_NODE_TYPE" value="RNA"/>
    <att type="string" name="CELLDESIGNER_SPECIES" value="GSVIVP00018493001"/>
    <att type="string" name="vizmap:vv10500Starch_and_sucrose_metabolism_xml NODE_FILL_COLOR" value="java.awt.Color[r=255,g=255,b=255]"/>
    <att type="string" name="vizmap:vv10500Starch_and_sucrose_metabolism_xml_me NODE_SHAPE" value="RECT"/>
    <att type="string" name="vizmap:vv10500Starch_and_sucrose_metabolism_xml_me NODE_FILL_COLOR" value="java.awt.Color[r=255,g=255,b=255]"/>
    <graphics type="RECTANGLE" h="15.0" w="150.0" x="1778.54345703125" y="701.5173950195312" fill="#ffffff" width="1" outline="#000000"/>
  </node>
  <node label="rGSVIVP00036393001" id="-2795">
    <att type="string" name="vizmap:vv10500Starch_and_sucrose_metabolism_xml NODE_WIDTH" value="130.0"/>
    <att type="string" name="canonicalName" value="GSVIVP00036393001"/>
    <att type="string" name="vizmap:vv10500Starch_and_sucrose_metabolism_xml NODE_HEIGHT" value="15.0"/>
    <att type="string" name="CELLDESIGNER_ALIAS" value="sa1073"/>
    <att type="string" name="vizmap:vv10500Starch_and_sucrose_metabolism_xml NODE_SHAPE" value="RECT"/>
    <att type="string" name="CELLDESIGNER_NODE_TYPE" value="RNA"/>
    <att type="string" name="CELLDESIGNER_SPECIES" value="GSVIVP00036393001"/>
    <att type="string" name="vizmap:vv10500Starch_and_sucrose_metabolism_xml NODE_FILL_COLOR" value="java.awt.Color[r=255,g=255,b=255]"/>
    <att type="string" name="vizmap:vv10500Starch_and_sucrose_metabolism_xml_me NODE_SHAPE" value="RECT"/>
    <att type="string" name="vizmap:vv10500Starch_and_sucrose_metabolism_xml_me NODE_FILL_COLOR" value="java.awt.Color[r=255,g=255,b=255]"/>
    <graphics type="RECTANGLE" h="15.0" w="150.0" x="1778.54345703125" y="685.5173950195312" fill="#ffffff" width="1" outline="#000000"/>
  </node>
  <node label="rGSVIVP00037350001" id="-2794">
    <att type="string" name="vizmap:vv10500Starch_and_sucrose_metabolism_xml NODE_WIDTH" value="130.0"/>
    <att type="string" name="canonicalName" value="GSVIVP00037350001"/>
    <att type="string" name="vizmap:vv10500Starch_and_sucrose_metabolism_xml NODE_HEIGHT" value="15.0"/>
    <att type="string" name="CELLDESIGNER_ALIAS" value="sa1067"/>
    <att type="string" name="vizmap:vv10500Starch_and_sucrose_metabolism_xml NODE_SHAPE" value="RECT"/>
    <att type="string" name="CELLDESIGNER_NODE_TYPE" value="RNA"/>
    <att type="string" name="CELLDESIGNER_SPECIES" value="GSVIVP00037350001"/>
    <att type="string" name="vizmap:vv10500Starch_and_sucrose_metabolism_xml NODE_FILL_COLOR" value="java.awt.Color[r=255,g=255,b=255]"/>
    <att type="string" name="vizmap:vv10500Starch_and_sucrose_metabolism_xml_me NODE_SHAPE" value="RECT"/>
    <att type="string" name="vizmap:vv10500Starch_and_sucrose_metabolism_xml_me NODE_FILL_COLOR" value="java.awt.Color[r=255,g=255,b=255]"/>
    <graphics type="RECTANGLE" h="15.0" w="150.0" x="1777.04345703125" y="669.5173950195312" fill="#ffffff" width="1" outline="#000000"/>
  </node>
  <node label="rGSVIVP00025491001" id="-2793">
    <att type="string" name="vizmap:vv10500Starch_and_sucrose_metabolism_xml NODE_WIDTH" value="130.0"/>
    <att type="string" name="canonicalName" value="GSVIVP00025491001"/>
    <att type="string" name="vizmap:vv10500Starch_and_sucrose_metabolism_xml NODE_HEIGHT" value="15.0"/>
    <att type="string" name="CELLDESIGNER_ALIAS" value="sa1064"/>
    <att type="string" name="vizmap:vv10500Starch_and_sucrose_metabolism_xml NODE_SHAPE" value="RECT"/>
    <att type="string" name="CELLDESIGNER_NODE_TYPE" value="RNA"/>
    <att type="string" name="CELLDESIGNER_SPECIES" value="GSVIVP00025491001"/>
    <att type="string" name="vizmap:vv10500Starch_and_sucrose_metabolism_xml NODE_FILL_COLOR" value="java.awt.Color[r=255,g=255,b=255]"/>
    <att type="string" name="vizmap:vv10500Starch_and_sucrose_metabolism_xml_me NODE_SHAPE" value="RECT"/>
    <att type="string" name="vizmap:vv10500Starch_and_sucrose_metabolism_xml_me NODE_FILL_COLOR" value="java.awt.Color[r=255,g=255,b=255]"/>
    <graphics type="RECTANGLE" h="15.0" w="150.0" x="1777.04345703125" y="653.5173950195312" fill="#ffffff" width="1" outline="#000000"/>
  </node>
  <node label="rGSVIVP00013097001" id="-2792">
    <att type="string" name="vizmap:vv10500Starch_and_sucrose_metabolism_xml NODE_WIDTH" value="130.0"/>
    <att type="string" name="canonicalName" value="GSVIVP00013097001"/>
    <att type="string" name="vizmap:vv10500Starch_and_sucrose_metabolism_xml NODE_HEIGHT" value="15.0"/>
    <att type="string" name="CELLDESIGNER_ALIAS" value="sa1062"/>
    <att type="string" name="vizmap:vv10500Starch_and_sucrose_metabolism_xml NODE_SHAPE" value="RECT"/>
    <att type="string" name="CELLDESIGNER_NODE_TYPE" value="RNA"/>
    <att type="string" name="CELLDESIGNER_SPECIES" value="GSVIVP00013097001"/>
    <att type="string" name="vizmap:vv10500Starch_and_sucrose_metabolism_xml NODE_FILL_COLOR" value="java.awt.Color[r=255,g=255,b=255]"/>
    <att type="string" name="vizmap:vv10500Starch_and_sucrose_metabolism_xml_me NODE_SHAPE" value="RECT"/>
    <att type="string" name="vizmap:vv10500Starch_and_sucrose_metabolism_xml_me NODE_FILL_COLOR" value="java.awt.Color[r=255,g=255,b=255]"/>
    <graphics type="RECTANGLE" h="15.0" w="150.0" x="1777.04345703125" y="637.5173950195312" fill="#ffffff" width="1" outline="#000000"/>
  </node>
  <node label="rGSVIVP00002907001" id="-2791">
    <att type="string" name="vizmap:vv10500Starch_and_sucrose_metabolism_xml NODE_WIDTH" value="130.0"/>
    <att type="string" name="canonicalName" value="GSVIVP00002907001"/>
    <att type="string" name="vizmap:vv10500Starch_and_sucrose_metabolism_xml NODE_HEIGHT" value="15.0"/>
    <att type="string" name="CELLDESIGNER_ALIAS" value="sa1061"/>
    <att type="string" name="vizmap:vv10500Starch_and_sucrose_metabolism_xml NODE_SHAPE" value="RECT"/>
    <att type="string" name="CELLDESIGNER_NODE_TYPE" value="RNA"/>
    <att type="string" name="CELLDESIGNER_SPECIES" value="GSVIVP00002907001"/>
    <att type="string" name="vizmap:vv10500Starch_and_sucrose_metabolism_xml NODE_FILL_COLOR" value="java.awt.Color[r=255,g=255,b=255]"/>
    <att type="string" name="vizmap:vv10500Starch_and_sucrose_metabolism_xml_me NODE_SHAPE" value="RECT"/>
    <att type="string" name="vizmap:vv10500Starch_and_sucrose_metabolism_xml_me NODE_FILL_COLOR" value="java.awt.Color[r=255,g=255,b=255]"/>
    <graphics type="RECTANGLE" h="15.0" w="150.0" x="1777.04345703125" y="621.5173950195312" fill="#ffffff" width="1" outline="#000000"/>
  </node>
  <node label="rGSVIVP00024776001" id="-2790">
    <att type="string" name="vizmap:vv10500Starch_and_sucrose_metabolism_xml NODE_WIDTH" value="130.0"/>
    <att type="string" name="canonicalName" value="GSVIVP00024776001"/>
    <att type="string" name="vizmap:vv10500Starch_and_sucrose_metabolism_xml NODE_HEIGHT" value="15.0"/>
    <att type="string" name="CELLDESIGNER_ALIAS" value="sa1059"/>
    <att type="string" name="vizmap:vv10500Starch_and_sucrose_metabolism_xml NODE_SHAPE" value="RECT"/>
    <att type="string" name="CELLDESIGNER_NODE_TYPE" value="RNA"/>
    <att type="string" name="CELLDESIGNER_SPECIES" value="GSVIVP00024776001"/>
    <att type="string" name="vizmap:vv10500Starch_and_sucrose_metabolism_xml NODE_FILL_COLOR" value="java.awt.Color[r=255,g=255,b=255]"/>
    <att type="string" name="vizmap:vv10500Starch_and_sucrose_metabolism_xml_me NODE_SHAPE" value="RECT"/>
    <att type="string" name="vizmap:vv10500Starch_and_sucrose_metabolism_xml_me NODE_FILL_COLOR" value="java.awt.Color[r=255,g=255,b=255]"/>
    <graphics type="RECTANGLE" h="15.0" w="150.0" x="1777.04345703125" y="605.5173950195312" fill="#ffffff" width="1" outline="#000000"/>
  </node>
  <node label="rGSVIVP00029129001" id="-2789">
    <att type="string" name="vizmap:vv10500Starch_and_sucrose_metabolism_xml NODE_WIDTH" value="130.0"/>
    <att type="string" name="canonicalName" value="GSVIVP00029129001"/>
    <att type="string" name="vizmap:vv10500Starch_and_sucrose_metabolism_xml NODE_HEIGHT" value="15.0"/>
    <att type="string" name="CELLDESIGNER_ALIAS" value="sa1056"/>
    <att type="string" name="vizmap:vv10500Starch_and_sucrose_metabolism_xml NODE_SHAPE" value="RECT"/>
    <att type="string" name="CELLDESIGNER_NODE_TYPE" value="RNA"/>
    <att type="string" name="CELLDESIGNER_SPECIES" value="GSVIVP00029129001"/>
    <att type="string" name="vizmap:vv10500Starch_and_sucrose_metabolism_xml NODE_FILL_COLOR" value="java.awt.Color[r=255,g=255,b=255]"/>
    <att type="string" name="vizmap:vv10500Starch_and_sucrose_metabolism_xml_me NODE_SHAPE" value="RECT"/>
    <att type="string" name="vizmap:vv10500Starch_and_sucrose_metabolism_xml_me NODE_FILL_COLOR" value="java.awt.Color[r=255,g=255,b=255]"/>
    <graphics type="RECTANGLE" h="15.0" w="150.0" x="1774.04345703125" y="971.5173950195312" fill="#ffffff" width="1" outline="#000000"/>
  </node>
  <node label="rGSVIVP00031673001" id="-2788">
    <att type="string" name="vizmap:vv10500Starch_and_sucrose_metabolism_xml NODE_WIDTH" value="130.0"/>
    <att type="string" name="canonicalName" value="GSVIVP00031673001"/>
    <att type="string" name="vizmap:vv10500Starch_and_sucrose_metabolism_xml NODE_HEIGHT" value="15.0"/>
    <att type="string" name="CELLDESIGNER_ALIAS" value="sa1054"/>
    <att type="string" name="vizmap:vv10500Starch_and_sucrose_metabolism_xml NODE_SHAPE" value="RECT"/>
    <att type="string" name="CELLDESIGNER_NODE_TYPE" value="RNA"/>
    <att type="string" name="CELLDESIGNER_SPECIES" value="GSVIVP00031673001"/>
    <att type="string" name="vizmap:vv10500Starch_and_sucrose_metabolism_xml NODE_FILL_COLOR" value="java.awt.Color[r=255,g=255,b=255]"/>
    <att type="string" name="vizmap:vv10500Starch_and_sucrose_metabolism_xml_me NODE_SHAPE" value="RECT"/>
    <att type="string" name="vizmap:vv10500Starch_and_sucrose_metabolism_xml_me NODE_FILL_COLOR" value="java.awt.Color[r=255,g=255,b=255]"/>
    <graphics type="RECTANGLE" h="15.0" w="150.0" x="1774.04345703125" y="955.5173950195312" fill="#ffffff" width="1" outline="#000000"/>
  </node>
  <node label="rGSVIVP00027945001" id="-2787">
    <att type="string" name="vizmap:vv10500Starch_and_sucrose_metabolism_xml NODE_WIDTH" value="130.0"/>
    <att type="string" name="canonicalName" value="GSVIVP00027945001"/>
    <att type="string" name="vizmap:vv10500Starch_and_sucrose_metabolism_xml NODE_HEIGHT" value="15.0"/>
    <att type="string" name="CELLDESIGNER_ALIAS" value="sa1053"/>
    <att type="string" name="vizmap:vv10500Starch_and_sucrose_metabolism_xml NODE_SHAPE" value="RECT"/>
    <att type="string" name="CELLDESIGNER_NODE_TYPE" value="RNA"/>
    <att type="string" name="CELLDESIGNER_SPECIES" value="GSVIVP00027945001"/>
    <att type="string" name="vizmap:vv10500Starch_and_sucrose_metabolism_xml NODE_FILL_COLOR" value="java.awt.Color[r=255,g=255,b=255]"/>
    <att type="string" name="vizmap:vv10500Starch_and_sucrose_metabolism_xml_me NODE_SHAPE" value="RECT"/>
    <att type="string" name="vizmap:vv10500Starch_and_sucrose_metabolism_xml_me NODE_FILL_COLOR" value="java.awt.Color[r=255,g=255,b=255]"/>
    <graphics type="RECTANGLE" h="15.0" w="150.0" x="1773.04345703125" y="939.5173950195312" fill="#ffffff" width="1" outline="#000000"/>
  </node>
  <node label="rGSVIVP00016644001" id="-2786">
    <att type="string" name="vizmap:vv10500Starch_and_sucrose_metabolism_xml NODE_WIDTH" value="130.0"/>
    <att type="string" name="canonicalName" value="GSVIVP00016644001"/>
    <att type="string" name="vizmap:vv10500Starch_and_sucrose_metabolism_xml NODE_HEIGHT" value="15.0"/>
    <att type="string" name="CELLDESIGNER_ALIAS" value="sa1051"/>
    <att type="string" name="vizmap:vv10500Starch_and_sucrose_metabolism_xml NODE_SHAPE" value="RECT"/>
    <att type="string" name="CELLDESIGNER_NODE_TYPE" value="RNA"/>
    <att type="string" name="CELLDESIGNER_SPECIES" value="GSVIVP00016644001"/>
    <att type="string" name="vizmap:vv10500Starch_and_sucrose_metabolism_xml NODE_FILL_COLOR" value="java.awt.Color[r=255,g=255,b=255]"/>
    <att type="string" name="vizmap:vv10500Starch_and_sucrose_metabolism_xml_me NODE_SHAPE" value="RECT"/>
    <att type="string" name="vizmap:vv10500Starch_and_sucrose_metabolism_xml_me NODE_FILL_COLOR" value="java.awt.Color[r=255,g=255,b=255]"/>
    <graphics type="RECTANGLE" h="15.0" w="150.0" x="1778.04345703125" y="589.5173950195312" fill="#ffffff" width="1" outline="#000000"/>
  </node>
  <node label="rGSVIVP00018697001" id="-2785">
    <att type="string" name="vizmap:vv10500Starch_and_sucrose_metabolism_xml NODE_WIDTH" value="130.0"/>
    <att type="string" name="canonicalName" value="GSVIVP00018697001"/>
    <att type="string" name="vizmap:vv10500Starch_and_sucrose_metabolism_xml NODE_HEIGHT" value="15.0"/>
    <att type="string" name="CELLDESIGNER_ALIAS" value="sa1044"/>
    <att type="string" name="vizmap:vv10500Starch_and_sucrose_metabolism_xml NODE_SHAPE" value="RECT"/>
    <att type="string" name="CELLDESIGNER_NODE_TYPE" value="RNA"/>
    <att type="string" name="CELLDESIGNER_SPECIES" value="GSVIVP00018697001"/>
    <att type="string" name="vizmap:vv10500Starch_and_sucrose_metabolism_xml NODE_FILL_COLOR" value="java.awt.Color[r=255,g=255,b=255]"/>
    <att type="string" name="vizmap:vv10500Starch_and_sucrose_metabolism_xml_me NODE_SHAPE" value="RECT"/>
    <att type="string" name="vizmap:vv10500Starch_and_sucrose_metabolism_xml_me NODE_FILL_COLOR" value="java.awt.Color[r=255,g=255,b=255]"/>
    <graphics type="RECTANGLE" h="15.0" w="150.0" x="1779.04345703125" y="557.5173950195312" fill="#ffffff" width="1" outline="#000000"/>
  </node>
  <node label="rGSVIVP00016211001" id="-2784">
    <att type="string" name="vizmap:vv10500Starch_and_sucrose_metabolism_xml NODE_WIDTH" value="130.0"/>
    <att type="string" name="canonicalName" value="GSVIVP00016211001"/>
    <att type="string" name="vizmap:vv10500Starch_and_sucrose_metabolism_xml NODE_HEIGHT" value="15.0"/>
    <att type="string" name="CELLDESIGNER_ALIAS" value="sa1043"/>
    <att type="string" name="vizmap:vv10500Starch_and_sucrose_metabolism_xml NODE_SHAPE" value="RECT"/>
    <att type="string" name="CELLDESIGNER_NODE_TYPE" value="RNA"/>
    <att type="string" name="CELLDESIGNER_SPECIES" value="GSVIVP00016211001"/>
    <att type="string" name="vizmap:vv10500Starch_and_sucrose_metabolism_xml NODE_FILL_COLOR" value="java.awt.Color[r=255,g=255,b=255]"/>
    <att type="string" name="vizmap:vv10500Starch_and_sucrose_metabolism_xml_me NODE_SHAPE" value="RECT"/>
    <att type="string" name="vizmap:vv10500Starch_and_sucrose_metabolism_xml_me NODE_FILL_COLOR" value="java.awt.Color[r=255,g=255,b=255]"/>
    <graphics type="RECTANGLE" h="15.0" w="150.0" x="1779.04345703125" y="541.5173950195312" fill="#ffffff" width="1" outline="#000000"/>
  </node>
  <node label="rGSVIVP00010977001" id="-2783">
    <att type="string" name="vizmap:vv10500Starch_and_sucrose_metabolism_xml NODE_WIDTH" value="130.0"/>
    <att type="string" name="canonicalName" value="GSVIVP00010977001"/>
    <att type="string" name="vizmap:vv10500Starch_and_sucrose_metabolism_xml NODE_HEIGHT" value="15.0"/>
    <att type="string" name="CELLDESIGNER_ALIAS" value="sa1042"/>
    <att type="string" name="vizmap:vv10500Starch_and_sucrose_metabolism_xml NODE_SHAPE" value="RECT"/>
    <att type="string" name="CELLDESIGNER_NODE_TYPE" value="RNA"/>
    <att type="string" name="CELLDESIGNER_SPECIES" value="GSVIVP00010977001"/>
    <att type="string" name="vizmap:vv10500Starch_and_sucrose_metabolism_xml NODE_FILL_COLOR" value="java.awt.Color[r=255,g=255,b=255]"/>
    <att type="string" name="vizmap:vv10500Starch_and_sucrose_metabolism_xml_me NODE_SHAPE" value="RECT"/>
    <att type="string" name="vizmap:vv10500Starch_and_sucrose_metabolism_xml_me NODE_FILL_COLOR" value="java.awt.Color[r=255,g=255,b=255]"/>
    <graphics type="RECTANGLE" h="15.0" w="150.0" x="1779.04345703125" y="525.5173950195312" fill="#ffffff" width="1" outline="#000000"/>
  </node>
  <node label="rGSVIVP00028380001" id="-2782">
    <att type="string" name="vizmap:vv10500Starch_and_sucrose_metabolism_xml NODE_WIDTH" value="130.0"/>
    <att type="string" name="canonicalName" value="GSVIVP00028380001"/>
    <att type="string" name="vizmap:vv10500Starch_and_sucrose_metabolism_xml NODE_HEIGHT" value="15.0"/>
    <att type="string" name="CELLDESIGNER_ALIAS" value="sa1074"/>
    <att type="string" name="vizmap:vv10500Starch_and_sucrose_metabolism_xml NODE_SHAPE" value="RECT"/>
    <att type="string" name="CELLDESIGNER_NODE_TYPE" value="RNA"/>
    <att type="string" name="CELLDESIGNER_SPECIES" value="GSVIVP00028380001"/>
    <att type="string" name="vizmap:vv10500Starch_and_sucrose_metabolism_xml NODE_FILL_COLOR" value="java.awt.Color[r=255,g=255,b=255]"/>
    <att type="string" name="vizmap:vv10500Starch_and_sucrose_metabolism_xml_me NODE_SHAPE" value="RECT"/>
    <att type="string" name="vizmap:vv10500Starch_and_sucrose_metabolism_xml_me NODE_FILL_COLOR" value="java.awt.Color[r=255,g=255,b=255]"/>
    <graphics type="RECTANGLE" h="15.0" w="150.0" x="1773.54345703125" y="908.5173950195312" fill="#ffffff" width="1" outline="#000000"/>
  </node>
  <node label="rGSVIVP00033770001" id="-2781">
    <att type="string" name="vizmap:vv10500Starch_and_sucrose_metabolism_xml NODE_WIDTH" value="130.0"/>
    <att type="string" name="canonicalName" value="GSVIVP00033770001"/>
    <att type="string" name="vizmap:vv10500Starch_and_sucrose_metabolism_xml NODE_HEIGHT" value="15.0"/>
    <att type="string" name="CELLDESIGNER_ALIAS" value="sa1041"/>
    <att type="string" name="vizmap:vv10500Starch_and_sucrose_metabolism_xml NODE_SHAPE" value="RECT"/>
    <att type="string" name="CELLDESIGNER_NODE_TYPE" value="RNA"/>
    <att type="string" name="CELLDESIGNER_SPECIES" value="GSVIVP00033770001"/>
    <att type="string" name="vizmap:vv10500Starch_and_sucrose_metabolism_xml NODE_FILL_COLOR" value="java.awt.Color[r=255,g=255,b=255]"/>
    <att type="string" name="vizmap:vv10500Starch_and_sucrose_metabolism_xml_me NODE_SHAPE" value="RECT"/>
    <att type="string" name="vizmap:vv10500Starch_and_sucrose_metabolism_xml_me NODE_FILL_COLOR" value="java.awt.Color[r=255,g=255,b=255]"/>
    <graphics type="RECTANGLE" h="15.0" w="150.0" x="1776.04345703125" y="924.5173950195312" fill="#ffffff" width="1" outline="#000000"/>
  </node>
  <node label="rBQ795670" id="-2780">
    <att type="string" name="vizmap:vv10500Starch_and_sucrose_metabolism_xml NODE_WIDTH" value="130.0"/>
    <att type="string" name="canonicalName" value="BQ795670"/>
    <att type="string" name="vizmap:vv10500Starch_and_sucrose_metabolism_xml NODE_HEIGHT" value="15.0"/>
    <att type="string" name="CELLDESIGNER_ALIAS" value="sa1038"/>
    <att type="string" name="vizmap:vv10500Starch_and_sucrose_metabolism_xml NODE_SHAPE" value="RECT"/>
    <att type="string" name="CELLDESIGNER_NODE_TYPE" value="RNA"/>
    <att type="string" name="CELLDESIGNER_SPECIES" value="BQ795670"/>
    <att type="string" name="vizmap:vv10500Starch_and_sucrose_metabolism_xml NODE_FILL_COLOR" value="java.awt.Color[r=255,g=255,b=255]"/>
    <att type="string" name="vizmap:vv10500Starch_and_sucrose_metabolism_xml_me NODE_SHAPE" value="RECT"/>
    <att type="string" name="vizmap:vv10500Starch_and_sucrose_metabolism_xml_me NODE_FILL_COLOR" value="java.awt.Color[r=255,g=255,b=255]"/>
    <graphics type="RECTANGLE" h="15.0" w="150.0" x="1776.04345703125" y="892.5173950195312" fill="#ffffff" width="1" outline="#000000"/>
  </node>
  <node label="rGSVIVP00025337001" id="-2779">
    <att type="string" name="vizmap:vv10500Starch_and_sucrose_metabolism_xml NODE_WIDTH" value="130.0"/>
    <att type="string" name="canonicalName" value="GSVIVP00025337001"/>
    <att type="string" name="vizmap:vv10500Starch_and_sucrose_metabolism_xml NODE_HEIGHT" value="15.0"/>
    <att type="string" name="CELLDESIGNER_ALIAS" value="sa1037"/>
    <att type="string" name="vizmap:vv10500Starch_and_sucrose_metabolism_xml NODE_SHAPE" value="RECT"/>
    <att type="string" name="CELLDESIGNER_NODE_TYPE" value="RNA"/>
    <att type="string" name="CELLDESIGNER_SPECIES" value="GSVIVP00025337001"/>
    <att type="string" name="vizmap:vv10500Starch_and_sucrose_metabolism_xml NODE_FILL_COLOR" value="java.awt.Color[r=255,g=255,b=255]"/>
    <att type="string" name="vizmap:vv10500Starch_and_sucrose_metabolism_xml_me NODE_SHAPE" value="RECT"/>
    <att type="string" name="vizmap:vv10500Starch_and_sucrose_metabolism_xml_me NODE_FILL_COLOR" value="java.awt.Color[r=255,g=255,b=255]"/>
    <graphics type="RECTANGLE" h="15.0" w="150.0" x="1776.04345703125" y="876.5173950195312" fill="#ffffff" width="1" outline="#000000"/>
  </node>
  <node label="rGSVIVP00022223001" id="-2778">
    <att type="string" name="vizmap:vv10500Starch_and_sucrose_metabolism_xml NODE_WIDTH" value="130.0"/>
    <att type="string" name="canonicalName" value="GSVIVP00022223001"/>
    <att type="string" name="vizmap:vv10500Starch_and_sucrose_metabolism_xml NODE_HEIGHT" value="15.0"/>
    <att type="string" name="CELLDESIGNER_ALIAS" value="sa1032"/>
    <att type="string" name="vizmap:vv10500Starch_and_sucrose_metabolism_xml NODE_SHAPE" value="RECT"/>
    <att type="string" name="CELLDESIGNER_NODE_TYPE" value="RNA"/>
    <att type="string" name="CELLDESIGNER_SPECIES" value="GSVIVP00022223001"/>
    <att type="string" name="vizmap:vv10500Starch_and_sucrose_metabolism_xml NODE_FILL_COLOR" value="java.awt.Color[r=255,g=255,b=255]"/>
    <att type="string" name="vizmap:vv10500Starch_and_sucrose_metabolism_xml_me NODE_SHAPE" value="RECT"/>
    <att type="string" name="vizmap:vv10500Starch_and_sucrose_metabolism_xml_me NODE_FILL_COLOR" value="java.awt.Color[r=255,g=255,b=255]"/>
    <graphics type="RECTANGLE" h="15.0" w="150.0" x="1778.04345703125" y="860.5173950195312" fill="#ffffff" width="1" outline="#000000"/>
  </node>
  <node label="rGSVIVP00037533001" id="-2777">
    <att type="string" name="vizmap:vv10500Starch_and_sucrose_metabolism_xml NODE_WIDTH" value="130.0"/>
    <att type="string" name="canonicalName" value="GSVIVP00037533001"/>
    <att type="string" name="vizmap:vv10500Starch_and_sucrose_metabolism_xml NODE_HEIGHT" value="15.0"/>
    <att type="string" name="CELLDESIGNER_ALIAS" value="sa1031"/>
    <att type="string" name="vizmap:vv10500Starch_and_sucrose_metabolism_xml NODE_SHAPE" value="RECT"/>
    <att type="string" name="CELLDESIGNER_NODE_TYPE" value="RNA"/>
    <att type="string" name="CELLDESIGNER_SPECIES" value="GSVIVP00037533001"/>
    <att type="string" name="vizmap:vv10500Starch_and_sucrose_metabolism_xml NODE_FILL_COLOR" value="java.awt.Color[r=255,g=255,b=255]"/>
    <att type="string" name="vizmap:vv10500Starch_and_sucrose_metabolism_xml_me NODE_SHAPE" value="RECT"/>
    <att type="string" name="vizmap:vv10500Starch_and_sucrose_metabolism_xml_me NODE_FILL_COLOR" value="java.awt.Color[r=255,g=255,b=255]"/>
    <graphics type="RECTANGLE" h="15.0" w="150.0" x="1776.04345703125" y="844.5173950195312" fill="#ffffff" width="1" outline="#000000"/>
  </node>
  <node label="rGSVIVP00002093001" id="-2776">
    <att type="string" name="vizmap:vv10500Starch_and_sucrose_metabolism_xml NODE_WIDTH" value="130.0"/>
    <att type="string" name="canonicalName" value="GSVIVP00002093001"/>
    <att type="string" name="vizmap:vv10500Starch_and_sucrose_metabolism_xml NODE_HEIGHT" value="15.0"/>
    <att type="string" name="CELLDESIGNER_ALIAS" value="sa1029"/>
    <att type="string" name="vizmap:vv10500Starch_and_sucrose_metabolism_xml NODE_SHAPE" value="RECT"/>
    <att type="string" name="CELLDESIGNER_NODE_TYPE" value="RNA"/>
    <att type="string" name="CELLDESIGNER_SPECIES" value="GSVIVP00002093001"/>
    <att type="string" name="vizmap:vv10500Starch_and_sucrose_metabolism_xml NODE_FILL_COLOR" value="java.awt.Color[r=255,g=255,b=255]"/>
    <att type="string" name="vizmap:vv10500Starch_and_sucrose_metabolism_xml_me NODE_SHAPE" value="RECT"/>
    <att type="string" name="vizmap:vv10500Starch_and_sucrose_metabolism_xml_me NODE_FILL_COLOR" value="java.awt.Color[r=255,g=255,b=255]"/>
    <graphics type="RECTANGLE" h="15.0" w="150.0" x="1776.04345703125" y="828.5173950195312" fill="#ffffff" width="1" outline="#000000"/>
  </node>
  <node label="rGSVIVP00000495001" id="-2775">
    <att type="string" name="vizmap:vv10500Starch_and_sucrose_metabolism_xml NODE_WIDTH" value="130.0"/>
    <att type="string" name="canonicalName" value="GSVIVP00000495001"/>
    <att type="string" name="vizmap:vv10500Starch_and_sucrose_metabolism_xml NODE_HEIGHT" value="15.0"/>
    <att type="string" name="CELLDESIGNER_ALIAS" value="sa1025"/>
    <att type="string" name="vizmap:vv10500Starch_and_sucrose_metabolism_xml NODE_SHAPE" value="RECT"/>
    <att type="string" name="CELLDESIGNER_NODE_TYPE" value="RNA"/>
    <att type="string" name="CELLDESIGNER_SPECIES" value="GSVIVP00000495001"/>
    <att type="string" name="vizmap:vv10500Starch_and_sucrose_metabolism_xml NODE_FILL_COLOR" value="java.awt.Color[r=255,g=255,b=255]"/>
    <att type="string" name="vizmap:vv10500Starch_and_sucrose_metabolism_xml_me NODE_SHAPE" value="RECT"/>
    <att type="string" name="vizmap:vv10500Starch_and_sucrose_metabolism_xml_me NODE_FILL_COLOR" value="java.awt.Color[r=255,g=255,b=255]"/>
    <graphics type="RECTANGLE" h="15.0" w="150.0" x="1776.04345703125" y="812.5173950195312" fill="#ffffff" width="1" outline="#000000"/>
  </node>
  <node label="rGSVIVP00019655001" id="-2774">
    <att type="string" name="vizmap:vv10500Starch_and_sucrose_metabolism_xml NODE_WIDTH" value="130.0"/>
    <att type="string" name="canonicalName" value="GSVIVP00019655001"/>
    <att type="string" name="vizmap:vv10500Starch_and_sucrose_metabolism_xml NODE_HEIGHT" value="15.0"/>
    <att type="string" name="CELLDESIGNER_ALIAS" value="sa1023"/>
    <att type="string" name="vizmap:vv10500Starch_and_sucrose_metabolism_xml NODE_SHAPE" value="RECT"/>
    <att type="string" name="CELLDESIGNER_NODE_TYPE" value="RNA"/>
    <att type="string" name="CELLDESIGNER_SPECIES" value="GSVIVP00019655001"/>
    <att type="string" name="vizmap:vv10500Starch_and_sucrose_metabolism_xml NODE_FILL_COLOR" value="java.awt.Color[r=255,g=255,b=255]"/>
    <att type="string" name="vizmap:vv10500Starch_and_sucrose_metabolism_xml_me NODE_SHAPE" value="RECT"/>
    <att type="string" name="vizmap:vv10500Starch_and_sucrose_metabolism_xml_me NODE_FILL_COLOR" value="java.awt.Color[r=255,g=255,b=255]"/>
    <graphics type="RECTANGLE" h="15.0" w="150.0" x="1776.04345703125" y="796.5173950195312" fill="#ffffff" width="1" outline="#000000"/>
  </node>
  <node label="rGSVIVP00025946001" id="-2773">
    <att type="string" name="vizmap:vv10500Starch_and_sucrose_metabolism_xml NODE_WIDTH" value="130.0"/>
    <att type="string" name="canonicalName" value="GSVIVP00025946001"/>
    <att type="string" name="vizmap:vv10500Starch_and_sucrose_metabolism_xml NODE_HEIGHT" value="15.0"/>
    <att type="string" name="CELLDESIGNER_ALIAS" value="sa1021"/>
    <att type="string" name="vizmap:vv10500Starch_and_sucrose_metabolism_xml NODE_SHAPE" value="RECT"/>
    <att type="string" name="CELLDESIGNER_NODE_TYPE" value="RNA"/>
    <att type="string" name="CELLDESIGNER_SPECIES" value="GSVIVP00025946001"/>
    <att type="string" name="vizmap:vv10500Starch_and_sucrose_metabolism_xml NODE_FILL_COLOR" value="java.awt.Color[r=255,g=255,b=255]"/>
    <att type="string" name="vizmap:vv10500Starch_and_sucrose_metabolism_xml_me NODE_SHAPE" value="RECT"/>
    <att type="string" name="vizmap:vv10500Starch_and_sucrose_metabolism_xml_me NODE_FILL_COLOR" value="java.awt.Color[r=255,g=255,b=255]"/>
    <graphics type="RECTANGLE" h="15.0" w="150.0" x="1776.04345703125" y="780.5173950195312" fill="#ffffff" width="1" outline="#000000"/>
  </node>
  <node label="rGSVIVP00027269001" id="-2772">
    <att type="string" name="vizmap:vv10500Starch_and_sucrose_metabolism_xml NODE_WIDTH" value="130.0"/>
    <att type="string" name="canonicalName" value="GSVIVP00027269001"/>
    <att type="string" name="vizmap:vv10500Starch_and_sucrose_metabolism_xml NODE_HEIGHT" value="15.0"/>
    <att type="string" name="CELLDESIGNER_ALIAS" value="sa1019"/>
    <att type="string" name="vizmap:vv10500Starch_and_sucrose_metabolism_xml NODE_SHAPE" value="RECT"/>
    <att type="string" name="CELLDESIGNER_NODE_TYPE" value="RNA"/>
    <att type="string" name="CELLDESIGNER_SPECIES" value="GSVIVP00027269001"/>
    <att type="string" name="vizmap:vv10500Starch_and_sucrose_metabolism_xml NODE_FILL_COLOR" value="java.awt.Color[r=255,g=255,b=255]"/>
    <att type="string" name="vizmap:vv10500Starch_and_sucrose_metabolism_xml_me NODE_SHAPE" value="RECT"/>
    <att type="string" name="vizmap:vv10500Starch_and_sucrose_metabolism_xml_me NODE_FILL_COLOR" value="java.awt.Color[r=255,g=255,b=255]"/>
    <graphics type="RECTANGLE" h="15.0" w="150.0" x="1776.04345703125" y="764.5173950195312" fill="#ffffff" width="1" outline="#000000"/>
  </node>
  <node label="rGSVIVP00016929001" id="-2771">
    <att type="string" name="vizmap:vv10500Starch_and_sucrose_metabolism_xml NODE_WIDTH" value="130.0"/>
    <att type="string" name="canonicalName" value="GSVIVP00016929001"/>
    <att type="string" name="vizmap:vv10500Starch_and_sucrose_metabolism_xml NODE_HEIGHT" value="15.0"/>
    <att type="string" name="CELLDESIGNER_ALIAS" value="sa1015"/>
    <att type="string" name="vizmap:vv10500Starch_and_sucrose_metabolism_xml NODE_SHAPE" value="RECT"/>
    <att type="string" name="CELLDESIGNER_NODE_TYPE" value="RNA"/>
    <att type="string" name="CELLDESIGNER_SPECIES" value="GSVIVP00016929001"/>
    <att type="string" name="vizmap:vv10500Starch_and_sucrose_metabolism_xml NODE_FILL_COLOR" value="java.awt.Color[r=255,g=255,b=255]"/>
    <att type="string" name="vizmap:vv10500Starch_and_sucrose_metabolism_xml_me NODE_SHAPE" value="RECT"/>
    <att type="string" name="vizmap:vv10500Starch_and_sucrose_metabolism_xml_me NODE_FILL_COLOR" value="java.awt.Color[r=255,g=255,b=255]"/>
    <graphics type="RECTANGLE" h="15.0" w="150.0" x="1776.04345703125" y="748.5173950195312" fill="#ffffff" width="1" outline="#000000"/>
  </node>
  <node label="rGSVIVP00014622001" id="-2770">
    <att type="string" name="vizmap:vv10500Starch_and_sucrose_metabolism_xml NODE_WIDTH" value="130.0"/>
    <att type="string" name="canonicalName" value="GSVIVP00014622001"/>
    <att type="string" name="vizmap:vv10500Starch_and_sucrose_metabolism_xml NODE_HEIGHT" value="15.0"/>
    <att type="string" name="CELLDESIGNER_ALIAS" value="sa1014"/>
    <att type="string" name="vizmap:vv10500Starch_and_sucrose_metabolism_xml NODE_SHAPE" value="RECT"/>
    <att type="string" name="CELLDESIGNER_NODE_TYPE" value="RNA"/>
    <att type="string" name="CELLDESIGNER_SPECIES" value="GSVIVP00014622001"/>
    <att type="string" name="vizmap:vv10500Starch_and_sucrose_metabolism_xml NODE_FILL_COLOR" value="java.awt.Color[r=255,g=255,b=255]"/>
    <att type="string" name="vizmap:vv10500Starch_and_sucrose_metabolism_xml_me NODE_SHAPE" value="RECT"/>
    <att type="string" name="vizmap:vv10500Starch_and_sucrose_metabolism_xml_me NODE_FILL_COLOR" value="java.awt.Color[r=255,g=255,b=255]"/>
    <graphics type="RECTANGLE" h="15.0" w="150.0" x="1776.04345703125" y="732.5173950195312" fill="#ffffff" width="1" outline="#000000"/>
  </node>
  <node label="glucan 1,4-alpha-glucosidase" id="-2769">
    <att type="string" name="vizmap:vv10500Starch_and_sucrose_metabolism_xml NODE_WIDTH" value="130.0"/>
    <att type="string" name="canonicalName" value="glucan 1,4-alpha-glucosidase"/>
    <att type="string" name="vizmap:vv10500Starch_and_sucrose_metabolism_xml NODE_HEIGHT" value="15.0"/>
    <att type="string" name="CELLDESIGNER_ALIAS" value="e50"/>
    <att type="string" name="vizmap:vv10500Starch_and_sucrose_metabolism_xml NODE_SHAPE" value="OCTAGON"/>
    <att type="string" name="CELLDESIGNER_NODE_TYPE" value="PROTEIN"/>
    <att type="string" name="CELLDESIGNER_SPECIES" value="E3_2_1_3"/>
    <att type="string" name="vizmap:vv10500Starch_and_sucrose_metabolism_xml NODE_FILL_COLOR" value="java.awt.Color[r=255,g=255,b=255]"/>
    <att type="string" name="vizmap:vv10500Starch_and_sucrose_metabolism_xml_me NODE_SHAPE" value="OCTAGON"/>
    <att type="string" name="vizmap:vv10500Starch_and_sucrose_metabolism_xml_me NODE_FILL_COLOR" value="java.awt.Color[r=255,g=255,b=255]"/>
    <graphics type="OCTAGON" h="15.0" w="250.0" x="1906.0" y="812.0" fill="#ffffff" width="1" outline="#000000"/>
  </node>
  <node label="hexokinase" id="-36">
    <att type="string" name="vizmap:vv10010glycolysis_xml NODE_HEIGHT" value="15.0"/>
    <att type="string" name="vizmap:vv10500Starch_and_sucrose_metabolism_xml NODE_WIDTH" value="130.0"/>
    <att type="string" name="canonicalName" value="hexokinase"/>
    <att type="string" name="vizmap:vv10010glycolysis_xml NODE_WIDTH" value="130.0"/>
    <att type="string" name="vizmap:vv10500Starch_and_sucrose_metabolism_xml NODE_HEIGHT" value="15.0"/>
    <att type="string" name="CELLDESIGNER_ALIAS" value="e7"/>
    <att type="string" name="vizmap:vv10010glycolysis_xml NODE_SHAPE" value="OCTAGON"/>
    <att type="string" name="vizmap:vv10500Starch_and_sucrose_metabolism_xml NODE_SHAPE" value="OCTAGON"/>
    <att type="string" name="vizmap:vv10010glycolysis_xml NODE_FILL_COLOR" value="java.awt.Color[r=255,g=255,b=255]"/>
    <att type="string" name="CELLDESIGNER_NODE_TYPE" value="PROTEIN"/>
    <att type="string" name="vizmap:vv10010glycolysis_xml_me NODE_HEIGHT" value="15.0"/>
    <att type="string" name="CELLDESIGNER_SPECIES" value="E2_7_1_1"/>
    <att type="string" name="vizmap:vv10010glycolysis_xml_me NODE_SHAPE" value="OCTAGON"/>
    <att type="string" name="vizmap:vv10500Starch_and_sucrose_metabolism_xml NODE_FILL_COLOR" value="java.awt.Color[r=255,g=255,b=255]"/>
    <att type="string" name="vizmap:vv10010glycolysis_xml_me NODE_WIDTH" value="130.0"/>
    <att type="string" name="vizmap:vv10010glycolysis_xml_me NODE_FILL_COLOR" value="java.awt.Color[r=255,g=255,b=255]"/>
    <att type="string" name="vizmap:vv10500Starch_and_sucrose_metabolism_xml_me NODE_SHAPE" value="OCTAGON"/>
    <att type="string" name="vizmap:vv10500Starch_and_sucrose_metabolism_xml_me NODE_FILL_COLOR" value="java.awt.Color[r=255,g=255,b=255]"/>
    <graphics type="OCTAGON" h="15.0" w="250.0" x="353.0" y="918.0" fill="#ffffff" width="1" outline="#000000"/>
  </node>
  <node label="beta-fructofuranosidase" id="-2768">
    <att type="string" name="vizmap:vv10500Starch_and_sucrose_metabolism_xml NODE_WIDTH" value="130.0"/>
    <att type="string" name="canonicalName" value="beta-fructofuranosidase"/>
    <att type="string" name="vizmap:vv10500Starch_and_sucrose_metabolism_xml NODE_HEIGHT" value="15.0"/>
    <att type="string" name="CELLDESIGNER_ALIAS" value="e38"/>
    <att type="string" name="vizmap:vv10500Starch_and_sucrose_metabolism_xml NODE_SHAPE" value="OCTAGON"/>
    <att type="string" name="CELLDESIGNER_NODE_TYPE" value="PROTEIN"/>
    <att type="string" name="CELLDESIGNER_SPECIES" value="E3_2_1_26"/>
    <att type="string" name="vizmap:vv10500Starch_and_sucrose_metabolism_xml NODE_FILL_COLOR" value="java.awt.Color[r=255,g=255,b=255]"/>
    <att type="string" name="vizmap:vv10500Starch_and_sucrose_metabolism_xml_me NODE_SHAPE" value="OCTAGON"/>
    <att type="string" name="vizmap:vv10500Starch_and_sucrose_metabolism_xml_me NODE_FILL_COLOR" value="java.awt.Color[r=255,g=255,b=255]"/>
    <graphics type="OCTAGON" h="15.0" w="250.0" x="215.0" y="400.0" fill="#ffffff" width="1" outline="#000000"/>
  </node>
  <node label="oligo-1,6-glucosidase" id="-2767">
    <att type="string" name="vizmap:vv10500Starch_and_sucrose_metabolism_xml NODE_WIDTH" value="130.0"/>
    <att type="string" name="canonicalName" value="oligo-1,6-glucosidase"/>
    <att type="string" name="vizmap:vv10500Starch_and_sucrose_metabolism_xml NODE_HEIGHT" value="15.0"/>
    <att type="string" name="CELLDESIGNER_ALIAS" value="e27"/>
    <att type="string" name="vizmap:vv10500Starch_and_sucrose_metabolism_xml NODE_SHAPE" value="OCTAGON"/>
    <att type="string" name="CELLDESIGNER_NODE_TYPE" value="PROTEIN"/>
    <att type="string" name="CELLDESIGNER_SPECIES" value="E3_2_1_10"/>
    <att type="string" name="vizmap:vv10500Starch_and_sucrose_metabolism_xml NODE_FILL_COLOR" value="java.awt.Color[r=255,g=255,b=255]"/>
    <att type="string" name="vizmap:vv10500Starch_and_sucrose_metabolism_xml_me NODE_SHAPE" value="OCTAGON"/>
    <att type="string" name="vizmap:vv10500Starch_and_sucrose_metabolism_xml_me NODE_FILL_COLOR" value="java.awt.Color[r=255,g=255,b=255]"/>
    <graphics type="OCTAGON" h="15.0" w="250.0" x="1565.0" y="1081.0" fill="#ffffff" width="1" outline="#000000"/>
  </node>
  <node label="beta-glucosidase" id="-2766">
    <att type="string" name="vizmap:vv10500Starch_and_sucrose_metabolism_xml NODE_WIDTH" value="130.0"/>
    <att type="string" name="canonicalName" value="beta-glucosidase"/>
    <att type="string" name="vizmap:vv10500Starch_and_sucrose_metabolism_xml NODE_HEIGHT" value="15.0"/>
    <att type="string" name="CELLDESIGNER_ALIAS" value="e5"/>
    <att type="string" name="vizmap:vv10500Starch_and_sucrose_metabolism_xml NODE_SHAPE" value="OCTAGON"/>
    <att type="string" name="CELLDESIGNER_NODE_TYPE" value="PROTEIN"/>
    <att type="string" name="CELLDESIGNER_SPECIES" value="E3_2_1_21"/>
    <att type="string" name="vizmap:vv10500Starch_and_sucrose_metabolism_xml NODE_FILL_COLOR" value="java.awt.Color[r=255,g=255,b=255]"/>
    <att type="string" name="vizmap:vv10500Starch_and_sucrose_metabolism_xml_me NODE_SHAPE" value="OCTAGON"/>
    <att type="string" name="vizmap:vv10500Starch_and_sucrose_metabolism_xml_me NODE_FILL_COLOR" value="java.awt.Color[r=255,g=255,b=255]"/>
    <graphics type="OCTAGON" h="15.0" w="250.0" x="1309.0" y="697.0" fill="#ffffff" width="1" outline="#000000"/>
  </node>
  <node label="alpha-glucosidase" id="-2765">
    <att type="string" name="vizmap:vv10500Starch_and_sucrose_metabolism_xml NODE_WIDTH" value="130.0"/>
    <att type="string" name="canonicalName" value="alpha-glucosidase"/>
    <att type="string" name="vizmap:vv10500Starch_and_sucrose_metabolism_xml NODE_HEIGHT" value="15.0"/>
    <att type="string" name="CELLDESIGNER_ALIAS" value="e56"/>
    <att type="string" name="vizmap:vv10500Starch_and_sucrose_metabolism_xml NODE_SHAPE" value="OCTAGON"/>
    <att type="string" name="CELLDESIGNER_NODE_TYPE" value="PROTEIN"/>
    <att type="string" name="CELLDESIGNER_SPECIES" value="E3_2_1_20"/>
    <att type="string" name="vizmap:vv10500Starch_and_sucrose_metabolism_xml NODE_FILL_COLOR" value="java.awt.Color[r=255,g=255,b=255]"/>
    <att type="string" name="vizmap:vv10500Starch_and_sucrose_metabolism_xml_me NODE_SHAPE" value="OCTAGON"/>
    <att type="string" name="vizmap:vv10500Starch_and_sucrose_metabolism_xml_me NODE_FILL_COLOR" value="java.awt.Color[r=255,g=255,b=255]"/>
    <graphics type="OCTAGON" h="15.0" w="250.0" x="593.0" y="897.0" fill="#ffffff" width="1" outline="#000000"/>
  </node>
  <node label="rGSVIVP00012513001" id="-2764">
    <att type="string" name="vizmap:vv10500Starch_and_sucrose_metabolism_xml NODE_WIDTH" value="130.0"/>
    <att type="string" name="canonicalName" value="GSVIVP00012513001"/>
    <att type="string" name="vizmap:vv10500Starch_and_sucrose_metabolism_xml NODE_HEIGHT" value="15.0"/>
    <att type="string" name="CELLDESIGNER_ALIAS" value="sa14246e4"/>
    <att type="string" name="vizmap:vv10500Starch_and_sucrose_metabolism_xml NODE_SHAPE" value="RECT"/>
    <att type="string" name="CELLDESIGNER_NODE_TYPE" value="RNA"/>
    <att type="string" name="CELLDESIGNER_SPECIES" value="GSVIVP00012513001"/>
    <att type="string" name="vizmap:vv10500Starch_and_sucrose_metabolism_xml NODE_FILL_COLOR" value="java.awt.Color[r=255,g=255,b=255]"/>
    <att type="string" name="vizmap:vv10500Starch_and_sucrose_metabolism_xml_me NODE_SHAPE" value="RECT"/>
    <att type="string" name="vizmap:vv10500Starch_and_sucrose_metabolism_xml_me NODE_FILL_COLOR" value="java.awt.Color[r=255,g=255,b=255]"/>
    <graphics type="RECTANGLE" h="15.0" w="150.0" x="207.0" y="57.0" fill="#ffffff" width="1" outline="#000000"/>
  </node>
  <node label="rGSVIVP00015256001" id="-2763">
    <att type="string" name="vizmap:vv10500Starch_and_sucrose_metabolism_xml NODE_WIDTH" value="130.0"/>
    <att type="string" name="canonicalName" value="GSVIVP00015256001"/>
    <att type="string" name="vizmap:vv10500Starch_and_sucrose_metabolism_xml NODE_HEIGHT" value="15.0"/>
    <att type="string" name="CELLDESIGNER_ALIAS" value="sa14042e4"/>
    <att type="string" name="vizmap:vv10500Starch_and_sucrose_metabolism_xml NODE_SHAPE" value="RECT"/>
    <att type="string" name="CELLDESIGNER_NODE_TYPE" value="RNA"/>
    <att type="string" name="CELLDESIGNER_SPECIES" value="GSVIVP00015256001"/>
    <att type="string" name="vizmap:vv10500Starch_and_sucrose_metabolism_xml NODE_FILL_COLOR" value="java.awt.Color[r=255,g=255,b=255]"/>
    <att type="string" name="vizmap:vv10500Starch_and_sucrose_metabolism_xml_me NODE_SHAPE" value="RECT"/>
    <att type="string" name="vizmap:vv10500Starch_and_sucrose_metabolism_xml_me NODE_FILL_COLOR" value="java.awt.Color[r=255,g=255,b=255]"/>
    <graphics type="RECTANGLE" h="15.0" w="150.0" x="207.0" y="74.0" fill="#ffffff" width="1" outline="#000000"/>
  </node>
  <node label="rGSVIVP00001464001" id="-2762">
    <att type="string" name="vizmap:vv10500Starch_and_sucrose_metabolism_xml NODE_WIDTH" value="130.0"/>
    <att type="string" name="canonicalName" value="GSVIVP00001464001"/>
    <att type="string" name="vizmap:vv10500Starch_and_sucrose_metabolism_xml NODE_HEIGHT" value="15.0"/>
    <att type="string" name="CELLDESIGNER_ALIAS" value="sa13580e4"/>
    <att type="string" name="vizmap:vv10500Starch_and_sucrose_metabolism_xml NODE_SHAPE" value="RECT"/>
    <att type="string" name="CELLDESIGNER_NODE_TYPE" value="RNA"/>
    <att type="string" name="CELLDESIGNER_SPECIES" value="GSVIVP00001464001"/>
    <att type="string" name="vizmap:vv10500Starch_and_sucrose_metabolism_xml NODE_FILL_COLOR" value="java.awt.Color[r=255,g=255,b=255]"/>
    <att type="string" name="vizmap:vv10500Starch_and_sucrose_metabolism_xml_me NODE_SHAPE" value="RECT"/>
    <att type="string" name="vizmap:vv10500Starch_and_sucrose_metabolism_xml_me NODE_FILL_COLOR" value="java.awt.Color[r=255,g=255,b=255]"/>
    <graphics type="RECTANGLE" h="15.0" w="150.0" x="207.0" y="91.0" fill="#ffffff" width="1" outline="#000000"/>
  </node>
  <node label="rGSVIVP00038386001" id="-2761">
    <att type="string" name="vizmap:vv10500Starch_and_sucrose_metabolism_xml NODE_WIDTH" value="130.0"/>
    <att type="string" name="protein" value="GSVIVP00038386001"/>
    <att type="list" name="cytoscape.alias.list">
      <att type="string" name="cytoscape.alias.list" value="GSVIVP00038386001"/>
    </att>
    <att type="string" name="canonicalName" value="GSVIVP00038386001"/>
    <att type="string" name="vizmap:vv10500Starch_and_sucrose_metabolism_xml NODE_HEIGHT" value="15.0"/>
    <att type="string" name="CELLDESIGNER_ALIAS" value="sa11828e4"/>
    <att type="string" name="vizmap:vv10500Starch_and_sucrose_metabolism_xml NODE_SHAPE" value="RECT"/>
    <att type="string" name="CELLDESIGNER_NODE_TYPE" value="RNA"/>
    <att type="string" name="condition" value="7SD"/>
    <att type="string" name="CELLDESIGNER_SPECIES" value="GSVIVP00038386001"/>
    <att type="string" name="vizmap:vv10500Starch_and_sucrose_metabolism_xml NODE_FILL_COLOR" value="java.awt.Color[r=255,g=204,b=204]"/>
    <att type="string" name="vizmap:vv10500Starch_and_sucrose_metabolism_xml_me NODE_SHAPE" value="RECT"/>
    <att type="string" name="vizmap:vv10500Starch_and_sucrose_metabolism_xml_me NODE_FILL_COLOR" value="java.awt.Color[r=255,g=204,b=204]"/>
    <graphics type="RECTANGLE" h="15.0" w="150.0" x="207.0" y="107.0" fill="#ffccff" width="1" outline="#000000"/>
  </node>
  <node label="rCF605366" id="-2760">
    <att type="string" name="vizmap:vv10500Starch_and_sucrose_metabolism_xml NODE_WIDTH" value="130.0"/>
    <att type="string" name="canonicalName" value="CF605366"/>
    <att type="string" name="vizmap:vv10500Starch_and_sucrose_metabolism_xml NODE_HEIGHT" value="15.0"/>
    <att type="string" name="CELLDESIGNER_ALIAS" value="sa11106e4"/>
    <att type="string" name="vizmap:vv10500Starch_and_sucrose_metabolism_xml NODE_SHAPE" value="RECT"/>
    <att type="string" name="CELLDESIGNER_NODE_TYPE" value="RNA"/>
    <att type="string" name="CELLDESIGNER_SPECIES" value="CF605366"/>
    <att type="string" name="vizmap:vv10500Starch_and_sucrose_metabolism_xml NODE_FILL_COLOR" value="java.awt.Color[r=255,g=255,b=255]"/>
    <att type="string" name="vizmap:vv10500Starch_and_sucrose_metabolism_xml_me NODE_SHAPE" value="RECT"/>
    <att type="string" name="vizmap:vv10500Starch_and_sucrose_metabolism_xml_me NODE_FILL_COLOR" value="java.awt.Color[r=255,g=255,b=255]"/>
    <graphics type="RECTANGLE" h="15.0" w="150.0" x="207.0" y="124.0" fill="#ffffff" width="1" outline="#000000"/>
  </node>
  <node label="rGSVIVP00027920001" id="-2759">
    <att type="string" name="vizmap:vv10500Starch_and_sucrose_metabolism_xml NODE_WIDTH" value="130.0"/>
    <att type="string" name="canonicalName" value="GSVIVP00027920001"/>
    <att type="string" name="vizmap:vv10500Starch_and_sucrose_metabolism_xml NODE_HEIGHT" value="15.0"/>
    <att type="string" name="CELLDESIGNER_ALIAS" value="sa13620e66"/>
    <att type="string" name="vizmap:vv10500Starch_and_sucrose_metabolism_xml NODE_SHAPE" value="RECT"/>
    <att type="string" name="CELLDESIGNER_NODE_TYPE" value="RNA"/>
    <att type="string" name="CELLDESIGNER_SPECIES" value="GSVIVP00027920001"/>
    <att type="string" name="vizmap:vv10500Starch_and_sucrose_metabolism_xml NODE_FILL_COLOR" value="java.awt.Color[r=255,g=255,b=255]"/>
    <att type="string" name="vizmap:vv10500Starch_and_sucrose_metabolism_xml_me NODE_SHAPE" value="RECT"/>
    <att type="string" name="vizmap:vv10500Starch_and_sucrose_metabolism_xml_me NODE_FILL_COLOR" value="java.awt.Color[r=255,g=255,b=255]"/>
    <graphics type="RECTANGLE" h="15.0" w="150.0" x="1515.4017333984375" y="215.45706176757812" fill="#ffffff" width="1" outline="#000000"/>
  </node>
  <node label="rGSVIVP00035830001" id="-2758">
    <att type="string" name="vizmap:vv10500Starch_and_sucrose_metabolism_xml NODE_WIDTH" value="130.0"/>
    <att type="string" name="canonicalName" value="GSVIVP00035830001"/>
    <att type="string" name="vizmap:vv10500Starch_and_sucrose_metabolism_xml NODE_HEIGHT" value="15.0"/>
    <att type="string" name="CELLDESIGNER_ALIAS" value="sa13169e66"/>
    <att type="string" name="vizmap:vv10500Starch_and_sucrose_metabolism_xml NODE_SHAPE" value="RECT"/>
    <att type="string" name="CELLDESIGNER_NODE_TYPE" value="RNA"/>
    <att type="string" name="CELLDESIGNER_SPECIES" value="GSVIVP00035830001"/>
    <att type="string" name="vizmap:vv10500Starch_and_sucrose_metabolism_xml NODE_FILL_COLOR" value="java.awt.Color[r=255,g=255,b=255]"/>
    <att type="string" name="vizmap:vv10500Starch_and_sucrose_metabolism_xml_me NODE_SHAPE" value="RECT"/>
    <att type="string" name="vizmap:vv10500Starch_and_sucrose_metabolism_xml_me NODE_FILL_COLOR" value="java.awt.Color[r=255,g=255,b=255]"/>
    <graphics type="RECTANGLE" h="15.0" w="150.0" x="1515.4017333984375" y="230.09278869628906" fill="#ffffff" width="1" outline="#000000"/>
  </node>
  <node label="rGSVIVP00006682001" id="-2757">
    <att type="string" name="vizmap:vv10500Starch_and_sucrose_metabolism_xml NODE_WIDTH" value="130.0"/>
    <att type="string" name="canonicalName" value="GSVIVP00006682001"/>
    <att type="string" name="vizmap:vv10500Starch_and_sucrose_metabolism_xml NODE_HEIGHT" value="15.0"/>
    <att type="string" name="CELLDESIGNER_ALIAS" value="sa12778e66"/>
    <att type="string" name="vizmap:vv10500Starch_and_sucrose_metabolism_xml NODE_SHAPE" value="RECT"/>
    <att type="string" name="CELLDESIGNER_NODE_TYPE" value="RNA"/>
    <att type="string" name="CELLDESIGNER_SPECIES" value="GSVIVP00006682001"/>
    <att type="string" name="vizmap:vv10500Starch_and_sucrose_metabolism_xml NODE_FILL_COLOR" value="java.awt.Color[r=255,g=255,b=255]"/>
    <att type="string" name="vizmap:vv10500Starch_and_sucrose_metabolism_xml_me NODE_SHAPE" value="RECT"/>
    <att type="string" name="vizmap:vv10500Starch_and_sucrose_metabolism_xml_me NODE_FILL_COLOR" value="java.awt.Color[r=255,g=255,b=255]"/>
    <graphics type="RECTANGLE" h="15.0" w="150.0" x="1515.4017333984375" y="244.728515625" fill="#ffffff" width="1" outline="#000000"/>
  </node>
  <node label="rGSVIVP00030610001" id="-2756">
    <att type="string" name="vizmap:vv10500Starch_and_sucrose_metabolism_xml NODE_WIDTH" value="130.0"/>
    <att type="string" name="canonicalName" value="GSVIVP00030610001"/>
    <att type="string" name="vizmap:vv10500Starch_and_sucrose_metabolism_xml NODE_HEIGHT" value="15.0"/>
    <att type="string" name="CELLDESIGNER_ALIAS" value="sa12119e66"/>
    <att type="string" name="vizmap:vv10500Starch_and_sucrose_metabolism_xml NODE_SHAPE" value="RECT"/>
    <att type="string" name="CELLDESIGNER_NODE_TYPE" value="RNA"/>
    <att type="string" name="CELLDESIGNER_SPECIES" value="GSVIVP00030610001"/>
    <att type="string" name="vizmap:vv10500Starch_and_sucrose_metabolism_xml NODE_FILL_COLOR" value="java.awt.Color[r=255,g=255,b=255]"/>
    <att type="string" name="vizmap:vv10500Starch_and_sucrose_metabolism_xml_me NODE_SHAPE" value="RECT"/>
    <att type="string" name="vizmap:vv10500Starch_and_sucrose_metabolism_xml_me NODE_FILL_COLOR" value="java.awt.Color[r=255,g=255,b=255]"/>
    <graphics type="RECTANGLE" h="15.0" w="150.0" x="1515.4017333984375" y="259.3642578125" fill="#ffffff" width="1" outline="#000000"/>
  </node>
  <node label="rGSVIVP00028851001" id="-2755">
    <att type="string" name="vizmap:vv10500Starch_and_sucrose_metabolism_xml NODE_WIDTH" value="130.0"/>
    <att type="string" name="canonicalName" value="GSVIVP00028851001"/>
    <att type="string" name="vizmap:vv10500Starch_and_sucrose_metabolism_xml NODE_HEIGHT" value="15.0"/>
    <att type="string" name="CELLDESIGNER_ALIAS" value="sa11051e66"/>
    <att type="string" name="vizmap:vv10500Starch_and_sucrose_metabolism_xml NODE_SHAPE" value="RECT"/>
    <att type="string" name="CELLDESIGNER_NODE_TYPE" value="RNA"/>
    <att type="string" name="CELLDESIGNER_SPECIES" value="GSVIVP00028851001"/>
    <att type="string" name="vizmap:vv10500Starch_and_sucrose_metabolism_xml NODE_FILL_COLOR" value="java.awt.Color[r=255,g=255,b=255]"/>
    <att type="string" name="vizmap:vv10500Starch_and_sucrose_metabolism_xml_me NODE_SHAPE" value="RECT"/>
    <att type="string" name="vizmap:vv10500Starch_and_sucrose_metabolism_xml_me NODE_FILL_COLOR" value="java.awt.Color[r=255,g=255,b=255]"/>
    <graphics type="RECTANGLE" h="15.0" w="150.0" x="1515.4017333984375" y="274.0" fill="#ffffff" width="1" outline="#000000"/>
  </node>
  <node label="rGSVIVP00016264001" id="-2754">
    <att type="string" name="vizmap:vv10500Starch_and_sucrose_metabolism_xml NODE_WIDTH" value="130.0"/>
    <att type="string" name="canonicalName" value="GSVIVP00016264001"/>
    <att type="string" name="vizmap:vv10500Starch_and_sucrose_metabolism_xml NODE_HEIGHT" value="15.0"/>
    <att type="string" name="CELLDESIGNER_ALIAS" value="sa11766e65"/>
    <att type="string" name="vizmap:vv10500Starch_and_sucrose_metabolism_xml NODE_SHAPE" value="RECT"/>
    <att type="string" name="CELLDESIGNER_NODE_TYPE" value="RNA"/>
    <att type="string" name="CELLDESIGNER_SPECIES" value="GSVIVP00016264001"/>
    <att type="string" name="vizmap:vv10500Starch_and_sucrose_metabolism_xml NODE_FILL_COLOR" value="java.awt.Color[r=255,g=255,b=255]"/>
    <att type="string" name="vizmap:vv10500Starch_and_sucrose_metabolism_xml_me NODE_SHAPE" value="RECT"/>
    <att type="string" name="vizmap:vv10500Starch_and_sucrose_metabolism_xml_me NODE_FILL_COLOR" value="java.awt.Color[r=255,g=255,b=255]"/>
    <graphics type="RECTANGLE" h="15.0" w="150.0" x="335.0" y="62.5" fill="#ffffff" width="1" outline="#000000"/>
  </node>
  <node label="rGSVIVP00016263001" id="-2753">
    <att type="string" name="vizmap:vv10500Starch_and_sucrose_metabolism_xml NODE_WIDTH" value="130.0"/>
    <att type="string" name="canonicalName" value="GSVIVP00016263001"/>
    <att type="string" name="vizmap:vv10500Starch_and_sucrose_metabolism_xml NODE_HEIGHT" value="15.0"/>
    <att type="string" name="CELLDESIGNER_ALIAS" value="sa11506e65"/>
    <att type="string" name="vizmap:vv10500Starch_and_sucrose_metabolism_xml NODE_SHAPE" value="RECT"/>
    <att type="string" name="CELLDESIGNER_NODE_TYPE" value="RNA"/>
    <att type="string" name="CELLDESIGNER_SPECIES" value="GSVIVP00016263001"/>
    <att type="string" name="vizmap:vv10500Starch_and_sucrose_metabolism_xml NODE_FILL_COLOR" value="java.awt.Color[r=255,g=255,b=255]"/>
    <att type="string" name="vizmap:vv10500Starch_and_sucrose_metabolism_xml_me NODE_SHAPE" value="RECT"/>
    <att type="string" name="vizmap:vv10500Starch_and_sucrose_metabolism_xml_me NODE_FILL_COLOR" value="java.awt.Color[r=255,g=255,b=255]"/>
    <graphics type="RECTANGLE" h="15.0" w="150.0" x="335.0" y="79.25" fill="#ffffff" width="1" outline="#000000"/>
  </node>
  <node label="rGSVIVP00006396001" id="-2752">
    <att type="string" name="vizmap:vv10500Starch_and_sucrose_metabolism_xml NODE_WIDTH" value="130.0"/>
    <att type="string" name="canonicalName" value="GSVIVP00006396001"/>
    <att type="string" name="vizmap:vv10500Starch_and_sucrose_metabolism_xml NODE_HEIGHT" value="15.0"/>
    <att type="string" name="CELLDESIGNER_ALIAS" value="sa10904e65"/>
    <att type="string" name="vizmap:vv10500Starch_and_sucrose_metabolism_xml NODE_SHAPE" value="RECT"/>
    <att type="string" name="CELLDESIGNER_NODE_TYPE" value="RNA"/>
    <att type="string" name="CELLDESIGNER_SPECIES" value="GSVIVP00006396001"/>
    <att type="string" name="vizmap:vv10500Starch_and_sucrose_metabolism_xml NODE_FILL_COLOR" value="java.awt.Color[r=255,g=255,b=255]"/>
    <att type="string" name="vizmap:vv10500Starch_and_sucrose_metabolism_xml_me NODE_SHAPE" value="RECT"/>
    <att type="string" name="vizmap:vv10500Starch_and_sucrose_metabolism_xml_me NODE_FILL_COLOR" value="java.awt.Color[r=255,g=255,b=255]"/>
    <graphics type="RECTANGLE" h="15.0" w="150.0" x="335.0" y="96.0" fill="#ffffff" width="1" outline="#000000"/>
  </node>
  <node label="rGSVIVP00024364001" id="-2751">
    <att type="string" name="vizmap:vv10500Starch_and_sucrose_metabolism_xml NODE_WIDTH" value="130.0"/>
    <att type="string" name="canonicalName" value="GSVIVP00024364001"/>
    <att type="string" name="vizmap:vv10500Starch_and_sucrose_metabolism_xml NODE_HEIGHT" value="15.0"/>
    <att type="string" name="CELLDESIGNER_ALIAS" value="sa13989e11"/>
    <att type="string" name="vizmap:vv10500Starch_and_sucrose_metabolism_xml NODE_SHAPE" value="RECT"/>
    <att type="string" name="CELLDESIGNER_NODE_TYPE" value="RNA"/>
    <att type="string" name="CELLDESIGNER_SPECIES" value="GSVIVP00024364001"/>
    <att type="string" name="vizmap:vv10500Starch_and_sucrose_metabolism_xml NODE_FILL_COLOR" value="java.awt.Color[r=255,g=255,b=255]"/>
    <att type="string" name="vizmap:vv10500Starch_and_sucrose_metabolism_xml_me NODE_SHAPE" value="RECT"/>
    <att type="string" name="vizmap:vv10500Starch_and_sucrose_metabolism_xml_me NODE_FILL_COLOR" value="java.awt.Color[r=255,g=255,b=255]"/>
    <graphics type="RECTANGLE" h="15.0" w="150.0" x="831.0" y="0.0" fill="#ffffff" width="1" outline="#000000"/>
  </node>
  <node label="rGSVIVP00023112001" id="-2750">
    <att type="string" name="vizmap:vv10500Starch_and_sucrose_metabolism_xml NODE_WIDTH" value="130.0"/>
    <att type="string" name="canonicalName" value="GSVIVP00023112001"/>
    <att type="string" name="vizmap:vv10500Starch_and_sucrose_metabolism_xml NODE_HEIGHT" value="15.0"/>
    <att type="string" name="CELLDESIGNER_ALIAS" value="sa13915e11"/>
    <att type="string" name="vizmap:vv10500Starch_and_sucrose_metabolism_xml NODE_SHAPE" value="RECT"/>
    <att type="string" name="CELLDESIGNER_NODE_TYPE" value="RNA"/>
    <att type="string" name="CELLDESIGNER_SPECIES" value="GSVIVP00023112001"/>
    <att type="string" name="vizmap:vv10500Starch_and_sucrose_metabolism_xml NODE_FILL_COLOR" value="java.awt.Color[r=255,g=255,b=255]"/>
    <att type="string" name="vizmap:vv10500Starch_and_sucrose_metabolism_xml_me NODE_SHAPE" value="RECT"/>
    <att type="string" name="vizmap:vv10500Starch_and_sucrose_metabolism_xml_me NODE_FILL_COLOR" value="java.awt.Color[r=255,g=255,b=255]"/>
    <graphics type="RECTANGLE" h="15.0" w="150.0" x="831.0" y="16.284164428710938" fill="#ffffff" width="1" outline="#000000"/>
  </node>
  <node label="rGSVIVP00031253001" id="-2749">
    <att type="string" name="vizmap:vv10500Starch_and_sucrose_metabolism_xml NODE_WIDTH" value="130.0"/>
    <att type="string" name="canonicalName" value="GSVIVP00031253001"/>
    <att type="string" name="vizmap:vv10500Starch_and_sucrose_metabolism_xml NODE_HEIGHT" value="15.0"/>
    <att type="string" name="CELLDESIGNER_ALIAS" value="sa13182e11"/>
    <att type="string" name="vizmap:vv10500Starch_and_sucrose_metabolism_xml NODE_SHAPE" value="RECT"/>
    <att type="string" name="CELLDESIGNER_NODE_TYPE" value="RNA"/>
    <att type="string" name="CELLDESIGNER_SPECIES" value="GSVIVP00031253001"/>
    <att type="string" name="vizmap:vv10500Starch_and_sucrose_metabolism_xml NODE_FILL_COLOR" value="java.awt.Color[r=255,g=255,b=255]"/>
    <att type="string" name="vizmap:vv10500Starch_and_sucrose_metabolism_xml_me NODE_SHAPE" value="RECT"/>
    <att type="string" name="vizmap:vv10500Starch_and_sucrose_metabolism_xml_me NODE_FILL_COLOR" value="java.awt.Color[r=255,g=255,b=255]"/>
    <graphics type="RECTANGLE" h="15.0" w="150.0" x="831.0" y="32.568328857421875" fill="#ffffff" width="1" outline="#000000"/>
  </node>
  <node label="rGSVIVP00022106001" id="-2748">
    <att type="string" name="vizmap:vv10500Starch_and_sucrose_metabolism_xml NODE_WIDTH" value="130.0"/>
    <att type="string" name="canonicalName" value="GSVIVP00022106001"/>
    <att type="string" name="vizmap:vv10500Starch_and_sucrose_metabolism_xml NODE_HEIGHT" value="15.0"/>
    <att type="string" name="CELLDESIGNER_ALIAS" value="sa13069e11"/>
    <att type="string" name="vizmap:vv10500Starch_and_sucrose_metabolism_xml NODE_SHAPE" value="RECT"/>
    <att type="string" name="CELLDESIGNER_NODE_TYPE" value="RNA"/>
    <att type="string" name="CELLDESIGNER_SPECIES" value="GSVIVP00022106001"/>
    <att type="string" name="vizmap:vv10500Starch_and_sucrose_metabolism_xml NODE_FILL_COLOR" value="java.awt.Color[r=255,g=255,b=255]"/>
    <att type="string" name="vizmap:vv10500Starch_and_sucrose_metabolism_xml_me NODE_SHAPE" value="RECT"/>
    <att type="string" name="vizmap:vv10500Starch_and_sucrose_metabolism_xml_me NODE_FILL_COLOR" value="java.awt.Color[r=255,g=255,b=255]"/>
    <graphics type="RECTANGLE" h="15.0" w="150.0" x="831.0" y="48.85249328613281" fill="#ffffff" width="1" outline="#000000"/>
  </node>
  <node label="rGSVIVP00018513001" id="-2747">
    <att type="string" name="vizmap:vv10500Starch_and_sucrose_metabolism_xml NODE_WIDTH" value="130.0"/>
    <att type="string" name="canonicalName" value="GSVIVP00018513001"/>
    <att type="string" name="vizmap:vv10500Starch_and_sucrose_metabolism_xml NODE_HEIGHT" value="15.0"/>
    <att type="string" name="CELLDESIGNER_ALIAS" value="sa12765e11"/>
    <att type="string" name="vizmap:vv10500Starch_and_sucrose_metabolism_xml NODE_SHAPE" value="RECT"/>
    <att type="string" name="CELLDESIGNER_NODE_TYPE" value="RNA"/>
    <att type="string" name="CELLDESIGNER_SPECIES" value="GSVIVP00018513001"/>
    <att type="string" name="vizmap:vv10500Starch_and_sucrose_metabolism_xml NODE_FILL_COLOR" value="java.awt.Color[r=255,g=255,b=255]"/>
    <att type="string" name="vizmap:vv10500Starch_and_sucrose_metabolism_xml_me NODE_SHAPE" value="RECT"/>
    <att type="string" name="vizmap:vv10500Starch_and_sucrose_metabolism_xml_me NODE_FILL_COLOR" value="java.awt.Color[r=255,g=255,b=255]"/>
    <graphics type="RECTANGLE" h="15.0" w="150.0" x="831.0" y="65.13665771484375" fill="#ffffff" width="1" outline="#000000"/>
  </node>
  <node label="rGSVIVP00023111001" id="-2746">
    <att type="string" name="vizmap:vv10500Starch_and_sucrose_metabolism_xml NODE_WIDTH" value="130.0"/>
    <att type="string" name="canonicalName" value="GSVIVP00023111001"/>
    <att type="string" name="vizmap:vv10500Starch_and_sucrose_metabolism_xml NODE_HEIGHT" value="15.0"/>
    <att type="string" name="CELLDESIGNER_ALIAS" value="sa11382e11"/>
    <att type="string" name="vizmap:vv10500Starch_and_sucrose_metabolism_xml NODE_SHAPE" value="RECT"/>
    <att type="string" name="CELLDESIGNER_NODE_TYPE" value="RNA"/>
    <att type="string" name="CELLDESIGNER_SPECIES" value="GSVIVP00023111001"/>
    <att type="string" name="vizmap:vv10500Starch_and_sucrose_metabolism_xml NODE_FILL_COLOR" value="java.awt.Color[r=255,g=255,b=255]"/>
    <att type="string" name="vizmap:vv10500Starch_and_sucrose_metabolism_xml_me NODE_SHAPE" value="RECT"/>
    <att type="string" name="vizmap:vv10500Starch_and_sucrose_metabolism_xml_me NODE_FILL_COLOR" value="java.awt.Color[r=255,g=255,b=255]"/>
    <graphics type="RECTANGLE" h="15.0" w="150.0" x="831.0" y="81.42082214355469" fill="#ffffff" width="1" outline="#000000"/>
  </node>
  <node label="rGSVIVP00028008001" id="-2745">
    <att type="string" name="vizmap:vv10500Starch_and_sucrose_metabolism_xml NODE_WIDTH" value="130.0"/>
    <att type="string" name="canonicalName" value="GSVIVP00028008001"/>
    <att type="string" name="vizmap:vv10500Starch_and_sucrose_metabolism_xml NODE_HEIGHT" value="15.0"/>
    <att type="string" name="CELLDESIGNER_ALIAS" value="sa10789e11"/>
    <att type="string" name="vizmap:vv10500Starch_and_sucrose_metabolism_xml NODE_SHAPE" value="RECT"/>
    <att type="string" name="CELLDESIGNER_NODE_TYPE" value="RNA"/>
    <att type="string" name="CELLDESIGNER_SPECIES" value="GSVIVP00028008001"/>
    <att type="string" name="vizmap:vv10500Starch_and_sucrose_metabolism_xml NODE_FILL_COLOR" value="java.awt.Color[r=255,g=255,b=255]"/>
    <att type="string" name="vizmap:vv10500Starch_and_sucrose_metabolism_xml_me NODE_SHAPE" value="RECT"/>
    <att type="string" name="vizmap:vv10500Starch_and_sucrose_metabolism_xml_me NODE_FILL_COLOR" value="java.awt.Color[r=255,g=255,b=255]"/>
    <graphics type="RECTANGLE" h="15.0" w="150.0" x="831.0" y="97.7049789428711" fill="#ffffff" width="1" outline="#000000"/>
  </node>
  <node label="rCB976956" id="-2744">
    <att type="string" name="vizmap:vv10500Starch_and_sucrose_metabolism_xml NODE_WIDTH" value="130.0"/>
    <att type="string" name="canonicalName" value="CB976956"/>
    <att type="string" name="vizmap:vv10500Starch_and_sucrose_metabolism_xml NODE_HEIGHT" value="15.0"/>
    <att type="string" name="CELLDESIGNER_ALIAS" value="sa10546e11"/>
    <att type="string" name="vizmap:vv10500Starch_and_sucrose_metabolism_xml NODE_SHAPE" value="RECT"/>
    <att type="string" name="CELLDESIGNER_NODE_TYPE" value="RNA"/>
    <att type="string" name="CELLDESIGNER_SPECIES" value="CB976956"/>
    <att type="string" name="vizmap:vv10500Starch_and_sucrose_metabolism_xml NODE_FILL_COLOR" value="java.awt.Color[r=255,g=255,b=255]"/>
    <att type="string" name="vizmap:vv10500Starch_and_sucrose_metabolism_xml_me NODE_SHAPE" value="RECT"/>
    <att type="string" name="vizmap:vv10500Starch_and_sucrose_metabolism_xml_me NODE_FILL_COLOR" value="java.awt.Color[r=255,g=255,b=255]"/>
    <graphics type="RECTANGLE" h="15.0" w="150.0" x="831.0" y="113.9891357421875" fill="#ffffff" width="1" outline="#000000"/>
  </node>
  <node label="rGSVIVP00017940001" id="-2558">
    <att type="string" name="vizmap:vv10500Starch_and_sucrose_metabolism_xml NODE_WIDTH" value="130.0"/>
    <att type="string" name="canonicalName" value="GSVIVP00017940001"/>
    <att type="string" name="vizmap:vv10500Starch_and_sucrose_metabolism_xml NODE_HEIGHT" value="15.0"/>
    <att type="string" name="CELLDESIGNER_ALIAS" value="sa14467e61"/>
    <att type="string" name="vizmap:vv10500Starch_and_sucrose_metabolism_xml NODE_SHAPE" value="RECT"/>
    <att type="string" name="CELLDESIGNER_NODE_TYPE" value="RNA"/>
    <att type="string" name="CELLDESIGNER_SPECIES" value="GSVIVP00017940001"/>
    <att type="string" name="vizmap:vv10770Pantothenate_and_CoA_biosynthesis_xml NODE_HEIGHT" value="15.0"/>
    <att type="string" name="vizmap:vv10500Starch_and_sucrose_metabolism_xml NODE_FILL_COLOR" value="java.awt.Color[r=255,g=255,b=255]"/>
    <att type="string" name="vizmap:vv10770Pantothenate_and_CoA_biosynthesis_xml NODE_SHAPE" value="RECT"/>
    <att type="string" name="vizmap:vv10500Starch_and_sucrose_metabolism_xml_me NODE_SHAPE" value="RECT"/>
    <att type="string" name="vizmap:vv10500Starch_and_sucrose_metabolism_xml_me NODE_FILL_COLOR" value="java.awt.Color[r=255,g=255,b=255]"/>
    <att type="string" name="vizmap:vv10770Pantothenate_and_CoA_biosynthesis_xml NODE_FILL_COLOR" value="java.awt.Color[r=255,g=255,b=255]"/>
    <att type="string" name="vizmap:vv10770Pantothenate_and_CoA_biosynthesis_xml NODE_WIDTH" value="130.0"/>
    <att type="string" name="vizmap:vv10770Pantothenate_and_CoA_biosynthesis_xml_me NODE_FILL_COLOR" value="java.awt.Color[r=255,g=255,b=255]"/>
    <att type="string" name="vizmap:vv10770Pantothenate_and_CoA_biosynthesis_xml_me NODE_SHAPE" value="RECT"/>
    <graphics type="RECTANGLE" h="15.0" w="150.0" x="998.0" y="250.0" fill="#ffffff" width="1" outline="#000000"/>
  </node>
  <node label="rGSVIVP00016575001" id="-2559">
    <att type="string" name="vizmap:vv10500Starch_and_sucrose_metabolism_xml NODE_WIDTH" value="130.0"/>
    <att type="string" name="canonicalName" value="GSVIVP00016575001"/>
    <att type="string" name="vizmap:vv10500Starch_and_sucrose_metabolism_xml NODE_HEIGHT" value="15.0"/>
    <att type="string" name="CELLDESIGNER_ALIAS" value="sa12127e61"/>
    <att type="string" name="vizmap:vv10500Starch_and_sucrose_metabolism_xml NODE_SHAPE" value="RECT"/>
    <att type="string" name="CELLDESIGNER_NODE_TYPE" value="RNA"/>
    <att type="string" name="CELLDESIGNER_SPECIES" value="GSVIVP00016575001"/>
    <att type="string" name="vizmap:vv10770Pantothenate_and_CoA_biosynthesis_xml NODE_HEIGHT" value="15.0"/>
    <att type="string" name="vizmap:vv10500Starch_and_sucrose_metabolism_xml NODE_FILL_COLOR" value="java.awt.Color[r=255,g=255,b=255]"/>
    <att type="string" name="vizmap:vv10770Pantothenate_and_CoA_biosynthesis_xml NODE_SHAPE" value="RECT"/>
    <att type="string" name="vizmap:vv10500Starch_and_sucrose_metabolism_xml_me NODE_SHAPE" value="RECT"/>
    <att type="string" name="vizmap:vv10500Starch_and_sucrose_metabolism_xml_me NODE_FILL_COLOR" value="java.awt.Color[r=255,g=255,b=255]"/>
    <att type="string" name="vizmap:vv10770Pantothenate_and_CoA_biosynthesis_xml NODE_FILL_COLOR" value="java.awt.Color[r=255,g=255,b=255]"/>
    <att type="string" name="vizmap:vv10770Pantothenate_and_CoA_biosynthesis_xml NODE_WIDTH" value="130.0"/>
    <att type="string" name="vizmap:vv10770Pantothenate_and_CoA_biosynthesis_xml_me NODE_FILL_COLOR" value="java.awt.Color[r=255,g=255,b=255]"/>
    <att type="string" name="vizmap:vv10770Pantothenate_and_CoA_biosynthesis_xml_me NODE_SHAPE" value="RECT"/>
    <graphics type="RECTANGLE" h="15.0" w="150.0" x="998.0" y="266.0" fill="#ffffff" width="1" outline="#000000"/>
  </node>
  <node label="rGSVIVP00034877001" id="-2743">
    <att type="string" name="vizmap:vv10500Starch_and_sucrose_metabolism_xml NODE_WIDTH" value="130.0"/>
    <att type="string" name="canonicalName" value="GSVIVP00034877001"/>
    <att type="string" name="vizmap:vv10500Starch_and_sucrose_metabolism_xml NODE_HEIGHT" value="15.0"/>
    <att type="string" name="CELLDESIGNER_ALIAS" value="sa12695e12"/>
    <att type="string" name="vizmap:vv10500Starch_and_sucrose_metabolism_xml NODE_SHAPE" value="RECT"/>
    <att type="string" name="CELLDESIGNER_NODE_TYPE" value="RNA"/>
    <att type="string" name="CELLDESIGNER_SPECIES" value="GSVIVP00034877001"/>
    <att type="string" name="vizmap:vv10500Starch_and_sucrose_metabolism_xml NODE_FILL_COLOR" value="java.awt.Color[r=255,g=255,b=255]"/>
    <att type="string" name="vizmap:vv10500Starch_and_sucrose_metabolism_xml_me NODE_SHAPE" value="RECT"/>
    <att type="string" name="vizmap:vv10500Starch_and_sucrose_metabolism_xml_me NODE_FILL_COLOR" value="java.awt.Color[r=255,g=255,b=255]"/>
    <graphics type="RECTANGLE" h="15.0" w="150.0" x="711.0" y="252.0" fill="#ffffff" width="1" outline="#000000"/>
  </node>
  <node label="rGSVIVP00030129001" id="-2742">
    <att type="string" name="vizmap:vv10500Starch_and_sucrose_metabolism_xml NODE_WIDTH" value="130.0"/>
    <att type="string" name="canonicalName" value="GSVIVP00030129001"/>
    <att type="string" name="vizmap:vv10500Starch_and_sucrose_metabolism_xml NODE_HEIGHT" value="15.0"/>
    <att type="string" name="CELLDESIGNER_ALIAS" value="sa10626e12"/>
    <att type="string" name="vizmap:vv10500Starch_and_sucrose_metabolism_xml NODE_SHAPE" value="RECT"/>
    <att type="string" name="CELLDESIGNER_NODE_TYPE" value="RNA"/>
    <att type="string" name="CELLDESIGNER_SPECIES" value="GSVIVP00030129001"/>
    <att type="string" name="vizmap:vv10500Starch_and_sucrose_metabolism_xml NODE_FILL_COLOR" value="java.awt.Color[r=255,g=255,b=255]"/>
    <att type="string" name="vizmap:vv10500Starch_and_sucrose_metabolism_xml_me NODE_SHAPE" value="RECT"/>
    <att type="string" name="vizmap:vv10500Starch_and_sucrose_metabolism_xml_me NODE_FILL_COLOR" value="java.awt.Color[r=255,g=255,b=255]"/>
    <graphics type="RECTANGLE" h="15.0" w="150.0" x="711.0" y="267.0" fill="#ffffff" width="1" outline="#000000"/>
  </node>
  <node label="rGSVIVP00002450001" id="-2741">
    <att type="string" name="vizmap:vv10500Starch_and_sucrose_metabolism_xml NODE_WIDTH" value="130.0"/>
    <att type="string" name="canonicalName" value="GSVIVP00002450001"/>
    <att type="string" name="vizmap:vv10500Starch_and_sucrose_metabolism_xml NODE_HEIGHT" value="15.0"/>
    <att type="string" name="CELLDESIGNER_ALIAS" value="sa11310e51"/>
    <att type="string" name="vizmap:vv10500Starch_and_sucrose_metabolism_xml NODE_SHAPE" value="RECT"/>
    <att type="string" name="CELLDESIGNER_NODE_TYPE" value="RNA"/>
    <att type="string" name="CELLDESIGNER_SPECIES" value="GSVIVP00002450001"/>
    <att type="string" name="vizmap:vv10500Starch_and_sucrose_metabolism_xml NODE_FILL_COLOR" value="java.awt.Color[r=255,g=255,b=255]"/>
    <att type="string" name="vizmap:vv10500Starch_and_sucrose_metabolism_xml_me NODE_SHAPE" value="RECT"/>
    <att type="string" name="vizmap:vv10500Starch_and_sucrose_metabolism_xml_me NODE_FILL_COLOR" value="java.awt.Color[r=255,g=255,b=255]"/>
    <graphics type="RECTANGLE" h="15.0" w="150.0" x="981.054443359375" y="43.57740020751953" fill="#ffffff" width="1" outline="#000000"/>
  </node>
  <node label="rGSVIVP00011972001" id="-2740">
    <att type="string" name="vizmap:vv10500Starch_and_sucrose_metabolism_xml NODE_WIDTH" value="130.0"/>
    <att type="string" name="canonicalName" value="GSVIVP00011972001"/>
    <att type="string" name="vizmap:vv10500Starch_and_sucrose_metabolism_xml NODE_HEIGHT" value="15.0"/>
    <att type="string" name="CELLDESIGNER_ALIAS" value="sa14154e49"/>
    <att type="string" name="vizmap:vv10500Starch_and_sucrose_metabolism_xml NODE_SHAPE" value="RECT"/>
    <att type="string" name="CELLDESIGNER_NODE_TYPE" value="RNA"/>
    <att type="string" name="CELLDESIGNER_SPECIES" value="GSVIVP00011972001"/>
    <att type="string" name="vizmap:vv10500Starch_and_sucrose_metabolism_xml NODE_FILL_COLOR" value="java.awt.Color[r=255,g=255,b=255]"/>
    <att type="string" name="vizmap:vv10500Starch_and_sucrose_metabolism_xml_me NODE_SHAPE" value="RECT"/>
    <att type="string" name="vizmap:vv10500Starch_and_sucrose_metabolism_xml_me NODE_FILL_COLOR" value="java.awt.Color[r=255,g=255,b=255]"/>
    <graphics type="RECTANGLE" h="15.0" w="150.0" x="2061.0" y="506.8089599609375" fill="#ffffff" width="1" outline="#000000"/>
  </node>
  <node label="rGSVIVP00003410001" id="-2739">
    <att type="string" name="vizmap:vv10500Starch_and_sucrose_metabolism_xml NODE_WIDTH" value="130.0"/>
    <att type="string" name="canonicalName" value="GSVIVP00003410001"/>
    <att type="string" name="vizmap:vv10500Starch_and_sucrose_metabolism_xml NODE_HEIGHT" value="15.0"/>
    <att type="string" name="CELLDESIGNER_ALIAS" value="sa13262e49"/>
    <att type="string" name="vizmap:vv10500Starch_and_sucrose_metabolism_xml NODE_SHAPE" value="RECT"/>
    <att type="string" name="CELLDESIGNER_NODE_TYPE" value="RNA"/>
    <att type="string" name="CELLDESIGNER_SPECIES" value="GSVIVP00003410001"/>
    <att type="string" name="vizmap:vv10500Starch_and_sucrose_metabolism_xml NODE_FILL_COLOR" value="java.awt.Color[r=255,g=255,b=255]"/>
    <att type="string" name="vizmap:vv10500Starch_and_sucrose_metabolism_xml_me NODE_SHAPE" value="RECT"/>
    <att type="string" name="vizmap:vv10500Starch_and_sucrose_metabolism_xml_me NODE_FILL_COLOR" value="java.awt.Color[r=255,g=255,b=255]"/>
    <graphics type="RECTANGLE" h="15.0" w="150.0" x="2061.0" y="522.9044799804688" fill="#ffffff" width="1" outline="#000000"/>
  </node>
  <node label="rGSVIVP00000492001" id="-2738">
    <att type="string" name="vizmap:vv10500Starch_and_sucrose_metabolism_xml NODE_WIDTH" value="130.0"/>
    <att type="string" name="canonicalName" value="GSVIVP00000492001"/>
    <att type="string" name="vizmap:vv10500Starch_and_sucrose_metabolism_xml NODE_HEIGHT" value="15.0"/>
    <att type="string" name="CELLDESIGNER_ALIAS" value="sa11449e49"/>
    <att type="string" name="vizmap:vv10500Starch_and_sucrose_metabolism_xml NODE_SHAPE" value="RECT"/>
    <att type="string" name="CELLDESIGNER_NODE_TYPE" value="RNA"/>
    <att type="string" name="CELLDESIGNER_SPECIES" value="GSVIVP00000492001"/>
    <att type="string" name="vizmap:vv10500Starch_and_sucrose_metabolism_xml NODE_FILL_COLOR" value="java.awt.Color[r=255,g=255,b=255]"/>
    <att type="string" name="vizmap:vv10500Starch_and_sucrose_metabolism_xml_me NODE_SHAPE" value="RECT"/>
    <att type="string" name="vizmap:vv10500Starch_and_sucrose_metabolism_xml_me NODE_FILL_COLOR" value="java.awt.Color[r=255,g=255,b=255]"/>
    <graphics type="RECTANGLE" h="15.0" w="150.0" x="2061.0" y="538.0" fill="#ffffff" width="1" outline="#000000"/>
  </node>
  <node label="rGSVIVP00021445001" id="-2737">
    <att type="string" name="vizmap:vv10500Starch_and_sucrose_metabolism_xml NODE_WIDTH" value="130.0"/>
    <att type="string" name="canonicalName" value="GSVIVP00021445001"/>
    <att type="string" name="vizmap:vv10500Starch_and_sucrose_metabolism_xml NODE_HEIGHT" value="15.0"/>
    <att type="string" name="CELLDESIGNER_ALIAS" value="sa14350e46"/>
    <att type="string" name="vizmap:vv10500Starch_and_sucrose_metabolism_xml NODE_SHAPE" value="RECT"/>
    <att type="string" name="CELLDESIGNER_NODE_TYPE" value="RNA"/>
    <att type="string" name="CELLDESIGNER_SPECIES" value="GSVIVP00021445001"/>
    <att type="string" name="vizmap:vv10500Starch_and_sucrose_metabolism_xml NODE_FILL_COLOR" value="java.awt.Color[r=255,g=255,b=255]"/>
    <att type="string" name="vizmap:vv10500Starch_and_sucrose_metabolism_xml_me NODE_SHAPE" value="RECT"/>
    <att type="string" name="vizmap:vv10500Starch_and_sucrose_metabolism_xml_me NODE_FILL_COLOR" value="java.awt.Color[r=255,g=255,b=255]"/>
    <graphics type="RECTANGLE" h="15.0" w="150.0" x="325.0" y="966.1851806640625" fill="#ffffff" width="1" outline="#000000"/>
  </node>
  <node label="rGSVIVP00022394001" id="-2736">
    <att type="string" name="vizmap:vv10500Starch_and_sucrose_metabolism_xml NODE_WIDTH" value="130.0"/>
    <att type="string" name="canonicalName" value="GSVIVP00022394001"/>
    <att type="string" name="vizmap:vv10500Starch_and_sucrose_metabolism_xml NODE_HEIGHT" value="15.0"/>
    <att type="string" name="CELLDESIGNER_ALIAS" value="sa13673e46"/>
    <att type="string" name="vizmap:vv10500Starch_and_sucrose_metabolism_xml NODE_SHAPE" value="RECT"/>
    <att type="string" name="CELLDESIGNER_NODE_TYPE" value="RNA"/>
    <att type="string" name="CELLDESIGNER_SPECIES" value="GSVIVP00022394001"/>
    <att type="string" name="vizmap:vv10500Starch_and_sucrose_metabolism_xml NODE_FILL_COLOR" value="java.awt.Color[r=255,g=255,b=255]"/>
    <att type="string" name="vizmap:vv10500Starch_and_sucrose_metabolism_xml_me NODE_SHAPE" value="RECT"/>
    <att type="string" name="vizmap:vv10500Starch_and_sucrose_metabolism_xml_me NODE_FILL_COLOR" value="java.awt.Color[r=255,g=255,b=255]"/>
    <graphics type="RECTANGLE" h="15.0" w="150.0" x="325.0" y="981.888916015625" fill="#ffffff" width="1" outline="#000000"/>
  </node>
  <node label="rGSVIVP00031957001" id="-2735">
    <att type="string" name="vizmap:vv10500Starch_and_sucrose_metabolism_xml NODE_WIDTH" value="130.0"/>
    <att type="string" name="canonicalName" value="GSVIVP00031957001"/>
    <att type="string" name="vizmap:vv10500Starch_and_sucrose_metabolism_xml NODE_HEIGHT" value="15.0"/>
    <att type="string" name="CELLDESIGNER_ALIAS" value="sa12647e46"/>
    <att type="string" name="vizmap:vv10500Starch_and_sucrose_metabolism_xml NODE_SHAPE" value="RECT"/>
    <att type="string" name="CELLDESIGNER_NODE_TYPE" value="RNA"/>
    <att type="string" name="CELLDESIGNER_SPECIES" value="GSVIVP00031957001"/>
    <att type="string" name="vizmap:vv10500Starch_and_sucrose_metabolism_xml NODE_FILL_COLOR" value="java.awt.Color[r=255,g=255,b=255]"/>
    <att type="string" name="vizmap:vv10500Starch_and_sucrose_metabolism_xml_me NODE_SHAPE" value="RECT"/>
    <att type="string" name="vizmap:vv10500Starch_and_sucrose_metabolism_xml_me NODE_FILL_COLOR" value="java.awt.Color[r=255,g=255,b=255]"/>
    <graphics type="RECTANGLE" h="15.0" w="150.0" x="325.0" y="997.5925903320312" fill="#ffffff" width="1" outline="#000000"/>
  </node>
  <node label="rGSVIVP00001970001" id="-2734">
    <att type="string" name="vizmap:vv10500Starch_and_sucrose_metabolism_xml NODE_WIDTH" value="130.0"/>
    <att type="string" name="protein" value="GSVIVP00001970001"/>
    <att type="list" name="cytoscape.alias.list">
      <att type="string" name="cytoscape.alias.list" value="GSVIVP00001970001"/>
    </att>
    <att type="string" name="canonicalName" value="GSVIVP00001970001"/>
    <att type="string" name="vizmap:vv10500Starch_and_sucrose_metabolism_xml NODE_HEIGHT" value="15.0"/>
    <att type="string" name="CELLDESIGNER_ALIAS" value="sa12191e46"/>
    <att type="string" name="vizmap:vv10500Starch_and_sucrose_metabolism_xml NODE_SHAPE" value="RECT"/>
    <att type="string" name="CELLDESIGNER_NODE_TYPE" value="RNA"/>
    <att type="string" name="condition" value="28LD"/>
    <att type="string" name="CELLDESIGNER_SPECIES" value="GSVIVP00001970001"/>
    <att type="string" name="vizmap:vv10500Starch_and_sucrose_metabolism_xml NODE_FILL_COLOR" value="java.awt.Color[r=51,g=51,b=255]"/>
    <att type="string" name="vizmap:vv10500Starch_and_sucrose_metabolism_xml_me NODE_SHAPE" value="RECT"/>
    <att type="string" name="vizmap:vv10500Starch_and_sucrose_metabolism_xml_me NODE_FILL_COLOR" value="java.awt.Color[r=51,g=51,b=255]"/>
    <graphics type="RECTANGLE" h="15.0" w="150.0" x="325.0" y="1013.29638671875" fill="#ffff00" width="1" outline="#000000"/>
  </node>
  <node label="rGSVIVP00010603001" id="-2733">
    <att type="string" name="vizmap:vv10500Starch_and_sucrose_metabolism_xml NODE_WIDTH" value="130.0"/>
    <att type="string" name="canonicalName" value="GSVIVP00010603001"/>
    <att type="string" name="vizmap:vv10500Starch_and_sucrose_metabolism_xml NODE_HEIGHT" value="15.0"/>
    <att type="string" name="CELLDESIGNER_ALIAS" value="sa11402e46"/>
    <att type="string" name="vizmap:vv10500Starch_and_sucrose_metabolism_xml NODE_SHAPE" value="RECT"/>
    <att type="string" name="CELLDESIGNER_NODE_TYPE" value="RNA"/>
    <att type="string" name="CELLDESIGNER_SPECIES" value="GSVIVP00010603001"/>
    <att type="string" name="vizmap:vv10500Starch_and_sucrose_metabolism_xml NODE_FILL_COLOR" value="java.awt.Color[r=255,g=255,b=255]"/>
    <att type="string" name="vizmap:vv10500Starch_and_sucrose_metabolism_xml_me NODE_SHAPE" value="RECT"/>
    <att type="string" name="vizmap:vv10500Starch_and_sucrose_metabolism_xml_me NODE_FILL_COLOR" value="java.awt.Color[r=255,g=255,b=255]"/>
    <graphics type="RECTANGLE" h="15.0" w="150.0" x="325.0" y="1029.0" fill="#ffffff" width="1" outline="#000000"/>
  </node>
  <node label="rGSVIVP00021658001" id="-2732">
    <att type="string" name="vizmap:vv10500Starch_and_sucrose_metabolism_xml NODE_WIDTH" value="130.0"/>
    <att type="string" name="canonicalName" value="GSVIVP00021658001"/>
    <att type="string" name="vizmap:vv10500Starch_and_sucrose_metabolism_xml NODE_HEIGHT" value="15.0"/>
    <att type="string" name="CELLDESIGNER_ALIAS" value="sa13973e44"/>
    <att type="string" name="vizmap:vv10500Starch_and_sucrose_metabolism_xml NODE_SHAPE" value="RECT"/>
    <att type="string" name="CELLDESIGNER_NODE_TYPE" value="RNA"/>
    <att type="string" name="CELLDESIGNER_SPECIES" value="GSVIVP00021658001"/>
    <att type="string" name="vizmap:vv10500Starch_and_sucrose_metabolism_xml NODE_FILL_COLOR" value="java.awt.Color[r=255,g=255,b=255]"/>
    <att type="string" name="vizmap:vv10500Starch_and_sucrose_metabolism_xml_me NODE_SHAPE" value="RECT"/>
    <att type="string" name="vizmap:vv10500Starch_and_sucrose_metabolism_xml_me NODE_FILL_COLOR" value="java.awt.Color[r=255,g=255,b=255]"/>
    <graphics type="RECTANGLE" h="15.0" w="150.0" x="2371.0" y="392.6627197265625" fill="#ffffff" width="1" outline="#000000"/>
  </node>
  <node label="rGSVIVP00007153001" id="-2731">
    <att type="string" name="vizmap:vv10500Starch_and_sucrose_metabolism_xml NODE_WIDTH" value="130.0"/>
    <att type="string" name="canonicalName" value="GSVIVP00007153001"/>
    <att type="string" name="vizmap:vv10500Starch_and_sucrose_metabolism_xml NODE_HEIGHT" value="15.0"/>
    <att type="string" name="CELLDESIGNER_ALIAS" value="sa13521e44"/>
    <att type="string" name="vizmap:vv10500Starch_and_sucrose_metabolism_xml NODE_SHAPE" value="RECT"/>
    <att type="string" name="CELLDESIGNER_NODE_TYPE" value="RNA"/>
    <att type="string" name="CELLDESIGNER_SPECIES" value="GSVIVP00007153001"/>
    <att type="string" name="vizmap:vv10500Starch_and_sucrose_metabolism_xml NODE_FILL_COLOR" value="java.awt.Color[r=255,g=255,b=255]"/>
    <att type="string" name="vizmap:vv10500Starch_and_sucrose_metabolism_xml_me NODE_SHAPE" value="RECT"/>
    <att type="string" name="vizmap:vv10500Starch_and_sucrose_metabolism_xml_me NODE_FILL_COLOR" value="java.awt.Color[r=255,g=255,b=255]"/>
    <graphics type="RECTANGLE" h="15.0" w="150.0" x="2371.0" y="408.5617370605469" fill="#ffffff" width="1" outline="#000000"/>
  </node>
  <node label="rGSVIVP00015571001" id="-2730">
    <att type="string" name="vizmap:vv10500Starch_and_sucrose_metabolism_xml NODE_WIDTH" value="130.0"/>
    <att type="string" name="canonicalName" value="GSVIVP00015571001"/>
    <att type="string" name="vizmap:vv10500Starch_and_sucrose_metabolism_xml NODE_HEIGHT" value="15.0"/>
    <att type="string" name="CELLDESIGNER_ALIAS" value="sa13206e44"/>
    <att type="string" name="vizmap:vv10500Starch_and_sucrose_metabolism_xml NODE_SHAPE" value="RECT"/>
    <att type="string" name="CELLDESIGNER_NODE_TYPE" value="RNA"/>
    <att type="string" name="CELLDESIGNER_SPECIES" value="GSVIVP00015571001"/>
    <att type="string" name="vizmap:vv10500Starch_and_sucrose_metabolism_xml NODE_FILL_COLOR" value="java.awt.Color[r=255,g=255,b=255]"/>
    <att type="string" name="vizmap:vv10500Starch_and_sucrose_metabolism_xml_me NODE_SHAPE" value="RECT"/>
    <att type="string" name="vizmap:vv10500Starch_and_sucrose_metabolism_xml_me NODE_FILL_COLOR" value="java.awt.Color[r=255,g=255,b=255]"/>
    <graphics type="RECTANGLE" h="15.0" w="150.0" x="2371.0" y="424.46075439453125" fill="#ffffff" width="1" outline="#000000"/>
  </node>
  <node label="rGSVIVP00015174001" id="-2729">
    <att type="string" name="vizmap:vv10500Starch_and_sucrose_metabolism_xml NODE_WIDTH" value="130.0"/>
    <att type="string" name="canonicalName" value="GSVIVP00015174001"/>
    <att type="string" name="vizmap:vv10500Starch_and_sucrose_metabolism_xml NODE_HEIGHT" value="15.0"/>
    <att type="string" name="CELLDESIGNER_ALIAS" value="sa12850e44"/>
    <att type="string" name="vizmap:vv10500Starch_and_sucrose_metabolism_xml NODE_SHAPE" value="RECT"/>
    <att type="string" name="CELLDESIGNER_NODE_TYPE" value="RNA"/>
    <att type="string" name="CELLDESIGNER_SPECIES" value="GSVIVP00015174001"/>
    <att type="string" name="vizmap:vv10500Starch_and_sucrose_metabolism_xml NODE_FILL_COLOR" value="java.awt.Color[r=255,g=255,b=255]"/>
    <att type="string" name="vizmap:vv10500Starch_and_sucrose_metabolism_xml_me NODE_SHAPE" value="RECT"/>
    <att type="string" name="vizmap:vv10500Starch_and_sucrose_metabolism_xml_me NODE_FILL_COLOR" value="java.awt.Color[r=255,g=255,b=255]"/>
    <graphics type="RECTANGLE" h="15.0" w="150.0" x="2371.0" y="440.3597717285156" fill="#ffffff" width="1" outline="#000000"/>
  </node>
  <node label="rGSVIVP00015177001" id="-2728">
    <att type="string" name="vizmap:vv10500Starch_and_sucrose_metabolism_xml NODE_WIDTH" value="130.0"/>
    <att type="string" name="canonicalName" value="GSVIVP00015177001"/>
    <att type="string" name="vizmap:vv10500Starch_and_sucrose_metabolism_xml NODE_HEIGHT" value="15.0"/>
    <att type="string" name="CELLDESIGNER_ALIAS" value="sa12453e44"/>
    <att type="string" name="vizmap:vv10500Starch_and_sucrose_metabolism_xml NODE_SHAPE" value="RECT"/>
    <att type="string" name="CELLDESIGNER_NODE_TYPE" value="RNA"/>
    <att type="string" name="CELLDESIGNER_SPECIES" value="GSVIVP00015177001"/>
    <att type="string" name="vizmap:vv10500Starch_and_sucrose_metabolism_xml NODE_FILL_COLOR" value="java.awt.Color[r=255,g=255,b=255]"/>
    <att type="string" name="vizmap:vv10500Starch_and_sucrose_metabolism_xml_me NODE_SHAPE" value="RECT"/>
    <att type="string" name="vizmap:vv10500Starch_and_sucrose_metabolism_xml_me NODE_FILL_COLOR" value="java.awt.Color[r=255,g=255,b=255]"/>
    <graphics type="RECTANGLE" h="15.0" w="150.0" x="2371.0" y="456.2587890625" fill="#ffffff" width="1" outline="#000000"/>
  </node>
  <node label="rGSVIVP00029046001" id="-2727">
    <att type="string" name="vizmap:vv10500Starch_and_sucrose_metabolism_xml NODE_WIDTH" value="130.0"/>
    <att type="string" name="protein" value="GSVIVP00029046001"/>
    <att type="list" name="cytoscape.alias.list">
      <att type="string" name="cytoscape.alias.list" value="GSVIVP00029046001"/>
    </att>
    <att type="string" name="canonicalName" value="GSVIVP00029046001"/>
    <att type="string" name="vizmap:vv10500Starch_and_sucrose_metabolism_xml NODE_HEIGHT" value="15.0"/>
    <att type="string" name="CELLDESIGNER_ALIAS" value="sa14096e42"/>
    <att type="string" name="vizmap:vv10500Starch_and_sucrose_metabolism_xml NODE_SHAPE" value="RECT"/>
    <att type="string" name="CELLDESIGNER_NODE_TYPE" value="RNA"/>
    <att type="string" name="condition" value="28SD"/>
    <att type="string" name="CELLDESIGNER_SPECIES" value="GSVIVP00029046001"/>
    <att type="string" name="vizmap:vv10500Starch_and_sucrose_metabolism_xml NODE_FILL_COLOR" value="java.awt.Color[r=255,g=51,b=51]"/>
    <att type="string" name="vizmap:vv10500Starch_and_sucrose_metabolism_xml_me NODE_SHAPE" value="RECT"/>
    <att type="string" name="vizmap:vv10500Starch_and_sucrose_metabolism_xml_me NODE_FILL_COLOR" value="java.awt.Color[r=255,g=51,b=51]"/>
    <graphics type="RECTANGLE" h="15.0" w="150.0" x="1606.9658203125" y="419.56805419921875" fill="#ff33ff" width="1" outline="#000000"/>
  </node>
  <node label="rGSVIVP00036349001" id="-2726">
    <att type="string" name="vizmap:vv10500Starch_and_sucrose_metabolism_xml NODE_WIDTH" value="130.0"/>
    <att type="string" name="canonicalName" value="GSVIVP00036349001"/>
    <att type="string" name="vizmap:vv10500Starch_and_sucrose_metabolism_xml NODE_HEIGHT" value="15.0"/>
    <att type="string" name="CELLDESIGNER_ALIAS" value="sa13860e42"/>
    <att type="string" name="vizmap:vv10500Starch_and_sucrose_metabolism_xml NODE_SHAPE" value="RECT"/>
    <att type="string" name="CELLDESIGNER_NODE_TYPE" value="RNA"/>
    <att type="string" name="CELLDESIGNER_SPECIES" value="GSVIVP00036349001"/>
    <att type="string" name="vizmap:vv10500Starch_and_sucrose_metabolism_xml NODE_FILL_COLOR" value="java.awt.Color[r=255,g=255,b=255]"/>
    <att type="string" name="vizmap:vv10500Starch_and_sucrose_metabolism_xml_me NODE_SHAPE" value="RECT"/>
    <att type="string" name="vizmap:vv10500Starch_and_sucrose_metabolism_xml_me NODE_FILL_COLOR" value="java.awt.Color[r=255,g=255,b=255]"/>
    <graphics type="RECTANGLE" h="15.0" w="150.0" x="1606.9658203125" y="436.7574157714844" fill="#ffffff" width="1" outline="#000000"/>
  </node>
  <node label="rGSVIVP00028257001" id="-2725">
    <att type="string" name="vizmap:vv10500Starch_and_sucrose_metabolism_xml NODE_WIDTH" value="130.0"/>
    <att type="string" name="canonicalName" value="GSVIVP00028257001"/>
    <att type="string" name="vizmap:vv10500Starch_and_sucrose_metabolism_xml NODE_HEIGHT" value="15.0"/>
    <att type="string" name="CELLDESIGNER_ALIAS" value="sa13653e42"/>
    <att type="string" name="vizmap:vv10500Starch_and_sucrose_metabolism_xml NODE_SHAPE" value="RECT"/>
    <att type="string" name="CELLDESIGNER_NODE_TYPE" value="RNA"/>
    <att type="string" name="CELLDESIGNER_SPECIES" value="GSVIVP00028257001"/>
    <att type="string" name="vizmap:vv10500Starch_and_sucrose_metabolism_xml NODE_FILL_COLOR" value="java.awt.Color[r=255,g=255,b=255]"/>
    <att type="string" name="vizmap:vv10500Starch_and_sucrose_metabolism_xml_me NODE_SHAPE" value="RECT"/>
    <att type="string" name="vizmap:vv10500Starch_and_sucrose_metabolism_xml_me NODE_FILL_COLOR" value="java.awt.Color[r=255,g=255,b=255]"/>
    <graphics type="RECTANGLE" h="15.0" w="150.0" x="1606.9658203125" y="453.9467468261719" fill="#ffffff" width="1" outline="#000000"/>
  </node>
  <node label="rGSVIVP00003411001" id="-2724">
    <att type="string" name="vizmap:vv10500Starch_and_sucrose_metabolism_xml NODE_WIDTH" value="130.0"/>
    <att type="string" name="canonicalName" value="GSVIVP00003411001"/>
    <att type="string" name="vizmap:vv10500Starch_and_sucrose_metabolism_xml NODE_HEIGHT" value="15.0"/>
    <att type="string" name="CELLDESIGNER_ALIAS" value="sa14640e4"/>
    <att type="string" name="vizmap:vv10500Starch_and_sucrose_metabolism_xml NODE_SHAPE" value="RECT"/>
    <att type="string" name="CELLDESIGNER_NODE_TYPE" value="RNA"/>
    <att type="string" name="CELLDESIGNER_SPECIES" value="GSVIVP00003411001"/>
    <att type="string" name="vizmap:vv10500Starch_and_sucrose_metabolism_xml NODE_FILL_COLOR" value="java.awt.Color[r=255,g=255,b=255]"/>
    <att type="string" name="vizmap:vv10500Starch_and_sucrose_metabolism_xml_me NODE_SHAPE" value="RECT"/>
    <att type="string" name="vizmap:vv10500Starch_and_sucrose_metabolism_xml_me NODE_FILL_COLOR" value="java.awt.Color[r=255,g=255,b=255]"/>
    <graphics type="RECTANGLE" h="15.0" w="150.0" x="1884.0" y="279.0" fill="#ffffff" width="1" outline="#000000"/>
  </node>
  <node label="rGSVIVP00017037001" id="-2723">
    <att type="string" name="vizmap:vv10500Starch_and_sucrose_metabolism_xml NODE_WIDTH" value="130.0"/>
    <att type="string" name="canonicalName" value="GSVIVP00017037001"/>
    <att type="string" name="vizmap:vv10500Starch_and_sucrose_metabolism_xml NODE_HEIGHT" value="15.0"/>
    <att type="string" name="CELLDESIGNER_ALIAS" value="sa14213e4"/>
    <att type="string" name="vizmap:vv10500Starch_and_sucrose_metabolism_xml NODE_SHAPE" value="RECT"/>
    <att type="string" name="CELLDESIGNER_NODE_TYPE" value="RNA"/>
    <att type="string" name="CELLDESIGNER_SPECIES" value="GSVIVP00017037001"/>
    <att type="string" name="vizmap:vv10500Starch_and_sucrose_metabolism_xml NODE_FILL_COLOR" value="java.awt.Color[r=255,g=255,b=255]"/>
    <att type="string" name="vizmap:vv10500Starch_and_sucrose_metabolism_xml_me NODE_SHAPE" value="RECT"/>
    <att type="string" name="vizmap:vv10500Starch_and_sucrose_metabolism_xml_me NODE_FILL_COLOR" value="java.awt.Color[r=255,g=255,b=255]"/>
    <graphics type="RECTANGLE" h="15.0" w="150.0" x="1884.0" y="310.7530822753906" fill="#ffffff" width="1" outline="#000000"/>
  </node>
  <node label="rGSVIVP00000493001" id="-2722">
    <att type="string" name="vizmap:vv10500Starch_and_sucrose_metabolism_xml NODE_WIDTH" value="130.0"/>
    <att type="string" name="canonicalName" value="GSVIVP00000493001"/>
    <att type="string" name="vizmap:vv10500Starch_and_sucrose_metabolism_xml NODE_HEIGHT" value="15.0"/>
    <att type="string" name="CELLDESIGNER_ALIAS" value="sa13785e4"/>
    <att type="string" name="vizmap:vv10500Starch_and_sucrose_metabolism_xml NODE_SHAPE" value="RECT"/>
    <att type="string" name="CELLDESIGNER_NODE_TYPE" value="RNA"/>
    <att type="string" name="CELLDESIGNER_SPECIES" value="GSVIVP00000493001"/>
    <att type="string" name="vizmap:vv10500Starch_and_sucrose_metabolism_xml NODE_FILL_COLOR" value="java.awt.Color[r=255,g=255,b=255]"/>
    <att type="string" name="vizmap:vv10500Starch_and_sucrose_metabolism_xml_me NODE_SHAPE" value="RECT"/>
    <att type="string" name="vizmap:vv10500Starch_and_sucrose_metabolism_xml_me NODE_FILL_COLOR" value="java.awt.Color[r=255,g=255,b=255]"/>
    <graphics type="RECTANGLE" h="15.0" w="150.0" x="1884.0" y="326.6296081542969" fill="#ffffff" width="1" outline="#000000"/>
  </node>
  <node label="rGSVIVP00013691001" id="-2721">
    <att type="string" name="vizmap:vv10500Starch_and_sucrose_metabolism_xml NODE_WIDTH" value="130.0"/>
    <att type="string" name="canonicalName" value="GSVIVP00013691001"/>
    <att type="string" name="vizmap:vv10500Starch_and_sucrose_metabolism_xml NODE_HEIGHT" value="15.0"/>
    <att type="string" name="CELLDESIGNER_ALIAS" value="sa13260e4"/>
    <att type="string" name="vizmap:vv10500Starch_and_sucrose_metabolism_xml NODE_SHAPE" value="RECT"/>
    <att type="string" name="CELLDESIGNER_NODE_TYPE" value="RNA"/>
    <att type="string" name="CELLDESIGNER_SPECIES" value="GSVIVP00013691001"/>
    <att type="string" name="vizmap:vv10500Starch_and_sucrose_metabolism_xml NODE_FILL_COLOR" value="java.awt.Color[r=255,g=255,b=255]"/>
    <att type="string" name="vizmap:vv10500Starch_and_sucrose_metabolism_xml_me NODE_SHAPE" value="RECT"/>
    <att type="string" name="vizmap:vv10500Starch_and_sucrose_metabolism_xml_me NODE_FILL_COLOR" value="java.awt.Color[r=255,g=255,b=255]"/>
    <graphics type="RECTANGLE" h="15.0" w="150.0" x="1884.0" y="342.50616455078125" fill="#ffffff" width="1" outline="#000000"/>
  </node>
  <node label="rGSVIVP00037251001" id="-2720">
    <att type="string" name="vizmap:vv10500Starch_and_sucrose_metabolism_xml NODE_WIDTH" value="130.0"/>
    <att type="string" name="canonicalName" value="GSVIVP00037251001"/>
    <att type="string" name="vizmap:vv10500Starch_and_sucrose_metabolism_xml NODE_HEIGHT" value="15.0"/>
    <att type="string" name="CELLDESIGNER_ALIAS" value="sa12057e4"/>
    <att type="string" name="vizmap:vv10500Starch_and_sucrose_metabolism_xml NODE_SHAPE" value="RECT"/>
    <att type="string" name="CELLDESIGNER_NODE_TYPE" value="RNA"/>
    <att type="string" name="CELLDESIGNER_SPECIES" value="GSVIVP00037251001"/>
    <att type="string" name="vizmap:vv10500Starch_and_sucrose_metabolism_xml NODE_FILL_COLOR" value="java.awt.Color[r=255,g=255,b=255]"/>
    <att type="string" name="vizmap:vv10500Starch_and_sucrose_metabolism_xml_me NODE_SHAPE" value="RECT"/>
    <att type="string" name="vizmap:vv10500Starch_and_sucrose_metabolism_xml_me NODE_FILL_COLOR" value="java.awt.Color[r=255,g=255,b=255]"/>
    <graphics type="RECTANGLE" h="15.0" w="150.0" x="1884.0" y="359.3826904296875" fill="#ffffff" width="1" outline="#000000"/>
  </node>
  <node label="rGSVIVP00020983001" id="-2719">
    <att type="string" name="vizmap:vv10500Starch_and_sucrose_metabolism_xml NODE_WIDTH" value="130.0"/>
    <att type="string" name="canonicalName" value="GSVIVP00020983001"/>
    <att type="string" name="vizmap:vv10500Starch_and_sucrose_metabolism_xml NODE_HEIGHT" value="15.0"/>
    <att type="string" name="CELLDESIGNER_ALIAS" value="sa10440e4"/>
    <att type="string" name="vizmap:vv10500Starch_and_sucrose_metabolism_xml NODE_SHAPE" value="RECT"/>
    <att type="string" name="CELLDESIGNER_NODE_TYPE" value="RNA"/>
    <att type="string" name="CELLDESIGNER_SPECIES" value="GSVIVP00020983001"/>
    <att type="string" name="vizmap:vv10500Starch_and_sucrose_metabolism_xml NODE_FILL_COLOR" value="java.awt.Color[r=255,g=255,b=255]"/>
    <att type="string" name="vizmap:vv10500Starch_and_sucrose_metabolism_xml_me NODE_SHAPE" value="RECT"/>
    <att type="string" name="vizmap:vv10500Starch_and_sucrose_metabolism_xml_me NODE_FILL_COLOR" value="java.awt.Color[r=255,g=255,b=255]"/>
    <graphics type="RECTANGLE" h="15.0" w="150.0" x="1884.0" y="375.25921630859375" fill="#ffffff" width="1" outline="#000000"/>
  </node>
  <node label="rGSVIVP00010759001" id="-2718">
    <att type="string" name="vizmap:vv10500Starch_and_sucrose_metabolism_xml NODE_WIDTH" value="130.0"/>
    <att type="string" name="canonicalName" value="GSVIVP00010759001"/>
    <att type="string" name="vizmap:vv10500Starch_and_sucrose_metabolism_xml NODE_HEIGHT" value="15.0"/>
    <att type="string" name="CELLDESIGNER_ALIAS" value="sa10420e4"/>
    <att type="string" name="vizmap:vv10500Starch_and_sucrose_metabolism_xml NODE_SHAPE" value="RECT"/>
    <att type="string" name="CELLDESIGNER_NODE_TYPE" value="RNA"/>
    <att type="string" name="CELLDESIGNER_SPECIES" value="GSVIVP00010759001"/>
    <att type="string" name="vizmap:vv10500Starch_and_sucrose_metabolism_xml NODE_FILL_COLOR" value="java.awt.Color[r=255,g=255,b=255]"/>
    <att type="string" name="vizmap:vv10500Starch_and_sucrose_metabolism_xml_me NODE_SHAPE" value="RECT"/>
    <att type="string" name="vizmap:vv10500Starch_and_sucrose_metabolism_xml_me NODE_FILL_COLOR" value="java.awt.Color[r=255,g=255,b=255]"/>
    <graphics type="RECTANGLE" h="15.0" w="150.0" x="1884.0" y="391.1357727050781" fill="#ffffff" width="1" outline="#000000"/>
  </node>
  <node label="rGSVIVP00013326001" id="-2717">
    <att type="string" name="vizmap:vv10500Starch_and_sucrose_metabolism_xml NODE_WIDTH" value="130.0"/>
    <att type="string" name="canonicalName" value="GSVIVP00013326001"/>
    <att type="string" name="vizmap:vv10500Starch_and_sucrose_metabolism_xml NODE_HEIGHT" value="15.0"/>
    <att type="string" name="CELLDESIGNER_ALIAS" value="sa10184e4"/>
    <att type="string" name="vizmap:vv10500Starch_and_sucrose_metabolism_xml NODE_SHAPE" value="RECT"/>
    <att type="string" name="CELLDESIGNER_NODE_TYPE" value="RNA"/>
    <att type="string" name="CELLDESIGNER_SPECIES" value="GSVIVP00013326001"/>
    <att type="string" name="vizmap:vv10500Starch_and_sucrose_metabolism_xml NODE_FILL_COLOR" value="java.awt.Color[r=255,g=255,b=255]"/>
    <att type="string" name="vizmap:vv10500Starch_and_sucrose_metabolism_xml_me NODE_SHAPE" value="RECT"/>
    <att type="string" name="vizmap:vv10500Starch_and_sucrose_metabolism_xml_me NODE_FILL_COLOR" value="java.awt.Color[r=255,g=255,b=255]"/>
    <graphics type="RECTANGLE" h="15.0" w="150.0" x="1884.0" y="407.0122985839844" fill="#ffffff" width="1" outline="#000000"/>
  </node>
  <node label="rGSVIVP00028036001" id="-2716">
    <att type="string" name="vizmap:vv10500Starch_and_sucrose_metabolism_xml NODE_WIDTH" value="130.0"/>
    <att type="string" name="canonicalName" value="GSVIVP00028036001"/>
    <att type="string" name="vizmap:vv10500Starch_and_sucrose_metabolism_xml NODE_HEIGHT" value="15.0"/>
    <att type="string" name="CELLDESIGNER_ALIAS" value="sa13499e35"/>
    <att type="string" name="vizmap:vv10500Starch_and_sucrose_metabolism_xml NODE_SHAPE" value="RECT"/>
    <att type="string" name="CELLDESIGNER_NODE_TYPE" value="RNA"/>
    <att type="string" name="CELLDESIGNER_SPECIES" value="GSVIVP00028036001"/>
    <att type="string" name="vizmap:vv10500Starch_and_sucrose_metabolism_xml NODE_FILL_COLOR" value="java.awt.Color[r=255,g=255,b=255]"/>
    <att type="string" name="vizmap:vv10500Starch_and_sucrose_metabolism_xml_me NODE_SHAPE" value="RECT"/>
    <att type="string" name="vizmap:vv10500Starch_and_sucrose_metabolism_xml_me NODE_FILL_COLOR" value="java.awt.Color[r=255,g=255,b=255]"/>
    <graphics type="RECTANGLE" h="15.0" w="150.0" x="834.0" y="633.4256591796875" fill="#ffffff" width="1" outline="#000000"/>
  </node>
  <node label="rGSVIVP00000882001" id="-2715">
    <att type="string" name="vizmap:vv10500Starch_and_sucrose_metabolism_xml NODE_WIDTH" value="130.0"/>
    <att type="string" name="canonicalName" value="GSVIVP00000882001"/>
    <att type="string" name="vizmap:vv10500Starch_and_sucrose_metabolism_xml NODE_HEIGHT" value="15.0"/>
    <att type="string" name="CELLDESIGNER_ALIAS" value="sa12374e35"/>
    <att type="string" name="vizmap:vv10500Starch_and_sucrose_metabolism_xml NODE_SHAPE" value="RECT"/>
    <att type="string" name="CELLDESIGNER_NODE_TYPE" value="RNA"/>
    <att type="string" name="CELLDESIGNER_SPECIES" value="GSVIVP00000882001"/>
    <att type="string" name="vizmap:vv10500Starch_and_sucrose_metabolism_xml NODE_FILL_COLOR" value="java.awt.Color[r=255,g=255,b=255]"/>
    <att type="string" name="vizmap:vv10500Starch_and_sucrose_metabolism_xml_me NODE_SHAPE" value="RECT"/>
[truncated: 380,217 more chars]
