# Supplementary material for: Proteomic analysis of shoot tissue during photoperiod induced growth cessation in V. riparia Michx. grapevines
Source: Proteome Sci. 2010 Aug 12;8:44. doi: 10.1186/1477-5956-8-44 (PMC2929227; doi:10.1186/1477-5956-8-44)
Supplement: Additional file 2 — Cytoscape session containing the VitisNet molecular networks with proteins presenting outstanding evolution between LD and SD. The session contains a subset of 15 VitisNet molecular networksshowing differential LD and SD protein expression. Tutorial for using VitisNet in Cytoscape can be obtained at http://vitis-dormancy.sdstate.org. [file 1477-5956-8-44-S2.ZIP › CytoscapeSession-2010_06_02-09_46/vv10196Photosynthesis_antenna_proteins.xml.me.xgmml]

<?xml version="1.0" encoding="UTF-8" standalone="yes"?>
<graph label="vv10196Photosynthesis_antenna_proteins.xml.me" xmlns:dc="http://purl.org/dc/elements/1.1/" xmlns:xlink="http://www.w3.org/1999/xlink" xmlns:rdf="http://www.w3.org/1999/02/22-rdf-syntax-ns#" xmlns:cy="http://www.cytoscape.org" xmlns="http://www.cs.rpi.edu/XGMML"  directed="1">
  <att name="documentVersion" value="1.1"/>
  <att name="networkMetadata">
    <rdf:RDF>
      <rdf:Description rdf:about="http://www.cytoscape.org/">
        <dc:type>Protein-Protein Interaction</dc:type>
        <dc:description>N/A</dc:description>
        <dc:identifier>N/A</dc:identifier>
        <dc:date>2010-06-02 09:46:14</dc:date>
        <dc:title>vv10196Photosynthesis_antenna_proteins.xml.me</dc:title>
        <dc:source>http://www.cytoscape.org/</dc:source>
        <dc:format>Cytoscape-XGMML</dc:format>
      </rdf:Description>
    </rdf:RDF>
  </att>
  <att type="string" name="backgroundColor" value="#ffffff"/>
  <att type="real" name="GRAPH_VIEW_ZOOM" value="0.7694225621414914"/>
  <att type="real" name="GRAPH_VIEW_CENTER_X" value="588.75"/>
  <att type="real" name="GRAPH_VIEW_CENTER_Y" value="133.24499320983887"/>
  <node label="rGSVIVP00009554001" id="-2314">
    <att type="string" name="vizmap:vv10196Photosynthesis_antenna_proteins_xml NODE_WIDTH" value="130.0"/>
    <att type="string" name="canonicalName" value="GSVIVP00009554001"/>
    <att type="string" name="vizmap:vv10196Photosynthesis_antenna_proteins_xml NODE_HEIGHT" value="15.0"/>
    <att type="string" name="CELLDESIGNER_ALIAS" value="sa94"/>
    <att type="string" name="CELLDESIGNER_NODE_TYPE" value="RNA"/>
    <att type="string" name="vizmap:vv10196Photosynthesis_antenna_proteins_xml NODE_SHAPE" value="RECT"/>
    <att type="string" name="CELLDESIGNER_SPECIES" value="GSVIVP00009554001"/>
    <att type="string" name="vizmap:vv10196Photosynthesis_antenna_proteins_xml NODE_FILL_COLOR" value="java.awt.Color[r=255,g=255,b=255]"/>
    <att type="string" name="vizmap:vv10196Photosynthesis_antenna_proteins_xml_me NODE_SHAPE" value="RECT"/>
    <graphics type="RECTANGLE" h="15.0" w="150.0" x="595.6630859375" y="105.14492797851562" fill="#ffffff" width="1" outline="#000000"/>
  </node>
  <node label="rGSVIVP00002956001" id="-2313">
    <att type="string" name="vizmap:vv10196Photosynthesis_antenna_proteins_xml NODE_WIDTH" value="130.0"/>
    <att type="string" name="canonicalName" value="GSVIVP00002956001"/>
    <att type="string" name="vizmap:vv10196Photosynthesis_antenna_proteins_xml NODE_HEIGHT" value="15.0"/>
    <att type="string" name="CELLDESIGNER_ALIAS" value="sa92"/>
    <att type="string" name="CELLDESIGNER_NODE_TYPE" value="RNA"/>
    <att type="string" name="vizmap:vv10196Photosynthesis_antenna_proteins_xml NODE_SHAPE" value="RECT"/>
    <att type="string" name="CELLDESIGNER_SPECIES" value="GSVIVP00002956001"/>
    <att type="string" name="vizmap:vv10196Photosynthesis_antenna_proteins_xml NODE_FILL_COLOR" value="java.awt.Color[r=255,g=255,b=255]"/>
    <att type="string" name="vizmap:vv10196Photosynthesis_antenna_proteins_xml_me NODE_SHAPE" value="RECT"/>
    <graphics type="RECTANGLE" h="15.0" w="150.0" x="355.66302490234375" y="-82.58583068847656" fill="#ffffff" width="1" outline="#000000"/>
  </node>
  <node label="rTC65556" id="-2312">
    <att type="string" name="vizmap:vv10196Photosynthesis_antenna_proteins_xml NODE_WIDTH" value="130.0"/>
    <att type="string" name="protein" value="TC65556"/>
    <att type="list" name="cytoscape.alias.list">
      <att type="string" name="cytoscape.alias.list" value="TC65556"/>
    </att>
    <att type="string" name="canonicalName" value="TC65556"/>
    <att type="string" name="vizmap:vv10196Photosynthesis_antenna_proteins_xml NODE_HEIGHT" value="15.0"/>
    <att type="string" name="CELLDESIGNER_ALIAS" value="sa90"/>
    <att type="string" name="CELLDESIGNER_NODE_TYPE" value="RNA"/>
    <att type="string" name="vizmap:vv10196Photosynthesis_antenna_proteins_xml NODE_SHAPE" value="RECT"/>
    <att type="string" name="condition" value="28SD"/>
    <att type="string" name="CELLDESIGNER_SPECIES" value="TC65556"/>
    <att type="string" name="vizmap:vv10196Photosynthesis_antenna_proteins_xml NODE_FILL_COLOR" value="java.awt.Color[r=255,g=51,b=51]"/>
    <att type="string" name="vizmap:vv10196Photosynthesis_antenna_proteins_xml_me NODE_SHAPE" value="RECT"/>
    <graphics type="RECTANGLE" h="15.0" w="150.0" x="810.5" y="244.7449951171875" fill="#ff33ff" width="1" outline="#000000"/>
  </node>
  <node label="rGSVIVP00002813001" id="-2311">
    <att type="string" name="vizmap:vv10196Photosynthesis_antenna_proteins_xml NODE_WIDTH" value="130.0"/>
    <att type="string" name="canonicalName" value="GSVIVP00002813001"/>
    <att type="string" name="vizmap:vv10196Photosynthesis_antenna_proteins_xml NODE_HEIGHT" value="15.0"/>
    <att type="string" name="CELLDESIGNER_ALIAS" value="sa88"/>
    <att type="string" name="CELLDESIGNER_NODE_TYPE" value="RNA"/>
    <att type="string" name="vizmap:vv10196Photosynthesis_antenna_proteins_xml NODE_SHAPE" value="RECT"/>
    <att type="string" name="CELLDESIGNER_SPECIES" value="GSVIVP00002813001"/>
    <att type="string" name="vizmap:vv10196Photosynthesis_antenna_proteins_xml NODE_FILL_COLOR" value="java.awt.Color[r=255,g=255,b=255]"/>
    <att type="string" name="vizmap:vv10196Photosynthesis_antenna_proteins_xml_me NODE_SHAPE" value="RECT"/>
    <graphics type="RECTANGLE" h="15.0" w="150.0" x="277.5" y="245.7449951171875" fill="#ffffff" width="1" outline="#000000"/>
  </node>
  <node label="rGSVIVP00016405001" id="-2310">
    <att type="string" name="vizmap:vv10196Photosynthesis_antenna_proteins_xml NODE_WIDTH" value="130.0"/>
    <att type="string" name="canonicalName" value="GSVIVP00016405001"/>
    <att type="string" name="vizmap:vv10196Photosynthesis_antenna_proteins_xml NODE_HEIGHT" value="15.0"/>
    <att type="string" name="CELLDESIGNER_ALIAS" value="sa87"/>
    <att type="string" name="CELLDESIGNER_NODE_TYPE" value="RNA"/>
    <att type="string" name="vizmap:vv10196Photosynthesis_antenna_proteins_xml NODE_SHAPE" value="RECT"/>
    <att type="string" name="CELLDESIGNER_SPECIES" value="GSVIVP00016405001"/>
    <att type="string" name="vizmap:vv10196Photosynthesis_antenna_proteins_xml NODE_FILL_COLOR" value="java.awt.Color[r=255,g=255,b=255]"/>
    <att type="string" name="vizmap:vv10196Photosynthesis_antenna_proteins_xml_me NODE_SHAPE" value="RECT"/>
    <graphics type="RECTANGLE" h="15.0" w="150.0" x="277.5" y="261.01422119140625" fill="#ffffff" width="1" outline="#000000"/>
  </node>
  <node label="rGSVIVP00023035001" id="-2309">
    <att type="string" name="vizmap:vv10196Photosynthesis_antenna_proteins_xml NODE_WIDTH" value="130.0"/>
    <att type="string" name="canonicalName" value="GSVIVP00023035001"/>
    <att type="string" name="vizmap:vv10196Photosynthesis_antenna_proteins_xml NODE_HEIGHT" value="15.0"/>
    <att type="string" name="CELLDESIGNER_ALIAS" value="sa86"/>
    <att type="string" name="CELLDESIGNER_NODE_TYPE" value="RNA"/>
    <att type="string" name="vizmap:vv10196Photosynthesis_antenna_proteins_xml NODE_SHAPE" value="RECT"/>
    <att type="string" name="CELLDESIGNER_SPECIES" value="GSVIVP00023035001"/>
    <att type="string" name="vizmap:vv10196Photosynthesis_antenna_proteins_xml NODE_FILL_COLOR" value="java.awt.Color[r=255,g=255,b=255]"/>
    <att type="string" name="vizmap:vv10196Photosynthesis_antenna_proteins_xml_me NODE_SHAPE" value="RECT"/>
    <graphics type="RECTANGLE" h="15.0" w="150.0" x="5.5" y="244.283447265625" fill="#ffffff" width="1" outline="#000000"/>
  </node>
  <node label="rCB345360" id="-2308">
    <att type="string" name="vizmap:vv10196Photosynthesis_antenna_proteins_xml NODE_WIDTH" value="130.0"/>
    <att type="string" name="canonicalName" value="CB345360"/>
    <att type="string" name="vizmap:vv10196Photosynthesis_antenna_proteins_xml NODE_HEIGHT" value="15.0"/>
    <att type="string" name="CELLDESIGNER_ALIAS" value="sa85"/>
    <att type="string" name="CELLDESIGNER_NODE_TYPE" value="RNA"/>
    <att type="string" name="vizmap:vv10196Photosynthesis_antenna_proteins_xml NODE_SHAPE" value="RECT"/>
    <att type="string" name="CELLDESIGNER_SPECIES" value="CB345360"/>
    <att type="string" name="vizmap:vv10196Photosynthesis_antenna_proteins_xml NODE_FILL_COLOR" value="java.awt.Color[r=255,g=255,b=255]"/>
    <att type="string" name="vizmap:vv10196Photosynthesis_antenna_proteins_xml_me NODE_SHAPE" value="RECT"/>
    <graphics type="RECTANGLE" h="15.0" w="150.0" x="5.5" y="260.55267333984375" fill="#ffffff" width="1" outline="#000000"/>
  </node>
  <node label="rGSVIVP00016319001" id="-2307">
    <att type="string" name="vizmap:vv10196Photosynthesis_antenna_proteins_xml NODE_WIDTH" value="130.0"/>
    <att type="string" name="canonicalName" value="GSVIVP00016319001"/>
    <att type="string" name="vizmap:vv10196Photosynthesis_antenna_proteins_xml NODE_HEIGHT" value="15.0"/>
    <att type="string" name="CELLDESIGNER_ALIAS" value="sa84"/>
    <att type="string" name="CELLDESIGNER_NODE_TYPE" value="RNA"/>
    <att type="string" name="vizmap:vv10196Photosynthesis_antenna_proteins_xml NODE_SHAPE" value="RECT"/>
    <att type="string" name="CELLDESIGNER_SPECIES" value="GSVIVP00016319001"/>
    <att type="string" name="vizmap:vv10196Photosynthesis_antenna_proteins_xml NODE_FILL_COLOR" value="java.awt.Color[r=255,g=255,b=255]"/>
    <att type="string" name="vizmap:vv10196Photosynthesis_antenna_proteins_xml_me NODE_SHAPE" value="RECT"/>
    <graphics type="RECTANGLE" h="15.0" w="150.0" x="546.5" y="243.8218994140625" fill="#ffffff" width="1" outline="#000000"/>
  </node>
  <node label="rCB975599" id="-2306">
    <att type="string" name="vizmap:vv10196Photosynthesis_antenna_proteins_xml NODE_WIDTH" value="130.0"/>
    <att type="string" name="canonicalName" value="CB975599"/>
    <att type="string" name="vizmap:vv10196Photosynthesis_antenna_proteins_xml NODE_HEIGHT" value="15.0"/>
    <att type="string" name="CELLDESIGNER_ALIAS" value="sa83"/>
    <att type="string" name="CELLDESIGNER_NODE_TYPE" value="RNA"/>
    <att type="string" name="vizmap:vv10196Photosynthesis_antenna_proteins_xml NODE_SHAPE" value="RECT"/>
    <att type="string" name="CELLDESIGNER_SPECIES" value="CB975599"/>
    <att type="string" name="vizmap:vv10196Photosynthesis_antenna_proteins_xml NODE_FILL_COLOR" value="java.awt.Color[r=255,g=255,b=255]"/>
    <att type="string" name="vizmap:vv10196Photosynthesis_antenna_proteins_xml_me NODE_SHAPE" value="RECT"/>
    <graphics type="RECTANGLE" h="15.0" w="150.0" x="546.5" y="259.0911560058594" fill="#ffffff" width="1" outline="#000000"/>
  </node>
  <node label="rGSVIVP00014813001" id="-2305">
    <att type="string" name="vizmap:vv10196Photosynthesis_antenna_proteins_xml NODE_WIDTH" value="130.0"/>
    <att type="string" name="canonicalName" value="GSVIVP00014813001"/>
    <att type="string" name="vizmap:vv10196Photosynthesis_antenna_proteins_xml NODE_HEIGHT" value="15.0"/>
    <att type="string" name="CELLDESIGNER_ALIAS" value="sa82"/>
    <att type="string" name="CELLDESIGNER_NODE_TYPE" value="RNA"/>
    <att type="string" name="vizmap:vv10196Photosynthesis_antenna_proteins_xml NODE_SHAPE" value="RECT"/>
    <att type="string" name="CELLDESIGNER_SPECIES" value="GSVIVP00014813001"/>
    <att type="string" name="vizmap:vv10196Photosynthesis_antenna_proteins_xml NODE_FILL_COLOR" value="java.awt.Color[r=255,g=255,b=255]"/>
    <att type="string" name="vizmap:vv10196Photosynthesis_antenna_proteins_xml_me NODE_SHAPE" value="RECT"/>
    <graphics type="RECTANGLE" h="15.0" w="150.0" x="1085.5" y="242.36038208007812" fill="#ffffff" width="1" outline="#000000"/>
  </node>
  <node label="rGSVIVP00018891001" id="-2304">
    <att type="string" name="vizmap:vv10196Photosynthesis_antenna_proteins_xml NODE_WIDTH" value="130.0"/>
    <att type="string" name="protein" value="GSVIVP00018891001"/>
    <att type="list" name="cytoscape.alias.list">
      <att type="string" name="cytoscape.alias.list" value="GSVIVP00018891001"/>
    </att>
    <att type="string" name="canonicalName" value="GSVIVP00018891001"/>
    <att type="string" name="vizmap:vv10196Photosynthesis_antenna_proteins_xml NODE_HEIGHT" value="15.0"/>
    <att type="string" name="CELLDESIGNER_ALIAS" value="sa81"/>
    <att type="string" name="CELLDESIGNER_NODE_TYPE" value="RNA"/>
    <att type="string" name="vizmap:vv10196Photosynthesis_antenna_proteins_xml NODE_SHAPE" value="RECT"/>
    <att type="string" name="condition" value="7SD"/>
    <att type="string" name="CELLDESIGNER_SPECIES" value="GSVIVP00018891001"/>
    <att type="string" name="vizmap:vv10196Photosynthesis_antenna_proteins_xml NODE_FILL_COLOR" value="java.awt.Color[r=255,g=204,b=204]"/>
    <att type="string" name="vizmap:vv10196Photosynthesis_antenna_proteins_xml_me NODE_SHAPE" value="RECT"/>
    <graphics type="RECTANGLE" h="15.0" w="150.0" x="234.66302490234375" y="-83.4319839477539" fill="#ffccff" width="1" outline="#000000"/>
  </node>
  <node label="rCB343105" id="-2303">
    <att type="string" name="vizmap:vv10196Photosynthesis_antenna_proteins_xml NODE_WIDTH" value="130.0"/>
    <att type="string" name="canonicalName" value="CB343105"/>
    <att type="string" name="vizmap:vv10196Photosynthesis_antenna_proteins_xml NODE_HEIGHT" value="15.0"/>
    <att type="string" name="CELLDESIGNER_ALIAS" value="sa80"/>
    <att type="string" name="CELLDESIGNER_NODE_TYPE" value="RNA"/>
    <att type="string" name="vizmap:vv10196Photosynthesis_antenna_proteins_xml NODE_SHAPE" value="RECT"/>
    <att type="string" name="CELLDESIGNER_SPECIES" value="CB343105"/>
    <att type="string" name="vizmap:vv10196Photosynthesis_antenna_proteins_xml NODE_FILL_COLOR" value="java.awt.Color[r=255,g=255,b=255]"/>
    <att type="string" name="vizmap:vv10196Photosynthesis_antenna_proteins_xml_me NODE_SHAPE" value="RECT"/>
    <graphics type="RECTANGLE" h="15.0" w="150.0" x="234.66302490234375" y="-67.16275024414062" fill="#ffffff" width="1" outline="#000000"/>
  </node>
  <node label="rGSVIVP00003412001" id="-2302">
    <att type="string" name="vizmap:vv10196Photosynthesis_antenna_proteins_xml NODE_WIDTH" value="130.0"/>
    <att type="string" name="protein" value="GSVIVP00003412001"/>
    <att type="list" name="cytoscape.alias.list">
      <att type="string" name="cytoscape.alias.list" value="GSVIVP00003412001"/>
    </att>
    <att type="string" name="canonicalName" value="GSVIVP00003412001"/>
    <att type="string" name="vizmap:vv10196Photosynthesis_antenna_proteins_xml NODE_HEIGHT" value="15.0"/>
    <att type="string" name="CELLDESIGNER_ALIAS" value="sa78"/>
    <att type="string" name="CELLDESIGNER_NODE_TYPE" value="RNA"/>
    <att type="string" name="vizmap:vv10196Photosynthesis_antenna_proteins_xml NODE_SHAPE" value="RECT"/>
    <att type="string" name="condition" value="ASD"/>
    <att type="string" name="CELLDESIGNER_SPECIES" value="GSVIVP00003412001"/>
    <att type="string" name="vizmap:vv10196Photosynthesis_antenna_proteins_xml NODE_FILL_COLOR" value="java.awt.Color[r=153,g=0,b=51]"/>
    <att type="string" name="vizmap:vv10196Photosynthesis_antenna_proteins_xml_me NODE_SHAPE" value="RECT"/>
    <graphics type="RECTANGLE" h="15.0" w="150.0" x="234.66302490234375" y="-51.893524169921875" fill="#cc00cc" width="1" outline="#000000"/>
  </node>
  <node label="rGSVIVP00028191001" id="-2301">
    <att type="string" name="vizmap:vv10196Photosynthesis_antenna_proteins_xml NODE_WIDTH" value="130.0"/>
    <att type="string" name="canonicalName" value="GSVIVP00028191001"/>
    <att type="string" name="vizmap:vv10196Photosynthesis_antenna_proteins_xml NODE_HEIGHT" value="15.0"/>
    <att type="string" name="CELLDESIGNER_ALIAS" value="sa76"/>
    <att type="string" name="CELLDESIGNER_NODE_TYPE" value="RNA"/>
    <att type="string" name="vizmap:vv10196Photosynthesis_antenna_proteins_xml NODE_SHAPE" value="RECT"/>
    <att type="string" name="CELLDESIGNER_SPECIES" value="GSVIVP00028191001"/>
    <att type="string" name="vizmap:vv10196Photosynthesis_antenna_proteins_xml NODE_FILL_COLOR" value="java.awt.Color[r=255,g=255,b=255]"/>
    <att type="string" name="vizmap:vv10196Photosynthesis_antenna_proteins_xml_me NODE_SHAPE" value="RECT"/>
    <graphics type="RECTANGLE" h="15.0" w="150.0" x="234.66302490234375" y="-35.62429428100586" fill="#ffffff" width="1" outline="#000000"/>
  </node>
  <node label="rGSVIVP00003413001" id="-2300">
    <att type="string" name="vizmap:vv10196Photosynthesis_antenna_proteins_xml NODE_WIDTH" value="130.0"/>
    <att type="string" name="canonicalName" value="GSVIVP00003413001"/>
    <att type="string" name="vizmap:vv10196Photosynthesis_antenna_proteins_xml NODE_HEIGHT" value="15.0"/>
    <att type="string" name="CELLDESIGNER_ALIAS" value="sa74"/>
    <att type="string" name="CELLDESIGNER_NODE_TYPE" value="RNA"/>
    <att type="string" name="vizmap:vv10196Photosynthesis_antenna_proteins_xml NODE_SHAPE" value="RECT"/>
    <att type="string" name="CELLDESIGNER_SPECIES" value="GSVIVP00003413001"/>
    <att type="string" name="vizmap:vv10196Photosynthesis_antenna_proteins_xml NODE_FILL_COLOR" value="java.awt.Color[r=255,g=255,b=255]"/>
    <att type="string" name="vizmap:vv10196Photosynthesis_antenna_proteins_xml_me NODE_SHAPE" value="RECT"/>
    <graphics type="RECTANGLE" h="15.0" w="150.0" x="234.66302490234375" y="-19.355060577392578" fill="#ffffff" width="1" outline="#000000"/>
  </node>
  <node label="rGSVIVP00027936001" id="-2299">
    <att type="string" name="vizmap:vv10196Photosynthesis_antenna_proteins_xml NODE_WIDTH" value="130.0"/>
    <att type="string" name="canonicalName" value="GSVIVP00027936001"/>
    <att type="string" name="vizmap:vv10196Photosynthesis_antenna_proteins_xml NODE_HEIGHT" value="15.0"/>
    <att type="string" name="CELLDESIGNER_ALIAS" value="sa72"/>
    <att type="string" name="CELLDESIGNER_NODE_TYPE" value="RNA"/>
    <att type="string" name="vizmap:vv10196Photosynthesis_antenna_proteins_xml NODE_SHAPE" value="RECT"/>
    <att type="string" name="CELLDESIGNER_SPECIES" value="GSVIVP00027936001"/>
    <att type="string" name="vizmap:vv10196Photosynthesis_antenna_proteins_xml NODE_FILL_COLOR" value="java.awt.Color[r=255,g=255,b=255]"/>
    <att type="string" name="vizmap:vv10196Photosynthesis_antenna_proteins_xml_me NODE_SHAPE" value="RECT"/>
    <graphics type="RECTANGLE" h="15.0" w="150.0" x="234.66302490234375" y="-3.0858325958251953" fill="#ffffff" width="1" outline="#000000"/>
  </node>
  <node label="rCB343137" id="-2298">
    <att type="string" name="vizmap:vv10196Photosynthesis_antenna_proteins_xml NODE_WIDTH" value="130.0"/>
    <att type="string" name="canonicalName" value="CB343137"/>
    <att type="string" name="vizmap:vv10196Photosynthesis_antenna_proteins_xml NODE_HEIGHT" value="15.0"/>
    <att type="string" name="CELLDESIGNER_ALIAS" value="sa70"/>
    <att type="string" name="CELLDESIGNER_NODE_TYPE" value="RNA"/>
    <att type="string" name="vizmap:vv10196Photosynthesis_antenna_proteins_xml NODE_SHAPE" value="RECT"/>
    <att type="string" name="CELLDESIGNER_SPECIES" value="CB343137"/>
    <att type="string" name="vizmap:vv10196Photosynthesis_antenna_proteins_xml NODE_FILL_COLOR" value="java.awt.Color[r=255,g=255,b=255]"/>
    <att type="string" name="vizmap:vv10196Photosynthesis_antenna_proteins_xml_me NODE_SHAPE" value="RECT"/>
    <graphics type="RECTANGLE" h="15.0" w="150.0" x="234.66302490234375" y="12.183403015136719" fill="#ffffff" width="1" outline="#000000"/>
  </node>
  <node label="rCF605361" id="-2297">
    <att type="string" name="vizmap:vv10196Photosynthesis_antenna_proteins_xml NODE_WIDTH" value="130.0"/>
    <att type="string" name="canonicalName" value="CF605361"/>
    <att type="string" name="vizmap:vv10196Photosynthesis_antenna_proteins_xml NODE_HEIGHT" value="15.0"/>
    <att type="string" name="CELLDESIGNER_ALIAS" value="sa68"/>
    <att type="string" name="CELLDESIGNER_NODE_TYPE" value="RNA"/>
    <att type="string" name="vizmap:vv10196Photosynthesis_antenna_proteins_xml NODE_SHAPE" value="RECT"/>
    <att type="string" name="CELLDESIGNER_SPECIES" value="CF605361"/>
    <att type="string" name="vizmap:vv10196Photosynthesis_antenna_proteins_xml NODE_FILL_COLOR" value="java.awt.Color[r=255,g=255,b=255]"/>
    <att type="string" name="vizmap:vv10196Photosynthesis_antenna_proteins_xml_me NODE_SHAPE" value="RECT"/>
    <graphics type="RECTANGLE" h="15.0" w="150.0" x="355.66302490234375" y="-66.54737091064453" fill="#ffffff" width="1" outline="#000000"/>
  </node>
  <node label="rTC69007" id="-2296">
    <att type="string" name="vizmap:vv10196Photosynthesis_antenna_proteins_xml NODE_WIDTH" value="130.0"/>
    <att type="string" name="canonicalName" value="TC69007"/>
    <att type="string" name="vizmap:vv10196Photosynthesis_antenna_proteins_xml NODE_HEIGHT" value="15.0"/>
    <att type="string" name="CELLDESIGNER_ALIAS" value="sa66"/>
    <att type="string" name="CELLDESIGNER_NODE_TYPE" value="RNA"/>
    <att type="string" name="vizmap:vv10196Photosynthesis_antenna_proteins_xml NODE_SHAPE" value="RECT"/>
    <att type="string" name="CELLDESIGNER_SPECIES" value="TC69007"/>
    <att type="string" name="vizmap:vv10196Photosynthesis_antenna_proteins_xml NODE_FILL_COLOR" value="java.awt.Color[r=255,g=255,b=255]"/>
    <att type="string" name="vizmap:vv10196Photosynthesis_antenna_proteins_xml_me NODE_SHAPE" value="RECT"/>
    <graphics type="RECTANGLE" h="15.0" w="150.0" x="355.66302490234375" y="-50.27813720703125" fill="#ffffff" width="1" outline="#000000"/>
  </node>
  <node label="rCK136969" id="-2295">
    <att type="string" name="vizmap:vv10196Photosynthesis_antenna_proteins_xml NODE_WIDTH" value="130.0"/>
    <att type="string" name="canonicalName" value="CK136969"/>
    <att type="string" name="vizmap:vv10196Photosynthesis_antenna_proteins_xml NODE_HEIGHT" value="15.0"/>
    <att type="string" name="CELLDESIGNER_ALIAS" value="sa64"/>
    <att type="string" name="CELLDESIGNER_NODE_TYPE" value="RNA"/>
    <att type="string" name="vizmap:vv10196Photosynthesis_antenna_proteins_xml NODE_SHAPE" value="RECT"/>
    <att type="string" name="CELLDESIGNER_SPECIES" value="CK136969"/>
    <att type="string" name="vizmap:vv10196Photosynthesis_antenna_proteins_xml NODE_FILL_COLOR" value="java.awt.Color[r=255,g=255,b=255]"/>
    <att type="string" name="vizmap:vv10196Photosynthesis_antenna_proteins_xml_me NODE_SHAPE" value="RECT"/>
    <graphics type="RECTANGLE" h="15.0" w="150.0" x="355.66302490234375" y="-35.008907318115234" fill="#ffffff" width="1" outline="#000000"/>
  </node>
  <node label="rGSVIVP00029136001" id="-2294">
    <att type="string" name="vizmap:vv10196Photosynthesis_antenna_proteins_xml NODE_WIDTH" value="130.0"/>
    <att type="string" name="protein" value="GSVIVP00029136001"/>
    <att type="list" name="cytoscape.alias.list">
      <att type="string" name="cytoscape.alias.list" value="GSVIVP00029136001"/>
    </att>
    <att type="string" name="canonicalName" value="GSVIVP00029136001"/>
    <att type="string" name="vizmap:vv10196Photosynthesis_antenna_proteins_xml NODE_HEIGHT" value="15.0"/>
    <att type="string" name="CELLDESIGNER_ALIAS" value="sa62"/>
    <att type="string" name="CELLDESIGNER_NODE_TYPE" value="RNA"/>
    <att type="string" name="vizmap:vv10196Photosynthesis_antenna_proteins_xml NODE_SHAPE" value="RECT"/>
    <att type="string" name="condition" value="7SD"/>
    <att type="string" name="CELLDESIGNER_SPECIES" value="GSVIVP00029136001"/>
    <att type="string" name="vizmap:vv10196Photosynthesis_antenna_proteins_xml NODE_FILL_COLOR" value="java.awt.Color[r=255,g=204,b=204]"/>
    <att type="string" name="vizmap:vv10196Photosynthesis_antenna_proteins_xml_me NODE_SHAPE" value="RECT"/>
    <graphics type="RECTANGLE" h="15.0" w="150.0" x="355.66302490234375" y="-18.739681243896484" fill="#ffccff" width="1" outline="#000000"/>
  </node>
  <node label="rCB343205" id="-2293">
    <att type="string" name="vizmap:vv10196Photosynthesis_antenna_proteins_xml NODE_WIDTH" value="130.0"/>
    <att type="string" name="canonicalName" value="CB343205"/>
    <att type="string" name="vizmap:vv10196Photosynthesis_antenna_proteins_xml NODE_HEIGHT" value="15.0"/>
    <att type="string" name="CELLDESIGNER_ALIAS" value="sa60"/>
    <att type="string" name="CELLDESIGNER_NODE_TYPE" value="RNA"/>
    <att type="string" name="vizmap:vv10196Photosynthesis_antenna_proteins_xml NODE_SHAPE" value="RECT"/>
    <att type="string" name="CELLDESIGNER_SPECIES" value="CB343205"/>
    <att type="string" name="vizmap:vv10196Photosynthesis_antenna_proteins_xml NODE_FILL_COLOR" value="java.awt.Color[r=255,g=255,b=255]"/>
    <att type="string" name="vizmap:vv10196Photosynthesis_antenna_proteins_xml_me NODE_SHAPE" value="RECT"/>
    <graphics type="RECTANGLE" h="15.0" w="150.0" x="355.66302490234375" y="-2.4704456329345703" fill="#ffffff" width="1" outline="#000000"/>
  </node>
  <node label="rGSVIVP00009737001" id="-2292">
    <att type="string" name="vizmap:vv10196Photosynthesis_antenna_proteins_xml NODE_WIDTH" value="130.0"/>
    <att type="string" name="protein" value="GSVIVP00009737001"/>
    <att type="list" name="cytoscape.alias.list">
      <att type="string" name="cytoscape.alias.list" value="GSVIVP00009737001"/>
    </att>
    <att type="string" name="canonicalName" value="GSVIVP00009737001"/>
    <att type="string" name="vizmap:vv10196Photosynthesis_antenna_proteins_xml NODE_HEIGHT" value="15.0"/>
    <att type="string" name="CELLDESIGNER_ALIAS" value="sa58"/>
    <att type="string" name="CELLDESIGNER_NODE_TYPE" value="RNA"/>
    <att type="string" name="vizmap:vv10196Photosynthesis_antenna_proteins_xml NODE_SHAPE" value="RECT"/>
    <att type="string" name="condition" value="28SD"/>
    <att type="string" name="CELLDESIGNER_SPECIES" value="GSVIVP00009737001"/>
    <att type="string" name="vizmap:vv10196Photosynthesis_antenna_proteins_xml NODE_FILL_COLOR" value="java.awt.Color[r=255,g=51,b=51]"/>
    <att type="string" name="vizmap:vv10196Photosynthesis_antenna_proteins_xml_me NODE_SHAPE" value="RECT"/>
    <graphics type="RECTANGLE" h="15.0" w="150.0" x="642.6630859375" y="-53.20121765136719" fill="#ff33ff" width="1" outline="#000000"/>
  </node>
  <node label="rGSVIVP00027591001" id="-2291">
    <att type="string" name="vizmap:vv10196Photosynthesis_antenna_proteins_xml NODE_WIDTH" value="130.0"/>
    <att type="string" name="protein" value="GSVIVP00027591001"/>
    <att type="list" name="cytoscape.alias.list">
      <att type="string" name="cytoscape.alias.list" value="GSVIVP00027591001"/>
    </att>
    <att type="string" name="canonicalName" value="GSVIVP00027591001"/>
    <att type="string" name="vizmap:vv10196Photosynthesis_antenna_proteins_xml NODE_HEIGHT" value="15.0"/>
    <att type="string" name="CELLDESIGNER_ALIAS" value="sa56"/>
    <att type="string" name="CELLDESIGNER_NODE_TYPE" value="RNA"/>
    <att type="string" name="vizmap:vv10196Photosynthesis_antenna_proteins_xml NODE_SHAPE" value="RECT"/>
    <att type="string" name="condition" value="28SD"/>
    <att type="string" name="CELLDESIGNER_SPECIES" value="GSVIVP00027591001"/>
    <att type="string" name="vizmap:vv10196Photosynthesis_antenna_proteins_xml NODE_FILL_COLOR" value="java.awt.Color[r=255,g=51,b=51]"/>
    <att type="string" name="vizmap:vv10196Photosynthesis_antenna_proteins_xml_me NODE_SHAPE" value="RECT"/>
    <graphics type="RECTANGLE" h="15.0" w="150.0" x="642.6630859375" y="-37.931983947753906" fill="#ff33ff" width="1" outline="#000000"/>
  </node>
  <node label="rCF403380" id="-2290">
    <att type="string" name="vizmap:vv10196Photosynthesis_antenna_proteins_xml NODE_WIDTH" value="130.0"/>
    <att type="string" name="canonicalName" value="CF403380"/>
    <att type="string" name="vizmap:vv10196Photosynthesis_antenna_proteins_xml NODE_HEIGHT" value="15.0"/>
    <att type="string" name="CELLDESIGNER_ALIAS" value="sa54"/>
    <att type="string" name="CELLDESIGNER_NODE_TYPE" value="RNA"/>
    <att type="string" name="vizmap:vv10196Photosynthesis_antenna_proteins_xml NODE_SHAPE" value="RECT"/>
    <att type="string" name="CELLDESIGNER_SPECIES" value="CF403380"/>
    <att type="string" name="vizmap:vv10196Photosynthesis_antenna_proteins_xml NODE_FILL_COLOR" value="java.awt.Color[r=255,g=255,b=255]"/>
    <att type="string" name="vizmap:vv10196Photosynthesis_antenna_proteins_xml_me NODE_SHAPE" value="RECT"/>
    <graphics type="RECTANGLE" h="15.0" w="150.0" x="642.6630859375" y="-21.66275405883789" fill="#ffffff" width="1" outline="#000000"/>
  </node>
  <node label="rGSVIVP00021499001" id="-2289">
    <att type="string" name="vizmap:vv10196Photosynthesis_antenna_proteins_xml NODE_WIDTH" value="130.0"/>
    <att type="string" name="canonicalName" value="GSVIVP00021499001"/>
    <att type="string" name="vizmap:vv10196Photosynthesis_antenna_proteins_xml NODE_HEIGHT" value="15.0"/>
    <att type="string" name="CELLDESIGNER_ALIAS" value="sa52"/>
    <att type="string" name="CELLDESIGNER_NODE_TYPE" value="RNA"/>
    <att type="string" name="vizmap:vv10196Photosynthesis_antenna_proteins_xml NODE_SHAPE" value="RECT"/>
    <att type="string" name="CELLDESIGNER_SPECIES" value="GSVIVP00021499001"/>
    <att type="string" name="vizmap:vv10196Photosynthesis_antenna_proteins_xml NODE_FILL_COLOR" value="java.awt.Color[r=255,g=255,b=255]"/>
    <att type="string" name="vizmap:vv10196Photosynthesis_antenna_proteins_xml_me NODE_SHAPE" value="RECT"/>
    <graphics type="RECTANGLE" h="15.0" w="150.0" x="58.66304016113281" y="105.60647583007812" fill="#ffffff" width="1" outline="#000000"/>
  </node>
  <node label="rGSVIVP00031964001" id="-2288">
    <att type="string" name="vizmap:vv10196Photosynthesis_antenna_proteins_xml NODE_WIDTH" value="130.0"/>
    <att type="string" name="canonicalName" value="GSVIVP00031964001"/>
    <att type="string" name="vizmap:vv10196Photosynthesis_antenna_proteins_xml NODE_HEIGHT" value="15.0"/>
    <att type="string" name="CELLDESIGNER_ALIAS" value="sa50"/>
    <att type="string" name="CELLDESIGNER_NODE_TYPE" value="RNA"/>
    <att type="string" name="vizmap:vv10196Photosynthesis_antenna_proteins_xml NODE_SHAPE" value="RECT"/>
    <att type="string" name="CELLDESIGNER_SPECIES" value="GSVIVP00031964001"/>
    <att type="string" name="vizmap:vv10196Photosynthesis_antenna_proteins_xml NODE_FILL_COLOR" value="java.awt.Color[r=255,g=255,b=255]"/>
    <att type="string" name="vizmap:vv10196Photosynthesis_antenna_proteins_xml_me NODE_SHAPE" value="RECT"/>
    <graphics type="RECTANGLE" h="15.0" w="150.0" x="321.66302490234375" y="106.8757095336914" fill="#ffffff" width="1" outline="#000000"/>
  </node>
  <node label="light-harvesting complex I chlorophyll a/b binding protein 5" id="-2287">
    <att type="string" name="vizmap:vv10196Photosynthesis_antenna_proteins_xml NODE_WIDTH" value="130.0"/>
    <att type="string" name="canonicalName" value="light-harvesting complex I chlorophyll a/b binding protein 5"/>
    <att type="string" name="vizmap:vv10196Photosynthesis_antenna_proteins_xml NODE_HEIGHT" value="15.0"/>
    <att type="string" name="CELLDESIGNER_ALIAS" value="sa40"/>
    <att type="string" name="CELLDESIGNER_NODE_TYPE" value="PROTEIN"/>
    <att type="string" name="vizmap:vv10196Photosynthesis_antenna_proteins_xml NODE_SHAPE" value="OCTAGON"/>
    <att type="string" name="CELLDESIGNER_SPECIES" value="K08911"/>
    <att type="string" name="vizmap:vv10196Photosynthesis_antenna_proteins_xml NODE_FILL_COLOR" value="java.awt.Color[r=255,g=255,b=255]"/>
    <att type="string" name="vizmap:vv10196Photosynthesis_antenna_proteins_xml_me NODE_SHAPE" value="OCTAGON"/>
    <graphics type="OCTAGON" h="15.0" w="250.0" x="1080.0" y="220.5" fill="#ffffff" width="1" outline="#000000"/>
  </node>
  <node label="light-harvesting complex I chlorophyll a/b binding protein 4" id="-2286">
    <att type="string" name="vizmap:vv10196Photosynthesis_antenna_proteins_xml NODE_WIDTH" value="130.0"/>
    <att type="string" name="canonicalName" value="light-harvesting complex I chlorophyll a/b binding protein 4"/>
    <att type="string" name="vizmap:vv10196Photosynthesis_antenna_proteins_xml NODE_HEIGHT" value="15.0"/>
    <att type="string" name="CELLDESIGNER_ALIAS" value="sa39"/>
    <att type="string" name="CELLDESIGNER_NODE_TYPE" value="PROTEIN"/>
    <att type="string" name="vizmap:vv10196Photosynthesis_antenna_proteins_xml NODE_SHAPE" value="OCTAGON"/>
    <att type="string" name="CELLDESIGNER_SPECIES" value="K08910"/>
    <att type="string" name="vizmap:vv10196Photosynthesis_antenna_proteins_xml NODE_FILL_COLOR" value="java.awt.Color[r=255,g=255,b=255]"/>
    <att type="string" name="vizmap:vv10196Photosynthesis_antenna_proteins_xml_me NODE_SHAPE" value="OCTAGON"/>
    <graphics type="OCTAGON" h="15.0" w="250.0" x="540.5" y="220.5" fill="#ffffff" width="1" outline="#000000"/>
  </node>
  <node label="light-harvesting complex I chlorophyll a/b binding protein 3" id="-2285">
    <att type="string" name="vizmap:vv10196Photosynthesis_antenna_proteins_xml NODE_WIDTH" value="130.0"/>
    <att type="string" name="canonicalName" value="light-harvesting complex I chlorophyll a/b binding protein 3"/>
    <att type="string" name="vizmap:vv10196Photosynthesis_antenna_proteins_xml NODE_HEIGHT" value="15.0"/>
    <att type="string" name="CELLDESIGNER_ALIAS" value="sa38"/>
    <att type="string" name="CELLDESIGNER_NODE_TYPE" value="PROTEIN"/>
    <att type="string" name="vizmap:vv10196Photosynthesis_antenna_proteins_xml NODE_SHAPE" value="OCTAGON"/>
    <att type="string" name="CELLDESIGNER_SPECIES" value="K08909"/>
    <att type="string" name="vizmap:vv10196Photosynthesis_antenna_proteins_xml NODE_FILL_COLOR" value="java.awt.Color[r=255,g=255,b=255]"/>
    <att type="string" name="vizmap:vv10196Photosynthesis_antenna_proteins_xml_me NODE_SHAPE" value="OCTAGON"/>
    <graphics type="OCTAGON" h="15.0" w="250.0" x="1.0" y="220.5" fill="#ffffff" width="1" outline="#000000"/>
  </node>
  <node label="light-harvesting complex I chlorophyll a/b binding protein 2" id="-2284">
    <att type="string" name="vizmap:vv10196Photosynthesis_antenna_proteins_xml NODE_WIDTH" value="130.0"/>
    <att type="string" name="canonicalName" value="light-harvesting complex I chlorophyll a/b binding protein 2"/>
    <att type="string" name="vizmap:vv10196Photosynthesis_antenna_proteins_xml NODE_HEIGHT" value="15.0"/>
    <att type="string" name="CELLDESIGNER_ALIAS" value="sa37"/>
    <att type="string" name="CELLDESIGNER_NODE_TYPE" value="PROTEIN"/>
    <att type="string" name="vizmap:vv10196Photosynthesis_antenna_proteins_xml NODE_SHAPE" value="OCTAGON"/>
    <att type="string" name="CELLDESIGNER_SPECIES" value="K08908"/>
    <att type="string" name="vizmap:vv10196Photosynthesis_antenna_proteins_xml NODE_FILL_COLOR" value="java.awt.Color[r=255,g=255,b=255]"/>
    <att type="string" name="vizmap:vv10196Photosynthesis_antenna_proteins_xml_me NODE_SHAPE" value="OCTAGON"/>
    <graphics type="OCTAGON" h="15.0" w="250.0" x="270.75" y="220.5" fill="#ffffff" width="1" outline="#000000"/>
  </node>
  <node label="light-harvesting complex I chlorophyll a/b binding protein 1" id="-2283">
    <att type="string" name="vizmap:vv10196Photosynthesis_antenna_proteins_xml NODE_WIDTH" value="130.0"/>
    <att type="string" name="canonicalName" value="light-harvesting complex I chlorophyll a/b binding protein 1"/>
    <att type="string" name="vizmap:vv10196Photosynthesis_antenna_proteins_xml NODE_HEIGHT" value="15.0"/>
    <att type="string" name="CELLDESIGNER_ALIAS" value="sa36"/>
    <att type="string" name="CELLDESIGNER_NODE_TYPE" value="PROTEIN"/>
    <att type="string" name="vizmap:vv10196Photosynthesis_antenna_proteins_xml NODE_SHAPE" value="OCTAGON"/>
    <att type="string" name="CELLDESIGNER_SPECIES" value="K08907"/>
    <att type="string" name="vizmap:vv10196Photosynthesis_antenna_proteins_xml NODE_FILL_COLOR" value="java.awt.Color[r=255,g=255,b=255]"/>
    <att type="string" name="vizmap:vv10196Photosynthesis_antenna_proteins_xml_me NODE_SHAPE" value="OCTAGON"/>
    <graphics type="OCTAGON" h="15.0" w="250.0" x="810.25" y="220.5" fill="#ffffff" width="1" outline="#000000"/>
  </node>
  <node label="light-harvesting complex II chlorophyll a/b binding protein 6" id="-2282">
    <att type="string" name="vizmap:vv10196Photosynthesis_antenna_proteins_xml NODE_WIDTH" value="130.0"/>
    <att type="string" name="canonicalName" value="light-harvesting complex II chlorophyll a/b binding protein 6"/>
    <att type="string" name="vizmap:vv10196Photosynthesis_antenna_proteins_xml NODE_HEIGHT" value="15.0"/>
    <att type="string" name="CELLDESIGNER_ALIAS" value="sa35"/>
    <att type="string" name="CELLDESIGNER_NODE_TYPE" value="PROTEIN"/>
    <att type="string" name="vizmap:vv10196Photosynthesis_antenna_proteins_xml NODE_SHAPE" value="OCTAGON"/>
    <att type="string" name="CELLDESIGNER_SPECIES" value="K08917"/>
    <att type="string" name="vizmap:vv10196Photosynthesis_antenna_proteins_xml NODE_FILL_COLOR" value="java.awt.Color[r=255,g=255,b=255]"/>
    <att type="string" name="vizmap:vv10196Photosynthesis_antenna_proteins_xml_me NODE_SHAPE" value="OCTAGON"/>
    <graphics type="OCTAGON" h="15.0" w="250.0" x="604.1630859375" y="81.43840026855469" fill="#ffffff" width="1" outline="#000000"/>
  </node>
  <node label="light-harvesting complex II chlorophyll a/b binding protein 5" id="-2281">
    <att type="string" name="vizmap:vv10196Photosynthesis_antenna_proteins_xml NODE_WIDTH" value="130.0"/>
    <att type="string" name="canonicalName" value="light-harvesting complex II chlorophyll a/b binding protein 5"/>
    <att type="string" name="vizmap:vv10196Photosynthesis_antenna_proteins_xml NODE_HEIGHT" value="15.0"/>
    <att type="string" name="CELLDESIGNER_ALIAS" value="sa34"/>
    <att type="string" name="CELLDESIGNER_NODE_TYPE" value="PROTEIN"/>
    <att type="string" name="vizmap:vv10196Photosynthesis_antenna_proteins_xml NODE_SHAPE" value="OCTAGON"/>
    <att type="string" name="CELLDESIGNER_SPECIES" value="K08916"/>
    <att type="string" name="vizmap:vv10196Photosynthesis_antenna_proteins_xml NODE_FILL_COLOR" value="java.awt.Color[r=255,g=255,b=255]"/>
    <att type="string" name="vizmap:vv10196Photosynthesis_antenna_proteins_xml_me NODE_SHAPE" value="OCTAGON"/>
    <graphics type="OCTAGON" h="15.0" w="250.0" x="332.5630187988281" y="82.43840026855469" fill="#ffffff" width="1" outline="#000000"/>
  </node>
  <node label="light-harvesting complex II chlorophyll a/b binding protein 4" id="-2280">
    <att type="string" name="vizmap:vv10196Photosynthesis_antenna_proteins_xml NODE_WIDTH" value="130.0"/>
    <att type="string" name="canonicalName" value="light-harvesting complex II chlorophyll a/b binding protein 4"/>
    <att type="string" name="vizmap:vv10196Photosynthesis_antenna_proteins_xml NODE_HEIGHT" value="15.0"/>
    <att type="string" name="CELLDESIGNER_ALIAS" value="sa33"/>
    <att type="string" name="CELLDESIGNER_NODE_TYPE" value="PROTEIN"/>
    <att type="string" name="vizmap:vv10196Photosynthesis_antenna_proteins_xml NODE_SHAPE" value="OCTAGON"/>
    <att type="string" name="CELLDESIGNER_SPECIES" value="K08915"/>
    <att type="string" name="vizmap:vv10196Photosynthesis_antenna_proteins_xml NODE_FILL_COLOR" value="java.awt.Color[r=255,g=255,b=255]"/>
    <att type="string" name="vizmap:vv10196Photosynthesis_antenna_proteins_xml_me NODE_SHAPE" value="OCTAGON"/>
    <graphics type="OCTAGON" h="15.0" w="250.0" x="53.963043212890625" y="83.43840026855469" fill="#ffffff" width="1" outline="#000000"/>
  </node>
  <node label="light-harvesting complex II chlorophyll a/b binding protein 3" id="-2279">
    <att type="string" name="vizmap:vv10196Photosynthesis_antenna_proteins_xml NODE_WIDTH" value="130.0"/>
    <att type="string" name="canonicalName" value="light-harvesting complex II chlorophyll a/b binding protein 3"/>
    <att type="string" name="vizmap:vv10196Photosynthesis_antenna_proteins_xml NODE_HEIGHT" value="15.0"/>
    <att type="string" name="CELLDESIGNER_ALIAS" value="sa32"/>
    <att type="string" name="CELLDESIGNER_NODE_TYPE" value="PROTEIN"/>
    <att type="string" name="vizmap:vv10196Photosynthesis_antenna_proteins_xml NODE_SHAPE" value="OCTAGON"/>
    <att type="string" name="CELLDESIGNER_SPECIES" value="K08914"/>
    <att type="string" name="vizmap:vv10196Photosynthesis_antenna_proteins_xml NODE_FILL_COLOR" value="java.awt.Color[r=255,g=255,b=255]"/>
    <att type="string" name="vizmap:vv10196Photosynthesis_antenna_proteins_xml_me NODE_SHAPE" value="OCTAGON"/>
    <graphics type="OCTAGON" h="15.0" w="250.0" x="592.3630981445312" y="48.43840789794922" fill="#ffffff" width="1" outline="#000000"/>
  </node>
  <node label="light-harvesting complex II chlorophyll a/b binding protein 2" id="-2278">
    <att type="string" name="vizmap:vv10196Photosynthesis_antenna_proteins_xml NODE_WIDTH" value="130.0"/>
    <att type="string" name="canonicalName" value="light-harvesting complex II chlorophyll a/b binding protein 2"/>
    <att type="string" name="vizmap:vv10196Photosynthesis_antenna_proteins_xml NODE_HEIGHT" value="15.0"/>
    <att type="string" name="CELLDESIGNER_ALIAS" value="sa31"/>
    <att type="string" name="CELLDESIGNER_NODE_TYPE" value="PROTEIN"/>
    <att type="string" name="vizmap:vv10196Photosynthesis_antenna_proteins_xml NODE_SHAPE" value="OCTAGON"/>
    <att type="string" name="CELLDESIGNER_SPECIES" value="K08913"/>
    <att type="string" name="vizmap:vv10196Photosynthesis_antenna_proteins_xml NODE_FILL_COLOR" value="java.awt.Color[r=255,g=255,b=255]"/>
    <att type="string" name="vizmap:vv10196Photosynthesis_antenna_proteins_xml_me NODE_SHAPE" value="OCTAGON"/>
    <graphics type="OCTAGON" h="15.0" w="250.0" x="322.71051025390625" y="41.85869598388672" fill="#ffffff" width="1" outline="#000000"/>
  </node>
  <node label="light-harvesting complex II chlorophyll a/b binding protein 1" id="-2277">
    <att type="string" name="vizmap:vv10196Photosynthesis_antenna_proteins_xml NODE_WIDTH" value="130.0"/>
    <att type="string" name="canonicalName" value="light-harvesting complex II chlorophyll a/b binding protein 1"/>
    <att type="string" name="vizmap:vv10196Photosynthesis_antenna_proteins_xml NODE_HEIGHT" value="15.0"/>
    <att type="string" name="CELLDESIGNER_ALIAS" value="sa30"/>
    <att type="string" name="CELLDESIGNER_NODE_TYPE" value="PROTEIN"/>
    <att type="string" name="vizmap:vv10196Photosynthesis_antenna_proteins_xml NODE_SHAPE" value="OCTAGON"/>
    <att type="string" name="CELLDESIGNER_SPECIES" value="K08912"/>
    <att type="string" name="vizmap:vv10196Photosynthesis_antenna_proteins_xml NODE_FILL_COLOR" value="java.awt.Color[r=255,g=255,b=255]"/>
    <att type="string" name="vizmap:vv10196Photosynthesis_antenna_proteins_xml_me NODE_SHAPE" value="OCTAGON"/>
    <graphics type="OCTAGON" h="15.0" w="250.0" x="57.7952880859375" y="41.85869598388672" fill="#ffffff" width="1" outline="#000000"/>
  </node>
  <edge label="rGSVIVP00009554001 (pp) light-harvesting complex II chlorophyll a/b binding protein 6" source="-2314" target="-2282">
    <att type="string" name="CELLDESIGNER_EDGE_TYPE" value="TRANSLATION"/>
    <att type="string" name="canonicalName" value="re53TRANSLATION"/>
    <att type="string" name="CELLDESIGNER_NODE_TYPE" value="TRANSLATION"/>
    <att type="string" name="interaction" value="pp"/>
    <att type="string" name="CELLDESIGNER_REACTION" value="re53TRANSLATION"/>
    <graphics width="1" fill="#00ffcc"/>
  </edge>
  <edge label="rGSVIVP00002956001 (pp) light-harvesting complex II chlorophyll a/b binding protein 2" source="-2313" target="-2278">
    <att type="string" name="CELLDESIGNER_EDGE_TYPE" value="TRANSLATION"/>
    <att type="string" name="canonicalName" value="re54TRANSLATION"/>
    <att type="string" name="CELLDESIGNER_NODE_TYPE" value="TRANSLATION"/>
    <att type="string" name="interaction" value="pp"/>
    <att type="string" name="CELLDESIGNER_REACTION" value="re54TRANSLATION"/>
    <graphics width="1" fill="#00ffcc"/>
  </edge>
  <edge label="rTC65556 (pp) light-harvesting complex I chlorophyll a/b binding protein 1" source="-2312" target="-2283">
    <att type="string" name="CELLDESIGNER_EDGE_TYPE" value="TRANSLATION"/>
    <att type="string" name="canonicalName" value="re35TRANSLATION"/>
    <att type="string" name="CELLDESIGNER_NODE_TYPE" value="TRANSLATION"/>
    <att type="string" name="interaction" value="pp"/>
    <att type="string" name="CELLDESIGNER_REACTION" value="re35TRANSLATION"/>
    <graphics width="1" fill="#00ffcc"/>
  </edge>
  <edge label="rGSVIVP00002813001 (pp) light-harvesting complex I chlorophyll a/b binding protein 2" source="-2311" target="-2284">
    <att type="string" name="CELLDESIGNER_EDGE_TYPE" value="TRANSLATION"/>
    <att type="string" name="canonicalName" value="re28TRANSLATION"/>
    <att type="string" name="CELLDESIGNER_NODE_TYPE" value="TRANSLATION"/>
    <att type="string" name="interaction" value="pp"/>
    <att type="string" name="CELLDESIGNER_REACTION" value="re28TRANSLATION"/>
    <graphics width="1" fill="#00ffcc"/>
  </edge>
  <edge label="rGSVIVP00016405001 (pp) light-harvesting complex I chlorophyll a/b binding protein 2" source="-2310" target="-2284">
    <att type="string" name="CELLDESIGNER_EDGE_TYPE" value="TRANSLATION"/>
    <att type="string" name="canonicalName" value="re29TRANSLATION"/>
    <att type="string" name="CELLDESIGNER_NODE_TYPE" value="TRANSLATION"/>
    <att type="string" name="interaction" value="pp"/>
    <att type="string" name="CELLDESIGNER_REACTION" value="re29TRANSLATION"/>
    <graphics width="1" fill="#00ffcc"/>
  </edge>
  <edge label="rGSVIVP00023035001 (pp) light-harvesting complex I chlorophyll a/b binding protein 3" source="-2309" target="-2285">
    <att type="string" name="CELLDESIGNER_EDGE_TYPE" value="TRANSLATION"/>
    <att type="string" name="canonicalName" value="re30TRANSLATION"/>
    <att type="string" name="CELLDESIGNER_NODE_TYPE" value="TRANSLATION"/>
    <att type="string" name="interaction" value="pp"/>
    <att type="string" name="CELLDESIGNER_REACTION" value="re30TRANSLATION"/>
    <graphics width="1" fill="#00ffcc"/>
  </edge>
  <edge label="rCB345360 (pp) light-harvesting complex I chlorophyll a/b binding protein 3" source="-2308" target="-2285">
    <att type="string" name="CELLDESIGNER_EDGE_TYPE" value="TRANSLATION"/>
    <att type="string" name="canonicalName" value="re31TRANSLATION"/>
    <att type="string" name="CELLDESIGNER_NODE_TYPE" value="TRANSLATION"/>
    <att type="string" name="interaction" value="pp"/>
    <att type="string" name="CELLDESIGNER_REACTION" value="re31TRANSLATION"/>
    <graphics width="1" fill="#00ffcc"/>
  </edge>
  <edge label="rGSVIVP00016319001 (pp) light-harvesting complex I chlorophyll a/b binding protein 4" source="-2307" target="-2286">
    <att type="string" name="CELLDESIGNER_EDGE_TYPE" value="TRANSLATION"/>
    <att type="string" name="canonicalName" value="re32TRANSLATION"/>
    <att type="string" name="CELLDESIGNER_NODE_TYPE" value="TRANSLATION"/>
    <att type="string" name="interaction" value="pp"/>
    <att type="string" name="CELLDESIGNER_REACTION" value="re32TRANSLATION"/>
    <graphics width="1" fill="#00ffcc"/>
  </edge>
  <edge label="rCB975599 (pp) light-harvesting complex I chlorophyll a/b binding protein 4" source="-2306" target="-2286">
    <att type="string" name="CELLDESIGNER_EDGE_TYPE" value="TRANSLATION"/>
    <att type="string" name="canonicalName" value="re33TRANSLATION"/>
    <att type="string" name="CELLDESIGNER_NODE_TYPE" value="TRANSLATION"/>
    <att type="string" name="interaction" value="pp"/>
    <att type="string" name="CELLDESIGNER_REACTION" value="re33TRANSLATION"/>
    <graphics width="1" fill="#00ffcc"/>
  </edge>
  <edge label="rGSVIVP00014813001 (pp) light-harvesting complex I chlorophyll a/b binding protein 5" source="-2305" target="-2287">
    <att type="string" name="CELLDESIGNER_EDGE_TYPE" value="TRANSLATION"/>
    <att type="string" name="canonicalName" value="re34TRANSLATION"/>
    <att type="string" name="CELLDESIGNER_NODE_TYPE" value="TRANSLATION"/>
    <att type="string" name="interaction" value="pp"/>
    <att type="string" name="CELLDESIGNER_REACTION" value="re34TRANSLATION"/>
    <graphics width="1" fill="#00ffcc"/>
  </edge>
  <edge label="rGSVIVP00018891001 (pp) light-harvesting complex II chlorophyll a/b binding protein 1" source="-2304" target="-2277">
    <att type="string" name="CELLDESIGNER_EDGE_TYPE" value="TRANSLATION"/>
    <att type="string" name="canonicalName" value="re36TRANSLATION"/>
    <att type="string" name="CELLDESIGNER_NODE_TYPE" value="TRANSLATION"/>
    <att type="string" name="interaction" value="pp"/>
    <att type="string" name="CELLDESIGNER_REACTION" value="re36TRANSLATION"/>
    <graphics width="1" fill="#00ffcc"/>
  </edge>
  <edge label="rCB343105 (pp) light-harvesting complex II chlorophyll a/b binding protein 1" source="-2303" target="-2277">
    <att type="string" name="CELLDESIGNER_EDGE_TYPE" value="TRANSLATION"/>
    <att type="string" name="canonicalName" value="re37TRANSLATION"/>
    <att type="string" name="CELLDESIGNER_NODE_TYPE" value="TRANSLATION"/>
    <att type="string" name="interaction" value="pp"/>
    <att type="string" name="CELLDESIGNER_REACTION" value="re37TRANSLATION"/>
    <graphics width="1" fill="#00ffcc"/>
  </edge>
  <edge label="rGSVIVP00003412001 (pp) light-harvesting complex II chlorophyll a/b binding protein 1" source="-2302" target="-2277">
    <att type="string" name="CELLDESIGNER_EDGE_TYPE" value="TRANSLATION"/>
    <att type="string" name="canonicalName" value="re38TRANSLATION"/>
    <att type="string" name="CELLDESIGNER_NODE_TYPE" value="TRANSLATION"/>
    <att type="string" name="interaction" value="pp"/>
    <att type="string" name="CELLDESIGNER_REACTION" value="re38TRANSLATION"/>
    <graphics width="1" fill="#00ffcc"/>
  </edge>
  <edge label="rGSVIVP00028191001 (pp) light-harvesting complex II chlorophyll a/b binding protein 1" source="-2301" target="-2277">
    <att type="string" name="CELLDESIGNER_EDGE_TYPE" value="TRANSLATION"/>
    <att type="string" name="canonicalName" value="re39TRANSLATION"/>
    <att type="string" name="CELLDESIGNER_NODE_TYPE" value="TRANSLATION"/>
    <att type="string" name="interaction" value="pp"/>
    <att type="string" name="CELLDESIGNER_REACTION" value="re39TRANSLATION"/>
    <graphics width="1" fill="#00ffcc"/>
  </edge>
  <edge label="rGSVIVP00003413001 (pp) light-harvesting complex II chlorophyll a/b binding protein 1" source="-2300" target="-2277">
    <att type="string" name="CELLDESIGNER_EDGE_TYPE" value="TRANSLATION"/>
    <att type="string" name="canonicalName" value="re40TRANSLATION"/>
    <att type="string" name="CELLDESIGNER_NODE_TYPE" value="TRANSLATION"/>
    <att type="string" name="interaction" value="pp"/>
    <att type="string" name="CELLDESIGNER_REACTION" value="re40TRANSLATION"/>
    <graphics width="1" fill="#00ffcc"/>
  </edge>
  <edge label="rGSVIVP00027936001 (pp) light-harvesting complex II chlorophyll a/b binding protein 1" source="-2299" target="-2277">
    <att type="string" name="CELLDESIGNER_EDGE_TYPE" value="TRANSLATION"/>
    <att type="string" name="canonicalName" value="re41TRANSLATION"/>
    <att type="string" name="CELLDESIGNER_NODE_TYPE" value="TRANSLATION"/>
    <att type="string" name="interaction" value="pp"/>
    <att type="string" name="CELLDESIGNER_REACTION" value="re41TRANSLATION"/>
    <graphics width="1" fill="#00ffcc"/>
  </edge>
  <edge label="rCB343137 (pp) light-harvesting complex II chlorophyll a/b binding protein 1" source="-2298" target="-2277">
    <att type="string" name="CELLDESIGNER_EDGE_TYPE" value="TRANSLATION"/>
    <att type="string" name="canonicalName" value="re42TRANSLATION"/>
    <att type="string" name="CELLDESIGNER_NODE_TYPE" value="TRANSLATION"/>
    <att type="string" name="interaction" value="pp"/>
    <att type="string" name="CELLDESIGNER_REACTION" value="re42TRANSLATION"/>
    <graphics width="1" fill="#00ffcc"/>
  </edge>
  <edge label="rCF605361 (pp) light-harvesting complex II chlorophyll a/b binding protein 2" source="-2297" target="-2278">
    <att type="string" name="CELLDESIGNER_EDGE_TYPE" value="TRANSLATION"/>
    <att type="string" name="canonicalName" value="re47TRANSLATION"/>
    <att type="string" name="CELLDESIGNER_NODE_TYPE" value="TRANSLATION"/>
    <att type="string" name="interaction" value="pp"/>
    <att type="string" name="CELLDESIGNER_REACTION" value="re47TRANSLATION"/>
    <graphics width="1" fill="#00ffcc"/>
  </edge>
  <edge label="rTC69007 (pp) light-harvesting complex II chlorophyll a/b binding protein 2" source="-2296" target="-2278">
    <att type="string" name="CELLDESIGNER_EDGE_TYPE" value="TRANSLATION"/>
    <att type="string" name="canonicalName" value="re46TRANSLATION"/>
    <att type="string" name="CELLDESIGNER_NODE_TYPE" value="TRANSLATION"/>
    <att type="string" name="interaction" value="pp"/>
    <att type="string" name="CELLDESIGNER_REACTION" value="re46TRANSLATION"/>
    <graphics width="1" fill="#00ffcc"/>
  </edge>
  <edge label="rCK136969 (pp) light-harvesting complex II chlorophyll a/b binding protein 2" source="-2295" target="-2278">
    <att type="string" name="CELLDESIGNER_EDGE_TYPE" value="TRANSLATION"/>
    <att type="string" name="canonicalName" value="re45TRANSLATION"/>
    <att type="string" name="CELLDESIGNER_NODE_TYPE" value="TRANSLATION"/>
    <att type="string" name="interaction" value="pp"/>
    <att type="string" name="CELLDESIGNER_REACTION" value="re45TRANSLATION"/>
    <graphics width="1" fill="#00ffcc"/>
  </edge>
  <edge label="rGSVIVP00029136001 (pp) light-harvesting complex II chlorophyll a/b binding protein 2" source="-2294" target="-2278">
    <att type="string" name="CELLDESIGNER_EDGE_TYPE" value="TRANSLATION"/>
    <att type="string" name="canonicalName" value="re44TRANSLATION"/>
    <att type="string" name="CELLDESIGNER_NODE_TYPE" value="TRANSLATION"/>
    <att type="string" name="interaction" value="pp"/>
    <att type="string" name="CELLDESIGNER_REACTION" value="re44TRANSLATION"/>
    <graphics width="1" fill="#00ffcc"/>
  </edge>
  <edge label="rCB343205 (pp) light-harvesting complex II chlorophyll a/b binding protein 2" source="-2293" target="-2278">
    <att type="string" name="CELLDESIGNER_EDGE_TYPE" value="TRANSLATION"/>
    <att type="string" name="canonicalName" value="re43TRANSLATION"/>
    <att type="string" name="CELLDESIGNER_NODE_TYPE" value="TRANSLATION"/>
    <att type="string" name="interaction" value="pp"/>
    <att type="string" name="CELLDESIGNER_REACTION" value="re43TRANSLATION"/>
    <graphics width="1" fill="#00ffcc"/>
  </edge>
  <edge label="rGSVIVP00009737001 (pp) light-harvesting complex II chlorophyll a/b binding protein 3" source="-2292" target="-2279">
    <att type="string" name="CELLDESIGNER_EDGE_TYPE" value="TRANSLATION"/>
    <att type="string" name="canonicalName" value="re48TRANSLATION"/>
    <att type="string" name="CELLDESIGNER_NODE_TYPE" value="TRANSLATION"/>
    <att type="string" name="interaction" value="pp"/>
    <att type="string" name="CELLDESIGNER_REACTION" value="re48TRANSLATION"/>
    <graphics width="1" fill="#00ffcc"/>
  </edge>
  <edge label="rGSVIVP00027591001 (pp) light-harvesting complex II chlorophyll a/b binding protein 3" source="-2291" target="-2279">
    <att type="string" name="CELLDESIGNER_EDGE_TYPE" value="TRANSLATION"/>
    <att type="string" name="canonicalName" value="re49TRANSLATION"/>
    <att type="string" name="CELLDESIGNER_NODE_TYPE" value="TRANSLATION"/>
    <att type="string" name="interaction" value="pp"/>
    <att type="string" name="CELLDESIGNER_REACTION" value="re49TRANSLATION"/>
    <graphics width="1" fill="#00ffcc"/>
  </edge>
  <edge label="rCF403380 (pp) light-harvesting complex II chlorophyll a/b binding protein 3" source="-2290" target="-2279">
    <att type="string" name="CELLDESIGNER_EDGE_TYPE" value="TRANSLATION"/>
    <att type="string" name="canonicalName" value="re50TRANSLATION"/>
    <att type="string" name="CELLDESIGNER_NODE_TYPE" value="TRANSLATION"/>
    <att type="string" name="interaction" value="pp"/>
    <att type="string" name="CELLDESIGNER_REACTION" value="re50TRANSLATION"/>
    <graphics width="1" fill="#00ffcc"/>
  </edge>
  <edge label="rGSVIVP00021499001 (pp) light-harvesting complex II chlorophyll a/b binding protein 4" source="-2289" target="-2280">
    <att type="string" name="CELLDESIGNER_EDGE_TYPE" value="TRANSLATION"/>
    <att type="string" name="canonicalName" value="re51TRANSLATION"/>
    <att type="string" name="CELLDESIGNER_NODE_TYPE" value="TRANSLATION"/>
    <att type="string" name="interaction" value="pp"/>
    <att type="string" name="CELLDESIGNER_REACTION" value="re51TRANSLATION"/>
    <graphics width="1" fill="#00ffcc"/>
  </edge>
  <edge label="rGSVIVP00031964001 (pp) light-harvesting complex II chlorophyll a/b binding protein 5" source="-2288" target="-2281">
    <att type="string" name="CELLDESIGNER_EDGE_TYPE" value="TRANSLATION"/>
    <att type="string" name="canonicalName" value="re52TRANSLATION"/>
    <att type="string" name="CELLDESIGNER_NODE_TYPE" value="TRANSLATION"/>
    <att type="string" name="interaction" value="pp"/>
    <att type="string" name="CELLDESIGNER_REACTION" value="re52TRANSLATION"/>
    <graphics width="1" fill="#00ffcc"/>
  </edge>
  <edge label="light-harvesting complex I chlorophyll a/b binding protein 4 (pp) light-harvesting complex I chlorophyll a/b binding protein 1" source="-2286" target="-2283">
    <att type="string" name="CELLDESIGNER_EDGE_TYPE" value="UNKNOWN_TRANSITION"/>
    <att type="string" name="canonicalName" value="re71UNKNOWN_TRANSITION"/>
    <att type="string" name="CELLDESIGNER_NODE_TYPE" value="UNKNOWN_TRANSITION"/>
    <att type="string" name="interaction" value="pp"/>
    <att type="string" name="CELLDESIGNER_REACTION" value="re71UNKNOWN_TRANSITION"/>
    <graphics width="1" fill="#99ccff"/>
  </edge>
  <edge label="light-harvesting complex I chlorophyll a/b binding protein 3 (pp) light-harvesting complex I chlorophyll a/b binding protein 2" source="-2285" target="-2284">
    <att type="string" name="CELLDESIGNER_EDGE_TYPE" value="UNKNOWN_TRANSITION"/>
    <att type="string" name="canonicalName" value="re69UNKNOWN_TRANSITION"/>
    <att type="string" name="CELLDESIGNER_NODE_TYPE" value="UNKNOWN_TRANSITION"/>
    <att type="string" name="interaction" value="pp"/>
    <att type="string" name="CELLDESIGNER_REACTION" value="re69UNKNOWN_TRANSITION"/>
    <graphics width="1" fill="#99ccff"/>
  </edge>
  <edge label="light-harvesting complex I chlorophyll a/b binding protein 2 (pp) light-harvesting complex I chlorophyll a/b binding protein 4" source="-2284" target="-2286">
    <att type="string" name="CELLDESIGNER_EDGE_TYPE" value="UNKNOWN_TRANSITION"/>
    <att type="string" name="canonicalName" value="re70UNKNOWN_TRANSITION"/>
    <att type="string" name="CELLDESIGNER_NODE_TYPE" value="UNKNOWN_TRANSITION"/>
    <att type="string" name="interaction" value="pp"/>
    <att type="string" name="CELLDESIGNER_REACTION" value="re70UNKNOWN_TRANSITION"/>
    <graphics width="1" fill="#99ccff"/>
  </edge>
  <edge label="light-harvesting complex I chlorophyll a/b binding protein 1 (pp) light-harvesting complex I chlorophyll a/b binding protein 5" source="-2283" target="-2287">
    <att type="string" name="CELLDESIGNER_EDGE_TYPE" value="UNKNOWN_TRANSITION"/>
    <att type="string" name="canonicalName" value="re72UNKNOWN_TRANSITION"/>
    <att type="string" name="CELLDESIGNER_NODE_TYPE" value="UNKNOWN_TRANSITION"/>
    <att type="string" name="interaction" value="pp"/>
    <att type="string" name="CELLDESIGNER_REACTION" value="re72UNKNOWN_TRANSITION"/>
    <graphics width="1" fill="#99ccff"/>
  </edge>
  <edge label="light-harvesting complex II chlorophyll a/b binding protein 6 (pp) light-harvesting complex II chlorophyll a/b binding protein 3" source="-2282" target="-2279">
    <att type="string" name="CELLDESIGNER_EDGE_TYPE" value="UNKNOWN_TRANSITION"/>
    <att type="string" name="canonicalName" value="re68UNKNOWN_TRANSITION"/>
    <att type="string" name="CELLDESIGNER_NODE_TYPE" value="UNKNOWN_TRANSITION"/>
    <att type="string" name="interaction" value="pp"/>
    <att type="string" name="CELLDESIGNER_REACTION" value="re68UNKNOWN_TRANSITION"/>
    <graphics width="1" fill="#99ccff"/>
  </edge>
  <edge label="light-harvesting complex II chlorophyll a/b binding protein 6 (pp) light-harvesting complex II chlorophyll a/b binding protein 1" source="-2282" target="-2277">
    <att type="string" name="CELLDESIGNER_EDGE_TYPE" value="UNKNOWN_TRANSITION"/>
    <att type="string" name="canonicalName" value="re62UNKNOWN_TRANSITION"/>
    <att type="string" name="CELLDESIGNER_NODE_TYPE" value="UNKNOWN_TRANSITION"/>
    <att type="string" name="interaction" value="pp"/>
    <att type="string" name="CELLDESIGNER_REACTION" value="re62UNKNOWN_TRANSITION"/>
    <graphics width="1" fill="#99ccff"/>
  </edge>
  <edge label="light-harvesting complex II chlorophyll a/b binding protein 6 (pp) light-harvesting complex II chlorophyll a/b binding protein 2" source="-2282" target="-2278">
    <att type="string" name="CELLDESIGNER_EDGE_TYPE" value="UNKNOWN_TRANSITION"/>
    <att type="string" name="canonicalName" value="re65UNKNOWN_TRANSITION"/>
    <att type="string" name="CELLDESIGNER_NODE_TYPE" value="UNKNOWN_TRANSITION"/>
    <att type="string" name="interaction" value="pp"/>
    <att type="string" name="CELLDESIGNER_REACTION" value="re65UNKNOWN_TRANSITION"/>
    <graphics width="1" fill="#99ccff"/>
  </edge>
  <edge label="light-harvesting complex II chlorophyll a/b binding protein 5 (pp) light-harvesting complex II chlorophyll a/b binding protein 2" source="-2281" target="-2278">
    <att type="string" name="CELLDESIGNER_EDGE_TYPE" value="UNKNOWN_TRANSITION"/>
    <att type="string" name="canonicalName" value="re64UNKNOWN_TRANSITION"/>
    <att type="string" name="CELLDESIGNER_NODE_TYPE" value="UNKNOWN_TRANSITION"/>
    <att type="string" name="interaction" value="pp"/>
    <att type="string" name="CELLDESIGNER_REACTION" value="re64UNKNOWN_TRANSITION"/>
    <graphics width="1" fill="#99ccff"/>
  </edge>
  <edge label="light-harvesting complex II chlorophyll a/b binding protein 5 (pp) light-harvesting complex II chlorophyll a/b binding protein 3" source="-2281" target="-2279">
    <att type="string" name="CELLDESIGNER_EDGE_TYPE" value="UNKNOWN_TRANSITION"/>
    <att type="string" name="canonicalName" value="re67UNKNOWN_TRANSITION"/>
    <att type="string" name="CELLDESIGNER_NODE_TYPE" value="UNKNOWN_TRANSITION"/>
    <att type="string" name="interaction" value="pp"/>
    <att type="string" name="CELLDESIGNER_REACTION" value="re67UNKNOWN_TRANSITION"/>
    <graphics width="1" fill="#99ccff"/>
  </edge>
  <edge label="light-harvesting complex II chlorophyll a/b binding protein 5 (pp) light-harvesting complex II chlorophyll a/b binding protein 6" source="-2281" target="-2282">
    <att type="string" name="CELLDESIGNER_EDGE_TYPE" value="UNKNOWN_TRANSITION"/>
    <att type="string" name="canonicalName" value="re59UNKNOWN_TRANSITION"/>
    <att type="string" name="CELLDESIGNER_NODE_TYPE" value="UNKNOWN_TRANSITION"/>
    <att type="string" name="interaction" value="pp"/>
    <att type="string" name="CELLDESIGNER_REACTION" value="re59UNKNOWN_TRANSITION"/>
    <graphics width="1" fill="#99ccff"/>
  </edge>
  <edge label="light-harvesting complex II chlorophyll a/b binding protein 5 (pp) light-harvesting complex II chlorophyll a/b binding protein 1" source="-2281" target="-2277">
    <att type="string" name="CELLDESIGNER_EDGE_TYPE" value="UNKNOWN_TRANSITION"/>
    <att type="string" name="canonicalName" value="re61UNKNOWN_TRANSITION"/>
    <att type="string" name="CELLDESIGNER_NODE_TYPE" value="UNKNOWN_TRANSITION"/>
    <att type="string" name="interaction" value="pp"/>
    <att type="string" name="CELLDESIGNER_REACTION" value="re61UNKNOWN_TRANSITION"/>
    <graphics width="1" fill="#99ccff"/>
  </edge>
  <edge label="light-harvesting complex II chlorophyll a/b binding protein 4 (pp) light-harvesting complex II chlorophyll a/b binding protein 5" source="-2280" target="-2281">
    <att type="string" name="CELLDESIGNER_EDGE_TYPE" value="UNKNOWN_TRANSITION"/>
    <att type="string" name="canonicalName" value="re58UNKNOWN_TRANSITION"/>
    <att type="string" name="CELLDESIGNER_NODE_TYPE" value="UNKNOWN_TRANSITION"/>
    <att type="string" name="interaction" value="pp"/>
    <att type="string" name="CELLDESIGNER_REACTION" value="re58UNKNOWN_TRANSITION"/>
    <graphics width="1" fill="#99ccff"/>
  </edge>
  <edge label="light-harvesting complex II chlorophyll a/b binding protein 4 (pp) light-harvesting complex II chlorophyll a/b binding protein 1" source="-2280" target="-2277">
    <att type="string" name="CELLDESIGNER_EDGE_TYPE" value="UNKNOWN_TRANSITION"/>
    <att type="string" name="canonicalName" value="re60UNKNOWN_TRANSITION"/>
    <att type="string" name="CELLDESIGNER_NODE_TYPE" value="UNKNOWN_TRANSITION"/>
    <att type="string" name="interaction" value="pp"/>
    <att type="string" name="CELLDESIGNER_REACTION" value="re60UNKNOWN_TRANSITION"/>
    <graphics width="1" fill="#99ccff"/>
  </edge>
  <edge label="light-harvesting complex II chlorophyll a/b binding protein 4 (pp) light-harvesting complex II chlorophyll a/b binding protein 2" source="-2280" target="-2278">
    <att type="string" name="CELLDESIGNER_EDGE_TYPE" value="UNKNOWN_TRANSITION"/>
    <att type="string" name="canonicalName" value="re63UNKNOWN_TRANSITION"/>
    <att type="string" name="CELLDESIGNER_NODE_TYPE" value="UNKNOWN_TRANSITION"/>
    <att type="string" name="interaction" value="pp"/>
    <att type="string" name="CELLDESIGNER_REACTION" value="re63UNKNOWN_TRANSITION"/>
    <graphics width="1" fill="#99ccff"/>
  </edge>
  <edge label="light-harvesting complex II chlorophyll a/b binding protein 4 (pp) light-harvesting complex II chlorophyll a/b binding protein 3" source="-2280" target="-2279">
    <att type="string" name="CELLDESIGNER_EDGE_TYPE" value="UNKNOWN_TRANSITION"/>
    <att type="string" name="canonicalName" value="re66UNKNOWN_TRANSITION"/>
    <att type="string" name="CELLDESIGNER_NODE_TYPE" value="UNKNOWN_TRANSITION"/>
    <att type="string" name="interaction" value="pp"/>
    <att type="string" name="CELLDESIGNER_REACTION" value="re66UNKNOWN_TRANSITION"/>
    <graphics width="1" fill="#99ccff"/>
  </edge>
  <edge label="light-harvesting complex II chlorophyll a/b binding protein 2 (pp) light-harvesting complex II chlorophyll a/b binding protein 3" source="-2278" target="-2279">
    <att type="string" name="CELLDESIGNER_EDGE_TYPE" value="UNKNOWN_TRANSITION"/>
    <att type="string" name="canonicalName" value="re56UNKNOWN_TRANSITION"/>
    <att type="string" name="CELLDESIGNER_NODE_TYPE" value="UNKNOWN_TRANSITION"/>
    <att type="string" name="interaction" value="pp"/>
    <att type="string" name="CELLDESIGNER_REACTION" value="re56UNKNOWN_TRANSITION"/>
    <graphics width="1" fill="#99ccff"/>
  </edge>
  <edge label="light-harvesting complex II chlorophyll a/b binding protein 1 (pp) light-harvesting complex II chlorophyll a/b binding protein 3" source="-2277" target="-2279">
    <att type="string" name="CELLDESIGNER_EDGE_TYPE" value="UNKNOWN_TRANSITION"/>
    <att type="string" name="canonicalName" value="re57UNKNOWN_TRANSITION"/>
    <att type="string" name="CELLDESIGNER_NODE_TYPE" value="UNKNOWN_TRANSITION"/>
    <att type="string" name="interaction" value="pp"/>
    <att type="string" name="CELLDESIGNER_REACTION" value="re57UNKNOWN_TRANSITION"/>
    <graphics width="1" fill="#99ccff"/>
  </edge>
  <edge label="light-harvesting complex II chlorophyll a/b binding protein 1 (pp) light-harvesting complex II chlorophyll a/b binding protein 2" source="-2277" target="-2278">
    <att type="string" name="CELLDESIGNER_EDGE_TYPE" value="UNKNOWN_TRANSITION"/>
    <att type="string" name="canonicalName" value="re55UNKNOWN_TRANSITION"/>
    <att type="string" name="CELLDESIGNER_NODE_TYPE" value="UNKNOWN_TRANSITION"/>
    <att type="string" name="interaction" value="pp"/>
    <att type="string" name="CELLDESIGNER_REACTION" value="re55UNKNOWN_TRANSITION"/>
    <graphics width="1" fill="#99ccff"/>
  </edge>
</graph>
