# Supplementary material for: Proteomic analysis of shoot tissue during photoperiod induced growth cessation in V. riparia Michx. grapevines
Source: Proteome Sci. 2010 Aug 12;8:44. doi: 10.1186/1477-5956-8-44 (PMC2929227; doi:10.1186/1477-5956-8-44)
Supplement: Additional file 2 — Cytoscape session containing the VitisNet molecular networks with proteins presenting outstanding evolution between LD and SD. The session contains a subset of 15 VitisNet molecular networksshowing differential LD and SD protein expression. Tutorial for using VitisNet in Cytoscape can be obtained at http://vitis-dormancy.sdstate.org. [file 1477-5956-8-44-S2.ZIP › CytoscapeSession-2010_06_02-09_46/vv10941Flavonoid_biosynthesis.xml.me.xgmml]

<?xml version="1.0" encoding="UTF-8" standalone="yes"?>
<graph label="vv10941Flavonoid_biosynthesis.xml.me" xmlns:dc="http://purl.org/dc/elements/1.1/" xmlns:xlink="http://www.w3.org/1999/xlink" xmlns:rdf="http://www.w3.org/1999/02/22-rdf-syntax-ns#" xmlns:cy="http://www.cytoscape.org" xmlns="http://www.cs.rpi.edu/XGMML"  directed="1">
  <att name="documentVersion" value="1.1"/>
  <att name="networkMetadata">
    <rdf:RDF>
      <rdf:Description rdf:about="http://www.cytoscape.org/">
        <dc:type>Protein-Protein Interaction</dc:type>
        <dc:description>N/A</dc:description>
        <dc:identifier>N/A</dc:identifier>
        <dc:date>2010-06-02 09:46:14</dc:date>
        <dc:title>vv10941Flavonoid_biosynthesis.xml.me</dc:title>
        <dc:source>http://www.cytoscape.org/</dc:source>
        <dc:format>Cytoscape-XGMML</dc:format>
      </rdf:Description>
    </rdf:RDF>
  </att>
  <att type="string" name="backgroundColor" value="#ffffff"/>
  <att type="real" name="GRAPH_VIEW_ZOOM" value="0.30202304476480707"/>
  <att type="real" name="GRAPH_VIEW_CENTER_X" value="913.3066395495359"/>
  <att type="real" name="GRAPH_VIEW_CENTER_Y" value="428.06129544205885"/>
  <node label="Pentahydroxyflavanone" id="-1617">
    <att type="string" name="vizmap:vv10941Flavonoid_biosynthesis_xml_me NODE_HEIGHT" value="15.0"/>
    <att type="string" name="canonicalName" value="Pentahydroxyflavanone"/>
    <att type="string" name="vizmap:vv10941Flavonoid_biosynthesis_xml NODE_SHAPE" value="ELLIPSE"/>
    <att type="string" name="CELLDESIGNER_ALIAS" value="c0"/>
    <att type="string" name="vizmap:vv10941Flavonoid_biosynthesis_xml NODE_HEIGHT" value="15.0"/>
    <att type="string" name="CELLDESIGNER_NODE_TYPE" value="SIMPLE_MOLECULE"/>
    <att type="string" name="vizmap:vv10941Flavonoid_biosynthesis_xml NODE_WIDTH" value="130.0"/>
    <att type="string" name="CELLDESIGNER_SPECIES" value="C05911"/>
    <att type="string" name="vizmap:vv10941Flavonoid_biosynthesis_xml NODE_FILL_COLOR" value="java.awt.Color[r=255,g=255,b=255]"/>
    <att type="string" name="vizmap:vv10941Flavonoid_biosynthesis_xml_me NODE_SHAPE" value="ELLIPSE"/>
    <att type="string" name="vizmap:vv10941Flavonoid_biosynthesis_xml_me NODE_WIDTH" value="130.0"/>
    <graphics type="ELLIPSE" h="15.0" w="200.0" x="418.0" y="1070.0" fill="#ffffff" width="1" outline="#000000"/>
  </node>
  <node label="Quercetin" id="-1616">
    <att type="string" name="vizmap:vv10941Flavonoid_biosynthesis_xml_me NODE_HEIGHT" value="15.0"/>
    <att type="string" name="canonicalName" value="Quercetin"/>
    <att type="string" name="vizmap:vv10941Flavonoid_biosynthesis_xml NODE_SHAPE" value="ELLIPSE"/>
    <att type="string" name="CELLDESIGNER_ALIAS" value="c1"/>
    <att type="string" name="vizmap:vv10941Flavonoid_biosynthesis_xml NODE_HEIGHT" value="15.0"/>
    <att type="string" name="CELLDESIGNER_NODE_TYPE" value="SIMPLE_MOLECULE"/>
    <att type="string" name="vizmap:vv10941Flavonoid_biosynthesis_xml NODE_WIDTH" value="130.0"/>
    <att type="string" name="CELLDESIGNER_SPECIES" value="C00389"/>
    <att type="string" name="vizmap:vv10941Flavonoid_biosynthesis_xml NODE_FILL_COLOR" value="java.awt.Color[r=255,g=255,b=255]"/>
    <att type="string" name="vizmap:vv10941Flavonoid_biosynthesis_xml_me NODE_SHAPE" value="ELLIPSE"/>
    <att type="string" name="vizmap:vv10941Flavonoid_biosynthesis_xml_me NODE_WIDTH" value="130.0"/>
    <graphics type="ELLIPSE" h="15.0" w="200.0" x="970.0" y="456.0" fill="#ffffff" width="1" outline="#000000"/>
  </node>
  <node label="Isosalipurpol" id="-1615">
    <att type="string" name="vizmap:vv10941Flavonoid_biosynthesis_xml_me NODE_HEIGHT" value="15.0"/>
    <att type="string" name="canonicalName" value="Isosalipurpol"/>
    <att type="string" name="vizmap:vv10941Flavonoid_biosynthesis_xml NODE_SHAPE" value="ELLIPSE"/>
    <att type="string" name="CELLDESIGNER_ALIAS" value="c2"/>
    <att type="string" name="vizmap:vv10941Flavonoid_biosynthesis_xml NODE_HEIGHT" value="15.0"/>
    <att type="string" name="CELLDESIGNER_NODE_TYPE" value="SIMPLE_MOLECULE"/>
    <att type="string" name="vizmap:vv10941Flavonoid_biosynthesis_xml NODE_WIDTH" value="130.0"/>
    <att type="string" name="CELLDESIGNER_SPECIES" value="C06561"/>
    <att type="string" name="vizmap:vv10941Flavonoid_biosynthesis_xml NODE_FILL_COLOR" value="java.awt.Color[r=255,g=255,b=255]"/>
    <att type="string" name="vizmap:vv10941Flavonoid_biosynthesis_xml_me NODE_SHAPE" value="ELLIPSE"/>
    <att type="string" name="vizmap:vv10941Flavonoid_biosynthesis_xml_me NODE_WIDTH" value="130.0"/>
    <graphics type="ELLIPSE" h="15.0" w="200.0" x="200.0" y="295.0" fill="#ffffff" width="1" outline="#000000"/>
  </node>
  <node label="p-Coumaroyl-CoA" id="-1291">
    <att type="string" name="vizmap:vv10941Flavonoid_biosynthesis_xml_me NODE_HEIGHT" value="15.0"/>
    <att type="string" name="vizmap:vv10940Phenylpropanoid_biosynthesis_xml_me NODE_SHAPE" value="ELLIPSE"/>
    <att type="string" name="vizmap:vv10940Phenylpropanoid_biosynthesis_xml NODE_FILL_COLOR" value="java.awt.Color[r=255,g=255,b=255]"/>
    <att type="string" name="canonicalName" value="p-Coumaroyl-CoA"/>
    <att type="string" name="vizmap:vv10940Phenylpropanoid_biosynthesis_xml_me NODE_WIDTH" value="130.0"/>
    <att type="string" name="vizmap:vv10941Flavonoid_biosynthesis_xml NODE_SHAPE" value="ELLIPSE"/>
    <att type="string" name="vizmap:vv10940Phenylpropanoid_biosynthesis_xml_me NODE_HEIGHT" value="15.0"/>
    <att type="string" name="CELLDESIGNER_ALIAS" value="c4"/>
    <att type="string" name="vizmap:vv10941Flavonoid_biosynthesis_xml NODE_HEIGHT" value="15.0"/>
    <att type="string" name="CELLDESIGNER_NODE_TYPE" value="SIMPLE_MOLECULE"/>
    <att type="string" name="vizmap:vv10941Flavonoid_biosynthesis_xml NODE_WIDTH" value="130.0"/>
    <att type="string" name="vizmap:vv10940Phenylpropanoid_biosynthesis_xml NODE_HEIGHT" value="15.0"/>
    <att type="string" name="vizmap:vv10940Phenylpropanoid_biosynthesis_xml NODE_WIDTH" value="130.0"/>
    <att type="string" name="CELLDESIGNER_SPECIES" value="C00223"/>
    <att type="string" name="vizmap:vv10940Phenylpropanoid_biosynthesis_xml NODE_SHAPE" value="ELLIPSE"/>
    <att type="string" name="vizmap:vv10941Flavonoid_biosynthesis_xml NODE_FILL_COLOR" value="java.awt.Color[r=255,g=255,b=255]"/>
    <att type="string" name="vizmap:vv10941Flavonoid_biosynthesis_xml_me NODE_SHAPE" value="ELLIPSE"/>
    <att type="string" name="vizmap:vv10941Flavonoid_biosynthesis_xml_me NODE_WIDTH" value="130.0"/>
    <graphics type="ELLIPSE" h="15.0" w="200.0" x="7.0" y="320.0" fill="#ffffff" width="1" outline="#000000"/>
  </node>
  <node label="(-)-Epigallocatechin" id="-1614">
    <att type="string" name="vizmap:vv10941Flavonoid_biosynthesis_xml_me NODE_HEIGHT" value="15.0"/>
    <att type="string" name="canonicalName" value="(-)-Epigallocatechin"/>
    <att type="string" name="vizmap:vv10941Flavonoid_biosynthesis_xml NODE_SHAPE" value="ELLIPSE"/>
    <att type="string" name="CELLDESIGNER_ALIAS" value="c5"/>
    <att type="string" name="vizmap:vv10941Flavonoid_biosynthesis_xml NODE_HEIGHT" value="15.0"/>
    <att type="string" name="CELLDESIGNER_NODE_TYPE" value="SIMPLE_MOLECULE"/>
    <att type="string" name="vizmap:vv10941Flavonoid_biosynthesis_xml NODE_WIDTH" value="130.0"/>
    <att type="string" name="CELLDESIGNER_SPECIES" value="C12136"/>
    <att type="string" name="vizmap:vv10941Flavonoid_biosynthesis_xml NODE_FILL_COLOR" value="java.awt.Color[r=255,g=255,b=255]"/>
    <att type="string" name="vizmap:vv10941Flavonoid_biosynthesis_xml_me NODE_SHAPE" value="ELLIPSE"/>
    <att type="string" name="vizmap:vv10941Flavonoid_biosynthesis_xml_me NODE_WIDTH" value="130.0"/>
    <graphics type="ELLIPSE" h="15.0" w="200.0" x="1652.0" y="780.0" fill="#ffffff" width="1" outline="#000000"/>
  </node>
  <node label="Kaempferol 3-O-glucoside" id="-1613">
    <att type="string" name="vizmap:vv10941Flavonoid_biosynthesis_xml_me NODE_HEIGHT" value="15.0"/>
    <att type="string" name="canonicalName" value="Kaempferol 3-O-glucoside"/>
    <att type="string" name="vizmap:vv10941Flavonoid_biosynthesis_xml NODE_SHAPE" value="ELLIPSE"/>
    <att type="string" name="CELLDESIGNER_ALIAS" value="c6"/>
    <att type="string" name="vizmap:vv10941Flavonoid_biosynthesis_xml NODE_HEIGHT" value="15.0"/>
    <att type="string" name="CELLDESIGNER_NODE_TYPE" value="SIMPLE_MOLECULE"/>
    <att type="string" name="vizmap:vv10941Flavonoid_biosynthesis_xml NODE_WIDTH" value="130.0"/>
    <att type="string" name="CELLDESIGNER_SPECIES" value="C12249"/>
    <att type="string" name="vizmap:vv10941Flavonoid_biosynthesis_xml NODE_FILL_COLOR" value="java.awt.Color[r=255,g=255,b=255]"/>
    <att type="string" name="vizmap:vv10941Flavonoid_biosynthesis_xml_me NODE_SHAPE" value="ELLIPSE"/>
    <att type="string" name="vizmap:vv10941Flavonoid_biosynthesis_xml_me NODE_WIDTH" value="130.0"/>
    <graphics type="ELLIPSE" h="15.0" w="200.0" x="1139.0" y="334.0" fill="#ffffff" width="1" outline="#000000"/>
  </node>
  <node label="Taxifolin" id="-1612">
    <att type="string" name="vizmap:vv10941Flavonoid_biosynthesis_xml_me NODE_HEIGHT" value="15.0"/>
    <att type="string" name="canonicalName" value="Taxifolin"/>
    <att type="string" name="vizmap:vv10941Flavonoid_biosynthesis_xml NODE_SHAPE" value="ELLIPSE"/>
    <att type="string" name="CELLDESIGNER_ALIAS" value="c7"/>
    <att type="string" name="vizmap:vv10941Flavonoid_biosynthesis_xml NODE_HEIGHT" value="15.0"/>
    <att type="string" name="CELLDESIGNER_NODE_TYPE" value="SIMPLE_MOLECULE"/>
    <att type="string" name="vizmap:vv10941Flavonoid_biosynthesis_xml NODE_WIDTH" value="130.0"/>
    <att type="string" name="CELLDESIGNER_SPECIES" value="C01617"/>
    <att type="string" name="vizmap:vv10941Flavonoid_biosynthesis_xml NODE_FILL_COLOR" value="java.awt.Color[r=255,g=255,b=255]"/>
    <att type="string" name="vizmap:vv10941Flavonoid_biosynthesis_xml_me NODE_SHAPE" value="ELLIPSE"/>
    <att type="string" name="vizmap:vv10941Flavonoid_biosynthesis_xml_me NODE_WIDTH" value="130.0"/>
    <graphics type="ELLIPSE" h="15.0" w="200.0" x="885.0" y="598.0" fill="#ffffff" width="1" outline="#000000"/>
  </node>
  <node label="(-)-Epiafzelechin" id="-1611">
    <att type="string" name="vizmap:vv10941Flavonoid_biosynthesis_xml_me NODE_HEIGHT" value="15.0"/>
    <att type="string" name="canonicalName" value="(-)-Epiafzelechin"/>
    <att type="string" name="vizmap:vv10941Flavonoid_biosynthesis_xml NODE_SHAPE" value="ELLIPSE"/>
    <att type="string" name="CELLDESIGNER_ALIAS" value="c8"/>
    <att type="string" name="vizmap:vv10941Flavonoid_biosynthesis_xml NODE_HEIGHT" value="15.0"/>
    <att type="string" name="CELLDESIGNER_NODE_TYPE" value="SIMPLE_MOLECULE"/>
    <att type="string" name="vizmap:vv10941Flavonoid_biosynthesis_xml NODE_WIDTH" value="130.0"/>
    <att type="string" name="CELLDESIGNER_SPECIES" value="C12128"/>
    <att type="string" name="vizmap:vv10941Flavonoid_biosynthesis_xml NODE_FILL_COLOR" value="java.awt.Color[r=255,g=255,b=255]"/>
    <att type="string" name="vizmap:vv10941Flavonoid_biosynthesis_xml_me NODE_SHAPE" value="ELLIPSE"/>
    <att type="string" name="vizmap:vv10941Flavonoid_biosynthesis_xml_me NODE_WIDTH" value="130.0"/>
    <graphics type="ELLIPSE" h="15.0" w="200.0" x="1954.0" y="7.0" fill="#ffffff" width="1" outline="#000000"/>
  </node>
  <node label="Naringenin" id="-1610">
    <att type="string" name="vizmap:vv10941Flavonoid_biosynthesis_xml_me NODE_HEIGHT" value="15.0"/>
    <att type="string" name="canonicalName" value="Naringenin"/>
    <att type="string" name="vizmap:vv10941Flavonoid_biosynthesis_xml NODE_SHAPE" value="ELLIPSE"/>
    <att type="string" name="CELLDESIGNER_ALIAS" value="sa1"/>
    <att type="string" name="vizmap:vv10941Flavonoid_biosynthesis_xml NODE_HEIGHT" value="15.0"/>
    <att type="string" name="CELLDESIGNER_NODE_TYPE" value="SIMPLE_MOLECULE"/>
    <att type="string" name="vizmap:vv10941Flavonoid_biosynthesis_xml NODE_WIDTH" value="130.0"/>
    <att type="string" name="CELLDESIGNER_SPECIES" value="C00509"/>
    <att type="string" name="vizmap:vv10941Flavonoid_biosynthesis_xml NODE_FILL_COLOR" value="java.awt.Color[r=255,g=255,b=255]"/>
    <att type="string" name="vizmap:vv10941Flavonoid_biosynthesis_xml_me NODE_SHAPE" value="ELLIPSE"/>
    <att type="string" name="vizmap:vv10941Flavonoid_biosynthesis_xml_me NODE_WIDTH" value="130.0"/>
    <graphics type="ELLIPSE" h="15.0" w="200.0" x="422.0" y="4.0" fill="#ffffff" width="1" outline="#000000"/>
  </node>
  <node label="Eriodictyol" id="-1609">
    <att type="string" name="vizmap:vv10941Flavonoid_biosynthesis_xml_me NODE_HEIGHT" value="15.0"/>
    <att type="string" name="canonicalName" value="Eriodictyol"/>
    <att type="string" name="vizmap:vv10941Flavonoid_biosynthesis_xml NODE_SHAPE" value="ELLIPSE"/>
    <att type="string" name="CELLDESIGNER_ALIAS" value="c10"/>
    <att type="string" name="vizmap:vv10941Flavonoid_biosynthesis_xml NODE_HEIGHT" value="15.0"/>
    <att type="string" name="CELLDESIGNER_NODE_TYPE" value="SIMPLE_MOLECULE"/>
    <att type="string" name="vizmap:vv10941Flavonoid_biosynthesis_xml NODE_WIDTH" value="130.0"/>
    <att type="string" name="CELLDESIGNER_SPECIES" value="C05631"/>
    <att type="string" name="vizmap:vv10941Flavonoid_biosynthesis_xml NODE_FILL_COLOR" value="java.awt.Color[r=255,g=255,b=255]"/>
    <att type="string" name="vizmap:vv10941Flavonoid_biosynthesis_xml_me NODE_SHAPE" value="ELLIPSE"/>
    <att type="string" name="vizmap:vv10941Flavonoid_biosynthesis_xml_me NODE_WIDTH" value="130.0"/>
    <graphics type="ELLIPSE" h="15.0" w="200.0" x="507.0" y="598.0" fill="#ffffff" width="1" outline="#000000"/>
  </node>
  <node label="Cyanidin 3-O-glucoside" id="-1608">
    <att type="string" name="vizmap:vv10941Flavonoid_biosynthesis_xml_me NODE_HEIGHT" value="15.0"/>
    <att type="string" name="canonicalName" value="Cyanidin 3-O-glucoside"/>
    <att type="string" name="vizmap:vv10941Flavonoid_biosynthesis_xml NODE_SHAPE" value="ELLIPSE"/>
    <att type="string" name="CELLDESIGNER_ALIAS" value="sa2"/>
    <att type="string" name="vizmap:vv10941Flavonoid_biosynthesis_xml NODE_HEIGHT" value="15.0"/>
    <att type="string" name="CELLDESIGNER_NODE_TYPE" value="SIMPLE_MOLECULE"/>
    <att type="string" name="vizmap:vv10941Flavonoid_biosynthesis_xml NODE_WIDTH" value="130.0"/>
    <att type="string" name="CELLDESIGNER_SPECIES" value="C08604"/>
    <att type="string" name="vizmap:vv10941Flavonoid_biosynthesis_xml NODE_FILL_COLOR" value="java.awt.Color[r=255,g=255,b=255]"/>
    <att type="string" name="vizmap:vv10941Flavonoid_biosynthesis_xml_me NODE_SHAPE" value="ELLIPSE"/>
    <att type="string" name="vizmap:vv10941Flavonoid_biosynthesis_xml_me NODE_WIDTH" value="130.0"/>
    <graphics type="ELLIPSE" h="15.0" w="200.0" x="1784.0" y="543.0" fill="#ffffff" width="1" outline="#000000"/>
  </node>
  <node label="Pelargonidin" id="-1607">
    <att type="string" name="vizmap:vv10941Flavonoid_biosynthesis_xml_me NODE_HEIGHT" value="15.0"/>
    <att type="string" name="canonicalName" value="Pelargonidin"/>
    <att type="string" name="vizmap:vv10941Flavonoid_biosynthesis_xml NODE_SHAPE" value="ELLIPSE"/>
    <att type="string" name="CELLDESIGNER_ALIAS" value="c14"/>
    <att type="string" name="vizmap:vv10941Flavonoid_biosynthesis_xml NODE_HEIGHT" value="15.0"/>
    <att type="string" name="CELLDESIGNER_NODE_TYPE" value="SIMPLE_MOLECULE"/>
    <att type="string" name="vizmap:vv10941Flavonoid_biosynthesis_xml NODE_WIDTH" value="130.0"/>
    <att type="string" name="CELLDESIGNER_SPECIES" value="C05904"/>
    <att type="string" name="vizmap:vv10941Flavonoid_biosynthesis_xml NODE_FILL_COLOR" value="java.awt.Color[r=255,g=255,b=255]"/>
    <att type="string" name="vizmap:vv10941Flavonoid_biosynthesis_xml_me NODE_SHAPE" value="ELLIPSE"/>
    <att type="string" name="vizmap:vv10941Flavonoid_biosynthesis_xml_me NODE_WIDTH" value="130.0"/>
    <graphics type="ELLIPSE" h="15.0" w="200.0" x="1733.0" y="9.0" fill="#ffffff" width="1" outline="#000000"/>
  </node>
  <node label="Kaempferol" id="-1606">
    <att type="string" name="vizmap:vv10941Flavonoid_biosynthesis_xml_me NODE_HEIGHT" value="15.0"/>
    <att type="string" name="canonicalName" value="Kaempferol"/>
    <att type="string" name="vizmap:vv10941Flavonoid_biosynthesis_xml NODE_SHAPE" value="ELLIPSE"/>
    <att type="string" name="CELLDESIGNER_ALIAS" value="c15"/>
    <att type="string" name="vizmap:vv10941Flavonoid_biosynthesis_xml NODE_HEIGHT" value="15.0"/>
    <att type="string" name="CELLDESIGNER_NODE_TYPE" value="SIMPLE_MOLECULE"/>
    <att type="string" name="vizmap:vv10941Flavonoid_biosynthesis_xml NODE_WIDTH" value="130.0"/>
    <att type="string" name="CELLDESIGNER_SPECIES" value="C05903"/>
    <att type="string" name="vizmap:vv10941Flavonoid_biosynthesis_xml NODE_FILL_COLOR" value="java.awt.Color[r=255,g=255,b=255]"/>
    <att type="string" name="vizmap:vv10941Flavonoid_biosynthesis_xml_me NODE_SHAPE" value="ELLIPSE"/>
    <att type="string" name="vizmap:vv10941Flavonoid_biosynthesis_xml_me NODE_WIDTH" value="130.0"/>
    <graphics type="ELLIPSE" h="15.0" w="200.0" x="947.0" y="358.0" fill="#ffffff" width="1" outline="#000000"/>
  </node>
  <node label="Delphinidin" id="-1605">
    <att type="string" name="vizmap:vv10941Flavonoid_biosynthesis_xml_me NODE_HEIGHT" value="15.0"/>
    <att type="string" name="canonicalName" value="Delphinidin"/>
    <att type="string" name="vizmap:vv10941Flavonoid_biosynthesis_xml NODE_SHAPE" value="ELLIPSE"/>
    <att type="string" name="CELLDESIGNER_ALIAS" value="sa17"/>
    <att type="string" name="vizmap:vv10941Flavonoid_biosynthesis_xml NODE_HEIGHT" value="15.0"/>
    <att type="string" name="CELLDESIGNER_NODE_TYPE" value="SIMPLE_MOLECULE"/>
    <att type="string" name="vizmap:vv10941Flavonoid_biosynthesis_xml NODE_WIDTH" value="130.0"/>
    <att type="string" name="CELLDESIGNER_SPECIES" value="C05908"/>
    <att type="string" name="vizmap:vv10941Flavonoid_biosynthesis_xml NODE_FILL_COLOR" value="java.awt.Color[r=255,g=255,b=255]"/>
    <att type="string" name="vizmap:vv10941Flavonoid_biosynthesis_xml_me NODE_SHAPE" value="ELLIPSE"/>
    <att type="string" name="vizmap:vv10941Flavonoid_biosynthesis_xml_me NODE_WIDTH" value="130.0"/>
    <graphics type="ELLIPSE" h="15.0" w="200.0" x="1673.0" y="1068.0" fill="#ffffff" width="1" outline="#000000"/>
  </node>
  <node label="Apiforol" id="-1604">
    <att type="string" name="vizmap:vv10941Flavonoid_biosynthesis_xml_me NODE_HEIGHT" value="15.0"/>
    <att type="string" name="canonicalName" value="Apiforol"/>
    <att type="string" name="vizmap:vv10941Flavonoid_biosynthesis_xml NODE_SHAPE" value="ELLIPSE"/>
    <att type="string" name="CELLDESIGNER_ALIAS" value="c17"/>
    <att type="string" name="vizmap:vv10941Flavonoid_biosynthesis_xml NODE_HEIGHT" value="15.0"/>
    <att type="string" name="CELLDESIGNER_NODE_TYPE" value="SIMPLE_MOLECULE"/>
    <att type="string" name="vizmap:vv10941Flavonoid_biosynthesis_xml NODE_WIDTH" value="130.0"/>
    <att type="string" name="CELLDESIGNER_SPECIES" value="C12124"/>
    <att type="string" name="vizmap:vv10941Flavonoid_biosynthesis_xml NODE_FILL_COLOR" value="java.awt.Color[r=255,g=255,b=255]"/>
    <att type="string" name="vizmap:vv10941Flavonoid_biosynthesis_xml_me NODE_SHAPE" value="ELLIPSE"/>
    <att type="string" name="vizmap:vv10941Flavonoid_biosynthesis_xml_me NODE_WIDTH" value="130.0"/>
    <graphics type="ELLIPSE" h="15.0" w="200.0" x="493.0" y="96.0" fill="#ffffff" width="1" outline="#000000"/>
  </node>
  <node label="Leucodelphinidin" id="-1603">
    <att type="string" name="vizmap:vv10941Flavonoid_biosynthesis_xml_me NODE_HEIGHT" value="15.0"/>
    <att type="string" name="canonicalName" value="Leucodelphinidin"/>
    <att type="string" name="vizmap:vv10941Flavonoid_biosynthesis_xml NODE_SHAPE" value="ELLIPSE"/>
    <att type="string" name="CELLDESIGNER_ALIAS" value="c18"/>
    <att type="string" name="vizmap:vv10941Flavonoid_biosynthesis_xml NODE_HEIGHT" value="15.0"/>
    <att type="string" name="CELLDESIGNER_NODE_TYPE" value="SIMPLE_MOLECULE"/>
    <att type="string" name="vizmap:vv10941Flavonoid_biosynthesis_xml NODE_WIDTH" value="130.0"/>
    <att type="string" name="CELLDESIGNER_SPECIES" value="C05909"/>
    <att type="string" name="vizmap:vv10941Flavonoid_biosynthesis_xml NODE_FILL_COLOR" value="java.awt.Color[r=255,g=255,b=255]"/>
    <att type="string" name="vizmap:vv10941Flavonoid_biosynthesis_xml_me NODE_SHAPE" value="ELLIPSE"/>
    <att type="string" name="vizmap:vv10941Flavonoid_biosynthesis_xml_me NODE_WIDTH" value="130.0"/>
    <graphics type="ELLIPSE" h="15.0" w="200.0" x="1251.0" y="1078.0" fill="#ffffff" width="1" outline="#000000"/>
  </node>
  <node label="Delphinidin 3-O-glucoside" id="-1602">
    <att type="string" name="vizmap:vv10941Flavonoid_biosynthesis_xml_me NODE_HEIGHT" value="15.0"/>
    <att type="string" name="canonicalName" value="Delphinidin 3-O-glucoside"/>
    <att type="string" name="vizmap:vv10941Flavonoid_biosynthesis_xml NODE_SHAPE" value="ELLIPSE"/>
    <att type="string" name="CELLDESIGNER_ALIAS" value="sa18"/>
    <att type="string" name="vizmap:vv10941Flavonoid_biosynthesis_xml NODE_HEIGHT" value="15.0"/>
    <att type="string" name="CELLDESIGNER_NODE_TYPE" value="SIMPLE_MOLECULE"/>
    <att type="string" name="vizmap:vv10941Flavonoid_biosynthesis_xml NODE_WIDTH" value="130.0"/>
    <att type="string" name="CELLDESIGNER_SPECIES" value="C12138"/>
    <att type="string" name="vizmap:vv10941Flavonoid_biosynthesis_xml NODE_FILL_COLOR" value="java.awt.Color[r=255,g=255,b=255]"/>
    <att type="string" name="vizmap:vv10941Flavonoid_biosynthesis_xml_me NODE_SHAPE" value="ELLIPSE"/>
    <att type="string" name="vizmap:vv10941Flavonoid_biosynthesis_xml_me NODE_WIDTH" value="130.0"/>
    <graphics type="ELLIPSE" h="15.0" w="200.0" x="1951.0" y="1071.0" fill="#ffffff" width="1" outline="#000000"/>
  </node>
  <node label="Pelargonidin 3-O-glucoside" id="-1601">
    <att type="string" name="vizmap:vv10941Flavonoid_biosynthesis_xml_me NODE_HEIGHT" value="15.0"/>
    <att type="string" name="canonicalName" value="Pelargonidin 3-O-glucoside"/>
    <att type="string" name="vizmap:vv10941Flavonoid_biosynthesis_xml NODE_SHAPE" value="ELLIPSE"/>
    <att type="string" name="CELLDESIGNER_ALIAS" value="c20"/>
    <att type="string" name="vizmap:vv10941Flavonoid_biosynthesis_xml NODE_HEIGHT" value="15.0"/>
    <att type="string" name="CELLDESIGNER_NODE_TYPE" value="SIMPLE_MOLECULE"/>
    <att type="string" name="vizmap:vv10941Flavonoid_biosynthesis_xml NODE_WIDTH" value="130.0"/>
    <att type="string" name="CELLDESIGNER_SPECIES" value="C12137"/>
    <att type="string" name="vizmap:vv10941Flavonoid_biosynthesis_xml NODE_FILL_COLOR" value="java.awt.Color[r=255,g=255,b=255]"/>
    <att type="string" name="vizmap:vv10941Flavonoid_biosynthesis_xml_me NODE_SHAPE" value="ELLIPSE"/>
    <att type="string" name="vizmap:vv10941Flavonoid_biosynthesis_xml_me NODE_WIDTH" value="130.0"/>
    <graphics type="ELLIPSE" h="15.0" w="200.0" x="1680.0" y="107.0" fill="#ffffff" width="1" outline="#000000"/>
  </node>
  <node label="Quercetin 3-O-glucoside" id="-1600">
    <att type="string" name="vizmap:vv10941Flavonoid_biosynthesis_xml_me NODE_HEIGHT" value="15.0"/>
    <att type="string" name="canonicalName" value="Quercetin 3-O-glucoside"/>
    <att type="string" name="vizmap:vv10941Flavonoid_biosynthesis_xml NODE_SHAPE" value="ELLIPSE"/>
    <att type="string" name="CELLDESIGNER_ALIAS" value="c21"/>
    <att type="string" name="vizmap:vv10941Flavonoid_biosynthesis_xml NODE_HEIGHT" value="15.0"/>
    <att type="string" name="CELLDESIGNER_NODE_TYPE" value="SIMPLE_MOLECULE"/>
    <att type="string" name="vizmap:vv10941Flavonoid_biosynthesis_xml NODE_WIDTH" value="130.0"/>
    <att type="string" name="CELLDESIGNER_SPECIES" value="C05623"/>
    <att type="string" name="vizmap:vv10941Flavonoid_biosynthesis_xml NODE_FILL_COLOR" value="java.awt.Color[r=255,g=255,b=255]"/>
    <att type="string" name="vizmap:vv10941Flavonoid_biosynthesis_xml_me NODE_SHAPE" value="ELLIPSE"/>
    <att type="string" name="vizmap:vv10941Flavonoid_biosynthesis_xml_me NODE_WIDTH" value="130.0"/>
    <graphics type="ELLIPSE" h="15.0" w="200.0" x="1185.0" y="480.0" fill="#ffffff" width="1" outline="#000000"/>
  </node>
  <node label="3-Methoxyapigenin" id="-1599">
    <att type="string" name="vizmap:vv10941Flavonoid_biosynthesis_xml_me NODE_HEIGHT" value="15.0"/>
    <att type="string" name="canonicalName" value="3-Methoxyapigenin"/>
    <att type="string" name="vizmap:vv10941Flavonoid_biosynthesis_xml NODE_SHAPE" value="ELLIPSE"/>
    <att type="string" name="CELLDESIGNER_ALIAS" value="c22"/>
    <att type="string" name="vizmap:vv10941Flavonoid_biosynthesis_xml NODE_HEIGHT" value="15.0"/>
    <att type="string" name="CELLDESIGNER_NODE_TYPE" value="SIMPLE_MOLECULE"/>
    <att type="string" name="vizmap:vv10941Flavonoid_biosynthesis_xml NODE_WIDTH" value="130.0"/>
    <att type="string" name="CELLDESIGNER_SPECIES" value="C05902"/>
    <att type="string" name="vizmap:vv10941Flavonoid_biosynthesis_xml NODE_FILL_COLOR" value="java.awt.Color[r=255,g=255,b=255]"/>
    <att type="string" name="vizmap:vv10941Flavonoid_biosynthesis_xml_me NODE_SHAPE" value="ELLIPSE"/>
    <att type="string" name="vizmap:vv10941Flavonoid_biosynthesis_xml_me NODE_WIDTH" value="130.0"/>
    <graphics type="ELLIPSE" h="15.0" w="200.0" x="1194.0" y="358.0" fill="#ffffff" width="1" outline="#000000"/>
  </node>
  <node label="Cyanidin" id="-1598">
    <att type="string" name="vizmap:vv10941Flavonoid_biosynthesis_xml_me NODE_HEIGHT" value="15.0"/>
    <att type="string" name="canonicalName" value="Cyanidin"/>
    <att type="string" name="vizmap:vv10941Flavonoid_biosynthesis_xml NODE_SHAPE" value="ELLIPSE"/>
    <att type="string" name="CELLDESIGNER_ALIAS" value="sa1"/>
    <att type="string" name="vizmap:vv10941Flavonoid_biosynthesis_xml NODE_HEIGHT" value="15.0"/>
    <att type="string" name="CELLDESIGNER_NODE_TYPE" value="SIMPLE_MOLECULE"/>
    <att type="string" name="vizmap:vv10941Flavonoid_biosynthesis_xml NODE_WIDTH" value="130.0"/>
    <att type="string" name="CELLDESIGNER_SPECIES" value="C05905"/>
    <att type="string" name="vizmap:vv10941Flavonoid_biosynthesis_xml NODE_FILL_COLOR" value="java.awt.Color[r=255,g=255,b=255]"/>
    <att type="string" name="vizmap:vv10941Flavonoid_biosynthesis_xml_me NODE_SHAPE" value="ELLIPSE"/>
    <att type="string" name="vizmap:vv10941Flavonoid_biosynthesis_xml_me NODE_WIDTH" value="130.0"/>
    <graphics type="ELLIPSE" h="15.0" w="200.0" x="1485.0" y="547.0" fill="#ffffff" width="1" outline="#000000"/>
  </node>
  <node label="cis-3,4-Leucopelargonidin" id="-1597">
    <att type="string" name="vizmap:vv10941Flavonoid_biosynthesis_xml_me NODE_HEIGHT" value="15.0"/>
    <att type="string" name="canonicalName" value="cis-3,4-Leucopelargonidin"/>
    <att type="string" name="vizmap:vv10941Flavonoid_biosynthesis_xml NODE_SHAPE" value="ELLIPSE"/>
    <att type="string" name="CELLDESIGNER_ALIAS" value="c24"/>
    <att type="string" name="vizmap:vv10941Flavonoid_biosynthesis_xml NODE_HEIGHT" value="15.0"/>
    <att type="string" name="CELLDESIGNER_NODE_TYPE" value="SIMPLE_MOLECULE"/>
    <att type="string" name="vizmap:vv10941Flavonoid_biosynthesis_xml NODE_WIDTH" value="130.0"/>
    <att type="string" name="CELLDESIGNER_SPECIES" value="C03648"/>
    <att type="string" name="vizmap:vv10941Flavonoid_biosynthesis_xml NODE_FILL_COLOR" value="java.awt.Color[r=255,g=255,b=255]"/>
    <att type="string" name="vizmap:vv10941Flavonoid_biosynthesis_xml_me NODE_SHAPE" value="ELLIPSE"/>
    <att type="string" name="vizmap:vv10941Flavonoid_biosynthesis_xml_me NODE_WIDTH" value="130.0"/>
    <graphics type="ELLIPSE" h="15.0" w="200.0" x="1267.0" y="6.0" fill="#ffffff" width="1" outline="#000000"/>
  </node>
  <node label="3&apos;,4&apos;,5,7-Tetrahydroxy-3-methoxyflavone" id="-1596">
    <att type="string" name="vizmap:vv10941Flavonoid_biosynthesis_xml_me NODE_HEIGHT" value="15.0"/>
    <att type="string" name="canonicalName" value="3&apos;,4&apos;,5,7-Tetrahydroxy-3-methoxyflavone"/>
    <att type="string" name="vizmap:vv10941Flavonoid_biosynthesis_xml NODE_SHAPE" value="ELLIPSE"/>
    <att type="string" name="CELLDESIGNER_ALIAS" value="c25"/>
    <att type="string" name="vizmap:vv10941Flavonoid_biosynthesis_xml NODE_HEIGHT" value="15.0"/>
    <att type="string" name="CELLDESIGNER_NODE_TYPE" value="SIMPLE_MOLECULE"/>
    <att type="string" name="vizmap:vv10941Flavonoid_biosynthesis_xml NODE_WIDTH" value="130.0"/>
    <att type="string" name="CELLDESIGNER_SPECIES" value="C04443"/>
    <att type="string" name="vizmap:vv10941Flavonoid_biosynthesis_xml NODE_FILL_COLOR" value="java.awt.Color[r=255,g=255,b=255]"/>
    <att type="string" name="vizmap:vv10941Flavonoid_biosynthesis_xml_me NODE_SHAPE" value="ELLIPSE"/>
    <att type="string" name="vizmap:vv10941Flavonoid_biosynthesis_xml_me NODE_WIDTH" value="130.0"/>
    <graphics type="ELLIPSE" h="15.0" w="200.0" x="1109.0" y="457.0" fill="#ffffff" width="1" outline="#000000"/>
  </node>
  <node label="Leucocyanidin" id="-1595">
    <att type="string" name="vizmap:vv10941Flavonoid_biosynthesis_xml_me NODE_HEIGHT" value="15.0"/>
    <att type="string" name="canonicalName" value="Leucocyanidin"/>
    <att type="string" name="vizmap:vv10941Flavonoid_biosynthesis_xml NODE_SHAPE" value="ELLIPSE"/>
    <att type="string" name="CELLDESIGNER_ALIAS" value="c27"/>
    <att type="string" name="vizmap:vv10941Flavonoid_biosynthesis_xml NODE_HEIGHT" value="15.0"/>
    <att type="string" name="CELLDESIGNER_NODE_TYPE" value="SIMPLE_MOLECULE"/>
    <att type="string" name="vizmap:vv10941Flavonoid_biosynthesis_xml NODE_WIDTH" value="130.0"/>
    <att type="string" name="CELLDESIGNER_SPECIES" value="C05906"/>
    <att type="string" name="vizmap:vv10941Flavonoid_biosynthesis_xml NODE_FILL_COLOR" value="java.awt.Color[r=255,g=255,b=255]"/>
    <att type="string" name="vizmap:vv10941Flavonoid_biosynthesis_xml_me NODE_SHAPE" value="ELLIPSE"/>
    <att type="string" name="vizmap:vv10941Flavonoid_biosynthesis_xml_me NODE_WIDTH" value="130.0"/>
    <graphics type="ELLIPSE" h="15.0" w="200.0" x="1146.0" y="573.0" fill="#ffffff" width="1" outline="#000000"/>
  </node>
  <node label="Luteoforol" id="-1594">
    <att type="string" name="vizmap:vv10941Flavonoid_biosynthesis_xml_me NODE_HEIGHT" value="15.0"/>
    <att type="string" name="canonicalName" value="Luteoforol"/>
    <att type="string" name="vizmap:vv10941Flavonoid_biosynthesis_xml NODE_SHAPE" value="ELLIPSE"/>
    <att type="string" name="CELLDESIGNER_ALIAS" value="c28"/>
    <att type="string" name="vizmap:vv10941Flavonoid_biosynthesis_xml NODE_HEIGHT" value="15.0"/>
    <att type="string" name="CELLDESIGNER_NODE_TYPE" value="SIMPLE_MOLECULE"/>
    <att type="string" name="vizmap:vv10941Flavonoid_biosynthesis_xml NODE_WIDTH" value="130.0"/>
    <att type="string" name="CELLDESIGNER_SPECIES" value="C05907"/>
    <att type="string" name="vizmap:vv10941Flavonoid_biosynthesis_xml NODE_FILL_COLOR" value="java.awt.Color[r=255,g=255,b=255]"/>
    <att type="string" name="vizmap:vv10941Flavonoid_biosynthesis_xml_me NODE_SHAPE" value="ELLIPSE"/>
    <att type="string" name="vizmap:vv10941Flavonoid_biosynthesis_xml_me NODE_WIDTH" value="130.0"/>
    <graphics type="ELLIPSE" h="15.0" w="200.0" x="551.0" y="722.0" fill="#ffffff" width="1" outline="#000000"/>
  </node>
  <node label="Myricetin" id="-1593">
    <att type="string" name="vizmap:vv10941Flavonoid_biosynthesis_xml_me NODE_HEIGHT" value="15.0"/>
    <att type="string" name="canonicalName" value="Myricetin"/>
    <att type="string" name="vizmap:vv10941Flavonoid_biosynthesis_xml NODE_SHAPE" value="ELLIPSE"/>
    <att type="string" name="CELLDESIGNER_ALIAS" value="c29"/>
    <att type="string" name="vizmap:vv10941Flavonoid_biosynthesis_xml NODE_HEIGHT" value="15.0"/>
    <att type="string" name="CELLDESIGNER_NODE_TYPE" value="SIMPLE_MOLECULE"/>
    <att type="string" name="vizmap:vv10941Flavonoid_biosynthesis_xml NODE_WIDTH" value="130.0"/>
    <att type="string" name="CELLDESIGNER_SPECIES" value="C10107"/>
    <att type="string" name="vizmap:vv10941Flavonoid_biosynthesis_xml NODE_FILL_COLOR" value="java.awt.Color[r=255,g=255,b=255]"/>
    <att type="string" name="vizmap:vv10941Flavonoid_biosynthesis_xml_me NODE_SHAPE" value="ELLIPSE"/>
    <att type="string" name="vizmap:vv10941Flavonoid_biosynthesis_xml_me NODE_WIDTH" value="130.0"/>
    <graphics type="ELLIPSE" h="15.0" w="200.0" x="935.0" y="907.0" fill="#ffffff" width="1" outline="#000000"/>
  </node>
  <node label="(-)-Epicatechin" id="-1592">
    <att type="string" name="vizmap:vv10941Flavonoid_biosynthesis_xml_me NODE_HEIGHT" value="15.0"/>
    <att type="string" name="canonicalName" value="(-)-Epicatechin"/>
    <att type="string" name="vizmap:vv10941Flavonoid_biosynthesis_xml NODE_SHAPE" value="ELLIPSE"/>
    <att type="string" name="CELLDESIGNER_ALIAS" value="c30"/>
    <att type="string" name="vizmap:vv10941Flavonoid_biosynthesis_xml NODE_HEIGHT" value="15.0"/>
    <att type="string" name="CELLDESIGNER_NODE_TYPE" value="SIMPLE_MOLECULE"/>
    <att type="string" name="vizmap:vv10941Flavonoid_biosynthesis_xml NODE_WIDTH" value="130.0"/>
    <att type="string" name="CELLDESIGNER_SPECIES" value="C09727"/>
    <att type="string" name="vizmap:vv10941Flavonoid_biosynthesis_xml NODE_FILL_COLOR" value="java.awt.Color[r=255,g=255,b=255]"/>
    <att type="string" name="vizmap:vv10941Flavonoid_biosynthesis_xml_me NODE_SHAPE" value="ELLIPSE"/>
    <att type="string" name="vizmap:vv10941Flavonoid_biosynthesis_xml_me NODE_WIDTH" value="130.0"/>
    <graphics type="ELLIPSE" h="15.0" w="200.0" x="1463.0" y="621.0" fill="#ffffff" width="1" outline="#000000"/>
  </node>
  <node label="Dihydromyricetin" id="-1591">
    <att type="string" name="vizmap:vv10941Flavonoid_biosynthesis_xml_me NODE_HEIGHT" value="15.0"/>
    <att type="string" name="canonicalName" value="Dihydromyricetin"/>
    <att type="string" name="vizmap:vv10941Flavonoid_biosynthesis_xml NODE_SHAPE" value="ELLIPSE"/>
    <att type="string" name="CELLDESIGNER_ALIAS" value="c31"/>
    <att type="string" name="vizmap:vv10941Flavonoid_biosynthesis_xml NODE_HEIGHT" value="15.0"/>
    <att type="string" name="CELLDESIGNER_NODE_TYPE" value="SIMPLE_MOLECULE"/>
    <att type="string" name="vizmap:vv10941Flavonoid_biosynthesis_xml NODE_WIDTH" value="130.0"/>
    <att type="string" name="CELLDESIGNER_SPECIES" value="C02906"/>
    <att type="string" name="vizmap:vv10941Flavonoid_biosynthesis_xml NODE_FILL_COLOR" value="java.awt.Color[r=255,g=255,b=255]"/>
    <att type="string" name="vizmap:vv10941Flavonoid_biosynthesis_xml_me NODE_SHAPE" value="ELLIPSE"/>
    <att type="string" name="vizmap:vv10941Flavonoid_biosynthesis_xml_me NODE_WIDTH" value="130.0"/>
    <graphics type="ELLIPSE" h="15.0" w="200.0" x="821.0" y="1070.0" fill="#ffffff" width="1" outline="#000000"/>
  </node>
  <node label="Isoliquiritigenin" id="-1590">
    <att type="string" name="vizmap:vv10941Flavonoid_biosynthesis_xml_me NODE_HEIGHT" value="15.0"/>
    <att type="string" name="canonicalName" value="Isoliquiritigenin"/>
    <att type="string" name="vizmap:vv10941Flavonoid_biosynthesis_xml NODE_SHAPE" value="ELLIPSE"/>
    <att type="string" name="CELLDESIGNER_ALIAS" value="c33"/>
    <att type="string" name="vizmap:vv10941Flavonoid_biosynthesis_xml NODE_HEIGHT" value="15.0"/>
    <att type="string" name="CELLDESIGNER_NODE_TYPE" value="SIMPLE_MOLECULE"/>
    <att type="string" name="vizmap:vv10941Flavonoid_biosynthesis_xml NODE_WIDTH" value="130.0"/>
    <att type="string" name="CELLDESIGNER_SPECIES" value="C08650"/>
    <att type="string" name="vizmap:vv10941Flavonoid_biosynthesis_xml NODE_FILL_COLOR" value="java.awt.Color[r=255,g=255,b=255]"/>
    <att type="string" name="vizmap:vv10941Flavonoid_biosynthesis_xml_me NODE_SHAPE" value="ELLIPSE"/>
    <att type="string" name="vizmap:vv10941Flavonoid_biosynthesis_xml_me NODE_WIDTH" value="130.0"/>
    <graphics type="ELLIPSE" h="15.0" w="200.0" x="15.0" y="690.0" fill="#ffffff" width="1" outline="#000000"/>
  </node>
  <node label="Apigenin" id="-1589">
    <att type="string" name="vizmap:vv10941Flavonoid_biosynthesis_xml_me NODE_HEIGHT" value="15.0"/>
    <att type="string" name="canonicalName" value="Apigenin"/>
    <att type="string" name="vizmap:vv10941Flavonoid_biosynthesis_xml NODE_SHAPE" value="ELLIPSE"/>
    <att type="string" name="CELLDESIGNER_ALIAS" value="c34"/>
    <att type="string" name="vizmap:vv10941Flavonoid_biosynthesis_xml NODE_HEIGHT" value="15.0"/>
    <att type="string" name="CELLDESIGNER_NODE_TYPE" value="SIMPLE_MOLECULE"/>
    <att type="string" name="vizmap:vv10941Flavonoid_biosynthesis_xml NODE_WIDTH" value="130.0"/>
    <att type="string" name="CELLDESIGNER_SPECIES" value="C01477"/>
    <att type="string" name="vizmap:vv10941Flavonoid_biosynthesis_xml NODE_FILL_COLOR" value="java.awt.Color[r=255,g=255,b=255]"/>
    <att type="string" name="vizmap:vv10941Flavonoid_biosynthesis_xml_me NODE_SHAPE" value="ELLIPSE"/>
    <att type="string" name="vizmap:vv10941Flavonoid_biosynthesis_xml_me NODE_WIDTH" value="130.0"/>
    <graphics type="ELLIPSE" h="15.0" w="200.0" x="306.0" y="713.0" fill="#ffffff" width="1" outline="#000000"/>
  </node>
  <node label="Luteolin" id="-1588">
    <att type="string" name="vizmap:vv10941Flavonoid_biosynthesis_xml_me NODE_HEIGHT" value="15.0"/>
    <att type="string" name="canonicalName" value="Luteolin"/>
    <att type="string" name="vizmap:vv10941Flavonoid_biosynthesis_xml NODE_SHAPE" value="ELLIPSE"/>
    <att type="string" name="CELLDESIGNER_ALIAS" value="c35"/>
    <att type="string" name="vizmap:vv10941Flavonoid_biosynthesis_xml NODE_HEIGHT" value="15.0"/>
    <att type="string" name="CELLDESIGNER_NODE_TYPE" value="SIMPLE_MOLECULE"/>
    <att type="string" name="vizmap:vv10941Flavonoid_biosynthesis_xml NODE_WIDTH" value="130.0"/>
    <att type="string" name="CELLDESIGNER_SPECIES" value="C01514"/>
    <att type="string" name="vizmap:vv10941Flavonoid_biosynthesis_xml NODE_FILL_COLOR" value="java.awt.Color[r=255,g=255,b=255]"/>
    <att type="string" name="vizmap:vv10941Flavonoid_biosynthesis_xml_me NODE_SHAPE" value="ELLIPSE"/>
    <att type="string" name="vizmap:vv10941Flavonoid_biosynthesis_xml_me NODE_WIDTH" value="130.0"/>
    <graphics type="ELLIPSE" h="15.0" w="200.0" x="290.0" y="921.0" fill="#ffffff" width="1" outline="#000000"/>
  </node>
  <node label="Dihydrokaempferol" id="-1587">
    <att type="string" name="vizmap:vv10941Flavonoid_biosynthesis_xml_me NODE_HEIGHT" value="15.0"/>
    <att type="string" name="canonicalName" value="Dihydrokaempferol"/>
    <att type="string" name="vizmap:vv10941Flavonoid_biosynthesis_xml NODE_SHAPE" value="ELLIPSE"/>
    <att type="string" name="CELLDESIGNER_ALIAS" value="c36"/>
    <att type="string" name="vizmap:vv10941Flavonoid_biosynthesis_xml NODE_HEIGHT" value="15.0"/>
    <att type="string" name="CELLDESIGNER_NODE_TYPE" value="SIMPLE_MOLECULE"/>
    <att type="string" name="vizmap:vv10941Flavonoid_biosynthesis_xml NODE_WIDTH" value="130.0"/>
    <att type="string" name="CELLDESIGNER_SPECIES" value="C00974"/>
    <att type="string" name="vizmap:vv10941Flavonoid_biosynthesis_xml NODE_FILL_COLOR" value="java.awt.Color[r=255,g=255,b=255]"/>
    <att type="string" name="vizmap:vv10941Flavonoid_biosynthesis_xml_me NODE_SHAPE" value="ELLIPSE"/>
    <att type="string" name="vizmap:vv10941Flavonoid_biosynthesis_xml_me NODE_WIDTH" value="130.0"/>
    <graphics type="ELLIPSE" h="15.0" w="200.0" x="816.0" y="3.0" fill="#ffffff" width="1" outline="#000000"/>
  </node>
  <node label="rGSVIVP00001063001" id="-1586">
    <att type="string" name="vizmap:vv10941Flavonoid_biosynthesis_xml_me NODE_HEIGHT" value="15.0"/>
    <att type="string" name="protein" value="GSVIVP00001063001"/>
    <att type="list" name="cytoscape.alias.list">
      <att type="string" name="cytoscape.alias.list" value="GSVIVP00001063001"/>
    </att>
    <att type="string" name="canonicalName" value="GSVIVP00001063001"/>
    <att type="string" name="vizmap:vv10941Flavonoid_biosynthesis_xml NODE_SHAPE" value="RECT"/>
    <att type="string" name="CELLDESIGNER_ALIAS" value="sa10140e31"/>
    <att type="string" name="vizmap:vv10941Flavonoid_biosynthesis_xml NODE_HEIGHT" value="15.0"/>
    <att type="string" name="CELLDESIGNER_NODE_TYPE" value="RNA"/>
    <att type="string" name="vizmap:vv10941Flavonoid_biosynthesis_xml NODE_WIDTH" value="130.0"/>
    <att type="string" name="condition" value="28LD"/>
    <att type="string" name="CELLDESIGNER_SPECIES" value="GSVIVP00001063001"/>
    <att type="string" name="vizmap:vv10941Flavonoid_biosynthesis_xml NODE_FILL_COLOR" value="java.awt.Color[r=51,g=51,b=255]"/>
    <att type="string" name="vizmap:vv10941Flavonoid_biosynthesis_xml_me NODE_SHAPE" value="RECT"/>
    <att type="string" name="vizmap:vv10941Flavonoid_biosynthesis_xml_me NODE_WIDTH" value="130.0"/>
    <graphics type="RECTANGLE" h="15.0" w="150.0" x="1559.0" y="686.5714111328125" fill="#ffff00" width="1" outline="#000000"/>
  </node>
  <node label="rGSVIVP00006404001" id="-1585">
    <att type="string" name="vizmap:vv10941Flavonoid_biosynthesis_xml_me NODE_HEIGHT" value="15.0"/>
    <att type="string" name="canonicalName" value="GSVIVP00006404001"/>
    <att type="string" name="vizmap:vv10941Flavonoid_biosynthesis_xml NODE_SHAPE" value="RECT"/>
    <att type="string" name="CELLDESIGNER_ALIAS" value="sa12253e31"/>
    <att type="string" name="vizmap:vv10941Flavonoid_biosynthesis_xml NODE_HEIGHT" value="15.0"/>
    <att type="string" name="CELLDESIGNER_NODE_TYPE" value="RNA"/>
    <att type="string" name="vizmap:vv10941Flavonoid_biosynthesis_xml NODE_WIDTH" value="130.0"/>
    <att type="string" name="CELLDESIGNER_SPECIES" value="GSVIVP00006404001"/>
    <att type="string" name="vizmap:vv10941Flavonoid_biosynthesis_xml NODE_FILL_COLOR" value="java.awt.Color[r=255,g=255,b=255]"/>
    <att type="string" name="vizmap:vv10941Flavonoid_biosynthesis_xml_me NODE_SHAPE" value="RECT"/>
    <att type="string" name="vizmap:vv10941Flavonoid_biosynthesis_xml_me NODE_WIDTH" value="130.0"/>
    <graphics type="RECTANGLE" h="15.0" w="150.0" x="1559.0" y="670.2857055664062" fill="#ffffff" width="1" outline="#000000"/>
  </node>
  <node label="rGSVIVP00038884001" id="-1584">
    <att type="string" name="vizmap:vv10941Flavonoid_biosynthesis_xml_me NODE_HEIGHT" value="15.0"/>
    <att type="string" name="canonicalName" value="GSVIVP00038884001"/>
    <att type="string" name="vizmap:vv10941Flavonoid_biosynthesis_xml NODE_SHAPE" value="RECT"/>
    <att type="string" name="CELLDESIGNER_ALIAS" value="sa12697e31"/>
    <att type="string" name="vizmap:vv10941Flavonoid_biosynthesis_xml NODE_HEIGHT" value="15.0"/>
    <att type="string" name="CELLDESIGNER_NODE_TYPE" value="RNA"/>
    <att type="string" name="vizmap:vv10941Flavonoid_biosynthesis_xml NODE_WIDTH" value="130.0"/>
    <att type="string" name="CELLDESIGNER_SPECIES" value="GSVIVP00038884001"/>
    <att type="string" name="vizmap:vv10941Flavonoid_biosynthesis_xml NODE_FILL_COLOR" value="java.awt.Color[r=255,g=255,b=255]"/>
    <att type="string" name="vizmap:vv10941Flavonoid_biosynthesis_xml_me NODE_SHAPE" value="RECT"/>
    <att type="string" name="vizmap:vv10941Flavonoid_biosynthesis_xml_me NODE_WIDTH" value="130.0"/>
    <graphics type="RECTANGLE" h="15.0" w="150.0" x="1559.0" y="654.0" fill="#ffffff" width="1" outline="#000000"/>
  </node>
  <node label="rGSVIVP00033948001" id="-1583">
    <att type="string" name="vizmap:vv10941Flavonoid_biosynthesis_xml_me NODE_HEIGHT" value="15.0"/>
    <att type="string" name="canonicalName" value="GSVIVP00033948001"/>
    <att type="string" name="vizmap:vv10941Flavonoid_biosynthesis_xml NODE_SHAPE" value="RECT"/>
    <att type="string" name="CELLDESIGNER_ALIAS" value="sa10723e35"/>
    <att type="string" name="vizmap:vv10941Flavonoid_biosynthesis_xml NODE_HEIGHT" value="15.0"/>
    <att type="string" name="CELLDESIGNER_NODE_TYPE" value="RNA"/>
    <att type="string" name="vizmap:vv10941Flavonoid_biosynthesis_xml NODE_WIDTH" value="130.0"/>
    <att type="string" name="CELLDESIGNER_SPECIES" value="GSVIVP00033948001"/>
    <att type="string" name="vizmap:vv10941Flavonoid_biosynthesis_xml NODE_FILL_COLOR" value="java.awt.Color[r=255,g=255,b=255]"/>
    <att type="string" name="vizmap:vv10941Flavonoid_biosynthesis_xml_me NODE_SHAPE" value="RECT"/>
    <att type="string" name="vizmap:vv10941Flavonoid_biosynthesis_xml_me NODE_WIDTH" value="130.0"/>
    <graphics type="RECTANGLE" h="15.0" w="150.0" x="939.0" y="312.0" fill="#ffffff" width="1" outline="#000000"/>
  </node>
  <node label="rGSVIVP00007247001" id="-1582">
    <att type="string" name="vizmap:vv10941Flavonoid_biosynthesis_xml_me NODE_HEIGHT" value="15.0"/>
    <att type="string" name="canonicalName" value="GSVIVP00007247001"/>
    <att type="string" name="vizmap:vv10941Flavonoid_biosynthesis_xml NODE_SHAPE" value="RECT"/>
    <att type="string" name="CELLDESIGNER_ALIAS" value="sa11088e35"/>
    <att type="string" name="vizmap:vv10941Flavonoid_biosynthesis_xml NODE_HEIGHT" value="15.0"/>
    <att type="string" name="CELLDESIGNER_NODE_TYPE" value="RNA"/>
    <att type="string" name="vizmap:vv10941Flavonoid_biosynthesis_xml NODE_WIDTH" value="130.0"/>
    <att type="string" name="CELLDESIGNER_SPECIES" value="GSVIVP00007247001"/>
    <att type="string" name="vizmap:vv10941Flavonoid_biosynthesis_xml NODE_FILL_COLOR" value="java.awt.Color[r=255,g=255,b=255]"/>
    <att type="string" name="vizmap:vv10941Flavonoid_biosynthesis_xml_me NODE_SHAPE" value="RECT"/>
    <att type="string" name="vizmap:vv10941Flavonoid_biosynthesis_xml_me NODE_WIDTH" value="130.0"/>
    <graphics type="RECTANGLE" h="15.0" w="150.0" x="939.0" y="295.72222900390625" fill="#ffffff" width="1" outline="#000000"/>
  </node>
  <node label="rGSVIVP00007249001" id="-1581">
    <att type="string" name="vizmap:vv10941Flavonoid_biosynthesis_xml_me NODE_HEIGHT" value="15.0"/>
    <att type="string" name="canonicalName" value="GSVIVP00007249001"/>
    <att type="string" name="vizmap:vv10941Flavonoid_biosynthesis_xml NODE_SHAPE" value="RECT"/>
    <att type="string" name="CELLDESIGNER_ALIAS" value="sa11358e35"/>
    <att type="string" name="vizmap:vv10941Flavonoid_biosynthesis_xml NODE_HEIGHT" value="15.0"/>
    <att type="string" name="CELLDESIGNER_NODE_TYPE" value="RNA"/>
    <att type="string" name="vizmap:vv10941Flavonoid_biosynthesis_xml NODE_WIDTH" value="130.0"/>
    <att type="string" name="CELLDESIGNER_SPECIES" value="GSVIVP00007249001"/>
    <att type="string" name="vizmap:vv10941Flavonoid_biosynthesis_xml NODE_FILL_COLOR" value="java.awt.Color[r=255,g=255,b=255]"/>
    <att type="string" name="vizmap:vv10941Flavonoid_biosynthesis_xml_me NODE_SHAPE" value="RECT"/>
    <att type="string" name="vizmap:vv10941Flavonoid_biosynthesis_xml_me NODE_WIDTH" value="130.0"/>
    <graphics type="RECTANGLE" h="15.0" w="150.0" x="939.0" y="279.4444580078125" fill="#ffffff" width="1" outline="#000000"/>
  </node>
  <node label="rGSVIVP00001436001" id="-1580">
    <att type="string" name="vizmap:vv10941Flavonoid_biosynthesis_xml_me NODE_HEIGHT" value="15.0"/>
    <att type="string" name="canonicalName" value="GSVIVP00001436001"/>
    <att type="string" name="vizmap:vv10941Flavonoid_biosynthesis_xml NODE_SHAPE" value="RECT"/>
    <att type="string" name="CELLDESIGNER_ALIAS" value="sa11450e35"/>
    <att type="string" name="vizmap:vv10941Flavonoid_biosynthesis_xml NODE_HEIGHT" value="15.0"/>
    <att type="string" name="CELLDESIGNER_NODE_TYPE" value="RNA"/>
    <att type="string" name="vizmap:vv10941Flavonoid_biosynthesis_xml NODE_WIDTH" value="130.0"/>
    <att type="string" name="CELLDESIGNER_SPECIES" value="GSVIVP00001436001"/>
    <att type="string" name="vizmap:vv10941Flavonoid_biosynthesis_xml NODE_FILL_COLOR" value="java.awt.Color[r=255,g=255,b=255]"/>
    <att type="string" name="vizmap:vv10941Flavonoid_biosynthesis_xml_me NODE_SHAPE" value="RECT"/>
    <att type="string" name="vizmap:vv10941Flavonoid_biosynthesis_xml_me NODE_WIDTH" value="130.0"/>
    <graphics type="RECTANGLE" h="15.0" w="150.0" x="939.0" y="263.1666564941406" fill="#ffffff" width="1" outline="#000000"/>
  </node>
  <node label="rGSVIVP00015339001" id="-1579">
    <att type="string" name="vizmap:vv10941Flavonoid_biosynthesis_xml_me NODE_HEIGHT" value="15.0"/>
    <att type="string" name="canonicalName" value="GSVIVP00015339001"/>
    <att type="string" name="vizmap:vv10941Flavonoid_biosynthesis_xml NODE_SHAPE" value="RECT"/>
    <att type="string" name="CELLDESIGNER_ALIAS" value="sa11705e35"/>
    <att type="string" name="vizmap:vv10941Flavonoid_biosynthesis_xml NODE_HEIGHT" value="15.0"/>
    <att type="string" name="CELLDESIGNER_NODE_TYPE" value="RNA"/>
    <att type="string" name="vizmap:vv10941Flavonoid_biosynthesis_xml NODE_WIDTH" value="130.0"/>
    <att type="string" name="CELLDESIGNER_SPECIES" value="GSVIVP00015339001"/>
    <att type="string" name="vizmap:vv10941Flavonoid_biosynthesis_xml NODE_FILL_COLOR" value="java.awt.Color[r=255,g=255,b=255]"/>
    <att type="string" name="vizmap:vv10941Flavonoid_biosynthesis_xml_me NODE_SHAPE" value="RECT"/>
    <att type="string" name="vizmap:vv10941Flavonoid_biosynthesis_xml_me NODE_WIDTH" value="130.0"/>
    <graphics type="RECTANGLE" h="15.0" w="150.0" x="939.0" y="246.88888549804688" fill="#ffffff" width="1" outline="#000000"/>
  </node>
  <node label="rGSVIVP00015340001" id="-1578">
    <att type="string" name="vizmap:vv10941Flavonoid_biosynthesis_xml_me NODE_HEIGHT" value="15.0"/>
    <att type="string" name="canonicalName" value="GSVIVP00015340001"/>
    <att type="string" name="vizmap:vv10941Flavonoid_biosynthesis_xml NODE_SHAPE" value="RECT"/>
    <att type="string" name="CELLDESIGNER_ALIAS" value="sa11706e35"/>
    <att type="string" name="vizmap:vv10941Flavonoid_biosynthesis_xml NODE_HEIGHT" value="15.0"/>
    <att type="string" name="CELLDESIGNER_NODE_TYPE" value="RNA"/>
    <att type="string" name="vizmap:vv10941Flavonoid_biosynthesis_xml NODE_WIDTH" value="130.0"/>
    <att type="string" name="CELLDESIGNER_SPECIES" value="GSVIVP00015340001"/>
    <att type="string" name="vizmap:vv10941Flavonoid_biosynthesis_xml NODE_FILL_COLOR" value="java.awt.Color[r=255,g=255,b=255]"/>
    <att type="string" name="vizmap:vv10941Flavonoid_biosynthesis_xml_me NODE_SHAPE" value="RECT"/>
    <att type="string" name="vizmap:vv10941Flavonoid_biosynthesis_xml_me NODE_WIDTH" value="130.0"/>
    <graphics type="RECTANGLE" h="15.0" w="150.0" x="939.0" y="230.61111450195312" fill="#ffffff" width="1" outline="#000000"/>
  </node>
  <node label="rGSVIVP00001440001" id="-1577">
    <att type="string" name="vizmap:vv10941Flavonoid_biosynthesis_xml_me NODE_HEIGHT" value="15.0"/>
    <att type="string" name="canonicalName" value="GSVIVP00001440001"/>
    <att type="string" name="vizmap:vv10941Flavonoid_biosynthesis_xml NODE_SHAPE" value="RECT"/>
    <att type="string" name="CELLDESIGNER_ALIAS" value="sa12282e35"/>
    <att type="string" name="vizmap:vv10941Flavonoid_biosynthesis_xml NODE_HEIGHT" value="15.0"/>
    <att type="string" name="CELLDESIGNER_NODE_TYPE" value="RNA"/>
    <att type="string" name="vizmap:vv10941Flavonoid_biosynthesis_xml NODE_WIDTH" value="130.0"/>
    <att type="string" name="CELLDESIGNER_SPECIES" value="GSVIVP00001440001"/>
    <att type="string" name="vizmap:vv10941Flavonoid_biosynthesis_xml NODE_FILL_COLOR" value="java.awt.Color[r=255,g=255,b=255]"/>
    <att type="string" name="vizmap:vv10941Flavonoid_biosynthesis_xml_me NODE_SHAPE" value="RECT"/>
    <att type="string" name="vizmap:vv10941Flavonoid_biosynthesis_xml_me NODE_WIDTH" value="130.0"/>
    <graphics type="RECTANGLE" h="15.0" w="150.0" x="939.0" y="214.3333282470703" fill="#ffffff" width="1" outline="#000000"/>
  </node>
  <node label="rGSVIVP00013719001" id="-1576">
    <att type="string" name="vizmap:vv10941Flavonoid_biosynthesis_xml_me NODE_HEIGHT" value="15.0"/>
    <att type="string" name="canonicalName" value="GSVIVP00013719001"/>
    <att type="string" name="vizmap:vv10941Flavonoid_biosynthesis_xml NODE_SHAPE" value="RECT"/>
    <att type="string" name="CELLDESIGNER_ALIAS" value="sa12604e35"/>
    <att type="string" name="vizmap:vv10941Flavonoid_biosynthesis_xml NODE_HEIGHT" value="15.0"/>
    <att type="string" name="CELLDESIGNER_NODE_TYPE" value="RNA"/>
    <att type="string" name="vizmap:vv10941Flavonoid_biosynthesis_xml NODE_WIDTH" value="130.0"/>
    <att type="string" name="CELLDESIGNER_SPECIES" value="GSVIVP00013719001"/>
    <att type="string" name="vizmap:vv10941Flavonoid_biosynthesis_xml NODE_FILL_COLOR" value="java.awt.Color[r=255,g=255,b=255]"/>
    <att type="string" name="vizmap:vv10941Flavonoid_biosynthesis_xml_me NODE_SHAPE" value="RECT"/>
    <att type="string" name="vizmap:vv10941Flavonoid_biosynthesis_xml_me NODE_WIDTH" value="130.0"/>
    <graphics type="RECTANGLE" h="15.0" w="150.0" x="939.0" y="198.05555725097656" fill="#ffffff" width="1" outline="#000000"/>
  </node>
  <node label="rGSVIVP00020832001" id="-1575">
    <att type="string" name="vizmap:vv10941Flavonoid_biosynthesis_xml_me NODE_HEIGHT" value="15.0"/>
    <att type="string" name="canonicalName" value="GSVIVP00020832001"/>
    <att type="string" name="vizmap:vv10941Flavonoid_biosynthesis_xml NODE_SHAPE" value="RECT"/>
    <att type="string" name="CELLDESIGNER_ALIAS" value="sa12971e35"/>
    <att type="string" name="vizmap:vv10941Flavonoid_biosynthesis_xml NODE_HEIGHT" value="15.0"/>
    <att type="string" name="CELLDESIGNER_NODE_TYPE" value="RNA"/>
    <att type="string" name="vizmap:vv10941Flavonoid_biosynthesis_xml NODE_WIDTH" value="130.0"/>
    <att type="string" name="CELLDESIGNER_SPECIES" value="GSVIVP00020832001"/>
    <att type="string" name="vizmap:vv10941Flavonoid_biosynthesis_xml NODE_FILL_COLOR" value="java.awt.Color[r=255,g=255,b=255]"/>
    <att type="string" name="vizmap:vv10941Flavonoid_biosynthesis_xml_me NODE_SHAPE" value="RECT"/>
    <att type="string" name="vizmap:vv10941Flavonoid_biosynthesis_xml_me NODE_WIDTH" value="130.0"/>
    <graphics type="RECTANGLE" h="15.0" w="150.0" x="939.0" y="181.77777099609375" fill="#ffffff" width="1" outline="#000000"/>
  </node>
  <node label="rGSVIVP00037670001" id="-1574">
    <att type="string" name="vizmap:vv10941Flavonoid_biosynthesis_xml_me NODE_HEIGHT" value="15.0"/>
    <att type="string" name="canonicalName" value="GSVIVP00037670001"/>
    <att type="string" name="vizmap:vv10941Flavonoid_biosynthesis_xml NODE_SHAPE" value="RECT"/>
    <att type="string" name="CELLDESIGNER_ALIAS" value="sa13080e35"/>
    <att type="string" name="vizmap:vv10941Flavonoid_biosynthesis_xml NODE_HEIGHT" value="15.0"/>
    <att type="string" name="CELLDESIGNER_NODE_TYPE" value="RNA"/>
    <att type="string" name="vizmap:vv10941Flavonoid_biosynthesis_xml NODE_WIDTH" value="130.0"/>
    <att type="string" name="CELLDESIGNER_SPECIES" value="GSVIVP00037670001"/>
    <att type="string" name="vizmap:vv10941Flavonoid_biosynthesis_xml NODE_FILL_COLOR" value="java.awt.Color[r=255,g=255,b=255]"/>
    <att type="string" name="vizmap:vv10941Flavonoid_biosynthesis_xml_me NODE_SHAPE" value="RECT"/>
    <att type="string" name="vizmap:vv10941Flavonoid_biosynthesis_xml_me NODE_WIDTH" value="130.0"/>
    <graphics type="RECTANGLE" h="15.0" w="150.0" x="939.0" y="165.5" fill="#ffffff" width="1" outline="#000000"/>
  </node>
  <node label="rGSVIVP00031249001" id="-1573">
    <att type="string" name="vizmap:vv10941Flavonoid_biosynthesis_xml_me NODE_HEIGHT" value="15.0"/>
    <att type="string" name="canonicalName" value="GSVIVP00031249001"/>
    <att type="string" name="vizmap:vv10941Flavonoid_biosynthesis_xml NODE_SHAPE" value="RECT"/>
    <att type="string" name="CELLDESIGNER_ALIAS" value="sa13135e35"/>
    <att type="string" name="vizmap:vv10941Flavonoid_biosynthesis_xml NODE_HEIGHT" value="15.0"/>
    <att type="string" name="CELLDESIGNER_NODE_TYPE" value="RNA"/>
    <att type="string" name="vizmap:vv10941Flavonoid_biosynthesis_xml NODE_WIDTH" value="130.0"/>
    <att type="string" name="CELLDESIGNER_SPECIES" value="GSVIVP00031249001"/>
    <att type="string" name="vizmap:vv10941Flavonoid_biosynthesis_xml NODE_FILL_COLOR" value="java.awt.Color[r=255,g=255,b=255]"/>
    <att type="string" name="vizmap:vv10941Flavonoid_biosynthesis_xml_me NODE_SHAPE" value="RECT"/>
    <att type="string" name="vizmap:vv10941Flavonoid_biosynthesis_xml_me NODE_WIDTH" value="130.0"/>
    <graphics type="RECTANGLE" h="15.0" w="150.0" x="939.0" y="149.22222900390625" fill="#ffffff" width="1" outline="#000000"/>
  </node>
  <node label="rGSVIVP00015343001" id="-1572">
    <att type="string" name="vizmap:vv10941Flavonoid_biosynthesis_xml_me NODE_HEIGHT" value="15.0"/>
    <att type="string" name="canonicalName" value="GSVIVP00015343001"/>
    <att type="string" name="vizmap:vv10941Flavonoid_biosynthesis_xml NODE_SHAPE" value="RECT"/>
    <att type="string" name="CELLDESIGNER_ALIAS" value="sa13173e35"/>
    <att type="string" name="vizmap:vv10941Flavonoid_biosynthesis_xml NODE_HEIGHT" value="15.0"/>
    <att type="string" name="CELLDESIGNER_NODE_TYPE" value="RNA"/>
    <att type="string" name="vizmap:vv10941Flavonoid_biosynthesis_xml NODE_WIDTH" value="130.0"/>
    <att type="string" name="CELLDESIGNER_SPECIES" value="GSVIVP00015343001"/>
    <att type="string" name="vizmap:vv10941Flavonoid_biosynthesis_xml NODE_FILL_COLOR" value="java.awt.Color[r=255,g=255,b=255]"/>
    <att type="string" name="vizmap:vv10941Flavonoid_biosynthesis_xml_me NODE_SHAPE" value="RECT"/>
    <att type="string" name="vizmap:vv10941Flavonoid_biosynthesis_xml_me NODE_WIDTH" value="130.0"/>
    <graphics type="RECTANGLE" h="15.0" w="150.0" x="939.0" y="132.94444274902344" fill="#ffffff" width="1" outline="#000000"/>
  </node>
  <node label="rGSVIVP00015342001" id="-1571">
    <att type="string" name="vizmap:vv10941Flavonoid_biosynthesis_xml_me NODE_HEIGHT" value="15.0"/>
    <att type="string" name="canonicalName" value="GSVIVP00015342001"/>
    <att type="string" name="vizmap:vv10941Flavonoid_biosynthesis_xml NODE_SHAPE" value="RECT"/>
    <att type="string" name="CELLDESIGNER_ALIAS" value="sa13423e35"/>
    <att type="string" name="vizmap:vv10941Flavonoid_biosynthesis_xml NODE_HEIGHT" value="15.0"/>
    <att type="string" name="CELLDESIGNER_NODE_TYPE" value="RNA"/>
    <att type="string" name="vizmap:vv10941Flavonoid_biosynthesis_xml NODE_WIDTH" value="130.0"/>
    <att type="string" name="CELLDESIGNER_SPECIES" value="GSVIVP00015342001"/>
    <att type="string" name="vizmap:vv10941Flavonoid_biosynthesis_xml NODE_FILL_COLOR" value="java.awt.Color[r=255,g=255,b=255]"/>
    <att type="string" name="vizmap:vv10941Flavonoid_biosynthesis_xml_me NODE_SHAPE" value="RECT"/>
    <att type="string" name="vizmap:vv10941Flavonoid_biosynthesis_xml_me NODE_WIDTH" value="130.0"/>
    <graphics type="RECTANGLE" h="15.0" w="150.0" x="939.0" y="116.66665649414062" fill="#ffffff" width="1" outline="#000000"/>
  </node>
  <node label="rGSVIVP00019856001" id="-1570">
    <att type="string" name="vizmap:vv10941Flavonoid_biosynthesis_xml_me NODE_HEIGHT" value="15.0"/>
    <att type="string" name="canonicalName" value="GSVIVP00019856001"/>
    <att type="string" name="vizmap:vv10941Flavonoid_biosynthesis_xml NODE_SHAPE" value="RECT"/>
    <att type="string" name="CELLDESIGNER_ALIAS" value="sa13565e35"/>
    <att type="string" name="vizmap:vv10941Flavonoid_biosynthesis_xml NODE_HEIGHT" value="15.0"/>
    <att type="string" name="CELLDESIGNER_NODE_TYPE" value="RNA"/>
    <att type="string" name="vizmap:vv10941Flavonoid_biosynthesis_xml NODE_WIDTH" value="130.0"/>
    <att type="string" name="CELLDESIGNER_SPECIES" value="GSVIVP00019856001"/>
    <att type="string" name="vizmap:vv10941Flavonoid_biosynthesis_xml NODE_FILL_COLOR" value="java.awt.Color[r=255,g=255,b=255]"/>
    <att type="string" name="vizmap:vv10941Flavonoid_biosynthesis_xml_me NODE_SHAPE" value="RECT"/>
    <att type="string" name="vizmap:vv10941Flavonoid_biosynthesis_xml_me NODE_WIDTH" value="130.0"/>
    <graphics type="RECTANGLE" h="15.0" w="150.0" x="939.0" y="100.38888549804688" fill="#ffffff" width="1" outline="#000000"/>
  </node>
  <node label="rGSVIVP00033564001" id="-1569">
    <att type="string" name="vizmap:vv10941Flavonoid_biosynthesis_xml_me NODE_HEIGHT" value="15.0"/>
    <att type="string" name="canonicalName" value="GSVIVP00033564001"/>
    <att type="string" name="vizmap:vv10941Flavonoid_biosynthesis_xml NODE_SHAPE" value="RECT"/>
    <att type="string" name="CELLDESIGNER_ALIAS" value="sa13702e35"/>
    <att type="string" name="vizmap:vv10941Flavonoid_biosynthesis_xml NODE_HEIGHT" value="15.0"/>
    <att type="string" name="CELLDESIGNER_NODE_TYPE" value="RNA"/>
    <att type="string" name="vizmap:vv10941Flavonoid_biosynthesis_xml NODE_WIDTH" value="130.0"/>
    <att type="string" name="CELLDESIGNER_SPECIES" value="GSVIVP00033564001"/>
    <att type="string" name="vizmap:vv10941Flavonoid_biosynthesis_xml NODE_FILL_COLOR" value="java.awt.Color[r=255,g=255,b=255]"/>
    <att type="string" name="vizmap:vv10941Flavonoid_biosynthesis_xml_me NODE_SHAPE" value="RECT"/>
    <att type="string" name="vizmap:vv10941Flavonoid_biosynthesis_xml_me NODE_WIDTH" value="130.0"/>
    <graphics type="RECTANGLE" h="15.0" w="150.0" x="939.0" y="84.11111450195312" fill="#ffffff" width="1" outline="#000000"/>
  </node>
  <node label="rGSVIVP00015347001" id="-1568">
    <att type="string" name="vizmap:vv10941Flavonoid_biosynthesis_xml_me NODE_HEIGHT" value="15.0"/>
    <att type="string" name="canonicalName" value="GSVIVP00015347001"/>
    <att type="string" name="vizmap:vv10941Flavonoid_biosynthesis_xml NODE_SHAPE" value="RECT"/>
    <att type="string" name="CELLDESIGNER_ALIAS" value="sa14109e35"/>
    <att type="string" name="vizmap:vv10941Flavonoid_biosynthesis_xml NODE_HEIGHT" value="15.0"/>
    <att type="string" name="CELLDESIGNER_NODE_TYPE" value="RNA"/>
    <att type="string" name="vizmap:vv10941Flavonoid_biosynthesis_xml NODE_WIDTH" value="130.0"/>
    <att type="string" name="CELLDESIGNER_SPECIES" value="GSVIVP00015347001"/>
    <att type="string" name="vizmap:vv10941Flavonoid_biosynthesis_xml NODE_FILL_COLOR" value="java.awt.Color[r=255,g=255,b=255]"/>
    <att type="string" name="vizmap:vv10941Flavonoid_biosynthesis_xml_me NODE_SHAPE" value="RECT"/>
    <att type="string" name="vizmap:vv10941Flavonoid_biosynthesis_xml_me NODE_WIDTH" value="130.0"/>
    <graphics type="RECTANGLE" h="15.0" w="150.0" x="939.0" y="67.83333587646484" fill="#ffffff" width="1" outline="#000000"/>
  </node>
  <node label="rGSVIVP00015502001" id="-1567">
    <att type="string" name="vizmap:vv10941Flavonoid_biosynthesis_xml_me NODE_HEIGHT" value="15.0"/>
    <att type="string" name="canonicalName" value="GSVIVP00015502001"/>
    <att type="string" name="vizmap:vv10941Flavonoid_biosynthesis_xml NODE_SHAPE" value="RECT"/>
    <att type="string" name="CELLDESIGNER_ALIAS" value="sa14300e35"/>
    <att type="string" name="vizmap:vv10941Flavonoid_biosynthesis_xml NODE_HEIGHT" value="15.0"/>
    <att type="string" name="CELLDESIGNER_NODE_TYPE" value="RNA"/>
    <att type="string" name="vizmap:vv10941Flavonoid_biosynthesis_xml NODE_WIDTH" value="130.0"/>
    <att type="string" name="CELLDESIGNER_SPECIES" value="GSVIVP00015502001"/>
    <att type="string" name="vizmap:vv10941Flavonoid_biosynthesis_xml NODE_FILL_COLOR" value="java.awt.Color[r=255,g=255,b=255]"/>
    <att type="string" name="vizmap:vv10941Flavonoid_biosynthesis_xml_me NODE_SHAPE" value="RECT"/>
    <att type="string" name="vizmap:vv10941Flavonoid_biosynthesis_xml_me NODE_WIDTH" value="130.0"/>
    <graphics type="RECTANGLE" h="15.0" w="150.0" x="939.0" y="51.55555725097656" fill="#ffffff" width="1" outline="#000000"/>
  </node>
  <node label="rGSVIVP00003596001" id="-1566">
    <att type="string" name="vizmap:vv10941Flavonoid_biosynthesis_xml_me NODE_HEIGHT" value="15.0"/>
    <att type="string" name="canonicalName" value="GSVIVP00003596001"/>
    <att type="string" name="vizmap:vv10941Flavonoid_biosynthesis_xml NODE_SHAPE" value="RECT"/>
    <att type="string" name="CELLDESIGNER_ALIAS" value="sa10642e4"/>
    <att type="string" name="vizmap:vv10941Flavonoid_biosynthesis_xml NODE_HEIGHT" value="15.0"/>
    <att type="string" name="CELLDESIGNER_NODE_TYPE" value="RNA"/>
    <att type="string" name="vizmap:vv10941Flavonoid_biosynthesis_xml NODE_WIDTH" value="130.0"/>
    <att type="string" name="CELLDESIGNER_SPECIES" value="GSVIVP00003596001"/>
    <att type="string" name="vizmap:vv10941Flavonoid_biosynthesis_xml NODE_FILL_COLOR" value="java.awt.Color[r=255,g=255,b=255]"/>
    <att type="string" name="vizmap:vv10941Flavonoid_biosynthesis_xml_me NODE_SHAPE" value="RECT"/>
    <att type="string" name="vizmap:vv10941Flavonoid_biosynthesis_xml_me NODE_WIDTH" value="130.0"/>
    <graphics type="RECTANGLE" h="15.0" w="150.0" x="742.0" y="577.0" fill="#ffffff" width="1" outline="#000000"/>
  </node>
  <node label="rGSVIVP00034070001" id="-1565">
    <att type="string" name="vizmap:vv10941Flavonoid_biosynthesis_xml_me NODE_HEIGHT" value="15.0"/>
    <att type="string" name="canonicalName" value="GSVIVP00034070001"/>
    <att type="string" name="vizmap:vv10941Flavonoid_biosynthesis_xml NODE_SHAPE" value="RECT"/>
    <att type="string" name="CELLDESIGNER_ALIAS" value="sa10764e4"/>
    <att type="string" name="vizmap:vv10941Flavonoid_biosynthesis_xml NODE_HEIGHT" value="15.0"/>
    <att type="string" name="CELLDESIGNER_NODE_TYPE" value="RNA"/>
    <att type="string" name="vizmap:vv10941Flavonoid_biosynthesis_xml NODE_WIDTH" value="130.0"/>
    <att type="string" name="CELLDESIGNER_SPECIES" value="GSVIVP00034070001"/>
    <att type="string" name="vizmap:vv10941Flavonoid_biosynthesis_xml NODE_FILL_COLOR" value="java.awt.Color[r=255,g=255,b=255]"/>
    <att type="string" name="vizmap:vv10941Flavonoid_biosynthesis_xml_me NODE_SHAPE" value="RECT"/>
    <att type="string" name="vizmap:vv10941Flavonoid_biosynthesis_xml_me NODE_WIDTH" value="130.0"/>
    <graphics type="RECTANGLE" h="15.0" w="150.0" x="742.0" y="560.6890869140625" fill="#ffffff" width="1" outline="#000000"/>
  </node>
  <node label="rGSVIVP00010332001" id="-1564">
    <att type="string" name="vizmap:vv10941Flavonoid_biosynthesis_xml_me NODE_HEIGHT" value="15.0"/>
    <att type="string" name="canonicalName" value="GSVIVP00010332001"/>
    <att type="string" name="vizmap:vv10941Flavonoid_biosynthesis_xml NODE_SHAPE" value="RECT"/>
    <att type="string" name="CELLDESIGNER_ALIAS" value="sa10905e4"/>
    <att type="string" name="vizmap:vv10941Flavonoid_biosynthesis_xml NODE_HEIGHT" value="15.0"/>
    <att type="string" name="CELLDESIGNER_NODE_TYPE" value="RNA"/>
    <att type="string" name="vizmap:vv10941Flavonoid_biosynthesis_xml NODE_WIDTH" value="130.0"/>
    <att type="string" name="CELLDESIGNER_SPECIES" value="GSVIVP00010332001"/>
    <att type="string" name="vizmap:vv10941Flavonoid_biosynthesis_xml NODE_FILL_COLOR" value="java.awt.Color[r=255,g=255,b=255]"/>
    <att type="string" name="vizmap:vv10941Flavonoid_biosynthesis_xml_me NODE_SHAPE" value="RECT"/>
    <att type="string" name="vizmap:vv10941Flavonoid_biosynthesis_xml_me NODE_WIDTH" value="130.0"/>
    <graphics type="RECTANGLE" h="15.0" w="150.0" x="742.0" y="544.378173828125" fill="#ffffff" width="1" outline="#000000"/>
  </node>
  <node label="rGSVIVP00016433001" id="-1563">
    <att type="string" name="vizmap:vv10941Flavonoid_biosynthesis_xml_me NODE_HEIGHT" value="15.0"/>
    <att type="string" name="canonicalName" value="GSVIVP00016433001"/>
    <att type="string" name="vizmap:vv10941Flavonoid_biosynthesis_xml NODE_SHAPE" value="RECT"/>
    <att type="string" name="CELLDESIGNER_ALIAS" value="sa11547e4"/>
    <att type="string" name="vizmap:vv10941Flavonoid_biosynthesis_xml NODE_HEIGHT" value="15.0"/>
    <att type="string" name="CELLDESIGNER_NODE_TYPE" value="RNA"/>
    <att type="string" name="vizmap:vv10941Flavonoid_biosynthesis_xml NODE_WIDTH" value="130.0"/>
    <att type="string" name="CELLDESIGNER_SPECIES" value="GSVIVP00016433001"/>
    <att type="string" name="vizmap:vv10941Flavonoid_biosynthesis_xml NODE_FILL_COLOR" value="java.awt.Color[r=255,g=255,b=255]"/>
    <att type="string" name="vizmap:vv10941Flavonoid_biosynthesis_xml_me NODE_SHAPE" value="RECT"/>
    <att type="string" name="vizmap:vv10941Flavonoid_biosynthesis_xml_me NODE_WIDTH" value="130.0"/>
    <graphics type="RECTANGLE" h="15.0" w="150.0" x="742.0" y="528.0672607421875" fill="#ffffff" width="1" outline="#000000"/>
  </node>
  <node label="rGSVIVP00016217001" id="-1562">
    <att type="string" name="vizmap:vv10941Flavonoid_biosynthesis_xml_me NODE_HEIGHT" value="15.0"/>
    <att type="string" name="canonicalName" value="GSVIVP00016217001"/>
    <att type="string" name="vizmap:vv10941Flavonoid_biosynthesis_xml NODE_SHAPE" value="RECT"/>
    <att type="string" name="CELLDESIGNER_ALIAS" value="sa11716e4"/>
    <att type="string" name="vizmap:vv10941Flavonoid_biosynthesis_xml NODE_HEIGHT" value="15.0"/>
    <att type="string" name="CELLDESIGNER_NODE_TYPE" value="RNA"/>
    <att type="string" name="vizmap:vv10941Flavonoid_biosynthesis_xml NODE_WIDTH" value="130.0"/>
    <att type="string" name="CELLDESIGNER_SPECIES" value="GSVIVP00016217001"/>
    <att type="string" name="vizmap:vv10941Flavonoid_biosynthesis_xml NODE_FILL_COLOR" value="java.awt.Color[r=255,g=255,b=255]"/>
    <att type="string" name="vizmap:vv10941Flavonoid_biosynthesis_xml_me NODE_SHAPE" value="RECT"/>
    <att type="string" name="vizmap:vv10941Flavonoid_biosynthesis_xml_me NODE_WIDTH" value="130.0"/>
    <graphics type="RECTANGLE" h="15.0" w="150.0" x="742.0" y="511.75634765625" fill="#ffffff" width="1" outline="#000000"/>
  </node>
  <node label="rGSVIVP00007272001" id="-1561">
    <att type="string" name="vizmap:vv10941Flavonoid_biosynthesis_xml_me NODE_HEIGHT" value="15.0"/>
    <att type="string" name="canonicalName" value="GSVIVP00007272001"/>
    <att type="string" name="vizmap:vv10941Flavonoid_biosynthesis_xml NODE_SHAPE" value="RECT"/>
    <att type="string" name="CELLDESIGNER_ALIAS" value="sa12070e4"/>
    <att type="string" name="vizmap:vv10941Flavonoid_biosynthesis_xml NODE_HEIGHT" value="15.0"/>
    <att type="string" name="CELLDESIGNER_NODE_TYPE" value="RNA"/>
    <att type="string" name="vizmap:vv10941Flavonoid_biosynthesis_xml NODE_WIDTH" value="130.0"/>
    <att type="string" name="CELLDESIGNER_SPECIES" value="GSVIVP00007272001"/>
    <att type="string" name="vizmap:vv10941Flavonoid_biosynthesis_xml NODE_FILL_COLOR" value="java.awt.Color[r=255,g=255,b=255]"/>
    <att type="string" name="vizmap:vv10941Flavonoid_biosynthesis_xml_me NODE_SHAPE" value="RECT"/>
    <att type="string" name="vizmap:vv10941Flavonoid_biosynthesis_xml_me NODE_WIDTH" value="130.0"/>
    <graphics type="RECTANGLE" h="15.0" w="150.0" x="742.0" y="495.4454345703125" fill="#ffffff" width="1" outline="#000000"/>
  </node>
  <node label="rGSVIVP00001138001" id="-1560">
    <att type="string" name="vizmap:vv10941Flavonoid_biosynthesis_xml_me NODE_HEIGHT" value="15.0"/>
    <att type="string" name="canonicalName" value="GSVIVP00001138001"/>
    <att type="string" name="vizmap:vv10941Flavonoid_biosynthesis_xml NODE_SHAPE" value="RECT"/>
    <att type="string" name="CELLDESIGNER_ALIAS" value="sa12257e4"/>
    <att type="string" name="vizmap:vv10941Flavonoid_biosynthesis_xml NODE_HEIGHT" value="15.0"/>
    <att type="string" name="CELLDESIGNER_NODE_TYPE" value="RNA"/>
    <att type="string" name="vizmap:vv10941Flavonoid_biosynthesis_xml NODE_WIDTH" value="130.0"/>
    <att type="string" name="CELLDESIGNER_SPECIES" value="GSVIVP00001138001"/>
    <att type="string" name="vizmap:vv10941Flavonoid_biosynthesis_xml NODE_FILL_COLOR" value="java.awt.Color[r=255,g=255,b=255]"/>
    <att type="string" name="vizmap:vv10941Flavonoid_biosynthesis_xml_me NODE_SHAPE" value="RECT"/>
    <att type="string" name="vizmap:vv10941Flavonoid_biosynthesis_xml_me NODE_WIDTH" value="130.0"/>
    <graphics type="RECTANGLE" h="15.0" w="150.0" x="742.0" y="479.1344909667969" fill="#ffffff" width="1" outline="#000000"/>
  </node>
  <node label="rGSVIVP00008763001" id="-1559">
    <att type="string" name="vizmap:vv10941Flavonoid_biosynthesis_xml_me NODE_HEIGHT" value="15.0"/>
    <att type="string" name="canonicalName" value="GSVIVP00008763001"/>
    <att type="string" name="vizmap:vv10941Flavonoid_biosynthesis_xml NODE_SHAPE" value="RECT"/>
    <att type="string" name="CELLDESIGNER_ALIAS" value="sa12368e4"/>
    <att type="string" name="vizmap:vv10941Flavonoid_biosynthesis_xml NODE_HEIGHT" value="15.0"/>
    <att type="string" name="CELLDESIGNER_NODE_TYPE" value="RNA"/>
    <att type="string" name="vizmap:vv10941Flavonoid_biosynthesis_xml NODE_WIDTH" value="130.0"/>
    <att type="string" name="CELLDESIGNER_SPECIES" value="GSVIVP00008763001"/>
    <att type="string" name="vizmap:vv10941Flavonoid_biosynthesis_xml NODE_FILL_COLOR" value="java.awt.Color[r=255,g=255,b=255]"/>
    <att type="string" name="vizmap:vv10941Flavonoid_biosynthesis_xml_me NODE_SHAPE" value="RECT"/>
    <att type="string" name="vizmap:vv10941Flavonoid_biosynthesis_xml_me NODE_WIDTH" value="130.0"/>
    <graphics type="RECTANGLE" h="15.0" w="150.0" x="742.0" y="462.8235778808594" fill="#ffffff" width="1" outline="#000000"/>
  </node>
  <node label="rGSVIVP00021694001" id="-1558">
    <att type="string" name="vizmap:vv10941Flavonoid_biosynthesis_xml_me NODE_HEIGHT" value="15.0"/>
    <att type="string" name="canonicalName" value="GSVIVP00021694001"/>
    <att type="string" name="vizmap:vv10941Flavonoid_biosynthesis_xml NODE_SHAPE" value="RECT"/>
    <att type="string" name="CELLDESIGNER_ALIAS" value="sa13486e4"/>
    <att type="string" name="vizmap:vv10941Flavonoid_biosynthesis_xml NODE_HEIGHT" value="15.0"/>
    <att type="string" name="CELLDESIGNER_NODE_TYPE" value="RNA"/>
    <att type="string" name="vizmap:vv10941Flavonoid_biosynthesis_xml NODE_WIDTH" value="130.0"/>
    <att type="string" name="CELLDESIGNER_SPECIES" value="GSVIVP00021694001"/>
    <att type="string" name="vizmap:vv10941Flavonoid_biosynthesis_xml NODE_FILL_COLOR" value="java.awt.Color[r=255,g=255,b=255]"/>
    <att type="string" name="vizmap:vv10941Flavonoid_biosynthesis_xml_me NODE_SHAPE" value="RECT"/>
    <att type="string" name="vizmap:vv10941Flavonoid_biosynthesis_xml_me NODE_WIDTH" value="130.0"/>
    <graphics type="RECTANGLE" h="15.0" w="150.0" x="742.0" y="446.5126647949219" fill="#ffffff" width="1" outline="#000000"/>
  </node>
  <node label="rGSVIVP00016437001" id="-1557">
    <att type="string" name="vizmap:vv10941Flavonoid_biosynthesis_xml_me NODE_HEIGHT" value="15.0"/>
    <att type="string" name="canonicalName" value="GSVIVP00016437001"/>
    <att type="string" name="vizmap:vv10941Flavonoid_biosynthesis_xml NODE_SHAPE" value="RECT"/>
    <att type="string" name="CELLDESIGNER_ALIAS" value="sa13756e4"/>
    <att type="string" name="vizmap:vv10941Flavonoid_biosynthesis_xml NODE_HEIGHT" value="15.0"/>
    <att type="string" name="CELLDESIGNER_NODE_TYPE" value="RNA"/>
    <att type="string" name="vizmap:vv10941Flavonoid_biosynthesis_xml NODE_WIDTH" value="130.0"/>
    <att type="string" name="CELLDESIGNER_SPECIES" value="GSVIVP00016437001"/>
    <att type="string" name="vizmap:vv10941Flavonoid_biosynthesis_xml NODE_FILL_COLOR" value="java.awt.Color[r=255,g=255,b=255]"/>
    <att type="string" name="vizmap:vv10941Flavonoid_biosynthesis_xml_me NODE_SHAPE" value="RECT"/>
    <att type="string" name="vizmap:vv10941Flavonoid_biosynthesis_xml_me NODE_WIDTH" value="130.0"/>
    <graphics type="RECTANGLE" h="15.0" w="150.0" x="742.0" y="430.2017517089844" fill="#ffffff" width="1" outline="#000000"/>
  </node>
  <node label="rGSVIVP00036466001" id="-1556">
    <att type="string" name="vizmap:vv10941Flavonoid_biosynthesis_xml_me NODE_HEIGHT" value="15.0"/>
    <att type="string" name="canonicalName" value="GSVIVP00036466001"/>
    <att type="string" name="vizmap:vv10941Flavonoid_biosynthesis_xml NODE_SHAPE" value="RECT"/>
    <att type="string" name="CELLDESIGNER_ALIAS" value="sa13768e4"/>
    <att type="string" name="vizmap:vv10941Flavonoid_biosynthesis_xml NODE_HEIGHT" value="15.0"/>
    <att type="string" name="CELLDESIGNER_NODE_TYPE" value="RNA"/>
    <att type="string" name="vizmap:vv10941Flavonoid_biosynthesis_xml NODE_WIDTH" value="130.0"/>
    <att type="string" name="CELLDESIGNER_SPECIES" value="GSVIVP00036466001"/>
    <att type="string" name="vizmap:vv10941Flavonoid_biosynthesis_xml NODE_FILL_COLOR" value="java.awt.Color[r=255,g=255,b=255]"/>
    <att type="string" name="vizmap:vv10941Flavonoid_biosynthesis_xml_me NODE_SHAPE" value="RECT"/>
    <att type="string" name="vizmap:vv10941Flavonoid_biosynthesis_xml_me NODE_WIDTH" value="130.0"/>
    <graphics type="RECTANGLE" h="15.0" w="150.0" x="742.0" y="413.8908386230469" fill="#ffffff" width="1" outline="#000000"/>
  </node>
  <node label="rGSVIVP00017654001" id="-1555">
    <att type="string" name="vizmap:vv10941Flavonoid_biosynthesis_xml_me NODE_HEIGHT" value="15.0"/>
    <att type="string" name="canonicalName" value="GSVIVP00017654001"/>
    <att type="string" name="vizmap:vv10941Flavonoid_biosynthesis_xml NODE_SHAPE" value="RECT"/>
    <att type="string" name="CELLDESIGNER_ALIAS" value="sa13782e4"/>
    <att type="string" name="vizmap:vv10941Flavonoid_biosynthesis_xml NODE_HEIGHT" value="15.0"/>
    <att type="string" name="CELLDESIGNER_NODE_TYPE" value="RNA"/>
    <att type="string" name="vizmap:vv10941Flavonoid_biosynthesis_xml NODE_WIDTH" value="130.0"/>
    <att type="string" name="CELLDESIGNER_SPECIES" value="GSVIVP00017654001"/>
    <att type="string" name="vizmap:vv10941Flavonoid_biosynthesis_xml NODE_FILL_COLOR" value="java.awt.Color[r=255,g=255,b=255]"/>
    <att type="string" name="vizmap:vv10941Flavonoid_biosynthesis_xml_me NODE_SHAPE" value="RECT"/>
    <att type="string" name="vizmap:vv10941Flavonoid_biosynthesis_xml_me NODE_WIDTH" value="130.0"/>
    <graphics type="RECTANGLE" h="15.0" w="150.0" x="742.0" y="397.5799255371094" fill="#ffffff" width="1" outline="#000000"/>
  </node>
  <node label="rGSVIVP00014723001" id="-1554">
    <att type="string" name="vizmap:vv10941Flavonoid_biosynthesis_xml_me NODE_HEIGHT" value="15.0"/>
    <att type="string" name="canonicalName" value="GSVIVP00014723001"/>
    <att type="string" name="vizmap:vv10941Flavonoid_biosynthesis_xml NODE_SHAPE" value="RECT"/>
    <att type="string" name="CELLDESIGNER_ALIAS" value="sa13982e4"/>
    <att type="string" name="vizmap:vv10941Flavonoid_biosynthesis_xml NODE_HEIGHT" value="15.0"/>
    <att type="string" name="CELLDESIGNER_NODE_TYPE" value="RNA"/>
    <att type="string" name="vizmap:vv10941Flavonoid_biosynthesis_xml NODE_WIDTH" value="130.0"/>
    <att type="string" name="CELLDESIGNER_SPECIES" value="GSVIVP00014723001"/>
    <att type="string" name="vizmap:vv10941Flavonoid_biosynthesis_xml NODE_FILL_COLOR" value="java.awt.Color[r=255,g=255,b=255]"/>
    <att type="string" name="vizmap:vv10941Flavonoid_biosynthesis_xml_me NODE_SHAPE" value="RECT"/>
    <att type="string" name="vizmap:vv10941Flavonoid_biosynthesis_xml_me NODE_WIDTH" value="130.0"/>
    <graphics type="RECTANGLE" h="15.0" w="150.0" x="742.0" y="381.2690124511719" fill="#ffffff" width="1" outline="#000000"/>
  </node>
  <node label="rGSVIVP00007267001" id="-1553">
    <att type="string" name="vizmap:vv10941Flavonoid_biosynthesis_xml_me NODE_HEIGHT" value="15.0"/>
    <att type="string" name="canonicalName" value="GSVIVP00007267001"/>
    <att type="string" name="vizmap:vv10941Flavonoid_biosynthesis_xml NODE_SHAPE" value="RECT"/>
    <att type="string" name="CELLDESIGNER_ALIAS" value="sa14209e4"/>
    <att type="string" name="vizmap:vv10941Flavonoid_biosynthesis_xml NODE_HEIGHT" value="15.0"/>
    <att type="string" name="CELLDESIGNER_NODE_TYPE" value="RNA"/>
    <att type="string" name="vizmap:vv10941Flavonoid_biosynthesis_xml NODE_WIDTH" value="130.0"/>
    <att type="string" name="CELLDESIGNER_SPECIES" value="GSVIVP00007267001"/>
    <att type="string" name="vizmap:vv10941Flavonoid_biosynthesis_xml NODE_FILL_COLOR" value="java.awt.Color[r=255,g=255,b=255]"/>
    <att type="string" name="vizmap:vv10941Flavonoid_biosynthesis_xml_me NODE_SHAPE" value="RECT"/>
    <att type="string" name="vizmap:vv10941Flavonoid_biosynthesis_xml_me NODE_WIDTH" value="130.0"/>
    <graphics type="RECTANGLE" h="15.0" w="150.0" x="742.0" y="364.9580993652344" fill="#ffffff" width="1" outline="#000000"/>
  </node>
  <node label="rGSVIVP00014730001" id="-1552">
    <att type="string" name="vizmap:vv10941Flavonoid_biosynthesis_xml_me NODE_HEIGHT" value="15.0"/>
    <att type="string" name="canonicalName" value="GSVIVP00014730001"/>
    <att type="string" name="vizmap:vv10941Flavonoid_biosynthesis_xml NODE_SHAPE" value="RECT"/>
    <att type="string" name="CELLDESIGNER_ALIAS" value="sa14537e4"/>
    <att type="string" name="vizmap:vv10941Flavonoid_biosynthesis_xml NODE_HEIGHT" value="15.0"/>
    <att type="string" name="CELLDESIGNER_NODE_TYPE" value="RNA"/>
    <att type="string" name="vizmap:vv10941Flavonoid_biosynthesis_xml NODE_WIDTH" value="130.0"/>
    <att type="string" name="CELLDESIGNER_SPECIES" value="GSVIVP00014730001"/>
    <att type="string" name="vizmap:vv10941Flavonoid_biosynthesis_xml NODE_FILL_COLOR" value="java.awt.Color[r=255,g=255,b=255]"/>
    <att type="string" name="vizmap:vv10941Flavonoid_biosynthesis_xml_me NODE_SHAPE" value="RECT"/>
    <att type="string" name="vizmap:vv10941Flavonoid_biosynthesis_xml_me NODE_WIDTH" value="130.0"/>
    <graphics type="RECTANGLE" h="15.0" w="150.0" x="742.0" y="348.6471862792969" fill="#ffffff" width="1" outline="#000000"/>
  </node>
  <node label="rGSVIVP00014047001" id="-1551">
    <att type="string" name="vizmap:vv10941Flavonoid_biosynthesis_xml_me NODE_HEIGHT" value="15.0"/>
    <att type="string" name="canonicalName" value="GSVIVP00014047001"/>
    <att type="string" name="vizmap:vv10941Flavonoid_biosynthesis_xml NODE_SHAPE" value="RECT"/>
    <att type="string" name="CELLDESIGNER_ALIAS" value="sa10139e18"/>
    <att type="string" name="vizmap:vv10941Flavonoid_biosynthesis_xml NODE_HEIGHT" value="15.0"/>
    <att type="string" name="CELLDESIGNER_NODE_TYPE" value="RNA"/>
    <att type="string" name="vizmap:vv10941Flavonoid_biosynthesis_xml NODE_WIDTH" value="130.0"/>
    <att type="string" name="CELLDESIGNER_SPECIES" value="GSVIVP00014047001"/>
    <att type="string" name="vizmap:vv10941Flavonoid_biosynthesis_xml NODE_FILL_COLOR" value="java.awt.Color[r=255,g=255,b=255]"/>
    <att type="string" name="vizmap:vv10941Flavonoid_biosynthesis_xml_me NODE_SHAPE" value="RECT"/>
    <att type="string" name="vizmap:vv10941Flavonoid_biosynthesis_xml_me NODE_WIDTH" value="130.0"/>
    <graphics type="RECTANGLE" h="15.0" w="150.0" x="1514.0" y="415.4953918457031" fill="#ffffff" width="1" outline="#000000"/>
  </node>
  <node label="rGSVIVP00037548001" id="-1550">
    <att type="string" name="vizmap:vv10941Flavonoid_biosynthesis_xml_me NODE_HEIGHT" value="15.0"/>
    <att type="string" name="canonicalName" value="GSVIVP00037548001"/>
    <att type="string" name="vizmap:vv10941Flavonoid_biosynthesis_xml NODE_SHAPE" value="RECT"/>
    <att type="string" name="CELLDESIGNER_ALIAS" value="sa10591e18"/>
    <att type="string" name="vizmap:vv10941Flavonoid_biosynthesis_xml NODE_HEIGHT" value="15.0"/>
    <att type="string" name="CELLDESIGNER_NODE_TYPE" value="RNA"/>
    <att type="string" name="vizmap:vv10941Flavonoid_biosynthesis_xml NODE_WIDTH" value="130.0"/>
    <att type="string" name="CELLDESIGNER_SPECIES" value="GSVIVP00037548001"/>
    <att type="string" name="vizmap:vv10941Flavonoid_biosynthesis_xml NODE_FILL_COLOR" value="java.awt.Color[r=255,g=255,b=255]"/>
    <att type="string" name="vizmap:vv10941Flavonoid_biosynthesis_xml_me NODE_SHAPE" value="RECT"/>
    <att type="string" name="vizmap:vv10941Flavonoid_biosynthesis_xml_me NODE_WIDTH" value="130.0"/>
    <graphics type="RECTANGLE" h="15.0" w="150.0" x="1514.0" y="399.7769470214844" fill="#ffffff" width="1" outline="#000000"/>
  </node>
  <node label="rGSVIVP00031445001" id="-1549">
    <att type="string" name="vizmap:vv10941Flavonoid_biosynthesis_xml_me NODE_HEIGHT" value="15.0"/>
    <att type="string" name="canonicalName" value="GSVIVP00031445001"/>
    <att type="string" name="vizmap:vv10941Flavonoid_biosynthesis_xml NODE_SHAPE" value="RECT"/>
    <att type="string" name="CELLDESIGNER_ALIAS" value="sa10618e18"/>
    <att type="string" name="vizmap:vv10941Flavonoid_biosynthesis_xml NODE_HEIGHT" value="15.0"/>
    <att type="string" name="CELLDESIGNER_NODE_TYPE" value="RNA"/>
    <att type="string" name="vizmap:vv10941Flavonoid_biosynthesis_xml NODE_WIDTH" value="130.0"/>
    <att type="string" name="CELLDESIGNER_SPECIES" value="GSVIVP00031445001"/>
    <att type="string" name="vizmap:vv10941Flavonoid_biosynthesis_xml NODE_FILL_COLOR" value="java.awt.Color[r=255,g=255,b=255]"/>
    <att type="string" name="vizmap:vv10941Flavonoid_biosynthesis_xml_me NODE_SHAPE" value="RECT"/>
    <att type="string" name="vizmap:vv10941Flavonoid_biosynthesis_xml_me NODE_WIDTH" value="130.0"/>
    <graphics type="RECTANGLE" h="15.0" w="150.0" x="1514.0" y="384.0584716796875" fill="#ffffff" width="1" outline="#000000"/>
  </node>
  <node label="rGSVIVP00005859001" id="-1548">
    <att type="string" name="vizmap:vv10941Flavonoid_biosynthesis_xml_me NODE_HEIGHT" value="15.0"/>
    <att type="string" name="canonicalName" value="GSVIVP00005859001"/>
    <att type="string" name="vizmap:vv10941Flavonoid_biosynthesis_xml NODE_SHAPE" value="RECT"/>
    <att type="string" name="CELLDESIGNER_ALIAS" value="sa43"/>
    <att type="string" name="vizmap:vv10941Flavonoid_biosynthesis_xml NODE_HEIGHT" value="15.0"/>
    <att type="string" name="CELLDESIGNER_NODE_TYPE" value="RNA"/>
    <att type="string" name="vizmap:vv10941Flavonoid_biosynthesis_xml NODE_WIDTH" value="130.0"/>
    <att type="string" name="CELLDESIGNER_SPECIES" value="GSVIVP00005859001"/>
    <att type="string" name="vizmap:vv10941Flavonoid_biosynthesis_xml NODE_FILL_COLOR" value="java.awt.Color[r=255,g=255,b=255]"/>
    <att type="string" name="vizmap:vv10941Flavonoid_biosynthesis_xml_me NODE_SHAPE" value="RECT"/>
    <att type="string" name="vizmap:vv10941Flavonoid_biosynthesis_xml_me NODE_WIDTH" value="130.0"/>
    <graphics type="RECTANGLE" h="15.0" w="150.0" x="1514.0" y="368.34002685546875" fill="#ffffff" width="1" outline="#000000"/>
  </node>
  <node label="rGSVIVP00027752001" id="-1547">
    <att type="string" name="vizmap:vv10941Flavonoid_biosynthesis_xml_me NODE_HEIGHT" value="15.0"/>
    <att type="string" name="canonicalName" value="GSVIVP00027752001"/>
    <att type="string" name="vizmap:vv10941Flavonoid_biosynthesis_xml NODE_SHAPE" value="RECT"/>
    <att type="string" name="CELLDESIGNER_ALIAS" value="sa40"/>
    <att type="string" name="vizmap:vv10941Flavonoid_biosynthesis_xml NODE_HEIGHT" value="15.0"/>
    <att type="string" name="CELLDESIGNER_NODE_TYPE" value="RNA"/>
    <att type="string" name="vizmap:vv10941Flavonoid_biosynthesis_xml NODE_WIDTH" value="130.0"/>
    <att type="string" name="CELLDESIGNER_SPECIES" value="GSVIVP00027752001"/>
    <att type="string" name="vizmap:vv10941Flavonoid_biosynthesis_xml NODE_FILL_COLOR" value="java.awt.Color[r=255,g=255,b=255]"/>
    <att type="string" name="vizmap:vv10941Flavonoid_biosynthesis_xml_me NODE_SHAPE" value="RECT"/>
    <att type="string" name="vizmap:vv10941Flavonoid_biosynthesis_xml_me NODE_WIDTH" value="130.0"/>
    <graphics type="RECTANGLE" h="15.0" w="150.0" x="1514.0" y="353.6215515136719" fill="#ffffff" width="1" outline="#000000"/>
  </node>
  <node label="rGSVIVP00031499001" id="-1546">
    <att type="string" name="vizmap:vv10941Flavonoid_biosynthesis_xml_me NODE_HEIGHT" value="15.0"/>
    <att type="string" name="canonicalName" value="GSVIVP00031499001"/>
    <att type="string" name="vizmap:vv10941Flavonoid_biosynthesis_xml NODE_SHAPE" value="RECT"/>
    <att type="string" name="CELLDESIGNER_ALIAS" value="sa46"/>
    <att type="string" name="vizmap:vv10941Flavonoid_biosynthesis_xml NODE_HEIGHT" value="15.0"/>
    <att type="string" name="CELLDESIGNER_NODE_TYPE" value="RNA"/>
    <att type="string" name="vizmap:vv10941Flavonoid_biosynthesis_xml NODE_WIDTH" value="130.0"/>
    <att type="string" name="CELLDESIGNER_SPECIES" value="GSVIVP00031499001"/>
    <att type="string" name="vizmap:vv10941Flavonoid_biosynthesis_xml NODE_FILL_COLOR" value="java.awt.Color[r=255,g=255,b=255]"/>
    <att type="string" name="vizmap:vv10941Flavonoid_biosynthesis_xml_me NODE_SHAPE" value="RECT"/>
    <att type="string" name="vizmap:vv10941Flavonoid_biosynthesis_xml_me NODE_WIDTH" value="130.0"/>
    <graphics type="RECTANGLE" h="15.0" w="150.0" x="1514.0" y="337.903076171875" fill="#ffffff" width="1" outline="#000000"/>
  </node>
  <node label="rDT005610" id="-1545">
    <att type="string" name="vizmap:vv10941Flavonoid_biosynthesis_xml_me NODE_HEIGHT" value="15.0"/>
    <att type="string" name="canonicalName" value="DT005610"/>
    <att type="string" name="vizmap:vv10941Flavonoid_biosynthesis_xml NODE_SHAPE" value="RECT"/>
    <att type="string" name="CELLDESIGNER_ALIAS" value="sa39"/>
    <att type="string" name="vizmap:vv10941Flavonoid_biosynthesis_xml NODE_HEIGHT" value="15.0"/>
    <att type="string" name="CELLDESIGNER_NODE_TYPE" value="RNA"/>
    <att type="string" name="vizmap:vv10941Flavonoid_biosynthesis_xml NODE_WIDTH" value="130.0"/>
    <att type="string" name="CELLDESIGNER_SPECIES" value="DT005610"/>
    <att type="string" name="vizmap:vv10941Flavonoid_biosynthesis_xml NODE_FILL_COLOR" value="java.awt.Color[r=255,g=255,b=255]"/>
    <att type="string" name="vizmap:vv10941Flavonoid_biosynthesis_xml_me NODE_SHAPE" value="RECT"/>
    <att type="string" name="vizmap:vv10941Flavonoid_biosynthesis_xml_me NODE_WIDTH" value="130.0"/>
    <graphics type="RECTANGLE" h="15.0" w="150.0" x="1514.0" y="322.18463134765625" fill="#ffffff" width="1" outline="#000000"/>
  </node>
  <node label="rGSVIVP00011806001" id="-1544">
    <att type="string" name="vizmap:vv10941Flavonoid_biosynthesis_xml_me NODE_HEIGHT" value="15.0"/>
    <att type="string" name="canonicalName" value="GSVIVP00011806001"/>
    <att type="string" name="vizmap:vv10941Flavonoid_biosynthesis_xml NODE_SHAPE" value="RECT"/>
    <att type="string" name="CELLDESIGNER_ALIAS" value="sa153"/>
    <att type="string" name="vizmap:vv10941Flavonoid_biosynthesis_xml NODE_HEIGHT" value="15.0"/>
    <att type="string" name="CELLDESIGNER_NODE_TYPE" value="RNA"/>
    <att type="string" name="vizmap:vv10941Flavonoid_biosynthesis_xml NODE_WIDTH" value="130.0"/>
    <att type="string" name="CELLDESIGNER_SPECIES" value="GSVIVP00011806001"/>
    <att type="string" name="vizmap:vv10941Flavonoid_biosynthesis_xml NODE_FILL_COLOR" value="java.awt.Color[r=255,g=255,b=255]"/>
    <att type="string" name="vizmap:vv10941Flavonoid_biosynthesis_xml_me NODE_SHAPE" value="RECT"/>
    <att type="string" name="vizmap:vv10941Flavonoid_biosynthesis_xml_me NODE_WIDTH" value="130.0"/>
    <graphics type="RECTANGLE" h="15.0" w="150.0" x="1514.0" y="306.4661560058594" fill="#ffffff" width="1" outline="#000000"/>
  </node>
  <node label="rGSVIVP00024127001" id="-1543">
    <att type="string" name="vizmap:vv10941Flavonoid_biosynthesis_xml_me NODE_HEIGHT" value="15.0"/>
    <att type="string" name="canonicalName" value="GSVIVP00024127001"/>
    <att type="string" name="vizmap:vv10941Flavonoid_biosynthesis_xml NODE_SHAPE" value="RECT"/>
    <att type="string" name="CELLDESIGNER_ALIAS" value="sa42"/>
    <att type="string" name="vizmap:vv10941Flavonoid_biosynthesis_xml NODE_HEIGHT" value="15.0"/>
    <att type="string" name="CELLDESIGNER_NODE_TYPE" value="RNA"/>
    <att type="string" name="vizmap:vv10941Flavonoid_biosynthesis_xml NODE_WIDTH" value="130.0"/>
    <att type="string" name="CELLDESIGNER_SPECIES" value="GSVIVP00024127001"/>
    <att type="string" name="vizmap:vv10941Flavonoid_biosynthesis_xml NODE_FILL_COLOR" value="java.awt.Color[r=255,g=255,b=255]"/>
    <att type="string" name="vizmap:vv10941Flavonoid_biosynthesis_xml_me NODE_SHAPE" value="RECT"/>
    <att type="string" name="vizmap:vv10941Flavonoid_biosynthesis_xml_me NODE_WIDTH" value="130.0"/>
    <graphics type="RECTANGLE" h="15.0" w="150.0" x="1514.0" y="290.7477111816406" fill="#ffffff" width="1" outline="#000000"/>
  </node>
  <node label="rGSVIVP00005849001" id="-1542">
    <att type="string" name="vizmap:vv10941Flavonoid_biosynthesis_xml_me NODE_HEIGHT" value="15.0"/>
    <att type="string" name="canonicalName" value="GSVIVP00005849001"/>
    <att type="string" name="vizmap:vv10941Flavonoid_biosynthesis_xml NODE_SHAPE" value="RECT"/>
    <att type="string" name="CELLDESIGNER_ALIAS" value="sa38"/>
    <att type="string" name="vizmap:vv10941Flavonoid_biosynthesis_xml NODE_HEIGHT" value="15.0"/>
    <att type="string" name="CELLDESIGNER_NODE_TYPE" value="RNA"/>
    <att type="string" name="vizmap:vv10941Flavonoid_biosynthesis_xml NODE_WIDTH" value="130.0"/>
    <att type="string" name="CELLDESIGNER_SPECIES" value="GSVIVP00005849001"/>
    <att type="string" name="vizmap:vv10941Flavonoid_biosynthesis_xml NODE_FILL_COLOR" value="java.awt.Color[r=255,g=255,b=255]"/>
    <att type="string" name="vizmap:vv10941Flavonoid_biosynthesis_xml_me NODE_SHAPE" value="RECT"/>
    <att type="string" name="vizmap:vv10941Flavonoid_biosynthesis_xml_me NODE_WIDTH" value="130.0"/>
    <graphics type="RECTANGLE" h="15.0" w="150.0" x="1514.0" y="275.02923583984375" fill="#ffffff" width="1" outline="#000000"/>
  </node>
  <node label="rGSVIVP00011809001" id="-1541">
    <att type="string" name="vizmap:vv10941Flavonoid_biosynthesis_xml_me NODE_HEIGHT" value="15.0"/>
    <att type="string" name="canonicalName" value="GSVIVP00011809001"/>
    <att type="string" name="vizmap:vv10941Flavonoid_biosynthesis_xml NODE_SHAPE" value="RECT"/>
    <att type="string" name="CELLDESIGNER_ALIAS" value="sa97"/>
    <att type="string" name="vizmap:vv10941Flavonoid_biosynthesis_xml NODE_HEIGHT" value="15.0"/>
    <att type="string" name="CELLDESIGNER_NODE_TYPE" value="RNA"/>
    <att type="string" name="vizmap:vv10941Flavonoid_biosynthesis_xml NODE_WIDTH" value="130.0"/>
    <att type="string" name="CELLDESIGNER_SPECIES" value="GSVIVP00011809001"/>
    <att type="string" name="vizmap:vv10941Flavonoid_biosynthesis_xml NODE_FILL_COLOR" value="java.awt.Color[r=255,g=255,b=255]"/>
    <att type="string" name="vizmap:vv10941Flavonoid_biosynthesis_xml_me NODE_SHAPE" value="RECT"/>
    <att type="string" name="vizmap:vv10941Flavonoid_biosynthesis_xml_me NODE_WIDTH" value="130.0"/>
    <graphics type="RECTANGLE" h="15.0" w="150.0" x="1514.0" y="259.310791015625" fill="#ffffff" width="1" outline="#000000"/>
  </node>
  <node label="rGSVIVP00037549001" id="-1540">
    <att type="string" name="vizmap:vv10941Flavonoid_biosynthesis_xml_me NODE_HEIGHT" value="15.0"/>
    <att type="string" name="canonicalName" value="GSVIVP00037549001"/>
    <att type="string" name="vizmap:vv10941Flavonoid_biosynthesis_xml NODE_SHAPE" value="RECT"/>
    <att type="string" name="CELLDESIGNER_ALIAS" value="sa75"/>
    <att type="string" name="vizmap:vv10941Flavonoid_biosynthesis_xml NODE_HEIGHT" value="15.0"/>
    <att type="string" name="CELLDESIGNER_NODE_TYPE" value="RNA"/>
    <att type="string" name="vizmap:vv10941Flavonoid_biosynthesis_xml NODE_WIDTH" value="130.0"/>
    <att type="string" name="CELLDESIGNER_SPECIES" value="GSVIVP00037549001"/>
    <att type="string" name="vizmap:vv10941Flavonoid_biosynthesis_xml NODE_FILL_COLOR" value="java.awt.Color[r=255,g=255,b=255]"/>
    <att type="string" name="vizmap:vv10941Flavonoid_biosynthesis_xml_me NODE_SHAPE" value="RECT"/>
    <att type="string" name="vizmap:vv10941Flavonoid_biosynthesis_xml_me NODE_WIDTH" value="130.0"/>
    <graphics type="RECTANGLE" h="15.0" w="150.0" x="1514.0" y="244.59231567382812" fill="#ffffff" width="1" outline="#000000"/>
  </node>
  <node label="rTC57447" id="-1539">
    <att type="string" name="vizmap:vv10941Flavonoid_biosynthesis_xml_me NODE_HEIGHT" value="15.0"/>
    <att type="string" name="canonicalName" value="TC57447"/>
    <att type="string" name="vizmap:vv10941Flavonoid_biosynthesis_xml NODE_SHAPE" value="RECT"/>
    <att type="string" name="CELLDESIGNER_ALIAS" value="sa77"/>
    <att type="string" name="vizmap:vv10941Flavonoid_biosynthesis_xml NODE_HEIGHT" value="15.0"/>
    <att type="string" name="CELLDESIGNER_NODE_TYPE" value="RNA"/>
    <att type="string" name="vizmap:vv10941Flavonoid_biosynthesis_xml NODE_WIDTH" value="130.0"/>
    <att type="string" name="CELLDESIGNER_SPECIES" value="TC57447"/>
    <att type="string" name="vizmap:vv10941Flavonoid_biosynthesis_xml NODE_FILL_COLOR" value="java.awt.Color[r=255,g=255,b=255]"/>
    <att type="string" name="vizmap:vv10941Flavonoid_biosynthesis_xml_me NODE_SHAPE" value="RECT"/>
    <att type="string" name="vizmap:vv10941Flavonoid_biosynthesis_xml_me NODE_WIDTH" value="130.0"/>
    <graphics type="RECTANGLE" h="15.0" w="150.0" x="1514.0" y="228.8738555908203" fill="#ffffff" width="1" outline="#000000"/>
  </node>
  <node label="rGSVIVP00005854001" id="-1538">
    <att type="string" name="vizmap:vv10941Flavonoid_biosynthesis_xml_me NODE_HEIGHT" value="15.0"/>
    <att type="string" name="canonicalName" value="GSVIVP00005854001"/>
    <att type="string" name="vizmap:vv10941Flavonoid_biosynthesis_xml NODE_SHAPE" value="RECT"/>
    <att type="string" name="CELLDESIGNER_ALIAS" value="sa73"/>
    <att type="string" name="vizmap:vv10941Flavonoid_biosynthesis_xml NODE_HEIGHT" value="15.0"/>
    <att type="string" name="CELLDESIGNER_NODE_TYPE" value="RNA"/>
    <att type="string" name="vizmap:vv10941Flavonoid_biosynthesis_xml NODE_WIDTH" value="130.0"/>
    <att type="string" name="CELLDESIGNER_SPECIES" value="GSVIVP00005854001"/>
    <att type="string" name="vizmap:vv10941Flavonoid_biosynthesis_xml NODE_FILL_COLOR" value="java.awt.Color[r=255,g=255,b=255]"/>
    <att type="string" name="vizmap:vv10941Flavonoid_biosynthesis_xml_me NODE_SHAPE" value="RECT"/>
    <att type="string" name="vizmap:vv10941Flavonoid_biosynthesis_xml_me NODE_WIDTH" value="130.0"/>
    <graphics type="RECTANGLE" h="15.0" w="150.0" x="1514.0" y="213.1553955078125" fill="#ffffff" width="1" outline="#000000"/>
  </node>
  <node label="rGSVIVP00037558001" id="-1537">
    <att type="string" name="vizmap:vv10941Flavonoid_biosynthesis_xml_me NODE_HEIGHT" value="15.0"/>
    <att type="string" name="canonicalName" value="GSVIVP00037558001"/>
    <att type="string" name="vizmap:vv10941Flavonoid_biosynthesis_xml NODE_SHAPE" value="RECT"/>
    <att type="string" name="CELLDESIGNER_ALIAS" value="sa37"/>
    <att type="string" name="vizmap:vv10941Flavonoid_biosynthesis_xml NODE_HEIGHT" value="15.0"/>
    <att type="string" name="CELLDESIGNER_NODE_TYPE" value="RNA"/>
    <att type="string" name="vizmap:vv10941Flavonoid_biosynthesis_xml NODE_WIDTH" value="130.0"/>
    <att type="string" name="CELLDESIGNER_SPECIES" value="GSVIVP00037558001"/>
    <att type="string" name="vizmap:vv10941Flavonoid_biosynthesis_xml NODE_FILL_COLOR" value="java.awt.Color[r=255,g=255,b=255]"/>
    <att type="string" name="vizmap:vv10941Flavonoid_biosynthesis_xml_me NODE_SHAPE" value="RECT"/>
    <att type="string" name="vizmap:vv10941Flavonoid_biosynthesis_xml_me NODE_WIDTH" value="130.0"/>
    <graphics type="RECTANGLE" h="15.0" w="150.0" x="1514.0" y="197.43692016601562" fill="#ffffff" width="1" outline="#000000"/>
  </node>
  <node label="rGSVIVP00002089001" id="-1536">
    <att type="string" name="vizmap:vv10941Flavonoid_biosynthesis_xml_me NODE_HEIGHT" value="15.0"/>
    <att type="string" name="canonicalName" value="GSVIVP00002089001"/>
    <att type="string" name="vizmap:vv10941Flavonoid_biosynthesis_xml NODE_SHAPE" value="RECT"/>
    <att type="string" name="CELLDESIGNER_ALIAS" value="sa69"/>
    <att type="string" name="vizmap:vv10941Flavonoid_biosynthesis_xml NODE_HEIGHT" value="15.0"/>
    <att type="string" name="CELLDESIGNER_NODE_TYPE" value="RNA"/>
    <att type="string" name="vizmap:vv10941Flavonoid_biosynthesis_xml NODE_WIDTH" value="130.0"/>
    <att type="string" name="CELLDESIGNER_SPECIES" value="GSVIVP00002089001"/>
    <att type="string" name="vizmap:vv10941Flavonoid_biosynthesis_xml NODE_FILL_COLOR" value="java.awt.Color[r=255,g=255,b=255]"/>
    <att type="string" name="vizmap:vv10941Flavonoid_biosynthesis_xml_me NODE_SHAPE" value="RECT"/>
    <att type="string" name="vizmap:vv10941Flavonoid_biosynthesis_xml_me NODE_WIDTH" value="130.0"/>
    <graphics type="RECTANGLE" h="15.0" w="150.0" x="1514.0" y="181.7184600830078" fill="#ffffff" width="1" outline="#000000"/>
  </node>
  <node label="rGSVIVP00025859001" id="-1535">
    <att type="string" name="vizmap:vv10941Flavonoid_biosynthesis_xml_me NODE_HEIGHT" value="15.0"/>
    <att type="string" name="canonicalName" value="GSVIVP00025859001"/>
    <att type="string" name="vizmap:vv10941Flavonoid_biosynthesis_xml NODE_SHAPE" value="RECT"/>
    <att type="string" name="CELLDESIGNER_ALIAS" value="sa10303e32"/>
    <att type="string" name="vizmap:vv10941Flavonoid_biosynthesis_xml NODE_HEIGHT" value="15.0"/>
    <att type="string" name="CELLDESIGNER_NODE_TYPE" value="RNA"/>
    <att type="string" name="vizmap:vv10941Flavonoid_biosynthesis_xml NODE_WIDTH" value="130.0"/>
    <att type="string" name="CELLDESIGNER_SPECIES" value="GSVIVP00025859001"/>
    <att type="string" name="vizmap:vv10941Flavonoid_biosynthesis_xml NODE_FILL_COLOR" value="java.awt.Color[r=255,g=255,b=255]"/>
    <att type="string" name="vizmap:vv10941Flavonoid_biosynthesis_xml_me NODE_SHAPE" value="RECT"/>
    <att type="string" name="vizmap:vv10941Flavonoid_biosynthesis_xml_me NODE_WIDTH" value="130.0"/>
    <graphics type="RECTANGLE" h="15.0" w="150.0" x="180.0" y="212.0" fill="#ffffff" width="1" outline="#000000"/>
  </node>
  <node label="rGSVIVP00029440001" id="-1534">
    <att type="string" name="vizmap:vv10941Flavonoid_biosynthesis_xml_me NODE_HEIGHT" value="15.0"/>
    <att type="string" name="canonicalName" value="GSVIVP00029440001"/>
    <att type="string" name="vizmap:vv10941Flavonoid_biosynthesis_xml NODE_SHAPE" value="RECT"/>
    <att type="string" name="CELLDESIGNER_ALIAS" value="sa11730e32"/>
    <att type="string" name="vizmap:vv10941Flavonoid_biosynthesis_xml NODE_HEIGHT" value="15.0"/>
    <att type="string" name="CELLDESIGNER_NODE_TYPE" value="RNA"/>
    <att type="string" name="vizmap:vv10941Flavonoid_biosynthesis_xml NODE_WIDTH" value="130.0"/>
    <att type="string" name="CELLDESIGNER_SPECIES" value="GSVIVP00029440001"/>
    <att type="string" name="vizmap:vv10941Flavonoid_biosynthesis_xml NODE_FILL_COLOR" value="java.awt.Color[r=255,g=255,b=255]"/>
    <att type="string" name="vizmap:vv10941Flavonoid_biosynthesis_xml_me NODE_SHAPE" value="RECT"/>
    <att type="string" name="vizmap:vv10941Flavonoid_biosynthesis_xml_me NODE_WIDTH" value="130.0"/>
    <graphics type="RECTANGLE" h="15.0" w="150.0" x="180.0" y="196.0" fill="#ffffff" width="1" outline="#000000"/>
  </node>
  <node label="rGSVIVP00029513001" id="-1533">
    <att type="string" name="vizmap:vv10941Flavonoid_biosynthesis_xml_me NODE_HEIGHT" value="15.0"/>
    <att type="string" name="protein" value="GSVIVP00029513001"/>
    <att type="list" name="cytoscape.alias.list">
      <att type="string" name="cytoscape.alias.list" value="GSVIVP00029513001"/>
    </att>
    <att type="string" name="canonicalName" value="GSVIVP00029513001"/>
    <att type="string" name="vizmap:vv10941Flavonoid_biosynthesis_xml NODE_SHAPE" value="RECT"/>
    <att type="string" name="CELLDESIGNER_ALIAS" value="sa12288e32"/>
    <att type="string" name="vizmap:vv10941Flavonoid_biosynthesis_xml NODE_HEIGHT" value="15.0"/>
    <att type="string" name="CELLDESIGNER_NODE_TYPE" value="RNA"/>
    <att type="string" name="vizmap:vv10941Flavonoid_biosynthesis_xml NODE_WIDTH" value="130.0"/>
    <att type="string" name="condition" value="28LD"/>
    <att type="string" name="CELLDESIGNER_SPECIES" value="GSVIVP00029513001"/>
    <att type="string" name="vizmap:vv10941Flavonoid_biosynthesis_xml NODE_FILL_COLOR" value="java.awt.Color[r=51,g=51,b=255]"/>
    <att type="string" name="vizmap:vv10941Flavonoid_biosynthesis_xml_me NODE_SHAPE" value="RECT"/>
    <att type="string" name="vizmap:vv10941Flavonoid_biosynthesis_xml_me NODE_WIDTH" value="130.0"/>
    <graphics type="RECTANGLE" h="15.0" w="150.0" x="180.0" y="180.0" fill="#ffff00" width="1" outline="#000000"/>
  </node>
  <node label="rGSVIVP00005344001" id="-1532">
    <att type="string" name="vizmap:vv10941Flavonoid_biosynthesis_xml_me NODE_HEIGHT" value="15.0"/>
    <att type="string" name="protein" value="GSVIVP00005344001"/>
    <att type="list" name="cytoscape.alias.list">
      <att type="string" name="cytoscape.alias.list" value="GSVIVP00005344001"/>
    </att>
    <att type="string" name="canonicalName" value="GSVIVP00005344001"/>
    <att type="string" name="vizmap:vv10941Flavonoid_biosynthesis_xml NODE_SHAPE" value="RECT"/>
    <att type="string" name="CELLDESIGNER_ALIAS" value="sa12003e13"/>
    <att type="string" name="vizmap:vv10941Flavonoid_biosynthesis_xml NODE_HEIGHT" value="15.0"/>
    <att type="string" name="CELLDESIGNER_NODE_TYPE" value="RNA"/>
    <att type="string" name="vizmap:vv10941Flavonoid_biosynthesis_xml NODE_WIDTH" value="130.0"/>
    <att type="string" name="condition" value="ALD"/>
    <att type="string" name="CELLDESIGNER_SPECIES" value="GSVIVP00005344001"/>
    <att type="string" name="vizmap:vv10941Flavonoid_biosynthesis_xml NODE_FILL_COLOR" value="java.awt.Color[r=0,g=0,b=153]"/>
    <att type="string" name="vizmap:vv10941Flavonoid_biosynthesis_xml_me NODE_SHAPE" value="RECT"/>
    <att type="string" name="vizmap:vv10941Flavonoid_biosynthesis_xml_me NODE_WIDTH" value="130.0"/>
    <graphics type="RECTANGLE" h="15.0" w="150.0" x="1833.0" y="790.0" fill="#cccc00" width="1" outline="#000000"/>
  </node>
  <node label="rGSVIVP00037969001" id="-1531">
    <att type="string" name="vizmap:vv10941Flavonoid_biosynthesis_xml_me NODE_HEIGHT" value="15.0"/>
    <att type="string" name="protein" value="GSVIVP00037969001"/>
    <att type="list" name="cytoscape.alias.list">
      <att type="string" name="cytoscape.alias.list" value="GSVIVP00037969001"/>
    </att>
    <att type="string" name="canonicalName" value="GSVIVP00037969001"/>
    <att type="string" name="vizmap:vv10941Flavonoid_biosynthesis_xml NODE_SHAPE" value="RECT"/>
    <att type="string" name="CELLDESIGNER_ALIAS" value="sa10141e19"/>
    <att type="string" name="vizmap:vv10941Flavonoid_biosynthesis_xml NODE_HEIGHT" value="15.0"/>
    <att type="string" name="CELLDESIGNER_NODE_TYPE" value="RNA"/>
    <att type="string" name="vizmap:vv10941Flavonoid_biosynthesis_xml NODE_WIDTH" value="130.0"/>
    <att type="string" name="condition" value="7LD"/>
    <att type="string" name="CELLDESIGNER_SPECIES" value="GSVIVP00037969001"/>
    <att type="string" name="vizmap:vv10941Flavonoid_biosynthesis_xml NODE_FILL_COLOR" value="java.awt.Color[r=204,g=204,b=255]"/>
    <att type="string" name="vizmap:vv10941Flavonoid_biosynthesis_xml_me NODE_SHAPE" value="RECT"/>
    <att type="string" name="vizmap:vv10941Flavonoid_biosynthesis_xml_me NODE_WIDTH" value="130.0"/>
    <graphics type="RECTANGLE" h="15.0" w="150.0" x="86.0" y="558.0" fill="#ffffcc" width="1" outline="#000000"/>
  </node>
  <node label="rAJ862932" id="-1530">
    <att type="string" name="vizmap:vv10941Flavonoid_biosynthesis_xml_me NODE_HEIGHT" value="15.0"/>
    <att type="string" name="canonicalName" value="AJ862932"/>
    <att type="string" name="vizmap:vv10941Flavonoid_biosynthesis_xml NODE_SHAPE" value="RECT"/>
    <att type="string" name="CELLDESIGNER_ALIAS" value="sa10151e19"/>
    <att type="string" name="vizmap:vv10941Flavonoid_biosynthesis_xml NODE_HEIGHT" value="15.0"/>
    <att type="string" name="CELLDESIGNER_NODE_TYPE" value="RNA"/>
    <att type="string" name="vizmap:vv10941Flavonoid_biosynthesis_xml NODE_WIDTH" value="130.0"/>
    <att type="string" name="CELLDESIGNER_SPECIES" value="AJ862932"/>
    <att type="string" name="vizmap:vv10941Flavonoid_biosynthesis_xml NODE_FILL_COLOR" value="java.awt.Color[r=255,g=255,b=255]"/>
    <att type="string" name="vizmap:vv10941Flavonoid_biosynthesis_xml_me NODE_SHAPE" value="RECT"/>
    <att type="string" name="vizmap:vv10941Flavonoid_biosynthesis_xml_me NODE_WIDTH" value="130.0"/>
    <graphics type="RECTANGLE" h="15.0" w="150.0" x="86.0" y="542.0" fill="#ffffff" width="1" outline="#000000"/>
  </node>
  <node label="rGSVIVP00019144001" id="-1529">
    <att type="string" name="vizmap:vv10941Flavonoid_biosynthesis_xml_me NODE_HEIGHT" value="15.0"/>
    <att type="string" name="canonicalName" value="GSVIVP00019144001"/>
    <att type="string" name="vizmap:vv10941Flavonoid_biosynthesis_xml NODE_SHAPE" value="RECT"/>
    <att type="string" name="CELLDESIGNER_ALIAS" value="sa13851e19"/>
    <att type="string" name="vizmap:vv10941Flavonoid_biosynthesis_xml NODE_HEIGHT" value="15.0"/>
    <att type="string" name="CELLDESIGNER_NODE_TYPE" value="RNA"/>
    <att type="string" name="vizmap:vv10941Flavonoid_biosynthesis_xml NODE_WIDTH" value="130.0"/>
    <att type="string" name="CELLDESIGNER_SPECIES" value="GSVIVP00019144001"/>
    <att type="string" name="vizmap:vv10941Flavonoid_biosynthesis_xml NODE_FILL_COLOR" value="java.awt.Color[r=255,g=255,b=255]"/>
    <att type="string" name="vizmap:vv10941Flavonoid_biosynthesis_xml_me NODE_SHAPE" value="RECT"/>
    <att type="string" name="vizmap:vv10941Flavonoid_biosynthesis_xml_me NODE_WIDTH" value="130.0"/>
    <graphics type="RECTANGLE" h="15.0" w="150.0" x="86.0" y="526.0" fill="#ffffff" width="1" outline="#000000"/>
  </node>
  <node label="rGSVIVP00006341001" id="-1528">
    <att type="string" name="vizmap:vv10941Flavonoid_biosynthesis_xml_me NODE_HEIGHT" value="15.0"/>
    <att type="string" name="canonicalName" value="GSVIVP00006341001"/>
    <att type="string" name="vizmap:vv10941Flavonoid_biosynthesis_xml NODE_SHAPE" value="RECT"/>
    <att type="string" name="CELLDESIGNER_ALIAS" value="sa14219e19"/>
    <att type="string" name="vizmap:vv10941Flavonoid_biosynthesis_xml NODE_HEIGHT" value="15.0"/>
    <att type="string" name="CELLDESIGNER_NODE_TYPE" value="RNA"/>
    <att type="string" name="vizmap:vv10941Flavonoid_biosynthesis_xml NODE_WIDTH" value="130.0"/>
    <att type="string" name="CELLDESIGNER_SPECIES" value="GSVIVP00006341001"/>
    <att type="string" name="vizmap:vv10941Flavonoid_biosynthesis_xml NODE_FILL_COLOR" value="java.awt.Color[r=255,g=255,b=255]"/>
    <att type="string" name="vizmap:vv10941Flavonoid_biosynthesis_xml_me NODE_SHAPE" value="RECT"/>
    <att type="string" name="vizmap:vv10941Flavonoid_biosynthesis_xml_me NODE_WIDTH" value="130.0"/>
    <graphics type="RECTANGLE" h="15.0" w="150.0" x="86.0" y="510.0" fill="#ffffff" width="1" outline="#000000"/>
  </node>
  <node label="rGSVIVP00037967001" id="-1527">
    <att type="string" name="vizmap:vv10941Flavonoid_biosynthesis_xml_me NODE_HEIGHT" value="15.0"/>
    <att type="string" name="canonicalName" value="GSVIVP00037967001"/>
    <att type="string" name="vizmap:vv10941Flavonoid_biosynthesis_xml NODE_SHAPE" value="RECT"/>
    <att type="string" name="CELLDESIGNER_ALIAS" value="sa14283e19"/>
    <att type="string" name="vizmap:vv10941Flavonoid_biosynthesis_xml NODE_HEIGHT" value="15.0"/>
    <att type="string" name="CELLDESIGNER_NODE_TYPE" value="RNA"/>
    <att type="string" name="vizmap:vv10941Flavonoid_biosynthesis_xml NODE_WIDTH" value="130.0"/>
    <att type="string" name="CELLDESIGNER_SPECIES" value="GSVIVP00037967001"/>
    <att type="string" name="vizmap:vv10941Flavonoid_biosynthesis_xml NODE_FILL_COLOR" value="java.awt.Color[r=255,g=255,b=255]"/>
    <att type="string" name="vizmap:vv10941Flavonoid_biosynthesis_xml_me NODE_SHAPE" value="RECT"/>
    <att type="string" name="vizmap:vv10941Flavonoid_biosynthesis_xml_me NODE_WIDTH" value="130.0"/>
    <graphics type="RECTANGLE" h="15.0" w="150.0" x="86.0" y="494.0" fill="#ffffff" width="1" outline="#000000"/>
  </node>
  <node label="rCF208945" id="-1526">
    <att type="string" name="vizmap:vv10941Flavonoid_biosynthesis_xml_me NODE_HEIGHT" value="15.0"/>
    <att type="string" name="canonicalName" value="CF208945"/>
    <att type="string" name="vizmap:vv10941Flavonoid_biosynthesis_xml NODE_SHAPE" value="RECT"/>
    <att type="string" name="CELLDESIGNER_ALIAS" value="sa10816e33"/>
    <att type="string" name="vizmap:vv10941Flavonoid_biosynthesis_xml NODE_HEIGHT" value="15.0"/>
    <att type="string" name="CELLDESIGNER_NODE_TYPE" value="RNA"/>
    <att type="string" name="vizmap:vv10941Flavonoid_biosynthesis_xml NODE_WIDTH" value="130.0"/>
    <att type="string" name="CELLDESIGNER_SPECIES" value="CF208945"/>
    <att type="string" name="vizmap:vv10941Flavonoid_biosynthesis_xml NODE_FILL_COLOR" value="java.awt.Color[r=255,g=255,b=255]"/>
    <att type="string" name="vizmap:vv10941Flavonoid_biosynthesis_xml_me NODE_SHAPE" value="RECT"/>
    <att type="string" name="vizmap:vv10941Flavonoid_biosynthesis_xml_me NODE_WIDTH" value="130.0"/>
    <graphics type="RECTANGLE" h="15.0" w="150.0" x="601.0" y="66.60189056396484" fill="#ffffff" width="1" outline="#000000"/>
  </node>
  <node label="rGSVIVP00014419001" id="-1525">
    <att type="string" name="vizmap:vv10941Flavonoid_biosynthesis_xml_me NODE_HEIGHT" value="15.0"/>
    <att type="string" name="canonicalName" value="GSVIVP00014419001"/>
    <att type="string" name="vizmap:vv10941Flavonoid_biosynthesis_xml NODE_SHAPE" value="RECT"/>
    <att type="string" name="CELLDESIGNER_ALIAS" value="sa11722e33"/>
    <att type="string" name="vizmap:vv10941Flavonoid_biosynthesis_xml NODE_HEIGHT" value="15.0"/>
    <att type="string" name="CELLDESIGNER_NODE_TYPE" value="RNA"/>
    <att type="string" name="vizmap:vv10941Flavonoid_biosynthesis_xml NODE_WIDTH" value="130.0"/>
    <att type="string" name="CELLDESIGNER_SPECIES" value="GSVIVP00014419001"/>
    <att type="string" name="vizmap:vv10941Flavonoid_biosynthesis_xml NODE_FILL_COLOR" value="java.awt.Color[r=255,g=255,b=255]"/>
    <att type="string" name="vizmap:vv10941Flavonoid_biosynthesis_xml_me NODE_SHAPE" value="RECT"/>
    <att type="string" name="vizmap:vv10941Flavonoid_biosynthesis_xml_me NODE_WIDTH" value="130.0"/>
    <graphics type="RECTANGLE" h="15.0" w="150.0" x="601.0" y="50.30094909667969" fill="#ffffff" width="1" outline="#000000"/>
  </node>
  <node label="rGSVIVP00036784001" id="-1524">
    <att type="string" name="vizmap:vv10941Flavonoid_biosynthesis_xml_me NODE_HEIGHT" value="15.0"/>
    <att type="string" name="canonicalName" value="GSVIVP00036784001"/>
    <att type="string" name="vizmap:vv10941Flavonoid_biosynthesis_xml NODE_SHAPE" value="RECT"/>
    <att type="string" name="CELLDESIGNER_ALIAS" value="sa14597e33"/>
    <att type="string" name="vizmap:vv10941Flavonoid_biosynthesis_xml NODE_HEIGHT" value="15.0"/>
    <att type="string" name="CELLDESIGNER_NODE_TYPE" value="RNA"/>
    <att type="string" name="vizmap:vv10941Flavonoid_biosynthesis_xml NODE_WIDTH" value="130.0"/>
    <att type="string" name="CELLDESIGNER_SPECIES" value="GSVIVP00036784001"/>
    <att type="string" name="vizmap:vv10941Flavonoid_biosynthesis_xml NODE_FILL_COLOR" value="java.awt.Color[r=255,g=255,b=255]"/>
    <att type="string" name="vizmap:vv10941Flavonoid_biosynthesis_xml_me NODE_SHAPE" value="RECT"/>
    <att type="string" name="vizmap:vv10941Flavonoid_biosynthesis_xml_me NODE_WIDTH" value="130.0"/>
    <graphics type="RECTANGLE" h="15.0" w="150.0" x="601.0" y="34.0" fill="#ffffff" width="1" outline="#000000"/>
  </node>
  <node label="rCB341870" id="-1523">
    <att type="string" name="vizmap:vv10941Flavonoid_biosynthesis_xml_me NODE_HEIGHT" value="15.0"/>
    <att type="string" name="canonicalName" value="CB341870"/>
    <att type="string" name="vizmap:vv10941Flavonoid_biosynthesis_xml NODE_SHAPE" value="RECT"/>
    <att type="string" name="CELLDESIGNER_ALIAS" value="sa10330e28"/>
    <att type="string" name="vizmap:vv10941Flavonoid_biosynthesis_xml NODE_HEIGHT" value="15.0"/>
    <att type="string" name="CELLDESIGNER_NODE_TYPE" value="RNA"/>
    <att type="string" name="vizmap:vv10941Flavonoid_biosynthesis_xml NODE_WIDTH" value="130.0"/>
    <att type="string" name="CELLDESIGNER_SPECIES" value="CB341870"/>
    <att type="string" name="vizmap:vv10941Flavonoid_biosynthesis_xml NODE_FILL_COLOR" value="java.awt.Color[r=255,g=255,b=255]"/>
    <att type="string" name="vizmap:vv10941Flavonoid_biosynthesis_xml_me NODE_SHAPE" value="RECT"/>
    <att type="string" name="vizmap:vv10941Flavonoid_biosynthesis_xml_me NODE_WIDTH" value="130.0"/>
    <graphics type="RECTANGLE" h="15.0" w="150.0" x="1017.0" y="422.0" fill="#ffffff" width="1" outline="#000000"/>
  </node>
  <node label="rGSVIVP00000479001" id="-1522">
    <att type="string" name="vizmap:vv10941Flavonoid_biosynthesis_xml_me NODE_HEIGHT" value="15.0"/>
    <att type="string" name="canonicalName" value="GSVIVP00000479001"/>
    <att type="string" name="vizmap:vv10941Flavonoid_biosynthesis_xml NODE_SHAPE" value="RECT"/>
    <att type="string" name="CELLDESIGNER_ALIAS" value="sa10801e28"/>
    <att type="string" name="vizmap:vv10941Flavonoid_biosynthesis_xml NODE_HEIGHT" value="15.0"/>
    <att type="string" name="CELLDESIGNER_NODE_TYPE" value="RNA"/>
    <att type="string" name="vizmap:vv10941Flavonoid_biosynthesis_xml NODE_WIDTH" value="130.0"/>
    <att type="string" name="CELLDESIGNER_SPECIES" value="GSVIVP00000479001"/>
    <att type="string" name="vizmap:vv10941Flavonoid_biosynthesis_xml NODE_FILL_COLOR" value="java.awt.Color[r=255,g=255,b=255]"/>
    <att type="string" name="vizmap:vv10941Flavonoid_biosynthesis_xml_me NODE_SHAPE" value="RECT"/>
    <att type="string" name="vizmap:vv10941Flavonoid_biosynthesis_xml_me NODE_WIDTH" value="130.0"/>
    <graphics type="RECTANGLE" h="15.0" w="150.0" x="1017.0" y="405.0" fill="#ffffff" width="1" outline="#000000"/>
  </node>
  <node label="rGSVIVP00026181001" id="-1521">
    <att type="string" name="vizmap:vv10941Flavonoid_biosynthesis_xml_me NODE_HEIGHT" value="15.0"/>
    <att type="string" name="canonicalName" value="GSVIVP00026181001"/>
    <att type="string" name="vizmap:vv10941Flavonoid_biosynthesis_xml NODE_SHAPE" value="RECT"/>
    <att type="string" name="CELLDESIGNER_ALIAS" value="sa12965e28"/>
    <att type="string" name="vizmap:vv10941Flavonoid_biosynthesis_xml NODE_HEIGHT" value="15.0"/>
    <att type="string" name="CELLDESIGNER_NODE_TYPE" value="RNA"/>
    <att type="string" name="vizmap:vv10941Flavonoid_biosynthesis_xml NODE_WIDTH" value="130.0"/>
    <att type="string" name="CELLDESIGNER_SPECIES" value="GSVIVP00026181001"/>
    <att type="string" name="vizmap:vv10941Flavonoid_biosynthesis_xml NODE_FILL_COLOR" value="java.awt.Color[r=255,g=255,b=255]"/>
    <att type="string" name="vizmap:vv10941Flavonoid_biosynthesis_xml_me NODE_SHAPE" value="RECT"/>
    <att type="string" name="vizmap:vv10941Flavonoid_biosynthesis_xml_me NODE_WIDTH" value="130.0"/>
    <graphics type="RECTANGLE" h="15.0" w="150.0" x="1017.0" y="389.0" fill="#ffffff" width="1" outline="#000000"/>
  </node>
  <node label="leucocyanidin oxygenase" id="-1520">
    <att type="string" name="vizmap:vv10941Flavonoid_biosynthesis_xml_me NODE_HEIGHT" value="15.0"/>
    <att type="string" name="canonicalName" value="leucocyanidin oxygenase"/>
    <att type="string" name="vizmap:vv10941Flavonoid_biosynthesis_xml NODE_SHAPE" value="OCTAGON"/>
    <att type="string" name="CELLDESIGNER_ALIAS" value="e31"/>
    <att type="string" name="vizmap:vv10941Flavonoid_biosynthesis_xml NODE_HEIGHT" value="15.0"/>
    <att type="string" name="CELLDESIGNER_NODE_TYPE" value="PROTEIN"/>
    <att type="string" name="vizmap:vv10941Flavonoid_biosynthesis_xml NODE_WIDTH" value="130.0"/>
    <att type="string" name="CELLDESIGNER_SPECIES" value="E1_14_11_19"/>
    <att type="string" name="vizmap:vv10941Flavonoid_biosynthesis_xml NODE_FILL_COLOR" value="java.awt.Color[r=255,g=255,b=255]"/>
    <att type="string" name="vizmap:vv10941Flavonoid_biosynthesis_xml_me NODE_SHAPE" value="OCTAGON"/>
    <att type="string" name="vizmap:vv10941Flavonoid_biosynthesis_xml_me NODE_WIDTH" value="130.0"/>
    <graphics type="OCTAGON" h="15.0" w="250.0" x="1494.0" y="641.0" fill="#ffffff" width="1" outline="#000000"/>
  </node>
  <node label="flavonol synthase" id="-1519">
    <att type="string" name="vizmap:vv10941Flavonoid_biosynthesis_xml_me NODE_HEIGHT" value="15.0"/>
    <att type="string" name="canonicalName" value="flavonol synthase"/>
    <att type="string" name="vizmap:vv10941Flavonoid_biosynthesis_xml NODE_SHAPE" value="OCTAGON"/>
    <att type="string" name="CELLDESIGNER_ALIAS" value="e35"/>
    <att type="string" name="vizmap:vv10941Flavonoid_biosynthesis_xml NODE_HEIGHT" value="15.0"/>
    <att type="string" name="CELLDESIGNER_NODE_TYPE" value="PROTEIN"/>
    <att type="string" name="vizmap:vv10941Flavonoid_biosynthesis_xml NODE_WIDTH" value="130.0"/>
    <att type="string" name="CELLDESIGNER_SPECIES" value="E1_14_11_23"/>
    <att type="string" name="vizmap:vv10941Flavonoid_biosynthesis_xml NODE_FILL_COLOR" value="java.awt.Color[r=255,g=255,b=255]"/>
    <att type="string" name="vizmap:vv10941Flavonoid_biosynthesis_xml_me NODE_SHAPE" value="OCTAGON"/>
    <att type="string" name="vizmap:vv10941Flavonoid_biosynthesis_xml_me NODE_WIDTH" value="130.0"/>
    <graphics type="OCTAGON" h="15.0" w="250.0" x="939.0" y="327.0" fill="#ffffff" width="1" outline="#000000"/>
  </node>
  <node label="flavonoid 3&apos;-monooxygenase" id="-1518">
    <att type="string" name="vizmap:vv10941Flavonoid_biosynthesis_xml_me NODE_HEIGHT" value="15.0"/>
    <att type="string" name="canonicalName" value="flavonoid 3&apos;-monooxygenase"/>
    <att type="string" name="vizmap:vv10941Flavonoid_biosynthesis_xml NODE_SHAPE" value="OCTAGON"/>
    <att type="string" name="CELLDESIGNER_ALIAS" value="e4"/>
    <att type="string" name="vizmap:vv10941Flavonoid_biosynthesis_xml NODE_HEIGHT" value="15.0"/>
    <att type="string" name="CELLDESIGNER_NODE_TYPE" value="PROTEIN"/>
    <att type="string" name="vizmap:vv10941Flavonoid_biosynthesis_xml NODE_WIDTH" value="130.0"/>
    <att type="string" name="CELLDESIGNER_SPECIES" value="E1_14_13_21"/>
    <att type="string" name="vizmap:vv10941Flavonoid_biosynthesis_xml NODE_FILL_COLOR" value="java.awt.Color[r=255,g=255,b=255]"/>
    <att type="string" name="vizmap:vv10941Flavonoid_biosynthesis_xml_me NODE_SHAPE" value="OCTAGON"/>
    <att type="string" name="vizmap:vv10941Flavonoid_biosynthesis_xml_me NODE_WIDTH" value="130.0"/>
    <graphics type="OCTAGON" h="15.0" w="250.0" x="653.0" y="267.0" fill="#ffffff" width="1" outline="#000000"/>
  </node>
  <node label="flavonol 3-O-glucosyltransferase" id="-1517">
    <att type="string" name="vizmap:vv10941Flavonoid_biosynthesis_xml_me NODE_HEIGHT" value="15.0"/>
    <att type="string" name="canonicalName" value="flavonol 3-O-glucosyltransferase"/>
    <att type="string" name="vizmap:vv10941Flavonoid_biosynthesis_xml NODE_SHAPE" value="OCTAGON"/>
    <att type="string" name="CELLDESIGNER_ALIAS" value="e18"/>
    <att type="string" name="vizmap:vv10941Flavonoid_biosynthesis_xml NODE_HEIGHT" value="15.0"/>
    <att type="string" name="CELLDESIGNER_NODE_TYPE" value="PROTEIN"/>
    <att type="string" name="vizmap:vv10941Flavonoid_biosynthesis_xml NODE_WIDTH" value="130.0"/>
    <att type="string" name="CELLDESIGNER_SPECIES" value="E2_4_1_91"/>
    <att type="string" name="vizmap:vv10941Flavonoid_biosynthesis_xml NODE_FILL_COLOR" value="java.awt.Color[r=255,g=255,b=255]"/>
    <att type="string" name="vizmap:vv10941Flavonoid_biosynthesis_xml_me NODE_SHAPE" value="OCTAGON"/>
    <att type="string" name="vizmap:vv10941Flavonoid_biosynthesis_xml_me NODE_WIDTH" value="130.0"/>
    <graphics type="OCTAGON" h="15.0" w="250.0" x="1552.0" y="519.0" fill="#ffffff" width="1" outline="#000000"/>
  </node>
  <node label="dihydrokaempferol 4-reductase" id="-1516">
    <att type="string" name="vizmap:vv10941Flavonoid_biosynthesis_xml_me NODE_HEIGHT" value="15.0"/>
    <att type="string" name="canonicalName" value="dihydrokaempferol 4-reductase"/>
    <att type="string" name="vizmap:vv10941Flavonoid_biosynthesis_xml NODE_SHAPE" value="OCTAGON"/>
    <att type="string" name="CELLDESIGNER_ALIAS" value="e27"/>
    <att type="string" name="vizmap:vv10941Flavonoid_biosynthesis_xml NODE_HEIGHT" value="15.0"/>
    <att type="string" name="CELLDESIGNER_NODE_TYPE" value="PROTEIN"/>
    <att type="string" name="vizmap:vv10941Flavonoid_biosynthesis_xml NODE_WIDTH" value="130.0"/>
    <att type="string" name="CELLDESIGNER_SPECIES" value="E1_1_1_219"/>
    <att type="string" name="vizmap:vv10941Flavonoid_biosynthesis_xml NODE_FILL_COLOR" value="java.awt.Color[r=255,g=255,b=255]"/>
    <att type="string" name="vizmap:vv10941Flavonoid_biosynthesis_xml_me NODE_SHAPE" value="OCTAGON"/>
    <att type="string" name="vizmap:vv10941Flavonoid_biosynthesis_xml_me NODE_WIDTH" value="130.0"/>
    <graphics type="OCTAGON" h="15.0" w="250.0" x="1008.0" y="768.0" fill="#ffffff" width="1" outline="#000000"/>
  </node>
  <node label="chalcone isomerase" id="-1515">
    <att type="string" name="vizmap:vv10941Flavonoid_biosynthesis_xml_me NODE_HEIGHT" value="15.0"/>
    <att type="string" name="canonicalName" value="chalcone isomerase"/>
    <att type="string" name="vizmap:vv10941Flavonoid_biosynthesis_xml NODE_SHAPE" value="OCTAGON"/>
    <att type="string" name="CELLDESIGNER_ALIAS" value="e32"/>
    <att type="string" name="vizmap:vv10941Flavonoid_biosynthesis_xml NODE_HEIGHT" value="15.0"/>
    <att type="string" name="CELLDESIGNER_NODE_TYPE" value="PROTEIN"/>
    <att type="string" name="vizmap:vv10941Flavonoid_biosynthesis_xml NODE_WIDTH" value="130.0"/>
    <att type="string" name="CELLDESIGNER_SPECIES" value="E5_5_1_6"/>
    <att type="string" name="vizmap:vv10941Flavonoid_biosynthesis_xml NODE_FILL_COLOR" value="java.awt.Color[r=255,g=255,b=255]"/>
    <att type="string" name="vizmap:vv10941Flavonoid_biosynthesis_xml_me NODE_SHAPE" value="OCTAGON"/>
    <att type="string" name="vizmap:vv10941Flavonoid_biosynthesis_xml_me NODE_WIDTH" value="130.0"/>
    <graphics type="OCTAGON" h="15.0" w="250.0" x="144.0" y="245.0" fill="#ffffff" width="1" outline="#000000"/>
  </node>
  <node label="anthocyanidin reductase" id="-1514">
    <att type="string" name="vizmap:vv10941Flavonoid_biosynthesis_xml_me NODE_HEIGHT" value="15.0"/>
    <att type="string" name="canonicalName" value="anthocyanidin reductase"/>
    <att type="string" name="vizmap:vv10941Flavonoid_biosynthesis_xml NODE_SHAPE" value="OCTAGON"/>
    <att type="string" name="CELLDESIGNER_ALIAS" value="e13"/>
    <att type="string" name="vizmap:vv10941Flavonoid_biosynthesis_xml NODE_HEIGHT" value="15.0"/>
    <att type="string" name="CELLDESIGNER_NODE_TYPE" value="PROTEIN"/>
    <att type="string" name="vizmap:vv10941Flavonoid_biosynthesis_xml NODE_WIDTH" value="130.0"/>
    <att type="string" name="CELLDESIGNER_SPECIES" value="E1_3_1_77"/>
    <att type="string" name="vizmap:vv10941Flavonoid_biosynthesis_xml NODE_FILL_COLOR" value="java.awt.Color[r=255,g=255,b=255]"/>
    <att type="string" name="vizmap:vv10941Flavonoid_biosynthesis_xml_me NODE_SHAPE" value="OCTAGON"/>
    <att type="string" name="vizmap:vv10941Flavonoid_biosynthesis_xml_me NODE_WIDTH" value="130.0"/>
    <graphics type="OCTAGON" h="15.0" w="250.0" x="1824.0" y="807.0" fill="#ffffff" width="1" outline="#000000"/>
  </node>
  <node label="naringenin-chalcone synthase" id="-1513">
    <att type="string" name="vizmap:vv10941Flavonoid_biosynthesis_xml_me NODE_HEIGHT" value="15.0"/>
    <att type="string" name="canonicalName" value="naringenin-chalcone synthase"/>
    <att type="string" name="vizmap:vv10941Flavonoid_biosynthesis_xml NODE_SHAPE" value="OCTAGON"/>
    <att type="string" name="CELLDESIGNER_ALIAS" value="e19"/>
    <att type="string" name="vizmap:vv10941Flavonoid_biosynthesis_xml NODE_HEIGHT" value="15.0"/>
    <att type="string" name="CELLDESIGNER_NODE_TYPE" value="PROTEIN"/>
    <att type="string" name="vizmap:vv10941Flavonoid_biosynthesis_xml NODE_WIDTH" value="130.0"/>
    <att type="string" name="CELLDESIGNER_SPECIES" value="E2_3_1_74"/>
    <att type="string" name="vizmap:vv10941Flavonoid_biosynthesis_xml NODE_FILL_COLOR" value="java.awt.Color[r=255,g=255,b=255]"/>
    <att type="string" name="vizmap:vv10941Flavonoid_biosynthesis_xml_me NODE_SHAPE" value="OCTAGON"/>
    <att type="string" name="vizmap:vv10941Flavonoid_biosynthesis_xml_me NODE_WIDTH" value="130.0"/>
    <graphics type="OCTAGON" h="15.0" w="250.0" x="104.0" y="336.0" fill="#ffffff" width="1" outline="#000000"/>
  </node>
  <node label="flavanone 3-dioxygenase" id="-1512">
    <att type="string" name="vizmap:vv10941Flavonoid_biosynthesis_xml_me NODE_HEIGHT" value="15.0"/>
    <att type="string" name="canonicalName" value="flavanone 3-dioxygenase"/>
    <att type="string" name="vizmap:vv10941Flavonoid_biosynthesis_xml NODE_SHAPE" value="OCTAGON"/>
    <att type="string" name="CELLDESIGNER_ALIAS" value="e33"/>
    <att type="string" name="vizmap:vv10941Flavonoid_biosynthesis_xml NODE_HEIGHT" value="15.0"/>
    <att type="string" name="CELLDESIGNER_NODE_TYPE" value="PROTEIN"/>
    <att type="string" name="vizmap:vv10941Flavonoid_biosynthesis_xml NODE_WIDTH" value="130.0"/>
    <att type="string" name="CELLDESIGNER_SPECIES" value="E1_14_11_9"/>
    <att type="string" name="vizmap:vv10941Flavonoid_biosynthesis_xml NODE_FILL_COLOR" value="java.awt.Color[r=255,g=255,b=255]"/>
    <att type="string" name="vizmap:vv10941Flavonoid_biosynthesis_xml_me NODE_SHAPE" value="OCTAGON"/>
    <att type="string" name="vizmap:vv10941Flavonoid_biosynthesis_xml_me NODE_WIDTH" value="130.0"/>
    <graphics type="OCTAGON" h="15.0" w="250.0" x="593.0" y="14.0" fill="#ffffff" width="1" outline="#000000"/>
  </node>
  <node label="quercetin 3-O-methyltransferase" id="-1511">
    <att type="string" name="vizmap:vv10941Flavonoid_biosynthesis_xml_me NODE_HEIGHT" value="15.0"/>
    <att type="string" name="canonicalName" value="quercetin 3-O-methyltransferase"/>
    <att type="string" name="vizmap:vv10941Flavonoid_biosynthesis_xml NODE_SHAPE" value="OCTAGON"/>
    <att type="string" name="CELLDESIGNER_ALIAS" value="e28"/>
    <att type="string" name="vizmap:vv10941Flavonoid_biosynthesis_xml NODE_HEIGHT" value="15.0"/>
    <att type="string" name="CELLDESIGNER_NODE_TYPE" value="PROTEIN"/>
    <att type="string" name="vizmap:vv10941Flavonoid_biosynthesis_xml NODE_WIDTH" value="130.0"/>
    <att type="string" name="CELLDESIGNER_SPECIES" value="E2_1_1_76"/>
    <att type="string" name="vizmap:vv10941Flavonoid_biosynthesis_xml NODE_FILL_COLOR" value="java.awt.Color[r=255,g=255,b=255]"/>
    <att type="string" name="vizmap:vv10941Flavonoid_biosynthesis_xml_me NODE_SHAPE" value="OCTAGON"/>
    <att type="string" name="vizmap:vv10941Flavonoid_biosynthesis_xml_me NODE_WIDTH" value="130.0"/>
    <graphics type="OCTAGON" h="15.0" w="250.0" x="1021.0" y="370.0" fill="#ffffff" width="1" outline="#000000"/>
  </node>
  <node label="rGSVIVP00036313001" id="-1510">
    <att type="string" name="vizmap:vv10941Flavonoid_biosynthesis_xml_me NODE_HEIGHT" value="15.0"/>
    <att type="string" name="canonicalName" value="GSVIVP00036313001"/>
    <att type="string" name="vizmap:vv10941Flavonoid_biosynthesis_xml NODE_SHAPE" value="RECT"/>
    <att type="string" name="CELLDESIGNER_ALIAS" value="sa11197e27"/>
    <att type="string" name="vizmap:vv10941Flavonoid_biosynthesis_xml NODE_HEIGHT" value="15.0"/>
    <att type="string" name="CELLDESIGNER_NODE_TYPE" value="RNA"/>
    <att type="string" name="vizmap:vv10941Flavonoid_biosynthesis_xml NODE_WIDTH" value="130.0"/>
    <att type="string" name="CELLDESIGNER_SPECIES" value="GSVIVP00036313001"/>
    <att type="string" name="vizmap:vv10941Flavonoid_biosynthesis_xml NODE_FILL_COLOR" value="java.awt.Color[r=255,g=255,b=255]"/>
    <att type="string" name="vizmap:vv10941Flavonoid_biosynthesis_xml_me NODE_SHAPE" value="RECT"/>
    <att type="string" name="vizmap:vv10941Flavonoid_biosynthesis_xml_me NODE_WIDTH" value="130.0"/>
    <graphics type="RECTANGLE" h="15.0" w="150.0" x="997.0" y="1063.0" fill="#ffffff" width="1" outline="#000000"/>
  </node>
  <node label="rGSVIVP00037198001" id="-435">
    <att type="string" name="vizmap:vv10941Flavonoid_biosynthesis_xml_me NODE_HEIGHT" value="15.0"/>
    <att type="string" name="vizmap:vv10620Pyruvate_metabolism_xml NODE_WIDTH" value="130.0"/>
    <att type="string" name="canonicalName" value="GSVIVP00037198001"/>
    <att type="string" name="vizmap:vv10941Flavonoid_biosynthesis_xml NODE_SHAPE" value="RECT"/>
    <att type="string" name="CELLDESIGNER_ALIAS" value="sa11271e27"/>
    <att type="string" name="vizmap:vv10620Pyruvate_metabolism_xml NODE_SHAPE" value="RECT"/>
    <att type="string" name="vizmap:vv10941Flavonoid_biosynthesis_xml NODE_HEIGHT" value="15.0"/>
    <att type="string" name="vizmap:vv10620Pyruvate_metabolism_xml_me NODE_WIDTH" value="130.0"/>
    <att type="string" name="CELLDESIGNER_NODE_TYPE" value="RNA"/>
    <att type="string" name="vizmap:vv10620Pyruvate_metabolism_xml NODE_HEIGHT" value="15.0"/>
    <att type="string" name="vizmap:vv10941Flavonoid_biosynthesis_xml NODE_WIDTH" value="130.0"/>
    <att type="string" name="vizmap:vv10620Pyruvate_metabolism_xml_me NODE_SHAPE" value="RECT"/>
    <att type="string" name="CELLDESIGNER_SPECIES" value="GSVIVP00037198001"/>
    <att type="string" name="vizmap:vv10620Pyruvate_metabolism_xml_me NODE_HEIGHT" value="15.0"/>
    <att type="string" name="vizmap:vv10941Flavonoid_biosynthesis_xml NODE_FILL_COLOR" value="java.awt.Color[r=255,g=255,b=255]"/>
    <att type="string" name="vizmap:vv10941Flavonoid_biosynthesis_xml_me NODE_SHAPE" value="RECT"/>
    <att type="string" name="vizmap:vv10941Flavonoid_biosynthesis_xml_me NODE_WIDTH" value="130.0"/>
    <att type="string" name="vizmap:vv10620Pyruvate_metabolism_xml NODE_FILL_COLOR" value="java.awt.Color[r=255,g=255,b=255]"/>
    <graphics type="RECTANGLE" h="15.0" w="150.0" x="997.0" y="1046.6470947265625" fill="#ffffff" width="1" outline="#000000"/>
  </node>
  <node label="rGSVIVP00018952001" id="-1509">
    <att type="string" name="vizmap:vv10941Flavonoid_biosynthesis_xml_me NODE_HEIGHT" value="15.0"/>
    <att type="string" name="canonicalName" value="GSVIVP00018952001"/>
    <att type="string" name="vizmap:vv10941Flavonoid_biosynthesis_xml NODE_SHAPE" value="RECT"/>
    <att type="string" name="CELLDESIGNER_ALIAS" value="sa11458e27"/>
    <att type="string" name="vizmap:vv10941Flavonoid_biosynthesis_xml NODE_HEIGHT" value="15.0"/>
    <att type="string" name="CELLDESIGNER_NODE_TYPE" value="RNA"/>
    <att type="string" name="vizmap:vv10941Flavonoid_biosynthesis_xml NODE_WIDTH" value="130.0"/>
    <att type="string" name="CELLDESIGNER_SPECIES" value="GSVIVP00018952001"/>
    <att type="string" name="vizmap:vv10941Flavonoid_biosynthesis_xml NODE_FILL_COLOR" value="java.awt.Color[r=255,g=255,b=255]"/>
    <att type="string" name="vizmap:vv10941Flavonoid_biosynthesis_xml_me NODE_SHAPE" value="RECT"/>
    <att type="string" name="vizmap:vv10941Flavonoid_biosynthesis_xml_me NODE_WIDTH" value="130.0"/>
    <graphics type="RECTANGLE" h="15.0" w="150.0" x="997.0" y="1030.2940673828125" fill="#ffffff" width="1" outline="#000000"/>
  </node>
  <node label="rGSVIVP00014584001" id="-1508">
    <att type="string" name="vizmap:vv10941Flavonoid_biosynthesis_xml_me NODE_HEIGHT" value="15.0"/>
    <att type="string" name="canonicalName" value="GSVIVP00014584001"/>
    <att type="string" name="vizmap:vv10941Flavonoid_biosynthesis_xml NODE_SHAPE" value="RECT"/>
    <att type="string" name="CELLDESIGNER_ALIAS" value="sa11714e27"/>
    <att type="string" name="vizmap:vv10941Flavonoid_biosynthesis_xml NODE_HEIGHT" value="15.0"/>
    <att type="string" name="CELLDESIGNER_NODE_TYPE" value="RNA"/>
    <att type="string" name="vizmap:vv10941Flavonoid_biosynthesis_xml NODE_WIDTH" value="130.0"/>
    <att type="string" name="CELLDESIGNER_SPECIES" value="GSVIVP00014584001"/>
    <att type="string" name="vizmap:vv10941Flavonoid_biosynthesis_xml NODE_FILL_COLOR" value="java.awt.Color[r=255,g=255,b=255]"/>
    <att type="string" name="vizmap:vv10941Flavonoid_biosynthesis_xml_me NODE_SHAPE" value="RECT"/>
    <att type="string" name="vizmap:vv10941Flavonoid_biosynthesis_xml_me NODE_WIDTH" value="130.0"/>
    <graphics type="RECTANGLE" h="15.0" w="150.0" x="997.0" y="1013.941162109375" fill="#ffffff" width="1" outline="#000000"/>
  </node>
  <node label="rGSVIVP00021381001" id="-436">
    <att type="string" name="vizmap:vv10941Flavonoid_biosynthesis_xml_me NODE_HEIGHT" value="15.0"/>
    <att type="string" name="vizmap:vv10620Pyruvate_metabolism_xml NODE_WIDTH" value="130.0"/>
    <att type="string" name="canonicalName" value="GSVIVP00021381001"/>
    <att type="string" name="vizmap:vv10941Flavonoid_biosynthesis_xml NODE_SHAPE" value="RECT"/>
    <att type="string" name="CELLDESIGNER_ALIAS" value="sa12089e27"/>
    <att type="string" name="vizmap:vv10620Pyruvate_metabolism_xml NODE_SHAPE" value="RECT"/>
    <att type="string" name="vizmap:vv10941Flavonoid_biosynthesis_xml NODE_HEIGHT" value="15.0"/>
    <att type="string" name="vizmap:vv10620Pyruvate_metabolism_xml_me NODE_WIDTH" value="130.0"/>
    <att type="string" name="CELLDESIGNER_NODE_TYPE" value="RNA"/>
    <att type="string" name="vizmap:vv10620Pyruvate_metabolism_xml NODE_HEIGHT" value="15.0"/>
    <att type="string" name="vizmap:vv10941Flavonoid_biosynthesis_xml NODE_WIDTH" value="130.0"/>
    <att type="string" name="vizmap:vv10620Pyruvate_metabolism_xml_me NODE_SHAPE" value="RECT"/>
    <att type="string" name="CELLDESIGNER_SPECIES" value="GSVIVP00021381001"/>
    <att type="string" name="vizmap:vv10620Pyruvate_metabolism_xml_me NODE_HEIGHT" value="15.0"/>
    <att type="string" name="vizmap:vv10941Flavonoid_biosynthesis_xml NODE_FILL_COLOR" value="java.awt.Color[r=255,g=255,b=255]"/>
    <att type="string" name="vizmap:vv10941Flavonoid_biosynthesis_xml_me NODE_SHAPE" value="RECT"/>
    <att type="string" name="vizmap:vv10941Flavonoid_biosynthesis_xml_me NODE_WIDTH" value="130.0"/>
    <att type="string" name="vizmap:vv10620Pyruvate_metabolism_xml NODE_FILL_COLOR" value="java.awt.Color[r=255,g=255,b=255]"/>
    <graphics type="RECTANGLE" h="15.0" w="150.0" x="997.0" y="997.5882568359375" fill="#ffffff" width="1" outline="#000000"/>
  </node>
  <node label="rGSVIVP00031162001" id="-437">
    <att type="string" name="vizmap:vv10941Flavonoid_biosynthesis_xml_me NODE_HEIGHT" value="15.0"/>
    <att type="string" name="vizmap:vv10620Pyruvate_metabolism_xml NODE_WIDTH" value="130.0"/>
    <att type="string" name="canonicalName" value="GSVIVP00031162001"/>
    <att type="string" name="vizmap:vv10941Flavonoid_biosynthesis_xml NODE_SHAPE" value="RECT"/>
    <att type="string" name="CELLDESIGNER_ALIAS" value="sa12493e27"/>
    <att type="string" name="vizmap:vv10620Pyruvate_metabolism_xml NODE_SHAPE" value="RECT"/>
    <att type="string" name="vizmap:vv10941Flavonoid_biosynthesis_xml NODE_HEIGHT" value="15.0"/>
    <att type="string" name="vizmap:vv10620Pyruvate_metabolism_xml_me NODE_WIDTH" value="130.0"/>
    <att type="string" name="CELLDESIGNER_NODE_TYPE" value="RNA"/>
    <att type="string" name="vizmap:vv10620Pyruvate_metabolism_xml NODE_HEIGHT" value="15.0"/>
    <att type="string" name="vizmap:vv10941Flavonoid_biosynthesis_xml NODE_WIDTH" value="130.0"/>
    <att type="string" name="vizmap:vv10620Pyruvate_metabolism_xml_me NODE_SHAPE" value="RECT"/>
    <att type="string" name="CELLDESIGNER_SPECIES" value="GSVIVP00031162001"/>
    <att type="string" name="vizmap:vv10620Pyruvate_metabolism_xml_me NODE_HEIGHT" value="15.0"/>
    <att type="string" name="vizmap:vv10941Flavonoid_biosynthesis_xml NODE_FILL_COLOR" value="java.awt.Color[r=255,g=255,b=255]"/>
    <att type="string" name="vizmap:vv10941Flavonoid_biosynthesis_xml_me NODE_SHAPE" value="RECT"/>
    <att type="string" name="vizmap:vv10941Flavonoid_biosynthesis_xml_me NODE_WIDTH" value="130.0"/>
    <att type="string" name="vizmap:vv10620Pyruvate_metabolism_xml NODE_FILL_COLOR" value="java.awt.Color[r=255,g=255,b=255]"/>
    <graphics type="RECTANGLE" h="15.0" w="150.0" x="997.0" y="964.88232421875" fill="#ffffff" width="1" outline="#000000"/>
  </node>
  <node label="rGSVIVP00022043001" id="-438">
    <att type="string" name="vizmap:vv10941Flavonoid_biosynthesis_xml_me NODE_HEIGHT" value="15.0"/>
    <att type="string" name="vizmap:vv10620Pyruvate_metabolism_xml NODE_WIDTH" value="130.0"/>
    <att type="string" name="canonicalName" value="GSVIVP00022043001"/>
    <att type="string" name="vizmap:vv10941Flavonoid_biosynthesis_xml NODE_SHAPE" value="RECT"/>
    <att type="string" name="CELLDESIGNER_ALIAS" value="sa12950e27"/>
    <att type="string" name="vizmap:vv10620Pyruvate_metabolism_xml NODE_SHAPE" value="RECT"/>
    <att type="string" name="vizmap:vv10941Flavonoid_biosynthesis_xml NODE_HEIGHT" value="15.0"/>
    <att type="string" name="vizmap:vv10620Pyruvate_metabolism_xml_me NODE_WIDTH" value="130.0"/>
    <att type="string" name="CELLDESIGNER_NODE_TYPE" value="RNA"/>
    <att type="string" name="vizmap:vv10620Pyruvate_metabolism_xml NODE_HEIGHT" value="15.0"/>
    <att type="string" name="vizmap:vv10941Flavonoid_biosynthesis_xml NODE_WIDTH" value="130.0"/>
    <att type="string" name="vizmap:vv10620Pyruvate_metabolism_xml_me NODE_SHAPE" value="RECT"/>
    <att type="string" name="CELLDESIGNER_SPECIES" value="GSVIVP00022043001"/>
    <att type="string" name="vizmap:vv10620Pyruvate_metabolism_xml_me NODE_HEIGHT" value="15.0"/>
    <att type="string" name="vizmap:vv10941Flavonoid_biosynthesis_xml NODE_FILL_COLOR" value="java.awt.Color[r=255,g=255,b=255]"/>
    <att type="string" name="vizmap:vv10941Flavonoid_biosynthesis_xml_me NODE_SHAPE" value="RECT"/>
    <att type="string" name="vizmap:vv10941Flavonoid_biosynthesis_xml_me NODE_WIDTH" value="130.0"/>
    <att type="string" name="vizmap:vv10620Pyruvate_metabolism_xml NODE_FILL_COLOR" value="java.awt.Color[r=255,g=255,b=255]"/>
    <graphics type="RECTANGLE" h="15.0" w="150.0" x="997.0" y="948.5294189453125" fill="#ffffff" width="1" outline="#000000"/>
  </node>
  <node label="rGSVIVP00020276001" id="-439">
    <att type="string" name="vizmap:vv10941Flavonoid_biosynthesis_xml_me NODE_HEIGHT" value="15.0"/>
    <att type="string" name="vizmap:vv10620Pyruvate_metabolism_xml NODE_WIDTH" value="130.0"/>
    <att type="string" name="canonicalName" value="GSVIVP00020276001"/>
    <att type="string" name="vizmap:vv10941Flavonoid_biosynthesis_xml NODE_SHAPE" value="RECT"/>
    <att type="string" name="CELLDESIGNER_ALIAS" value="sa13246e27"/>
    <att type="string" name="vizmap:vv10620Pyruvate_metabolism_xml NODE_SHAPE" value="RECT"/>
    <att type="string" name="vizmap:vv10941Flavonoid_biosynthesis_xml NODE_HEIGHT" value="15.0"/>
    <att type="string" name="vizmap:vv10620Pyruvate_metabolism_xml_me NODE_WIDTH" value="130.0"/>
    <att type="string" name="CELLDESIGNER_NODE_TYPE" value="RNA"/>
    <att type="string" name="vizmap:vv10620Pyruvate_metabolism_xml NODE_HEIGHT" value="15.0"/>
    <att type="string" name="vizmap:vv10941Flavonoid_biosynthesis_xml NODE_WIDTH" value="130.0"/>
    <att type="string" name="vizmap:vv10620Pyruvate_metabolism_xml_me NODE_SHAPE" value="RECT"/>
    <att type="string" name="CELLDESIGNER_SPECIES" value="GSVIVP00020276001"/>
    <att type="string" name="vizmap:vv10620Pyruvate_metabolism_xml_me NODE_HEIGHT" value="15.0"/>
    <att type="string" name="vizmap:vv10941Flavonoid_biosynthesis_xml NODE_FILL_COLOR" value="java.awt.Color[r=255,g=255,b=255]"/>
    <att type="string" name="vizmap:vv10941Flavonoid_biosynthesis_xml_me NODE_SHAPE" value="RECT"/>
    <att type="string" name="vizmap:vv10941Flavonoid_biosynthesis_xml_me NODE_WIDTH" value="130.0"/>
    <att type="string" name="vizmap:vv10620Pyruvate_metabolism_xml NODE_FILL_COLOR" value="java.awt.Color[r=255,g=255,b=255]"/>
    <graphics type="RECTANGLE" h="15.0" w="150.0" x="997.0" y="932.1764526367188" fill="#ffffff" width="1" outline="#000000"/>
  </node>
  <node label="rGSVIVP00026998001" id="-1507">
    <att type="string" name="vizmap:vv10941Flavonoid_biosynthesis_xml_me NODE_HEIGHT" value="15.0"/>
    <att type="string" name="canonicalName" value="GSVIVP00026998001"/>
    <att type="string" name="vizmap:vv10941Flavonoid_biosynthesis_xml NODE_SHAPE" value="RECT"/>
    <att type="string" name="CELLDESIGNER_ALIAS" value="sa13403e27"/>
    <att type="string" name="vizmap:vv10941Flavonoid_biosynthesis_xml NODE_HEIGHT" value="15.0"/>
    <att type="string" name="CELLDESIGNER_NODE_TYPE" value="RNA"/>
    <att type="string" name="vizmap:vv10941Flavonoid_biosynthesis_xml NODE_WIDTH" value="130.0"/>
    <att type="string" name="CELLDESIGNER_SPECIES" value="GSVIVP00026998001"/>
    <att type="string" name="vizmap:vv10941Flavonoid_biosynthesis_xml NODE_FILL_COLOR" value="java.awt.Color[r=255,g=255,b=255]"/>
    <att type="string" name="vizmap:vv10941Flavonoid_biosynthesis_xml_me NODE_SHAPE" value="RECT"/>
    <att type="string" name="vizmap:vv10941Flavonoid_biosynthesis_xml_me NODE_WIDTH" value="130.0"/>
    <graphics type="RECTANGLE" h="15.0" w="150.0" x="997.0" y="915.8235473632812" fill="#ffffff" width="1" outline="#000000"/>
  </node>
  <node label="rGSVIVP00018845001" id="-440">
    <att type="string" name="vizmap:vv10941Flavonoid_biosynthesis_xml_me NODE_HEIGHT" value="15.0"/>
    <att type="string" name="vizmap:vv10620Pyruvate_metabolism_xml NODE_WIDTH" value="130.0"/>
    <att type="string" name="canonicalName" value="GSVIVP00018845001"/>
    <att type="string" name="vizmap:vv10941Flavonoid_biosynthesis_xml NODE_SHAPE" value="RECT"/>
    <att type="string" name="CELLDESIGNER_ALIAS" value="sa13479e27"/>
    <att type="string" name="vizmap:vv10620Pyruvate_metabolism_xml NODE_SHAPE" value="RECT"/>
    <att type="string" name="vizmap:vv10941Flavonoid_biosynthesis_xml NODE_HEIGHT" value="15.0"/>
    <att type="string" name="vizmap:vv10620Pyruvate_metabolism_xml_me NODE_WIDTH" value="130.0"/>
    <att type="string" name="CELLDESIGNER_NODE_TYPE" value="RNA"/>
    <att type="string" name="vizmap:vv10620Pyruvate_metabolism_xml NODE_HEIGHT" value="15.0"/>
    <att type="string" name="vizmap:vv10941Flavonoid_biosynthesis_xml NODE_WIDTH" value="130.0"/>
    <att type="string" name="vizmap:vv10620Pyruvate_metabolism_xml_me NODE_SHAPE" value="RECT"/>
    <att type="string" name="CELLDESIGNER_SPECIES" value="GSVIVP00018845001"/>
    <att type="string" name="vizmap:vv10620Pyruvate_metabolism_xml_me NODE_HEIGHT" value="15.0"/>
    <att type="string" name="vizmap:vv10941Flavonoid_biosynthesis_xml NODE_FILL_COLOR" value="java.awt.Color[r=255,g=255,b=255]"/>
    <att type="string" name="vizmap:vv10941Flavonoid_biosynthesis_xml_me NODE_SHAPE" value="RECT"/>
    <att type="string" name="vizmap:vv10941Flavonoid_biosynthesis_xml_me NODE_WIDTH" value="130.0"/>
    <att type="string" name="vizmap:vv10620Pyruvate_metabolism_xml NODE_FILL_COLOR" value="java.awt.Color[r=255,g=255,b=255]"/>
    <graphics type="RECTANGLE" h="15.0" w="150.0" x="997.0" y="899.4705810546875" fill="#ffffff" width="1" outline="#000000"/>
  </node>
  <node label="rGSVIVP00033107001" id="-441">
    <att type="string" name="vizmap:vv10941Flavonoid_biosynthesis_xml_me NODE_HEIGHT" value="15.0"/>
    <att type="string" name="vizmap:vv10620Pyruvate_metabolism_xml NODE_WIDTH" value="130.0"/>
    <att type="string" name="canonicalName" value="GSVIVP00033107001"/>
    <att type="string" name="vizmap:vv10941Flavonoid_biosynthesis_xml NODE_SHAPE" value="RECT"/>
    <att type="string" name="CELLDESIGNER_ALIAS" value="sa13939e27"/>
    <att type="string" name="vizmap:vv10620Pyruvate_metabolism_xml NODE_SHAPE" value="RECT"/>
    <att type="string" name="vizmap:vv10941Flavonoid_biosynthesis_xml NODE_HEIGHT" value="15.0"/>
    <att type="string" name="vizmap:vv10620Pyruvate_metabolism_xml_me NODE_WIDTH" value="130.0"/>
    <att type="string" name="CELLDESIGNER_NODE_TYPE" value="RNA"/>
    <att type="string" name="vizmap:vv10620Pyruvate_metabolism_xml NODE_HEIGHT" value="15.0"/>
    <att type="string" name="vizmap:vv10941Flavonoid_biosynthesis_xml NODE_WIDTH" value="130.0"/>
    <att type="string" name="vizmap:vv10620Pyruvate_metabolism_xml_me NODE_SHAPE" value="RECT"/>
    <att type="string" name="CELLDESIGNER_SPECIES" value="GSVIVP00033107001"/>
    <att type="string" name="vizmap:vv10620Pyruvate_metabolism_xml_me NODE_HEIGHT" value="15.0"/>
    <att type="string" name="vizmap:vv10941Flavonoid_biosynthesis_xml NODE_FILL_COLOR" value="java.awt.Color[r=255,g=255,b=255]"/>
    <att type="string" name="vizmap:vv10941Flavonoid_biosynthesis_xml_me NODE_SHAPE" value="RECT"/>
    <att type="string" name="vizmap:vv10941Flavonoid_biosynthesis_xml_me NODE_WIDTH" value="130.0"/>
    <att type="string" name="vizmap:vv10620Pyruvate_metabolism_xml NODE_FILL_COLOR" value="java.awt.Color[r=255,g=255,b=255]"/>
    <graphics type="RECTANGLE" h="15.0" w="150.0" x="997.0" y="883.11767578125" fill="#ffffff" width="1" outline="#000000"/>
  </node>
  <node label="rTC65583" id="-442">
    <att type="string" name="vizmap:vv10941Flavonoid_biosynthesis_xml_me NODE_HEIGHT" value="15.0"/>
    <att type="string" name="vizmap:vv10620Pyruvate_metabolism_xml NODE_WIDTH" value="130.0"/>
    <att type="string" name="canonicalName" value="TC65583"/>
    <att type="string" name="vizmap:vv10941Flavonoid_biosynthesis_xml NODE_SHAPE" value="RECT"/>
    <att type="string" name="CELLDESIGNER_ALIAS" value="sa13957e27"/>
    <att type="string" name="vizmap:vv10620Pyruvate_metabolism_xml NODE_SHAPE" value="RECT"/>
    <att type="string" name="vizmap:vv10941Flavonoid_biosynthesis_xml NODE_HEIGHT" value="15.0"/>
    <att type="string" name="vizmap:vv10620Pyruvate_metabolism_xml_me NODE_WIDTH" value="130.0"/>
    <att type="string" name="CELLDESIGNER_NODE_TYPE" value="RNA"/>
    <att type="string" name="vizmap:vv10620Pyruvate_metabolism_xml NODE_HEIGHT" value="15.0"/>
    <att type="string" name="vizmap:vv10941Flavonoid_biosynthesis_xml NODE_WIDTH" value="130.0"/>
    <att type="string" name="vizmap:vv10620Pyruvate_metabolism_xml_me NODE_SHAPE" value="RECT"/>
    <att type="string" name="CELLDESIGNER_SPECIES" value="TC65583"/>
    <att type="string" name="vizmap:vv10620Pyruvate_metabolism_xml_me NODE_HEIGHT" value="15.0"/>
    <att type="string" name="vizmap:vv10941Flavonoid_biosynthesis_xml NODE_FILL_COLOR" value="java.awt.Color[r=255,g=255,b=255]"/>
    <att type="string" name="vizmap:vv10941Flavonoid_biosynthesis_xml_me NODE_SHAPE" value="RECT"/>
    <att type="string" name="vizmap:vv10941Flavonoid_biosynthesis_xml_me NODE_WIDTH" value="130.0"/>
    <att type="string" name="vizmap:vv10620Pyruvate_metabolism_xml NODE_FILL_COLOR" value="java.awt.Color[r=255,g=255,b=255]"/>
    <graphics type="RECTANGLE" h="15.0" w="150.0" x="997.0" y="866.7647094726562" fill="#ffffff" width="1" outline="#000000"/>
  </node>
  <node label="rGSVIVP00033541001" id="-443">
    <att type="string" name="vizmap:vv10941Flavonoid_biosynthesis_xml_me NODE_HEIGHT" value="15.0"/>
    <att type="string" name="vizmap:vv10620Pyruvate_metabolism_xml NODE_WIDTH" value="130.0"/>
    <att type="string" name="canonicalName" value="GSVIVP00033541001"/>
    <att type="string" name="vizmap:vv10941Flavonoid_biosynthesis_xml NODE_SHAPE" value="RECT"/>
    <att type="string" name="CELLDESIGNER_ALIAS" value="sa14008e27"/>
    <att type="string" name="vizmap:vv10620Pyruvate_metabolism_xml NODE_SHAPE" value="RECT"/>
    <att type="string" name="vizmap:vv10941Flavonoid_biosynthesis_xml NODE_HEIGHT" value="15.0"/>
    <att type="string" name="vizmap:vv10620Pyruvate_metabolism_xml_me NODE_WIDTH" value="130.0"/>
    <att type="string" name="CELLDESIGNER_NODE_TYPE" value="RNA"/>
    <att type="string" name="vizmap:vv10620Pyruvate_metabolism_xml NODE_HEIGHT" value="15.0"/>
    <att type="string" name="vizmap:vv10941Flavonoid_biosynthesis_xml NODE_WIDTH" value="130.0"/>
    <att type="string" name="vizmap:vv10620Pyruvate_metabolism_xml_me NODE_SHAPE" value="RECT"/>
    <att type="string" name="CELLDESIGNER_SPECIES" value="GSVIVP00033541001"/>
    <att type="string" name="vizmap:vv10620Pyruvate_metabolism_xml_me NODE_HEIGHT" value="15.0"/>
    <att type="string" name="vizmap:vv10941Flavonoid_biosynthesis_xml NODE_FILL_COLOR" value="java.awt.Color[r=255,g=255,b=255]"/>
    <att type="string" name="vizmap:vv10941Flavonoid_biosynthesis_xml_me NODE_SHAPE" value="RECT"/>
    <att type="string" name="vizmap:vv10941Flavonoid_biosynthesis_xml_me NODE_WIDTH" value="130.0"/>
    <att type="string" name="vizmap:vv10620Pyruvate_metabolism_xml NODE_FILL_COLOR" value="java.awt.Color[r=255,g=255,b=255]"/>
    <graphics type="RECTANGLE" h="15.0" w="150.0" x="997.0" y="850.4117431640625" fill="#ffffff" width="1" outline="#000000"/>
  </node>
  <node label="rGSVIVP00031154001" id="-444">
    <att type="string" name="vizmap:vv10941Flavonoid_biosynthesis_xml_me NODE_HEIGHT" value="15.0"/>
    <att type="string" name="vizmap:vv10620Pyruvate_metabolism_xml NODE_WIDTH" value="130.0"/>
    <att type="string" name="canonicalName" value="GSVIVP00031154001"/>
    <att type="string" name="vizmap:vv10941Flavonoid_biosynthesis_xml NODE_SHAPE" value="RECT"/>
    <att type="string" name="CELLDESIGNER_ALIAS" value="sa14193e27"/>
    <att type="string" name="vizmap:vv10620Pyruvate_metabolism_xml NODE_SHAPE" value="RECT"/>
    <att type="string" name="vizmap:vv10941Flavonoid_biosynthesis_xml NODE_HEIGHT" value="15.0"/>
    <att type="string" name="vizmap:vv10620Pyruvate_metabolism_xml_me NODE_WIDTH" value="130.0"/>
    <att type="string" name="CELLDESIGNER_NODE_TYPE" value="RNA"/>
    <att type="string" name="vizmap:vv10620Pyruvate_metabolism_xml NODE_HEIGHT" value="15.0"/>
    <att type="string" name="vizmap:vv10941Flavonoid_biosynthesis_xml NODE_WIDTH" value="130.0"/>
    <att type="string" name="vizmap:vv10620Pyruvate_metabolism_xml_me NODE_SHAPE" value="RECT"/>
    <att type="string" name="CELLDESIGNER_SPECIES" value="GSVIVP00031154001"/>
    <att type="string" name="vizmap:vv10620Pyruvate_metabolism_xml_me NODE_HEIGHT" value="15.0"/>
    <att type="string" name="vizmap:vv10941Flavonoid_biosynthesis_xml NODE_FILL_COLOR" value="java.awt.Color[r=255,g=255,b=255]"/>
    <att type="string" name="vizmap:vv10941Flavonoid_biosynthesis_xml_me NODE_SHAPE" value="RECT"/>
    <att type="string" name="vizmap:vv10941Flavonoid_biosynthesis_xml_me NODE_WIDTH" value="130.0"/>
    <att type="string" name="vizmap:vv10620Pyruvate_metabolism_xml NODE_FILL_COLOR" value="java.awt.Color[r=255,g=255,b=255]"/>
    <graphics type="RECTANGLE" h="15.0" w="150.0" x="997.0" y="785.0" fill="#ffffff" width="1" outline="#000000"/>
  </node>
  <node label="flavone synthase" id="-1506">
    <att type="string" name="vizmap:vv10941Flavonoid_biosynthesis_xml_me NODE_HEIGHT" value="15.0"/>
    <att type="string" name="canonicalName" value="flavone synthase"/>
    <att type="string" name="vizmap:vv10941Flavonoid_biosynthesis_xml NODE_SHAPE" value="OCTAGON"/>
    <att type="string" name="CELLDESIGNER_ALIAS" value="sa800"/>
    <att type="string" name="vizmap:vv10941Flavonoid_biosynthesis_xml NODE_HEIGHT" value="15.0"/>
    <att type="string" name="CELLDESIGNER_NODE_TYPE" value="PROTEIN"/>
    <att type="string" name="vizmap:vv10941Flavonoid_biosynthesis_xml NODE_WIDTH" value="130.0"/>
    <att type="string" name="CELLDESIGNER_SPECIES" value="E1_14_11_22"/>
    <att type="string" name="vizmap:vv10941Flavonoid_biosynthesis_xml NODE_FILL_COLOR" value="java.awt.Color[r=255,g=255,b=255]"/>
    <att type="string" name="vizmap:vv10941Flavonoid_biosynthesis_xml_me NODE_SHAPE" value="OCTAGON"/>
    <att type="string" name="vizmap:vv10941Flavonoid_biosynthesis_xml_me NODE_WIDTH" value="130.0"/>
    <graphics type="OCTAGON" h="15.0" w="250.0" x="374.0" y="918.0" fill="#ffffff" width="1" outline="#000000"/>
  </node>
  <node label="Apigenin 7-O-beta-D-glucoside" id="-1505">
    <att type="string" name="vizmap:vv10941Flavonoid_biosynthesis_xml_me NODE_HEIGHT" value="15.0"/>
    <att type="string" name="canonicalName" value="Apigenin 7-O-beta-D-glucoside"/>
    <att type="string" name="vizmap:vv10941Flavonoid_biosynthesis_xml NODE_SHAPE" value="ELLIPSE"/>
    <att type="string" name="CELLDESIGNER_ALIAS" value="sa802"/>
    <att type="string" name="vizmap:vv10941Flavonoid_biosynthesis_xml NODE_HEIGHT" value="15.0"/>
    <att type="string" name="CELLDESIGNER_NODE_TYPE" value="SIMPLE_MOLECULE"/>
    <att type="string" name="vizmap:vv10941Flavonoid_biosynthesis_xml NODE_WIDTH" value="130.0"/>
    <att type="string" name="CELLDESIGNER_SPECIES" value="C04608"/>
    <att type="string" name="vizmap:vv10941Flavonoid_biosynthesis_xml NODE_FILL_COLOR" value="java.awt.Color[r=255,g=255,b=255]"/>
    <att type="string" name="vizmap:vv10941Flavonoid_biosynthesis_xml_me NODE_SHAPE" value="ELLIPSE"/>
    <att type="string" name="vizmap:vv10941Flavonoid_biosynthesis_xml_me NODE_WIDTH" value="130.0"/>
    <graphics type="ELLIPSE" h="15.0" w="200.0" x="21.0" y="776.5" fill="#ffffff" width="1" outline="#000000"/>
  </node>
  <node label="flavone 7-O-beta-glucosyltransferase" id="-1504">
    <att type="string" name="vizmap:vv10941Flavonoid_biosynthesis_xml_me NODE_HEIGHT" value="15.0"/>
    <att type="string" name="canonicalName" value="flavone 7-O-beta-glucosyltransferase"/>
    <att type="string" name="vizmap:vv10941Flavonoid_biosynthesis_xml NODE_SHAPE" value="OCTAGON"/>
    <att type="string" name="CELLDESIGNER_ALIAS" value="sa805"/>
    <att type="string" name="vizmap:vv10941Flavonoid_biosynthesis_xml NODE_HEIGHT" value="15.0"/>
    <att type="string" name="CELLDESIGNER_NODE_TYPE" value="PROTEIN"/>
    <att type="string" name="vizmap:vv10941Flavonoid_biosynthesis_xml NODE_WIDTH" value="130.0"/>
    <att type="string" name="CELLDESIGNER_SPECIES" value="E2_4_1_81"/>
    <att type="string" name="vizmap:vv10941Flavonoid_biosynthesis_xml NODE_FILL_COLOR" value="java.awt.Color[r=255,g=255,b=255]"/>
    <att type="string" name="vizmap:vv10941Flavonoid_biosynthesis_xml_me NODE_SHAPE" value="OCTAGON"/>
    <att type="string" name="vizmap:vv10941Flavonoid_biosynthesis_xml_me NODE_WIDTH" value="130.0"/>
    <graphics type="OCTAGON" h="15.0" w="250.0" x="79.0" y="803.0" fill="#ffffff" width="1" outline="#000000"/>
  </node>
  <node label="Acacetin" id="-1503">
    <att type="string" name="vizmap:vv10941Flavonoid_biosynthesis_xml_me NODE_HEIGHT" value="15.0"/>
    <att type="string" name="canonicalName" value="Acacetin"/>
    <att type="string" name="vizmap:vv10941Flavonoid_biosynthesis_xml NODE_SHAPE" value="ELLIPSE"/>
    <att type="string" name="CELLDESIGNER_ALIAS" value="sa808"/>
    <att type="string" name="vizmap:vv10941Flavonoid_biosynthesis_xml NODE_HEIGHT" value="15.0"/>
    <att type="string" name="CELLDESIGNER_NODE_TYPE" value="SIMPLE_MOLECULE"/>
    <att type="string" name="vizmap:vv10941Flavonoid_biosynthesis_xml NODE_WIDTH" value="130.0"/>
    <att type="string" name="CELLDESIGNER_SPECIES" value="C01470"/>
    <att type="string" name="vizmap:vv10941Flavonoid_biosynthesis_xml NODE_FILL_COLOR" value="java.awt.Color[r=255,g=255,b=255]"/>
    <att type="string" name="vizmap:vv10941Flavonoid_biosynthesis_xml_me NODE_SHAPE" value="ELLIPSE"/>
    <att type="string" name="vizmap:vv10941Flavonoid_biosynthesis_xml_me NODE_WIDTH" value="130.0"/>
    <graphics type="ELLIPSE" h="15.0" w="200.0" x="11.0" y="714.5" fill="#ffffff" width="1" outline="#000000"/>
  </node>
  <node label="apigenin 4&apos;-O-methyltransferase" id="-1502">
    <att type="string" name="vizmap:vv10941Flavonoid_biosynthesis_xml_me NODE_HEIGHT" value="15.0"/>
    <att type="string" name="canonicalName" value="apigenin 4&apos;-O-methyltransferase"/>
    <att type="string" name="vizmap:vv10941Flavonoid_biosynthesis_xml NODE_SHAPE" value="OCTAGON"/>
    <att type="string" name="CELLDESIGNER_ALIAS" value="sa809"/>
    <att type="string" name="vizmap:vv10941Flavonoid_biosynthesis_xml NODE_HEIGHT" value="15.0"/>
    <att type="string" name="CELLDESIGNER_NODE_TYPE" value="PROTEIN"/>
    <att type="string" name="vizmap:vv10941Flavonoid_biosynthesis_xml NODE_WIDTH" value="130.0"/>
    <att type="string" name="CELLDESIGNER_SPECIES" value="E2_1_1_75"/>
    <att type="string" name="vizmap:vv10941Flavonoid_biosynthesis_xml NODE_FILL_COLOR" value="java.awt.Color[r=255,g=255,b=255]"/>
    <att type="string" name="vizmap:vv10941Flavonoid_biosynthesis_xml_me NODE_SHAPE" value="OCTAGON"/>
    <att type="string" name="vizmap:vv10941Flavonoid_biosynthesis_xml_me NODE_WIDTH" value="130.0"/>
    <graphics type="OCTAGON" h="15.0" w="250.0" x="94.0" y="743.0" fill="#ffffff" width="1" outline="#000000"/>
  </node>
  <node label="flavonoid 3&apos;,5&apos;-hydroxylase" id="-1501">
    <att type="string" name="vizmap:vv10941Flavonoid_biosynthesis_xml_me NODE_HEIGHT" value="15.0"/>
    <att type="string" name="canonicalName" value="flavonoid 3&apos;,5&apos;-hydroxylase"/>
    <att type="string" name="vizmap:vv10941Flavonoid_biosynthesis_xml NODE_SHAPE" value="OCTAGON"/>
    <att type="string" name="CELLDESIGNER_ALIAS" value="sa810"/>
    <att type="string" name="vizmap:vv10941Flavonoid_biosynthesis_xml NODE_HEIGHT" value="15.0"/>
    <att type="string" name="CELLDESIGNER_NODE_TYPE" value="PROTEIN"/>
    <att type="string" name="vizmap:vv10941Flavonoid_biosynthesis_xml NODE_WIDTH" value="130.0"/>
    <att type="string" name="CELLDESIGNER_SPECIES" value="E1_14_13_88"/>
    <att type="string" name="vizmap:vv10941Flavonoid_biosynthesis_xml NODE_FILL_COLOR" value="java.awt.Color[r=255,g=255,b=255]"/>
    <att type="string" name="vizmap:vv10941Flavonoid_biosynthesis_xml_me NODE_SHAPE" value="OCTAGON"/>
    <att type="string" name="vizmap:vv10941Flavonoid_biosynthesis_xml_me NODE_WIDTH" value="130.0"/>
    <graphics type="OCTAGON" h="15.0" w="250.0" x="669.0" y="741.0" fill="#ffffff" width="1" outline="#000000"/>
  </node>
  <node label="Luteolin 7-O-beta-D-glucoside" id="-1500">
    <att type="string" name="vizmap:vv10941Flavonoid_biosynthesis_xml_me NODE_HEIGHT" value="15.0"/>
    <att type="string" name="canonicalName" value="Luteolin 7-O-beta-D-glucoside"/>
    <att type="string" name="vizmap:vv10941Flavonoid_biosynthesis_xml NODE_SHAPE" value="ELLIPSE"/>
    <att type="string" name="CELLDESIGNER_ALIAS" value="sa811"/>
    <att type="string" name="vizmap:vv10941Flavonoid_biosynthesis_xml NODE_HEIGHT" value="15.0"/>
    <att type="string" name="CELLDESIGNER_NODE_TYPE" value="SIMPLE_MOLECULE"/>
    <att type="string" name="vizmap:vv10941Flavonoid_biosynthesis_xml NODE_WIDTH" value="130.0"/>
    <att type="string" name="CELLDESIGNER_SPECIES" value="C03951"/>
    <att type="string" name="vizmap:vv10941Flavonoid_biosynthesis_xml NODE_FILL_COLOR" value="java.awt.Color[r=255,g=255,b=255]"/>
    <att type="string" name="vizmap:vv10941Flavonoid_biosynthesis_xml_me NODE_SHAPE" value="ELLIPSE"/>
    <att type="string" name="vizmap:vv10941Flavonoid_biosynthesis_xml_me NODE_WIDTH" value="130.0"/>
    <graphics type="ELLIPSE" h="15.0" w="200.0" x="15.0" y="924.5" fill="#ffffff" width="1" outline="#000000"/>
  </node>
  <node label="Tricetin" id="-1499">
    <att type="string" name="vizmap:vv10941Flavonoid_biosynthesis_xml_me NODE_HEIGHT" value="15.0"/>
    <att type="string" name="canonicalName" value="Tricetin"/>
    <att type="string" name="vizmap:vv10941Flavonoid_biosynthesis_xml NODE_SHAPE" value="ELLIPSE"/>
    <att type="string" name="CELLDESIGNER_ALIAS" value="sa814"/>
    <att type="string" name="vizmap:vv10941Flavonoid_biosynthesis_xml NODE_HEIGHT" value="15.0"/>
    <att type="string" name="CELLDESIGNER_NODE_TYPE" value="SIMPLE_MOLECULE"/>
    <att type="string" name="vizmap:vv10941Flavonoid_biosynthesis_xml NODE_WIDTH" value="130.0"/>
    <att type="string" name="CELLDESIGNER_SPECIES" value="C10192"/>
    <att type="string" name="vizmap:vv10941Flavonoid_biosynthesis_xml NODE_FILL_COLOR" value="java.awt.Color[r=255,g=255,b=255]"/>
    <att type="string" name="vizmap:vv10941Flavonoid_biosynthesis_xml_me NODE_SHAPE" value="ELLIPSE"/>
    <att type="string" name="vizmap:vv10941Flavonoid_biosynthesis_xml_me NODE_WIDTH" value="130.0"/>
    <graphics type="ELLIPSE" h="15.0" w="200.0" x="348.0" y="1025.5" fill="#ffffff" width="1" outline="#000000"/>
  </node>
  <node label="Afzelechin" id="-1498">
    <att type="string" name="vizmap:vv10941Flavonoid_biosynthesis_xml_me NODE_HEIGHT" value="15.0"/>
    <att type="string" name="canonicalName" value="Afzelechin"/>
    <att type="string" name="vizmap:vv10941Flavonoid_biosynthesis_xml NODE_SHAPE" value="ELLIPSE"/>
    <att type="string" name="CELLDESIGNER_ALIAS" value="sa815"/>
    <att type="string" name="vizmap:vv10941Flavonoid_biosynthesis_xml NODE_HEIGHT" value="15.0"/>
    <att type="string" name="CELLDESIGNER_NODE_TYPE" value="SIMPLE_MOLECULE"/>
    <att type="string" name="vizmap:vv10941Flavonoid_biosynthesis_xml NODE_WIDTH" value="130.0"/>
    <att type="string" name="CELLDESIGNER_SPECIES" value="C09320"/>
    <att type="string" name="vizmap:vv10941Flavonoid_biosynthesis_xml NODE_FILL_COLOR" value="java.awt.Color[r=255,g=255,b=255]"/>
    <att type="string" name="vizmap:vv10941Flavonoid_biosynthesis_xml_me NODE_SHAPE" value="ELLIPSE"/>
    <att type="string" name="vizmap:vv10941Flavonoid_biosynthesis_xml_me NODE_WIDTH" value="130.0"/>
    <graphics type="ELLIPSE" h="15.0" w="200.0" x="1389.0" y="397.5" fill="#ffffff" width="1" outline="#000000"/>
  </node>
  <node label="leucoanthocyanidin reductase" id="-1497">
    <att type="string" name="vizmap:vv10941Flavonoid_biosynthesis_xml_me NODE_HEIGHT" value="15.0"/>
    <att type="string" name="canonicalName" value="leucoanthocyanidin reductase"/>
    <att type="string" name="vizmap:vv10941Flavonoid_biosynthesis_xml NODE_SHAPE" value="OCTAGON"/>
    <att type="string" name="CELLDESIGNER_ALIAS" value="sa816"/>
    <att type="string" name="vizmap:vv10941Flavonoid_biosynthesis_xml NODE_HEIGHT" value="15.0"/>
    <att type="string" name="CELLDESIGNER_NODE_TYPE" value="PROTEIN"/>
    <att type="string" name="vizmap:vv10941Flavonoid_biosynthesis_xml NODE_WIDTH" value="130.0"/>
    <att type="string" name="CELLDESIGNER_SPECIES" value="E1_17_1_3"/>
    <att type="string" name="vizmap:vv10941Flavonoid_biosynthesis_xml NODE_FILL_COLOR" value="java.awt.Color[r=255,g=255,b=255]"/>
    <att type="string" name="vizmap:vv10941Flavonoid_biosynthesis_xml_me NODE_SHAPE" value="OCTAGON"/>
    <att type="string" name="vizmap:vv10941Flavonoid_biosynthesis_xml_me NODE_WIDTH" value="130.0"/>
    <graphics type="OCTAGON" h="15.0" w="250.0" x="1508.0" y="800.0" fill="#ffffff" width="1" outline="#000000"/>
  </node>
  <node label="(+)-Catechin" id="-1496">
    <att type="string" name="vizmap:vv10941Flavonoid_biosynthesis_xml_me NODE_HEIGHT" value="15.0"/>
    <att type="string" name="canonicalName" value="(+)-Catechin"/>
    <att type="string" name="vizmap:vv10941Flavonoid_biosynthesis_xml NODE_SHAPE" value="ELLIPSE"/>
    <att type="string" name="CELLDESIGNER_ALIAS" value="sa817"/>
    <att type="string" name="vizmap:vv10941Flavonoid_biosynthesis_xml NODE_HEIGHT" value="15.0"/>
    <att type="string" name="CELLDESIGNER_NODE_TYPE" value="SIMPLE_MOLECULE"/>
    <att type="string" name="vizmap:vv10941Flavonoid_biosynthesis_xml NODE_WIDTH" value="130.0"/>
    <att type="string" name="CELLDESIGNER_SPECIES" value="C06562"/>
    <att type="string" name="vizmap:vv10941Flavonoid_biosynthesis_xml NODE_FILL_COLOR" value="java.awt.Color[r=255,g=255,b=255]"/>
    <att type="string" name="vizmap:vv10941Flavonoid_biosynthesis_xml_me NODE_SHAPE" value="ELLIPSE"/>
    <att type="string" name="vizmap:vv10941Flavonoid_biosynthesis_xml_me NODE_WIDTH" value="130.0"/>
    <graphics type="ELLIPSE" h="15.0" w="200.0" x="1269.0" y="871.5" fill="#ffffff" width="1" outline="#000000"/>
  </node>
  <node label="(+)-Gallocatechin" id="-1495">
    <att type="string" name="vizmap:vv10941Flavonoid_biosynthesis_xml_me NODE_HEIGHT" value="15.0"/>
    <att type="string" name="canonicalName" value="(+)-Gallocatechin"/>
    <att type="string" name="vizmap:vv10941Flavonoid_biosynthesis_xml NODE_SHAPE" value="ELLIPSE"/>
    <att type="string" name="CELLDESIGNER_ALIAS" value="sa818"/>
    <att type="string" name="vizmap:vv10941Flavonoid_biosynthesis_xml NODE_HEIGHT" value="15.0"/>
    <att type="string" name="CELLDESIGNER_NODE_TYPE" value="SIMPLE_MOLECULE"/>
    <att type="string" name="vizmap:vv10941Flavonoid_biosynthesis_xml NODE_WIDTH" value="130.0"/>
    <att type="string" name="CELLDESIGNER_SPECIES" value="C12127"/>
    <att type="string" name="vizmap:vv10941Flavonoid_biosynthesis_xml NODE_FILL_COLOR" value="java.awt.Color[r=255,g=255,b=255]"/>
    <att type="string" name="vizmap:vv10941Flavonoid_biosynthesis_xml_me NODE_SHAPE" value="ELLIPSE"/>
    <att type="string" name="vizmap:vv10941Flavonoid_biosynthesis_xml_me NODE_WIDTH" value="130.0"/>
    <graphics type="ELLIPSE" h="15.0" w="200.0" x="1262.0" y="936.5" fill="#ffffff" width="1" outline="#000000"/>
  </node>
  <node label="Cyanidin 3-O-(6-O-p-coumaroyl)glucoside" id="-1494">
    <att type="string" name="vizmap:vv10941Flavonoid_biosynthesis_xml_me NODE_HEIGHT" value="15.0"/>
    <att type="string" name="canonicalName" value="Cyanidin 3-O-(6-O-p-coumaroyl)glucoside"/>
    <att type="string" name="vizmap:vv10941Flavonoid_biosynthesis_xml NODE_SHAPE" value="ELLIPSE"/>
    <att type="string" name="CELLDESIGNER_ALIAS" value="sa14"/>
    <att type="string" name="vizmap:vv10941Flavonoid_biosynthesis_xml NODE_HEIGHT" value="15.0"/>
    <att type="string" name="CELLDESIGNER_NODE_TYPE" value="SIMPLE_MOLECULE"/>
    <att type="string" name="vizmap:vv10941Flavonoid_biosynthesis_xml NODE_WIDTH" value="130.0"/>
    <att type="string" name="CELLDESIGNER_SPECIES" value="C12095"/>
    <att type="string" name="vizmap:vv10941Flavonoid_biosynthesis_xml NODE_FILL_COLOR" value="java.awt.Color[r=255,g=255,b=255]"/>
    <att type="string" name="vizmap:vv10941Flavonoid_biosynthesis_xml_me NODE_SHAPE" value="ELLIPSE"/>
    <att type="string" name="vizmap:vv10941Flavonoid_biosynthesis_xml_me NODE_WIDTH" value="130.0"/>
    <graphics type="ELLIPSE" h="15.0" w="200.0" x="1749.0" y="633.5" fill="#ffffff" width="1" outline="#000000"/>
  </node>
  <node label="Cyanin" id="-1493">
    <att type="string" name="vizmap:vv10941Flavonoid_biosynthesis_xml_me NODE_HEIGHT" value="15.0"/>
    <att type="string" name="canonicalName" value="Cyanin"/>
    <att type="string" name="vizmap:vv10941Flavonoid_biosynthesis_xml NODE_SHAPE" value="ELLIPSE"/>
    <att type="string" name="CELLDESIGNER_ALIAS" value="sa4"/>
    <att type="string" name="vizmap:vv10941Flavonoid_biosynthesis_xml NODE_HEIGHT" value="15.0"/>
    <att type="string" name="CELLDESIGNER_NODE_TYPE" value="SIMPLE_MOLECULE"/>
    <att type="string" name="vizmap:vv10941Flavonoid_biosynthesis_xml NODE_WIDTH" value="130.0"/>
    <att type="string" name="CELLDESIGNER_SPECIES" value="C08639"/>
    <att type="string" name="vizmap:vv10941Flavonoid_biosynthesis_xml NODE_FILL_COLOR" value="java.awt.Color[r=255,g=255,b=255]"/>
    <att type="string" name="vizmap:vv10941Flavonoid_biosynthesis_xml_me NODE_SHAPE" value="ELLIPSE"/>
    <att type="string" name="vizmap:vv10941Flavonoid_biosynthesis_xml_me NODE_WIDTH" value="130.0"/>
    <graphics type="ELLIPSE" h="15.0" w="200.0" x="2099.0" y="547.5" fill="#ffffff" width="1" outline="#000000"/>
  </node>
  <node label="Cyanidin 3-O-(6-O-p-coumaroyl)glucoside-5-O-glucoside" id="-1492">
    <att type="string" name="vizmap:vv10941Flavonoid_biosynthesis_xml_me NODE_HEIGHT" value="15.0"/>
    <att type="string" name="canonicalName" value="Cyanidin 3-O-(6-O-p-coumaroyl)glucoside-5-O-glucoside"/>
    <att type="string" name="vizmap:vv10941Flavonoid_biosynthesis_xml NODE_SHAPE" value="ELLIPSE"/>
    <att type="string" name="CELLDESIGNER_ALIAS" value="sa16"/>
    <att type="string" name="vizmap:vv10941Flavonoid_biosynthesis_xml NODE_HEIGHT" value="15.0"/>
    <att type="string" name="CELLDESIGNER_NODE_TYPE" value="SIMPLE_MOLECULE"/>
    <att type="string" name="vizmap:vv10941Flavonoid_biosynthesis_xml NODE_WIDTH" value="130.0"/>
    <att type="string" name="CELLDESIGNER_SPECIES" value="C12096"/>
    <att type="string" name="vizmap:vv10941Flavonoid_biosynthesis_xml NODE_FILL_COLOR" value="java.awt.Color[r=255,g=255,b=255]"/>
    <att type="string" name="vizmap:vv10941Flavonoid_biosynthesis_xml_me NODE_SHAPE" value="ELLIPSE"/>
    <att type="string" name="vizmap:vv10941Flavonoid_biosynthesis_xml_me NODE_WIDTH" value="130.0"/>
    <graphics type="ELLIPSE" h="15.0" w="200.0" x="1871.0" y="734.5" fill="#ffffff" width="1" outline="#000000"/>
  </node>
  <node label="Peonidin 3-O-glucoside" id="-1491">
    <att type="string" name="vizmap:vv10941Flavonoid_biosynthesis_xml_me NODE_HEIGHT" value="15.0"/>
    <att type="string" name="canonicalName" value="Peonidin 3-O-glucoside"/>
    <att type="string" name="vizmap:vv10941Flavonoid_biosynthesis_xml NODE_SHAPE" value="ELLIPSE"/>
    <att type="string" name="CELLDESIGNER_ALIAS" value="sa823"/>
    <att type="string" name="vizmap:vv10941Flavonoid_biosynthesis_xml NODE_HEIGHT" value="15.0"/>
    <att type="string" name="CELLDESIGNER_NODE_TYPE" value="SIMPLE_MOLECULE"/>
    <att type="string" name="vizmap:vv10941Flavonoid_biosynthesis_xml NODE_WIDTH" value="130.0"/>
    <att type="string" name="CELLDESIGNER_SPECIES" value="C12141"/>
    <att type="string" name="vizmap:vv10941Flavonoid_biosynthesis_xml NODE_FILL_COLOR" value="java.awt.Color[r=255,g=255,b=255]"/>
    <att type="string" name="vizmap:vv10941Flavonoid_biosynthesis_xml_me NODE_SHAPE" value="ELLIPSE"/>
    <att type="string" name="vizmap:vv10941Flavonoid_biosynthesis_xml_me NODE_WIDTH" value="130.0"/>
    <graphics type="ELLIPSE" h="15.0" w="200.0" x="1662.0" y="615.5" fill="#ffffff" width="1" outline="#000000"/>
  </node>
  <node label="Petunidin 3-O-glucoside" id="-1490">
    <att type="string" name="vizmap:vv10941Flavonoid_biosynthesis_xml_me NODE_HEIGHT" value="15.0"/>
    <att type="string" name="canonicalName" value="Petunidin 3-O-glucoside"/>
    <att type="string" name="vizmap:vv10941Flavonoid_biosynthesis_xml NODE_SHAPE" value="ELLIPSE"/>
    <att type="string" name="CELLDESIGNER_ALIAS" value="sa824"/>
    <att type="string" name="vizmap:vv10941Flavonoid_biosynthesis_xml NODE_HEIGHT" value="15.0"/>
    <att type="string" name="CELLDESIGNER_NODE_TYPE" value="SIMPLE_MOLECULE"/>
    <att type="string" name="vizmap:vv10941Flavonoid_biosynthesis_xml NODE_WIDTH" value="130.0"/>
    <att type="string" name="CELLDESIGNER_SPECIES" value="C12139"/>
    <att type="string" name="vizmap:vv10941Flavonoid_biosynthesis_xml NODE_FILL_COLOR" value="java.awt.Color[r=255,g=255,b=255]"/>
    <att type="string" name="vizmap:vv10941Flavonoid_biosynthesis_xml_me NODE_SHAPE" value="ELLIPSE"/>
    <att type="string" name="vizmap:vv10941Flavonoid_biosynthesis_xml_me NODE_WIDTH" value="130.0"/>
    <graphics type="ELLIPSE" h="15.0" w="200.0" x="2026.0" y="870.5" fill="#ffffff" width="1" outline="#000000"/>
  </node>
  <node label="Malvidin 3-O-glucoside" id="-1489">
    <att type="string" name="vizmap:vv10941Flavonoid_biosynthesis_xml_me NODE_HEIGHT" value="15.0"/>
    <att type="string" name="canonicalName" value="Malvidin 3-O-glucoside"/>
    <att type="string" name="vizmap:vv10941Flavonoid_biosynthesis_xml NODE_SHAPE" value="ELLIPSE"/>
    <att type="string" name="CELLDESIGNER_ALIAS" value="sa825"/>
    <att type="string" name="vizmap:vv10941Flavonoid_biosynthesis_xml NODE_HEIGHT" value="15.0"/>
    <att type="string" name="CELLDESIGNER_NODE_TYPE" value="SIMPLE_MOLECULE"/>
    <att type="string" name="vizmap:vv10941Flavonoid_biosynthesis_xml NODE_WIDTH" value="130.0"/>
    <att type="string" name="CELLDESIGNER_SPECIES" value="C12140"/>
    <att type="string" name="vizmap:vv10941Flavonoid_biosynthesis_xml NODE_FILL_COLOR" value="java.awt.Color[r=255,g=255,b=255]"/>
    <att type="string" name="vizmap:vv10941Flavonoid_biosynthesis_xml_me NODE_SHAPE" value="ELLIPSE"/>
    <att type="string" name="vizmap:vv10941Flavonoid_biosynthesis_xml_me NODE_WIDTH" value="130.0"/>
    <graphics type="ELLIPSE" h="15.0" w="200.0" x="1943.0" y="835.5" fill="#ffffff" width="1" outline="#000000"/>
  </node>
  <node label="rGSVIVP00003035001" id="-1488">
    <att type="string" name="vizmap:vv10941Flavonoid_biosynthesis_xml_me NODE_HEIGHT" value="15.0"/>
    <att type="string" name="canonicalName" value="GSVIVP00003035001"/>
    <att type="string" name="vizmap:vv10941Flavonoid_biosynthesis_xml NODE_SHAPE" value="RECT"/>
    <att type="string" name="CELLDESIGNER_ALIAS" value="sa829"/>
    <att type="string" name="vizmap:vv10941Flavonoid_biosynthesis_xml NODE_HEIGHT" value="15.0"/>
    <att type="string" name="CELLDESIGNER_NODE_TYPE" value="RNA"/>
    <att type="string" name="vizmap:vv10941Flavonoid_biosynthesis_xml NODE_WIDTH" value="130.0"/>
    <att type="string" name="CELLDESIGNER_SPECIES" value="GSVIVP00003035001"/>
    <att type="string" name="vizmap:vv10941Flavonoid_biosynthesis_xml NODE_FILL_COLOR" value="java.awt.Color[r=255,g=255,b=255]"/>
    <att type="string" name="vizmap:vv10941Flavonoid_biosynthesis_xml_me NODE_SHAPE" value="RECT"/>
    <att type="string" name="vizmap:vv10941Flavonoid_biosynthesis_xml_me NODE_WIDTH" value="130.0"/>
    <graphics type="RECTANGLE" h="15.0" w="150.0" x="193.100341796875" y="759.238525390625" fill="#ffffff" width="1" outline="#000000"/>
  </node>
  <node label="rGSVIVP00007868001" id="-1487">
    <att type="string" name="vizmap:vv10941Flavonoid_biosynthesis_xml_me NODE_HEIGHT" value="15.0"/>
    <att type="string" name="canonicalName" value="GSVIVP00007868001"/>
    <att type="string" name="vizmap:vv10941Flavonoid_biosynthesis_xml NODE_SHAPE" value="RECT"/>
    <att type="string" name="CELLDESIGNER_ALIAS" value="sa838"/>
    <att type="string" name="vizmap:vv10941Flavonoid_biosynthesis_xml NODE_HEIGHT" value="15.0"/>
    <att type="string" name="CELLDESIGNER_NODE_TYPE" value="RNA"/>
    <att type="string" name="vizmap:vv10941Flavonoid_biosynthesis_xml NODE_WIDTH" value="130.0"/>
    <att type="string" name="CELLDESIGNER_SPECIES" value="GSVIVP00007868001"/>
    <att type="string" name="vizmap:vv10941Flavonoid_biosynthesis_xml NODE_FILL_COLOR" value="java.awt.Color[r=255,g=255,b=255]"/>
    <att type="string" name="vizmap:vv10941Flavonoid_biosynthesis_xml_me NODE_SHAPE" value="RECT"/>
    <att type="string" name="vizmap:vv10941Flavonoid_biosynthesis_xml_me NODE_WIDTH" value="130.0"/>
    <graphics type="RECTANGLE" h="15.0" w="150.0" x="728.0" y="956.7894897460938" fill="#ffffff" width="1" outline="#000000"/>
  </node>
  <node label="rGSVIVP00000646001" id="-1486">
    <att type="string" name="vizmap:vv10941Flavonoid_biosynthesis_xml_me NODE_HEIGHT" value="15.0"/>
    <att type="string" name="canonicalName" value="GSVIVP00000646001"/>
    <att type="string" name="vizmap:vv10941Flavonoid_biosynthesis_xml NODE_SHAPE" value="RECT"/>
    <att type="string" name="CELLDESIGNER_ALIAS" value="sa837"/>
    <att type="string" name="vizmap:vv10941Flavonoid_biosynthesis_xml NODE_HEIGHT" value="15.0"/>
    <att type="string" name="CELLDESIGNER_NODE_TYPE" value="RNA"/>
    <att type="string" name="vizmap:vv10941Flavonoid_biosynthesis_xml NODE_WIDTH" value="130.0"/>
    <att type="string" name="CELLDESIGNER_SPECIES" value="GSVIVP00000646001"/>
    <att type="string" name="vizmap:vv10941Flavonoid_biosynthesis_xml NODE_FILL_COLOR" value="java.awt.Color[r=255,g=255,b=255]"/>
    <att type="string" name="vizmap:vv10941Flavonoid_biosynthesis_xml_me NODE_SHAPE" value="RECT"/>
    <att type="string" name="vizmap:vv10941Flavonoid_biosynthesis_xml_me NODE_WIDTH" value="130.0"/>
    <graphics type="RECTANGLE" h="15.0" w="150.0" x="728.0" y="973.3245849609375" fill="#ffffff" width="1" outline="#000000"/>
  </node>
  <node label="rGSVIVP00022298001" id="-1485">
    <att type="string" name="vizmap:vv10941Flavonoid_biosynthesis_xml_me NODE_HEIGHT" value="15.0"/>
    <att type="string" name="canonicalName" value="GSVIVP00022298001"/>
    <att type="string" name="vizmap:vv10941Flavonoid_biosynthesis_xml NODE_SHAPE" value="RECT"/>
    <att type="string" name="CELLDESIGNER_ALIAS" value="sa835"/>
    <att type="string" name="vizmap:vv10941Flavonoid_biosynthesis_xml NODE_HEIGHT" value="15.0"/>
    <att type="string" name="CELLDESIGNER_NODE_TYPE" value="RNA"/>
    <att type="string" name="vizmap:vv10941Flavonoid_biosynthesis_xml NODE_WIDTH" value="130.0"/>
    <att type="string" name="CELLDESIGNER_SPECIES" value="GSVIVP00022298001"/>
    <att type="string" name="vizmap:vv10941Flavonoid_biosynthesis_xml NODE_FILL_COLOR" value="java.awt.Color[r=255,g=255,b=255]"/>
    <att type="string" name="vizmap:vv10941Flavonoid_biosynthesis_xml_me NODE_SHAPE" value="RECT"/>
    <att type="string" name="vizmap:vv10941Flavonoid_biosynthesis_xml_me NODE_WIDTH" value="130.0"/>
    <graphics type="RECTANGLE" h="15.0" w="150.0" x="728.0" y="989.859619140625" fill="#ffffff" width="1" outline="#000000"/>
  </node>
  <node label="rGSVIVP00013218001" id="-1484">
    <att type="string" name="vizmap:vv10941Flavonoid_biosynthesis_xml_me NODE_HEIGHT" value="15.0"/>
    <att type="string" name="protein" value="GSVIVP00013218001"/>
    <att type="list" name="cytoscape.alias.list">
      <att type="string" name="cytoscape.alias.list" value="GSVIVP00013218001"/>
    </att>
    <att type="string" name="canonicalName" value="GSVIVP00013218001"/>
    <att type="string" name="vizmap:vv10941Flavonoid_biosynthesis_xml NODE_SHAPE" value="RECT"/>
    <att type="string" name="CELLDESIGNER_ALIAS" value="sa848"/>
    <att type="string" name="vizmap:vv10941Flavonoid_biosynthesis_xml NODE_HEIGHT" value="15.0"/>
    <att type="string" name="CELLDESIGNER_NODE_TYPE" value="RNA"/>
    <att type="string" name="vizmap:vv10941Flavonoid_biosynthesis_xml NODE_WIDTH" value="130.0"/>
    <att type="string" name="condition" value="28LD"/>
    <att type="string" name="CELLDESIGNER_SPECIES" value="GSVIVP00013218001"/>
    <att type="string" name="vizmap:vv10941Flavonoid_biosynthesis_xml NODE_FILL_COLOR" value="java.awt.Color[r=51,g=51,b=255]"/>
    <att type="string" name="vizmap:vv10941Flavonoid_biosynthesis_xml_me NODE_SHAPE" value="RECT"/>
    <att type="string" name="vizmap:vv10941Flavonoid_biosynthesis_xml_me NODE_WIDTH" value="130.0"/>
    <graphics type="RECTANGLE" h="15.0" w="150.0" x="1833.0" y="759.4308471679688" fill="#ffff00" width="1" outline="#000000"/>
  </node>
  <node label="rGSVIVP00017628001" id="-1483">
    <att type="string" name="vizmap:vv10941Flavonoid_biosynthesis_xml_me NODE_HEIGHT" value="15.0"/>
    <att type="string" name="canonicalName" value="GSVIVP00017628001"/>
    <att type="string" name="vizmap:vv10941Flavonoid_biosynthesis_xml NODE_SHAPE" value="RECT"/>
    <att type="string" name="CELLDESIGNER_ALIAS" value="sa846"/>
    <att type="string" name="vizmap:vv10941Flavonoid_biosynthesis_xml NODE_HEIGHT" value="15.0"/>
    <att type="string" name="CELLDESIGNER_NODE_TYPE" value="RNA"/>
    <att type="string" name="vizmap:vv10941Flavonoid_biosynthesis_xml NODE_WIDTH" value="130.0"/>
    <att type="string" name="CELLDESIGNER_SPECIES" value="GSVIVP00017628001"/>
    <att type="string" name="vizmap:vv10941Flavonoid_biosynthesis_xml NODE_FILL_COLOR" value="java.awt.Color[r=255,g=255,b=255]"/>
    <att type="string" name="vizmap:vv10941Flavonoid_biosynthesis_xml_me NODE_SHAPE" value="RECT"/>
    <att type="string" name="vizmap:vv10941Flavonoid_biosynthesis_xml_me NODE_WIDTH" value="130.0"/>
    <graphics type="RECTANGLE" h="15.0" w="150.0" x="1584.87939453125" y="819.26171875" fill="#ffffff" width="1" outline="#000000"/>
  </node>
  <node label="rGSVIVP00030282001" id="-1482">
    <att type="string" name="vizmap:vv10941Flavonoid_biosynthesis_xml_me NODE_HEIGHT" value="15.0"/>
    <att type="string" name="canonicalName" value="GSVIVP00030282001"/>
    <att type="string" name="vizmap:vv10941Flavonoid_biosynthesis_xml NODE_SHAPE" value="RECT"/>
    <att type="string" name="CELLDESIGNER_ALIAS" value="sa845"/>
    <att type="string" name="vizmap:vv10941Flavonoid_biosynthesis_xml NODE_HEIGHT" value="15.0"/>
    <att type="string" name="CELLDESIGNER_NODE_TYPE" value="RNA"/>
    <att type="string" name="vizmap:vv10941Flavonoid_biosynthesis_xml NODE_WIDTH" value="130.0"/>
    <att type="string" name="CELLDESIGNER_SPECIES" value="GSVIVP00030282001"/>
    <att type="string" name="vizmap:vv10941Flavonoid_biosynthesis_xml NODE_FILL_COLOR" value="java.awt.Color[r=255,g=255,b=255]"/>
    <att type="string" name="vizmap:vv10941Flavonoid_biosynthesis_xml_me NODE_SHAPE" value="RECT"/>
    <att type="string" name="vizmap:vv10941Flavonoid_biosynthesis_xml_me NODE_WIDTH" value="130.0"/>
    <graphics type="RECTANGLE" h="15.0" w="150.0" x="1584.87939453125" y="836.0925903320312" fill="#ffffff" width="1" outline="#000000"/>
  </node>
  <node label="rGSVIVP00009968001" id="-1481">
    <att type="string" name="vizmap:vv10941Flavonoid_biosynthesis_xml_me NODE_HEIGHT" value="15.0"/>
    <att type="string" name="canonicalName" value="GSVIVP00009968001"/>
    <att type="string" name="vizmap:vv10941Flavonoid_biosynthesis_xml NODE_SHAPE" value="RECT"/>
    <att type="string" name="CELLDESIGNER_ALIAS" value="sa157"/>
    <att type="string" name="vizmap:vv10941Flavonoid_biosynthesis_xml NODE_HEIGHT" value="15.0"/>
    <att type="string" name="CELLDESIGNER_NODE_TYPE" value="RNA"/>
    <att type="string" name="vizmap:vv10941Flavonoid_biosynthesis_xml NODE_WIDTH" value="130.0"/>
    <att type="string" name="CELLDESIGNER_SPECIES" value="GSVIVP00009968001"/>
    <att type="string" name="vizmap:vv10941Flavonoid_biosynthesis_xml NODE_FILL_COLOR" value="java.awt.Color[r=255,g=255,b=255]"/>
    <att type="string" name="vizmap:vv10941Flavonoid_biosynthesis_xml_me NODE_SHAPE" value="RECT"/>
    <att type="string" name="vizmap:vv10941Flavonoid_biosynthesis_xml_me NODE_WIDTH" value="130.0"/>
    <graphics type="RECTANGLE" h="15.0" w="150.0" x="1970.6650390625" y="466.3990478515625" fill="#ffffff" width="1" outline="#000000"/>
  </node>
  <node label="rGSVIVP00009273001" id="-1480">
    <att type="string" name="vizmap:vv10941Flavonoid_biosynthesis_xml_me NODE_HEIGHT" value="15.0"/>
    <att type="string" name="canonicalName" value="GSVIVP00009273001"/>
    <att type="string" name="vizmap:vv10941Flavonoid_biosynthesis_xml NODE_SHAPE" value="RECT"/>
    <att type="string" name="CELLDESIGNER_ALIAS" value="sa158"/>
    <att type="string" name="vizmap:vv10941Flavonoid_biosynthesis_xml NODE_HEIGHT" value="15.0"/>
    <att type="string" name="CELLDESIGNER_NODE_TYPE" value="RNA"/>
    <att type="string" name="vizmap:vv10941Flavonoid_biosynthesis_xml NODE_WIDTH" value="130.0"/>
    <att type="string" name="CELLDESIGNER_SPECIES" value="GSVIVP00009273001"/>
    <att type="string" name="vizmap:vv10941Flavonoid_biosynthesis_xml NODE_FILL_COLOR" value="java.awt.Color[r=255,g=255,b=255]"/>
    <att type="string" name="vizmap:vv10941Flavonoid_biosynthesis_xml_me NODE_SHAPE" value="RECT"/>
    <att type="string" name="vizmap:vv10941Flavonoid_biosynthesis_xml_me NODE_WIDTH" value="130.0"/>
    <graphics type="RECTANGLE" h="15.0" w="150.0" x="1970.6650390625" y="482.72607421875" fill="#ffffff" width="1" outline="#000000"/>
  </node>
  <node label="anthocyanin 3&apos;-O-beta-glucosyltransferase" id="-1479">
    <att type="string" name="vizmap:vv10941Flavonoid_biosynthesis_xml_me NODE_HEIGHT" value="15.0"/>
    <att type="string" name="canonicalName" value="anthocyanin 3&apos;-O-beta-glucosyltransferase"/>
    <att type="string" name="vizmap:vv10941Flavonoid_biosynthesis_xml NODE_SHAPE" value="OCTAGON"/>
    <att type="string" name="CELLDESIGNER_ALIAS" value="sa21"/>
    <att type="string" name="vizmap:vv10941Flavonoid_biosynthesis_xml NODE_HEIGHT" value="15.0"/>
    <att type="string" name="CELLDESIGNER_NODE_TYPE" value="PROTEIN"/>
    <att type="string" name="vizmap:vv10941Flavonoid_biosynthesis_xml NODE_WIDTH" value="130.0"/>
    <att type="string" name="CELLDESIGNER_SPECIES" value="E2_4_1_238"/>
    <att type="string" name="vizmap:vv10941Flavonoid_biosynthesis_xml NODE_FILL_COLOR" value="java.awt.Color[r=255,g=255,b=255]"/>
    <att type="string" name="vizmap:vv10941Flavonoid_biosynthesis_xml_me NODE_SHAPE" value="OCTAGON"/>
    <att type="string" name="vizmap:vv10941Flavonoid_biosynthesis_xml_me NODE_WIDTH" value="130.0"/>
    <graphics type="OCTAGON" h="15.0" w="250.0" x="1800.0" y="502.0" fill="#ffffff" width="1" outline="#000000"/>
  </node>
  <node label="anthocyanin 5-aromatic acyltransferase" id="-1478">
    <att type="string" name="vizmap:vv10941Flavonoid_biosynthesis_xml_me NODE_HEIGHT" value="15.0"/>
    <att type="string" name="canonicalName" value="anthocyanin 5-aromatic acyltransferase"/>
    <att type="string" name="vizmap:vv10941Flavonoid_biosynthesis_xml NODE_SHAPE" value="OCTAGON"/>
    <att type="string" name="CELLDESIGNER_ALIAS" value="sa9"/>
    <att type="string" name="vizmap:vv10941Flavonoid_biosynthesis_xml NODE_HEIGHT" value="15.0"/>
    <att type="string" name="CELLDESIGNER_NODE_TYPE" value="PROTEIN"/>
    <att type="string" name="vizmap:vv10941Flavonoid_biosynthesis_xml NODE_WIDTH" value="130.0"/>
    <att type="string" name="CELLDESIGNER_SPECIES" value="E2_3_1_153"/>
    <att type="string" name="vizmap:vv10941Flavonoid_biosynthesis_xml NODE_FILL_COLOR" value="java.awt.Color[r=255,g=255,b=255]"/>
    <att type="string" name="vizmap:vv10941Flavonoid_biosynthesis_xml_me NODE_SHAPE" value="OCTAGON"/>
    <att type="string" name="vizmap:vv10941Flavonoid_biosynthesis_xml_me NODE_WIDTH" value="130.0"/>
    <graphics type="OCTAGON" h="15.0" w="250.0" x="1906.0" y="563.0" fill="#ffffff" width="1" outline="#000000"/>
  </node>
  <node label="rGSVIVP00029205001" id="-1477">
    <att type="string" name="vizmap:vv10941Flavonoid_biosynthesis_xml_me NODE_HEIGHT" value="15.0"/>
    <att type="string" name="canonicalName" value="GSVIVP00029205001"/>
    <att type="string" name="vizmap:vv10941Flavonoid_biosynthesis_xml NODE_SHAPE" value="RECT"/>
    <att type="string" name="CELLDESIGNER_ALIAS" value="sa35"/>
    <att type="string" name="vizmap:vv10941Flavonoid_biosynthesis_xml NODE_HEIGHT" value="15.0"/>
    <att type="string" name="CELLDESIGNER_NODE_TYPE" value="RNA"/>
    <att type="string" name="vizmap:vv10941Flavonoid_biosynthesis_xml NODE_WIDTH" value="130.0"/>
    <att type="string" name="CELLDESIGNER_SPECIES" value="GSVIVP00029205001"/>
    <att type="string" name="vizmap:vv10941Flavonoid_biosynthesis_xml NODE_FILL_COLOR" value="java.awt.Color[r=255,g=255,b=255]"/>
    <att type="string" name="vizmap:vv10941Flavonoid_biosynthesis_xml_me NODE_SHAPE" value="RECT"/>
    <att type="string" name="vizmap:vv10941Flavonoid_biosynthesis_xml_me NODE_WIDTH" value="130.0"/>
    <graphics type="RECTANGLE" h="15.0" w="150.0" x="2042.6650390625" y="584.22607421875" fill="#ffffff" width="1" outline="#000000"/>
  </node>
  <node label="rGSVIVP00005342001" id="-1476">
    <att type="string" name="vizmap:vv10941Flavonoid_biosynthesis_xml_me NODE_HEIGHT" value="15.0"/>
    <att type="string" name="canonicalName" value="GSVIVP00005342001"/>
    <att type="string" name="vizmap:vv10941Flavonoid_biosynthesis_xml NODE_SHAPE" value="RECT"/>
    <att type="string" name="CELLDESIGNER_ALIAS" value="sa20277e13"/>
    <att type="string" name="vizmap:vv10941Flavonoid_biosynthesis_xml NODE_HEIGHT" value="15.0"/>
    <att type="string" name="CELLDESIGNER_NODE_TYPE" value="RNA"/>
    <att type="string" name="vizmap:vv10941Flavonoid_biosynthesis_xml NODE_WIDTH" value="130.0"/>
    <att type="string" name="CELLDESIGNER_SPECIES" value="GSVIVP00005342001"/>
    <att type="string" name="vizmap:vv10941Flavonoid_biosynthesis_xml NODE_FILL_COLOR" value="java.awt.Color[r=255,g=255,b=255]"/>
    <att type="string" name="vizmap:vv10941Flavonoid_biosynthesis_xml_me NODE_SHAPE" value="RECT"/>
    <att type="string" name="vizmap:vv10941Flavonoid_biosynthesis_xml_me NODE_WIDTH" value="130.0"/>
    <graphics type="RECTANGLE" h="15.0" w="150.0" x="1833.0" y="774.0" fill="#ffffff" width="1" outline="#000000"/>
  </node>
  <node label="rGSVIVP00031443001" id="-1475">
    <att type="string" name="vizmap:vv10941Flavonoid_biosynthesis_xml_me NODE_HEIGHT" value="15.0"/>
    <att type="string" name="canonicalName" value="GSVIVP00031443001"/>
    <att type="string" name="vizmap:vv10941Flavonoid_biosynthesis_xml NODE_SHAPE" value="RECT"/>
    <att type="string" name="CELLDESIGNER_ALIAS" value="sa21272e18"/>
    <att type="string" name="vizmap:vv10941Flavonoid_biosynthesis_xml NODE_HEIGHT" value="15.0"/>
    <att type="string" name="CELLDESIGNER_NODE_TYPE" value="RNA"/>
    <att type="string" name="vizmap:vv10941Flavonoid_biosynthesis_xml NODE_WIDTH" value="130.0"/>
    <att type="string" name="CELLDESIGNER_SPECIES" value="GSVIVP00031443001"/>
    <att type="string" name="vizmap:vv10941Flavonoid_biosynthesis_xml NODE_FILL_COLOR" value="java.awt.Color[r=255,g=255,b=255]"/>
    <att type="string" name="vizmap:vv10941Flavonoid_biosynthesis_xml_me NODE_SHAPE" value="RECT"/>
    <att type="string" name="vizmap:vv10941Flavonoid_biosynthesis_xml_me NODE_WIDTH" value="130.0"/>
    <graphics type="RECTANGLE" h="15.0" w="150.0" x="1514.0" y="166.0" fill="#ffffff" width="1" outline="#000000"/>
  </node>
  <node label="rGSVIVP00008785001" id="-1474">
    <att type="string" name="vizmap:vv10941Flavonoid_biosynthesis_xml_me NODE_HEIGHT" value="15.0"/>
    <att type="string" name="canonicalName" value="GSVIVP00008785001"/>
    <att type="string" name="vizmap:vv10941Flavonoid_biosynthesis_xml NODE_SHAPE" value="RECT"/>
    <att type="string" name="CELLDESIGNER_ALIAS" value="sa20420e19"/>
    <att type="string" name="vizmap:vv10941Flavonoid_biosynthesis_xml NODE_HEIGHT" value="15.0"/>
    <att type="string" name="CELLDESIGNER_NODE_TYPE" value="RNA"/>
    <att type="string" name="vizmap:vv10941Flavonoid_biosynthesis_xml NODE_WIDTH" value="130.0"/>
    <att type="string" name="CELLDESIGNER_SPECIES" value="GSVIVP00008785001"/>
    <att type="string" name="vizmap:vv10941Flavonoid_biosynthesis_xml NODE_FILL_COLOR" value="java.awt.Color[r=255,g=255,b=255]"/>
    <att type="string" name="vizmap:vv10941Flavonoid_biosynthesis_xml_me NODE_SHAPE" value="RECT"/>
    <att type="string" name="vizmap:vv10941Flavonoid_biosynthesis_xml_me NODE_WIDTH" value="130.0"/>
    <graphics type="RECTANGLE" h="15.0" w="150.0" x="86.0" y="369.0" fill="#ffffff" width="1" outline="#000000"/>
  </node>
  <node label="rGSVIVP00010056001" id="-1473">
    <att type="string" name="vizmap:vv10941Flavonoid_biosynthesis_xml_me NODE_HEIGHT" value="15.0"/>
    <att type="string" name="canonicalName" value="GSVIVP00010056001"/>
    <att type="string" name="vizmap:vv10941Flavonoid_biosynthesis_xml NODE_SHAPE" value="RECT"/>
    <att type="string" name="CELLDESIGNER_ALIAS" value="sa20487e19"/>
    <att type="string" name="vizmap:vv10941Flavonoid_biosynthesis_xml NODE_HEIGHT" value="15.0"/>
    <att type="string" name="CELLDESIGNER_NODE_TYPE" value="RNA"/>
    <att type="string" name="vizmap:vv10941Flavonoid_biosynthesis_xml NODE_WIDTH" value="130.0"/>
    <att type="string" name="CELLDESIGNER_SPECIES" value="GSVIVP00010056001"/>
    <att type="string" name="vizmap:vv10941Flavonoid_biosynthesis_xml NODE_FILL_COLOR" value="java.awt.Color[r=255,g=255,b=255]"/>
    <att type="string" name="vizmap:vv10941Flavonoid_biosynthesis_xml_me NODE_SHAPE" value="RECT"/>
    <att type="string" name="vizmap:vv10941Flavonoid_biosynthesis_xml_me NODE_WIDTH" value="130.0"/>
    <graphics type="RECTANGLE" h="15.0" w="150.0" x="86.0" y="354.0" fill="#ffffff" width="1" outline="#000000"/>
  </node>
  <node label="rGSVIVP00010379001" id="-1472">
    <att type="string" name="vizmap:vv10941Flavonoid_biosynthesis_xml_me NODE_HEIGHT" value="15.0"/>
    <att type="string" name="canonicalName" value="GSVIVP00010379001"/>
    <att type="string" name="vizmap:vv10941Flavonoid_biosynthesis_xml NODE_SHAPE" value="RECT"/>
    <att type="string" name="CELLDESIGNER_ALIAS" value="sa20501e19"/>
    <att type="string" name="vizmap:vv10941Flavonoid_biosynthesis_xml NODE_HEIGHT" value="15.0"/>
    <att type="string" name="CELLDESIGNER_NODE_TYPE" value="RNA"/>
    <att type="string" name="vizmap:vv10941Flavonoid_biosynthesis_xml NODE_WIDTH" value="130.0"/>
    <att type="string" name="CELLDESIGNER_SPECIES" value="GSVIVP00010379001"/>
    <att type="string" name="vizmap:vv10941Flavonoid_biosynthesis_xml NODE_FILL_COLOR" value="java.awt.Color[r=255,g=255,b=255]"/>
    <att type="string" name="vizmap:vv10941Flavonoid_biosynthesis_xml_me NODE_SHAPE" value="RECT"/>
    <att type="string" name="vizmap:vv10941Flavonoid_biosynthesis_xml_me NODE_WIDTH" value="130.0"/>
    <graphics type="RECTANGLE" h="15.0" w="150.0" x="86.0" y="385.0" fill="#ffffff" width="1" outline="#000000"/>
  </node>
  <node label="rGSVIVP00010383001" id="-1471">
    <att type="string" name="vizmap:vv10941Flavonoid_biosynthesis_xml_me NODE_HEIGHT" value="15.0"/>
    <att type="string" name="canonicalName" value="GSVIVP00010383001"/>
    <att type="string" name="vizmap:vv10941Flavonoid_biosynthesis_xml NODE_SHAPE" value="RECT"/>
    <att type="string" name="CELLDESIGNER_ALIAS" value="sa20503e19"/>
    <att type="string" name="vizmap:vv10941Flavonoid_biosynthesis_xml NODE_HEIGHT" value="15.0"/>
    <att type="string" name="CELLDESIGNER_NODE_TYPE" value="RNA"/>
    <att type="string" name="vizmap:vv10941Flavonoid_biosynthesis_xml NODE_WIDTH" value="130.0"/>
    <att type="string" name="CELLDESIGNER_SPECIES" value="GSVIVP00010383001"/>
    <att type="string" name="vizmap:vv10941Flavonoid_biosynthesis_xml NODE_FILL_COLOR" value="java.awt.Color[r=255,g=255,b=255]"/>
    <att type="string" name="vizmap:vv10941Flavonoid_biosynthesis_xml_me NODE_SHAPE" value="RECT"/>
    <att type="string" name="vizmap:vv10941Flavonoid_biosynthesis_xml_me NODE_WIDTH" value="130.0"/>
    <graphics type="RECTANGLE" h="15.0" w="150.0" x="86.0" y="401.0" fill="#ffffff" width="1" outline="#000000"/>
  </node>
  <node label="rGSVIVP00011052001" id="-1470">
    <att type="string" name="vizmap:vv10941Flavonoid_biosynthesis_xml_me NODE_HEIGHT" value="15.0"/>
    <att type="string" name="canonicalName" value="GSVIVP00011052001"/>
    <att type="string" name="vizmap:vv10941Flavonoid_biosynthesis_xml NODE_SHAPE" value="RECT"/>
    <att type="string" name="CELLDESIGNER_ALIAS" value="sa20525e19"/>
    <att type="string" name="vizmap:vv10941Flavonoid_biosynthesis_xml NODE_HEIGHT" value="15.0"/>
    <att type="string" name="CELLDESIGNER_NODE_TYPE" value="RNA"/>
    <att type="string" name="vizmap:vv10941Flavonoid_biosynthesis_xml NODE_WIDTH" value="130.0"/>
    <att type="string" name="CELLDESIGNER_SPECIES" value="GSVIVP00011052001"/>
    <att type="string" name="vizmap:vv10941Flavonoid_biosynthesis_xml NODE_FILL_COLOR" value="java.awt.Color[r=255,g=255,b=255]"/>
    <att type="string" name="vizmap:vv10941Flavonoid_biosynthesis_xml_me NODE_SHAPE" value="RECT"/>
    <att type="string" name="vizmap:vv10941Flavonoid_biosynthesis_xml_me NODE_WIDTH" value="130.0"/>
    <graphics type="RECTANGLE" h="15.0" w="150.0" x="86.0" y="417.0" fill="#ffffff" width="1" outline="#000000"/>
  </node>
  <node label="rGSVIVP00029519001" id="-1469">
    <att type="string" name="vizmap:vv10941Flavonoid_biosynthesis_xml_me NODE_HEIGHT" value="15.0"/>
    <att type="string" name="canonicalName" value="GSVIVP00029519001"/>
    <att type="string" name="vizmap:vv10941Flavonoid_biosynthesis_xml NODE_SHAPE" value="RECT"/>
    <att type="string" name="CELLDESIGNER_ALIAS" value="sa21203e19"/>
    <att type="string" name="vizmap:vv10941Flavonoid_biosynthesis_xml NODE_HEIGHT" value="15.0"/>
    <att type="string" name="CELLDESIGNER_NODE_TYPE" value="RNA"/>
    <att type="string" name="vizmap:vv10941Flavonoid_biosynthesis_xml NODE_WIDTH" value="130.0"/>
    <att type="string" name="CELLDESIGNER_SPECIES" value="GSVIVP00029519001"/>
    <att type="string" name="vizmap:vv10941Flavonoid_biosynthesis_xml NODE_FILL_COLOR" value="java.awt.Color[r=255,g=255,b=255]"/>
    <att type="string" name="vizmap:vv10941Flavonoid_biosynthesis_xml_me NODE_SHAPE" value="RECT"/>
    <att type="string" name="vizmap:vv10941Flavonoid_biosynthesis_xml_me NODE_WIDTH" value="130.0"/>
    <graphics type="RECTANGLE" h="15.0" w="150.0" x="86.0" y="433.0" fill="#ffffff" width="1" outline="#000000"/>
  </node>
  <node label="rGSVIVP00029875001" id="-1468">
    <att type="string" name="vizmap:vv10941Flavonoid_biosynthesis_xml_me NODE_HEIGHT" value="15.0"/>
    <att type="string" name="canonicalName" value="GSVIVP00029875001"/>
    <att type="string" name="vizmap:vv10941Flavonoid_biosynthesis_xml NODE_SHAPE" value="RECT"/>
    <att type="string" name="CELLDESIGNER_ALIAS" value="sa21219e19"/>
    <att type="string" name="vizmap:vv10941Flavonoid_biosynthesis_xml NODE_HEIGHT" value="15.0"/>
    <att type="string" name="CELLDESIGNER_NODE_TYPE" value="RNA"/>
    <att type="string" name="vizmap:vv10941Flavonoid_biosynthesis_xml NODE_WIDTH" value="130.0"/>
    <att type="string" name="CELLDESIGNER_SPECIES" value="GSVIVP00029875001"/>
    <att type="string" name="vizmap:vv10941Flavonoid_biosynthesis_xml NODE_FILL_COLOR" value="java.awt.Color[r=255,g=255,b=255]"/>
    <att type="string" name="vizmap:vv10941Flavonoid_biosynthesis_xml_me NODE_SHAPE" value="RECT"/>
    <att type="string" name="vizmap:vv10941Flavonoid_biosynthesis_xml_me NODE_WIDTH" value="130.0"/>
    <graphics type="RECTANGLE" h="15.0" w="150.0" x="86.0" y="448.0" fill="#ffffff" width="1" outline="#000000"/>
  </node>
  <node label="rGSVIVP00036027001" id="-1467">
    <att type="string" name="vizmap:vv10941Flavonoid_biosynthesis_xml_me NODE_HEIGHT" value="15.0"/>
    <att type="string" name="canonicalName" value="GSVIVP00036027001"/>
    <att type="string" name="vizmap:vv10941Flavonoid_biosynthesis_xml NODE_SHAPE" value="RECT"/>
    <att type="string" name="CELLDESIGNER_ALIAS" value="sa21471e19"/>
    <att type="string" name="vizmap:vv10941Flavonoid_biosynthesis_xml NODE_HEIGHT" value="15.0"/>
    <att type="string" name="CELLDESIGNER_NODE_TYPE" value="RNA"/>
    <att type="string" name="vizmap:vv10941Flavonoid_biosynthesis_xml NODE_WIDTH" value="130.0"/>
    <att type="string" name="CELLDESIGNER_SPECIES" value="GSVIVP00036027001"/>
    <att type="string" name="vizmap:vv10941Flavonoid_biosynthesis_xml NODE_FILL_COLOR" value="java.awt.Color[r=255,g=255,b=255]"/>
    <att type="string" name="vizmap:vv10941Flavonoid_biosynthesis_xml_me NODE_SHAPE" value="RECT"/>
    <att type="string" name="vizmap:vv10941Flavonoid_biosynthesis_xml_me NODE_WIDTH" value="130.0"/>
    <graphics type="RECTANGLE" h="15.0" w="150.0" x="86.0" y="464.0" fill="#ffffff" width="1" outline="#000000"/>
  </node>
  <node label="rGSVIVP00038523001" id="-1466">
    <att type="string" name="vizmap:vv10941Flavonoid_biosynthesis_xml_me NODE_HEIGHT" value="15.0"/>
    <att type="string" name="canonicalName" value="GSVIVP00038523001"/>
    <att type="string" name="vizmap:vv10941Flavonoid_biosynthesis_xml NODE_SHAPE" value="RECT"/>
    <att type="string" name="CELLDESIGNER_ALIAS" value="sa21557e19"/>
    <att type="string" name="vizmap:vv10941Flavonoid_biosynthesis_xml NODE_HEIGHT" value="15.0"/>
    <att type="string" name="CELLDESIGNER_NODE_TYPE" value="RNA"/>
    <att type="string" name="vizmap:vv10941Flavonoid_biosynthesis_xml NODE_WIDTH" value="130.0"/>
    <att type="string" name="CELLDESIGNER_SPECIES" value="GSVIVP00038523001"/>
    <att type="string" name="vizmap:vv10941Flavonoid_biosynthesis_xml NODE_FILL_COLOR" value="java.awt.Color[r=255,g=255,b=255]"/>
    <att type="string" name="vizmap:vv10941Flavonoid_biosynthesis_xml_me NODE_SHAPE" value="RECT"/>
    <att type="string" name="vizmap:vv10941Flavonoid_biosynthesis_xml_me NODE_WIDTH" value="130.0"/>
    <graphics type="RECTANGLE" h="15.0" w="150.0" x="86.0" y="479.0" fill="#ffffff" width="1" outline="#000000"/>
  </node>
  <node label="rGSVIVP00014581001" id="-1465">
    <att type="string" name="vizmap:vv10941Flavonoid_biosynthesis_xml_me NODE_HEIGHT" value="15.0"/>
    <att type="string" name="canonicalName" value="GSVIVP00014581001"/>
    <att type="string" name="vizmap:vv10941Flavonoid_biosynthesis_xml NODE_SHAPE" value="RECT"/>
    <att type="string" name="CELLDESIGNER_ALIAS" value="sa20679e27"/>
    <att type="string" name="vizmap:vv10941Flavonoid_biosynthesis_xml NODE_HEIGHT" value="15.0"/>
    <att type="string" name="CELLDESIGNER_NODE_TYPE" value="RNA"/>
    <att type="string" name="vizmap:vv10941Flavonoid_biosynthesis_xml NODE_WIDTH" value="130.0"/>
    <att type="string" name="CELLDESIGNER_SPECIES" value="GSVIVP00014581001"/>
    <att type="string" name="vizmap:vv10941Flavonoid_biosynthesis_xml NODE_FILL_COLOR" value="java.awt.Color[r=255,g=255,b=255]"/>
    <att type="string" name="vizmap:vv10941Flavonoid_biosynthesis_xml_me NODE_SHAPE" value="RECT"/>
    <att type="string" name="vizmap:vv10941Flavonoid_biosynthesis_xml_me NODE_WIDTH" value="130.0"/>
    <graphics type="RECTANGLE" h="15.0" w="150.0" x="997.0" y="834.058837890625" fill="#ffffff" width="1" outline="#000000"/>
  </node>
  <node label="rGSVIVP00014585001" id="-1464">
    <att type="string" name="vizmap:vv10941Flavonoid_biosynthesis_xml_me NODE_HEIGHT" value="15.0"/>
    <att type="string" name="canonicalName" value="GSVIVP00014585001"/>
    <att type="string" name="vizmap:vv10941Flavonoid_biosynthesis_xml NODE_SHAPE" value="RECT"/>
    <att type="string" name="CELLDESIGNER_ALIAS" value="sa20680e27"/>
    <att type="string" name="vizmap:vv10941Flavonoid_biosynthesis_xml NODE_HEIGHT" value="15.0"/>
    <att type="string" name="CELLDESIGNER_NODE_TYPE" value="RNA"/>
    <att type="string" name="vizmap:vv10941Flavonoid_biosynthesis_xml NODE_WIDTH" value="130.0"/>
    <att type="string" name="CELLDESIGNER_SPECIES" value="GSVIVP00014585001"/>
    <att type="string" name="vizmap:vv10941Flavonoid_biosynthesis_xml NODE_FILL_COLOR" value="java.awt.Color[r=255,g=255,b=255]"/>
    <att type="string" name="vizmap:vv10941Flavonoid_biosynthesis_xml_me NODE_SHAPE" value="RECT"/>
    <att type="string" name="vizmap:vv10941Flavonoid_biosynthesis_xml_me NODE_WIDTH" value="130.0"/>
    <graphics type="RECTANGLE" h="15.0" w="150.0" x="997.0" y="817.7058715820312" fill="#ffffff" width="1" outline="#000000"/>
  </node>
  <node label="rGSVIVP00036315001" id="-1463">
    <att type="string" name="vizmap:vv10941Flavonoid_biosynthesis_xml_me NODE_HEIGHT" value="15.0"/>
    <att type="string" name="canonicalName" value="GSVIVP00036315001"/>
    <att type="string" name="vizmap:vv10941Flavonoid_biosynthesis_xml NODE_SHAPE" value="RECT"/>
    <att type="string" name="CELLDESIGNER_ALIAS" value="sa21482e27"/>
    <att type="string" name="vizmap:vv10941Flavonoid_biosynthesis_xml NODE_HEIGHT" value="15.0"/>
    <att type="string" name="CELLDESIGNER_NODE_TYPE" value="RNA"/>
    <att type="string" name="vizmap:vv10941Flavonoid_biosynthesis_xml NODE_WIDTH" value="130.0"/>
    <att type="string" name="CELLDESIGNER_SPECIES" value="GSVIVP00036315001"/>
    <att type="string" name="vizmap:vv10941Flavonoid_biosynthesis_xml NODE_FILL_COLOR" value="java.awt.Color[r=255,g=255,b=255]"/>
    <att type="string" name="vizmap:vv10941Flavonoid_biosynthesis_xml_me NODE_SHAPE" value="RECT"/>
    <att type="string" name="vizmap:vv10941Flavonoid_biosynthesis_xml_me NODE_WIDTH" value="130.0"/>
    <graphics type="RECTANGLE" h="15.0" w="150.0" x="997.0" y="801.3529663085938" fill="#ffffff" width="1" outline="#000000"/>
  </node>
  <node label="rGSVIVP00003877001" id="-1462">
    <att type="string" name="vizmap:vv10941Flavonoid_biosynthesis_xml_me NODE_HEIGHT" value="15.0"/>
    <att type="string" name="canonicalName" value="GSVIVP00003877001"/>
    <att type="string" name="vizmap:vv10941Flavonoid_biosynthesis_xml NODE_SHAPE" value="RECT"/>
    <att type="string" name="CELLDESIGNER_ALIAS" value="sa20230e31"/>
    <att type="string" name="vizmap:vv10941Flavonoid_biosynthesis_xml NODE_HEIGHT" value="15.0"/>
    <att type="string" name="CELLDESIGNER_NODE_TYPE" value="RNA"/>
    <att type="string" name="vizmap:vv10941Flavonoid_biosynthesis_xml NODE_WIDTH" value="130.0"/>
    <att type="string" name="CELLDESIGNER_SPECIES" value="GSVIVP00003877001"/>
    <att type="string" name="vizmap:vv10941Flavonoid_biosynthesis_xml NODE_FILL_COLOR" value="java.awt.Color[r=255,g=255,b=255]"/>
    <att type="string" name="vizmap:vv10941Flavonoid_biosynthesis_xml_me NODE_SHAPE" value="RECT"/>
    <att type="string" name="vizmap:vv10941Flavonoid_biosynthesis_xml_me NODE_WIDTH" value="130.0"/>
    <graphics type="RECTANGLE" h="15.0" w="150.0" x="1559.0" y="719.1428833007812" fill="#ffffff" width="1" outline="#000000"/>
  </node>
  <node label="rGSVIVP00025689001" id="-1461">
    <att type="string" name="vizmap:vv10941Flavonoid_biosynthesis_xml_me NODE_HEIGHT" value="15.0"/>
    <att type="string" name="canonicalName" value="GSVIVP00025689001"/>
    <att type="string" name="vizmap:vv10941Flavonoid_biosynthesis_xml NODE_SHAPE" value="RECT"/>
    <att type="string" name="CELLDESIGNER_ALIAS" value="sa21080e31"/>
    <att type="string" name="vizmap:vv10941Flavonoid_biosynthesis_xml NODE_HEIGHT" value="15.0"/>
    <att type="string" name="CELLDESIGNER_NODE_TYPE" value="RNA"/>
    <att type="string" name="vizmap:vv10941Flavonoid_biosynthesis_xml NODE_WIDTH" value="130.0"/>
    <att type="string" name="CELLDESIGNER_SPECIES" value="GSVIVP00025689001"/>
    <att type="string" name="vizmap:vv10941Flavonoid_biosynthesis_xml NODE_FILL_COLOR" value="java.awt.Color[r=255,g=255,b=255]"/>
    <att type="string" name="vizmap:vv10941Flavonoid_biosynthesis_xml_me NODE_SHAPE" value="RECT"/>
    <att type="string" name="vizmap:vv10941Flavonoid_biosynthesis_xml_me NODE_WIDTH" value="130.0"/>
    <graphics type="RECTANGLE" h="15.0" w="150.0" x="1559.0" y="702.8571166992188" fill="#ffffff" width="1" outline="#000000"/>
  </node>
  <node label="rGSVIVP00020652001" id="-1460">
    <att type="string" name="vizmap:vv10941Flavonoid_biosynthesis_xml_me NODE_HEIGHT" value="15.0"/>
    <att type="string" name="canonicalName" value="GSVIVP00020652001"/>
    <att type="string" name="vizmap:vv10941Flavonoid_biosynthesis_xml NODE_SHAPE" value="RECT"/>
    <att type="string" name="CELLDESIGNER_ALIAS" value="sa20888e32"/>
    <att type="string" name="vizmap:vv10941Flavonoid_biosynthesis_xml NODE_HEIGHT" value="15.0"/>
    <att type="string" name="CELLDESIGNER_NODE_TYPE" value="RNA"/>
    <att type="string" name="vizmap:vv10941Flavonoid_biosynthesis_xml NODE_WIDTH" value="130.0"/>
    <att type="string" name="CELLDESIGNER_SPECIES" value="GSVIVP00020652001"/>
    <att type="string" name="vizmap:vv10941Flavonoid_biosynthesis_xml NODE_FILL_COLOR" value="java.awt.Color[r=255,g=255,b=255]"/>
    <att type="string" name="vizmap:vv10941Flavonoid_biosynthesis_xml_me NODE_SHAPE" value="RECT"/>
    <att type="string" name="vizmap:vv10941Flavonoid_biosynthesis_xml_me NODE_WIDTH" value="130.0"/>
    <graphics type="RECTANGLE" h="15.0" w="150.0" x="180.0" y="148.0" fill="#ffffff" width="1" outline="#000000"/>
  </node>
  <node label="rGSVIVP00027944001" id="-1459">
    <att type="string" name="vizmap:vv10941Flavonoid_biosynthesis_xml_me NODE_HEIGHT" value="15.0"/>
    <att type="string" name="canonicalName" value="GSVIVP00027944001"/>
    <att type="string" name="vizmap:vv10941Flavonoid_biosynthesis_xml NODE_SHAPE" value="RECT"/>
    <att type="string" name="CELLDESIGNER_ALIAS" value="sa21152e32"/>
    <att type="string" name="vizmap:vv10941Flavonoid_biosynthesis_xml NODE_HEIGHT" value="15.0"/>
    <att type="string" name="CELLDESIGNER_NODE_TYPE" value="RNA"/>
    <att type="string" name="vizmap:vv10941Flavonoid_biosynthesis_xml NODE_WIDTH" value="130.0"/>
    <att type="string" name="CELLDESIGNER_SPECIES" value="GSVIVP00027944001"/>
    <att type="string" name="vizmap:vv10941Flavonoid_biosynthesis_xml NODE_FILL_COLOR" value="java.awt.Color[r=255,g=255,b=255]"/>
    <att type="string" name="vizmap:vv10941Flavonoid_biosynthesis_xml_me NODE_SHAPE" value="RECT"/>
    <att type="string" name="vizmap:vv10941Flavonoid_biosynthesis_xml_me NODE_WIDTH" value="130.0"/>
    <graphics type="RECTANGLE" h="15.0" w="150.0" x="180.0" y="164.0" fill="#ffffff" width="1" outline="#000000"/>
  </node>
  <node label="rGSVIVP00015611001" id="-1458">
    <att type="string" name="vizmap:vv10941Flavonoid_biosynthesis_xml_me NODE_HEIGHT" value="15.0"/>
    <att type="string" name="canonicalName" value="GSVIVP00015611001"/>
    <att type="string" name="vizmap:vv10941Flavonoid_biosynthesis_xml NODE_SHAPE" value="RECT"/>
    <att type="string" name="CELLDESIGNER_ALIAS" value="sa20709sa805"/>
    <att type="string" name="vizmap:vv10941Flavonoid_biosynthesis_xml NODE_HEIGHT" value="15.0"/>
    <att type="string" name="CELLDESIGNER_NODE_TYPE" value="RNA"/>
    <att type="string" name="vizmap:vv10941Flavonoid_biosynthesis_xml NODE_WIDTH" value="130.0"/>
    <att type="string" name="CELLDESIGNER_SPECIES" value="GSVIVP00015611001"/>
    <att type="string" name="vizmap:vv10941Flavonoid_biosynthesis_xml NODE_FILL_COLOR" value="java.awt.Color[r=255,g=255,b=255]"/>
    <att type="string" name="vizmap:vv10941Flavonoid_biosynthesis_xml_me NODE_SHAPE" value="RECT"/>
    <att type="string" name="vizmap:vv10941Flavonoid_biosynthesis_xml_me NODE_WIDTH" value="130.0"/>
    <graphics type="RECTANGLE" h="15.0" w="150.0" x="196.0" y="902.0" fill="#ffffff" width="1" outline="#000000"/>
  </node>
  <node label="rGSVIVP00016241001" id="-1457">
    <att type="string" name="vizmap:vv10941Flavonoid_biosynthesis_xml_me NODE_HEIGHT" value="15.0"/>
    <att type="string" name="canonicalName" value="GSVIVP00016241001"/>
    <att type="string" name="vizmap:vv10941Flavonoid_biosynthesis_xml NODE_SHAPE" value="RECT"/>
    <att type="string" name="CELLDESIGNER_ALIAS" value="sa20734sa805"/>
    <att type="string" name="vizmap:vv10941Flavonoid_biosynthesis_xml NODE_HEIGHT" value="15.0"/>
    <att type="string" name="CELLDESIGNER_NODE_TYPE" value="RNA"/>
    <att type="string" name="vizmap:vv10941Flavonoid_biosynthesis_xml NODE_WIDTH" value="130.0"/>
    <att type="string" name="CELLDESIGNER_SPECIES" value="GSVIVP00016241001"/>
    <att type="string" name="vizmap:vv10941Flavonoid_biosynthesis_xml NODE_FILL_COLOR" value="java.awt.Color[r=255,g=255,b=255]"/>
    <att type="string" name="vizmap:vv10941Flavonoid_biosynthesis_xml_me NODE_SHAPE" value="RECT"/>
    <att type="string" name="vizmap:vv10941Flavonoid_biosynthesis_xml_me NODE_WIDTH" value="130.0"/>
    <graphics type="RECTANGLE" h="15.0" w="150.0" x="196.0" y="885.5999755859375" fill="#ffffff" width="1" outline="#000000"/>
  </node>
  <node label="rGSVIVP00026921001" id="-1456">
    <att type="string" name="vizmap:vv10941Flavonoid_biosynthesis_xml_me NODE_HEIGHT" value="15.0"/>
    <att type="string" name="canonicalName" value="GSVIVP00026921001"/>
    <att type="string" name="vizmap:vv10941Flavonoid_biosynthesis_xml NODE_SHAPE" value="RECT"/>
    <att type="string" name="CELLDESIGNER_ALIAS" value="sa21113sa805"/>
    <att type="string" name="vizmap:vv10941Flavonoid_biosynthesis_xml NODE_HEIGHT" value="15.0"/>
    <att type="string" name="CELLDESIGNER_NODE_TYPE" value="RNA"/>
    <att type="string" name="vizmap:vv10941Flavonoid_biosynthesis_xml NODE_WIDTH" value="130.0"/>
    <att type="string" name="CELLDESIGNER_SPECIES" value="GSVIVP00026921001"/>
    <att type="string" name="vizmap:vv10941Flavonoid_biosynthesis_xml NODE_FILL_COLOR" value="java.awt.Color[r=255,g=255,b=255]"/>
    <att type="string" name="vizmap:vv10941Flavonoid_biosynthesis_xml_me NODE_SHAPE" value="RECT"/>
    <att type="string" name="vizmap:vv10941Flavonoid_biosynthesis_xml_me NODE_WIDTH" value="130.0"/>
    <graphics type="RECTANGLE" h="15.0" w="150.0" x="196.0" y="869.2000122070312" fill="#ffffff" width="1" outline="#000000"/>
  </node>
  <node label="rGSVIVP00038014001" id="-1455">
    <att type="string" name="vizmap:vv10941Flavonoid_biosynthesis_xml_me NODE_HEIGHT" value="15.0"/>
    <att type="string" name="canonicalName" value="GSVIVP00038014001"/>
    <att type="string" name="vizmap:vv10941Flavonoid_biosynthesis_xml NODE_SHAPE" value="RECT"/>
    <att type="string" name="CELLDESIGNER_ALIAS" value="sa21535sa805"/>
    <att type="string" name="vizmap:vv10941Flavonoid_biosynthesis_xml NODE_HEIGHT" value="15.0"/>
    <att type="string" name="CELLDESIGNER_NODE_TYPE" value="RNA"/>
    <att type="string" name="vizmap:vv10941Flavonoid_biosynthesis_xml NODE_WIDTH" value="130.0"/>
    <att type="string" name="CELLDESIGNER_SPECIES" value="GSVIVP00038014001"/>
    <att type="string" name="vizmap:vv10941Flavonoid_biosynthesis_xml NODE_FILL_COLOR" value="java.awt.Color[r=255,g=255,b=255]"/>
    <att type="string" name="vizmap:vv10941Flavonoid_biosynthesis_xml_me NODE_SHAPE" value="RECT"/>
    <att type="string" name="vizmap:vv10941Flavonoid_biosynthesis_xml_me NODE_WIDTH" value="130.0"/>
    <graphics type="RECTANGLE" h="15.0" w="150.0" x="196.0" y="852.7999877929688" fill="#ffffff" width="1" outline="#000000"/>
  </node>
  <node label="rGSVIVP00038015001" id="-1454">
    <att type="string" name="vizmap:vv10941Flavonoid_biosynthesis_xml_me NODE_HEIGHT" value="15.0"/>
    <att type="string" name="canonicalName" value="GSVIVP00038015001"/>
    <att type="string" name="vizmap:vv10941Flavonoid_biosynthesis_xml NODE_SHAPE" value="RECT"/>
    <att type="string" name="CELLDESIGNER_ALIAS" value="sa21536sa805"/>
    <att type="string" name="vizmap:vv10941Flavonoid_biosynthesis_xml NODE_HEIGHT" value="15.0"/>
    <att type="string" name="CELLDESIGNER_NODE_TYPE" value="RNA"/>
    <att type="string" name="vizmap:vv10941Flavonoid_biosynthesis_xml NODE_WIDTH" value="130.0"/>
    <att type="string" name="CELLDESIGNER_SPECIES" value="GSVIVP00038015001"/>
    <att type="string" name="vizmap:vv10941Flavonoid_biosynthesis_xml NODE_FILL_COLOR" value="java.awt.Color[r=255,g=255,b=255]"/>
    <att type="string" name="vizmap:vv10941Flavonoid_biosynthesis_xml_me NODE_SHAPE" value="RECT"/>
    <att type="string" name="vizmap:vv10941Flavonoid_biosynthesis_xml_me NODE_WIDTH" value="130.0"/>
    <graphics type="RECTANGLE" h="15.0" w="150.0" x="196.0" y="836.4000244140625" fill="#ffffff" width="1" outline="#000000"/>
  </node>
  <node label="rGSVIVP00038017001" id="-1453">
    <att type="string" name="vizmap:vv10941Flavonoid_biosynthesis_xml_me NODE_HEIGHT" value="15.0"/>
    <att type="string" name="canonicalName" value="GSVIVP00038017001"/>
    <att type="string" name="vizmap:vv10941Flavonoid_biosynthesis_xml NODE_SHAPE" value="RECT"/>
    <att type="string" name="CELLDESIGNER_ALIAS" value="sa21537sa805"/>
    <att type="string" name="vizmap:vv10941Flavonoid_biosynthesis_xml NODE_HEIGHT" value="15.0"/>
    <att type="string" name="CELLDESIGNER_NODE_TYPE" value="RNA"/>
    <att type="string" name="vizmap:vv10941Flavonoid_biosynthesis_xml NODE_WIDTH" value="130.0"/>
    <att type="string" name="CELLDESIGNER_SPECIES" value="GSVIVP00038017001"/>
    <att type="string" name="vizmap:vv10941Flavonoid_biosynthesis_xml NODE_FILL_COLOR" value="java.awt.Color[r=255,g=255,b=255]"/>
    <att type="string" name="vizmap:vv10941Flavonoid_biosynthesis_xml_me NODE_SHAPE" value="RECT"/>
    <att type="string" name="vizmap:vv10941Flavonoid_biosynthesis_xml_me NODE_WIDTH" value="130.0"/>
    <graphics type="RECTANGLE" h="15.0" w="150.0" x="196.0" y="820.0" fill="#ffffff" width="1" outline="#000000"/>
  </node>
  <node label="rGSVIVP00007269001" id="-1452">
    <att type="string" name="vizmap:vv10941Flavonoid_biosynthesis_xml_me NODE_HEIGHT" value="15.0"/>
    <att type="string" name="canonicalName" value="GSVIVP00007269001"/>
    <att type="string" name="vizmap:vv10941Flavonoid_biosynthesis_xml NODE_SHAPE" value="RECT"/>
    <att type="string" name="CELLDESIGNER_ALIAS" value="sa20341sa810"/>
    <att type="string" name="vizmap:vv10941Flavonoid_biosynthesis_xml NODE_HEIGHT" value="15.0"/>
    <att type="string" name="CELLDESIGNER_NODE_TYPE" value="RNA"/>
    <att type="string" name="vizmap:vv10941Flavonoid_biosynthesis_xml NODE_WIDTH" value="130.0"/>
    <att type="string" name="CELLDESIGNER_SPECIES" value="GSVIVP00007269001"/>
    <att type="string" name="vizmap:vv10941Flavonoid_biosynthesis_xml NODE_FILL_COLOR" value="java.awt.Color[r=255,g=255,b=255]"/>
    <att type="string" name="vizmap:vv10941Flavonoid_biosynthesis_xml_me NODE_SHAPE" value="RECT"/>
    <att type="string" name="vizmap:vv10941Flavonoid_biosynthesis_xml_me NODE_WIDTH" value="130.0"/>
    <graphics type="RECTANGLE" h="15.0" w="150.0" x="728.0" y="1056.0" fill="#ffffff" width="1" outline="#000000"/>
  </node>
  <node label="rGSVIVP00007273001" id="-1451">
    <att type="string" name="vizmap:vv10941Flavonoid_biosynthesis_xml_me NODE_HEIGHT" value="15.0"/>
    <att type="string" name="canonicalName" value="GSVIVP00007273001"/>
    <att type="string" name="vizmap:vv10941Flavonoid_biosynthesis_xml NODE_SHAPE" value="RECT"/>
    <att type="string" name="CELLDESIGNER_ALIAS" value="sa20342sa810"/>
    <att type="string" name="vizmap:vv10941Flavonoid_biosynthesis_xml NODE_HEIGHT" value="15.0"/>
    <att type="string" name="CELLDESIGNER_NODE_TYPE" value="RNA"/>
    <att type="string" name="vizmap:vv10941Flavonoid_biosynthesis_xml NODE_WIDTH" value="130.0"/>
    <att type="string" name="CELLDESIGNER_SPECIES" value="GSVIVP00007273001"/>
    <att type="string" name="vizmap:vv10941Flavonoid_biosynthesis_xml NODE_FILL_COLOR" value="java.awt.Color[r=255,g=255,b=255]"/>
    <att type="string" name="vizmap:vv10941Flavonoid_biosynthesis_xml_me NODE_SHAPE" value="RECT"/>
    <att type="string" name="vizmap:vv10941Flavonoid_biosynthesis_xml_me NODE_WIDTH" value="130.0"/>
    <graphics type="RECTANGLE" h="15.0" w="150.0" x="728.0" y="1039.4649658203125" fill="#ffffff" width="1" outline="#000000"/>
  </node>
  <node label="rGSVIVP00010339001" id="-1450">
    <att type="string" name="vizmap:vv10941Flavonoid_biosynthesis_xml_me NODE_HEIGHT" value="15.0"/>
    <att type="string" name="canonicalName" value="GSVIVP00010339001"/>
    <att type="string" name="vizmap:vv10941Flavonoid_biosynthesis_xml NODE_SHAPE" value="RECT"/>
    <att type="string" name="CELLDESIGNER_ALIAS" value="sa20499sa810"/>
    <att type="string" name="vizmap:vv10941Flavonoid_biosynthesis_xml NODE_HEIGHT" value="15.0"/>
    <att type="string" name="CELLDESIGNER_NODE_TYPE" value="RNA"/>
    <att type="string" name="vizmap:vv10941Flavonoid_biosynthesis_xml NODE_WIDTH" value="130.0"/>
    <att type="string" name="CELLDESIGNER_SPECIES" value="GSVIVP00010339001"/>
    <att type="string" name="vizmap:vv10941Flavonoid_biosynthesis_xml NODE_FILL_COLOR" value="java.awt.Color[r=255,g=255,b=255]"/>
    <att type="string" name="vizmap:vv10941Flavonoid_biosynthesis_xml_me NODE_SHAPE" value="RECT"/>
    <att type="string" name="vizmap:vv10941Flavonoid_biosynthesis_xml_me NODE_WIDTH" value="130.0"/>
    <graphics type="RECTANGLE" h="15.0" w="150.0" x="728.0" y="1022.9298095703125" fill="#ffffff" width="1" outline="#000000"/>
  </node>
  <node label="rGSVIVP00038447001" id="-1449">
    <att type="string" name="vizmap:vv10941Flavonoid_biosynthesis_xml_me NODE_HEIGHT" value="15.0"/>
    <att type="string" name="canonicalName" value="GSVIVP00038447001"/>
    <att type="string" name="vizmap:vv10941Flavonoid_biosynthesis_xml NODE_SHAPE" value="RECT"/>
    <att type="string" name="CELLDESIGNER_ALIAS" value="sa21554sa810"/>
    <att type="string" name="vizmap:vv10941Flavonoid_biosynthesis_xml NODE_HEIGHT" value="15.0"/>
    <att type="string" name="CELLDESIGNER_NODE_TYPE" value="RNA"/>
    <att type="string" name="vizmap:vv10941Flavonoid_biosynthesis_xml NODE_WIDTH" value="130.0"/>
    <att type="string" name="CELLDESIGNER_SPECIES" value="GSVIVP00038447001"/>
    <att type="string" name="vizmap:vv10941Flavonoid_biosynthesis_xml NODE_FILL_COLOR" value="java.awt.Color[r=255,g=255,b=255]"/>
    <att type="string" name="vizmap:vv10941Flavonoid_biosynthesis_xml_me NODE_SHAPE" value="RECT"/>
    <att type="string" name="vizmap:vv10941Flavonoid_biosynthesis_xml_me NODE_WIDTH" value="130.0"/>
    <graphics type="RECTANGLE" h="15.0" w="150.0" x="728.0" y="1006.394775390625" fill="#ffffff" width="1" outline="#000000"/>
  </node>
  <node label="rGSVIVP00001862001" id="-1448">
    <att type="string" name="vizmap:vv10941Flavonoid_biosynthesis_xml_me NODE_HEIGHT" value="15.0"/>
    <att type="string" name="canonicalName" value="GSVIVP00001862001"/>
    <att type="string" name="vizmap:vv10941Flavonoid_biosynthesis_xml NODE_SHAPE" value="RECT"/>
    <att type="string" name="CELLDESIGNER_ALIAS" value="sa155"/>
    <att type="string" name="vizmap:vv10941Flavonoid_biosynthesis_xml NODE_HEIGHT" value="15.0"/>
    <att type="string" name="CELLDESIGNER_NODE_TYPE" value="RNA"/>
    <att type="string" name="vizmap:vv10941Flavonoid_biosynthesis_xml NODE_WIDTH" value="130.0"/>
    <att type="string" name="CELLDESIGNER_SPECIES" value="GSVIVP00001862001"/>
    <att type="string" name="vizmap:vv10941Flavonoid_biosynthesis_xml NODE_FILL_COLOR" value="java.awt.Color[r=255,g=255,b=255]"/>
    <att type="string" name="vizmap:vv10941Flavonoid_biosynthesis_xml_me NODE_SHAPE" value="RECT"/>
    <att type="string" name="vizmap:vv10941Flavonoid_biosynthesis_xml_me NODE_WIDTH" value="130.0"/>
    <graphics type="RECTANGLE" h="15.0" w="150.0" x="1970.6650390625" y="450.072021484375" fill="#ffffff" width="1" outline="#000000"/>
  </node>
  <node label="Naringenin 7-O-beta-D-glucoside" id="-1447">
    <att type="string" name="vizmap:vv10941Flavonoid_biosynthesis_xml_me NODE_HEIGHT" value="15.0"/>
    <att type="string" name="canonicalName" value="Naringenin 7-O-beta-D-glucoside"/>
    <att type="string" name="vizmap:vv10941Flavonoid_biosynthesis_xml NODE_SHAPE" value="ELLIPSE"/>
    <att type="string" name="CELLDESIGNER_ALIAS" value="sa856"/>
    <att type="string" name="vizmap:vv10941Flavonoid_biosynthesis_xml NODE_HEIGHT" value="15.0"/>
    <att type="string" name="CELLDESIGNER_NODE_TYPE" value="SIMPLE_MOLECULE"/>
    <att type="string" name="vizmap:vv10941Flavonoid_biosynthesis_xml NODE_WIDTH" value="130.0"/>
    <att type="string" name="CELLDESIGNER_SPECIES" value="C09099"/>
    <att type="string" name="vizmap:vv10941Flavonoid_biosynthesis_xml NODE_FILL_COLOR" value="java.awt.Color[r=255,g=255,b=255]"/>
    <att type="string" name="vizmap:vv10941Flavonoid_biosynthesis_xml_me NODE_SHAPE" value="ELLIPSE"/>
    <att type="string" name="vizmap:vv10941Flavonoid_biosynthesis_xml_me NODE_WIDTH" value="130.0"/>
    <graphics type="ELLIPSE" h="15.0" w="200.0" x="161.0" y="25.5" fill="#ffffff" width="1" outline="#000000"/>
  </node>
  <node label="Naringin" id="-1446">
    <att type="string" name="vizmap:vv10941Flavonoid_biosynthesis_xml_me NODE_HEIGHT" value="15.0"/>
    <att type="string" name="canonicalName" value="Naringin"/>
    <att type="string" name="vizmap:vv10941Flavonoid_biosynthesis_xml NODE_SHAPE" value="ELLIPSE"/>
    <att type="string" name="CELLDESIGNER_ALIAS" value="sa857"/>
    <att type="string" name="vizmap:vv10941Flavonoid_biosynthesis_xml NODE_HEIGHT" value="15.0"/>
    <att type="string" name="CELLDESIGNER_NODE_TYPE" value="SIMPLE_MOLECULE"/>
    <att type="string" name="vizmap:vv10941Flavonoid_biosynthesis_xml NODE_WIDTH" value="130.0"/>
    <att type="string" name="CELLDESIGNER_SPECIES" value="C09789"/>
    <att type="string" name="vizmap:vv10941Flavonoid_biosynthesis_xml NODE_FILL_COLOR" value="java.awt.Color[r=255,g=255,b=255]"/>
    <att type="string" name="vizmap:vv10941Flavonoid_biosynthesis_xml_me NODE_SHAPE" value="ELLIPSE"/>
    <att type="string" name="vizmap:vv10941Flavonoid_biosynthesis_xml_me NODE_WIDTH" value="130.0"/>
    <graphics type="ELLIPSE" h="15.0" w="200.0" x="0.0" y="25.5" fill="#ffffff" width="1" outline="#000000"/>
  </node>
  <node label="flavanone 7-O-beta-glucosyltransferase" id="-1445">
    <att type="string" name="vizmap:vv10941Flavonoid_biosynthesis_xml_me NODE_HEIGHT" value="15.0"/>
    <att type="string" name="canonicalName" value="flavanone 7-O-beta-glucosyltransferase"/>
    <att type="string" name="vizmap:vv10941Flavonoid_biosynthesis_xml NODE_SHAPE" value="OCTAGON"/>
    <att type="string" name="CELLDESIGNER_ALIAS" value="sa858"/>
    <att type="string" name="vizmap:vv10941Flavonoid_biosynthesis_xml NODE_HEIGHT" value="15.0"/>
    <att type="string" name="CELLDESIGNER_NODE_TYPE" value="PROTEIN"/>
    <att type="string" name="vizmap:vv10941Flavonoid_biosynthesis_xml NODE_WIDTH" value="130.0"/>
    <att type="string" name="CELLDESIGNER_SPECIES" value="E2_4_1_185"/>
    <att type="string" name="vizmap:vv10941Flavonoid_biosynthesis_xml NODE_FILL_COLOR" value="java.awt.Color[r=255,g=255,b=255]"/>
    <att type="string" name="vizmap:vv10941Flavonoid_biosynthesis_xml_me NODE_SHAPE" value="OCTAGON"/>
    <att type="string" name="vizmap:vv10941Flavonoid_biosynthesis_xml_me NODE_WIDTH" value="130.0"/>
    <graphics type="OCTAGON" h="15.0" w="250.0" x="52.0" y="3.5" fill="#ffffff" width="1" outline="#000000"/>
  </node>
  <node label="flavanone 7-O-glucoside 2&apos;&apos;-O-beta-L-rhamnosyltransferase" id="-1444">
    <att type="string" name="vizmap:vv10941Flavonoid_biosynthesis_xml_me NODE_HEIGHT" value="15.0"/>
    <att type="string" name="canonicalName" value="flavanone 7-O-glucoside 2&apos;&apos;-O-beta-L-rhamnosyltransferase"/>
    <att type="string" name="vizmap:vv10941Flavonoid_biosynthesis_xml NODE_SHAPE" value="OCTAGON"/>
    <att type="string" name="CELLDESIGNER_ALIAS" value="sa859"/>
    <att type="string" name="vizmap:vv10941Flavonoid_biosynthesis_xml NODE_HEIGHT" value="15.0"/>
    <att type="string" name="CELLDESIGNER_NODE_TYPE" value="PROTEIN"/>
    <att type="string" name="vizmap:vv10941Flavonoid_biosynthesis_xml NODE_WIDTH" value="130.0"/>
    <att type="string" name="CELLDESIGNER_SPECIES" value="E2_4_1_236"/>
    <att type="string" name="vizmap:vv10941Flavonoid_biosynthesis_xml NODE_FILL_COLOR" value="java.awt.Color[r=255,g=255,b=255]"/>
    <att type="string" name="vizmap:vv10941Flavonoid_biosynthesis_xml_me NODE_SHAPE" value="OCTAGON"/>
    <att type="string" name="vizmap:vv10941Flavonoid_biosynthesis_xml_me NODE_WIDTH" value="130.0"/>
    <graphics type="OCTAGON" h="15.0" w="250.0" x="6.0" y="47.5" fill="#ffffff" width="1" outline="#000000"/>
  </node>
  <node label="Quercetin 3-sulfate" id="-1443">
    <att type="string" name="vizmap:vv10941Flavonoid_biosynthesis_xml_me NODE_HEIGHT" value="15.0"/>
    <att type="string" name="canonicalName" value="Quercetin 3-sulfate"/>
    <att type="string" name="vizmap:vv10941Flavonoid_biosynthesis_xml NODE_SHAPE" value="ELLIPSE"/>
    <att type="string" name="CELLDESIGNER_ALIAS" value="sa860"/>
    <att type="string" name="vizmap:vv10941Flavonoid_biosynthesis_xml NODE_HEIGHT" value="15.0"/>
    <att type="string" name="CELLDESIGNER_NODE_TYPE" value="SIMPLE_MOLECULE"/>
    <att type="string" name="vizmap:vv10941Flavonoid_biosynthesis_xml NODE_WIDTH" value="130.0"/>
    <att type="string" name="CELLDESIGNER_SPECIES" value="C00616"/>
    <att type="string" name="vizmap:vv10941Flavonoid_biosynthesis_xml NODE_FILL_COLOR" value="java.awt.Color[r=255,g=255,b=255]"/>
    <att type="string" name="vizmap:vv10941Flavonoid_biosynthesis_xml_me NODE_SHAPE" value="ELLIPSE"/>
    <att type="string" name="vizmap:vv10941Flavonoid_biosynthesis_xml_me NODE_WIDTH" value="130.0"/>
    <graphics type="ELLIPSE" h="15.0" w="200.0" x="964.0" y="552.5" fill="#ffffff" width="1" outline="#000000"/>
  </node>
  <node label="flavonol 3-sulfotransferase" id="-1442">
    <att type="string" name="vizmap:vv10941Flavonoid_biosynthesis_xml_me NODE_HEIGHT" value="15.0"/>
    <att type="string" name="canonicalName" value="flavonol 3-sulfotransferase"/>
    <att type="string" name="vizmap:vv10941Flavonoid_biosynthesis_xml NODE_SHAPE" value="OCTAGON"/>
    <att type="string" name="CELLDESIGNER_ALIAS" value="sa861"/>
    <att type="string" name="vizmap:vv10941Flavonoid_biosynthesis_xml NODE_HEIGHT" value="15.0"/>
    <att type="string" name="CELLDESIGNER_NODE_TYPE" value="PROTEIN"/>
    <att type="string" name="vizmap:vv10941Flavonoid_biosynthesis_xml NODE_WIDTH" value="130.0"/>
    <att type="string" name="CELLDESIGNER_SPECIES" value="E2_8_2_25"/>
    <att type="string" name="vizmap:vv10941Flavonoid_biosynthesis_xml NODE_FILL_COLOR" value="java.awt.Color[r=255,g=255,b=255]"/>
    <att type="string" name="vizmap:vv10941Flavonoid_biosynthesis_xml_me NODE_SHAPE" value="OCTAGON"/>
    <att type="string" name="vizmap:vv10941Flavonoid_biosynthesis_xml_me NODE_WIDTH" value="130.0"/>
    <graphics type="OCTAGON" h="15.0" w="250.0" x="985.0" y="481.5" fill="#ffffff" width="1" outline="#000000"/>
  </node>
  <node label="Quercetin 3,4&apos;-bissulfate" id="-1441">
    <att type="string" name="vizmap:vv10941Flavonoid_biosynthesis_xml_me NODE_HEIGHT" value="15.0"/>
    <att type="string" name="canonicalName" value="Quercetin 3,4&apos;-bissulfate"/>
    <att type="string" name="vizmap:vv10941Flavonoid_biosynthesis_xml NODE_SHAPE" value="ELLIPSE"/>
    <att type="string" name="CELLDESIGNER_ALIAS" value="sa862"/>
    <att type="string" name="vizmap:vv10941Flavonoid_biosynthesis_xml NODE_HEIGHT" value="15.0"/>
    <att type="string" name="CELLDESIGNER_NODE_TYPE" value="SIMPLE_MOLECULE"/>
    <att type="string" name="vizmap:vv10941Flavonoid_biosynthesis_xml NODE_WIDTH" value="130.0"/>
    <att type="string" name="CELLDESIGNER_SPECIES" value="C01156"/>
    <att type="string" name="vizmap:vv10941Flavonoid_biosynthesis_xml NODE_FILL_COLOR" value="java.awt.Color[r=255,g=255,b=255]"/>
    <att type="string" name="vizmap:vv10941Flavonoid_biosynthesis_xml_me NODE_SHAPE" value="ELLIPSE"/>
    <att type="string" name="vizmap:vv10941Flavonoid_biosynthesis_xml_me NODE_WIDTH" value="130.0"/>
    <graphics type="ELLIPSE" h="15.0" w="200.0" x="965.0" y="733.5" fill="#ffffff" width="1" outline="#000000"/>
  </node>
  <node label="quercetin-3-sulfate 4&apos;-sulfotransferase" id="-1440">
    <att type="string" name="vizmap:vv10941Flavonoid_biosynthesis_xml_me NODE_HEIGHT" value="15.0"/>
    <att type="string" name="canonicalName" value="quercetin-3-sulfate 4&apos;-sulfotransferase"/>
    <att type="string" name="vizmap:vv10941Flavonoid_biosynthesis_xml NODE_SHAPE" value="OCTAGON"/>
    <att type="string" name="CELLDESIGNER_ALIAS" value="sa863"/>
    <att type="string" name="vizmap:vv10941Flavonoid_biosynthesis_xml NODE_HEIGHT" value="15.0"/>
    <att type="string" name="CELLDESIGNER_NODE_TYPE" value="PROTEIN"/>
    <att type="string" name="vizmap:vv10941Flavonoid_biosynthesis_xml NODE_WIDTH" value="130.0"/>
    <att type="string" name="CELLDESIGNER_SPECIES" value="E2_8_2_27"/>
    <att type="string" name="vizmap:vv10941Flavonoid_biosynthesis_xml NODE_FILL_COLOR" value="java.awt.Color[r=255,g=255,b=255]"/>
    <att type="string" name="vizmap:vv10941Flavonoid_biosynthesis_xml_me NODE_SHAPE" value="OCTAGON"/>
    <att type="string" name="vizmap:vv10941Flavonoid_biosynthesis_xml_me NODE_WIDTH" value="130.0"/>
    <graphics type="OCTAGON" h="15.0" w="250.0" x="1063.0" y="647.5" fill="#ffffff" width="1" outline="#000000"/>
  </node>
  <node label="Quercetin 3-O-(6-O-malonyl-beta-D-glucoside)" id="-1439">
    <att type="string" name="vizmap:vv10941Flavonoid_biosynthesis_xml_me NODE_HEIGHT" value="15.0"/>
    <att type="string" name="canonicalName" value="Quercetin 3-O-(6-O-malonyl-beta-D-glucoside)"/>
    <att type="string" name="vizmap:vv10941Flavonoid_biosynthesis_xml NODE_SHAPE" value="ELLIPSE"/>
    <att type="string" name="CELLDESIGNER_ALIAS" value="sa864"/>
    <att type="string" name="vizmap:vv10941Flavonoid_biosynthesis_xml NODE_HEIGHT" value="15.0"/>
    <att type="string" name="CELLDESIGNER_NODE_TYPE" value="SIMPLE_MOLECULE"/>
    <att type="string" name="vizmap:vv10941Flavonoid_biosynthesis_xml NODE_WIDTH" value="130.0"/>
    <att type="string" name="CELLDESIGNER_SPECIES" value="C12638"/>
    <att type="string" name="vizmap:vv10941Flavonoid_biosynthesis_xml NODE_FILL_COLOR" value="java.awt.Color[r=255,g=255,b=255]"/>
    <att type="string" name="vizmap:vv10941Flavonoid_biosynthesis_xml_me NODE_SHAPE" value="ELLIPSE"/>
    <att type="string" name="vizmap:vv10941Flavonoid_biosynthesis_xml_me NODE_WIDTH" value="130.0"/>
    <graphics type="ELLIPSE" h="15.0" w="200.0" x="1133.0" y="522.5" fill="#ffffff" width="1" outline="#000000"/>
  </node>
  <node label="flavonol-3-O-beta-glucoside O-malonyltransferase" id="-1438">
    <att type="string" name="vizmap:vv10941Flavonoid_biosynthesis_xml_me NODE_HEIGHT" value="15.0"/>
    <att type="string" name="canonicalName" value="flavonol-3-O-beta-glucoside O-malonyltransferase"/>
    <att type="string" name="vizmap:vv10941Flavonoid_biosynthesis_xml NODE_SHAPE" value="OCTAGON"/>
    <att type="string" name="CELLDESIGNER_ALIAS" value="sa865"/>
    <att type="string" name="vizmap:vv10941Flavonoid_biosynthesis_xml NODE_HEIGHT" value="15.0"/>
    <att type="string" name="CELLDESIGNER_NODE_TYPE" value="PROTEIN"/>
    <att type="string" name="vizmap:vv10941Flavonoid_biosynthesis_xml NODE_WIDTH" value="130.0"/>
    <att type="string" name="CELLDESIGNER_SPECIES" value="E2_3_1_116"/>
    <att type="string" name="vizmap:vv10941Flavonoid_biosynthesis_xml NODE_FILL_COLOR" value="java.awt.Color[r=255,g=255,b=255]"/>
    <att type="string" name="vizmap:vv10941Flavonoid_biosynthesis_xml_me NODE_SHAPE" value="OCTAGON"/>
    <att type="string" name="vizmap:vv10941Flavonoid_biosynthesis_xml_me NODE_WIDTH" value="130.0"/>
    <graphics type="OCTAGON" h="15.0" w="250.0" x="1085.0" y="539.5" fill="#ffffff" width="1" outline="#000000"/>
  </node>
  <node label="rGSVIVP00014798001" id="-1437">
    <att type="string" name="vizmap:vv10941Flavonoid_biosynthesis_xml_me NODE_HEIGHT" value="15.0"/>
    <att type="string" name="canonicalName" value="GSVIVP00014798001"/>
    <att type="string" name="vizmap:vv10941Flavonoid_biosynthesis_xml NODE_SHAPE" value="RECT"/>
    <att type="string" name="CELLDESIGNER_ALIAS" value="sa20131"/>
    <att type="string" name="vizmap:vv10941Flavonoid_biosynthesis_xml NODE_HEIGHT" value="15.0"/>
    <att type="string" name="CELLDESIGNER_NODE_TYPE" value="RNA"/>
    <att type="string" name="vizmap:vv10941Flavonoid_biosynthesis_xml NODE_WIDTH" value="130.0"/>
    <att type="string" name="CELLDESIGNER_SPECIES" value="GSVIVP00014798001"/>
    <att type="string" name="vizmap:vv10941Flavonoid_biosynthesis_xml NODE_FILL_COLOR" value="java.awt.Color[r=255,g=255,b=255]"/>
    <att type="string" name="vizmap:vv10941Flavonoid_biosynthesis_xml_me NODE_SHAPE" value="RECT"/>
    <att type="string" name="vizmap:vv10941Flavonoid_biosynthesis_xml_me NODE_WIDTH" value="130.0"/>
    <graphics type="RECTANGLE" h="15.0" w="150.0" x="1000.0" y="981.2352905273438" fill="#ffffff" width="1" outline="#000000"/>
  </node>
  <node label="rGSVIVP00029301001" id="-1436">
    <att type="string" name="vizmap:vv10941Flavonoid_biosynthesis_xml_me NODE_HEIGHT" value="15.0"/>
    <att type="string" name="canonicalName" value="GSVIVP00029301001"/>
    <att type="string" name="vizmap:vv10941Flavonoid_biosynthesis_xml NODE_SHAPE" value="RECT"/>
    <att type="string" name="CELLDESIGNER_ALIAS" value="sa20132"/>
    <att type="string" name="vizmap:vv10941Flavonoid_biosynthesis_xml NODE_HEIGHT" value="15.0"/>
    <att type="string" name="CELLDESIGNER_NODE_TYPE" value="RNA"/>
    <att type="string" name="vizmap:vv10941Flavonoid_biosynthesis_xml NODE_WIDTH" value="130.0"/>
    <att type="string" name="CELLDESIGNER_SPECIES" value="GSVIVP00029301001"/>
    <att type="string" name="vizmap:vv10941Flavonoid_biosynthesis_xml NODE_FILL_COLOR" value="java.awt.Color[r=255,g=255,b=255]"/>
    <att type="string" name="vizmap:vv10941Flavonoid_biosynthesis_xml_me NODE_SHAPE" value="RECT"/>
    <att type="string" name="vizmap:vv10941Flavonoid_biosynthesis_xml_me NODE_WIDTH" value="130.0"/>
    <graphics type="RECTANGLE" h="15.0" w="150.0" x="1559.0" y="735.4285888671875" fill="#ffffff" width="1" outline="#000000"/>
  </node>
  <node label="rGSVIVP00024771001" id="-1435">
    <att type="string" name="vizmap:vv10941Flavonoid_biosynthesis_xml_me NODE_HEIGHT" value="15.0"/>
    <att type="string" name="canonicalName" value="GSVIVP00024771001"/>
    <att type="string" name="vizmap:vv10941Flavonoid_biosynthesis_xml NODE_SHAPE" value="RECT"/>
    <att type="string" name="CELLDESIGNER_ALIAS" value="sa20133"/>
    <att type="string" name="vizmap:vv10941Flavonoid_biosynthesis_xml NODE_HEIGHT" value="15.0"/>
    <att type="string" name="CELLDESIGNER_NODE_TYPE" value="RNA"/>
    <att type="string" name="vizmap:vv10941Flavonoid_biosynthesis_xml NODE_WIDTH" value="130.0"/>
    <att type="string" name="CELLDESIGNER_SPECIES" value="GSVIVP00024771001"/>
    <att type="string" name="vizmap:vv10941Flavonoid_biosynthesis_xml NODE_FILL_COLOR" value="java.awt.Color[r=255,g=255,b=255]"/>
    <att type="string" name="vizmap:vv10941Flavonoid_biosynthesis_xml_me NODE_SHAPE" value="RECT"/>
    <att type="string" name="vizmap:vv10941Flavonoid_biosynthesis_xml_me NODE_WIDTH" value="130.0"/>
    <graphics type="RECTANGLE" h="15.0" w="150.0" x="1559.0" y="751.7142944335938" fill="#ffffff" width="1" outline="#000000"/>
  </node>
  <node label="rGSVIVP00024772001" id="-1434">
    <att type="string" name="vizmap:vv10941Flavonoid_biosynthesis_xml_me NODE_HEIGHT" value="15.0"/>
    <att type="string" name="canonicalName" value="GSVIVP00024772001"/>
    <att type="string" name="vizmap:vv10941Flavonoid_biosynthesis_xml NODE_SHAPE" value="RECT"/>
    <att type="string" name="CELLDESIGNER_ALIAS" value="sa20134"/>
    <att type="string" name="vizmap:vv10941Flavonoid_biosynthesis_xml NODE_HEIGHT" value="15.0"/>
    <att type="string" name="CELLDESIGNER_NODE_TYPE" value="RNA"/>
    <att type="string" name="vizmap:vv10941Flavonoid_biosynthesis_xml NODE_WIDTH" value="130.0"/>
    <att type="string" name="CELLDESIGNER_SPECIES" value="GSVIVP00024772001"/>
    <att type="string" name="vizmap:vv10941Flavonoid_biosynthesis_xml NODE_FILL_COLOR" value="java.awt.Color[r=255,g=255,b=255]"/>
    <att type="string" name="vizmap:vv10941Flavonoid_biosynthesis_xml_me NODE_SHAPE" value="RECT"/>
    <att type="string" name="vizmap:vv10941Flavonoid_biosynthesis_xml_me NODE_WIDTH" value="130.0"/>
    <graphics type="RECTANGLE" h="15.0" w="150.0" x="1559.0" y="768.0" fill="#ffffff" width="1" outline="#000000"/>
  </node>
  <node label="rGSVIVP00019547001" id="-1433">
    <att type="string" name="vizmap:vv10941Flavonoid_biosynthesis_xml_me NODE_HEIGHT" value="15.0"/>
    <att type="string" name="canonicalName" value="GSVIVP00019547001"/>
    <att type="string" name="vizmap:vv10941Flavonoid_biosynthesis_xml NODE_SHAPE" value="RECT"/>
    <att type="string" name="CELLDESIGNER_ALIAS" value="sa20135"/>
    <att type="string" name="vizmap:vv10941Flavonoid_biosynthesis_xml NODE_HEIGHT" value="15.0"/>
    <att type="string" name="CELLDESIGNER_NODE_TYPE" value="RNA"/>
    <att type="string" name="vizmap:vv10941Flavonoid_biosynthesis_xml NODE_WIDTH" value="130.0"/>
    <att type="string" name="CELLDESIGNER_SPECIES" value="GSVIVP00019547001"/>
    <att type="string" name="vizmap:vv10941Flavonoid_biosynthesis_xml NODE_FILL_COLOR" value="java.awt.Color[r=255,g=255,b=255]"/>
    <att type="string" name="vizmap:vv10941Flavonoid_biosynthesis_xml_me NODE_SHAPE" value="RECT"/>
    <att type="string" name="vizmap:vv10941Flavonoid_biosynthesis_xml_me NODE_WIDTH" value="130.0"/>
    <graphics type="RECTANGLE" h="15.0" w="150.0" x="937.0" y="19.0" fill="#ffffff" width="1" outline="#000000"/>
  </node>
  <node label="rGSVIVP00015341001" id="-1432">
    <att type="string" name="vizmap:vv10941Flavonoid_biosynthesis_xml_me NODE_HEIGHT" value="15.0"/>
    <att type="string" name="canonicalName" value="GSVIVP00015341001"/>
    <att type="string" name="vizmap:vv10941Flavonoid_biosynthesis_xml NODE_SHAPE" value="RECT"/>
    <att type="string" name="CELLDESIGNER_ALIAS" value="sa20136"/>
    <att type="string" name="vizmap:vv10941Flavonoid_biosynthesis_xml NODE_HEIGHT" value="15.0"/>
    <att type="string" name="CELLDESIGNER_NODE_TYPE" value="RNA"/>
    <att type="string" name="vizmap:vv10941Flavonoid_biosynthesis_xml NODE_WIDTH" value="130.0"/>
    <att type="string" name="CELLDESIGNER_SPECIES" value="GSVIVP00015341001"/>
    <att type="string" name="vizmap:vv10941Flavonoid_biosynthesis_xml NODE_FILL_COLOR" value="java.awt.Color[r=255,g=255,b=255]"/>
    <att type="string" name="vizmap:vv10941Flavonoid_biosynthesis_xml_me NODE_SHAPE" value="RECT"/>
    <att type="string" name="vizmap:vv10941Flavonoid_biosynthesis_xml_me NODE_WIDTH" value="130.0"/>
    <graphics type="RECTANGLE" h="15.0" w="150.0" x="937.0" y="35.27777862548828" fill="#ffffff" width="1" outline="#000000"/>
  </node>
  <node label="rGSVIVP00000476001" id="-1431">
    <att type="string" name="vizmap:vv10941Flavonoid_biosynthesis_xml_me NODE_HEIGHT" value="15.0"/>
    <att type="string" name="canonicalName" value="GSVIVP00000476001"/>
    <att type="string" name="vizmap:vv10941Flavonoid_biosynthesis_xml NODE_SHAPE" value="RECT"/>
    <att type="string" name="CELLDESIGNER_ALIAS" value="sa20137"/>
    <att type="string" name="vizmap:vv10941Flavonoid_biosynthesis_xml NODE_HEIGHT" value="15.0"/>
    <att type="string" name="CELLDESIGNER_NODE_TYPE" value="RNA"/>
    <att type="string" name="vizmap:vv10941Flavonoid_biosynthesis_xml NODE_WIDTH" value="130.0"/>
    <att type="string" name="CELLDESIGNER_SPECIES" value="GSVIVP00000476001"/>
    <att type="string" name="vizmap:vv10941Flavonoid_biosynthesis_xml NODE_FILL_COLOR" value="java.awt.Color[r=255,g=255,b=255]"/>
    <att type="string" name="vizmap:vv10941Flavonoid_biosynthesis_xml_me NODE_SHAPE" value="RECT"/>
    <att type="string" name="vizmap:vv10941Flavonoid_biosynthesis_xml_me NODE_WIDTH" value="130.0"/>
    <graphics type="RECTANGLE" h="15.0" w="150.0" x="601.0" y="82.90283203125" fill="#ffffff" width="1" outline="#000000"/>
  </node>
  <node label="rGSVIVP00007229001" id="-1430">
    <att type="string" name="vizmap:vv10941Flavonoid_biosynthesis_xml_me NODE_HEIGHT" value="15.0"/>
    <att type="string" name="canonicalName" value="GSVIVP00007229001"/>
    <att type="string" name="vizmap:vv10941Flavonoid_biosynthesis_xml NODE_SHAPE" value="RECT"/>
    <att type="string" name="CELLDESIGNER_ALIAS" value="sa20138"/>
    <att type="string" name="vizmap:vv10941Flavonoid_biosynthesis_xml NODE_HEIGHT" value="15.0"/>
    <att type="string" name="CELLDESIGNER_NODE_TYPE" value="RNA"/>
    <att type="string" name="vizmap:vv10941Flavonoid_biosynthesis_xml NODE_WIDTH" value="130.0"/>
    <att type="string" name="CELLDESIGNER_SPECIES" value="GSVIVP00007229001"/>
    <att type="string" name="vizmap:vv10941Flavonoid_biosynthesis_xml NODE_FILL_COLOR" value="java.awt.Color[r=255,g=255,b=255]"/>
    <att type="string" name="vizmap:vv10941Flavonoid_biosynthesis_xml_me NODE_SHAPE" value="RECT"/>
    <att type="string" name="vizmap:vv10941Flavonoid_biosynthesis_xml_me NODE_WIDTH" value="130.0"/>
    <graphics type="RECTANGLE" h="15.0" w="150.0" x="601.0" y="99.20378112792969" fill="#ffffff" width="1" outline="#000000"/>
  </node>
  <node label="rGSVIVP00037165001" id="-1429">
    <att type="string" name="vizmap:vv10941Flavonoid_biosynthesis_xml_me NODE_HEIGHT" value="15.0"/>
    <att type="string" name="canonicalName" value="GSVIVP00037165001"/>
    <att type="string" name="vizmap:vv10941Flavonoid_biosynthesis_xml NODE_SHAPE" value="RECT"/>
    <att type="string" name="CELLDESIGNER_ALIAS" value="sa20139"/>
    <att type="string" name="vizmap:vv10941Flavonoid_biosynthesis_xml NODE_HEIGHT" value="15.0"/>
    <att type="string" name="CELLDESIGNER_NODE_TYPE" value="RNA"/>
    <att type="string" name="vizmap:vv10941Flavonoid_biosynthesis_xml NODE_WIDTH" value="130.0"/>
    <att type="string" name="CELLDESIGNER_SPECIES" value="GSVIVP00037165001"/>
    <att type="string" name="vizmap:vv10941Flavonoid_biosynthesis_xml NODE_FILL_COLOR" value="java.awt.Color[r=255,g=255,b=255]"/>
    <att type="string" name="vizmap:vv10941Flavonoid_biosynthesis_xml_me NODE_SHAPE" value="RECT"/>
    <att type="string" name="vizmap:vv10941Flavonoid_biosynthesis_xml_me NODE_WIDTH" value="130.0"/>
    <graphics type="RECTANGLE" h="15.0" w="150.0" x="601.0" y="115.50473022460938" fill="#ffffff" width="1" outline="#000000"/>
  </node>
  <node label="rGSVIVP00007513001" id="-1428">
    <att type="string" name="vizmap:vv10941Flavonoid_biosynthesis_xml_me NODE_HEIGHT" value="15.0"/>
    <att type="string" name="canonicalName" value="GSVIVP00007513001"/>
    <att type="string" name="vizmap:vv10941Flavonoid_biosynthesis_xml NODE_SHAPE" value="RECT"/>
    <att type="string" name="CELLDESIGNER_ALIAS" value="sa20140"/>
    <att type="string" name="vizmap:vv10941Flavonoid_biosynthesis_xml NODE_HEIGHT" value="15.0"/>
    <att type="string" name="CELLDESIGNER_NODE_TYPE" value="RNA"/>
    <att type="string" name="vizmap:vv10941Flavonoid_biosynthesis_xml NODE_WIDTH" value="130.0"/>
    <att type="string" name="CELLDESIGNER_SPECIES" value="GSVIVP00007513001"/>
    <att type="string" name="vizmap:vv10941Flavonoid_biosynthesis_xml NODE_FILL_COLOR" value="java.awt.Color[r=255,g=255,b=255]"/>
    <att type="string" name="vizmap:vv10941Flavonoid_biosynthesis_xml_me NODE_SHAPE" value="RECT"/>
    <att type="string" name="vizmap:vv10941Flavonoid_biosynthesis_xml_me NODE_WIDTH" value="130.0"/>
    <graphics type="RECTANGLE" h="15.0" w="150.0" x="601.0" y="131.8056640625" fill="#ffffff" width="1" outline="#000000"/>
  </node>
  <node label="rGSVIVP00007511001" id="-1427">
    <att type="string" name="vizmap:vv10941Flavonoid_biosynthesis_xml_me NODE_HEIGHT" value="15.0"/>
    <att type="string" name="canonicalName" value="GSVIVP00007511001"/>
    <att type="string" name="vizmap:vv10941Flavonoid_biosynthesis_xml NODE_SHAPE" value="RECT"/>
    <att type="string" name="CELLDESIGNER_ALIAS" value="sa20141"/>
    <att type="string" name="vizmap:vv10941Flavonoid_biosynthesis_xml NODE_HEIGHT" value="15.0"/>
    <att type="string" name="CELLDESIGNER_NODE_TYPE" value="RNA"/>
    <att type="string" name="vizmap:vv10941Flavonoid_biosynthesis_xml NODE_WIDTH" value="130.0"/>
    <att type="string" name="CELLDESIGNER_SPECIES" value="GSVIVP00007511001"/>
    <att type="string" name="vizmap:vv10941Flavonoid_biosynthesis_xml NODE_FILL_COLOR" value="java.awt.Color[r=255,g=255,b=255]"/>
    <att type="string" name="vizmap:vv10941Flavonoid_biosynthesis_xml_me NODE_SHAPE" value="RECT"/>
    <att type="string" name="vizmap:vv10941Flavonoid_biosynthesis_xml_me NODE_WIDTH" value="130.0"/>
    <graphics type="RECTANGLE" h="15.0" w="150.0" x="601.0" y="148.1066131591797" fill="#ffffff" width="1" outline="#000000"/>
  </node>
  <node label="rGSVIVP00036782001" id="-1426">
    <att type="string" name="vizmap:vv10941Flavonoid_biosynthesis_xml_me NODE_HEIGHT" value="15.0"/>
    <att type="string" name="canonicalName" value="GSVIVP00036782001"/>
    <att type="string" name="vizmap:vv10941Flavonoid_biosynthesis_xml NODE_SHAPE" value="RECT"/>
    <att type="string" name="CELLDESIGNER_ALIAS" value="sa20142"/>
    <att type="string" name="vizmap:vv10941Flavonoid_biosynthesis_xml NODE_HEIGHT" value="15.0"/>
    <att type="string" name="CELLDESIGNER_NODE_TYPE" value="RNA"/>
    <att type="string" name="vizmap:vv10941Flavonoid_biosynthesis_xml NODE_WIDTH" value="130.0"/>
    <att type="string" name="CELLDESIGNER_SPECIES" value="GSVIVP00036782001"/>
    <att type="string" name="vizmap:vv10941Flavonoid_biosynthesis_xml NODE_FILL_COLOR" value="java.awt.Color[r=255,g=255,b=255]"/>
    <att type="string" name="vizmap:vv10941Flavonoid_biosynthesis_xml_me NODE_SHAPE" value="RECT"/>
    <att type="string" name="vizmap:vv10941Flavonoid_biosynthesis_xml_me NODE_WIDTH" value="130.0"/>
    <graphics type="RECTANGLE" h="15.0" w="150.0" x="601.0" y="164.40756225585938" fill="#ffffff" width="1" outline="#000000"/>
  </node>
  <node label="rGSVIVP00026183001" id="-1425">
    <att type="string" name="vizmap:vv10941Flavonoid_biosynthesis_xml_me NODE_HEIGHT" value="15.0"/>
    <att type="string" name="canonicalName" value="GSVIVP00026183001"/>
    <att type="string" name="vizmap:vv10941Flavonoid_biosynthesis_xml NODE_SHAPE" value="RECT"/>
    <att type="string" name="CELLDESIGNER_ALIAS" value="sa20143"/>
    <att type="string" name="vizmap:vv10941Flavonoid_biosynthesis_xml NODE_HEIGHT" value="15.0"/>
    <att type="string" name="CELLDESIGNER_NODE_TYPE" value="RNA"/>
    <att type="string" name="vizmap:vv10941Flavonoid_biosynthesis_xml NODE_WIDTH" value="130.0"/>
    <att type="string" name="CELLDESIGNER_SPECIES" value="GSVIVP00026183001"/>
    <att type="string" name="vizmap:vv10941Flavonoid_biosynthesis_xml NODE_FILL_COLOR" value="java.awt.Color[r=255,g=255,b=255]"/>
    <att type="string" name="vizmap:vv10941Flavonoid_biosynthesis_xml_me NODE_SHAPE" value="RECT"/>
    <att type="string" name="vizmap:vv10941Flavonoid_biosynthesis_xml_me NODE_WIDTH" value="130.0"/>
    <graphics type="RECTANGLE" h="15.0" w="150.0" x="601.0" y="180.70849609375" fill="#ffffff" width="1" outline="#000000"/>
  </node>
  <node label="rGSVIVP00015842001" id="-1424">
    <att type="string" name="vizmap:vv10941Flavonoid_biosynthesis_xml_me NODE_HEIGHT" value="15.0"/>
    <att type="string" name="canonicalName" value="GSVIVP00015842001"/>
    <att type="string" name="vizmap:vv10941Flavonoid_biosynthesis_xml NODE_SHAPE" value="RECT"/>
    <att type="string" name="CELLDESIGNER_ALIAS" value="sa20144"/>
    <att type="string" name="vizmap:vv10941Flavonoid_biosynthesis_xml NODE_HEIGHT" value="15.0"/>
    <att type="string" name="CELLDESIGNER_NODE_TYPE" value="RNA"/>
    <att type="string" name="vizmap:vv10941Flavonoid_biosynthesis_xml NODE_WIDTH" value="130.0"/>
    <att type="string" name="CELLDESIGNER_SPECIES" value="GSVIVP00015842001"/>
    <att type="string" name="vizmap:vv10941Flavonoid_biosynthesis_xml NODE_FILL_COLOR" value="java.awt.Color[r=255,g=255,b=255]"/>
    <att type="string" name="vizmap:vv10941Flavonoid_biosynthesis_xml_me NODE_SHAPE" value="RECT"/>
    <att type="string" name="vizmap:vv10941Flavonoid_biosynthesis_xml_me NODE_WIDTH" value="130.0"/>
    <graphics type="RECTANGLE" h="15.0" w="150.0" x="601.0" y="197.0094451904297" fill="#ffffff" width="1" outline="#000000"/>
  </node>
  <node label="rGSVIVP00007225001" id="-1423">
    <att type="string" name="vizmap:vv10941Flavonoid_biosynthesis_xml_me NODE_HEIGHT" value="15.0"/>
    <att type="string" name="canonicalName" value="GSVIVP00007225001"/>
    <att type="string" name="vizmap:vv10941Flavonoid_biosynthesis_xml NODE_SHAPE" value="RECT"/>
    <att type="string" name="CELLDESIGNER_ALIAS" value="sa20145"/>
    <att type="string" name="vizmap:vv10941Flavonoid_biosynthesis_xml NODE_HEIGHT" value="15.0"/>
    <att type="string" name="CELLDESIGNER_NODE_TYPE" value="RNA"/>
    <att type="string" name="vizmap:vv10941Flavonoid_biosynthesis_xml NODE_WIDTH" value="130.0"/>
    <att type="string" name="CELLDESIGNER_SPECIES" value="GSVIVP00007225001"/>
    <att type="string" name="vizmap:vv10941Flavonoid_biosynthesis_xml NODE_FILL_COLOR" value="java.awt.Color[r=255,g=255,b=255]"/>
    <att type="string" name="vizmap:vv10941Flavonoid_biosynthesis_xml_me NODE_SHAPE" value="RECT"/>
    <att type="string" name="vizmap:vv10941Flavonoid_biosynthesis_xml_me NODE_WIDTH" value="130.0"/>
    <graphics type="RECTANGLE" h="15.0" w="150.0" x="601.0" y="213.31039428710938" fill="#ffffff" width="1" outline="#000000"/>
  </node>
  <node label="rGSVIVP00000477001" id="-1422">
    <att type="string" name="vizmap:vv10941Flavonoid_biosynthesis_xml_me NODE_HEIGHT" value="15.0"/>
    <att type="string" name="canonicalName" value="GSVIVP00000477001"/>
    <att type="string" name="vizmap:vv10941Flavonoid_biosynthesis_xml NODE_SHAPE" value="RECT"/>
    <att type="string" name="CELLDESIGNER_ALIAS" value="sa20146"/>
    <att type="string" name="vizmap:vv10941Flavonoid_biosynthesis_xml NODE_HEIGHT" value="15.0"/>
    <att type="string" name="CELLDESIGNER_NODE_TYPE" value="RNA"/>
    <att type="string" name="vizmap:vv10941Flavonoid_biosynthesis_xml NODE_WIDTH" value="130.0"/>
    <att type="string" name="CELLDESIGNER_SPECIES" value="GSVIVP00000477001"/>
    <att type="string" name="vizmap:vv10941Flavonoid_biosynthesis_xml NODE_FILL_COLOR" value="java.awt.Color[r=255,g=255,b=255]"/>
    <att type="string" name="vizmap:vv10941Flavonoid_biosynthesis_xml_me NODE_SHAPE" value="RECT"/>
    <att type="string" name="vizmap:vv10941Flavonoid_biosynthesis_xml_me NODE_WIDTH" value="130.0"/>
    <graphics type="RECTANGLE" h="15.0" w="150.0" x="601.0" y="229.61134338378906" fill="#ffffff" width="1" outline="#000000"/>
  </node>
  <node label="rGSVIVP00037520001" id="-1421">
    <att type="string" name="vizmap:vv10941Flavonoid_biosynthesis_xml_me NODE_HEIGHT" value="15.0"/>
    <att type="string" name="canonicalName" value="GSVIVP00037520001"/>
    <att type="string" name="vizmap:vv10941Flavonoid_biosynthesis_xml NODE_SHAPE" value="RECT"/>
    <att type="string" name="CELLDESIGNER_ALIAS" value="sa20147"/>
    <att type="string" name="vizmap:vv10941Flavonoid_biosynthesis_xml NODE_HEIGHT" value="15.0"/>
    <att type="string" name="CELLDESIGNER_NODE_TYPE" value="RNA"/>
    <att type="string" name="vizmap:vv10941Flavonoid_biosynthesis_xml NODE_WIDTH" value="130.0"/>
    <att type="string" name="CELLDESIGNER_SPECIES" value="GSVIVP00037520001"/>
    <att type="string" name="vizmap:vv10941Flavonoid_biosynthesis_xml NODE_FILL_COLOR" value="java.awt.Color[r=255,g=255,b=255]"/>
    <att type="string" name="vizmap:vv10941Flavonoid_biosynthesis_xml_me NODE_SHAPE" value="RECT"/>
    <att type="string" name="vizmap:vv10941Flavonoid_biosynthesis_xml_me NODE_WIDTH" value="130.0"/>
    <graphics type="RECTANGLE" h="15.0" w="150.0" x="601.0" y="245.91229248046875" fill="#ffffff" width="1" outline="#000000"/>
  </node>
  <node label="rGSVIVP00016215001" id="-1420">
    <att type="string" name="vizmap:vv10941Flavonoid_biosynthesis_xml_me NODE_HEIGHT" value="15.0"/>
    <att type="string" name="canonicalName" value="GSVIVP00016215001"/>
    <att type="string" name="vizmap:vv10941Flavonoid_biosynthesis_xml NODE_SHAPE" value="RECT"/>
    <att type="string" name="CELLDESIGNER_ALIAS" value="sa20148"/>
    <att type="string" name="vizmap:vv10941Flavonoid_biosynthesis_xml NODE_HEIGHT" value="15.0"/>
    <att type="string" name="CELLDESIGNER_NODE_TYPE" value="RNA"/>
    <att type="string" name="vizmap:vv10941Flavonoid_biosynthesis_xml NODE_WIDTH" value="130.0"/>
    <att type="string" name="CELLDESIGNER_SPECIES" value="GSVIVP00016215001"/>
    <att type="string" name="vizmap:vv10941Flavonoid_biosynthesis_xml NODE_FILL_COLOR" value="java.awt.Color[r=255,g=255,b=255]"/>
    <att type="string" name="vizmap:vv10941Flavonoid_biosynthesis_xml_me NODE_SHAPE" value="RECT"/>
    <att type="string" name="vizmap:vv10941Flavonoid_biosynthesis_xml_me NODE_WIDTH" value="130.0"/>
    <graphics type="RECTANGLE" h="15.0" w="150.0" x="742.0" y="283.40350341796875" fill="#ffffff" width="1" outline="#000000"/>
  </node>
  <node label="rGSVIVP00010337001" id="-1419">
    <att type="string" name="vizmap:vv10941Flavonoid_biosynthesis_xml_me NODE_HEIGHT" value="15.0"/>
    <att type="string" name="canonicalName" value="GSVIVP00010337001"/>
    <att type="string" name="vizmap:vv10941Flavonoid_biosynthesis_xml NODE_SHAPE" value="RECT"/>
    <att type="string" name="CELLDESIGNER_ALIAS" value="sa20149"/>
    <att type="string" name="vizmap:vv10941Flavonoid_biosynthesis_xml NODE_HEIGHT" value="15.0"/>
    <att type="string" name="CELLDESIGNER_NODE_TYPE" value="RNA"/>
    <att type="string" name="vizmap:vv10941Flavonoid_biosynthesis_xml NODE_WIDTH" value="130.0"/>
    <att type="string" name="CELLDESIGNER_SPECIES" value="GSVIVP00010337001"/>
    <att type="string" name="vizmap:vv10941Flavonoid_biosynthesis_xml NODE_FILL_COLOR" value="java.awt.Color[r=255,g=255,b=255]"/>
    <att type="string" name="vizmap:vv10941Flavonoid_biosynthesis_xml_me NODE_SHAPE" value="RECT"/>
    <att type="string" name="vizmap:vv10941Flavonoid_biosynthesis_xml_me NODE_WIDTH" value="130.0"/>
    <graphics type="RECTANGLE" h="15.0" w="150.0" x="742.0" y="299.71441650390625" fill="#ffffff" width="1" outline="#000000"/>
  </node>
  <node label="rGSVIVP00010336001" id="-1418">
    <att type="string" name="vizmap:vv10941Flavonoid_biosynthesis_xml_me NODE_HEIGHT" value="15.0"/>
    <att type="string" name="canonicalName" value="GSVIVP00010336001"/>
    <att type="string" name="vizmap:vv10941Flavonoid_biosynthesis_xml NODE_SHAPE" value="RECT"/>
    <att type="string" name="CELLDESIGNER_ALIAS" value="sa20150"/>
    <att type="string" name="vizmap:vv10941Flavonoid_biosynthesis_xml NODE_HEIGHT" value="15.0"/>
    <att type="string" name="CELLDESIGNER_NODE_TYPE" value="RNA"/>
    <att type="string" name="vizmap:vv10941Flavonoid_biosynthesis_xml NODE_WIDTH" value="130.0"/>
    <att type="string" name="CELLDESIGNER_SPECIES" value="GSVIVP00010336001"/>
    <att type="string" name="vizmap:vv10941Flavonoid_biosynthesis_xml NODE_FILL_COLOR" value="java.awt.Color[r=255,g=255,b=255]"/>
    <att type="string" name="vizmap:vv10941Flavonoid_biosynthesis_xml_me NODE_SHAPE" value="RECT"/>
    <att type="string" name="vizmap:vv10941Flavonoid_biosynthesis_xml_me NODE_WIDTH" value="130.0"/>
    <graphics type="RECTANGLE" h="15.0" w="150.0" x="742.0" y="316.02532958984375" fill="#ffffff" width="1" outline="#000000"/>
  </node>
  <node label="rGSVIVP00007266001" id="-1417">
    <att type="string" name="vizmap:vv10941Flavonoid_biosynthesis_xml_me NODE_HEIGHT" value="15.0"/>
    <att type="string" name="canonicalName" value="GSVIVP00007266001"/>
    <att type="string" name="vizmap:vv10941Flavonoid_biosynthesis_xml NODE_SHAPE" value="RECT"/>
    <att type="string" name="CELLDESIGNER_ALIAS" value="sa20151"/>
    <att type="string" name="vizmap:vv10941Flavonoid_biosynthesis_xml NODE_HEIGHT" value="15.0"/>
    <att type="string" name="CELLDESIGNER_NODE_TYPE" value="RNA"/>
    <att type="string" name="vizmap:vv10941Flavonoid_biosynthesis_xml NODE_WIDTH" value="130.0"/>
    <att type="string" name="CELLDESIGNER_SPECIES" value="GSVIVP00007266001"/>
    <att type="string" name="vizmap:vv10941Flavonoid_biosynthesis_xml NODE_FILL_COLOR" value="java.awt.Color[r=255,g=255,b=255]"/>
    <att type="string" name="vizmap:vv10941Flavonoid_biosynthesis_xml_me NODE_SHAPE" value="RECT"/>
    <att type="string" name="vizmap:vv10941Flavonoid_biosynthesis_xml_me NODE_WIDTH" value="130.0"/>
    <graphics type="RECTANGLE" h="15.0" w="150.0" x="742.0" y="332.33624267578125" fill="#ffffff" width="1" outline="#000000"/>
  </node>
  <node label="rGSVIVP00038441001" id="-1416">
    <att type="string" name="vizmap:vv10941Flavonoid_biosynthesis_xml_me NODE_HEIGHT" value="15.0"/>
    <att type="string" name="canonicalName" value="GSVIVP00038441001"/>
    <att type="string" name="vizmap:vv10941Flavonoid_biosynthesis_xml NODE_SHAPE" value="RECT"/>
    <att type="string" name="CELLDESIGNER_ALIAS" value="sa20152"/>
    <att type="string" name="vizmap:vv10941Flavonoid_biosynthesis_xml NODE_HEIGHT" value="15.0"/>
    <att type="string" name="CELLDESIGNER_NODE_TYPE" value="RNA"/>
    <att type="string" name="vizmap:vv10941Flavonoid_biosynthesis_xml NODE_WIDTH" value="130.0"/>
    <att type="string" name="CELLDESIGNER_SPECIES" value="GSVIVP00038441001"/>
    <att type="string" name="vizmap:vv10941Flavonoid_biosynthesis_xml NODE_FILL_COLOR" value="java.awt.Color[r=255,g=255,b=255]"/>
    <att type="string" name="vizmap:vv10941Flavonoid_biosynthesis_xml_me NODE_SHAPE" value="RECT"/>
    <att type="string" name="vizmap:vv10941Flavonoid_biosynthesis_xml_me NODE_WIDTH" value="130.0"/>
    <graphics type="RECTANGLE" h="15.0" w="150.0" x="728.0" y="758.368408203125" fill="#ffffff" width="1" outline="#000000"/>
  </node>
  <node label="rGSVIVP00038443001" id="-1415">
    <att type="string" name="vizmap:vv10941Flavonoid_biosynthesis_xml_me NODE_HEIGHT" value="15.0"/>
    <att type="string" name="canonicalName" value="GSVIVP00038443001"/>
    <att type="string" name="vizmap:vv10941Flavonoid_biosynthesis_xml NODE_SHAPE" value="RECT"/>
    <att type="string" name="CELLDESIGNER_ALIAS" value="sa20153"/>
    <att type="string" name="vizmap:vv10941Flavonoid_biosynthesis_xml NODE_HEIGHT" value="15.0"/>
    <att type="string" name="CELLDESIGNER_NODE_TYPE" value="RNA"/>
    <att type="string" name="vizmap:vv10941Flavonoid_biosynthesis_xml NODE_WIDTH" value="130.0"/>
    <att type="string" name="CELLDESIGNER_SPECIES" value="GSVIVP00038443001"/>
    <att type="string" name="vizmap:vv10941Flavonoid_biosynthesis_xml NODE_FILL_COLOR" value="java.awt.Color[r=255,g=255,b=255]"/>
    <att type="string" name="vizmap:vv10941Flavonoid_biosynthesis_xml_me NODE_SHAPE" value="RECT"/>
    <att type="string" name="vizmap:vv10941Flavonoid_biosynthesis_xml_me NODE_WIDTH" value="130.0"/>
    <graphics type="RECTANGLE" h="15.0" w="150.0" x="728.0" y="774.9035034179688" fill="#ffffff" width="1" outline="#000000"/>
  </node>
  <node label="rGSVIVP00010174001" id="-1414">
    <att type="string" name="vizmap:vv10941Flavonoid_biosynthesis_xml_me NODE_HEIGHT" value="15.0"/>
    <att type="string" name="canonicalName" value="GSVIVP00010174001"/>
    <att type="string" name="vizmap:vv10941Flavonoid_biosynthesis_xml NODE_SHAPE" value="RECT"/>
    <att type="string" name="CELLDESIGNER_ALIAS" value="sa20154"/>
    <att type="string" name="vizmap:vv10941Flavonoid_biosynthesis_xml NODE_HEIGHT" value="15.0"/>
    <att type="string" name="CELLDESIGNER_NODE_TYPE" value="RNA"/>
    <att type="string" name="vizmap:vv10941Flavonoid_biosynthesis_xml NODE_WIDTH" value="130.0"/>
    <att type="string" name="CELLDESIGNER_SPECIES" value="GSVIVP00010174001"/>
    <att type="string" name="vizmap:vv10941Flavonoid_biosynthesis_xml NODE_FILL_COLOR" value="java.awt.Color[r=255,g=255,b=255]"/>
    <att type="string" name="vizmap:vv10941Flavonoid_biosynthesis_xml_me NODE_SHAPE" value="RECT"/>
    <att type="string" name="vizmap:vv10941Flavonoid_biosynthesis_xml_me NODE_WIDTH" value="130.0"/>
    <graphics type="RECTANGLE" h="15.0" w="150.0" x="728.0" y="791.4385986328125" fill="#ffffff" width="1" outline="#000000"/>
  </node>
  <node label="rGSVIVP00011918001" id="-1413">
    <att type="string" name="vizmap:vv10941Flavonoid_biosynthesis_xml_me NODE_HEIGHT" value="15.0"/>
    <att type="string" name="canonicalName" value="GSVIVP00011918001"/>
    <att type="string" name="vizmap:vv10941Flavonoid_biosynthesis_xml NODE_SHAPE" value="RECT"/>
    <att type="string" name="CELLDESIGNER_ALIAS" value="sa20155"/>
    <att type="string" name="vizmap:vv10941Flavonoid_biosynthesis_xml NODE_HEIGHT" value="15.0"/>
    <att type="string" name="CELLDESIGNER_NODE_TYPE" value="RNA"/>
    <att type="string" name="vizmap:vv10941Flavonoid_biosynthesis_xml NODE_WIDTH" value="130.0"/>
    <att type="string" name="CELLDESIGNER_SPECIES" value="GSVIVP00011918001"/>
    <att type="string" name="vizmap:vv10941Flavonoid_biosynthesis_xml NODE_FILL_COLOR" value="java.awt.Color[r=255,g=255,b=255]"/>
    <att type="string" name="vizmap:vv10941Flavonoid_biosynthesis_xml_me NODE_SHAPE" value="RECT"/>
    <att type="string" name="vizmap:vv10941Flavonoid_biosynthesis_xml_me NODE_WIDTH" value="130.0"/>
    <graphics type="RECTANGLE" h="15.0" w="150.0" x="728.0" y="807.9736938476562" fill="#ffffff" width="1" outline="#000000"/>
  </node>
  <node label="rGSVIVP00011915001" id="-1412">
    <att type="string" name="vizmap:vv10941Flavonoid_biosynthesis_xml_me NODE_HEIGHT" value="15.0"/>
    <att type="string" name="canonicalName" value="GSVIVP00011915001"/>
    <att type="string" name="vizmap:vv10941Flavonoid_biosynthesis_xml NODE_SHAPE" value="RECT"/>
    <att type="string" name="CELLDESIGNER_ALIAS" value="sa20156"/>
    <att type="string" name="vizmap:vv10941Flavonoid_biosynthesis_xml NODE_HEIGHT" value="15.0"/>
    <att type="string" name="CELLDESIGNER_NODE_TYPE" value="RNA"/>
    <att type="string" name="vizmap:vv10941Flavonoid_biosynthesis_xml NODE_WIDTH" value="130.0"/>
    <att type="string" name="CELLDESIGNER_SPECIES" value="GSVIVP00011915001"/>
    <att type="string" name="vizmap:vv10941Flavonoid_biosynthesis_xml NODE_FILL_COLOR" value="java.awt.Color[r=255,g=255,b=255]"/>
    <att type="string" name="vizmap:vv10941Flavonoid_biosynthesis_xml_me NODE_SHAPE" value="RECT"/>
    <att type="string" name="vizmap:vv10941Flavonoid_biosynthesis_xml_me NODE_WIDTH" value="130.0"/>
    <graphics type="RECTANGLE" h="15.0" w="150.0" x="728.0" y="824.5087890625" fill="#ffffff" width="1" outline="#000000"/>
  </node>
  <node label="rGSVIVP00009886001" id="-1411">
    <att type="string" name="vizmap:vv10941Flavonoid_biosynthesis_xml_me NODE_HEIGHT" value="15.0"/>
    <att type="string" name="canonicalName" value="GSVIVP00009886001"/>
    <att type="string" name="vizmap:vv10941Flavonoid_biosynthesis_xml NODE_SHAPE" value="RECT"/>
    <att type="string" name="CELLDESIGNER_ALIAS" value="sa20157"/>
    <att type="string" name="vizmap:vv10941Flavonoid_biosynthesis_xml NODE_HEIGHT" value="15.0"/>
    <att type="string" name="CELLDESIGNER_NODE_TYPE" value="RNA"/>
    <att type="string" name="vizmap:vv10941Flavonoid_biosynthesis_xml NODE_WIDTH" value="130.0"/>
    <att type="string" name="CELLDESIGNER_SPECIES" value="GSVIVP00009886001"/>
    <att type="string" name="vizmap:vv10941Flavonoid_biosynthesis_xml NODE_FILL_COLOR" value="java.awt.Color[r=255,g=255,b=255]"/>
    <att type="string" name="vizmap:vv10941Flavonoid_biosynthesis_xml_me NODE_SHAPE" value="RECT"/>
    <att type="string" name="vizmap:vv10941Flavonoid_biosynthesis_xml_me NODE_WIDTH" value="130.0"/>
    <graphics type="RECTANGLE" h="15.0" w="150.0" x="728.0" y="841.0438842773438" fill="#ffffff" width="1" outline="#000000"/>
  </node>
  <node label="rGSVIVP00022301001" id="-1410">
    <att type="string" name="vizmap:vv10941Flavonoid_biosynthesis_xml_me NODE_HEIGHT" value="15.0"/>
    <att type="string" name="canonicalName" value="GSVIVP00022301001"/>
    <att type="string" name="vizmap:vv10941Flavonoid_biosynthesis_xml NODE_SHAPE" value="RECT"/>
    <att type="string" name="CELLDESIGNER_ALIAS" value="sa20158"/>
    <att type="string" name="vizmap:vv10941Flavonoid_biosynthesis_xml NODE_HEIGHT" value="15.0"/>
    <att type="string" name="CELLDESIGNER_NODE_TYPE" value="RNA"/>
    <att type="string" name="vizmap:vv10941Flavonoid_biosynthesis_xml NODE_WIDTH" value="130.0"/>
    <att type="string" name="CELLDESIGNER_SPECIES" value="GSVIVP00022301001"/>
    <att type="string" name="vizmap:vv10941Flavonoid_biosynthesis_xml NODE_FILL_COLOR" value="java.awt.Color[r=255,g=255,b=255]"/>
    <att type="string" name="vizmap:vv10941Flavonoid_biosynthesis_xml_me NODE_SHAPE" value="RECT"/>
    <att type="string" name="vizmap:vv10941Flavonoid_biosynthesis_xml_me NODE_WIDTH" value="130.0"/>
    <graphics type="RECTANGLE" h="15.0" w="150.0" x="728.0" y="857.5789184570312" fill="#ffffff" width="1" outline="#000000"/>
  </node>
  <node label="rGSVIVP00022300001" id="-1409">
    <att type="string" name="vizmap:vv10941Flavonoid_biosynthesis_xml_me NODE_HEIGHT" value="15.0"/>
    <att type="string" name="canonicalName" value="GSVIVP00022300001"/>
    <att type="string" name="vizmap:vv10941Flavonoid_biosynthesis_xml NODE_SHAPE" value="RECT"/>
    <att type="string" name="CELLDESIGNER_ALIAS" value="sa20159"/>
    <att type="string" name="vizmap:vv10941Flavonoid_biosynthesis_xml NODE_HEIGHT" value="15.0"/>
    <att type="string" name="CELLDESIGNER_NODE_TYPE" value="RNA"/>
    <att type="string" name="vizmap:vv10941Flavonoid_biosynthesis_xml NODE_WIDTH" value="130.0"/>
    <att type="string" name="CELLDESIGNER_SPECIES" value="GSVIVP00022300001"/>
    <att type="string" name="vizmap:vv10941Flavonoid_biosynthesis_xml NODE_FILL_COLOR" value="java.awt.Color[r=255,g=255,b=255]"/>
    <att type="string" name="vizmap:vv10941Flavonoid_biosynthesis_xml_me NODE_SHAPE" value="RECT"/>
    <att type="string" name="vizmap:vv10941Flavonoid_biosynthesis_xml_me NODE_WIDTH" value="130.0"/>
    <graphics type="RECTANGLE" h="15.0" w="150.0" x="728.0" y="874.114013671875" fill="#ffffff" width="1" outline="#000000"/>
  </node>
  <node label="rGSVIVP00022287001" id="-1408">
    <att type="string" name="vizmap:vv10941Flavonoid_biosynthesis_xml_me NODE_HEIGHT" value="15.0"/>
    <att type="string" name="canonicalName" value="GSVIVP00022287001"/>
    <att type="string" name="vizmap:vv10941Flavonoid_biosynthesis_xml NODE_SHAPE" value="RECT"/>
    <att type="string" name="CELLDESIGNER_ALIAS" value="sa20160"/>
    <att type="string" name="vizmap:vv10941Flavonoid_biosynthesis_xml NODE_HEIGHT" value="15.0"/>
    <att type="string" name="CELLDESIGNER_NODE_TYPE" value="RNA"/>
    <att type="string" name="vizmap:vv10941Flavonoid_biosynthesis_xml NODE_WIDTH" value="130.0"/>
    <att type="string" name="CELLDESIGNER_SPECIES" value="GSVIVP00022287001"/>
    <att type="string" name="vizmap:vv10941Flavonoid_biosynthesis_xml NODE_FILL_COLOR" value="java.awt.Color[r=255,g=255,b=255]"/>
    <att type="string" name="vizmap:vv10941Flavonoid_biosynthesis_xml_me NODE_SHAPE" value="RECT"/>
    <att type="string" name="vizmap:vv10941Flavonoid_biosynthesis_xml_me NODE_WIDTH" value="130.0"/>
    <graphics type="RECTANGLE" h="15.0" w="150.0" x="728.0" y="890.6491088867188" fill="#ffffff" width="1" outline="#000000"/>
  </node>
  <node label="rGSVIVP00012074001" id="-1407">
    <att type="string" name="vizmap:vv10941Flavonoid_biosynthesis_xml_me NODE_HEIGHT" value="15.0"/>
    <att type="string" name="canonicalName" value="GSVIVP00012074001"/>
    <att type="string" name="vizmap:vv10941Flavonoid_biosynthesis_xml NODE_SHAPE" value="RECT"/>
    <att type="string" name="CELLDESIGNER_ALIAS" value="sa20161"/>
    <att type="string" name="vizmap:vv10941Flavonoid_biosynthesis_xml NODE_HEIGHT" value="15.0"/>
    <att type="string" name="CELLDESIGNER_NODE_TYPE" value="RNA"/>
    <att type="string" name="vizmap:vv10941Flavonoid_biosynthesis_xml NODE_WIDTH" value="130.0"/>
    <att type="string" name="CELLDESIGNER_SPECIES" value="GSVIVP00012074001"/>
    <att type="string" name="vizmap:vv10941Flavonoid_biosynthesis_xml NODE_FILL_COLOR" value="java.awt.Color[r=255,g=255,b=255]"/>
    <att type="string" name="vizmap:vv10941Flavonoid_biosynthesis_xml_me NODE_SHAPE" value="RECT"/>
    <att type="string" name="vizmap:vv10941Flavonoid_biosynthesis_xml_me NODE_WIDTH" value="130.0"/>
    <graphics type="RECTANGLE" h="15.0" w="150.0" x="728.0" y="907.1842041015625" fill="#ffffff" width="1" outline="#000000"/>
  </node>
  <node label="rGSVIVP00022293001" id="-1406">
    <att type="string" name="vizmap:vv10941Flavonoid_biosynthesis_xml_me NODE_HEIGHT" value="15.0"/>
    <att type="string" name="canonicalName" value="GSVIVP00022293001"/>
    <att type="string" name="vizmap:vv10941Flavonoid_biosynthesis_xml NODE_SHAPE" value="RECT"/>
    <att type="string" name="CELLDESIGNER_ALIAS" value="sa20162"/>
    <att type="string" name="vizmap:vv10941Flavonoid_biosynthesis_xml NODE_HEIGHT" value="15.0"/>
    <att type="string" name="CELLDESIGNER_NODE_TYPE" value="RNA"/>
    <att type="string" name="vizmap:vv10941Flavonoid_biosynthesis_xml NODE_WIDTH" value="130.0"/>
    <att type="string" name="CELLDESIGNER_SPECIES" value="GSVIVP00022293001"/>
    <att type="string" name="vizmap:vv10941Flavonoid_biosynthesis_xml NODE_FILL_COLOR" value="java.awt.Color[r=255,g=255,b=255]"/>
    <att type="string" name="vizmap:vv10941Flavonoid_biosynthesis_xml_me NODE_SHAPE" value="RECT"/>
    <att type="string" name="vizmap:vv10941Flavonoid_biosynthesis_xml_me NODE_WIDTH" value="130.0"/>
    <graphics type="RECTANGLE" h="15.0" w="150.0" x="728.0" y="923.7192993164062" fill="#ffffff" width="1" outline="#000000"/>
  </node>
  <node label="rGSVIVP00022302001" id="-1405">
    <att type="string" name="vizmap:vv10941Flavonoid_biosynthesis_xml_me NODE_HEIGHT" value="15.0"/>
    <att type="string" name="canonicalName" value="GSVIVP00022302001"/>
    <att type="string" name="vizmap:vv10941Flavonoid_biosynthesis_xml NODE_SHAPE" value="RECT"/>
    <att type="string" name="CELLDESIGNER_ALIAS" value="sa20163"/>
    <att type="string" name="vizmap:vv10941Flavonoid_biosynthesis_xml NODE_HEIGHT" value="15.0"/>
    <att type="string" name="CELLDESIGNER_NODE_TYPE" value="RNA"/>
    <att type="string" name="vizmap:vv10941Flavonoid_biosynthesis_xml NODE_WIDTH" value="130.0"/>
    <att type="string" name="CELLDESIGNER_SPECIES" value="GSVIVP00022302001"/>
    <att type="string" name="vizmap:vv10941Flavonoid_biosynthesis_xml NODE_FILL_COLOR" value="java.awt.Color[r=255,g=255,b=255]"/>
    <att type="string" name="vizmap:vv10941Flavonoid_biosynthesis_xml_me NODE_SHAPE" value="RECT"/>
    <att type="string" name="vizmap:vv10941Flavonoid_biosynthesis_xml_me NODE_WIDTH" value="130.0"/>
    <graphics type="RECTANGLE" h="15.0" w="150.0" x="728.0" y="940.25439453125" fill="#ffffff" width="1" outline="#000000"/>
  </node>
  <node label="rGSVIVP00012836001" id="-1404">
    <att type="string" name="vizmap:vv10941Flavonoid_biosynthesis_xml_me NODE_HEIGHT" value="15.0"/>
    <att type="string" name="canonicalName" value="GSVIVP00012836001"/>
    <att type="string" name="vizmap:vv10941Flavonoid_biosynthesis_xml NODE_SHAPE" value="RECT"/>
    <att type="string" name="CELLDESIGNER_ALIAS" value="sa20164"/>
    <att type="string" name="vizmap:vv10941Flavonoid_biosynthesis_xml NODE_HEIGHT" value="15.0"/>
    <att type="string" name="CELLDESIGNER_NODE_TYPE" value="RNA"/>
    <att type="string" name="vizmap:vv10941Flavonoid_biosynthesis_xml NODE_WIDTH" value="130.0"/>
    <att type="string" name="CELLDESIGNER_SPECIES" value="GSVIVP00012836001"/>
    <att type="string" name="vizmap:vv10941Flavonoid_biosynthesis_xml NODE_FILL_COLOR" value="java.awt.Color[r=255,g=255,b=255]"/>
    <att type="string" name="vizmap:vv10941Flavonoid_biosynthesis_xml_me NODE_SHAPE" value="RECT"/>
    <att type="string" name="vizmap:vv10941Flavonoid_biosynthesis_xml_me NODE_WIDTH" value="130.0"/>
    <graphics type="RECTANGLE" h="15.0" w="150.0" x="1584.87939453125" y="852.9235229492188" fill="#ffffff" width="1" outline="#000000"/>
  </node>
  <node label="rGSVIVP00027000001" id="-1403">
    <att type="string" name="vizmap:vv10941Flavonoid_biosynthesis_xml_me NODE_HEIGHT" value="15.0"/>
    <att type="string" name="canonicalName" value="GSVIVP00027000001"/>
    <att type="string" name="vizmap:vv10941Flavonoid_biosynthesis_xml NODE_SHAPE" value="RECT"/>
    <att type="string" name="CELLDESIGNER_ALIAS" value="sa20165"/>
    <att type="string" name="vizmap:vv10941Flavonoid_biosynthesis_xml NODE_HEIGHT" value="15.0"/>
    <att type="string" name="CELLDESIGNER_NODE_TYPE" value="RNA"/>
    <att type="string" name="vizmap:vv10941Flavonoid_biosynthesis_xml NODE_WIDTH" value="130.0"/>
    <att type="string" name="CELLDESIGNER_SPECIES" value="GSVIVP00027000001"/>
    <att type="string" name="vizmap:vv10941Flavonoid_biosynthesis_xml NODE_FILL_COLOR" value="java.awt.Color[r=255,g=255,b=255]"/>
    <att type="string" name="vizmap:vv10941Flavonoid_biosynthesis_xml_me NODE_SHAPE" value="RECT"/>
    <att type="string" name="vizmap:vv10941Flavonoid_biosynthesis_xml_me NODE_WIDTH" value="130.0"/>
    <graphics type="RECTANGLE" h="15.0" w="150.0" x="1584.87939453125" y="869.75439453125" fill="#ffffff" width="1" outline="#000000"/>
  </node>
  <node label="rGSVIVP00035017001" id="-1402">
    <att type="string" name="vizmap:vv10941Flavonoid_biosynthesis_xml_me NODE_HEIGHT" value="15.0"/>
    <att type="string" name="canonicalName" value="GSVIVP00035017001"/>
    <att type="string" name="vizmap:vv10941Flavonoid_biosynthesis_xml NODE_SHAPE" value="RECT"/>
    <att type="string" name="CELLDESIGNER_ALIAS" value="sa20173"/>
    <att type="string" name="vizmap:vv10941Flavonoid_biosynthesis_xml NODE_HEIGHT" value="15.0"/>
    <att type="string" name="CELLDESIGNER_NODE_TYPE" value="RNA"/>
    <att type="string" name="vizmap:vv10941Flavonoid_biosynthesis_xml NODE_WIDTH" value="130.0"/>
    <att type="string" name="CELLDESIGNER_SPECIES" value="GSVIVP00035017001"/>
    <att type="string" name="vizmap:vv10941Flavonoid_biosynthesis_xml NODE_FILL_COLOR" value="java.awt.Color[r=255,g=255,b=255]"/>
    <att type="string" name="vizmap:vv10941Flavonoid_biosynthesis_xml_me NODE_SHAPE" value="RECT"/>
    <att type="string" name="vizmap:vv10941Flavonoid_biosynthesis_xml_me NODE_WIDTH" value="130.0"/>
    <graphics type="RECTANGLE" h="15.0" w="150.0" x="1019.0" y="439.6842041015625" fill="#ffffff" width="1" outline="#000000"/>
  </node>
  <node label="rGSVIVP00011811001" id="-1401">
    <att type="string" name="vizmap:vv10941Flavonoid_biosynthesis_xml_me NODE_HEIGHT" value="15.0"/>
    <att type="string" name="canonicalName" value="GSVIVP00011811001"/>
    <att type="string" name="vizmap:vv10941Flavonoid_biosynthesis_xml NODE_SHAPE" value="RECT"/>
    <att type="string" name="CELLDESIGNER_ALIAS" value="sa51"/>
    <att type="string" name="vizmap:vv10941Flavonoid_biosynthesis_xml NODE_HEIGHT" value="15.0"/>
    <att type="string" name="CELLDESIGNER_NODE_TYPE" value="RNA"/>
    <att type="string" name="vizmap:vv10941Flavonoid_biosynthesis_xml NODE_WIDTH" value="130.0"/>
    <att type="string" name="CELLDESIGNER_SPECIES" value="GSVIVP00011811001"/>
    <att type="string" name="vizmap:vv10941Flavonoid_biosynthesis_xml NODE_FILL_COLOR" value="java.awt.Color[r=255,g=255,b=255]"/>
    <att type="string" name="vizmap:vv10941Flavonoid_biosynthesis_xml_me NODE_SHAPE" value="RECT"/>
    <att type="string" name="vizmap:vv10941Flavonoid_biosynthesis_xml_me NODE_WIDTH" value="130.0"/>
    <graphics type="RECTANGLE" h="15.0" w="150.0" x="1514.0" y="431.2138671875" fill="#ffffff" width="1" outline="#000000"/>
  </node>
  <node label="rGSVIVP00027746001" id="-1400">
    <att type="string" name="vizmap:vv10941Flavonoid_biosynthesis_xml_me NODE_HEIGHT" value="15.0"/>
    <att type="string" name="canonicalName" value="GSVIVP00027746001"/>
    <att type="string" name="vizmap:vv10941Flavonoid_biosynthesis_xml NODE_SHAPE" value="RECT"/>
    <att type="string" name="CELLDESIGNER_ALIAS" value="sa20181"/>
    <att type="string" name="vizmap:vv10941Flavonoid_biosynthesis_xml NODE_HEIGHT" value="15.0"/>
    <att type="string" name="CELLDESIGNER_NODE_TYPE" value="RNA"/>
    <att type="string" name="vizmap:vv10941Flavonoid_biosynthesis_xml NODE_WIDTH" value="130.0"/>
    <att type="string" name="CELLDESIGNER_SPECIES" value="GSVIVP00027746001"/>
    <att type="string" name="vizmap:vv10941Flavonoid_biosynthesis_xml NODE_FILL_COLOR" value="java.awt.Color[r=255,g=255,b=255]"/>
    <att type="string" name="vizmap:vv10941Flavonoid_biosynthesis_xml_me NODE_SHAPE" value="RECT"/>
    <att type="string" name="vizmap:vv10941Flavonoid_biosynthesis_xml_me NODE_WIDTH" value="130.0"/>
    <graphics type="RECTANGLE" h="15.0" w="150.0" x="1514.0" y="446.9323425292969" fill="#ffffff" width="1" outline="#000000"/>
  </node>
  <node label="rGSVIVP00027748001" id="-1399">
    <att type="string" name="vizmap:vv10941Flavonoid_biosynthesis_xml_me NODE_HEIGHT" value="15.0"/>
    <att type="string" name="canonicalName" value="GSVIVP00027748001"/>
    <att type="string" name="vizmap:vv10941Flavonoid_biosynthesis_xml NODE_SHAPE" value="RECT"/>
    <att type="string" name="CELLDESIGNER_ALIAS" value="sa20182"/>
    <att type="string" name="vizmap:vv10941Flavonoid_biosynthesis_xml NODE_HEIGHT" value="15.0"/>
    <att type="string" name="CELLDESIGNER_NODE_TYPE" value="RNA"/>
    <att type="string" name="vizmap:vv10941Flavonoid_biosynthesis_xml NODE_WIDTH" value="130.0"/>
    <att type="string" name="CELLDESIGNER_SPECIES" value="GSVIVP00027748001"/>
    <att type="string" name="vizmap:vv10941Flavonoid_biosynthesis_xml NODE_FILL_COLOR" value="java.awt.Color[r=255,g=255,b=255]"/>
    <att type="string" name="vizmap:vv10941Flavonoid_biosynthesis_xml_me NODE_SHAPE" value="RECT"/>
    <att type="string" name="vizmap:vv10941Flavonoid_biosynthesis_xml_me NODE_WIDTH" value="130.0"/>
    <graphics type="RECTANGLE" h="15.0" w="150.0" x="1514.0" y="462.6507873535156" fill="#ffffff" width="1" outline="#000000"/>
  </node>
  <node label="rGSVIVP00027750001" id="-1398">
    <att type="string" name="vizmap:vv10941Flavonoid_biosynthesis_xml_me NODE_HEIGHT" value="15.0"/>
    <att type="string" name="canonicalName" value="GSVIVP00027750001"/>
    <att type="string" name="vizmap:vv10941Flavonoid_biosynthesis_xml NODE_SHAPE" value="RECT"/>
    <att type="string" name="CELLDESIGNER_ALIAS" value="sa20183"/>
    <att type="string" name="vizmap:vv10941Flavonoid_biosynthesis_xml NODE_HEIGHT" value="15.0"/>
    <att type="string" name="CELLDESIGNER_NODE_TYPE" value="RNA"/>
    <att type="string" name="vizmap:vv10941Flavonoid_biosynthesis_xml NODE_WIDTH" value="130.0"/>
    <att type="string" name="CELLDESIGNER_SPECIES" value="GSVIVP00027750001"/>
    <att type="string" name="vizmap:vv10941Flavonoid_biosynthesis_xml NODE_FILL_COLOR" value="java.awt.Color[r=255,g=255,b=255]"/>
    <att type="string" name="vizmap:vv10941Flavonoid_biosynthesis_xml_me NODE_SHAPE" value="RECT"/>
    <att type="string" name="vizmap:vv10941Flavonoid_biosynthesis_xml_me NODE_WIDTH" value="130.0"/>
    <graphics type="RECTANGLE" h="15.0" w="150.0" x="1514.0" y="477.3692626953125" fill="#ffffff" width="1" outline="#000000"/>
  </node>
  <node label="rGSVIVP00027747001" id="-1397">
    <att type="string" name="vizmap:vv10941Flavonoid_biosynthesis_xml_me NODE_HEIGHT" value="15.0"/>
    <att type="string" name="canonicalName" value="GSVIVP00027747001"/>
    <att type="string" name="vizmap:vv10941Flavonoid_biosynthesis_xml NODE_SHAPE" value="RECT"/>
    <att type="string" name="CELLDESIGNER_ALIAS" value="sa20184"/>
    <att type="string" name="vizmap:vv10941Flavonoid_biosynthesis_xml NODE_HEIGHT" value="15.0"/>
    <att type="string" name="CELLDESIGNER_NODE_TYPE" value="RNA"/>
    <att type="string" name="vizmap:vv10941Flavonoid_biosynthesis_xml NODE_WIDTH" value="130.0"/>
    <att type="string" name="CELLDESIGNER_SPECIES" value="GSVIVP00027747001"/>
    <att type="string" name="vizmap:vv10941Flavonoid_biosynthesis_xml NODE_FILL_COLOR" value="java.awt.Color[r=255,g=255,b=255]"/>
    <att type="string" name="vizmap:vv10941Flavonoid_biosynthesis_xml_me NODE_SHAPE" value="RECT"/>
    <att type="string" name="vizmap:vv10941Flavonoid_biosynthesis_xml_me NODE_WIDTH" value="130.0"/>
    <graphics type="RECTANGLE" h="15.0" w="150.0" x="1514.0" y="493.08770751953125" fill="#ffffff" width="1" outline="#000000"/>
  </node>
  <node label="rGSVIVP00023722001" id="-1396">
    <att type="string" name="vizmap:vv10941Flavonoid_biosynthesis_xml_me NODE_HEIGHT" value="15.0"/>
    <att type="string" name="canonicalName" value="GSVIVP00023722001"/>
    <att type="string" name="vizmap:vv10941Flavonoid_biosynthesis_xml NODE_SHAPE" value="RECT"/>
    <att type="string" name="CELLDESIGNER_ALIAS" value="sa20186"/>
    <att type="string" name="vizmap:vv10941Flavonoid_biosynthesis_xml NODE_HEIGHT" value="15.0"/>
    <att type="string" name="CELLDESIGNER_NODE_TYPE" value="RNA"/>
    <att type="string" name="vizmap:vv10941Flavonoid_biosynthesis_xml NODE_WIDTH" value="130.0"/>
    <att type="string" name="CELLDESIGNER_SPECIES" value="GSVIVP00023722001"/>
    <att type="string" name="vizmap:vv10941Flavonoid_biosynthesis_xml NODE_FILL_COLOR" value="java.awt.Color[r=255,g=255,b=255]"/>
    <att type="string" name="vizmap:vv10941Flavonoid_biosynthesis_xml_me NODE_SHAPE" value="RECT"/>
    <att type="string" name="vizmap:vv10941Flavonoid_biosynthesis_xml_me NODE_WIDTH" value="130.0"/>
    <graphics type="RECTANGLE" h="15.0" w="150.0" x="180.0" y="228.07017517089844" fill="#ffffff" width="1" outline="#000000"/>
  </node>
  <node label="rGSVIVP00022072001" id="-1395">
    <att type="string" name="vizmap:vv10941Flavonoid_biosynthesis_xml_me NODE_HEIGHT" value="15.0"/>
    <att type="string" name="canonicalName" value="GSVIVP00022072001"/>
    <att type="string" name="vizmap:vv10941Flavonoid_biosynthesis_xml NODE_SHAPE" value="RECT"/>
    <att type="string" name="CELLDESIGNER_ALIAS" value="sa20187"/>
    <att type="string" name="vizmap:vv10941Flavonoid_biosynthesis_xml NODE_HEIGHT" value="15.0"/>
    <att type="string" name="CELLDESIGNER_NODE_TYPE" value="RNA"/>
    <att type="string" name="vizmap:vv10941Flavonoid_biosynthesis_xml NODE_WIDTH" value="130.0"/>
    <att type="string" name="CELLDESIGNER_SPECIES" value="GSVIVP00022072001"/>
    <att type="string" name="vizmap:vv10941Flavonoid_biosynthesis_xml NODE_FILL_COLOR" value="java.awt.Color[r=255,g=255,b=255]"/>
    <att type="string" name="vizmap:vv10941Flavonoid_biosynthesis_xml_me NODE_SHAPE" value="RECT"/>
    <att type="string" name="vizmap:vv10941Flavonoid_biosynthesis_xml_me NODE_WIDTH" value="130.0"/>
    <graphics type="RECTANGLE" h="15.0" w="150.00000381469727" x="28.522733688354492" y="65.5614013671875" fill="#ffffff" width="1" outline="#000000"/>
  </node>
  <node label="rGSVIVP00001695001" id="-1394">
    <att type="string" name="vizmap:vv10941Flavonoid_biosynthesis_xml_me NODE_HEIGHT" value="15.0"/>
    <att type="string" name="canonicalName" value="GSVIVP00001695001"/>
    <att type="string" name="vizmap:vv10941Flavonoid_biosynthesis_xml NODE_SHAPE" value="RECT"/>
    <att type="string" name="CELLDESIGNER_ALIAS" value="sa20188"/>
    <att type="string" name="vizmap:vv10941Flavonoid_biosynthesis_xml NODE_HEIGHT" value="15.0"/>
    <att type="string" name="CELLDESIGNER_NODE_TYPE" value="RNA"/>
    <att type="string" name="vizmap:vv10941Flavonoid_biosynthesis_xml NODE_WIDTH" value="130.0"/>
    <att type="string" name="CELLDESIGNER_SPECIES" value="GSVIVP00001695001"/>
    <att type="string" name="vizmap:vv10941Flavonoid_biosynthesis_xml NODE_FILL_COLOR" value="java.awt.Color[r=255,g=255,b=255]"/>
    <att type="string" name="vizmap:vv10941Flavonoid_biosynthesis_xml_me NODE_SHAPE" value="RECT"/>
    <att type="string" name="vizmap:vv10941Flavonoid_biosynthesis_xml_me NODE_WIDTH" value="130.0"/>
    <graphics type="RECTANGLE" h="15.0" w="150.00000381469727" x="28.522733688354492" y="81.38313293457031" fill="#ffffff" width="1" outline="#000000"/>
  </node>
  <node label="rGSVIVP00001621001" id="-1393">
    <att type="string" name="vizmap:vv10941Flavonoid_biosynthesis_xml_me NODE_HEIGHT" value="15.0"/>
    <att type="string" name="canonicalName" value="GSVIVP00001621001"/>
    <att type="string" name="vizmap:vv10941Flavonoid_biosynthesis_xml NODE_SHAPE" value="RECT"/>
    <att type="string" name="CELLDESIGNER_ALIAS" value="sa20189"/>
    <att type="string" name="vizmap:vv10941Flavonoid_biosynthesis_xml NODE_HEIGHT" value="15.0"/>
    <att type="string" name="CELLDESIGNER_NODE_TYPE" value="RNA"/>
    <att type="string" name="vizmap:vv10941Flavonoid_biosynthesis_xml NODE_WIDTH" value="130.0"/>
    <att type="string" name="CELLDESIGNER_SPECIES" value="GSVIVP00001621001"/>
    <att type="string" name="vizmap:vv10941Flavonoid_biosynthesis_xml NODE_FILL_COLOR" value="java.awt.Color[r=255,g=255,b=255]"/>
    <att type="string" name="vizmap:vv10941Flavonoid_biosynthesis_xml_me NODE_SHAPE" value="RECT"/>
    <att type="string" name="vizmap:vv10941Flavonoid_biosynthesis_xml_me NODE_WIDTH" value="130.0"/>
    <graphics type="RECTANGLE" h="15.0" w="150.0" x="1014.0" y="500.5438232421875" fill="#ffffff" width="1" outline="#000000"/>
  </node>
  <node label="rGSVIVP00031446001" id="-1392">
    <att type="string" name="vizmap:vv10941Flavonoid_biosynthesis_xml_me NODE_HEIGHT" value="15.0"/>
    <att type="string" name="canonicalName" value="GSVIVP00031446001"/>
    <att type="string" name="vizmap:vv10941Flavonoid_biosynthesis_xml NODE_SHAPE" value="RECT"/>
    <att type="string" name="CELLDESIGNER_ALIAS" value="sa20190"/>
    <att type="string" name="vizmap:vv10941Flavonoid_biosynthesis_xml NODE_HEIGHT" value="15.0"/>
    <att type="string" name="CELLDESIGNER_NODE_TYPE" value="RNA"/>
    <att type="string" name="vizmap:vv10941Flavonoid_biosynthesis_xml NODE_WIDTH" value="130.0"/>
    <att type="string" name="CELLDESIGNER_SPECIES" value="GSVIVP00031446001"/>
    <att type="string" name="vizmap:vv10941Flavonoid_biosynthesis_xml NODE_FILL_COLOR" value="java.awt.Color[r=255,g=255,b=255]"/>
    <att type="string" name="vizmap:vv10941Flavonoid_biosynthesis_xml_me NODE_SHAPE" value="RECT"/>
    <att type="string" name="vizmap:vv10941Flavonoid_biosynthesis_xml_me NODE_WIDTH" value="130.0"/>
    <graphics type="RECTANGLE" h="15.0" w="150.0" x="1070.0" y="665.0350952148438" fill="#ffffff" width="1" outline="#000000"/>
  </node>
  <node label="rGSVIVP00031444001" id="-1391">
    <att type="string" name="vizmap:vv10941Flavonoid_biosynthesis_xml_me NODE_HEIGHT" value="15.0"/>
    <att type="string" name="canonicalName" value="GSVIVP00031444001"/>
    <att type="string" name="vizmap:vv10941Flavonoid_biosynthesis_xml NODE_SHAPE" value="RECT"/>
    <att type="string" name="CELLDESIGNER_ALIAS" value="sa20191"/>
    <att type="string" name="vizmap:vv10941Flavonoid_biosynthesis_xml NODE_HEIGHT" value="15.0"/>
    <att type="string" name="CELLDESIGNER_NODE_TYPE" value="RNA"/>
    <att type="string" name="vizmap:vv10941Flavonoid_biosynthesis_xml NODE_WIDTH" value="130.0"/>
    <att type="string" name="CELLDESIGNER_SPECIES" value="GSVIVP00031444001"/>
    <att type="string" name="vizmap:vv10941Flavonoid_biosynthesis_xml NODE_FILL_COLOR" value="java.awt.Color[r=255,g=255,b=255]"/>
    <att type="string" name="vizmap:vv10941Flavonoid_biosynthesis_xml_me NODE_SHAPE" value="RECT"/>
    <att type="string" name="vizmap:vv10941Flavonoid_biosynthesis_xml_me NODE_WIDTH" value="130.0"/>
    <graphics type="RECTANGLE" h="15.0" w="150.0" x="1070.0" y="681.5263061523438" fill="#ffffff" width="1" outline="#000000"/>
  </node>
  <node label="rGSVIVP00011267001" id="-1390">
    <att type="string" name="vizmap:vv10941Flavonoid_biosynthesis_xml_me NODE_HEIGHT" value="15.0"/>
    <att type="string" name="canonicalName" value="GSVIVP00011267001"/>
    <att type="string" name="vizmap:vv10941Flavonoid_biosynthesis_xml NODE_SHAPE" value="RECT"/>
    <att type="string" name="CELLDESIGNER_ALIAS" value="sa20192"/>
    <att type="string" name="vizmap:vv10941Flavonoid_biosynthesis_xml NODE_HEIGHT" value="15.0"/>
    <att type="string" name="CELLDESIGNER_NODE_TYPE" value="RNA"/>
    <att type="string" name="vizmap:vv10941Flavonoid_biosynthesis_xml NODE_WIDTH" value="130.0"/>
    <att type="string" name="CELLDESIGNER_SPECIES" value="GSVIVP00011267001"/>
    <att type="string" name="vizmap:vv10941Flavonoid_biosynthesis_xml NODE_FILL_COLOR" value="java.awt.Color[r=255,g=255,b=255]"/>
    <att type="string" name="vizmap:vv10941Flavonoid_biosynthesis_xml_me NODE_SHAPE" value="RECT"/>
    <att type="string" name="vizmap:vv10941Flavonoid_biosynthesis_xml_me NODE_WIDTH" value="130.0"/>
    <graphics type="RECTANGLE" h="15.0" w="150.0" x="1070.0" y="698.0175170898438" fill="#ffffff" width="1" outline="#000000"/>
  </node>
  <node label="rGSVIVP00002021001" id="-1389">
    <att type="string" name="vizmap:vv10941Flavonoid_biosynthesis_xml_me NODE_HEIGHT" value="15.0"/>
    <att type="string" name="canonicalName" value="GSVIVP00002021001"/>
    <att type="string" name="vizmap:vv10941Flavonoid_biosynthesis_xml NODE_SHAPE" value="RECT"/>
    <att type="string" name="CELLDESIGNER_ALIAS" value="sa20193"/>
    <att type="string" name="vizmap:vv10941Flavonoid_biosynthesis_xml NODE_HEIGHT" value="15.0"/>
    <att type="string" name="CELLDESIGNER_NODE_TYPE" value="RNA"/>
    <att type="string" name="vizmap:vv10941Flavonoid_biosynthesis_xml NODE_WIDTH" value="130.0"/>
    <att type="string" name="CELLDESIGNER_SPECIES" value="GSVIVP00002021001"/>
    <att type="string" name="vizmap:vv10941Flavonoid_biosynthesis_xml NODE_FILL_COLOR" value="java.awt.Color[r=255,g=255,b=255]"/>
    <att type="string" name="vizmap:vv10941Flavonoid_biosynthesis_xml_me NODE_SHAPE" value="RECT"/>
    <att type="string" name="vizmap:vv10941Flavonoid_biosynthesis_xml_me NODE_WIDTH" value="130.0"/>
    <graphics type="RECTANGLE" h="15.0" w="150.0" x="1070.0" y="714.5087890625" fill="#ffffff" width="1" outline="#000000"/>
  </node>
  <node label="rGSVIVP00029210001" id="-1388">
    <att type="string" name="vizmap:vv10941Flavonoid_biosynthesis_xml_me NODE_HEIGHT" value="15.0"/>
    <att type="string" name="canonicalName" value="GSVIVP00029210001"/>
    <att type="string" name="vizmap:vv10941Flavonoid_biosynthesis_xml NODE_SHAPE" value="RECT"/>
    <att type="string" name="CELLDESIGNER_ALIAS" value="sa20194"/>
    <att type="string" name="vizmap:vv10941Flavonoid_biosynthesis_xml NODE_HEIGHT" value="15.0"/>
    <att type="string" name="CELLDESIGNER_NODE_TYPE" value="RNA"/>
    <att type="string" name="vizmap:vv10941Flavonoid_biosynthesis_xml NODE_WIDTH" value="130.0"/>
    <att type="string" name="CELLDESIGNER_SPECIES" value="GSVIVP00029210001"/>
    <att type="string" name="vizmap:vv10941Flavonoid_biosynthesis_xml NODE_FILL_COLOR" value="java.awt.Color[r=255,g=255,b=255]"/>
    <att type="string" name="vizmap:vv10941Flavonoid_biosynthesis_xml_me NODE_SHAPE" value="RECT"/>
    <att type="string" name="vizmap:vv10941Flavonoid_biosynthesis_xml_me NODE_WIDTH" value="130.0"/>
    <graphics type="RECTANGLE" h="15.0" w="150.0" x="1074.0" y="555.0" fill="#ffffff" width="1" outline="#000000"/>
  </node>
  <node label="Quercetin 7-O-beta-D-glucoside" id="-1387">
    <att type="string" name="vizmap:vv10941Flavonoid_biosynthesis_xml_me NODE_HEIGHT" value="15.0"/>
    <att type="string" name="canonicalName" value="Quercetin 7-O-beta-D-glucoside"/>
    <att type="string" name="vizmap:vv10941Flavonoid_biosynthesis_xml NODE_SHAPE" value="ELLIPSE"/>
    <att type="string" name="CELLDESIGNER_ALIAS" value="sa21295"/>
    <att type="string" name="vizmap:vv10941Flavonoid_biosynthesis_xml NODE_HEIGHT" value="15.0"/>
    <att type="string" name="CELLDESIGNER_NODE_TYPE" value="SIMPLE_MOLECULE"/>
    <att type="string" name="vizmap:vv10941Flavonoid_biosynthesis_xml NODE_WIDTH" value="130.0"/>
    <att type="string" name="CELLDESIGNER_SPECIES" value="C12639"/>
    <att type="string" name="vizmap:vv10941Flavonoid_biosynthesis_xml NODE_FILL_COLOR" value="java.awt.Color[r=255,g=255,b=255]"/>
    <att type="string" name="vizmap:vv10941Flavonoid_biosynthesis_xml_me NODE_SHAPE" value="ELLIPSE"/>
    <att type="string" name="vizmap:vv10941Flavonoid_biosynthesis_xml_me NODE_WIDTH" value="130.0"/>
    <graphics type="ELLIPSE" h="15.0" w="200.0" x="1302.0" y="328.5" fill="#ffffff" width="1" outline="#000000"/>
  </node>
  <node label="flavonol 7-O-beta-glucosyltransferase" id="-1386">
    <att type="string" name="vizmap:vv10941Flavonoid_biosynthesis_xml_me NODE_HEIGHT" value="15.0"/>
    <att type="string" name="canonicalName" value="flavonol 7-O-beta-glucosyltransferase"/>
    <att type="string" name="vizmap:vv10941Flavonoid_biosynthesis_xml NODE_SHAPE" value="OCTAGON"/>
    <att type="string" name="CELLDESIGNER_ALIAS" value="sa21296"/>
    <att type="string" name="vizmap:vv10941Flavonoid_biosynthesis_xml NODE_HEIGHT" value="15.0"/>
    <att type="string" name="CELLDESIGNER_NODE_TYPE" value="PROTEIN"/>
    <att type="string" name="vizmap:vv10941Flavonoid_biosynthesis_xml NODE_WIDTH" value="130.0"/>
    <att type="string" name="CELLDESIGNER_SPECIES" value="E2_4_1_237"/>
    <att type="string" name="vizmap:vv10941Flavonoid_biosynthesis_xml NODE_FILL_COLOR" value="java.awt.Color[r=255,g=255,b=255]"/>
    <att type="string" name="vizmap:vv10941Flavonoid_biosynthesis_xml_me NODE_SHAPE" value="OCTAGON"/>
    <att type="string" name="vizmap:vv10941Flavonoid_biosynthesis_xml_me NODE_WIDTH" value="130.0"/>
    <graphics type="OCTAGON" h="15.0" w="250.0" x="1209.0" y="275.5" fill="#ffffff" width="1" outline="#000000"/>
  </node>
  <node label="rGSVIVP00018284001" id="-1385">
    <att type="string" name="vizmap:vv10941Flavonoid_biosynthesis_xml_me NODE_HEIGHT" value="15.0"/>
    <att type="string" name="canonicalName" value="GSVIVP00018284001"/>
    <att type="string" name="vizmap:vv10941Flavonoid_biosynthesis_xml NODE_SHAPE" value="RECT"/>
    <att type="string" name="CELLDESIGNER_ALIAS" value="sa33"/>
    <att type="string" name="vizmap:vv10941Flavonoid_biosynthesis_xml NODE_HEIGHT" value="15.0"/>
    <att type="string" name="CELLDESIGNER_NODE_TYPE" value="RNA"/>
    <att type="string" name="vizmap:vv10941Flavonoid_biosynthesis_xml NODE_WIDTH" value="130.0"/>
    <att type="string" name="CELLDESIGNER_SPECIES" value="GSVIVP00018284001"/>
    <att type="string" name="vizmap:vv10941Flavonoid_biosynthesis_xml NODE_FILL_COLOR" value="java.awt.Color[r=255,g=255,b=255]"/>
    <att type="string" name="vizmap:vv10941Flavonoid_biosynthesis_xml_me NODE_SHAPE" value="RECT"/>
    <att type="string" name="vizmap:vv10941Flavonoid_biosynthesis_xml_me NODE_WIDTH" value="130.0"/>
    <graphics type="RECTANGLE" h="15.0" w="150.0" x="2042.6650390625" y="617.0203857421875" fill="#ffffff" width="1" outline="#000000"/>
  </node>
  <node label="rGSVIVP00029208001" id="-1384">
    <att type="string" name="vizmap:vv10941Flavonoid_biosynthesis_xml_me NODE_HEIGHT" value="15.0"/>
    <att type="string" name="canonicalName" value="GSVIVP00029208001"/>
    <att type="string" name="vizmap:vv10941Flavonoid_biosynthesis_xml NODE_SHAPE" value="RECT"/>
    <att type="string" name="CELLDESIGNER_ALIAS" value="sa34"/>
    <att type="string" name="vizmap:vv10941Flavonoid_biosynthesis_xml NODE_HEIGHT" value="15.0"/>
    <att type="string" name="CELLDESIGNER_NODE_TYPE" value="RNA"/>
    <att type="string" name="vizmap:vv10941Flavonoid_biosynthesis_xml NODE_WIDTH" value="130.0"/>
    <att type="string" name="CELLDESIGNER_SPECIES" value="GSVIVP00029208001"/>
    <att type="string" name="vizmap:vv10941Flavonoid_biosynthesis_xml NODE_FILL_COLOR" value="java.awt.Color[r=255,g=255,b=255]"/>
    <att type="string" name="vizmap:vv10941Flavonoid_biosynthesis_xml_me NODE_SHAPE" value="RECT"/>
    <att type="string" name="vizmap:vv10941Flavonoid_biosynthesis_xml_me NODE_WIDTH" value="130.0"/>
    <graphics type="RECTANGLE" h="15.0" w="150.0" x="2042.6650390625" y="600.1232299804688" fill="#ffffff" width="1" outline="#000000"/>
  </node>
  <node label="rGSVIVP00000361001" id="-1383">
    <att type="string" name="vizmap:vv10941Flavonoid_biosynthesis_xml_me NODE_HEIGHT" value="15.0"/>
    <att type="string" name="canonicalName" value="GSVIVP00000361001"/>
    <att type="string" name="vizmap:vv10941Flavonoid_biosynthesis_xml NODE_SHAPE" value="RECT"/>
    <att type="string" name="CELLDESIGNER_ALIAS" value="sa21301"/>
    <att type="string" name="vizmap:vv10941Flavonoid_biosynthesis_xml NODE_HEIGHT" value="15.0"/>
    <att type="string" name="CELLDESIGNER_NODE_TYPE" value="RNA"/>
    <att type="string" name="vizmap:vv10941Flavonoid_biosynthesis_xml NODE_WIDTH" value="130.0"/>
    <att type="string" name="CELLDESIGNER_SPECIES" value="GSVIVP00000361001"/>
    <att type="string" name="vizmap:vv10941Flavonoid_biosynthesis_xml NODE_FILL_COLOR" value="java.awt.Color[r=255,g=255,b=255]"/>
    <att type="string" name="vizmap:vv10941Flavonoid_biosynthesis_xml_me NODE_SHAPE" value="RECT"/>
    <att type="string" name="vizmap:vv10941Flavonoid_biosynthesis_xml_me NODE_WIDTH" value="130.0"/>
    <graphics type="RECTANGLE" h="15.0" w="150.0" x="1218.55615234375" y="25.240589141845703" fill="#ffffff" width="1" outline="#000000"/>
  </node>
  <node label="rGSVIVP00003456001" id="-1382">
    <att type="string" name="vizmap:vv10941Flavonoid_biosynthesis_xml_me NODE_HEIGHT" value="15.0"/>
    <att type="string" name="canonicalName" value="GSVIVP00003456001"/>
    <att type="string" name="vizmap:vv10941Flavonoid_biosynthesis_xml NODE_SHAPE" value="RECT"/>
    <att type="string" name="CELLDESIGNER_ALIAS" value="sa21302"/>
    <att type="string" name="vizmap:vv10941Flavonoid_biosynthesis_xml NODE_HEIGHT" value="15.0"/>
    <att type="string" name="CELLDESIGNER_NODE_TYPE" value="RNA"/>
    <att type="string" name="vizmap:vv10941Flavonoid_biosynthesis_xml NODE_WIDTH" value="130.0"/>
    <att type="string" name="CELLDESIGNER_SPECIES" value="GSVIVP00003456001"/>
    <att type="string" name="vizmap:vv10941Flavonoid_biosynthesis_xml NODE_FILL_COLOR" value="java.awt.Color[r=255,g=255,b=255]"/>
    <att type="string" name="vizmap:vv10941Flavonoid_biosynthesis_xml_me NODE_SHAPE" value="RECT"/>
    <att type="string" name="vizmap:vv10941Flavonoid_biosynthesis_xml_me NODE_WIDTH" value="130.0"/>
    <graphics type="RECTANGLE" h="15.0" w="150.0" x="1218.55615234375" y="40.343910217285156" fill="#ffffff" width="1" outline="#000000"/>
  </node>
  <node label="rGSVIVP00003474001" id="-1381">
    <att type="string" name="vizmap:vv10941Flavonoid_biosynthesis_xml_me NODE_HEIGHT" value="15.0"/>
    <att type="string" name="canonicalName" value="GSVIVP00003474001"/>
    <att type="string" name="vizmap:vv10941Flavonoid_biosynthesis_xml NODE_SHAPE" value="RECT"/>
    <att type="string" name="CELLDESIGNER_ALIAS" value="sa21303"/>
    <att type="string" name="vizmap:vv10941Flavonoid_biosynthesis_xml NODE_HEIGHT" value="15.0"/>
    <att type="string" name="CELLDESIGNER_NODE_TYPE" value="RNA"/>
    <att type="string" name="vizmap:vv10941Flavonoid_biosynthesis_xml NODE_WIDTH" value="130.0"/>
    <att type="string" name="CELLDESIGNER_SPECIES" value="GSVIVP00003474001"/>
    <att type="string" name="vizmap:vv10941Flavonoid_biosynthesis_xml NODE_FILL_COLOR" value="java.awt.Color[r=255,g=255,b=255]"/>
    <att type="string" name="vizmap:vv10941Flavonoid_biosynthesis_xml_me NODE_SHAPE" value="RECT"/>
    <att type="string" name="vizmap:vv10941Flavonoid_biosynthesis_xml_me NODE_WIDTH" value="130.0"/>
    <graphics type="RECTANGLE" h="15.0" w="150.0" x="1218.55615234375" y="55.447235107421875" fill="#ffffff" width="1" outline="#000000"/>
  </node>
  <node label="rGSVIVP00033501001" id="-1380">
    <att type="string" name="vizmap:vv10941Flavonoid_biosynthesis_xml_me NODE_HEIGHT" value="15.0"/>
    <att type="string" name="canonicalName" value="GSVIVP00033501001"/>
    <att type="string" name="vizmap:vv10941Flavonoid_biosynthesis_xml NODE_SHAPE" value="RECT"/>
    <att type="string" name="CELLDESIGNER_ALIAS" value="sa21307"/>
    <att type="string" name="vizmap:vv10941Flavonoid_biosynthesis_xml NODE_HEIGHT" value="15.0"/>
    <att type="string" name="CELLDESIGNER_NODE_TYPE" value="RNA"/>
    <att type="string" name="vizmap:vv10941Flavonoid_biosynthesis_xml NODE_WIDTH" value="130.0"/>
    <att type="string" name="CELLDESIGNER_SPECIES" value="GSVIVP00033501001"/>
    <att type="string" name="vizmap:vv10941Flavonoid_biosynthesis_xml NODE_FILL_COLOR" value="java.awt.Color[r=255,g=255,b=255]"/>
    <att type="string" name="vizmap:vv10941Flavonoid_biosynthesis_xml_me NODE_SHAPE" value="RECT"/>
    <att type="string" name="vizmap:vv10941Flavonoid_biosynthesis_xml_me NODE_WIDTH" value="130.0"/>
    <graphics type="RECTANGLE" h="15.0" w="150.0" x="1218.55615234375" y="70.55055236816406" fill="#ffffff" width="1" outline="#000000"/>
  </node>
  <node label="rGSVIVP00003459001" id="-1379">
    <att type="string" name="vizmap:vv10941Flavonoid_biosynthesis_xml_me NODE_HEIGHT" value="15.0"/>
    <att type="string" name="canonicalName" value="GSVIVP00003459001"/>
    <att type="string" name="vizmap:vv10941Flavonoid_biosynthesis_xml NODE_SHAPE" value="RECT"/>
    <att type="string" name="CELLDESIGNER_ALIAS" value="sa21309"/>
    <att type="string" name="vizmap:vv10941Flavonoid_biosynthesis_xml NODE_HEIGHT" value="15.0"/>
    <att type="string" name="CELLDESIGNER_NODE_TYPE" value="RNA"/>
    <att type="string" name="vizmap:vv10941Flavonoid_biosynthesis_xml NODE_WIDTH" value="130.0"/>
    <att type="string" name="CELLDESIGNER_SPECIES" value="GSVIVP00003459001"/>
    <att type="string" name="vizmap:vv10941Flavonoid_biosynthesis_xml NODE_FILL_COLOR" value="java.awt.Color[r=255,g=255,b=255]"/>
    <att type="string" name="vizmap:vv10941Flavonoid_biosynthesis_xml_me NODE_SHAPE" value="RECT"/>
    <att type="string" name="vizmap:vv10941Flavonoid_biosynthesis_xml_me NODE_WIDTH" value="130.0"/>
    <graphics type="RECTANGLE" h="15.0" w="150.0" x="1218.55615234375" y="115.86051940917969" fill="#ffffff" width="1" outline="#000000"/>
  </node>
  <node label="rGSVIVP00033493001" id="-1378">
    <att type="string" name="vizmap:vv10941Flavonoid_biosynthesis_xml_me NODE_HEIGHT" value="15.0"/>
    <att type="string" name="canonicalName" value="GSVIVP00033493001"/>
    <att type="string" name="vizmap:vv10941Flavonoid_biosynthesis_xml NODE_SHAPE" value="RECT"/>
    <att type="string" name="CELLDESIGNER_ALIAS" value="sa21311"/>
    <att type="string" name="vizmap:vv10941Flavonoid_biosynthesis_xml NODE_HEIGHT" value="15.0"/>
    <att type="string" name="CELLDESIGNER_NODE_TYPE" value="RNA"/>
    <att type="string" name="vizmap:vv10941Flavonoid_biosynthesis_xml NODE_WIDTH" value="130.0"/>
    <att type="string" name="CELLDESIGNER_SPECIES" value="GSVIVP00033493001"/>
    <att type="string" name="vizmap:vv10941Flavonoid_biosynthesis_xml NODE_FILL_COLOR" value="java.awt.Color[r=255,g=255,b=255]"/>
    <att type="string" name="vizmap:vv10941Flavonoid_biosynthesis_xml_me NODE_SHAPE" value="RECT"/>
    <att type="string" name="vizmap:vv10941Flavonoid_biosynthesis_xml_me NODE_WIDTH" value="130.0"/>
    <graphics type="RECTANGLE" h="15.0" w="150.0" x="1218.55615234375" y="130.96383666992188" fill="#ffffff" width="1" outline="#000000"/>
  </node>
  <node label="rGSVIVP00033485001" id="-1377">
    <att type="string" name="vizmap:vv10941Flavonoid_biosynthesis_xml_me NODE_HEIGHT" value="15.0"/>
    <att type="string" name="canonicalName" value="GSVIVP00033485001"/>
    <att type="string" name="vizmap:vv10941Flavonoid_biosynthesis_xml NODE_SHAPE" value="RECT"/>
    <att type="string" name="CELLDESIGNER_ALIAS" value="sa21313"/>
    <att type="string" name="vizmap:vv10941Flavonoid_biosynthesis_xml NODE_HEIGHT" value="15.0"/>
    <att type="string" name="CELLDESIGNER_NODE_TYPE" value="RNA"/>
    <att type="string" name="vizmap:vv10941Flavonoid_biosynthesis_xml NODE_WIDTH" value="130.0"/>
    <att type="string" name="CELLDESIGNER_SPECIES" value="GSVIVP00033485001"/>
    <att type="string" name="vizmap:vv10941Flavonoid_biosynthesis_xml NODE_FILL_COLOR" value="java.awt.Color[r=255,g=255,b=255]"/>
    <att type="string" name="vizmap:vv10941Flavonoid_biosynthesis_xml_me NODE_SHAPE" value="RECT"/>
    <att type="string" name="vizmap:vv10941Flavonoid_biosynthesis_xml_me NODE_WIDTH" value="130.0"/>
    <graphics type="RECTANGLE" h="15.0" w="150.0" x="1218.55615234375" y="146.06716918945312" fill="#ffffff" width="1" outline="#000000"/>
  </node>
  <node label="rGSVIVP00003463001" id="-1376">
    <att type="string" name="vizmap:vv10941Flavonoid_biosynthesis_xml_me NODE_HEIGHT" value="15.0"/>
    <att type="string" name="canonicalName" value="GSVIVP00003463001"/>
    <att type="string" name="vizmap:vv10941Flavonoid_biosynthesis_xml NODE_SHAPE" value="RECT"/>
    <att type="string" name="CELLDESIGNER_ALIAS" value="sa21315"/>
    <att type="string" name="vizmap:vv10941Flavonoid_biosynthesis_xml NODE_HEIGHT" value="15.0"/>
    <att type="string" name="CELLDESIGNER_NODE_TYPE" value="RNA"/>
    <att type="string" name="vizmap:vv10941Flavonoid_biosynthesis_xml NODE_WIDTH" value="130.0"/>
    <att type="string" name="CELLDESIGNER_SPECIES" value="GSVIVP00003463001"/>
    <att type="string" name="vizmap:vv10941Flavonoid_biosynthesis_xml NODE_FILL_COLOR" value="java.awt.Color[r=255,g=255,b=255]"/>
    <att type="string" name="vizmap:vv10941Flavonoid_biosynthesis_xml_me NODE_SHAPE" value="RECT"/>
    <att type="string" name="vizmap:vv10941Flavonoid_biosynthesis_xml_me NODE_WIDTH" value="130.0"/>
    <graphics type="RECTANGLE" h="15.0" w="150.0" x="1218.55615234375" y="161.1704864501953" fill="#ffffff" width="1" outline="#000000"/>
  </node>
  <node label="rGSVIVP00003471001" id="-1375">
    <att type="string" name="vizmap:vv10941Flavonoid_biosynthesis_xml_me NODE_HEIGHT" value="15.0"/>
    <att type="string" name="canonicalName" value="GSVIVP00003471001"/>
    <att type="string" name="vizmap:vv10941Flavonoid_biosynthesis_xml NODE_SHAPE" value="RECT"/>
    <att type="string" name="CELLDESIGNER_ALIAS" value="sa21317"/>
    <att type="string" name="vizmap:vv10941Flavonoid_biosynthesis_xml NODE_HEIGHT" value="15.0"/>
    <att type="string" name="CELLDESIGNER_NODE_TYPE" value="RNA"/>
    <att type="string" name="vizmap:vv10941Flavonoid_biosynthesis_xml NODE_WIDTH" value="130.0"/>
    <att type="string" name="CELLDESIGNER_SPECIES" value="GSVIVP00003471001"/>
    <att type="string" name="vizmap:vv10941Flavonoid_biosynthesis_xml NODE_FILL_COLOR" value="java.awt.Color[r=255,g=255,b=255]"/>
    <att type="string" name="vizmap:vv10941Flavonoid_biosynthesis_xml_me NODE_SHAPE" value="RECT"/>
    <att type="string" name="vizmap:vv10941Flavonoid_biosynthesis_xml_me NODE_WIDTH" value="130.0"/>
    <graphics type="RECTANGLE" h="15.0" w="150.0" x="1218.55615234375" y="85.65387725830078" fill="#ffffff" width="1" outline="#000000"/>
  </node>
  <node label="rGSVIVP00003473001" id="-1374">
    <att type="string" name="vizmap:vv10941Flavonoid_biosynthesis_xml_me NODE_HEIGHT" value="15.0"/>
    <att type="string" name="canonicalName" value="GSVIVP00003473001"/>
    <att type="string" name="vizmap:vv10941Flavonoid_biosynthesis_xml NODE_SHAPE" value="RECT"/>
    <att type="string" name="CELLDESIGNER_ALIAS" value="sa21319"/>
    <att type="string" name="vizmap:vv10941Flavonoid_biosynthesis_xml NODE_HEIGHT" value="15.0"/>
    <att type="string" name="CELLDESIGNER_NODE_TYPE" value="RNA"/>
    <att type="string" name="vizmap:vv10941Flavonoid_biosynthesis_xml NODE_WIDTH" value="130.0"/>
    <att type="string" name="CELLDESIGNER_SPECIES" value="GSVIVP00003473001"/>
    <att type="string" name="vizmap:vv10941Flavonoid_biosynthesis_xml NODE_FILL_COLOR" value="java.awt.Color[r=255,g=255,b=255]"/>
    <att type="string" name="vizmap:vv10941Flavonoid_biosynthesis_xml_me NODE_SHAPE" value="RECT"/>
    <att type="string" name="vizmap:vv10941Flavonoid_biosynthesis_xml_me NODE_WIDTH" value="130.0"/>
    <graphics type="RECTANGLE" h="15.0" w="150.0" x="1218.55615234375" y="100.75719451904297" fill="#ffffff" width="1" outline="#000000"/>
  </node>
  <node label="rGSVIVP00033497001" id="-1373">
    <att type="string" name="vizmap:vv10941Flavonoid_biosynthesis_xml_me NODE_HEIGHT" value="15.0"/>
    <att type="string" name="canonicalName" value="GSVIVP00033497001"/>
    <att type="string" name="vizmap:vv10941Flavonoid_biosynthesis_xml NODE_SHAPE" value="RECT"/>
    <att type="string" name="CELLDESIGNER_ALIAS" value="sa21321"/>
    <att type="string" name="vizmap:vv10941Flavonoid_biosynthesis_xml NODE_HEIGHT" value="15.0"/>
    <att type="string" name="CELLDESIGNER_NODE_TYPE" value="RNA"/>
    <att type="string" name="vizmap:vv10941Flavonoid_biosynthesis_xml NODE_WIDTH" value="130.0"/>
    <att type="string" name="CELLDESIGNER_SPECIES" value="GSVIVP00033497001"/>
    <att type="string" name="vizmap:vv10941Flavonoid_biosynthesis_xml NODE_FILL_COLOR" value="java.awt.Color[r=255,g=255,b=255]"/>
    <att type="string" name="vizmap:vv10941Flavonoid_biosynthesis_xml_me NODE_SHAPE" value="RECT"/>
    <att type="string" name="vizmap:vv10941Flavonoid_biosynthesis_xml_me NODE_WIDTH" value="130.0"/>
    <graphics type="RECTANGLE" h="15.0" w="150.0" x="1218.55615234375" y="176.2738037109375" fill="#ffffff" width="1" outline="#000000"/>
  </node>
  <node label="rGSVIVP00003466001" id="-1372">
    <att type="string" name="vizmap:vv10941Flavonoid_biosynthesis_xml_me NODE_HEIGHT" value="15.0"/>
    <att type="string" name="canonicalName" value="GSVIVP00003466001"/>
    <att type="string" name="vizmap:vv10941Flavonoid_biosynthesis_xml NODE_SHAPE" value="RECT"/>
    <att type="string" name="CELLDESIGNER_ALIAS" value="sa21323"/>
    <att type="string" name="vizmap:vv10941Flavonoid_biosynthesis_xml NODE_HEIGHT" value="15.0"/>
    <att type="string" name="CELLDESIGNER_NODE_TYPE" value="RNA"/>
    <att type="string" name="vizmap:vv10941Flavonoid_biosynthesis_xml NODE_WIDTH" value="130.0"/>
    <att type="string" name="CELLDESIGNER_SPECIES" value="GSVIVP00003466001"/>
    <att type="string" name="vizmap:vv10941Flavonoid_biosynthesis_xml NODE_FILL_COLOR" value="java.awt.Color[r=255,g=255,b=255]"/>
    <att type="string" name="vizmap:vv10941Flavonoid_biosynthesis_xml_me NODE_SHAPE" value="RECT"/>
    <att type="string" name="vizmap:vv10941Flavonoid_biosynthesis_xml_me NODE_WIDTH" value="130.0"/>
    <graphics type="RECTANGLE" h="15.0" w="150.0" x="1218.55615234375" y="191.37713623046875" fill="#ffffff" width="1" outline="#000000"/>
  </node>
  <node label="rGSVIVP00003464001" id="-1371">
    <att type="string" name="vizmap:vv10941Flavonoid_biosynthesis_xml_me NODE_HEIGHT" value="15.0"/>
    <att type="string" name="canonicalName" value="GSVIVP00003464001"/>
    <att type="string" name="vizmap:vv10941Flavonoid_biosynthesis_xml NODE_SHAPE" value="RECT"/>
    <att type="string" name="CELLDESIGNER_ALIAS" value="sa21325"/>
    <att type="string" name="vizmap:vv10941Flavonoid_biosynthesis_xml NODE_HEIGHT" value="15.0"/>
    <att type="string" name="CELLDESIGNER_NODE_TYPE" value="RNA"/>
    <att type="string" name="vizmap:vv10941Flavonoid_biosynthesis_xml NODE_WIDTH" value="130.0"/>
    <att type="string" name="CELLDESIGNER_SPECIES" value="GSVIVP00003464001"/>
    <att type="string" name="vizmap:vv10941Flavonoid_biosynthesis_xml NODE_FILL_COLOR" value="java.awt.Color[r=255,g=255,b=255]"/>
    <att type="string" name="vizmap:vv10941Flavonoid_biosynthesis_xml_me NODE_SHAPE" value="RECT"/>
    <att type="string" name="vizmap:vv10941Flavonoid_biosynthesis_xml_me NODE_WIDTH" value="130.0"/>
    <graphics type="RECTANGLE" h="15.0" w="150.0" x="1218.55615234375" y="206.48045349121094" fill="#ffffff" width="1" outline="#000000"/>
  </node>
  <node label="rGSVIVP00033500001" id="-1370">
    <att type="string" name="vizmap:vv10941Flavonoid_biosynthesis_xml_me NODE_HEIGHT" value="15.0"/>
    <att type="string" name="canonicalName" value="GSVIVP00033500001"/>
    <att type="string" name="vizmap:vv10941Flavonoid_biosynthesis_xml NODE_SHAPE" value="RECT"/>
    <att type="string" name="CELLDESIGNER_ALIAS" value="sa21327"/>
    <att type="string" name="vizmap:vv10941Flavonoid_biosynthesis_xml NODE_HEIGHT" value="15.0"/>
    <att type="string" name="CELLDESIGNER_NODE_TYPE" value="RNA"/>
    <att type="string" name="vizmap:vv10941Flavonoid_biosynthesis_xml NODE_WIDTH" value="130.0"/>
    <att type="string" name="CELLDESIGNER_SPECIES" value="GSVIVP00033500001"/>
    <att type="string" name="vizmap:vv10941Flavonoid_biosynthesis_xml NODE_FILL_COLOR" value="java.awt.Color[r=255,g=255,b=255]"/>
    <att type="string" name="vizmap:vv10941Flavonoid_biosynthesis_xml_me NODE_SHAPE" value="RECT"/>
    <att type="string" name="vizmap:vv10941Flavonoid_biosynthesis_xml_me NODE_WIDTH" value="130.0"/>
    <graphics type="RECTANGLE" h="15.0" w="150.0" x="1218.55615234375" y="221.58377075195312" fill="#ffffff" width="1" outline="#000000"/>
  </node>
  <node label="rGSVIVP00033483001" id="-1369">
    <att type="string" name="vizmap:vv10941Flavonoid_biosynthesis_xml_me NODE_HEIGHT" value="15.0"/>
    <att type="string" name="canonicalName" value="GSVIVP00033483001"/>
    <att type="string" name="vizmap:vv10941Flavonoid_biosynthesis_xml NODE_SHAPE" value="RECT"/>
    <att type="string" name="CELLDESIGNER_ALIAS" value="sa21329"/>
    <att type="string" name="vizmap:vv10941Flavonoid_biosynthesis_xml NODE_HEIGHT" value="15.0"/>
    <att type="string" name="CELLDESIGNER_NODE_TYPE" value="RNA"/>
    <att type="string" name="vizmap:vv10941Flavonoid_biosynthesis_xml NODE_WIDTH" value="130.0"/>
    <att type="string" name="CELLDESIGNER_SPECIES" value="GSVIVP00033483001"/>
    <att type="string" name="vizmap:vv10941Flavonoid_biosynthesis_xml NODE_FILL_COLOR" value="java.awt.Color[r=255,g=255,b=255]"/>
    <att type="string" name="vizmap:vv10941Flavonoid_biosynthesis_xml_me NODE_SHAPE" value="RECT"/>
    <att type="string" name="vizmap:vv10941Flavonoid_biosynthesis_xml_me NODE_WIDTH" value="130.0"/>
    <graphics type="RECTANGLE" h="15.0" w="150.0" x="1218.55615234375" y="236.68710327148438" fill="#ffffff" width="1" outline="#000000"/>
  </node>
  <node label="Phlorizin chalcone" id="-1368">
    <att type="string" name="vizmap:vv10941Flavonoid_biosynthesis_xml_me NODE_HEIGHT" value="15.0"/>
    <att type="string" name="canonicalName" value="Phlorizin chalcone"/>
    <att type="string" name="vizmap:vv10941Flavonoid_biosynthesis_xml NODE_SHAPE" value="ELLIPSE"/>
    <att type="string" name="CELLDESIGNER_ALIAS" value="sa21331"/>
    <att type="string" name="vizmap:vv10941Flavonoid_biosynthesis_xml NODE_HEIGHT" value="15.0"/>
    <att type="string" name="CELLDESIGNER_NODE_TYPE" value="SIMPLE_MOLECULE"/>
    <att type="string" name="vizmap:vv10941Flavonoid_biosynthesis_xml NODE_WIDTH" value="130.0"/>
    <att type="string" name="CELLDESIGNER_SPECIES" value="C16406"/>
    <att type="string" name="vizmap:vv10941Flavonoid_biosynthesis_xml NODE_FILL_COLOR" value="java.awt.Color[r=255,g=255,b=255]"/>
    <att type="string" name="vizmap:vv10941Flavonoid_biosynthesis_xml_me NODE_SHAPE" value="ELLIPSE"/>
    <att type="string" name="vizmap:vv10941Flavonoid_biosynthesis_xml_me NODE_WIDTH" value="130.0"/>
    <graphics type="ELLIPSE" h="15.0" w="200.0" x="6.0" y="288.5" fill="#ffffff" width="1" outline="#000000"/>
  </node>
  <node label="THCGT" id="-1367">
    <att type="string" name="vizmap:vv10941Flavonoid_biosynthesis_xml_me NODE_HEIGHT" value="15.0"/>
    <att type="string" name="canonicalName" value="THCGT"/>
    <att type="string" name="vizmap:vv10941Flavonoid_biosynthesis_xml NODE_SHAPE" value="OCTAGON"/>
    <att type="string" name="CELLDESIGNER_ALIAS" value="sa21332"/>
    <att type="string" name="vizmap:vv10941Flavonoid_biosynthesis_xml NODE_HEIGHT" value="15.0"/>
    <att type="string" name="CELLDESIGNER_NODE_TYPE" value="PROTEIN"/>
    <att type="string" name="vizmap:vv10941Flavonoid_biosynthesis_xml NODE_WIDTH" value="130.0"/>
    <att type="string" name="CELLDESIGNER_SPECIES" value="THCGT"/>
    <att type="string" name="vizmap:vv10941Flavonoid_biosynthesis_xml NODE_FILL_COLOR" value="java.awt.Color[r=255,g=255,b=255]"/>
    <att type="string" name="vizmap:vv10941Flavonoid_biosynthesis_xml_me NODE_SHAPE" value="OCTAGON"/>
    <att type="string" name="vizmap:vv10941Flavonoid_biosynthesis_xml_me NODE_WIDTH" value="130.0"/>
    <graphics type="OCTAGON" h="15.0" w="250.0" x="190.0" y="277.5" fill="#ffffff" width="1" outline="#000000"/>
  </node>
  <node label="rGSVIVP00037544001" id="-1366">
    <att type="string" name="vizmap:vv10941Flavonoid_biosynthesis_xml_me NODE_HEIGHT" value="15.0"/>
    <att type="string" name="canonicalName" value="GSVIVP00037544001"/>
    <att type="string" name="vizmap:vv10941Flavonoid_biosynthesis_xml NODE_SHAPE" value="RECT"/>
    <att type="string" name="CELLDESIGNER_ALIAS" value="sa21333"/>
    <att type="string" name="vizmap:vv10941Flavonoid_biosynthesis_xml NODE_HEIGHT" value="15.0"/>
    <att type="string" name="CELLDESIGNER_NODE_TYPE" value="RNA"/>
    <att type="string" name="vizmap:vv10941Flavonoid_biosynthesis_xml NODE_WIDTH" value="130.0"/>
    <att type="string" name="CELLDESIGNER_SPECIES" value="GSVIVP00037544001"/>
    <att type="string" name="vizmap:vv10941Flavonoid_biosynthesis_xml NODE_FILL_COLOR" value="java.awt.Color[r=255,g=255,b=255]"/>
    <att type="string" name="vizmap:vv10941Flavonoid_biosynthesis_xml_me NODE_SHAPE" value="RECT"/>
    <att type="string" name="vizmap:vv10941Flavonoid_biosynthesis_xml_me NODE_WIDTH" value="130.0"/>
    <graphics type="RECTANGLE" h="15.0" w="149.99999237060547" x="183.52270889282227" y="261.7449951171875" fill="#ffffff" width="1" outline="#000000"/>
  </node>
  <node label="rGSVIVP00034967001" id="-1365">
    <att type="string" name="vizmap:vv10941Flavonoid_biosynthesis_xml_me NODE_HEIGHT" value="15.0"/>
    <att type="string" name="canonicalName" value="GSVIVP00034967001"/>
    <att type="string" name="vizmap:vv10941Flavonoid_biosynthesis_xml NODE_SHAPE" value="RECT"/>
    <att type="string" name="CELLDESIGNER_ALIAS" value="sa21338"/>
    <att type="string" name="vizmap:vv10941Flavonoid_biosynthesis_xml NODE_HEIGHT" value="15.0"/>
    <att type="string" name="CELLDESIGNER_NODE_TYPE" value="RNA"/>
    <att type="string" name="vizmap:vv10941Flavonoid_biosynthesis_xml NODE_WIDTH" value="130.0"/>
    <att type="string" name="CELLDESIGNER_SPECIES" value="GSVIVP00034967001"/>
    <att type="string" name="vizmap:vv10941Flavonoid_biosynthesis_xml NODE_FILL_COLOR" value="java.awt.Color[r=255,g=255,b=255]"/>
    <att type="string" name="vizmap:vv10941Flavonoid_biosynthesis_xml_me NODE_SHAPE" value="RECT"/>
    <att type="string" name="vizmap:vv10941Flavonoid_biosynthesis_xml_me NODE_WIDTH" value="130.0"/>
    <graphics type="RECTANGLE" h="15.0" w="150.00000381469727" x="28.522733688354492" y="97.2048568725586" fill="#ffffff" width="1" outline="#000000"/>
  </node>
  <node label="rGSVIVP00006026001" id="-1364">
    <att type="string" name="vizmap:vv10941Flavonoid_biosynthesis_xml_me NODE_HEIGHT" value="15.0"/>
    <att type="string" name="canonicalName" value="GSVIVP00006026001"/>
    <att type="string" name="vizmap:vv10941Flavonoid_biosynthesis_xml NODE_SHAPE" value="RECT"/>
    <att type="string" name="CELLDESIGNER_ALIAS" value="sa21339"/>
    <att type="string" name="vizmap:vv10941Flavonoid_biosynthesis_xml NODE_HEIGHT" value="15.0"/>
    <att type="string" name="CELLDESIGNER_NODE_TYPE" value="RNA"/>
    <att type="string" name="vizmap:vv10941Flavonoid_biosynthesis_xml NODE_WIDTH" value="130.0"/>
    <att type="string" name="CELLDESIGNER_SPECIES" value="GSVIVP00006026001"/>
    <att type="string" name="vizmap:vv10941Flavonoid_biosynthesis_xml NODE_FILL_COLOR" value="java.awt.Color[r=255,g=255,b=255]"/>
    <att type="string" name="vizmap:vv10941Flavonoid_biosynthesis_xml_me NODE_SHAPE" value="RECT"/>
    <att type="string" name="vizmap:vv10941Flavonoid_biosynthesis_xml_me NODE_WIDTH" value="130.0"/>
    <graphics type="RECTANGLE" h="15.0" w="150.00000381469727" x="28.522733688354492" y="113.02658081054688" fill="#ffffff" width="1" outline="#000000"/>
  </node>
  <node label="rGSVIVP00006024001" id="-1363">
    <att type="string" name="vizmap:vv10941Flavonoid_biosynthesis_xml_me NODE_HEIGHT" value="15.0"/>
    <att type="string" name="canonicalName" value="GSVIVP00006024001"/>
    <att type="string" name="vizmap:vv10941Flavonoid_biosynthesis_xml NODE_SHAPE" value="RECT"/>
    <att type="string" name="CELLDESIGNER_ALIAS" value="sa21340"/>
    <att type="string" name="vizmap:vv10941Flavonoid_biosynthesis_xml NODE_HEIGHT" value="15.0"/>
    <att type="string" name="CELLDESIGNER_NODE_TYPE" value="RNA"/>
    <att type="string" name="vizmap:vv10941Flavonoid_biosynthesis_xml NODE_WIDTH" value="130.0"/>
    <att type="string" name="CELLDESIGNER_SPECIES" value="GSVIVP00006024001"/>
    <att type="string" name="vizmap:vv10941Flavonoid_biosynthesis_xml NODE_FILL_COLOR" value="java.awt.Color[r=255,g=255,b=255]"/>
    <att type="string" name="vizmap:vv10941Flavonoid_biosynthesis_xml_me NODE_SHAPE" value="RECT"/>
    <att type="string" name="vizmap:vv10941Flavonoid_biosynthesis_xml_me NODE_WIDTH" value="130.0"/>
    <graphics type="RECTANGLE" h="15.0" w="150.00000381469727" x="28.522733688354492" y="128.8483123779297" fill="#ffffff" width="1" outline="#000000"/>
  </node>
  <node label="rGSVIVP00022033001" id="-1362">
    <att type="string" name="vizmap:vv10941Flavonoid_biosynthesis_xml_me NODE_HEIGHT" value="15.0"/>
    <att type="string" name="canonicalName" value="GSVIVP00022033001"/>
    <att type="string" name="vizmap:vv10941Flavonoid_biosynthesis_xml NODE_SHAPE" value="RECT"/>
    <att type="string" name="CELLDESIGNER_ALIAS" value="sa160"/>
    <att type="string" name="vizmap:vv10941Flavonoid_biosynthesis_xml NODE_HEIGHT" value="15.0"/>
    <att type="string" name="CELLDESIGNER_NODE_TYPE" value="RNA"/>
    <att type="string" name="vizmap:vv10941Flavonoid_biosynthesis_xml NODE_WIDTH" value="130.0"/>
    <att type="string" name="CELLDESIGNER_SPECIES" value="GSVIVP00022033001"/>
    <att type="string" name="vizmap:vv10941Flavonoid_biosynthesis_xml NODE_FILL_COLOR" value="java.awt.Color[r=255,g=255,b=255]"/>
    <att type="string" name="vizmap:vv10941Flavonoid_biosynthesis_xml_me NODE_SHAPE" value="RECT"/>
    <att type="string" name="vizmap:vv10941Flavonoid_biosynthesis_xml_me NODE_WIDTH" value="130.0"/>
    <graphics type="RECTANGLE" h="15.0" w="150.0" x="1970.6650390625" y="433.7449951171875" fill="#ffffff" width="1" outline="#000000"/>
  </node>
  <node label="rGSVIVP00030661001" id="-1361">
    <att type="string" name="vizmap:vv10941Flavonoid_biosynthesis_xml_me NODE_HEIGHT" value="15.0"/>
    <att type="string" name="canonicalName" value="GSVIVP00030661001"/>
    <att type="string" name="vizmap:vv10941Flavonoid_biosynthesis_xml NODE_SHAPE" value="RECT"/>
    <att type="string" name="CELLDESIGNER_ALIAS" value="sa21343"/>
    <att type="string" name="vizmap:vv10941Flavonoid_biosynthesis_xml NODE_HEIGHT" value="15.0"/>
    <att type="string" name="CELLDESIGNER_NODE_TYPE" value="RNA"/>
    <att type="string" name="vizmap:vv10941Flavonoid_biosynthesis_xml NODE_WIDTH" value="130.0"/>
    <att type="string" name="CELLDESIGNER_SPECIES" value="GSVIVP00030661001"/>
    <att type="string" name="vizmap:vv10941Flavonoid_biosynthesis_xml NODE_FILL_COLOR" value="java.awt.Color[r=255,g=255,b=255]"/>
    <att type="string" name="vizmap:vv10941Flavonoid_biosynthesis_xml_me NODE_SHAPE" value="RECT"/>
    <att type="string" name="vizmap:vv10941Flavonoid_biosynthesis_xml_me NODE_WIDTH" value="130.0"/>
    <graphics type="RECTANGLE" h="15.0" w="150.0" x="79.0" y="593.5" fill="#ffffff" width="1" outline="#000000"/>
  </node>
  <node label="rGSVIVP00014911001" id="-1360">
    <att type="string" name="vizmap:vv10941Flavonoid_biosynthesis_xml_me NODE_HEIGHT" value="15.0"/>
    <att type="string" name="canonicalName" value="GSVIVP00014911001"/>
    <att type="string" name="vizmap:vv10941Flavonoid_biosynthesis_xml NODE_SHAPE" value="RECT"/>
    <att type="string" name="CELLDESIGNER_ALIAS" value="sa21344"/>
    <att type="string" name="vizmap:vv10941Flavonoid_biosynthesis_xml NODE_HEIGHT" value="15.0"/>
    <att type="string" name="CELLDESIGNER_NODE_TYPE" value="RNA"/>
    <att type="string" name="vizmap:vv10941Flavonoid_biosynthesis_xml NODE_WIDTH" value="130.0"/>
    <att type="string" name="CELLDESIGNER_SPECIES" value="GSVIVP00014911001"/>
    <att type="string" name="vizmap:vv10941Flavonoid_biosynthesis_xml NODE_FILL_COLOR" value="java.awt.Color[r=255,g=255,b=255]"/>
    <att type="string" name="vizmap:vv10941Flavonoid_biosynthesis_xml_me NODE_SHAPE" value="RECT"/>
    <att type="string" name="vizmap:vv10941Flavonoid_biosynthesis_xml_me NODE_WIDTH" value="130.0"/>
    <graphics type="RECTANGLE" h="15.0" w="150.0" x="79.0" y="608.5" fill="#ffffff" width="1" outline="#000000"/>
  </node>
  <node label="rGSVIVP00033020001" id="-1359">
    <att type="string" name="vizmap:vv10941Flavonoid_biosynthesis_xml_me NODE_HEIGHT" value="15.0"/>
    <att type="string" name="canonicalName" value="GSVIVP00033020001"/>
    <att type="string" name="vizmap:vv10941Flavonoid_biosynthesis_xml NODE_SHAPE" value="RECT"/>
    <att type="string" name="CELLDESIGNER_ALIAS" value="sa21346"/>
    <att type="string" name="vizmap:vv10941Flavonoid_biosynthesis_xml NODE_HEIGHT" value="15.0"/>
    <att type="string" name="CELLDESIGNER_NODE_TYPE" value="RNA"/>
    <att type="string" name="vizmap:vv10941Flavonoid_biosynthesis_xml NODE_WIDTH" value="130.0"/>
    <att type="string" name="CELLDESIGNER_SPECIES" value="GSVIVP00033020001"/>
    <att type="string" name="vizmap:vv10941Flavonoid_biosynthesis_xml NODE_FILL_COLOR" value="java.awt.Color[r=255,g=255,b=255]"/>
    <att type="string" name="vizmap:vv10941Flavonoid_biosynthesis_xml_me NODE_SHAPE" value="RECT"/>
    <att type="string" name="vizmap:vv10941Flavonoid_biosynthesis_xml_me NODE_WIDTH" value="130.0"/>
    <graphics type="RECTANGLE" h="15.0" w="150.0" x="79.0" y="623.5" fill="#ffffff" width="1" outline="#000000"/>
  </node>
  <node label="rGSVIVP00033019001" id="-1358">
    <att type="string" name="vizmap:vv10941Flavonoid_biosynthesis_xml_me NODE_HEIGHT" value="15.0"/>
    <att type="string" name="canonicalName" value="GSVIVP00033019001"/>
    <att type="string" name="vizmap:vv10941Flavonoid_biosynthesis_xml NODE_SHAPE" value="RECT"/>
    <att type="string" name="CELLDESIGNER_ALIAS" value="sa21350"/>
    <att type="string" name="vizmap:vv10941Flavonoid_biosynthesis_xml NODE_HEIGHT" value="15.0"/>
    <att type="string" name="CELLDESIGNER_NODE_TYPE" value="RNA"/>
    <att type="string" name="vizmap:vv10941Flavonoid_biosynthesis_xml NODE_WIDTH" value="130.0"/>
    <att type="string" name="CELLDESIGNER_SPECIES" value="GSVIVP00033019001"/>
    <att type="string" name="vizmap:vv10941Flavonoid_biosynthesis_xml NODE_FILL_COLOR" value="java.awt.Color[r=255,g=255,b=255]"/>
    <att type="string" name="vizmap:vv10941Flavonoid_biosynthesis_xml_me NODE_SHAPE" value="RECT"/>
    <att type="string" name="vizmap:vv10941Flavonoid_biosynthesis_xml_me NODE_WIDTH" value="130.0"/>
    <graphics type="RECTANGLE" h="15.0" w="150.0" x="79.0" y="638.5" fill="#ffffff" width="1" outline="#000000"/>
  </node>
  <node label="rGSVIVP00014912001" id="-1357">
    <att type="string" name="vizmap:vv10941Flavonoid_biosynthesis_xml_me NODE_HEIGHT" value="15.0"/>
    <att type="string" name="canonicalName" value="GSVIVP00014912001"/>
    <att type="string" name="vizmap:vv10941Flavonoid_biosynthesis_xml NODE_SHAPE" value="RECT"/>
    <att type="string" name="CELLDESIGNER_ALIAS" value="sa21352"/>
    <att type="string" name="vizmap:vv10941Flavonoid_biosynthesis_xml NODE_HEIGHT" value="15.0"/>
    <att type="string" name="CELLDESIGNER_NODE_TYPE" value="RNA"/>
    <att type="string" name="vizmap:vv10941Flavonoid_biosynthesis_xml NODE_WIDTH" value="130.0"/>
    <att type="string" name="CELLDESIGNER_SPECIES" value="GSVIVP00014912001"/>
    <att type="string" name="vizmap:vv10941Flavonoid_biosynthesis_xml NODE_FILL_COLOR" value="java.awt.Color[r=255,g=255,b=255]"/>
    <att type="string" name="vizmap:vv10941Flavonoid_biosynthesis_xml_me NODE_SHAPE" value="RECT"/>
    <att type="string" name="vizmap:vv10941Flavonoid_biosynthesis_xml_me NODE_WIDTH" value="130.0"/>
    <graphics type="RECTANGLE" h="15.0" w="150.0" x="79.0" y="653.5" fill="#ffffff" width="1" outline="#000000"/>
  </node>
  <node label="rGSVIVP00033021001" id="-1356">
    <att type="string" name="vizmap:vv10941Flavonoid_biosynthesis_xml_me NODE_HEIGHT" value="15.0"/>
    <att type="string" name="canonicalName" value="GSVIVP00033021001"/>
    <att type="string" name="vizmap:vv10941Flavonoid_biosynthesis_xml NODE_SHAPE" value="RECT"/>
    <att type="string" name="CELLDESIGNER_ALIAS" value="sa21354"/>
    <att type="string" name="vizmap:vv10941Flavonoid_biosynthesis_xml NODE_HEIGHT" value="15.0"/>
    <att type="string" name="CELLDESIGNER_NODE_TYPE" value="RNA"/>
    <att type="string" name="vizmap:vv10941Flavonoid_biosynthesis_xml NODE_WIDTH" value="130.0"/>
    <att type="string" name="CELLDESIGNER_SPECIES" value="GSVIVP00033021001"/>
    <att type="string" name="vizmap:vv10941Flavonoid_biosynthesis_xml NODE_FILL_COLOR" value="java.awt.Color[r=255,g=255,b=255]"/>
    <att type="string" name="vizmap:vv10941Flavonoid_biosynthesis_xml_me NODE_SHAPE" value="RECT"/>
    <att type="string" name="vizmap:vv10941Flavonoid_biosynthesis_xml_me NODE_WIDTH" value="130.0"/>
    <graphics type="RECTANGLE" h="15.0" w="150.0" x="79.0" y="668.5" fill="#ffffff" width="1" outline="#000000"/>
  </node>
  <node label="CHALR" id="-1355">
    <att type="string" name="vizmap:vv10941Flavonoid_biosynthesis_xml_me NODE_HEIGHT" value="15.0"/>
    <att type="string" name="canonicalName" value="CHALR"/>
    <att type="string" name="vizmap:vv10941Flavonoid_biosynthesis_xml NODE_SHAPE" value="OCTAGON"/>
    <att type="string" name="CELLDESIGNER_ALIAS" value="sa21355"/>
    <att type="string" name="vizmap:vv10941Flavonoid_biosynthesis_xml NODE_HEIGHT" value="15.0"/>
    <att type="string" name="CELLDESIGNER_NODE_TYPE" value="PROTEIN"/>
    <att type="string" name="vizmap:vv10941Flavonoid_biosynthesis_xml NODE_WIDTH" value="130.0"/>
    <att type="string" name="CELLDESIGNER_SPECIES" value="CHALR"/>
    <att type="string" name="vizmap:vv10941Flavonoid_biosynthesis_xml NODE_FILL_COLOR" value="java.awt.Color[r=255,g=255,b=255]"/>
    <att type="string" name="vizmap:vv10941Flavonoid_biosynthesis_xml_me NODE_SHAPE" value="OCTAGON"/>
    <att type="string" name="vizmap:vv10941Flavonoid_biosynthesis_xml_me NODE_WIDTH" value="130.0"/>
    <graphics type="OCTAGON" h="15.0" w="250.0" x="89.0" y="577.5" fill="#ffffff" width="1" outline="#000000"/>
  </node>
  <node label="R06543STATE_TRANSITION" id="-1354">
    <att type="string" name="vizmap:vv10941Flavonoid_biosynthesis_xml_me NODE_HEIGHT" value="10.0"/>
    <att type="string" name="canonicalName" value="R06543STATE_TRANSITION"/>
    <att type="string" name="vizmap:vv10941Flavonoid_biosynthesis_xml NODE_SHAPE" value="TRIANGLE"/>
    <att type="string" name="vizmap:vv10941Flavonoid_biosynthesis_xml NODE_HEIGHT" value="10.0"/>
    <att type="string" name="CELLDESIGNER_NODE_TYPE" value="STATE_TRANSITION"/>
    <att type="string" name="vizmap:vv10941Flavonoid_biosynthesis_xml NODE_WIDTH" value="10.0"/>
    <att type="string" name="vizmap:vv10941Flavonoid_biosynthesis_xml NODE_FILL_COLOR" value="java.awt.Color[r=255,g=255,b=255]"/>
    <att type="string" name="vizmap:vv10941Flavonoid_biosynthesis_xml_me NODE_SHAPE" value="TRIANGLE"/>
    <att type="string" name="vizmap:vv10941Flavonoid_biosynthesis_xml_me NODE_WIDTH" value="10.0"/>
    <att type="string" name="CELLDESIGNER_REACTION" value="R06543STATE_TRANSITION"/>
    <graphics type="TRIANGLE" h="10.0" w="10.0" x="1662.5" y="924.0" fill="#ffffff" width="1" outline="#000000"/>
  </node>
  <node label="R02442STATE_TRANSITION" id="-1353">
    <att type="string" name="vizmap:vv10941Flavonoid_biosynthesis_xml_me NODE_HEIGHT" value="10.0"/>
    <att type="string" name="canonicalName" value="R02442STATE_TRANSITION"/>
    <att type="string" name="vizmap:vv10941Flavonoid_biosynthesis_xml NODE_SHAPE" value="TRIANGLE"/>
    <att type="string" name="vizmap:vv10941Flavonoid_biosynthesis_xml NODE_HEIGHT" value="10.0"/>
    <att type="string" name="CELLDESIGNER_NODE_TYPE" value="STATE_TRANSITION"/>
    <att type="string" name="vizmap:vv10941Flavonoid_biosynthesis_xml NODE_WIDTH" value="10.0"/>
    <att type="string" name="vizmap:vv10941Flavonoid_biosynthesis_xml NODE_FILL_COLOR" value="java.awt.Color[r=255,g=255,b=255]"/>
    <att type="string" name="vizmap:vv10941Flavonoid_biosynthesis_xml_me NODE_SHAPE" value="TRIANGLE"/>
    <att type="string" name="vizmap:vv10941Flavonoid_biosynthesis_xml_me NODE_WIDTH" value="10.0"/>
    <att type="string" name="CELLDESIGNER_REACTION" value="R02442STATE_TRANSITION"/>
    <graphics type="TRIANGLE" h="10.0" w="10.0" x="464.5" y="301.0" fill="#ffffff" width="1" outline="#000000"/>
  </node>
  <node label="R04276STATE_TRANSITION" id="-1352">
    <att type="string" name="vizmap:vv10941Flavonoid_biosynthesis_xml_me NODE_HEIGHT" value="10.0"/>
    <att type="string" name="canonicalName" value="R04276STATE_TRANSITION"/>
    <att type="string" name="vizmap:vv10941Flavonoid_biosynthesis_xml NODE_SHAPE" value="TRIANGLE"/>
    <att type="string" name="vizmap:vv10941Flavonoid_biosynthesis_xml NODE_HEIGHT" value="10.0"/>
    <att type="string" name="CELLDESIGNER_NODE_TYPE" value="STATE_TRANSITION"/>
    <att type="string" name="vizmap:vv10941Flavonoid_biosynthesis_xml NODE_WIDTH" value="10.0"/>
    <att type="string" name="vizmap:vv10941Flavonoid_biosynthesis_xml NODE_FILL_COLOR" value="java.awt.Color[r=255,g=255,b=255]"/>
    <att type="string" name="vizmap:vv10941Flavonoid_biosynthesis_xml_me NODE_SHAPE" value="TRIANGLE"/>
    <att type="string" name="vizmap:vv10941Flavonoid_biosynthesis_xml_me NODE_WIDTH" value="10.0"/>
    <att type="string" name="CELLDESIGNER_REACTION" value="R04276STATE_TRANSITION"/>
    <graphics type="TRIANGLE" h="10.0" w="10.0" x="1500.0" y="7.5" fill="#ffffff" width="1" outline="#000000"/>
  </node>
  <node label="R06536STATE_TRANSITION" id="-1351">
    <att type="string" name="vizmap:vv10941Flavonoid_biosynthesis_xml_me NODE_HEIGHT" value="10.0"/>
    <att type="string" name="canonicalName" value="R06536STATE_TRANSITION"/>
    <att type="string" name="vizmap:vv10941Flavonoid_biosynthesis_xml NODE_SHAPE" value="TRIANGLE"/>
    <att type="string" name="vizmap:vv10941Flavonoid_biosynthesis_xml NODE_HEIGHT" value="10.0"/>
    <att type="string" name="CELLDESIGNER_NODE_TYPE" value="STATE_TRANSITION"/>
    <att type="string" name="vizmap:vv10941Flavonoid_biosynthesis_xml NODE_WIDTH" value="10.0"/>
    <att type="string" name="vizmap:vv10941Flavonoid_biosynthesis_xml NODE_FILL_COLOR" value="java.awt.Color[r=255,g=255,b=255]"/>
    <att type="string" name="vizmap:vv10941Flavonoid_biosynthesis_xml_me NODE_SHAPE" value="TRIANGLE"/>
    <att type="string" name="vizmap:vv10941Flavonoid_biosynthesis_xml_me NODE_WIDTH" value="10.0"/>
    <att type="string" name="CELLDESIGNER_REACTION" value="R06536STATE_TRANSITION"/>
    <graphics type="TRIANGLE" h="10.0" w="10.0" x="1812.0" y="1069.5" fill="#ffffff" width="1" outline="#000000"/>
  </node>
  <node label="R02158STATE_TRANSITION" id="-1350">
    <att type="string" name="vizmap:vv10941Flavonoid_biosynthesis_xml_me NODE_HEIGHT" value="10.0"/>
    <att type="string" name="canonicalName" value="R02158STATE_TRANSITION"/>
    <att type="string" name="vizmap:vv10941Flavonoid_biosynthesis_xml NODE_SHAPE" value="TRIANGLE"/>
    <att type="string" name="vizmap:vv10941Flavonoid_biosynthesis_xml NODE_HEIGHT" value="10.0"/>
    <att type="string" name="CELLDESIGNER_NODE_TYPE" value="STATE_TRANSITION"/>
    <att type="string" name="vizmap:vv10941Flavonoid_biosynthesis_xml NODE_WIDTH" value="10.0"/>
    <att type="string" name="vizmap:vv10941Flavonoid_biosynthesis_xml NODE_FILL_COLOR" value="java.awt.Color[r=255,g=255,b=255]"/>
    <att type="string" name="vizmap:vv10941Flavonoid_biosynthesis_xml_me NODE_SHAPE" value="TRIANGLE"/>
    <att type="string" name="vizmap:vv10941Flavonoid_biosynthesis_xml_me NODE_WIDTH" value="10.0"/>
    <att type="string" name="CELLDESIGNER_REACTION" value="R02158STATE_TRANSITION"/>
    <graphics type="TRIANGLE" h="10.0" w="10.0" x="1077.5" y="468.0" fill="#ffffff" width="1" outline="#000000"/>
  </node>
  <node label="R03123STATE_TRANSITION" id="-1349">
    <att type="string" name="vizmap:vv10941Flavonoid_biosynthesis_xml_me NODE_HEIGHT" value="10.0"/>
    <att type="string" name="canonicalName" value="R03123STATE_TRANSITION"/>
    <att type="string" name="vizmap:vv10941Flavonoid_biosynthesis_xml NODE_SHAPE" value="TRIANGLE"/>
    <att type="string" name="vizmap:vv10941Flavonoid_biosynthesis_xml NODE_HEIGHT" value="10.0"/>
    <att type="string" name="CELLDESIGNER_NODE_TYPE" value="STATE_TRANSITION"/>
    <att type="string" name="vizmap:vv10941Flavonoid_biosynthesis_xml NODE_WIDTH" value="10.0"/>
    <att type="string" name="vizmap:vv10941Flavonoid_biosynthesis_xml NODE_FILL_COLOR" value="java.awt.Color[r=255,g=255,b=255]"/>
    <att type="string" name="vizmap:vv10941Flavonoid_biosynthesis_xml_me NODE_SHAPE" value="TRIANGLE"/>
    <att type="string" name="vizmap:vv10941Flavonoid_biosynthesis_xml_me NODE_WIDTH" value="10.0"/>
    <att type="string" name="CELLDESIGNER_REACTION" value="R03123STATE_TRANSITION"/>
    <graphics type="TRIANGLE" h="10.0" w="10.0" x="1041.5" y="4.5" fill="#ffffff" width="1" outline="#000000"/>
  </node>
  <node label="R06539STATE_TRANSITION" id="-1348">
    <att type="string" name="vizmap:vv10941Flavonoid_biosynthesis_xml_me NODE_HEIGHT" value="10.0"/>
    <att type="string" name="canonicalName" value="R06539STATE_TRANSITION"/>
    <att type="string" name="vizmap:vv10941Flavonoid_biosynthesis_xml NODE_SHAPE" value="TRIANGLE"/>
    <att type="string" name="vizmap:vv10941Flavonoid_biosynthesis_xml NODE_HEIGHT" value="10.0"/>
    <att type="string" name="CELLDESIGNER_NODE_TYPE" value="STATE_TRANSITION"/>
    <att type="string" name="vizmap:vv10941Flavonoid_biosynthesis_xml NODE_WIDTH" value="10.0"/>
    <att type="string" name="vizmap:vv10941Flavonoid_biosynthesis_xml NODE_FILL_COLOR" value="java.awt.Color[r=255,g=255,b=255]"/>
    <att type="string" name="vizmap:vv10941Flavonoid_biosynthesis_xml_me NODE_SHAPE" value="TRIANGLE"/>
    <att type="string" name="vizmap:vv10941Flavonoid_biosynthesis_xml_me NODE_WIDTH" value="10.0"/>
    <att type="string" name="CELLDESIGNER_REACTION" value="R06539STATE_TRANSITION"/>
    <graphics type="TRIANGLE" h="10.0" w="10.0" x="878.0" y="988.5" fill="#ffffff" width="1" outline="#000000"/>
  </node>
  <node label="R05038STATE_TRANSITION" id="-1347">
    <att type="string" name="vizmap:vv10941Flavonoid_biosynthesis_xml_me NODE_HEIGHT" value="10.0"/>
    <att type="string" name="canonicalName" value="R05038STATE_TRANSITION"/>
    <att type="string" name="vizmap:vv10941Flavonoid_biosynthesis_xml NODE_SHAPE" value="TRIANGLE"/>
    <att type="string" name="vizmap:vv10941Flavonoid_biosynthesis_xml NODE_HEIGHT" value="10.0"/>
    <att type="string" name="CELLDESIGNER_NODE_TYPE" value="STATE_TRANSITION"/>
    <att type="string" name="vizmap:vv10941Flavonoid_biosynthesis_xml NODE_WIDTH" value="10.0"/>
    <att type="string" name="vizmap:vv10941Flavonoid_biosynthesis_xml NODE_FILL_COLOR" value="java.awt.Color[r=255,g=255,b=255]"/>
    <att type="string" name="vizmap:vv10941Flavonoid_biosynthesis_xml_me NODE_SHAPE" value="TRIANGLE"/>
    <att type="string" name="vizmap:vv10941Flavonoid_biosynthesis_xml_me NODE_WIDTH" value="10.0"/>
    <att type="string" name="CELLDESIGNER_REACTION" value="R05038STATE_TRANSITION"/>
    <graphics type="TRIANGLE" h="10.0" w="10.0" x="1036.0" y="1074.0" fill="#ffffff" width="1" outline="#000000"/>
  </node>
  <node label="R03640STATE_TRANSITION" id="-1346">
    <att type="string" name="vizmap:vv10941Flavonoid_biosynthesis_xml_me NODE_HEIGHT" value="10.0"/>
    <att type="string" name="canonicalName" value="R03640STATE_TRANSITION"/>
    <att type="string" name="vizmap:vv10941Flavonoid_biosynthesis_xml NODE_SHAPE" value="TRIANGLE"/>
    <att type="string" name="vizmap:vv10941Flavonoid_biosynthesis_xml NODE_HEIGHT" value="10.0"/>
    <att type="string" name="CELLDESIGNER_NODE_TYPE" value="STATE_TRANSITION"/>
    <att type="string" name="vizmap:vv10941Flavonoid_biosynthesis_xml NODE_WIDTH" value="10.0"/>
    <att type="string" name="vizmap:vv10941Flavonoid_biosynthesis_xml NODE_FILL_COLOR" value="java.awt.Color[r=255,g=255,b=255]"/>
    <att type="string" name="vizmap:vv10941Flavonoid_biosynthesis_xml_me NODE_SHAPE" value="TRIANGLE"/>
    <att type="string" name="vizmap:vv10941Flavonoid_biosynthesis_xml_me NODE_WIDTH" value="10.0"/>
    <att type="string" name="CELLDESIGNER_REACTION" value="R03640STATE_TRANSITION"/>
    <graphics type="TRIANGLE" h="10.0" w="10.0" x="696.0" y="598.0" fill="#ffffff" width="1" outline="#000000"/>
  </node>
  <node label="R05036STATE_TRANSITION" id="-1345">
    <att type="string" name="vizmap:vv10941Flavonoid_biosynthesis_xml_me NODE_HEIGHT" value="10.0"/>
    <att type="string" name="canonicalName" value="R05036STATE_TRANSITION"/>
    <att type="string" name="vizmap:vv10941Flavonoid_biosynthesis_xml NODE_SHAPE" value="TRIANGLE"/>
    <att type="string" name="vizmap:vv10941Flavonoid_biosynthesis_xml NODE_HEIGHT" value="10.0"/>
    <att type="string" name="CELLDESIGNER_NODE_TYPE" value="STATE_TRANSITION"/>
    <att type="string" name="vizmap:vv10941Flavonoid_biosynthesis_xml NODE_WIDTH" value="10.0"/>
    <att type="string" name="vizmap:vv10941Flavonoid_biosynthesis_xml NODE_FILL_COLOR" value="java.awt.Color[r=255,g=255,b=255]"/>
    <att type="string" name="vizmap:vv10941Flavonoid_biosynthesis_xml_me NODE_SHAPE" value="TRIANGLE"/>
    <att type="string" name="vizmap:vv10941Flavonoid_biosynthesis_xml_me NODE_WIDTH" value="10.0"/>
    <att type="string" name="CELLDESIGNER_REACTION" value="R05036STATE_TRANSITION"/>
    <graphics type="TRIANGLE" h="10.0" w="10.0" x="1315.5" y="560.0" fill="#ffffff" width="1" outline="#000000"/>
  </node>
  <node label="R06535STATE_TRANSITION" id="-1344">
    <att type="string" name="vizmap:vv10941Flavonoid_biosynthesis_xml_me NODE_HEIGHT" value="10.0"/>
    <att type="string" name="canonicalName" value="R06535STATE_TRANSITION"/>
    <att type="string" name="vizmap:vv10941Flavonoid_biosynthesis_xml NODE_SHAPE" value="TRIANGLE"/>
    <att type="string" name="vizmap:vv10941Flavonoid_biosynthesis_xml NODE_HEIGHT" value="10.0"/>
    <att type="string" name="CELLDESIGNER_NODE_TYPE" value="STATE_TRANSITION"/>
    <att type="string" name="vizmap:vv10941Flavonoid_biosynthesis_xml NODE_WIDTH" value="10.0"/>
    <att type="string" name="vizmap:vv10941Flavonoid_biosynthesis_xml NODE_FILL_COLOR" value="java.awt.Color[r=255,g=255,b=255]"/>
    <att type="string" name="vizmap:vv10941Flavonoid_biosynthesis_xml_me NODE_SHAPE" value="TRIANGLE"/>
    <att type="string" name="vizmap:vv10941Flavonoid_biosynthesis_xml_me NODE_WIDTH" value="10.0"/>
    <att type="string" name="CELLDESIGNER_REACTION" value="R06535STATE_TRANSITION"/>
    <graphics type="TRIANGLE" h="10.0" w="10.0" x="1634.5" y="545.0" fill="#ffffff" width="1" outline="#000000"/>
  </node>
  <node label="R02444STATE_TRANSITION" id="-1343">
    <att type="string" name="vizmap:vv10941Flavonoid_biosynthesis_xml_me NODE_HEIGHT" value="10.0"/>
    <att type="string" name="canonicalName" value="R02444STATE_TRANSITION"/>
    <att type="string" name="vizmap:vv10941Flavonoid_biosynthesis_xml NODE_SHAPE" value="TRIANGLE"/>
    <att type="string" name="vizmap:vv10941Flavonoid_biosynthesis_xml NODE_HEIGHT" value="10.0"/>
    <att type="string" name="CELLDESIGNER_NODE_TYPE" value="STATE_TRANSITION"/>
    <att type="string" name="vizmap:vv10941Flavonoid_biosynthesis_xml NODE_WIDTH" value="10.0"/>
    <att type="string" name="vizmap:vv10941Flavonoid_biosynthesis_xml NODE_FILL_COLOR" value="java.awt.Color[r=255,g=255,b=255]"/>
    <att type="string" name="vizmap:vv10941Flavonoid_biosynthesis_xml_me NODE_SHAPE" value="TRIANGLE"/>
    <att type="string" name="vizmap:vv10941Flavonoid_biosynthesis_xml_me NODE_WIDTH" value="10.0"/>
    <att type="string" name="CELLDESIGNER_REACTION" value="R02444STATE_TRANSITION"/>
    <graphics type="TRIANGLE" h="10.0" w="10.0" x="619.0" y="3.5" fill="#ffffff" width="1" outline="#000000"/>
  </node>
  <node label="R01613STATE_TRANSITION" id="-1342">
    <att type="string" name="vizmap:vv10941Flavonoid_biosynthesis_xml_me NODE_HEIGHT" value="10.0"/>
    <att type="string" name="canonicalName" value="R01613STATE_TRANSITION"/>
    <att type="string" name="vizmap:vv10941Flavonoid_biosynthesis_xml NODE_SHAPE" value="TRIANGLE"/>
    <att type="string" name="vizmap:vv10941Flavonoid_biosynthesis_xml NODE_HEIGHT" value="10.0"/>
    <att type="string" name="CELLDESIGNER_NODE_TYPE" value="STATE_TRANSITION"/>
    <att type="string" name="vizmap:vv10941Flavonoid_biosynthesis_xml NODE_WIDTH" value="10.0"/>
    <att type="string" name="vizmap:vv10941Flavonoid_biosynthesis_xml NODE_FILL_COLOR" value="java.awt.Color[r=255,g=255,b=255]"/>
    <att type="string" name="vizmap:vv10941Flavonoid_biosynthesis_xml_me NODE_SHAPE" value="TRIANGLE"/>
    <att type="string" name="vizmap:vv10941Flavonoid_biosynthesis_xml_me NODE_WIDTH" value="10.0"/>
    <att type="string" name="CELLDESIGNER_REACTION" value="R01613STATE_TRANSITION"/>
    <graphics type="TRIANGLE" h="10.0" w="10.0" x="103.5" y="307.5" fill="#ffffff" width="1" outline="#000000"/>
  </node>
  <node label="R06537STATE_TRANSITION" id="-1341">
    <att type="string" name="vizmap:vv10941Flavonoid_biosynthesis_xml_me NODE_HEIGHT" value="10.0"/>
    <att type="string" name="canonicalName" value="R06537STATE_TRANSITION"/>
    <att type="string" name="vizmap:vv10941Flavonoid_biosynthesis_xml NODE_SHAPE" value="TRIANGLE"/>
    <att type="string" name="vizmap:vv10941Flavonoid_biosynthesis_xml NODE_HEIGHT" value="10.0"/>
    <att type="string" name="CELLDESIGNER_NODE_TYPE" value="STATE_TRANSITION"/>
    <att type="string" name="vizmap:vv10941Flavonoid_biosynthesis_xml NODE_WIDTH" value="10.0"/>
    <att type="string" name="vizmap:vv10941Flavonoid_biosynthesis_xml NODE_FILL_COLOR" value="java.awt.Color[r=255,g=255,b=255]"/>
    <att type="string" name="vizmap:vv10941Flavonoid_biosynthesis_xml_me NODE_SHAPE" value="TRIANGLE"/>
    <att type="string" name="vizmap:vv10941Flavonoid_biosynthesis_xml_me NODE_WIDTH" value="10.0"/>
    <att type="string" name="CELLDESIGNER_REACTION" value="R06537STATE_TRANSITION"/>
    <graphics type="TRIANGLE" h="10.0" w="10.0" x="298.0" y="817.0" fill="#ffffff" width="1" outline="#000000"/>
  </node>
  <node label="R06538STATE_TRANSITION" id="-1340">
    <att type="string" name="vizmap:vv10941Flavonoid_biosynthesis_xml_me NODE_HEIGHT" value="10.0"/>
    <att type="string" name="canonicalName" value="R06538STATE_TRANSITION"/>
    <att type="string" name="vizmap:vv10941Flavonoid_biosynthesis_xml NODE_SHAPE" value="TRIANGLE"/>
    <att type="string" name="vizmap:vv10941Flavonoid_biosynthesis_xml NODE_HEIGHT" value="10.0"/>
    <att type="string" name="CELLDESIGNER_NODE_TYPE" value="STATE_TRANSITION"/>
    <att type="string" name="vizmap:vv10941Flavonoid_biosynthesis_xml NODE_WIDTH" value="10.0"/>
    <att type="string" name="vizmap:vv10941Flavonoid_biosynthesis_xml NODE_FILL_COLOR" value="java.awt.Color[r=255,g=255,b=255]"/>
    <att type="string" name="vizmap:vv10941Flavonoid_biosynthesis_xml_me NODE_SHAPE" value="TRIANGLE"/>
    <att type="string" name="vizmap:vv10941Flavonoid_biosynthesis_xml_me NODE_WIDTH" value="10.0"/>
    <att type="string" name="CELLDESIGNER_REACTION" value="R06538STATE_TRANSITION"/>
    <graphics type="TRIANGLE" h="10.0" w="10.0" x="958.5" y="407.0" fill="#ffffff" width="1" outline="#000000"/>
  </node>
  <node label="R06611STATE_TRANSITION" id="-1339">
    <att type="string" name="vizmap:vv10941Flavonoid_biosynthesis_xml_me NODE_HEIGHT" value="10.0"/>
    <att type="string" name="canonicalName" value="R06611STATE_TRANSITION"/>
    <att type="string" name="vizmap:vv10941Flavonoid_biosynthesis_xml NODE_SHAPE" value="TRIANGLE"/>
    <att type="string" name="vizmap:vv10941Flavonoid_biosynthesis_xml NODE_HEIGHT" value="10.0"/>
    <att type="string" name="CELLDESIGNER_NODE_TYPE" value="STATE_TRANSITION"/>
    <att type="string" name="vizmap:vv10941Flavonoid_biosynthesis_xml NODE_WIDTH" value="10.0"/>
    <att type="string" name="vizmap:vv10941Flavonoid_biosynthesis_xml NODE_FILL_COLOR" value="java.awt.Color[r=255,g=255,b=255]"/>
    <att type="string" name="vizmap:vv10941Flavonoid_biosynthesis_xml_me NODE_SHAPE" value="TRIANGLE"/>
    <att type="string" name="vizmap:vv10941Flavonoid_biosynthesis_xml_me NODE_WIDTH" value="10.0"/>
    <att type="string" name="CELLDESIGNER_REACTION" value="R06611STATE_TRANSITION"/>
    <graphics type="TRIANGLE" h="10.0" w="10.0" x="1043.0" y="346.0" fill="#ffffff" width="1" outline="#000000"/>
  </node>
  <node label="R03124STATE_TRANSITION" id="-1338">
    <att type="string" name="vizmap:vv10941Flavonoid_biosynthesis_xml_me NODE_HEIGHT" value="10.0"/>
    <att type="string" name="canonicalName" value="R03124STATE_TRANSITION"/>
    <att type="string" name="vizmap:vv10941Flavonoid_biosynthesis_xml NODE_SHAPE" value="TRIANGLE"/>
    <att type="string" name="vizmap:vv10941Flavonoid_biosynthesis_xml NODE_HEIGHT" value="10.0"/>
    <att type="string" name="CELLDESIGNER_NODE_TYPE" value="STATE_TRANSITION"/>
    <att type="string" name="vizmap:vv10941Flavonoid_biosynthesis_xml NODE_WIDTH" value="10.0"/>
    <att type="string" name="vizmap:vv10941Flavonoid_biosynthesis_xml NODE_FILL_COLOR" value="java.awt.Color[r=255,g=255,b=255]"/>
    <att type="string" name="vizmap:vv10941Flavonoid_biosynthesis_xml_me NODE_SHAPE" value="TRIANGLE"/>
    <att type="string" name="vizmap:vv10941Flavonoid_biosynthesis_xml_me NODE_WIDTH" value="10.0"/>
    <att type="string" name="CELLDESIGNER_REACTION" value="R03124STATE_TRANSITION"/>
    <graphics type="TRIANGLE" h="10.0" w="10.0" x="850.5" y="300.5" fill="#ffffff" width="1" outline="#000000"/>
  </node>
  <node label="R06541STATE_TRANSITION" id="-1337">
    <att type="string" name="vizmap:vv10941Flavonoid_biosynthesis_xml_me NODE_HEIGHT" value="10.0"/>
    <att type="string" name="canonicalName" value="R06541STATE_TRANSITION"/>
    <att type="string" name="vizmap:vv10941Flavonoid_biosynthesis_xml NODE_SHAPE" value="TRIANGLE"/>
    <att type="string" name="vizmap:vv10941Flavonoid_biosynthesis_xml NODE_HEIGHT" value="10.0"/>
    <att type="string" name="CELLDESIGNER_NODE_TYPE" value="STATE_TRANSITION"/>
    <att type="string" name="vizmap:vv10941Flavonoid_biosynthesis_xml NODE_WIDTH" value="10.0"/>
    <att type="string" name="vizmap:vv10941Flavonoid_biosynthesis_xml NODE_FILL_COLOR" value="java.awt.Color[r=255,g=255,b=255]"/>
    <att type="string" name="vizmap:vv10941Flavonoid_biosynthesis_xml_me NODE_SHAPE" value="TRIANGLE"/>
    <att type="string" name="vizmap:vv10941Flavonoid_biosynthesis_xml_me NODE_WIDTH" value="10.0"/>
    <att type="string" name="CELLDESIGNER_REACTION" value="R06541STATE_TRANSITION"/>
    <graphics type="TRIANGLE" h="10.0" w="10.0" x="1843.5" y="8.0" fill="#ffffff" width="1" outline="#000000"/>
  </node>
  <node label="R06610STATE_TRANSITION" id="-1336">
    <att type="string" name="vizmap:vv10941Flavonoid_biosynthesis_xml_me NODE_HEIGHT" value="10.0"/>
    <att type="string" name="canonicalName" value="R06610STATE_TRANSITION"/>
    <att type="string" name="vizmap:vv10941Flavonoid_biosynthesis_xml NODE_SHAPE" value="TRIANGLE"/>
    <att type="string" name="vizmap:vv10941Flavonoid_biosynthesis_xml NODE_HEIGHT" value="10.0"/>
    <att type="string" name="CELLDESIGNER_NODE_TYPE" value="STATE_TRANSITION"/>
    <att type="string" name="vizmap:vv10941Flavonoid_biosynthesis_xml NODE_WIDTH" value="10.0"/>
    <att type="string" name="vizmap:vv10941Flavonoid_biosynthesis_xml NODE_FILL_COLOR" value="java.awt.Color[r=255,g=255,b=255]"/>
    <att type="string" name="vizmap:vv10941Flavonoid_biosynthesis_xml_me NODE_SHAPE" value="TRIANGLE"/>
    <att type="string" name="vizmap:vv10941Flavonoid_biosynthesis_xml_me NODE_WIDTH" value="10.0"/>
    <att type="string" name="CELLDESIGNER_REACTION" value="R06610STATE_TRANSITION"/>
    <graphics type="TRIANGLE" h="10.0" w="10.0" x="457.5" y="50.0" fill="#ffffff" width="1" outline="#000000"/>
  </node>
  <node label="R03126STATE_TRANSITION" id="-1335">
    <att type="string" name="vizmap:vv10941Flavonoid_biosynthesis_xml_me NODE_HEIGHT" value="10.0"/>
    <att type="string" name="canonicalName" value="R03126STATE_TRANSITION"/>
    <att type="string" name="vizmap:vv10941Flavonoid_biosynthesis_xml NODE_SHAPE" value="TRIANGLE"/>
    <att type="string" name="vizmap:vv10941Flavonoid_biosynthesis_xml NODE_HEIGHT" value="10.0"/>
    <att type="string" name="CELLDESIGNER_NODE_TYPE" value="STATE_TRANSITION"/>
    <att type="string" name="vizmap:vv10941Flavonoid_biosynthesis_xml NODE_WIDTH" value="10.0"/>
    <att type="string" name="vizmap:vv10941Flavonoid_biosynthesis_xml NODE_FILL_COLOR" value="java.awt.Color[r=255,g=255,b=255]"/>
    <att type="string" name="vizmap:vv10941Flavonoid_biosynthesis_xml_me NODE_SHAPE" value="TRIANGLE"/>
    <att type="string" name="vizmap:vv10941Flavonoid_biosynthesis_xml_me NODE_WIDTH" value="10.0"/>
    <att type="string" name="CELLDESIGNER_REACTION" value="R03126STATE_TRANSITION"/>
    <graphics type="TRIANGLE" h="10.0" w="10.0" x="881.5" y="180.5" fill="#ffffff" width="1" outline="#000000"/>
  </node>
  <node label="R05039STATE_TRANSITION" id="-1334">
    <att type="string" name="vizmap:vv10941Flavonoid_biosynthesis_xml_me NODE_HEIGHT" value="10.0"/>
    <att type="string" name="canonicalName" value="R05039STATE_TRANSITION"/>
    <att type="string" name="vizmap:vv10941Flavonoid_biosynthesis_xml NODE_SHAPE" value="TRIANGLE"/>
    <att type="string" name="vizmap:vv10941Flavonoid_biosynthesis_xml NODE_HEIGHT" value="10.0"/>
    <att type="string" name="CELLDESIGNER_NODE_TYPE" value="STATE_TRANSITION"/>
    <att type="string" name="vizmap:vv10941Flavonoid_biosynthesis_xml NODE_WIDTH" value="10.0"/>
    <att type="string" name="vizmap:vv10941Flavonoid_biosynthesis_xml NODE_FILL_COLOR" value="java.awt.Color[r=255,g=255,b=255]"/>
    <att type="string" name="vizmap:vv10941Flavonoid_biosynthesis_xml_me NODE_SHAPE" value="TRIANGLE"/>
    <att type="string" name="vizmap:vv10941Flavonoid_biosynthesis_xml_me NODE_WIDTH" value="10.0"/>
    <att type="string" name="CELLDESIGNER_REACTION" value="R05039STATE_TRANSITION"/>
    <graphics type="TRIANGLE" h="10.0" w="10.0" x="619.5" y="1070.0" fill="#ffffff" width="1" outline="#000000"/>
  </node>
  <node label="R06534STATE_TRANSITION" id="-1333">
    <att type="string" name="vizmap:vv10941Flavonoid_biosynthesis_xml_me NODE_HEIGHT" value="10.0"/>
    <att type="string" name="canonicalName" value="R06534STATE_TRANSITION"/>
    <att type="string" name="vizmap:vv10941Flavonoid_biosynthesis_xml NODE_SHAPE" value="TRIANGLE"/>
    <att type="string" name="vizmap:vv10941Flavonoid_biosynthesis_xml NODE_HEIGHT" value="10.0"/>
    <att type="string" name="CELLDESIGNER_NODE_TYPE" value="STATE_TRANSITION"/>
    <att type="string" name="vizmap:vv10941Flavonoid_biosynthesis_xml NODE_WIDTH" value="10.0"/>
    <att type="string" name="vizmap:vv10941Flavonoid_biosynthesis_xml NODE_FILL_COLOR" value="java.awt.Color[r=255,g=255,b=255]"/>
    <att type="string" name="vizmap:vv10941Flavonoid_biosynthesis_xml_me NODE_SHAPE" value="TRIANGLE"/>
    <att type="string" name="vizmap:vv10941Flavonoid_biosynthesis_xml_me NODE_WIDTH" value="10.0"/>
    <att type="string" name="CELLDESIGNER_REACTION" value="R06534STATE_TRANSITION"/>
    <graphics type="TRIANGLE" h="10.0" w="10.0" x="1706.5" y="58.0" fill="#ffffff" width="1" outline="#000000"/>
  </node>
  <node label="R05035STATE_TRANSITION" id="-1332">
    <att type="string" name="vizmap:vv10941Flavonoid_biosynthesis_xml_me NODE_HEIGHT" value="10.0"/>
    <att type="string" name="canonicalName" value="R05035STATE_TRANSITION"/>
    <att type="string" name="vizmap:vv10941Flavonoid_biosynthesis_xml NODE_SHAPE" value="TRIANGLE"/>
    <att type="string" name="vizmap:vv10941Flavonoid_biosynthesis_xml NODE_HEIGHT" value="10.0"/>
    <att type="string" name="CELLDESIGNER_NODE_TYPE" value="STATE_TRANSITION"/>
    <att type="string" name="vizmap:vv10941Flavonoid_biosynthesis_xml NODE_WIDTH" value="10.0"/>
    <att type="string" name="vizmap:vv10941Flavonoid_biosynthesis_xml NODE_FILL_COLOR" value="java.awt.Color[r=255,g=255,b=255]"/>
    <att type="string" name="vizmap:vv10941Flavonoid_biosynthesis_xml_me NODE_SHAPE" value="TRIANGLE"/>
    <att type="string" name="vizmap:vv10941Flavonoid_biosynthesis_xml_me NODE_WIDTH" value="10.0"/>
    <att type="string" name="CELLDESIGNER_REACTION" value="R05035STATE_TRANSITION"/>
    <graphics type="TRIANGLE" h="10.0" w="10.0" x="1070.5" y="358.0" fill="#ffffff" width="1" outline="#000000"/>
  </node>
  <node label="R02157STATE_TRANSITION" id="-1331">
    <att type="string" name="vizmap:vv10941Flavonoid_biosynthesis_xml_me NODE_HEIGHT" value="10.0"/>
    <att type="string" name="canonicalName" value="R02157STATE_TRANSITION"/>
    <att type="string" name="vizmap:vv10941Flavonoid_biosynthesis_xml NODE_SHAPE" value="TRIANGLE"/>
    <att type="string" name="vizmap:vv10941Flavonoid_biosynthesis_xml NODE_HEIGHT" value="10.0"/>
    <att type="string" name="CELLDESIGNER_NODE_TYPE" value="STATE_TRANSITION"/>
    <att type="string" name="vizmap:vv10941Flavonoid_biosynthesis_xml NODE_WIDTH" value="10.0"/>
    <att type="string" name="vizmap:vv10941Flavonoid_biosynthesis_xml NODE_FILL_COLOR" value="java.awt.Color[r=255,g=255,b=255]"/>
    <att type="string" name="vizmap:vv10941Flavonoid_biosynthesis_xml_me NODE_SHAPE" value="TRIANGLE"/>
    <att type="string" name="vizmap:vv10941Flavonoid_biosynthesis_xml_me NODE_WIDTH" value="10.0"/>
    <att type="string" name="CELLDESIGNER_REACTION" value="R02157STATE_TRANSITION"/>
    <graphics type="TRIANGLE" h="10.0" w="10.0" x="1039.5" y="456.5" fill="#ffffff" width="1" outline="#000000"/>
  </node>
  <node label="R04901STATE_TRANSITION" id="-1330">
    <att type="string" name="vizmap:vv10941Flavonoid_biosynthesis_xml_me NODE_HEIGHT" value="10.0"/>
    <att type="string" name="canonicalName" value="R04901STATE_TRANSITION"/>
    <att type="string" name="vizmap:vv10941Flavonoid_biosynthesis_xml NODE_SHAPE" value="TRIANGLE"/>
    <att type="string" name="vizmap:vv10941Flavonoid_biosynthesis_xml NODE_HEIGHT" value="10.0"/>
    <att type="string" name="CELLDESIGNER_NODE_TYPE" value="STATE_TRANSITION"/>
    <att type="string" name="vizmap:vv10941Flavonoid_biosynthesis_xml NODE_WIDTH" value="10.0"/>
    <att type="string" name="vizmap:vv10941Flavonoid_biosynthesis_xml NODE_FILL_COLOR" value="java.awt.Color[r=255,g=255,b=255]"/>
    <att type="string" name="vizmap:vv10941Flavonoid_biosynthesis_xml_me NODE_SHAPE" value="TRIANGLE"/>
    <att type="string" name="vizmap:vv10941Flavonoid_biosynthesis_xml_me NODE_WIDTH" value="10.0"/>
    <att type="string" name="CELLDESIGNER_REACTION" value="R04901STATE_TRANSITION"/>
    <graphics type="TRIANGLE" h="10.0" w="10.0" x="529.0" y="660.0" fill="#ffffff" width="1" outline="#000000"/>
  </node>
  <node label="R03636STATE_TRANSITION" id="-1329">
    <att type="string" name="vizmap:vv10941Flavonoid_biosynthesis_xml_me NODE_HEIGHT" value="10.0"/>
    <att type="string" name="canonicalName" value="R03636STATE_TRANSITION"/>
    <att type="string" name="vizmap:vv10941Flavonoid_biosynthesis_xml NODE_SHAPE" value="TRIANGLE"/>
    <att type="string" name="vizmap:vv10941Flavonoid_biosynthesis_xml NODE_HEIGHT" value="10.0"/>
    <att type="string" name="CELLDESIGNER_NODE_TYPE" value="STATE_TRANSITION"/>
    <att type="string" name="vizmap:vv10941Flavonoid_biosynthesis_xml NODE_WIDTH" value="10.0"/>
    <att type="string" name="vizmap:vv10941Flavonoid_biosynthesis_xml NODE_FILL_COLOR" value="java.awt.Color[r=255,g=255,b=255]"/>
    <att type="string" name="vizmap:vv10941Flavonoid_biosynthesis_xml_me NODE_SHAPE" value="TRIANGLE"/>
    <att type="string" name="vizmap:vv10941Flavonoid_biosynthesis_xml_me NODE_WIDTH" value="10.0"/>
    <att type="string" name="CELLDESIGNER_REACTION" value="R03636STATE_TRANSITION"/>
    <graphics type="TRIANGLE" h="10.0" w="10.0" x="1015.5" y="585.5" fill="#ffffff" width="1" outline="#000000"/>
  </node>
  <node label="R02160STATE_TRANSITION" id="-1328">
    <att type="string" name="vizmap:vv10941Flavonoid_biosynthesis_xml_me NODE_HEIGHT" value="10.0"/>
    <att type="string" name="canonicalName" value="R02160STATE_TRANSITION"/>
    <att type="string" name="vizmap:vv10941Flavonoid_biosynthesis_xml NODE_SHAPE" value="TRIANGLE"/>
    <att type="string" name="vizmap:vv10941Flavonoid_biosynthesis_xml NODE_HEIGHT" value="10.0"/>
    <att type="string" name="CELLDESIGNER_NODE_TYPE" value="STATE_TRANSITION"/>
    <att type="string" name="vizmap:vv10941Flavonoid_biosynthesis_xml NODE_WIDTH" value="10.0"/>
    <att type="string" name="vizmap:vv10941Flavonoid_biosynthesis_xml NODE_FILL_COLOR" value="java.awt.Color[r=255,g=255,b=255]"/>
    <att type="string" name="vizmap:vv10941Flavonoid_biosynthesis_xml_me NODE_SHAPE" value="TRIANGLE"/>
    <att type="string" name="vizmap:vv10941Flavonoid_biosynthesis_xml_me NODE_WIDTH" value="10.0"/>
    <att type="string" name="CELLDESIGNER_REACTION" value="R02160STATE_TRANSITION"/>
    <graphics type="TRIANGLE" h="10.0" w="10.0" x="927.5" y="527.0" fill="#ffffff" width="1" outline="#000000"/>
  </node>
  <node label="R05037STATE_TRANSITION" id="-1327">
    <att type="string" name="vizmap:vv10941Flavonoid_biosynthesis_xml_me NODE_HEIGHT" value="10.0"/>
    <att type="string" name="canonicalName" value="R05037STATE_TRANSITION"/>
    <att type="string" name="vizmap:vv10941Flavonoid_biosynthesis_xml NODE_SHAPE" value="TRIANGLE"/>
    <att type="string" name="vizmap:vv10941Flavonoid_biosynthesis_xml NODE_HEIGHT" value="10.0"/>
    <att type="string" name="CELLDESIGNER_NODE_TYPE" value="STATE_TRANSITION"/>
    <att type="string" name="vizmap:vv10941Flavonoid_biosynthesis_xml NODE_WIDTH" value="10.0"/>
    <att type="string" name="vizmap:vv10941Flavonoid_biosynthesis_xml NODE_FILL_COLOR" value="java.awt.Color[r=255,g=255,b=255]"/>
    <att type="string" name="vizmap:vv10941Flavonoid_biosynthesis_xml_me NODE_SHAPE" value="TRIANGLE"/>
    <att type="string" name="vizmap:vv10941Flavonoid_biosynthesis_xml_me NODE_WIDTH" value="10.0"/>
    <att type="string" name="CELLDESIGNER_REACTION" value="R05037STATE_TRANSITION"/>
    <graphics type="TRIANGLE" h="10.0" w="10.0" x="1462.0" y="1073.0" fill="#ffffff" width="1" outline="#000000"/>
  </node>
  <node label="R02446STATE_TRANSITION" id="-1326">
    <att type="string" name="vizmap:vv10941Flavonoid_biosynthesis_xml_me NODE_HEIGHT" value="10.0"/>
    <att type="string" name="canonicalName" value="R02446STATE_TRANSITION"/>
    <att type="string" name="vizmap:vv10941Flavonoid_biosynthesis_xml NODE_SHAPE" value="TRIANGLE"/>
    <att type="string" name="vizmap:vv10941Flavonoid_biosynthesis_xml NODE_HEIGHT" value="10.0"/>
    <att type="string" name="CELLDESIGNER_NODE_TYPE" value="STATE_TRANSITION"/>
    <att type="string" name="vizmap:vv10941Flavonoid_biosynthesis_xml NODE_WIDTH" value="10.0"/>
    <att type="string" name="vizmap:vv10941Flavonoid_biosynthesis_xml NODE_FILL_COLOR" value="java.awt.Color[r=255,g=255,b=255]"/>
    <att type="string" name="vizmap:vv10941Flavonoid_biosynthesis_xml_me NODE_SHAPE" value="TRIANGLE"/>
    <att type="string" name="vizmap:vv10941Flavonoid_biosynthesis_xml_me NODE_WIDTH" value="10.0"/>
    <att type="string" name="CELLDESIGNER_REACTION" value="R02446STATE_TRANSITION"/>
    <graphics type="TRIANGLE" h="10.0" w="10.0" x="311.0" y="149.5" fill="#ffffff" width="1" outline="#000000"/>
  </node>
  <node label="R06568STATE_TRANSITION" id="-1325">
    <att type="string" name="vizmap:vv10941Flavonoid_biosynthesis_xml_me NODE_HEIGHT" value="10.0"/>
    <att type="string" name="canonicalName" value="R06568STATE_TRANSITION"/>
    <att type="string" name="vizmap:vv10941Flavonoid_biosynthesis_xml NODE_SHAPE" value="TRIANGLE"/>
    <att type="string" name="vizmap:vv10941Flavonoid_biosynthesis_xml NODE_HEIGHT" value="10.0"/>
    <att type="string" name="CELLDESIGNER_NODE_TYPE" value="STATE_TRANSITION"/>
    <att type="string" name="vizmap:vv10941Flavonoid_biosynthesis_xml NODE_WIDTH" value="10.0"/>
    <att type="string" name="vizmap:vv10941Flavonoid_biosynthesis_xml NODE_FILL_COLOR" value="java.awt.Color[r=255,g=255,b=255]"/>
    <att type="string" name="vizmap:vv10941Flavonoid_biosynthesis_xml_me NODE_SHAPE" value="TRIANGLE"/>
    <att type="string" name="vizmap:vv10941Flavonoid_biosynthesis_xml_me NODE_WIDTH" value="10.0"/>
    <att type="string" name="CELLDESIGNER_REACTION" value="R06568STATE_TRANSITION"/>
    <graphics type="TRIANGLE" h="10.0" w="10.0" x="11.0" y="505.0" fill="#ffffff" width="1" outline="#000000"/>
  </node>
  <node label="R06542STATE_TRANSITION" id="-1324">
    <att type="string" name="vizmap:vv10941Flavonoid_biosynthesis_xml_me NODE_HEIGHT" value="10.0"/>
    <att type="string" name="canonicalName" value="R06542STATE_TRANSITION"/>
    <att type="string" name="vizmap:vv10941Flavonoid_biosynthesis_xml NODE_SHAPE" value="TRIANGLE"/>
    <att type="string" name="vizmap:vv10941Flavonoid_biosynthesis_xml NODE_HEIGHT" value="10.0"/>
    <att type="string" name="CELLDESIGNER_NODE_TYPE" value="STATE_TRANSITION"/>
    <att type="string" name="vizmap:vv10941Flavonoid_biosynthesis_xml NODE_WIDTH" value="10.0"/>
    <att type="string" name="vizmap:vv10941Flavonoid_biosynthesis_xml NODE_FILL_COLOR" value="java.awt.Color[r=255,g=255,b=255]"/>
    <att type="string" name="vizmap:vv10941Flavonoid_biosynthesis_xml_me NODE_SHAPE" value="TRIANGLE"/>
    <att type="string" name="vizmap:vv10941Flavonoid_biosynthesis_xml_me NODE_WIDTH" value="10.0"/>
    <att type="string" name="CELLDESIGNER_REACTION" value="R06542STATE_TRANSITION"/>
    <graphics type="TRIANGLE" h="10.0" w="10.0" x="1474.0" y="584.0" fill="#ffffff" width="1" outline="#000000"/>
  </node>
  <node label="re50366STATE_TRANSITION" id="-1323">
    <att type="string" name="vizmap:vv10941Flavonoid_biosynthesis_xml_me NODE_HEIGHT" value="10.0"/>
    <att type="string" name="canonicalName" value="re50366STATE_TRANSITION"/>
    <att type="string" name="vizmap:vv10941Flavonoid_biosynthesis_xml NODE_SHAPE" value="TRIANGLE"/>
    <att type="string" name="vizmap:vv10941Flavonoid_biosynthesis_xml NODE_HEIGHT" value="10.0"/>
    <att type="string" name="CELLDESIGNER_NODE_TYPE" value="STATE_TRANSITION"/>
    <att type="string" name="vizmap:vv10941Flavonoid_biosynthesis_xml NODE_WIDTH" value="10.0"/>
    <att type="string" name="vizmap:vv10941Flavonoid_biosynthesis_xml NODE_FILL_COLOR" value="java.awt.Color[r=255,g=255,b=255]"/>
    <att type="string" name="vizmap:vv10941Flavonoid_biosynthesis_xml_me NODE_SHAPE" value="TRIANGLE"/>
    <att type="string" name="vizmap:vv10941Flavonoid_biosynthesis_xml_me NODE_WIDTH" value="10.0"/>
    <att type="string" name="CELLDESIGNER_REACTION" value="re50366STATE_TRANSITION"/>
    <graphics type="TRIANGLE" h="10.0" w="10.0" x="462.5" y="834.0" fill="#ffffff" width="1" outline="#000000"/>
  </node>
  <node label="re50367STATE_TRANSITION" id="-1322">
    <att type="string" name="vizmap:vv10941Flavonoid_biosynthesis_xml_me NODE_HEIGHT" value="10.0"/>
    <att type="string" name="canonicalName" value="re50367STATE_TRANSITION"/>
    <att type="string" name="vizmap:vv10941Flavonoid_biosynthesis_xml NODE_SHAPE" value="TRIANGLE"/>
    <att type="string" name="vizmap:vv10941Flavonoid_biosynthesis_xml NODE_HEIGHT" value="10.0"/>
    <att type="string" name="CELLDESIGNER_NODE_TYPE" value="STATE_TRANSITION"/>
    <att type="string" name="vizmap:vv10941Flavonoid_biosynthesis_xml NODE_WIDTH" value="10.0"/>
    <att type="string" name="vizmap:vv10941Flavonoid_biosynthesis_xml NODE_FILL_COLOR" value="java.awt.Color[r=255,g=255,b=255]"/>
    <att type="string" name="vizmap:vv10941Flavonoid_biosynthesis_xml_me NODE_SHAPE" value="TRIANGLE"/>
    <att type="string" name="vizmap:vv10941Flavonoid_biosynthesis_xml_me NODE_WIDTH" value="10.0"/>
    <att type="string" name="CELLDESIGNER_REACTION" value="re50367STATE_TRANSITION"/>
    <graphics type="TRIANGLE" h="10.0" w="10.0" x="853.0" y="834.0" fill="#ffffff" width="1" outline="#000000"/>
  </node>
  <node label="re50368STATE_TRANSITION" id="-1321">
    <att type="string" name="vizmap:vv10941Flavonoid_biosynthesis_xml_me NODE_HEIGHT" value="10.0"/>
    <att type="string" name="canonicalName" value="re50368STATE_TRANSITION"/>
    <att type="string" name="vizmap:vv10941Flavonoid_biosynthesis_xml NODE_SHAPE" value="TRIANGLE"/>
    <att type="string" name="vizmap:vv10941Flavonoid_biosynthesis_xml NODE_HEIGHT" value="10.0"/>
    <att type="string" name="CELLDESIGNER_NODE_TYPE" value="STATE_TRANSITION"/>
    <att type="string" name="vizmap:vv10941Flavonoid_biosynthesis_xml NODE_WIDTH" value="10.0"/>
    <att type="string" name="vizmap:vv10941Flavonoid_biosynthesis_xml NODE_FILL_COLOR" value="java.awt.Color[r=255,g=255,b=255]"/>
    <att type="string" name="vizmap:vv10941Flavonoid_biosynthesis_xml_me NODE_SHAPE" value="TRIANGLE"/>
    <att type="string" name="vizmap:vv10941Flavonoid_biosynthesis_xml_me NODE_WIDTH" value="10.0"/>
    <att type="string" name="CELLDESIGNER_REACTION" value="re50368STATE_TRANSITION"/>
    <graphics type="TRIANGLE" h="10.0" w="10.0" x="364.0" y="358.5" fill="#ffffff" width="1" outline="#000000"/>
  </node>
  <node label="re50369STATE_TRANSITION" id="-1320">
    <att type="string" name="vizmap:vv10941Flavonoid_biosynthesis_xml_me NODE_HEIGHT" value="10.0"/>
    <att type="string" name="canonicalName" value="re50369STATE_TRANSITION"/>
    <att type="string" name="vizmap:vv10941Flavonoid_biosynthesis_xml NODE_SHAPE" value="TRIANGLE"/>
    <att type="string" name="vizmap:vv10941Flavonoid_biosynthesis_xml NODE_HEIGHT" value="10.0"/>
    <att type="string" name="CELLDESIGNER_NODE_TYPE" value="STATE_TRANSITION"/>
    <att type="string" name="vizmap:vv10941Flavonoid_biosynthesis_xml NODE_WIDTH" value="10.0"/>
    <att type="string" name="vizmap:vv10941Flavonoid_biosynthesis_xml NODE_FILL_COLOR" value="java.awt.Color[r=255,g=255,b=255]"/>
    <att type="string" name="vizmap:vv10941Flavonoid_biosynthesis_xml_me NODE_SHAPE" value="TRIANGLE"/>
    <att type="string" name="vizmap:vv10941Flavonoid_biosynthesis_xml_me NODE_WIDTH" value="10.0"/>
    <att type="string" name="CELLDESIGNER_REACTION" value="re50369STATE_TRANSITION"/>
    <graphics type="TRIANGLE" h="10.0" w="10.0" x="163.5" y="744.75" fill="#ffffff" width="1" outline="#000000"/>
  </node>
  <node label="re50372STATE_TRANSITION" id="-1319">
    <att type="string" name="vizmap:vv10941Flavonoid_biosynthesis_xml_me NODE_HEIGHT" value="10.0"/>
    <att type="string" name="canonicalName" value="re50372STATE_TRANSITION"/>
    <att type="string" name="vizmap:vv10941Flavonoid_biosynthesis_xml NODE_SHAPE" value="TRIANGLE"/>
    <att type="string" name="vizmap:vv10941Flavonoid_biosynthesis_xml NODE_HEIGHT" value="10.0"/>
    <att type="string" name="CELLDESIGNER_NODE_TYPE" value="STATE_TRANSITION"/>
    <att type="string" name="vizmap:vv10941Flavonoid_biosynthesis_xml NODE_WIDTH" value="10.0"/>
    <att type="string" name="vizmap:vv10941Flavonoid_biosynthesis_xml NODE_FILL_COLOR" value="java.awt.Color[r=255,g=255,b=255]"/>
    <att type="string" name="vizmap:vv10941Flavonoid_biosynthesis_xml_me NODE_SHAPE" value="TRIANGLE"/>
    <att type="string" name="vizmap:vv10941Flavonoid_biosynthesis_xml_me NODE_WIDTH" value="10.0"/>
    <att type="string" name="CELLDESIGNER_REACTION" value="re50372STATE_TRANSITION"/>
    <graphics type="TRIANGLE" h="10.0" w="10.0" x="158.5" y="713.75" fill="#ffffff" width="1" outline="#000000"/>
  </node>
  <node label="re50373STATE_TRANSITION" id="-1318">
    <att type="string" name="vizmap:vv10941Flavonoid_biosynthesis_xml_me NODE_HEIGHT" value="10.0"/>
    <att type="string" name="canonicalName" value="re50373STATE_TRANSITION"/>
    <att type="string" name="vizmap:vv10941Flavonoid_biosynthesis_xml NODE_SHAPE" value="TRIANGLE"/>
    <att type="string" name="vizmap:vv10941Flavonoid_biosynthesis_xml NODE_HEIGHT" value="10.0"/>
    <att type="string" name="CELLDESIGNER_NODE_TYPE" value="STATE_TRANSITION"/>
    <att type="string" name="vizmap:vv10941Flavonoid_biosynthesis_xml NODE_WIDTH" value="10.0"/>
    <att type="string" name="vizmap:vv10941Flavonoid_biosynthesis_xml NODE_FILL_COLOR" value="java.awt.Color[r=255,g=255,b=255]"/>
    <att type="string" name="vizmap:vv10941Flavonoid_biosynthesis_xml_me NODE_SHAPE" value="TRIANGLE"/>
    <att type="string" name="vizmap:vv10941Flavonoid_biosynthesis_xml_me NODE_WIDTH" value="10.0"/>
    <att type="string" name="CELLDESIGNER_REACTION" value="re50373STATE_TRANSITION"/>
    <graphics type="TRIANGLE" h="10.0" w="10.0" x="398.5" y="759.5" fill="#ffffff" width="1" outline="#000000"/>
  </node>
  <node label="re50374STATE_TRANSITION" id="-1317">
    <att type="string" name="vizmap:vv10941Flavonoid_biosynthesis_xml_me NODE_HEIGHT" value="10.0"/>
    <att type="string" name="canonicalName" value="re50374STATE_TRANSITION"/>
    <att type="string" name="vizmap:vv10941Flavonoid_biosynthesis_xml NODE_SHAPE" value="TRIANGLE"/>
    <att type="string" name="vizmap:vv10941Flavonoid_biosynthesis_xml NODE_HEIGHT" value="10.0"/>
    <att type="string" name="CELLDESIGNER_NODE_TYPE" value="STATE_TRANSITION"/>
    <att type="string" name="vizmap:vv10941Flavonoid_biosynthesis_xml NODE_WIDTH" value="10.0"/>
    <att type="string" name="vizmap:vv10941Flavonoid_biosynthesis_xml NODE_FILL_COLOR" value="java.awt.Color[r=255,g=255,b=255]"/>
    <att type="string" name="vizmap:vv10941Flavonoid_biosynthesis_xml_me NODE_SHAPE" value="TRIANGLE"/>
    <att type="string" name="vizmap:vv10941Flavonoid_biosynthesis_xml_me NODE_WIDTH" value="10.0"/>
    <att type="string" name="CELLDESIGNER_REACTION" value="re50374STATE_TRANSITION"/>
    <graphics type="TRIANGLE" h="10.0" w="10.0" x="152.5" y="922.75" fill="#ffffff" width="1" outline="#000000"/>
  </node>
  <node label="re50376STATE_TRANSITION" id="-1316">
    <att type="string" name="vizmap:vv10941Flavonoid_biosynthesis_xml_me NODE_HEIGHT" value="10.0"/>
    <att type="string" name="canonicalName" value="re50376STATE_TRANSITION"/>
    <att type="string" name="vizmap:vv10941Flavonoid_biosynthesis_xml NODE_SHAPE" value="TRIANGLE"/>
    <att type="string" name="vizmap:vv10941Flavonoid_biosynthesis_xml NODE_HEIGHT" value="10.0"/>
    <att type="string" name="CELLDESIGNER_NODE_TYPE" value="STATE_TRANSITION"/>
    <att type="string" name="vizmap:vv10941Flavonoid_biosynthesis_xml NODE_WIDTH" value="10.0"/>
    <att type="string" name="vizmap:vv10941Flavonoid_biosynthesis_xml NODE_FILL_COLOR" value="java.awt.Color[r=255,g=255,b=255]"/>
    <att type="string" name="vizmap:vv10941Flavonoid_biosynthesis_xml_me NODE_SHAPE" value="TRIANGLE"/>
    <att type="string" name="vizmap:vv10941Flavonoid_biosynthesis_xml_me NODE_WIDTH" value="10.0"/>
    <att type="string" name="CELLDESIGNER_REACTION" value="re50376STATE_TRANSITION"/>
    <graphics type="TRIANGLE" h="10.0" w="10.0" x="420.0" y="537.0" fill="#ffffff" width="1" outline="#000000"/>
  </node>
  <node label="re50377STATE_TRANSITION" id="-1315">
    <att type="string" name="vizmap:vv10941Flavonoid_biosynthesis_xml_me NODE_HEIGHT" value="10.0"/>
    <att type="string" name="canonicalName" value="re50377STATE_TRANSITION"/>
    <att type="string" name="vizmap:vv10941Flavonoid_biosynthesis_xml NODE_SHAPE" value="TRIANGLE"/>
    <att type="string" name="vizmap:vv10941Flavonoid_biosynthesis_xml NODE_HEIGHT" value="10.0"/>
    <att type="string" name="CELLDESIGNER_NODE_TYPE" value="STATE_TRANSITION"/>
    <att type="string" name="vizmap:vv10941Flavonoid_biosynthesis_xml NODE_WIDTH" value="10.0"/>
    <att type="string" name="vizmap:vv10941Flavonoid_biosynthesis_xml NODE_FILL_COLOR" value="java.awt.Color[r=255,g=255,b=255]"/>
    <att type="string" name="vizmap:vv10941Flavonoid_biosynthesis_xml_me NODE_SHAPE" value="TRIANGLE"/>
    <att type="string" name="vizmap:vv10941Flavonoid_biosynthesis_xml_me NODE_WIDTH" value="10.0"/>
    <att type="string" name="CELLDESIGNER_REACTION" value="re50377STATE_TRANSITION"/>
    <graphics type="TRIANGLE" h="10.0" w="10.0" x="383.0" y="1047.75" fill="#ffffff" width="1" outline="#000000"/>
  </node>
  <node label="re50378STATE_TRANSITION" id="-1314">
    <att type="string" name="vizmap:vv10941Flavonoid_biosynthesis_xml_me NODE_HEIGHT" value="10.0"/>
    <att type="string" name="canonicalName" value="re50378STATE_TRANSITION"/>
    <att type="string" name="vizmap:vv10941Flavonoid_biosynthesis_xml NODE_SHAPE" value="TRIANGLE"/>
    <att type="string" name="vizmap:vv10941Flavonoid_biosynthesis_xml NODE_HEIGHT" value="10.0"/>
    <att type="string" name="CELLDESIGNER_NODE_TYPE" value="STATE_TRANSITION"/>
    <att type="string" name="vizmap:vv10941Flavonoid_biosynthesis_xml NODE_WIDTH" value="10.0"/>
    <att type="string" name="vizmap:vv10941Flavonoid_biosynthesis_xml NODE_FILL_COLOR" value="java.awt.Color[r=255,g=255,b=255]"/>
    <att type="string" name="vizmap:vv10941Flavonoid_biosynthesis_xml_me NODE_SHAPE" value="TRIANGLE"/>
    <att type="string" name="vizmap:vv10941Flavonoid_biosynthesis_xml_me NODE_WIDTH" value="10.0"/>
    <att type="string" name="CELLDESIGNER_REACTION" value="re50378STATE_TRANSITION"/>
    <graphics type="TRIANGLE" h="10.0" w="10.0" x="327.0" y="869.25" fill="#ffffff" width="1" outline="#000000"/>
  </node>
  <node label="re50379STATE_TRANSITION" id="-1313">
    <att type="string" name="vizmap:vv10941Flavonoid_biosynthesis_xml_me NODE_HEIGHT" value="10.0"/>
    <att type="string" name="canonicalName" value="re50379STATE_TRANSITION"/>
    <att type="string" name="vizmap:vv10941Flavonoid_biosynthesis_xml NODE_SHAPE" value="TRIANGLE"/>
    <att type="string" name="vizmap:vv10941Flavonoid_biosynthesis_xml NODE_HEIGHT" value="10.0"/>
    <att type="string" name="CELLDESIGNER_NODE_TYPE" value="STATE_TRANSITION"/>
    <att type="string" name="vizmap:vv10941Flavonoid_biosynthesis_xml NODE_WIDTH" value="10.0"/>
    <att type="string" name="vizmap:vv10941Flavonoid_biosynthesis_xml NODE_FILL_COLOR" value="java.awt.Color[r=255,g=255,b=255]"/>
    <att type="string" name="vizmap:vv10941Flavonoid_biosynthesis_xml_me NODE_SHAPE" value="TRIANGLE"/>
    <att type="string" name="vizmap:vv10941Flavonoid_biosynthesis_xml_me NODE_WIDTH" value="10.0"/>
    <att type="string" name="CELLDESIGNER_REACTION" value="re50379STATE_TRANSITION"/>
    <graphics type="TRIANGLE" h="10.0" w="10.0" x="818.5" y="536.5" fill="#ffffff" width="1" outline="#000000"/>
  </node>
  <node label="re50380STATE_TRANSITION" id="-1312">
    <att type="string" name="vizmap:vv10941Flavonoid_biosynthesis_xml_me NODE_HEIGHT" value="10.0"/>
    <att type="string" name="canonicalName" value="re50380STATE_TRANSITION"/>
    <att type="string" name="vizmap:vv10941Flavonoid_biosynthesis_xml NODE_SHAPE" value="TRIANGLE"/>
    <att type="string" name="vizmap:vv10941Flavonoid_biosynthesis_xml NODE_HEIGHT" value="10.0"/>
    <att type="string" name="CELLDESIGNER_NODE_TYPE" value="STATE_TRANSITION"/>
    <att type="string" name="vizmap:vv10941Flavonoid_biosynthesis_xml NODE_WIDTH" value="10.0"/>
    <att type="string" name="vizmap:vv10941Flavonoid_biosynthesis_xml NODE_FILL_COLOR" value="java.awt.Color[r=255,g=255,b=255]"/>
    <att type="string" name="vizmap:vv10941Flavonoid_biosynthesis_xml_me NODE_SHAPE" value="TRIANGLE"/>
    <att type="string" name="vizmap:vv10941Flavonoid_biosynthesis_xml_me NODE_WIDTH" value="10.0"/>
    <att type="string" name="CELLDESIGNER_REACTION" value="re50380STATE_TRANSITION"/>
    <graphics type="TRIANGLE" h="10.0" w="10.0" x="941.0" y="632.5" fill="#ffffff" width="1" outline="#000000"/>
  </node>
  <node label="re50381STATE_TRANSITION" id="-1311">
    <att type="string" name="vizmap:vv10941Flavonoid_biosynthesis_xml_me NODE_HEIGHT" value="10.0"/>
    <att type="string" name="canonicalName" value="re50381STATE_TRANSITION"/>
    <att type="string" name="vizmap:vv10941Flavonoid_biosynthesis_xml NODE_SHAPE" value="TRIANGLE"/>
    <att type="string" name="vizmap:vv10941Flavonoid_biosynthesis_xml NODE_HEIGHT" value="10.0"/>
    <att type="string" name="CELLDESIGNER_NODE_TYPE" value="STATE_TRANSITION"/>
    <att type="string" name="vizmap:vv10941Flavonoid_biosynthesis_xml NODE_WIDTH" value="10.0"/>
    <att type="string" name="vizmap:vv10941Flavonoid_biosynthesis_xml NODE_FILL_COLOR" value="java.awt.Color[r=255,g=255,b=255]"/>
    <att type="string" name="vizmap:vv10941Flavonoid_biosynthesis_xml_me NODE_SHAPE" value="TRIANGLE"/>
    <att type="string" name="vizmap:vv10941Flavonoid_biosynthesis_xml_me NODE_WIDTH" value="10.0"/>
    <att type="string" name="CELLDESIGNER_REACTION" value="re50381STATE_TRANSITION"/>
    <graphics type="TRIANGLE" h="10.0" w="10.0" x="1328.0" y="201.75" fill="#ffffff" width="1" outline="#000000"/>
  </node>
  <node label="re50382STATE_TRANSITION" id="-1310">
    <att type="string" name="vizmap:vv10941Flavonoid_biosynthesis_xml_me NODE_HEIGHT" value="10.0"/>
    <att type="string" name="canonicalName" value="re50382STATE_TRANSITION"/>
    <att type="string" name="vizmap:vv10941Flavonoid_biosynthesis_xml NODE_SHAPE" value="TRIANGLE"/>
    <att type="string" name="vizmap:vv10941Flavonoid_biosynthesis_xml NODE_HEIGHT" value="10.0"/>
    <att type="string" name="CELLDESIGNER_NODE_TYPE" value="STATE_TRANSITION"/>
    <att type="string" name="vizmap:vv10941Flavonoid_biosynthesis_xml NODE_WIDTH" value="10.0"/>
    <att type="string" name="vizmap:vv10941Flavonoid_biosynthesis_xml NODE_FILL_COLOR" value="java.awt.Color[r=255,g=255,b=255]"/>
    <att type="string" name="vizmap:vv10941Flavonoid_biosynthesis_xml_me NODE_SHAPE" value="TRIANGLE"/>
    <att type="string" name="vizmap:vv10941Flavonoid_biosynthesis_xml_me NODE_WIDTH" value="10.0"/>
    <att type="string" name="CELLDESIGNER_REACTION" value="re50382STATE_TRANSITION"/>
    <graphics type="TRIANGLE" h="10.0" w="10.0" x="1227.0" y="675.75" fill="#ffffff" width="1" outline="#000000"/>
  </node>
  <node label="re50383STATE_TRANSITION" id="-1309">
    <att type="string" name="vizmap:vv10941Flavonoid_biosynthesis_xml_me NODE_HEIGHT" value="10.0"/>
    <att type="string" name="canonicalName" value="re50383STATE_TRANSITION"/>
    <att type="string" name="vizmap:vv10941Flavonoid_biosynthesis_xml NODE_SHAPE" value="TRIANGLE"/>
    <att type="string" name="vizmap:vv10941Flavonoid_biosynthesis_xml NODE_HEIGHT" value="10.0"/>
    <att type="string" name="CELLDESIGNER_NODE_TYPE" value="STATE_TRANSITION"/>
    <att type="string" name="vizmap:vv10941Flavonoid_biosynthesis_xml NODE_WIDTH" value="10.0"/>
    <att type="string" name="vizmap:vv10941Flavonoid_biosynthesis_xml NODE_FILL_COLOR" value="java.awt.Color[r=255,g=255,b=255]"/>
    <att type="string" name="vizmap:vv10941Flavonoid_biosynthesis_xml_me NODE_SHAPE" value="TRIANGLE"/>
    <att type="string" name="vizmap:vv10941Flavonoid_biosynthesis_xml_me NODE_WIDTH" value="10.0"/>
    <att type="string" name="CELLDESIGNER_REACTION" value="re50383STATE_TRANSITION"/>
    <graphics type="TRIANGLE" h="10.0" w="10.0" x="1256.5" y="1007.25" fill="#ffffff" width="1" outline="#000000"/>
  </node>
  <node label="re50387STATE_TRANSITION" id="-1308">
    <att type="string" name="vizmap:vv10941Flavonoid_biosynthesis_xml_me NODE_HEIGHT" value="10.0"/>
    <att type="string" name="canonicalName" value="re50387STATE_TRANSITION"/>
    <att type="string" name="vizmap:vv10941Flavonoid_biosynthesis_xml NODE_SHAPE" value="TRIANGLE"/>
    <att type="string" name="vizmap:vv10941Flavonoid_biosynthesis_xml NODE_HEIGHT" value="10.0"/>
    <att type="string" name="CELLDESIGNER_NODE_TYPE" value="STATE_TRANSITION"/>
    <att type="string" name="vizmap:vv10941Flavonoid_biosynthesis_xml NODE_WIDTH" value="10.0"/>
    <att type="string" name="vizmap:vv10941Flavonoid_biosynthesis_xml NODE_FILL_COLOR" value="java.awt.Color[r=255,g=255,b=255]"/>
    <att type="string" name="vizmap:vv10941Flavonoid_biosynthesis_xml_me NODE_SHAPE" value="TRIANGLE"/>
    <att type="string" name="vizmap:vv10941Flavonoid_biosynthesis_xml_me NODE_WIDTH" value="10.0"/>
    <att type="string" name="CELLDESIGNER_REACTION" value="re50387STATE_TRANSITION"/>
    <graphics type="TRIANGLE" h="10.0" w="10.0" x="1941.5" y="545.25" fill="#ffffff" width="1" outline="#000000"/>
  </node>
  <node label="re50388STATE_TRANSITION" id="-1307">
    <att type="string" name="vizmap:vv10941Flavonoid_biosynthesis_xml_me NODE_HEIGHT" value="10.0"/>
    <att type="string" name="canonicalName" value="re50388STATE_TRANSITION"/>
    <att type="string" name="vizmap:vv10941Flavonoid_biosynthesis_xml NODE_SHAPE" value="TRIANGLE"/>
    <att type="string" name="vizmap:vv10941Flavonoid_biosynthesis_xml NODE_HEIGHT" value="10.0"/>
    <att type="string" name="CELLDESIGNER_NODE_TYPE" value="STATE_TRANSITION"/>
    <att type="string" name="vizmap:vv10941Flavonoid_biosynthesis_xml NODE_WIDTH" value="10.0"/>
    <att type="string" name="vizmap:vv10941Flavonoid_biosynthesis_xml NODE_FILL_COLOR" value="java.awt.Color[r=255,g=255,b=255]"/>
    <att type="string" name="vizmap:vv10941Flavonoid_biosynthesis_xml_me NODE_SHAPE" value="TRIANGLE"/>
    <att type="string" name="vizmap:vv10941Flavonoid_biosynthesis_xml_me NODE_WIDTH" value="10.0"/>
    <att type="string" name="CELLDESIGNER_REACTION" value="re50388STATE_TRANSITION"/>
    <graphics type="TRIANGLE" h="10.0" w="10.0" x="1985.0" y="641.0" fill="#ffffff" width="1" outline="#000000"/>
  </node>
  <node label="re50389STATE_TRANSITION" id="-1306">
    <att type="string" name="vizmap:vv10941Flavonoid_biosynthesis_xml_me NODE_HEIGHT" value="10.0"/>
    <att type="string" name="canonicalName" value="re50389STATE_TRANSITION"/>
    <att type="string" name="vizmap:vv10941Flavonoid_biosynthesis_xml NODE_SHAPE" value="TRIANGLE"/>
    <att type="string" name="vizmap:vv10941Flavonoid_biosynthesis_xml NODE_HEIGHT" value="10.0"/>
    <att type="string" name="CELLDESIGNER_NODE_TYPE" value="STATE_TRANSITION"/>
    <att type="string" name="vizmap:vv10941Flavonoid_biosynthesis_xml NODE_WIDTH" value="10.0"/>
    <att type="string" name="vizmap:vv10941Flavonoid_biosynthesis_xml NODE_FILL_COLOR" value="java.awt.Color[r=255,g=255,b=255]"/>
    <att type="string" name="vizmap:vv10941Flavonoid_biosynthesis_xml_me NODE_SHAPE" value="TRIANGLE"/>
    <att type="string" name="vizmap:vv10941Flavonoid_biosynthesis_xml_me NODE_WIDTH" value="10.0"/>
    <att type="string" name="CELLDESIGNER_REACTION" value="re50389STATE_TRANSITION"/>
    <graphics type="TRIANGLE" h="10.0" w="10.0" x="1766.5" y="588.25" fill="#ffffff" width="1" outline="#000000"/>
  </node>
  <node label="re50390STATE_TRANSITION" id="-1305">
    <att type="string" name="vizmap:vv10941Flavonoid_biosynthesis_xml_me NODE_HEIGHT" value="10.0"/>
    <att type="string" name="canonicalName" value="re50390STATE_TRANSITION"/>
    <att type="string" name="vizmap:vv10941Flavonoid_biosynthesis_xml NODE_SHAPE" value="TRIANGLE"/>
    <att type="string" name="vizmap:vv10941Flavonoid_biosynthesis_xml NODE_HEIGHT" value="10.0"/>
    <att type="string" name="CELLDESIGNER_NODE_TYPE" value="STATE_TRANSITION"/>
    <att type="string" name="vizmap:vv10941Flavonoid_biosynthesis_xml NODE_WIDTH" value="10.0"/>
    <att type="string" name="vizmap:vv10941Flavonoid_biosynthesis_xml NODE_FILL_COLOR" value="java.awt.Color[r=255,g=255,b=255]"/>
    <att type="string" name="vizmap:vv10941Flavonoid_biosynthesis_xml_me NODE_SHAPE" value="TRIANGLE"/>
    <att type="string" name="vizmap:vv10941Flavonoid_biosynthesis_xml_me NODE_WIDTH" value="10.0"/>
    <att type="string" name="CELLDESIGNER_REACTION" value="re50390STATE_TRANSITION"/>
    <graphics type="TRIANGLE" h="10.0" w="10.0" x="1810.0" y="684.0" fill="#ffffff" width="1" outline="#000000"/>
  </node>
  <node label="re90030STATE_TRANSITION" id="-1304">
    <att type="string" name="vizmap:vv10941Flavonoid_biosynthesis_xml_me NODE_HEIGHT" value="10.0"/>
    <att type="string" name="canonicalName" value="re90030STATE_TRANSITION"/>
    <att type="string" name="vizmap:vv10941Flavonoid_biosynthesis_xml NODE_SHAPE" value="TRIANGLE"/>
    <att type="string" name="vizmap:vv10941Flavonoid_biosynthesis_xml NODE_HEIGHT" value="10.0"/>
    <att type="string" name="CELLDESIGNER_NODE_TYPE" value="STATE_TRANSITION"/>
    <att type="string" name="vizmap:vv10941Flavonoid_biosynthesis_xml NODE_WIDTH" value="10.0"/>
    <att type="string" name="vizmap:vv10941Flavonoid_biosynthesis_xml NODE_FILL_COLOR" value="java.awt.Color[r=255,g=255,b=255]"/>
    <att type="string" name="vizmap:vv10941Flavonoid_biosynthesis_xml_me NODE_SHAPE" value="TRIANGLE"/>
    <att type="string" name="vizmap:vv10941Flavonoid_biosynthesis_xml_me NODE_WIDTH" value="10.0"/>
    <att type="string" name="CELLDESIGNER_REACTION" value="re90030STATE_TRANSITION"/>
    <graphics type="TRIANGLE" h="10.0" w="10.0" x="291.5" y="14.75" fill="#ffffff" width="1" outline="#000000"/>
  </node>
  <node label="re90031STATE_TRANSITION" id="-1303">
    <att type="string" name="vizmap:vv10941Flavonoid_biosynthesis_xml_me NODE_HEIGHT" value="10.0"/>
    <att type="string" name="canonicalName" value="re90031STATE_TRANSITION"/>
    <att type="string" name="vizmap:vv10941Flavonoid_biosynthesis_xml NODE_SHAPE" value="TRIANGLE"/>
    <att type="string" name="vizmap:vv10941Flavonoid_biosynthesis_xml NODE_HEIGHT" value="10.0"/>
    <att type="string" name="CELLDESIGNER_NODE_TYPE" value="STATE_TRANSITION"/>
    <att type="string" name="vizmap:vv10941Flavonoid_biosynthesis_xml NODE_WIDTH" value="10.0"/>
    <att type="string" name="vizmap:vv10941Flavonoid_biosynthesis_xml NODE_FILL_COLOR" value="java.awt.Color[r=255,g=255,b=255]"/>
    <att type="string" name="vizmap:vv10941Flavonoid_biosynthesis_xml_me NODE_SHAPE" value="TRIANGLE"/>
    <att type="string" name="vizmap:vv10941Flavonoid_biosynthesis_xml_me NODE_WIDTH" value="10.0"/>
    <att type="string" name="CELLDESIGNER_REACTION" value="re90031STATE_TRANSITION"/>
    <graphics type="TRIANGLE" h="10.0" w="10.0" x="80.5" y="25.5" fill="#ffffff" width="1" outline="#000000"/>
  </node>
  <node label="re90032STATE_TRANSITION" id="-1302">
    <att type="string" name="vizmap:vv10941Flavonoid_biosynthesis_xml_me NODE_HEIGHT" value="10.0"/>
    <att type="string" name="canonicalName" value="re90032STATE_TRANSITION"/>
    <att type="string" name="vizmap:vv10941Flavonoid_biosynthesis_xml NODE_SHAPE" value="TRIANGLE"/>
    <att type="string" name="vizmap:vv10941Flavonoid_biosynthesis_xml NODE_HEIGHT" value="10.0"/>
    <att type="string" name="CELLDESIGNER_NODE_TYPE" value="STATE_TRANSITION"/>
    <att type="string" name="vizmap:vv10941Flavonoid_biosynthesis_xml NODE_WIDTH" value="10.0"/>
    <att type="string" name="vizmap:vv10941Flavonoid_biosynthesis_xml NODE_FILL_COLOR" value="java.awt.Color[r=255,g=255,b=255]"/>
    <att type="string" name="vizmap:vv10941Flavonoid_biosynthesis_xml_me NODE_SHAPE" value="TRIANGLE"/>
    <att type="string" name="vizmap:vv10941Flavonoid_biosynthesis_xml_me NODE_WIDTH" value="10.0"/>
    <att type="string" name="CELLDESIGNER_REACTION" value="re90032STATE_TRANSITION"/>
    <graphics type="TRIANGLE" h="10.0" w="10.0" x="967.0" y="504.25" fill="#ffffff" width="1" outline="#000000"/>
  </node>
  <node label="re90033STATE_TRANSITION" id="-1301">
    <att type="string" name="vizmap:vv10941Flavonoid_biosynthesis_xml_me NODE_HEIGHT" value="10.0"/>
    <att type="string" name="canonicalName" value="re90033STATE_TRANSITION"/>
    <att type="string" name="vizmap:vv10941Flavonoid_biosynthesis_xml NODE_SHAPE" value="TRIANGLE"/>
    <att type="string" name="vizmap:vv10941Flavonoid_biosynthesis_xml NODE_HEIGHT" value="10.0"/>
    <att type="string" name="CELLDESIGNER_NODE_TYPE" value="STATE_TRANSITION"/>
    <att type="string" name="vizmap:vv10941Flavonoid_biosynthesis_xml NODE_WIDTH" value="10.0"/>
    <att type="string" name="vizmap:vv10941Flavonoid_biosynthesis_xml NODE_FILL_COLOR" value="java.awt.Color[r=255,g=255,b=255]"/>
    <att type="string" name="vizmap:vv10941Flavonoid_biosynthesis_xml_me NODE_SHAPE" value="TRIANGLE"/>
    <att type="string" name="vizmap:vv10941Flavonoid_biosynthesis_xml_me NODE_WIDTH" value="10.0"/>
    <att type="string" name="CELLDESIGNER_REACTION" value="re90033STATE_TRANSITION"/>
    <graphics type="TRIANGLE" h="10.0" w="10.0" x="964.5" y="643.0" fill="#ffffff" width="1" outline="#000000"/>
  </node>
  <node label="re90034STATE_TRANSITION" id="-1300">
    <att type="string" name="vizmap:vv10941Flavonoid_biosynthesis_xml_me NODE_HEIGHT" value="10.0"/>
    <att type="string" name="canonicalName" value="re90034STATE_TRANSITION"/>
[truncated: 173,645 more chars]
