# Supplementary material for: Proteomic analysis of shoot tissue during photoperiod induced growth cessation in V. riparia Michx. grapevines
Source: Proteome Sci. 2010 Aug 12;8:44. doi: 10.1186/1477-5956-8-44 (PMC2929227; doi:10.1186/1477-5956-8-44)
Supplement: Additional file 2 — Cytoscape session containing the VitisNet molecular networks with proteins presenting outstanding evolution between LD and SD. The session contains a subset of 15 VitisNet molecular networksshowing differential LD and SD protein expression. Tutorial for using VitisNet in Cytoscape can be obtained at http://vitis-dormancy.sdstate.org. [file 1477-5956-8-44-S2.ZIP › CytoscapeSession-2010_06_02-09_46/cysession.xml]

<?xml version="1.0" encoding="UTF-8" standalone="yes"?>
<cysession xmlns:xlink="http://www.w3.org/1999/xlink" xmlns:xsi="http://www.w3.org/2001/XMLSchema-instance" id="CytoscapeSession-2010_06_02-09_46" documentVersion="0.9">
    <sessionNote>You can add note for this session here.</sessionNote>
    <sessionState>
        <desktop>
            <desktopSize width="1928" height="1058"/>
            <networkFrames>
                <networkFrame y="0" x="0" width="1610" height="949" frameID="vv10500Starch_and_sucrose_metabolism.xml.me"/>
                <networkFrame y="20" x="20" width="400" height="400" frameID="vv10770Pantothenate_and_CoA_biosynthesis.xml.me"/>
                <networkFrame y="0" x="0" width="1390" height="673" frameID="vv23050Proteasome.xml.me"/>
                <networkFrame y="0" x="0" width="1920" height="949" frameID="vv10710Carbon_fixation.xml.me"/>
                <networkFrame y="145" x="200" width="400" height="400" frameID="vv10196Photosynthesis_antenna_proteins.xml.me"/>
                <networkFrame y="20" x="20" width="400" height="400" frameID="vv10195Photosynthesis.xml.me"/>
                <networkFrame y="20" x="20" width="400" height="400" frameID="vv10190Oxidative_phosphorylation.xml.me.me"/>
                <networkFrame y="20" x="20" width="400" height="400" frameID="vv10941Flavonoid_biosynthesis.xml.me"/>
                <networkFrame y="20" x="20" width="400" height="400" frameID="vv10940Phenylpropanoid_biosynthesis.xml.me"/>
                <networkFrame y="0" x="0" width="1150" height="493" frameID="vv10450Selenoamino_acid_metabolism.xml.me"/>
                <networkFrame y="20" x="20" width="400" height="400" frameID="vv10290Valine_leucine_and_isoleucine_biosynthesis.xml.me"/>
                <networkFrame y="20" x="20" width="400" height="400" frameID="vv10271Methionine_metabolism.xml.me"/>
                <networkFrame y="0" x="0" width="1390" height="673" frameID="vv10620Pyruvate_metabolism.xml.me"/>
                <networkFrame y="20" x="20" width="400" height="400" frameID="vv10053Ascorbate_and_aldarate_metabolism.xml.me"/>
                <networkFrame y="0" x="0" width="400" height="400" frameID="vv10010glycolysis.xml.me"/>
            </networkFrames>
        </desktop>
        <server>
            <ontologyServer/>
        </server>
        <cytopanels>
            <cytopanel id="CytoPanel1">
                <panelState>dock</panelState>
                <selectedPanel>0</selectedPanel>
                <panels>
                    <panel id="test"/>
                </panels>
            </cytopanel>
            <cytopanel id="CytoPanel2">
                <panelState>hide</panelState>
                <selectedPanel>0</selectedPanel>
                <panels>
                    <panel id="test"/>
                </panels>
            </cytopanel>
            <cytopanel id="CytoPanel3">
                <panelState>hide</panelState>
                <selectedPanel>-1</selectedPanel>
                <panels>
                    <panel id="test"/>
                </panels>
            </cytopanel>
        </cytopanels>
    </sessionState>
    <networkTree>
        <network visualStyle="Vitis_style_shoot" viewAvailable="true" id="vv10010glycolysis.xml.me" filename="vv10010glycolysis.xml.me.xgmml">
            <parent id="Network Root"/>
        </network>
        <network visualStyle="Vitis_style_shoot" viewAvailable="true" id="vv10053Ascorbate_and_aldarate_metabolism.xml.me" filename="vv10053Ascorbate_and_aldarate_metabolism.xml.me.xgmml">
            <parent id="Network Root"/>
        </network>
        <network visualStyle="Vitis_style_shoot" viewAvailable="true" id="vv10620Pyruvate_metabolism.xml.me" filename="vv10620Pyruvate_metabolism.xml.me.xgmml">
            <parent id="Network Root"/>
        </network>
        <network visualStyle="Vitis_style_shoot" viewAvailable="true" id="vv10271Methionine_metabolism.xml.me" filename="vv10271Methionine_metabolism.xml.me.xgmml">
            <parent id="Network Root"/>
            <selectedNodes>
                <node id="rGSVIVP00011162001"/>
                <node id="rGSVIVP00025816001"/>
                <node id="rGSVIVP00034749001"/>
                <node id="rGSVIVP00003628001"/>
                <node id="rGSVIVP00000624001"/>
                <node id="rGSVIVP00000669001"/>
                <node id="rGSVIVP00017439001"/>
                <node id="rGSVIVP00024288001"/>
                <node id="rGSVIVP00003629001"/>
                <node id="rGSVIVP00007160001"/>
                <node id="rGSVIVP00033014001"/>
                <node id="rGSVIVP00035494001"/>
                <node id="rGSVIVP00000243001"/>
                <node id="rGSVIVP00034992001"/>
                <node id="rGSVIVP00016124001"/>
                <node id="rGSVIVP00015936001"/>
                <node id="rGSVIVP00033361001"/>
                <node id="rGSVIVP00018625001"/>
                <node id="rGSVIVP00018628001"/>
                <node id="rGSVIVP00013051001"/>
                <node id="rGSVIVP00019871001"/>
                <node id="rGSVIVP00025665001"/>
                <node id="rCF605831"/>
                <node id="rCB344701"/>
                <node id="rGSVIVP00022964001"/>
                <node id="rGSVIVP00015923001"/>
                <node id="rGSVIVP00015626001"/>
                <node id="rGSVIVP00022236001"/>
                <node id="rGSVIVP00029174001"/>
                <node id="rGSVIVP00032354001"/>
                <node id="rGSVIVP00028192001"/>
                <node id="rGSVIVP00007698001"/>
                <node id="rGSVIVP00013717001"/>
                <node id="rGSVIVP00038829001"/>
                <node id="rGSVIVP00021002001"/>
                <node id="rGSVIVP00020325001"/>
                <node id="rGSVIVP00022325001"/>
                <node id="rGSVIVP00030665001"/>
                <node id="rGSVIVP00022605001"/>
                <node id="rGSVIVP00031992001"/>
                <node id="rGSVIVP00014324001"/>
                <node id="rGSVIVP00014439001"/>
                <node id="rGSVIVP00030663001"/>
                <node id="rGSVIVP00021459001"/>
                <node id="rGSVIVP00004893001"/>
                <node id="rTC61331"/>
                <node id="rGSVIVP00031710001"/>
                <node id="rGSVIVP00008336001"/>
                <node id="rGSVIVP00034785001"/>
                <node id="rGSVIVP00005758001"/>
                <node id="rGSVIVP00002378001"/>
                <node id="rGSVIVP00012357001"/>
                <node id="rGSVIVP00000520001"/>
                <node id="rCX016441"/>
                <node id="rGSVIVP00031656001"/>
                <node id="rGSVIVP00007699001"/>
                <node id="rGSVIVP00020409001"/>
                <node id="rGSVIVP00017121001"/>
                <node id="rGSVIVP00033529001"/>
                <node id="rGSVIVP00019868001"/>
                <node id="rGSVIVP00015642001"/>
                <node id="rGSVIVP00007082001"/>
                <node id="rCA813471"/>
                <node id="rGSVIVP00003836001"/>
                <node id="rGSVIVP00018515001"/>
                <node id="rGSVIVP00015916001"/>
                <node id="rNP1449014"/>
                <node id="rGSVIVP00000538001"/>
                <node id="rGSVIVP00035492001"/>
                <node id="rTC62938"/>
                <node id="rCF204519"/>
                <node id="rGSVIVP00019707001"/>
                <node id="rGSVIVP00023235001"/>
                <node id="rBQ799110"/>
                <node id="rGSVIVP00020327001"/>
                <node id="rCN007600"/>
                <node id="rGSVIVP00022173001"/>
                <node id="rGSVIVP00020323001"/>
                <node id="rGSVIVP00035508001"/>
                <node id="rGSVIVP00018514001"/>
                <node id="rCF605453"/>
                <node id="rGSVIVP00035341001"/>
                <node id="rTC61308"/>
                <node id="rGSVIVP00023763001"/>
                <node id="rGSVIVP00022531001"/>
                <node id="rGSVIVP00000799001"/>
                <node id="rGSVIVP00035340001"/>
                <node id="rGSVIVP00030667001"/>
                <node id="rGSVIVP00024614001"/>
                <node id="rGSVIVP00032227001"/>
                <node id="rGSVIVP00038579001"/>
                <node id="rGSVIVP00014205001"/>
                <node id="rGSVIVP00032604001"/>
                <node id="rGSVIVP00020324001"/>
                <node id="rCX016401"/>
                <node id="rCB972907"/>
                <node id="rGSVIVP00038073001"/>
                <node id="rGSVIVP00031390001"/>
                <node id="rGSVIVP00035510001"/>
                <node id="rGSVIVP00018632001"/>
                <node id="rGSVIVP00023025001"/>
                <node id="rGSVIVP00030336001"/>
                <node id="rGSVIVP00010957001"/>
                <node id="rGSVIVP00027735001"/>
                <node id="rGSVIVP00022341001"/>
                <node id="rGSVIVP00036026001"/>
                <node id="rGSVIVP00010810001"/>
                <node id="rGSVIVP00026428001"/>
                <node id="rGSVIVP00000246001"/>
                <node id="rGSVIVP00027468001"/>
                <node id="rGSVIVP00006137001"/>
                <node id="rGSVIVP00014805001"/>
                <node id="rGSVIVP00018631001"/>
                <node id="rGSVIVP00021193001"/>
                <node id="rGSVIVP00031893001"/>
                <node id="rGSVIVP00038126001"/>
                <node id="rGSVIVP00029422001"/>
                <node id="rGSVIVP00020034001"/>
                <node id="rGSVIVP00029457001"/>
                <node id="rCF514290"/>
                <node id="rGSVIVP00028846001"/>
                <node id="rGSVIVP00008913001"/>
                <node id="rGSVIVP00027088001"/>
                <node id="rGSVIVP00006134001"/>
            </selectedNodes>
            <selectedEdges>
                <edge target="adenosylhomocysteinase" source="rGSVIVP00015916001" interaction="pp" id="rGSVIVP00015916001 (pp) adenosylhomocysteinase"/>
                <edge target="R03217" source="L-Cystathionine" interaction="LEFT" id="L-Cystathionine (LEFT) R03217"/>
                <edge target="R00178STATE_TRANSITION" source="S-Adenosyl-L-methionine" interaction="LEFT" id="S-Adenosyl-L-methionine (LEFT) R00178STATE_TRANSITION"/>
                <edge target="R00650STATE_TRANSITION" source="homocysteine_S-methyltransferase" interaction="CATALYSIS" id="homocysteine_S-methyltransferase (CATALYSIS) R00650STATE_TRANSITION"/>
                <edge target="re90076STATE_TRANSITION" source="cyclopropane-fatty-acyl-phospholipid synthase" interaction="CATALYSIS" id="cyclopropane-fatty-acyl-phospholipid synthase (CATALYSIS) re90076STATE_TRANSITION"/>
                <edge target="tRNA (guanine-N2-)-methyltransferase" source="rGSVIVP00038073001" interaction="pp" id="rGSVIVP00038073001 (pp) tRNA (guanine-N2-)-methyltransferase"/>
                <edge target="5-methyltetrahydropteroyltriglutamate-homocysteine_S-methyltransferase" source="rGSVIVP00003836001" interaction="pp" id="rGSVIVP00003836001 (pp) 5-methyltetrahydropteroyltriglutamate-homocysteine_S-methyltransferase"/>
                <edge target="methionine-tRNA_ligase" source="rGSVIVP00014805001" interaction="pp" id="rGSVIVP00014805001 (pp) methionine-tRNA_ligase"/>
                <edge target="re90057STATE_TRANSITION" source="S-Adenosyl-L-methionine" interaction="LEFT" id="S-Adenosyl-L-methionine (LEFT) re90057STATE_TRANSITION"/>
                <edge target="acireductone_dioxygenase_(Ni2+-requiring)" source="rTC61308" interaction="pp" id="rTC61308 (pp) acireductone_dioxygenase_(Ni2+-requiring)"/>
                <edge target="5'-Methylthioadenosine" source="R01920STATE_TRANSITION" interaction="RIGHT" id="R01920STATE_TRANSITION (RIGHT) 5'-Methylthioadenosine"/>
                <edge target="Protein L-isoaspartate methyl ester" source="re90083STATE_TRANSITION" interaction="RIGHT" id="re90083STATE_TRANSITION (RIGHT) Protein L-isoaspartate methyl ester"/>
                <edge target="re90053STATE_TRANSITION" source="S-Adenosyl-L-methionine" interaction="LEFT" id="S-Adenosyl-L-methionine (LEFT) re90053STATE_TRANSITION"/>
                <edge target="DNA_(cytosine-5-)-methyltransferase" source="rGSVIVP00035494001" interaction="pp" id="rGSVIVP00035494001 (pp) DNA_(cytosine-5-)-methyltransferase"/>
                <edge target="re90083STATE_TRANSITION" source="Protein L-isoaspartate" interaction="LEFT" id="Protein L-isoaspartate (LEFT) re90083STATE_TRANSITION"/>
                <edge target="methionyl-tRNA_formyltransferase" source="rGSVIVP00022341001" interaction="pp" id="rGSVIVP00022341001 (pp) methionyl-tRNA_formyltransferase"/>
                <edge target="5-methyltetrahydropteroyltriglutamate-homocysteine_S-methyltransferase" source="rGSVIVP00017439001" interaction="pp" id="rGSVIVP00017439001 (pp) 5-methyltetrahydropteroyltriglutamate-homocysteine_S-methyltransferase"/>
                <edge target="cyclopropane-fatty-acyl-phospholipid synthase" source="rGSVIVP00020327001" interaction="pp" id="rGSVIVP00020327001 (pp) cyclopropane-fatty-acyl-phospholipid synthase"/>
                <edge target="R01287STATE_TRANSITION" source="O-Acetyl-L-homoserine" interaction="LEFT" id="O-Acetyl-L-homoserine (LEFT) R01287STATE_TRANSITION"/>
                <edge target="methionine_adenosyltransferase" source="rCF605831" interaction="pp" id="rCF605831 (pp) methionine_adenosyltransferase"/>
                <edge target="mRNA (2'-O-methyladenosine-N6-)-methyltransferase" source="rGSVIVP00015642001" interaction="pp" id="rGSVIVP00015642001 (pp) mRNA (2'-O-methyladenosine-N6-)-methyltransferase"/>
                <edge target="cyclopropane-fatty-acyl-phospholipid synthase" source="rGSVIVP00011162001" interaction="pp" id="rGSVIVP00011162001 (pp) cyclopropane-fatty-acyl-phospholipid synthase"/>
                <edge target="re90065STATE_TRANSITION" source="tRNA (guanine-N7-)-methyltransferase" interaction="CATALYSIS" id="tRNA (guanine-N7-)-methyltransferase (pp) re90065STATE_TRANSITION"/>
                <edge target="tRNA (guanine-N2-)-methyltransferase" source="rGSVIVP00022325001" interaction="pp" id="rGSVIVP00022325001 (pp) tRNA (guanine-N2-)-methyltransferase"/>
                <edge target="methionine_adenosyltransferase" source="rGSVIVP00022173001" interaction="pp" id="rGSVIVP00022173001 (pp) methionine_adenosyltransferase"/>
                <edge target="re90076STATE_TRANSITION" source="Phospholipid olefinic fatty acid" interaction="LEFT" id="Phospholipid olefinic fatty acid (LEFT) re90076STATE_TRANSITION"/>
                <edge target="peptide-methionine (S)-S-oxide reductase" source="rCA813471" interaction="pp" id="rCA813471 (pp) peptide-methionine (S)-S-oxide reductase"/>
                <edge target="protein-S-isoprenylcysteine O-methyltransferase" source="rGSVIVP00007082001" interaction="pp" id="rGSVIVP00007082001 (pp) protein-S-isoprenylcysteine O-methyltransferase"/>
                <edge target="tRNA containing N2-methylguanine" source="re90057STATE_TRANSITION" interaction="RIGHT" id="re90057STATE_TRANSITION (RIGHT) tRNA containing N2-methylguanine"/>
                <edge target="re90117STATE_TRANSITION" source="mRNA (guanine-N7-)-methyltransferase" interaction="CATALYSIS" id="mRNA (guanine-N7-)-methyltransferase (pp) re90117STATE_TRANSITION"/>
                <edge target="re90038STATE_TRANSITION" source="Nicotianamine" interaction="LEFT" id="Nicotianamine (LEFT) re90038STATE_TRANSITION"/>
                <edge target="R01290STATE_TRANSITION" source="L-Homocysteine" interaction="LEFT" id="L-Homocysteine (LEFT) R01290STATE_TRANSITION"/>
                <edge target="R01920STATE_TRANSITION" source="spermidine_synthase" interaction="CATALYSIS" id="spermidine_synthase (CATALYSIS) R01920STATE_TRANSITION"/>
                <edge target="tRNA (guanine-N1-)-methyltransferase" source="rGSVIVP00010957001" interaction="pp" id="rGSVIVP00010957001 (pp) tRNA (guanine-N1-)-methyltransferase"/>
                <edge target="re90119STATE_TRANSITION" source="Thiopurine" interaction="LEFT" id="Thiopurine (LEFT) re90119STATE_TRANSITION"/>
                <edge target="tRNA (guanine-N1-)-methyltransferase" source="rGSVIVP00022964001" interaction="pp" id="rGSVIVP00022964001 (pp) tRNA (guanine-N1-)-methyltransferase"/>
                <edge target="DNA 6-methylaminopurine" source="re90069STATE_TRANSITION" interaction="RIGHT" id="re90069STATE_TRANSITION (RIGHT) DNA 6-methylaminopurine"/>
                <edge target="DNA_(cytosine-5-)-methyltransferase" source="rGSVIVP00023025001" interaction="pp" id="rGSVIVP00023025001 (pp) DNA_(cytosine-5-)-methyltransferase"/>
                <edge target="methionine-tRNA_ligase" source="rGSVIVP00002378001" interaction="pp" id="rGSVIVP00002378001 (pp) methionine-tRNA_ligase"/>
                <edge target="site-specific DNA-methyltransferase (adenine-specific)" source="rGSVIVP00006134001" interaction="pp" id="rGSVIVP00006134001 (pp) site-specific DNA-methyltransferase (adenine-specific)"/>
                <edge target="tRNA (guanine-N2-)-methyltransferase" source="rGSVIVP00007160001" interaction="pp" id="rGSVIVP00007160001 (pp) tRNA (guanine-N2-)-methyltransferase"/>
                <edge target="tRNA containing 5-methylaminomethyl-2-thiouridylate" source="re90067STATE_TRANSITION" interaction="RIGHT" id="re90067STATE_TRANSITION (RIGHT) tRNA containing 5-methylaminomethyl-2-thiouridylate"/>
                <edge target="protein-L-isoaspartate(D-aspartate) O-methyltransferase" source="rGSVIVP00015936001" interaction="pp" id="rGSVIVP00015936001 (pp) protein-L-isoaspartate(D-aspartate) O-methyltransferase"/>
                <edge target="cystathionine_gamma-synthase" source="rGSVIVP00000520001" interaction="pp" id="rGSVIVP00000520001 (pp) cystathionine_gamma-synthase"/>
                <edge target="cystathionine_beta-lyase" source="rGSVIVP00000669001" interaction="pp" id="rGSVIVP00000669001 (pp) cystathionine_beta-lyase"/>
                <edge target="R01401STATE_TRANSITION" source="5'-Methylthioadenosine" interaction="LEFT" id="5'-Methylthioadenosine (LEFT) R01401STATE_TRANSITION"/>
                <edge target="re90065STATE_TRANSITION" source="S-Adenosyl-L-methionine" interaction="LEFT" id="S-Adenosyl-L-methionine (LEFT) re90065STATE_TRANSITION"/>
                <edge target="R03217" source="cystathionine_gamma-synthase" interaction="CATALYSIS" id="cystathionine_gamma-synthase (CATALYSIS) R03217"/>
                <edge target="R01920STATE_TRANSITION" source="S-Adenosylmethioninamine" interaction="LEFT" id="S-Adenosylmethioninamine (LEFT) R01920STATE_TRANSITION"/>
                <edge target="re90119STATE_TRANSITION" source="thiopurine S-methyltransferase" interaction="CATALYSIS" id="thiopurine S-methyltransferase (CATALYSIS) re90119STATE_TRANSITION"/>
                <edge target="Phospholipid cyclopropane fatty acid" source="re90076STATE_TRANSITION" interaction="RIGHT" id="re90076STATE_TRANSITION (RIGHT) Phospholipid cyclopropane fatty acid"/>
                <edge target="DNA_(cytosine-5-)-methyltransferase" source="rGSVIVP00003628001" interaction="pp" id="rGSVIVP00003628001 (pp) DNA_(cytosine-5-)-methyltransferase"/>
                <edge target="S-Adenosyl-L-homocysteine" source="re90083STATE_TRANSITION" interaction="RIGHT" id="re90083STATE_TRANSITION (RIGHT) S-Adenosyl-L-homocysteine"/>
                <edge target="L-Methionine" source="R02821STATE_TRANSITION" interaction="RIGHT" id="R02821STATE_TRANSITION (RIGHT) L-Methionine"/>
                <edge target="acireductone_dioxygenase_(Ni2+-requiring)" source="rCB344701" interaction="pp" id="rCB344701 (pp) acireductone_dioxygenase_(Ni2+-requiring)"/>
                <edge target="nicotianamine aminotransferase" source="rGSVIVP00018625001" interaction="pp" id="rGSVIVP00018625001 (pp) nicotianamine aminotransferase"/>
                <edge target="adenosylhomocysteinase" source="rCB972907" interaction="pp" id="rCB972907 (pp) adenosylhomocysteinase"/>
                <edge target="re90069STATE_TRANSITION" source="site-specific DNA-methyltransferase (adenine-specific)" interaction="CATALYSIS" id="site-specific DNA-methyltransferase (adenine-specific) (pp) re90069STATE_TRANSITION"/>
                <edge target="R07396STATE_TRANSITION" source="tyrosine_transaminase" interaction="CATALYSIS" id="tyrosine_transaminase (CATALYSIS) R07396STATE_TRANSITION"/>
                <edge target="methionine_adenosyltransferase" source="rCX016441" interaction="pp" id="rCX016441 (pp) methionine_adenosyltransferase"/>
                <edge target="methionine-tRNA_ligase" source="rGSVIVP00018515001" interaction="pp" id="rGSVIVP00018515001 (pp) methionine-tRNA_ligase"/>
                <edge target="methionine-tRNA_ligase" source="rGSVIVP00008913001" interaction="pp" id="rGSVIVP00008913001 (pp) methionine-tRNA_ligase"/>
                <edge target="S-Adenosyl-L-homocysteine" source="re90119STATE_TRANSITION" interaction="RIGHT" id="re90119STATE_TRANSITION (RIGHT) S-Adenosyl-L-homocysteine"/>
                <edge target="DNA_(cytosine-5-)-methyltransferase" source="rGSVIVP00035510001" interaction="pp" id="rGSVIVP00035510001 (pp) DNA_(cytosine-5-)-methyltransferase"/>
                <edge target="Thiopurine S-methylether" source="re90119STATE_TRANSITION" interaction="RIGHT" id="re90119STATE_TRANSITION (RIGHT) Thiopurine S-methylether"/>
                <edge target="re90089STATE_TRANSITION" source="protein-S-isoprenylcysteine O-methyltransferase" interaction="CATALYSIS" id="protein-S-isoprenylcysteine O-methyltransferase (CATALYSIS) re90089STATE_TRANSITION"/>
                <edge target="site-specific DNA-methyltransferase (adenine-specific)" source="rGSVIVP00027088001" interaction="pp" id="rGSVIVP00027088001 (pp) site-specific DNA-methyltransferase (adenine-specific)"/>
                <edge target="R03659STATE_TRANSITION" source="L-Methionine" interaction="LEFT" id="L-Methionine (LEFT) R03659STATE_TRANSITION"/>
                <edge target="R02821STATE_TRANSITION" source="methionine synthase" interaction="CATALYSIS" id="methionine synthase (CATALYSIS) R02821STATE_TRANSITION"/>
                <edge target="L-Cystathionine" source="R01290STATE_TRANSITION" interaction="RIGHT" id="R01290STATE_TRANSITION (RIGHT) L-Cystathionine"/>
                <edge target="S-Adenosyl-L-homocysteine" source="re90118STATE_TRANSITION" interaction="RIGHT" id="re90118STATE_TRANSITION (RIGHT) S-Adenosyl-L-homocysteine"/>
                <edge target="peptide-methionine (S)-S-oxide reductase" source="rGSVIVP00012357001" interaction="pp" id="rGSVIVP00012357001 (pp) peptide-methionine (S)-S-oxide reductase"/>
                <edge target="cystathionine_beta-synthase" source="rGSVIVP00033361001" interaction="pp" id="rGSVIVP00033361001 (pp) cystathionine_beta-synthase"/>
                <edge target="re90097" source="adenosylhomocysteine_nucleosidase" interaction="CATALYSIS" id="adenosylhomocysteine_nucleosidase (CATALYSIS) re90097"/>
                <edge target="nicotianamine aminotransferase" source="rGSVIVP00031992001" interaction="pp" id="rGSVIVP00031992001 (pp) nicotianamine aminotransferase"/>
                <edge target="protein-L-isoaspartate(D-aspartate) O-methyltransferase" source="rCF605453" interaction="pp" id="rCF605453 (pp) protein-L-isoaspartate(D-aspartate) O-methyltransferase"/>
                <edge target="site-specific DNA-methyltransferase (adenine-specific)" source="rGSVIVP00006137001" interaction="pp" id="rGSVIVP00006137001 (pp) site-specific DNA-methyltransferase (adenine-specific)"/>
                <edge target="adenosylmethionine_decarboxylase" source="rGSVIVP00021193001" interaction="pp" id="rGSVIVP00021193001 (pp) adenosylmethionine_decarboxylase"/>
                <edge target="R01288" source="O-Succinyl-L-homoserine" interaction="LEFT" id="O-Succinyl-L-homoserine (LEFT) R01288"/>
                <edge target="thiopurine S-methyltransferase" source="rGSVIVP00034749001" interaction="pp" id="rGSVIVP00034749001 (pp) thiopurine S-methyltransferase"/>
                <edge target="nicotianamine aminotransferase" source="rGSVIVP00031710001" interaction="pp" id="rGSVIVP00031710001 (pp) nicotianamine aminotransferase"/>
                <edge target="cyclopropane-fatty-acyl-phospholipid synthase" source="rGSVIVP00020325001" interaction="pp" id="rGSVIVP00020325001 (pp) cyclopropane-fatty-acyl-phospholipid synthase"/>
                <edge target="methionine_adenosyltransferase" source="rGSVIVP00000624001" interaction="pp" id="rGSVIVP00000624001 (pp) methionine_adenosyltransferase"/>
                <edge target="methionine-tRNA_ligase" source="rGSVIVP00029174001" interaction="pp" id="rGSVIVP00029174001 (pp) methionine-tRNA_ligase"/>
                <edge target="adenosylhomocysteinase" source="rGSVIVP00031656001" interaction="pp" id="rGSVIVP00031656001 (pp) adenosylhomocysteinase"/>
                <edge target="site-specific DNA-methyltransferase (adenine-specific)" source="rGSVIVP00020409001" interaction="pp" id="rGSVIVP00020409001 (pp) site-specific DNA-methyltransferase (adenine-specific)"/>
                <edge target="re90057STATE_TRANSITION" source="tRNA" interaction="LEFT" id="tRNA (LEFT) re90057STATE_TRANSITION"/>
                <edge target="re90086STATE_TRANSITION" source="diphthine synthase" interaction="CATALYSIS" id="diphthine synthase (CATALYSIS) re90086STATE_TRANSITION"/>
                <edge target="tyrosine_transaminase" source="rGSVIVP00027735001" interaction="pp" id="rGSVIVP00027735001 (pp) tyrosine_transaminase"/>
                <edge target="cystathionine_beta-lyase" source="rGSVIVP00021002001" interaction="pp" id="rGSVIVP00021002001 (pp) cystathionine_beta-lyase"/>
                <edge target="mRNA (2'-O-methyladenosine-N6-)-methyltransferase" source="rGSVIVP00000538001" interaction="pp" id="rGSVIVP00000538001 (pp) mRNA (2'-O-methyladenosine-N6-)-methyltransferase"/>
                <edge target="S-Adenosyl-L-homocysteine" source="re90076STATE_TRANSITION" interaction="RIGHT" id="re90076STATE_TRANSITION (RIGHT) S-Adenosyl-L-homocysteine"/>
                <edge target="re90038STATE_TRANSITION" source="2-Oxoglutarate" interaction="LEFT" id="2-Oxoglutarate (LEFT) re90038STATE_TRANSITION"/>
                <edge target="R03940STATE_TRANSITION" source="L-Methionyl-tRNA" interaction="LEFT" id="L-Methionyl-tRNA (LEFT) R03940STATE_TRANSITION"/>
                <edge target="methionine_adenosyltransferase" source="rCF514290" interaction="pp" id="rCF514290 (pp) methionine_adenosyltransferase"/>
                <edge target="cyclopropane-fatty-acyl-phospholipid synthase" source="rGSVIVP00020324001" interaction="pp" id="rGSVIVP00020324001 (pp) cyclopropane-fatty-acyl-phospholipid synthase"/>
                <edge target="mRNA (guanine-N7-)-methyltransferase" source="rGSVIVP00010810001" interaction="pp" id="rGSVIVP00010810001 (pp) mRNA (guanine-N7-)-methyltransferase"/>
                <edge target="S-Adenosyl-L-homocysteine" source="re90097" interaction="RIGHT" id="re90097 (RIGHT) S-Adenosyl-L-homocysteine"/>
                <edge target="DNA_(cytosine-5-)-methyltransferase" source="rGSVIVP00035341001" interaction="pp" id="rGSVIVP00035341001 (pp) DNA_(cytosine-5-)-methyltransferase"/>
                <edge target="R00999" source="cystathionine_gamma-synthase" interaction="CATALYSIS" id="cystathionine_gamma-synthase (CATALYSIS) R00999"/>
                <edge target="S-methyl-5-thioribose_kinase" source="rGSVIVP00007699001" interaction="pp" id="rGSVIVP00007699001 (pp) S-methyl-5-thioribose_kinase"/>
                <edge target="2-[3-Carboxy-3-(methylammonio)propyl]-L-histidine" source="re90086STATE_TRANSITION" interaction="RIGHT" id="re90086STATE_TRANSITION (pp) 2-[3-Carboxy-3-(methylammonio)propyl]-L-histidine"/>
                <edge target="methionine-tRNA_ligase" source="rGSVIVP00015626001" interaction="pp" id="rGSVIVP00015626001 (pp) methionine-tRNA_ligase"/>
                <edge target="acireductone_dioxygenase_(Ni2+-requiring)" source="rTC61331" interaction="pp" id="rTC61331 (pp) acireductone_dioxygenase_(Ni2+-requiring)"/>
                <edge target="methionine_adenosyltransferase" source="rGSVIVP00019707001" interaction="pp" id="rGSVIVP00019707001 (pp) methionine_adenosyltransferase"/>
                <edge target="re90118STATE_TRANSITION" source="m7G(5')pppAm" interaction="LEFT" id="m7G(5')pppAm (pp) re90118STATE_TRANSITION"/>
                <edge target="S-Adenosyl-L-homocysteine" source="re90089STATE_TRANSITION" interaction="RIGHT" id="re90089STATE_TRANSITION (RIGHT) S-Adenosyl-L-homocysteine"/>
                <edge target="spermidine_synthase" source="rNP1449014" interaction="pp" id="rNP1449014 (pp) spermidine_synthase"/>
                <edge target="re90117STATE_TRANSITION" source="G(5')pppR-RNA" interaction="LEFT" id="G(5')pppR-RNA (pp) re90117STATE_TRANSITION"/>
                <edge target="nicotianamine aminotransferase" source="rGSVIVP00025816001" interaction="pp" id="rGSVIVP00025816001 (pp) nicotianamine aminotransferase"/>
                <edge target="tyrosine_transaminase" source="rGSVIVP00018632001" interaction="pp" id="rGSVIVP00018632001 (pp) tyrosine_transaminase"/>
                <edge target="S-Adenosyl-L-methionine" source="R00177STATE_TRANSITION" interaction="RIGHT" id="R00177STATE_TRANSITION (RIGHT) S-Adenosyl-L-methionine"/>
                <edge target="L-Homocysteine" source="R01286STATE_TRANSITION" interaction="RIGHT" id="R01286STATE_TRANSITION (RIGHT) L-Homocysteine"/>
                <edge target="re90014STATE_TRANSITION" source="nicotianamine synthase" interaction="CATALYSIS" id="nicotianamine synthase (CATALYSIS) re90014STATE_TRANSITION"/>
                <edge target="re90099" source="DNA_(cytosine-5-)-methyltransferase" interaction="CATALYSIS" id="DNA_(cytosine-5-)-methyltransferase (pp) re90099"/>
                <edge target="R04405STATE_TRANSITION" source="L-Homocysteine" interaction="LEFT" id="L-Homocysteine (LEFT) R04405STATE_TRANSITION"/>
                <edge target="re90069STATE_TRANSITION" source="DNA adenine" interaction="LEFT" id="DNA adenine (LEFT) re90069STATE_TRANSITION"/>
                <edge target="L-Methionine" source="R07396STATE_TRANSITION" interaction="RIGHT" id="R07396STATE_TRANSITION (RIGHT) L-Methionine"/>
                <edge target="adenosylmethionine_decarboxylase" source="rGSVIVP00019871001" interaction="pp" id="rGSVIVP00019871001 (pp) adenosylmethionine_decarboxylase"/>
                <edge target="R02821STATE_TRANSITION" source="L-Homocysteine" interaction="LEFT" id="L-Homocysteine (LEFT) R02821STATE_TRANSITION"/>
                <edge target="L-Homocysteine" source="R01288" interaction="RIGHT" id="R01288 (RIGHT) L-Homocysteine"/>
                <edge target="homocysteine_S-methyltransferase" source="rGSVIVP00020034001" interaction="pp" id="rGSVIVP00020034001 (pp) homocysteine_S-methyltransferase"/>
                <edge target="methionine_adenosyltransferase" source="rCX016401" interaction="pp" id="rCX016401 (pp) methionine_adenosyltransferase"/>
                <edge target="methionine_adenosyltransferase" source="rGSVIVP00028192001" interaction="pp" id="rGSVIVP00028192001 (pp) methionine_adenosyltransferase"/>
                <edge target="methionine-tRNA_ligase" source="rGSVIVP00034785001" interaction="pp" id="rGSVIVP00034785001 (pp) methionine-tRNA_ligase"/>
                <edge target="tRNA containing N1-methylguanine" source="re90053STATE_TRANSITION" interaction="RIGHT" id="re90053STATE_TRANSITION (RIGHT) tRNA containing N1-methylguanine"/>
                <edge target="S-Adenosyl-L-homocysteine" source="re90099" interaction="RIGHT" id="re90099 (RIGHT) S-Adenosyl-L-homocysteine"/>
                <edge target="tRNA (guanine-N2-)-methyltransferase" source="rGSVIVP00025665001" interaction="pp" id="rGSVIVP00025665001 (pp) tRNA (guanine-N2-)-methyltransferase"/>
                <edge target="R00178STATE_TRANSITION" source="adenosylmethionine_decarboxylase" interaction="CATALYSIS" id="adenosylmethionine_decarboxylase (CATALYSIS) R00178STATE_TRANSITION"/>
                <edge target="re90038STATE_TRANSITION" source="nicotianamine aminotransferase" interaction="CATALYSIS" id="nicotianamine aminotransferase (CATALYSIS) re90038STATE_TRANSITION"/>
                <edge target="re90083STATE_TRANSITION" source="protein-L-isoaspartate(D-aspartate) O-methyltransferase" interaction="CATALYSIS" id="protein-L-isoaspartate(D-aspartate) O-methyltransferase (pp) re90083STATE_TRANSITION"/>
                <edge target="re90013STATE_TRANSITION" source="peptide-methionine (S)-S-oxide reductase" interaction="CATALYSIS" id="peptide-methionine (S)-S-oxide reductase (pp) re90013STATE_TRANSITION"/>
                <edge target="R01287STATE_TRANSITION" source="cystathionine_gamma-synthase" interaction="CATALYSIS" id="cystathionine_gamma-synthase (CATALYSIS) R01287STATE_TRANSITION"/>
                <edge target="L-Methionyl-tRNA" source="R03659STATE_TRANSITION" interaction="RIGHT" id="R03659STATE_TRANSITION (RIGHT) L-Methionyl-tRNA"/>
                <edge target="homocysteine_S-methyltransferase" source="rGSVIVP00030336001" interaction="pp" id="rGSVIVP00030336001 (pp) homocysteine_S-methyltransferase"/>
                <edge target="adenosylhomocysteine_nucleosidase" source="rGSVIVP00036026001" interaction="pp" id="rGSVIVP00036026001 (pp) adenosylhomocysteine_nucleosidase"/>
                <edge target="DNA_(cytosine-5-)-methyltransferase" source="rGSVIVP00035340001" interaction="pp" id="rGSVIVP00035340001 (pp) DNA_(cytosine-5-)-methyltransferase"/>
                <edge target="re90069STATE_TRANSITION" source="S-Adenosyl-L-methionine" interaction="LEFT" id="S-Adenosyl-L-methionine (LEFT) re90069STATE_TRANSITION"/>
                <edge target="tRNA containing N7-methylguanine" source="re90065STATE_TRANSITION" interaction="RIGHT" id="re90065STATE_TRANSITION (RIGHT) tRNA containing N7-methylguanine"/>
                <edge target="DNA_(cytosine-5-)-methyltransferase" source="rGSVIVP00035492001" interaction="pp" id="rGSVIVP00035492001 (pp) DNA_(cytosine-5-)-methyltransferase"/>
                <edge target="tRNA (guanine-N2-)-methyltransferase" source="rGSVIVP00013051001" interaction="pp" id="rGSVIVP00013051001 (pp) tRNA (guanine-N2-)-methyltransferase"/>
                <edge target="peptide-methionine (S)-S-oxide reductase" source="rGSVIVP00038579001" interaction="pp" id="rGSVIVP00038579001 (pp) peptide-methionine (S)-S-oxide reductase"/>
                <edge target="R00177STATE_TRANSITION" source="L-Methionine" interaction="LEFT" id="L-Methionine (LEFT) R00177STATE_TRANSITION"/>
                <edge target="methionine_adenosyltransferase" source="rCN007600" interaction="pp" id="rCN007600 (pp) methionine_adenosyltransferase"/>
                <edge target="spermidine_synthase" source="rGSVIVP00016124001" interaction="pp" id="rGSVIVP00016124001 (pp) spermidine_synthase"/>
                <edge target="re90065STATE_TRANSITION" source="tRNA" interaction="LEFT" id="tRNA (LEFT) re90065STATE_TRANSITION"/>
                <edge target="methionine-tRNA_ligase" source="rGSVIVP00029457001" interaction="pp" id="rGSVIVP00029457001 (pp) methionine-tRNA_ligase"/>
                <edge target="S-Adenosyl-L-homocysteine" source="re90086STATE_TRANSITION" interaction="RIGHT" id="re90086STATE_TRANSITION (RIGHT) S-Adenosyl-L-homocysteine"/>
                <edge target="5'-Methylthioadenosine" source="re90014STATE_TRANSITION" interaction="RIGHT" id="re90014STATE_TRANSITION (RIGHT) 5'-Methylthioadenosine"/>
                <edge target="Protein C-terminal S-farnesyl-L-cysteine methyl ester" source="re90089STATE_TRANSITION" interaction="RIGHT" id="re90089STATE_TRANSITION (RIGHT) Protein C-terminal S-farnesyl-L-cysteine methyl ester"/>
                <edge target="spermidine_synthase" source="rGSVIVP00034992001" interaction="pp" id="rGSVIVP00034992001 (pp) spermidine_synthase"/>
                <edge target="nicotianamine synthase" source="rGSVIVP00022605001" interaction="pp" id="rGSVIVP00022605001 (pp) nicotianamine synthase"/>
                <edge target="R01288" source="cystathionine_gamma-synthase" interaction="CATALYSIS" id="cystathionine_gamma-synthase (CATALYSIS) R01288"/>
                <edge target="R01286STATE_TRANSITION" source="L-Cystathionine" interaction="LEFT" id="L-Cystathionine (LEFT) R01286STATE_TRANSITION"/>
                <edge target="peptide-methionine (S)-S-oxide reductase" source="rGSVIVP00013717001" interaction="pp" id="rGSVIVP00013717001 (pp) peptide-methionine (S)-S-oxide reductase"/>
                <edge target="peptide-methionine (S)-S-oxide reductase" source="rGSVIVP00019868001" interaction="pp" id="rGSVIVP00019868001 (pp) peptide-methionine (S)-S-oxide reductase"/>
                <edge target="adenosylmethionine_decarboxylase" source="rBQ799110" interaction="pp" id="rBQ799110 (pp) adenosylmethionine_decarboxylase"/>
                <edge target="R07363STATE_TRANSITION" source="1,2-Dihydroxy-5-(methylthio)pent-1-en-3-one" interaction="LEFT" id="1,2-Dihydroxy-5-(methylthio)pent-1-en-3-one (pp) R07363STATE_TRANSITION"/>
                <edge target="re90089STATE_TRANSITION" source="Protein C-terminal S-farnesyl-L-cysteine" interaction="LEFT" id="Protein C-terminal S-farnesyl-L-cysteine (LEFT) re90089STATE_TRANSITION"/>
                <edge target="cyclopropane-fatty-acyl-phospholipid synthase" source="rGSVIVP00032227001" interaction="pp" id="rGSVIVP00032227001 (pp) cyclopropane-fatty-acyl-phospholipid synthase"/>
                <edge target="methionine synthase" source="rGSVIVP00004893001" interaction="pp" id="rGSVIVP00004893001 (pp) methionine synthase"/>
                <edge target="Thioredoxin" source="re90013STATE_TRANSITION" interaction="RIGHT" id="re90013STATE_TRANSITION (RIGHT) Thioredoxin"/>
                <edge target="tRNA (guanine-N7-)-methyltransferase" source="rGSVIVP00023235001" interaction="pp" id="rGSVIVP00023235001 (pp) tRNA (guanine-N7-)-methyltransferase"/>
                <edge target="methionine synthase" source="rGSVIVP00031893001" interaction="pp" id="rGSVIVP00031893001 (pp) methionine synthase"/>
                <edge target="re90067STATE_TRANSITION" source="tRNA" interaction="LEFT" id="tRNA (LEFT) re90067STATE_TRANSITION"/>
                <edge target="re90044STATE_TRANSITION" source="DMAS" interaction="CATALYSIS" id="DMAS (CATALYSIS) re90044STATE_TRANSITION"/>
                <edge target="re90086STATE_TRANSITION" source="2-(3-Carboxy-3-aminopropyl)-L-histidine" interaction="LEFT" id="2-(3-Carboxy-3-aminopropyl)-L-histidine (pp) re90086STATE_TRANSITION"/>
                <edge target="re90067STATE_TRANSITION" source="tRNA (5-methylaminomethyl-2-thiouridylate)-methyltransferase" interaction="CATALYSIS" id="tRNA (5-methylaminomethyl-2-thiouridylate)-methyltransferase (pp) re90067STATE_TRANSITION"/>
                <edge target="nicotianamine synthase" source="rGSVIVP00031390001" interaction="pp" id="rGSVIVP00031390001 (pp) nicotianamine synthase"/>
                <edge target="re90053STATE_TRANSITION" source="tRNA (guanine-N1-)-methyltransferase" interaction="CATALYSIS" id="tRNA (guanine-N1-)-methyltransferase (pp) re90053STATE_TRANSITION"/>
                <edge target="re90098" source="L-Homocysteine" interaction="LEFT" id="L-Homocysteine (LEFT) re90098"/>
                <edge target="S-Adenosyl-L-homocysteine" source="re90067STATE_TRANSITION" interaction="RIGHT" id="re90067STATE_TRANSITION (RIGHT) S-Adenosyl-L-homocysteine"/>
                <edge target="re90013STATE_TRANSITION" source="L-Methionine" interaction="LEFT" id="L-Methionine (LEFT) re90013STATE_TRANSITION"/>
                <edge target="R07364STATE_TRANSITION" source="acireductone_dioxygenase_(Ni2+-requiring)" interaction="CATALYSIS" id="acireductone_dioxygenase_(Ni2+-requiring) (pp) R07364STATE_TRANSITION"/>
                <edge target="tyrosine_transaminase" source="rGSVIVP00018631001" interaction="pp" id="rGSVIVP00018631001 (pp) tyrosine_transaminase"/>
                <edge target="methionine_adenosyltransferase" source="rGSVIVP00000799001" interaction="pp" id="rGSVIVP00000799001 (pp) methionine_adenosyltransferase"/>
                <edge target="re90057STATE_TRANSITION" source="tRNA (guanine-N2-)-methyltransferase" interaction="CATALYSIS" id="tRNA (guanine-N2-)-methyltransferase (pp) re90057STATE_TRANSITION"/>
                <edge target="re90118STATE_TRANSITION" source="mRNA (2'-O-methyladenosine-N6-)-methyltransferase" interaction="CATALYSIS" id="mRNA (2'-O-methyladenosine-N6-)-methyltransferase (pp) re90118STATE_TRANSITION"/>
                <edge target="protein-S-isoprenylcysteine O-methyltransferase" source="rGSVIVP00000246001" interaction="pp" id="rGSVIVP00000246001 (pp) protein-S-isoprenylcysteine O-methyltransferase"/>
                <edge target="R03940STATE_TRANSITION" source="methionyl-tRNA_formyltransferase" interaction="CATALYSIS" id="methionyl-tRNA_formyltransferase (CATALYSIS) R03940STATE_TRANSITION"/>
                <edge target="L-Homocysteine" source="R01287STATE_TRANSITION" interaction="RIGHT" id="R01287STATE_TRANSITION (RIGHT) L-Homocysteine"/>
                <edge target="tRNA (5-methylaminomethyl-2-thiouridylate)-methyltransferase" source="rTC62938" interaction="pp" id="rTC62938 (pp) tRNA (5-methylaminomethyl-2-thiouridylate)-methyltransferase"/>
                <edge target="tyrosine_transaminase" source="rGSVIVP00018628001" interaction="pp" id="rGSVIVP00018628001 (pp) tyrosine_transaminase"/>
                <edge target="DNA_(cytosine-5-)-methyltransferase" source="rGSVIVP00035508001" interaction="pp" id="rGSVIVP00035508001 (pp) DNA_(cytosine-5-)-methyltransferase"/>
                <edge target="S-Methyl-5-thio-D-ribose_1-phosphate" source="R04143STATE_TRANSITION" interaction="RIGHT" id="R04143STATE_TRANSITION (RIGHT) S-Methyl-5-thio-D-ribose_1-phosphate"/>
                <edge target="methionine_adenosyltransferase" source="rGSVIVP00014324001" interaction="pp" id="rGSVIVP00014324001 (pp) methionine_adenosyltransferase"/>
                <edge target="re90099" source="S-Adenosyl-L-methionine" interaction="LEFT" id="S-Adenosyl-L-methionine (LEFT) re90099"/>
                <edge target="cyclopropane-fatty-acyl-phospholipid synthase" source="rGSVIVP00020323001" interaction="pp" id="rGSVIVP00020323001 (pp) cyclopropane-fatty-acyl-phospholipid synthase"/>
                <edge target="protein-S-isoprenylcysteine O-methyltransferase" source="rGSVIVP00000243001" interaction="pp" id="rGSVIVP00000243001 (pp) protein-S-isoprenylcysteine O-methyltransferase"/>
                <edge target="R04143STATE_TRANSITION" source="S-methyl-5-thioribose_kinase" interaction="CATALYSIS" id="S-methyl-5-thioribose_kinase (CATALYSIS) R04143STATE_TRANSITION"/>
                <edge target="m7G(5')pppm6Am" source="re90118STATE_TRANSITION" interaction="RIGHT" id="re90118STATE_TRANSITION (pp) m7G(5')pppm6Am"/>
                <edge target="L-Methionine" source="R04405STATE_TRANSITION" interaction="RIGHT" id="R04405STATE_TRANSITION (RIGHT) L-Methionine"/>
                <edge target="R01290STATE_TRANSITION" source="cystathionine_beta-synthase" interaction="CATALYSIS" id="cystathionine_beta-synthase (CATALYSIS) R01290STATE_TRANSITION"/>
                <edge target="re90118STATE_TRANSITION" source="S-Adenosyl-L-methionine" interaction="LEFT" id="S-Adenosyl-L-methionine (LEFT) re90118STATE_TRANSITION"/>
                <edge target="re90013STATE_TRANSITION" source="Oxidized thioredoxin" interaction="LEFT" id="Oxidized thioredoxin (LEFT) re90013STATE_TRANSITION"/>
                <edge target="methionine-tRNA_ligase" source="rGSVIVP00038829001" interaction="pp" id="rGSVIVP00038829001 (pp) methionine-tRNA_ligase"/>
                <edge target="acireductone_dioxygenase_(Ni2+-requiring)" source="rCF204519" interaction="pp" id="rCF204519 (pp) acireductone_dioxygenase_(Ni2+-requiring)"/>
                <edge target="R07396STATE_TRANSITION" source="4-Methylthio-2-oxobutanoic_acid" interaction="LEFT" id="4-Methylthio-2-oxobutanoic_acid (LEFT) R07396STATE_TRANSITION"/>
                <edge target="Nicotianamine" source="re90014STATE_TRANSITION" interaction="RIGHT" id="re90014STATE_TRANSITION (RIGHT) Nicotianamine"/>
                <edge target="protein-S-isoprenylcysteine O-methyltransferase" source="rGSVIVP00024288001" interaction="pp" id="rGSVIVP00024288001 (pp) protein-S-isoprenylcysteine O-methyltransferase"/>
                <edge target="N-Formylmethionyl-tRNA" source="R03940STATE_TRANSITION" interaction="RIGHT" id="R03940STATE_TRANSITION (RIGHT) N-Formylmethionyl-tRNA"/>
                <edge target="re90067STATE_TRANSITION" source="S-Adenosyl-L-methionine" interaction="LEFT" id="S-Adenosyl-L-methionine (LEFT) re90067STATE_TRANSITION"/>
                <edge target="R01401STATE_TRANSITION" source="adenosylhomocysteine_nucleosidase" interaction="CATALYSIS" id="adenosylhomocysteine_nucleosidase (CATALYSIS) R01401STATE_TRANSITION"/>
                <edge target="R00650STATE_TRANSITION" source="L-Homocysteine" interaction="LEFT" id="L-Homocysteine (LEFT) R00650STATE_TRANSITION"/>
                <edge target="methionine-tRNA_ligase" source="rGSVIVP00018514001" interaction="pp" id="rGSVIVP00018514001 (pp) methionine-tRNA_ligase"/>
                <edge target="S-Adenosyl-L-homocysteine" source="re90117STATE_TRANSITION" interaction="RIGHT" id="re90117STATE_TRANSITION (RIGHT) S-Adenosyl-L-homocysteine"/>
                <edge target="mRNA (guanine-N7-)-methyltransferase" source="rGSVIVP00021459001" interaction="pp" id="rGSVIVP00021459001 (pp) mRNA (guanine-N7-)-methyltransferase"/>
                <edge target="S-Adenosyl-L-homocysteine" source="re90057STATE_TRANSITION" interaction="RIGHT" id="re90057STATE_TRANSITION (RIGHT) S-Adenosyl-L-homocysteine"/>
                <edge target="peptide-methionine (S)-S-oxide reductase" source="rGSVIVP00015923001" interaction="pp" id="rGSVIVP00015923001 (pp) peptide-methionine (S)-S-oxide reductase"/>
                <edge target="S-Adenosyl-L-homocysteine" source="re90065STATE_TRANSITION" interaction="RIGHT" id="re90065STATE_TRANSITION (RIGHT) S-Adenosyl-L-homocysteine"/>
                <edge target="tRNA (guanine-N2-)-methyltransferase" source="rGSVIVP00033014001" interaction="pp" id="rGSVIVP00033014001 (pp) tRNA (guanine-N2-)-methyltransferase"/>
                <edge target="tRNA (5-methylaminomethyl-2-thiouridylate)-methyltransferase" source="rGSVIVP00024614001" interaction="pp" id="rGSVIVP00024614001 (pp) tRNA (5-methylaminomethyl-2-thiouridylate)-methyltransferase"/>
                <edge target="tRNA (guanine-N1-)-methyltransferase" source="rGSVIVP00032354001" interaction="pp" id="rGSVIVP00032354001 (pp) tRNA (guanine-N1-)-methyltransferase"/>
                <edge target="re90014STATE_TRANSITION" source="S-Adenosyl-L-methionine" interaction="LEFT" id="S-Adenosyl-L-methionine (LEFT) re90014STATE_TRANSITION"/>
                <edge target="re90053STATE_TRANSITION" source="tRNA" interaction="LEFT" id="tRNA (LEFT) re90053STATE_TRANSITION"/>
                <edge target="R01290STATE_TRANSITION" source="L-Serine" interaction="LEFT" id="L-Serine (LEFT) R01290STATE_TRANSITION"/>
                <edge target="methionine_adenosyltransferase" source="rGSVIVP00022531001" interaction="pp" id="rGSVIVP00022531001 (pp) methionine_adenosyltransferase"/>
                <edge target="DMAS" source="rGSVIVP00030667001" interaction="pp" id="rGSVIVP00030667001 (pp) DMAS"/>
                <edge target="L-Glutamate" source="re90038STATE_TRANSITION" interaction="RIGHT" id="re90038STATE_TRANSITION (RIGHT) L-Glutamate"/>
                <edge target="S-Adenosyl-L-homocysteine" source="re90053STATE_TRANSITION" interaction="RIGHT" id="re90053STATE_TRANSITION (RIGHT) S-Adenosyl-L-homocysteine"/>
                <edge target="tRNA (guanine-N2-)-methyltransferase" source="rGSVIVP00029422001" interaction="pp" id="rGSVIVP00029422001 (pp) tRNA (guanine-N2-)-methyltransferase"/>
                <edge target="mRNA (guanine-N7-)-methyltransferase" source="rGSVIVP00027468001" interaction="pp" id="rGSVIVP00027468001 (pp) mRNA (guanine-N7-)-methyltransferase"/>
                <edge target="DMAS" source="rGSVIVP00030663001" interaction="pp" id="rGSVIVP00030663001 (pp) DMAS"/>
                <edge target="adenosylmethionine_decarboxylase" source="rGSVIVP00038126001" interaction="pp" id="rGSVIVP00038126001 (pp) adenosylmethionine_decarboxylase"/>
                <edge target="3''-Deamino-3''-oxonicotianamine" source="re90038STATE_TRANSITION" interaction="RIGHT" id="re90038STATE_TRANSITION (RIGHT) 3''-Deamino-3''-oxonicotianamine"/>
                <edge target="2'-Deoxymugineic acid" source="re90044STATE_TRANSITION" interaction="RIGHT" id="re90044STATE_TRANSITION (RIGHT) 2'-Deoxymugineic acid"/>
                <edge target="spermidine_synthase" source="rGSVIVP00028846001" interaction="pp" id="rGSVIVP00028846001 (pp) spermidine_synthase"/>
                <edge target="4-Methylthio-2-oxobutanoic_acid" source="R07364STATE_TRANSITION" interaction="RIGHT" id="R07364STATE_TRANSITION (RIGHT) 4-Methylthio-2-oxobutanoic_acid"/>
                <edge target="R03260STATE_TRANSITION" source="O-Succinyl-L-homoserine" interaction="LEFT" id="O-Succinyl-L-homoserine (LEFT) R03260STATE_TRANSITION"/>
                <edge target="re90098" source="adenosylhomocysteinase" interaction="CATALYSIS" id="adenosylhomocysteinase (CATALYSIS) re90098"/>
                <edge target="R04405STATE_TRANSITION" source="5-methyltetrahydropteroyltriglutamate-homocysteine_S-methyltransferase" interaction="CATALYSIS" id="5-methyltetrahydropteroyltriglutamate-homocysteine_S-methyltransferase (CATALYSIS) R04405STATE_TRANSITION"/>
                <edge target="3-(Methylthio)propionic_acid" source="R07363STATE_TRANSITION" interaction="RIGHT" id="R07363STATE_TRANSITION (pp) 3-(Methylthio)propionic_acid"/>
                <edge target="5-Methylthio-D-ribose" source="R01401STATE_TRANSITION" interaction="RIGHT" id="R01401STATE_TRANSITION (RIGHT) 5-Methylthio-D-ribose"/>
                <edge target="homocysteine_S-methyltransferase" source="rGSVIVP00023763001" interaction="pp" id="rGSVIVP00023763001 (pp) homocysteine_S-methyltransferase"/>
                <edge target="R07363STATE_TRANSITION" source="acireductone_dioxygenase_(Ni2+-requiring)" interaction="CATALYSIS" id="acireductone_dioxygenase_(Ni2+-requiring) (pp) R07363STATE_TRANSITION"/>
                <edge target="R01286STATE_TRANSITION" source="cystathionine_beta-lyase" interaction="CATALYSIS" id="cystathionine_beta-lyase (CATALYSIS) R01286STATE_TRANSITION"/>
                <edge target="S-Adenosyl-L-homocysteine" source="re90069STATE_TRANSITION" interaction="RIGHT" id="re90069STATE_TRANSITION (RIGHT) S-Adenosyl-L-homocysteine"/>
                <edge target="2-Oxobutanoate" source="R00999" interaction="RIGHT" id="R00999 (RIGHT) 2-Oxobutanoate"/>
                <edge target="peptide-methionine (S)-S-oxide reductase" source="rGSVIVP00005758001" interaction="pp" id="rGSVIVP00005758001 (pp) peptide-methionine (S)-S-oxide reductase"/>
                <edge target="nicotianamine aminotransferase" source="rGSVIVP00033529001" interaction="pp" id="rGSVIVP00033529001 (pp) nicotianamine aminotransferase"/>
                <edge target="L-Methionine" source="R00650STATE_TRANSITION" interaction="RIGHT" id="R00650STATE_TRANSITION (RIGHT) L-Methionine"/>
                <edge target="DMAS" source="rGSVIVP00030665001" interaction="pp" id="rGSVIVP00030665001 (pp) DMAS"/>
                <edge target="DNA_(cytosine-5-)-methyltransferase" source="rGSVIVP00026428001" interaction="pp" id="rGSVIVP00026428001 (pp) DNA_(cytosine-5-)-methyltransferase"/>
                <edge target="re90083STATE_TRANSITION" source="S-Adenosyl-L-methionine" interaction="LEFT" id="S-Adenosyl-L-methionine (LEFT) re90083STATE_TRANSITION"/>
                <edge target="DNA_(cytosine-5-)-methyltransferase" source="rGSVIVP00003629001" interaction="pp" id="rGSVIVP00003629001 (pp) DNA_(cytosine-5-)-methyltransferase"/>
                <edge target="L-Methionine (S)-S-oxide" source="re90013STATE_TRANSITION" interaction="RIGHT" id="re90013STATE_TRANSITION (pp) L-Methionine (S)-S-oxide"/>
                <edge target="S-Adenosylmethioninamine" source="R00178STATE_TRANSITION" interaction="RIGHT" id="R00178STATE_TRANSITION (RIGHT) S-Adenosylmethioninamine"/>
                <edge target="re90097" source="S-Ribosyl-L-homocysteine" interaction="LEFT" id="S-Ribosyl-L-homocysteine (LEFT) re90097"/>
                <edge target="re90044STATE_TRANSITION" source="3''-Deamino-3''-oxonicotianamine" interaction="LEFT" id="3''-Deamino-3''-oxonicotianamine (LEFT) re90044STATE_TRANSITION"/>
                <edge target="diphthine synthase" source="rGSVIVP00014439001" interaction="pp" id="rGSVIVP00014439001 (pp) diphthine synthase"/>
                <edge target="m7G(5')pppR-RNA" source="re90117STATE_TRANSITION" interaction="RIGHT" id="re90117STATE_TRANSITION (pp) m7G(5')pppR-RNA"/>
                <edge target="re90117STATE_TRANSITION" source="S-Adenosyl-L-methionine" interaction="LEFT" id="S-Adenosyl-L-methionine (LEFT) re90117STATE_TRANSITION"/>
                <edge target="R04143STATE_TRANSITION" source="5-Methylthio-D-ribose" interaction="LEFT" id="5-Methylthio-D-ribose (LEFT) R04143STATE_TRANSITION"/>
                <edge target="re90076STATE_TRANSITION" source="S-Adenosyl-L-methionine" interaction="LEFT" id="S-Adenosyl-L-methionine (LEFT) re90076STATE_TRANSITION"/>
                <edge target="R03260STATE_TRANSITION" source="cystathionine_gamma-synthase" interaction="CATALYSIS" id="cystathionine_gamma-synthase (CATALYSIS) R03260STATE_TRANSITION"/>
                <edge target="diphthine synthase" source="rGSVIVP00022236001" interaction="pp" id="rGSVIVP00022236001 (pp) diphthine synthase"/>
                <edge target="re90089STATE_TRANSITION" source="S-Adenosyl-L-methionine" interaction="LEFT" id="S-Adenosyl-L-methionine (LEFT) re90089STATE_TRANSITION"/>
                <edge target="R07364STATE_TRANSITION" source="1,2-Dihydroxy-5-(methylthio)pent-1-en-3-one" interaction="LEFT" id="1,2-Dihydroxy-5-(methylthio)pent-1-en-3-one (pp) R07364STATE_TRANSITION"/>
                <edge target="O-Acetyl-L-homoserine" source="R03217" interaction="RIGHT" id="R03217 (RIGHT) O-Acetyl-L-homoserine"/>
                <edge target="R00177STATE_TRANSITION" source="methionine_adenosyltransferase" interaction="CATALYSIS" id="methionine_adenosyltransferase (CATALYSIS) R00177STATE_TRANSITION"/>
                <edge target="peptide-methionine (S)-S-oxide reductase" source="rGSVIVP00014205001" interaction="pp" id="rGSVIVP00014205001 (pp) peptide-methionine (S)-S-oxide reductase"/>
                <edge target="S-methyl-5-thioribose_kinase" source="rGSVIVP00007698001" interaction="pp" id="rGSVIVP00007698001 (pp) S-methyl-5-thioribose_kinase"/>
                <edge target="re90119STATE_TRANSITION" source="S-Adenosyl-L-methionine" interaction="LEFT" id="S-Adenosyl-L-methionine (LEFT) re90119STATE_TRANSITION"/>
                <edge target="S-Adenosyl-L-homocysteine" source="re90098" interaction="RIGHT" id="re90098 (RIGHT) S-Adenosyl-L-homocysteine"/>
                <edge target="R03659STATE_TRANSITION" source="methionine-tRNA_ligase" interaction="CATALYSIS" id="methionine-tRNA_ligase (CATALYSIS) R03659STATE_TRANSITION"/>
                <edge target="DNA_(cytosine-5-)-methyltransferase" source="rGSVIVP00032604001" interaction="pp" id="rGSVIVP00032604001 (pp) DNA_(cytosine-5-)-methyltransferase"/>
                <edge target="re90086STATE_TRANSITION" source="S-Adenosyl-L-methionine" interaction="LEFT" id="S-Adenosyl-L-methionine (LEFT) re90086STATE_TRANSITION"/>
                <edge target="R00999" source="O-Succinyl-L-homoserine" interaction="LEFT" id="O-Succinyl-L-homoserine (LEFT) R00999"/>
                <edge target="DNA_(cytosine-5-)-methyltransferase" source="rGSVIVP00008336001" interaction="pp" id="rGSVIVP00008336001 (pp) DNA_(cytosine-5-)-methyltransferase"/>
                <edge target="L-Cystathionine" source="R03260STATE_TRANSITION" interaction="RIGHT" id="R03260STATE_TRANSITION (RIGHT) L-Cystathionine"/>
                <edge target="adenosylmethionine_decarboxylase" source="rGSVIVP00017121001" interaction="pp" id="rGSVIVP00017121001 (pp) adenosylmethionine_decarboxylase"/>
            </selectedEdges>
        </network>
        <network visualStyle="Vitis_style_shoot" viewAvailable="true" id="vv10290Valine_leucine_and_isoleucine_biosynthesis.xml.me" filename="vv10290Valine_leucine_and_isoleucine_biosynthesis.xml.me.xgmml">
            <parent id="Network Root"/>
            <selectedNodes>
                <node id="rGSVIVP00026591001"/>
                <node id="rGSVIVP00009175001"/>
                <node id="rGSVIVP00004313001"/>
                <node id="rGSVIVP00022872001"/>
                <node id="rGSVIVP00022469001"/>
                <node id="rGSVIVP00004314001"/>
                <node id="rGSVIVP00001380001"/>
                <node id="rGSVIVP00028924001"/>
                <node id="rGSVIVP00012224001"/>
                <node id="rGSVIVP00025166001"/>
                <node id="rGSVIVP00013521001"/>
                <node id="rGSVIVP00025274001"/>
                <node id="rGSVIVP00020486001"/>
                <node id="rGSVIVP00000550001"/>
                <node id="rGSVIVP00037861001"/>
                <node id="rGSVIVP00001677001"/>
                <node id="rGSVIVP00020357001"/>
                <node id="rGSVIVP00007411001"/>
                <node id="rGSVIVP00011140001"/>
                <node id="rGSVIVP00005684001"/>
                <node id="rGSVIVP00022470001"/>
                <node id="rGSVIVP00026872001"/>
                <node id="rGSVIVP00023982001"/>
                <node id="rGSVIVP00034729001"/>
                <node id="rGSVIVP00010385001"/>
                <node id="rGSVIVP00015014001"/>
                <node id="rGSVIVP00026772001"/>
                <node id="rGSVIVP00019784001"/>
                <node id="rGSVIVP00010662001"/>
                <node id="rGSVIVP00012144001"/>
                <node id="rTC58820"/>
                <node id="rGSVIVP00032315001"/>
                <node id="rGSVIVP00026771001"/>
                <node id="rCB341401"/>
                <node id="rGSVIVP00007414001"/>
                <node id="rDV938967"/>
                <node id="rGSVIVP00003844001"/>
                <node id="rGSVIVP00035885001"/>
                <node id="rGSVIVP00010382001"/>
                <node id="rGSVIVP00006965001"/>
                <node id="rGSVIVP00028312001"/>
                <node id="rCA816370"/>
                <node id="rGSVIVP00015012001"/>
                <node id="rGSVIVP00018004001"/>
                <node id="rGSVIVP00001918001"/>
                <node id="rGSVIVP00022523001"/>
                <node id="rGSVIVP00035884001"/>
                <node id="rGSVIVP00015689001"/>
                <node id="rGSVIVP00014380001"/>
                <node id="rGSVIVP00020487001"/>
                <node id="rGSVIVP00017948001"/>
                <node id="rGSVIVP00029877001"/>
                <node id="rGSVIVP00005682001"/>
                <node id="rGSVIVP00024666001"/>
                <node id="rGSVIVP00035298001"/>
                <node id="rGSVIVP00018719001"/>
                <node id="rGSVIVP00021724001"/>
                <node id="rGSVIVP00019716001"/>
                <node id="rCF606443"/>
                <node id="rGSVIVP00006883001"/>
            </selectedNodes>
            <selectedEdges>
                <edge target="acetolactate_synthase" source="rGSVIVP00010385001" interaction="pp" id="rGSVIVP00010385001 (pp) acetolactate_synthase"/>
                <edge target="4-Methyl-2-oxopentanoate" source="R01090" interaction="RIGHT" id="R01090 (RIGHT) 4-Methyl-2-oxopentanoate"/>
                <edge target="ketol-acid_reductoisomerase" source="rGSVIVP00009175001" interaction="pp" id="rGSVIVP00009175001 (pp) ketol-acid_reductoisomerase"/>
                <edge target="R05068" source="(R)-2,3-Dihydroxy-3-methylpentanoate" interaction="LEFT" id="(R)-2,3-Dihydroxy-3-methylpentanoate (pp) R05068"/>
                <edge target="pyruvate_dehydrogenase_(acetyl-transferring)" source="rGSVIVP00006965001" interaction="pp" id="rGSVIVP00006965001 (pp) pyruvate_dehydrogenase_(acetyl-transferring)"/>
                <edge target="R03896" source="3-isopropylmalate_dehydratase" interaction="CATALYSIS" id="3-isopropylmalate_dehydratase (CATALYSIS) R03896"/>
                <edge target="pyruvate dehydrogenase kinase" source="rGSVIVP00022523001" interaction="pp" id="rGSVIVP00022523001 (pp) pyruvate dehydrogenase kinase"/>
                <edge target="2-Isopropylmaleate" source="R04001" interaction="RIGHT" id="R04001 (RIGHT) 2-Isopropylmaleate"/>
                <edge target="branched-chain-amino-acid_transaminase" source="rGSVIVP00010662001" interaction="pp" id="rGSVIVP00010662001 (pp) branched-chain-amino-acid_transaminase"/>
                <edge target="3-isopropylmalate_dehydrogenase" source="rGSVIVP00026591001" interaction="pp" id="rGSVIVP00026591001 (pp) 3-isopropylmalate_dehydrogenase"/>
                <edge target="ketol-acid_reductoisomerase" source="rGSVIVP00018719001" interaction="pp" id="rGSVIVP00018719001 (pp) ketol-acid_reductoisomerase"/>
                <edge target="R03656STATE_TRANSITION" source="isoleucine-tRNA_ligase" interaction="CATALYSIS" id="isoleucine-tRNA_ligase (CATALYSIS) R03656STATE_TRANSITION"/>
                <edge target="R05071" source="(S)-2-Acetolactate" interaction="LEFT" id="(S)-2-Acetolactate (pp) R05071"/>
                <edge target="R05070STATE_TRANSITION" source="(R)-2,3-Dihydroxy-3-methylpentanoate" interaction="LEFT" id="(R)-2,3-Dihydroxy-3-methylpentanoate (pp) R05070STATE_TRANSITION"/>
                <edge target="leucine-tRNA_ligase" source="rGSVIVP00006883001" interaction="pp" id="rGSVIVP00006883001 (pp) leucine-tRNA_ligase"/>
                <edge target="R03898" source="3-isopropylmalate_dehydratase" interaction="CATALYSIS" id="3-isopropylmalate_dehydratase (CATALYSIS) R03898"/>
                <edge target="2-isopropylmalate_synthase" source="rGSVIVP00005682001" interaction="pp" id="rGSVIVP00005682001 (pp) 2-isopropylmalate_synthase"/>
                <edge target="ketol-acid_reductoisomerase" source="rGSVIVP00035885001" interaction="pp" id="rGSVIVP00035885001 (pp) ketol-acid_reductoisomerase"/>
                <edge target="ketol-acid_reductoisomerase" source="rGSVIVP00035884001" interaction="pp" id="rGSVIVP00035884001 (pp) ketol-acid_reductoisomerase"/>
                <edge target="L-Valine" source="R01214" interaction="DirectedEdge" id="R01214 (DirectedEdge) L-Valine"/>
                <edge target="R04001" source="(2R,3S)-3-Isopropylmalate" interaction="LEFT" id="(2R,3S)-3-Isopropylmalate (pp) R04001"/>
                <edge target="R03656STATE_TRANSITION" source="L-Isoleucine" interaction="LEFT" id="L-Isoleucine (LEFT) R03656STATE_TRANSITION"/>
                <edge target="R04440" source="(R)-2,3-Dihydroxy-3-methylbutanoate" interaction="LEFT" id="(R)-2,3-Dihydroxy-3-methylbutanoate (pp) R04440"/>
                <edge target="L-Leucyl-tRNA" source="R03657STATE_TRANSITION" interaction="RIGHT" id="R03657STATE_TRANSITION (RIGHT) L-Leucyl-tRNA"/>
                <edge target="2-Oxobutanoate" source="R00996STATE_TRANSITION" interaction="RIGHT" id="R00996STATE_TRANSITION (RIGHT) 2-Oxobutanoate"/>
                <edge target="pyruvate_dehydrogenase_(acetyl-transferring)" source="rTC58820" interaction="pp" id="rTC58820 (pp) pyruvate_dehydrogenase_(acetyl-transferring)"/>
                <edge target="threonine_ammonia-lyase" source="rGSVIVP00021724001" interaction="pp" id="rGSVIVP00021724001 (pp) threonine_ammonia-lyase"/>
                <edge target="(S)-2-Aceto-2-hydroxybutanoate" source="R04673STATE_TRANSITION" interaction="RIGHT" id="R04673STATE_TRANSITION (pp) (S)-2-Aceto-2-hydroxybutanoate"/>
                <edge target="(R)-3-Hydroxy-3-methyl-2-oxopentanoate" source="R05069" interaction="RIGHT" id="R05069 (pp) (R)-3-Hydroxy-3-methyl-2-oxopentanoate"/>
                <edge target="3-Hydroxy-3-methyl-2-oxobutanoic_acid" source="R05071" interaction="RIGHT" id="R05071 (RIGHT) 3-Hydroxy-3-methyl-2-oxobutanoic_acid"/>
                <edge target="dihydroxy-acid_dehydratase" source="rCF606443" interaction="pp" id="rCF606443 (pp) dihydroxy-acid_dehydratase"/>
                <edge target="pyruvate_dehydrogenase_(acetyl-transferring)" source="rGSVIVP00026771001" interaction="pp" id="rGSVIVP00026771001 (pp) pyruvate_dehydrogenase_(acetyl-transferring)"/>
                <edge target="R01090" source="branched-chain-amino-acid_transaminase" interaction="CATALYSIS" id="branched-chain-amino-acid_transaminase (CATALYSIS) R01090"/>
                <edge target="re50113STATE_TRANSITION" source="3-Methyl-2-oxobutanoic_acid" interaction="LEFT" id="3-Methyl-2-oxobutanoic_acid (LEFT) re50113STATE_TRANSITION"/>
                <edge target="2-(alpha-Hydroxyethyl)thiamine_diphosphate" source="R00014STATE_TRANSITION" interaction="RIGHT" id="R00014STATE_TRANSITION (pp) 2-(alpha-Hydroxyethyl)thiamine_diphosphate"/>
                <edge target="R03657STATE_TRANSITION" source="L-Leucine" interaction="LEFT" id="L-Leucine (LEFT) R03657STATE_TRANSITION"/>
                <edge target="threonine_ammonia-lyase" source="rGSVIVP00000550001" interaction="pp" id="rGSVIVP00000550001 (pp) threonine_ammonia-lyase"/>
                <edge target="valine-tRNA_ligase" source="rGSVIVP00015689001" interaction="pp" id="rGSVIVP00015689001 (pp) valine-tRNA_ligase"/>
                <edge target="R05069" source="ketol-acid_reductoisomerase" interaction="CATALYSIS" id="ketol-acid_reductoisomerase (CATALYSIS) R05069"/>
                <edge target="re50113STATE_TRANSITION" source="2-isopropylmalate_synthase" interaction="CATALYSIS" id="2-isopropylmalate_synthase (CATALYSIS) re50113STATE_TRANSITION"/>
                <edge target="acetolactate_synthase" source="rGSVIVP00029877001" interaction="pp" id="rGSVIVP00029877001 (pp) acetolactate_synthase"/>
                <edge target="R05068" source="ketol-acid_reductoisomerase" interaction="CATALYSIS" id="ketol-acid_reductoisomerase (CATALYSIS) R05068"/>
                <edge target="isoleucine-tRNA_ligase" source="rGSVIVP00019784001" interaction="pp" id="rGSVIVP00019784001 (pp) isoleucine-tRNA_ligase"/>
                <edge target="acetolactate_synthase" source="rGSVIVP00037861001" interaction="pp" id="rGSVIVP00037861001 (pp) acetolactate_synthase"/>
                <edge target="2-isopropylmalate_synthase" source="rGSVIVP00005684001" interaction="pp" id="rGSVIVP00005684001 (pp) 2-isopropylmalate_synthase"/>
                <edge target="4-Methyl-2-oxopentanoate" source="(2S)-2-Isopropyl-3-oxosuccinate" interaction="pp" id="(2S)-2-Isopropyl-3-oxosuccinate (pp) 4-Methyl-2-oxopentanoate"/>
                <edge target="R00996STATE_TRANSITION" source="L-Threonine" interaction="LEFT" id="L-Threonine (LEFT) R00996STATE_TRANSITION"/>
                <edge target="ketol-acid_reductoisomerase" source="rGSVIVP00023982001" interaction="pp" id="rGSVIVP00023982001 (pp) ketol-acid_reductoisomerase"/>
                <edge target="pyruvate_dehydrogenase_(acetyl-transferring)" source="rGSVIVP00028924001" interaction="pp" id="rGSVIVP00028924001 (pp) pyruvate_dehydrogenase_(acetyl-transferring)"/>
                <edge target="isoleucine-tRNA_ligase" source="rGSVIVP00013521001" interaction="pp" id="rGSVIVP00013521001 (pp) isoleucine-tRNA_ligase"/>
                <edge target="R00994STATE_TRANSITION" source="3-isopropylmalate_dehydrogenase" interaction="CATALYSIS" id="3-isopropylmalate_dehydrogenase (CATALYSIS) R00994STATE_TRANSITION"/>
                <edge target="R03968" source="3-isopropylmalate_dehydratase" interaction="CATALYSIS" id="3-isopropylmalate_dehydratase (CATALYSIS) R03968"/>
                <edge target="acetolactate_synthase" source="rGSVIVP00034729001" interaction="pp" id="rGSVIVP00034729001 (pp) acetolactate_synthase"/>
                <edge target="3-Methyl-2-oxobutanoic_acid" source="R04441STATE_TRANSITION" interaction="RIGHT" id="R04441STATE_TRANSITION (RIGHT) 3-Methyl-2-oxobutanoic_acid"/>
                <edge target="R04673STATE_TRANSITION" source="2-(alpha-Hydroxyethyl)thiamine_diphosphate" interaction="LEFT" id="2-(alpha-Hydroxyethyl)thiamine_diphosphate (pp) R04673STATE_TRANSITION"/>
                <edge target="branched-chain-amino-acid_transaminase" source="rGSVIVP00011140001" interaction="pp" id="rGSVIVP00011140001 (pp) branched-chain-amino-acid_transaminase"/>
                <edge target="R04001" source="3-isopropylmalate_dehydratase" interaction="CATALYSIS" id="3-isopropylmalate_dehydratase (CATALYSIS) R04001"/>
                <edge target="branched-chain-amino-acid_transaminase" source="rGSVIVP00015012001" interaction="pp" id="rGSVIVP00015012001 (pp) branched-chain-amino-acid_transaminase"/>
                <edge target="R04426" source="3-isopropylmalate_dehydrogenase" interaction="CATALYSIS" id="3-isopropylmalate_dehydrogenase (CATALYSIS) R04426"/>
                <edge target="R01214" source="branched-chain-amino-acid_transaminase" interaction="CATALYSIS" id="branched-chain-amino-acid_transaminase (CATALYSIS) R01214"/>
                <edge target="R00994STATE_TRANSITION" source="2-Oxobutanoate" interaction="LEFT" id="2-Oxobutanoate (LEFT) R00994STATE_TRANSITION"/>
                <edge target="acetolactate_synthase" source="rGSVIVP00012144001" interaction="pp" id="rGSVIVP00012144001 (pp) acetolactate_synthase"/>
                <edge target="pyruvate_dehydrogenase_(acetyl-transferring)" source="rGSVIVP00026772001" interaction="pp" id="rGSVIVP00026772001 (pp) pyruvate_dehydrogenase_(acetyl-transferring)"/>
                <edge target="R04441STATE_TRANSITION" source="(R)-2,3-Dihydroxy-3-methylbutanoate" interaction="LEFT" id="(R)-2,3-Dihydroxy-3-methylbutanoate (pp) R04441STATE_TRANSITION"/>
                <edge target="2-Methylmaleate" source="R03898" interaction="RIGHT" id="R03898 (RIGHT) 2-Methylmaleate"/>
                <edge target="valine-tRNA_ligase" source="rGSVIVP00022469001" interaction="pp" id="rGSVIVP00022469001 (pp) valine-tRNA_ligase"/>
                <edge target="pyruvate_dehydrogenase_(acetyl-transferring)" source="rGSVIVP00018004001" interaction="pp" id="rGSVIVP00018004001 (pp) pyruvate_dehydrogenase_(acetyl-transferring)"/>
                <edge target="3-Hydroxy-3-methyl-2-oxobutanoic_acid" source="R04440" interaction="RIGHT" id="R04440 (RIGHT) 3-Hydroxy-3-methyl-2-oxobutanoic_acid"/>
                <edge target="pyruvate_dehydrogenase_(acetyl-transferring)" source="pyruvate dehydrogenase kinase" interaction="pp" id="pyruvate dehydrogenase kinase (pp) pyruvate_dehydrogenase_(acetyl-transferring)"/>
                <edge target="acetolactate_synthase" source="rGSVIVP00017948001" interaction="pp" id="rGSVIVP00017948001 (pp) acetolactate_synthase"/>
                <edge target="R04440" source="ketol-acid_reductoisomerase" interaction="CATALYSIS" id="ketol-acid_reductoisomerase (CATALYSIS) R04440"/>
                <edge target="3-isopropylmalate_dehydratase" source="rGSVIVP00003844001" interaction="pp" id="rGSVIVP00003844001 (pp) 3-isopropylmalate_dehydratase"/>
                <edge target="R03898" source="D-erythro-3-Methylmalate" interaction="LEFT" id="D-erythro-3-Methylmalate (LEFT) R03898"/>
                <edge target="R02196STATE_TRANSITION" source="(S)-3-Methyl-2-oxopentanoic_acid" interaction="DirectedEdge" id="(S)-3-Methyl-2-oxopentanoic_acid (pp) R02196STATE_TRANSITION"/>
                <edge target="3-isopropylmalate_dehydratase" source="rGSVIVP00012224001" interaction="pp" id="rGSVIVP00012224001 (pp) 3-isopropylmalate_dehydratase"/>
                <edge target="(R)-3-Hydroxy-3-methyl-2-oxopentanoate" source="R05068" interaction="RIGHT" id="R05068 (pp) (R)-3-Hydroxy-3-methyl-2-oxopentanoate"/>
                <edge target="pyruvate_dehydrogenase_(acetyl-transferring)" source="rDV938967" interaction="pp" id="rDV938967 (pp) pyruvate_dehydrogenase_(acetyl-transferring)"/>
                <edge target="R00014STATE_TRANSITION" source="Pyruvate" interaction="LEFT" id="Pyruvate (LEFT) R00014STATE_TRANSITION"/>
                <edge target="2-Isopropylmaleate" source="R03968" interaction="RIGHT" id="R03968 (RIGHT) 2-Isopropylmaleate"/>
                <edge target="(2S)-2-Isopropyl-3-oxosuccinate" source="R04426" interaction="RIGHT" id="R04426 (pp) (2S)-2-Isopropyl-3-oxosuccinate"/>
                <edge target="R04441STATE_TRANSITION" source="dihydroxy-acid_dehydratase" interaction="CATALYSIS" id="dihydroxy-acid_dehydratase (CATALYSIS) R04441STATE_TRANSITION"/>
                <edge target="valine-tRNA_ligase" source="rGSVIVP00001677001" interaction="pp" id="rGSVIVP00001677001 (pp) valine-tRNA_ligase"/>
                <edge target="R00996STATE_TRANSITION" source="threonine_ammonia-lyase" interaction="CATALYSIS" id="threonine_ammonia-lyase (CATALYSIS) R00996STATE_TRANSITION"/>
                <edge target="R03968" source="(2S)-2-Isopropylmalate" interaction="LEFT" id="(2S)-2-Isopropylmalate (pp) R03968"/>
                <edge target="R01090" source="L-Leucine" interaction="LEFT" id="L-Leucine (LEFT) R01090"/>
                <edge target="valine-tRNA_ligase" source="rGSVIVP00007411001" interaction="pp" id="rGSVIVP00007411001 (pp) valine-tRNA_ligase"/>
                <edge target="L-Valyl-tRNA(Val)" source="R03665STATE_TRANSITION" interaction="RIGHT" id="R03665STATE_TRANSITION (pp) L-Valyl-tRNA(Val)"/>
                <edge target="2-Methylmaleate" source="R03896" interaction="RIGHT" id="R03896 (RIGHT) 2-Methylmaleate"/>
                <edge target="R05070STATE_TRANSITION" source="dihydroxy-acid_dehydratase" interaction="CATALYSIS" id="dihydroxy-acid_dehydratase (CATALYSIS) R05070STATE_TRANSITION"/>
                <edge target="R03665STATE_TRANSITION" source="valine-tRNA_ligase" interaction="CATALYSIS" id="valine-tRNA_ligase (CATALYSIS) R03665STATE_TRANSITION"/>
                <edge target="(2S)-2-Isopropylmalate" source="re50113STATE_TRANSITION" interaction="RIGHT" id="re50113STATE_TRANSITION (pp) (2S)-2-Isopropylmalate"/>
                <edge target="D-erythro-3-Methylmalate" source="R00994STATE_TRANSITION" interaction="RIGHT" id="R00994STATE_TRANSITION (RIGHT) D-erythro-3-Methylmalate"/>
                <edge target="pyruvate_dehydrogenase_(acetyl-transferring)" source="rGSVIVP00028312001" interaction="pp" id="rGSVIVP00028312001 (pp) pyruvate_dehydrogenase_(acetyl-transferring)"/>
                <edge target="R02196STATE_TRANSITION" source="branched-chain-amino-acid_transaminase" interaction="CATALYSIS" id="branched-chain-amino-acid_transaminase (CATALYSIS) R02196STATE_TRANSITION"/>
                <edge target="R03896" source="(R)-2-Methylmalate" interaction="LEFT" id="(R)-2-Methylmalate (pp) R03896"/>
                <edge target="isoleucine-tRNA_ligase" source="rGSVIVP00001918001" interaction="pp" id="rGSVIVP00001918001 (pp) isoleucine-tRNA_ligase"/>
                <edge target="dihydroxy-acid_dehydratase" source="rGSVIVP00020487001" interaction="pp" id="rGSVIVP00020487001 (pp) dihydroxy-acid_dehydratase"/>
                <edge target="(S)-2-Acetolactate" source="re50112STATE_TRANSITION" interaction="RIGHT" id="re50112STATE_TRANSITION (pp) (S)-2-Acetolactate"/>
                <edge target="acetolactate_synthase" source="rGSVIVP00004314001" interaction="pp" id="rGSVIVP00004314001 (pp) acetolactate_synthase"/>
                <edge target="leucine-tRNA_ligase" source="rGSVIVP00035298001" interaction="pp" id="rGSVIVP00035298001 (pp) leucine-tRNA_ligase"/>
                <edge target="R03657STATE_TRANSITION" source="leucine-tRNA_ligase" interaction="CATALYSIS" id="leucine-tRNA_ligase (CATALYSIS) R03657STATE_TRANSITION"/>
                <edge target="3-isopropylmalate_dehydratase" source="rCA816370" interaction="pp" id="rCA816370 (pp) 3-isopropylmalate_dehydratase"/>
                <edge target="threonine_ammonia-lyase" source="rGSVIVP00024666001" interaction="pp" id="rGSVIVP00024666001 (pp) threonine_ammonia-lyase"/>
                <edge target="L-Isoleucyl-tRNA(Ile)" source="R03656STATE_TRANSITION" interaction="RIGHT" id="R03656STATE_TRANSITION (pp) L-Isoleucyl-tRNA(Ile)"/>
                <edge target="dihydroxy-acid_dehydratase" source="rGSVIVP00020486001" interaction="pp" id="rGSVIVP00020486001 (pp) dihydroxy-acid_dehydratase"/>
                <edge target="re50112STATE_TRANSITION" source="2-(alpha-Hydroxyethyl)thiamine_diphosphate" interaction="LEFT" id="2-(alpha-Hydroxyethyl)thiamine_diphosphate (pp) re50112STATE_TRANSITION"/>
                <edge target="R04426" source="(2R,3S)-3-Isopropylmalate" interaction="LEFT" id="(2R,3S)-3-Isopropylmalate (pp) R04426"/>
                <edge target="acetolactate_synthase" source="rGSVIVP00004313001" interaction="pp" id="rGSVIVP00004313001 (pp) acetolactate_synthase"/>
                <edge target="acetolactate_synthase" source="rGSVIVP00010382001" interaction="pp" id="rGSVIVP00010382001 (pp) acetolactate_synthase"/>
                <edge target="R05069" source="(S)-2-Aceto-2-hydroxybutanoate" interaction="LEFT" id="(S)-2-Aceto-2-hydroxybutanoate (pp) R05069"/>
                <edge target="branched-chain-amino-acid_transaminase" source="rGSVIVP00015014001" interaction="pp" id="rGSVIVP00015014001 (pp) branched-chain-amino-acid_transaminase"/>
                <edge target="leucine-tRNA_ligase" source="rGSVIVP00025166001" interaction="pp" id="rGSVIVP00025166001 (pp) leucine-tRNA_ligase"/>
                <edge target="valine-tRNA_ligase" source="rGSVIVP00007414001" interaction="pp" id="rGSVIVP00007414001 (pp) valine-tRNA_ligase"/>
                <edge target="R03665STATE_TRANSITION" source="L-Valine" interaction="LEFT" id="L-Valine (LEFT) R03665STATE_TRANSITION"/>
                <edge target="R00014STATE_TRANSITION" source="pyruvate_dehydrogenase_(acetyl-transferring)" interaction="CATALYSIS" id="pyruvate_dehydrogenase_(acetyl-transferring) (pp) R00014STATE_TRANSITION"/>
                <edge target="pyruvate_dehydrogenase_(acetyl-transferring)" source="rGSVIVP00032315001" interaction="pp" id="rGSVIVP00032315001 (pp) pyruvate_dehydrogenase_(acetyl-transferring)"/>
                <edge target="R04673STATE_TRANSITION" source="acetolactate_synthase" interaction="CATALYSIS" id="acetolactate_synthase (CATALYSIS) R04673STATE_TRANSITION"/>
                <edge target="valine-tRNA_ligase" source="rGSVIVP00022470001" interaction="pp" id="rGSVIVP00022470001 (pp) valine-tRNA_ligase"/>
                <edge target="(S)-3-Methyl-2-oxopentanoic_acid" source="R05070STATE_TRANSITION" interaction="RIGHT" id="R05070STATE_TRANSITION (pp) (S)-3-Methyl-2-oxopentanoic_acid"/>
                <edge target="R01214" source="3-Methyl-2-oxobutanoic_acid" interaction="DirectedEdge" id="3-Methyl-2-oxobutanoic_acid (DirectedEdge) R01214"/>
                <edge target="ketol-acid_reductoisomerase" source="rGSVIVP00014380001" interaction="pp" id="rGSVIVP00014380001 (pp) ketol-acid_reductoisomerase"/>
                <edge target="ketol-acid_reductoisomerase" source="rCB341401" interaction="pp" id="rCB341401 (pp) ketol-acid_reductoisomerase"/>
                <edge target="branched-chain-amino-acid_transaminase" source="rGSVIVP00022872001" interaction="pp" id="rGSVIVP00022872001 (pp) branched-chain-amino-acid_transaminase"/>
                <edge target="R05071" source="ketol-acid_reductoisomerase" interaction="CATALYSIS" id="ketol-acid_reductoisomerase (CATALYSIS) R05071"/>
                <edge target="pyruvate_dehydrogenase_(acetyl-transferring)" source="rGSVIVP00025274001" interaction="pp" id="rGSVIVP00025274001 (pp) pyruvate_dehydrogenase_(acetyl-transferring)"/>
                <edge target="3-isopropylmalate_dehydratase" source="rGSVIVP00020357001" interaction="pp" id="rGSVIVP00020357001 (pp) 3-isopropylmalate_dehydratase"/>
                <edge target="L-Isoleucine" source="R02196STATE_TRANSITION" interaction="DirectedEdge" id="R02196STATE_TRANSITION (DirectedEdge) L-Isoleucine"/>
                <edge target="pyruvate_dehydrogenase_(acetyl-transferring)" source="rGSVIVP00026872001" interaction="pp" id="rGSVIVP00026872001 (pp) pyruvate_dehydrogenase_(acetyl-transferring)"/>
                <edge target="valine-tRNA_ligase" source="rGSVIVP00001380001" interaction="pp" id="rGSVIVP00001380001 (pp) valine-tRNA_ligase"/>
                <edge target="R04673STATE_TRANSITION" source="2-Oxobutanoate" interaction="LEFT" id="2-Oxobutanoate (LEFT) R04673STATE_TRANSITION"/>
                <edge target="re50112STATE_TRANSITION" source="acetolactate_synthase" interaction="CATALYSIS" id="acetolactate_synthase (CATALYSIS) re50112STATE_TRANSITION"/>
                <edge target="R00014STATE_TRANSITION" source="acetolactate_synthase" interaction="CATALYSIS" id="acetolactate_synthase (CATALYSIS) R00014STATE_TRANSITION"/>
                <edge target="pyruvate dehydrogenase kinase" source="rGSVIVP00019716001" interaction="pp" id="rGSVIVP00019716001 (pp) pyruvate dehydrogenase kinase"/>
            </selectedEdges>
        </network>
        <network visualStyle="Vitis_style_shoot" viewAvailable="true" id="vv10450Selenoamino_acid_metabolism.xml.me" filename="vv10450Selenoamino_acid_metabolism.xml.me.xgmml">
            <parent id="Network Root"/>
            <selectedNodes>
                <node id="rGSVIVP00035375001"/>
                <node id="rGSVIVP00034691001"/>
                <node id="rGSVIVP00031101001"/>
                <node id="rGSVIVP00000624001"/>
                <node id="rGSVIVP00018515001"/>
                <node id="rGSVIVP00016598001"/>
                <node id="rGSVIVP00000669001"/>
                <node id="rGSVIVP00024596001"/>
                <node id="rGSVIVP00015916001"/>
                <node id="rTC62016"/>
                <node id="rGSVIVP00012747001"/>
                <node id="rGSVIVP00019783001"/>
                <node id="rGSVIVP00014935001"/>
                <node id="rGSVIVP00033361001"/>
                <node id="rGSVIVP00019707001"/>
                <node id="rGSVIVP00031107001"/>
                <node id="rGSVIVP00019090001"/>
                <node id="rGSVIVP00034750001"/>
                <node id="rCB348262"/>
                <node id="rGSVIVP00022173001"/>
                <node id="rGSVIVP00031109001"/>
                <node id="rCN007600"/>
                <node id="rTC71207"/>
                <node id="rTC61799"/>
                <node id="rCF605831"/>
                <node id="rGSVIVP00018514001"/>
                <node id="rGSVIVP00022531001"/>
                <node id="rGSVIVP00015626001"/>
                <node id="rGSVIVP00031110001"/>
                <node id="rGSVIVP00000799001"/>
                <node id="rGSVIVP00002584001"/>
                <node id="rGSVIVP00029174001"/>
                <node id="rGSVIVP00028192001"/>
                <node id="rTC51809"/>
                <node id="rGSVIVP00026889001"/>
                <node id="rGSVIVP00016630001"/>
                <node id="rGSVIVP00038829001"/>
                <node id="rGSVIVP00008711001"/>
                <node id="rGSVIVP00021002001"/>
                <node id="rGSVIVP00012057001"/>
                <node id="rGSVIVP00019089001"/>
                <node id="rGSVIVP00014451001"/>
                <node id="rCX016401"/>
                <node id="rCB972907"/>
                <node id="rGSVIVP00033683001"/>
                <node id="rGSVIVP00031099001"/>
                <node id="rGSVIVP00008712001"/>
                <node id="rGSVIVP00014324001"/>
                <node id="rGSVIVP00019663001"/>
                <node id="rGSVIVP00031098001"/>
                <node id="rGSVIVP00009602001"/>
                <node id="rGSVIVP00014805001"/>
                <node id="rGSVIVP00034785001"/>
                <node id="rGSVIVP00031096001"/>
                <node id="rGSVIVP00002378001"/>
                <node id="rGSVIVP00025471001"/>
                <node id="rGSVIVP00020070001"/>
                <node id="rGSVIVP00028172001"/>
                <node id="rGSVIVP00035361001"/>
                <node id="rGSVIVP00029457001"/>
                <node id="rCF514290"/>
                <node id="rGSVIVP00008913001"/>
                <node id="rCX016441"/>
                <node id="rGSVIVP00000520001"/>
                <node id="rGSVIVP00032396001"/>
                <node id="rGSVIVP00031656001"/>
                <node id="rGSVIVP00012718001"/>
                <node id="rGSVIVP00030890001"/>
                <node id="rGSVIVP00016844001"/>
            </selectedNodes>
            <selectedEdges>
                <edge target="adenosylhomocysteinase" source="rGSVIVP00015916001" interaction="pp" id="rGSVIVP00015916001 (pp) adenosylhomocysteinase"/>
                <edge target="methionine S-methyltransferase" source="rGSVIVP00035375001" interaction="pp" id="rGSVIVP00035375001 (pp) methionine S-methyltransferase"/>
                <edge target="cysteine synthase" source="rTC61799" interaction="pp" id="rTC61799 (pp) cysteine synthase"/>
                <edge target="R04773STATE_TRANSITION" source="methionine-tRNA ligase" interaction="CATALYSIS" id="methionine-tRNA ligase (CATALYSIS) R04773STATE_TRANSITION"/>
                <edge target="methionine adenosyltransferase" source="rCX016401" interaction="pp" id="rCX016401 (pp) methionine adenosyltransferase"/>
                <edge target="cysteine synthase" source="rGSVIVP00031098001" interaction="pp" id="rGSVIVP00031098001 (pp) cysteine synthase"/>
                <edge target="cysteine synthase" source="rGSVIVP00031107001" interaction="pp" id="rGSVIVP00031107001 (pp) cysteine synthase"/>
                <edge target="cystathionine beta-synthase" source="rGSVIVP00033361001" interaction="pp" id="rGSVIVP00033361001 (pp) cystathionine beta-synthase"/>
                <edge target="R04939STATE_TRANSITION" source="protein arginine N-methyltransferase" interaction="CATALYSIS" id="protein arginine N-methyltransferase (CATALYSIS) R04939STATE_TRANSITION"/>
                <edge target="R04936STATE_TRANSITION" source="adenosylhomocysteinase" interaction="CATALYSIS" id="adenosylhomocysteinase (CATALYSIS) R04936STATE_TRANSITION"/>
                <edge target="methionine-tRNA ligase" source="rGSVIVP00014805001" interaction="pp" id="rGSVIVP00014805001 (pp) methionine-tRNA ligase"/>
                <edge target="cystathionine beta-lyase" source="rGSVIVP00000669001" interaction="pp" id="rGSVIVP00000669001 (pp) cystathionine beta-lyase"/>
                <edge target="methionine adenosyltransferase" source="rGSVIVP00000799001" interaction="pp" id="rGSVIVP00000799001 (pp) methionine adenosyltransferase"/>
                <edge target="methionine adenosyltransferase" source="rCX016441" interaction="pp" id="rCX016441 (pp) methionine adenosyltransferase"/>
                <edge target="gamma-glutamyltransferase" source="rGSVIVP00016630001" interaction="pp" id="rGSVIVP00016630001 (pp) gamma-glutamyltransferase"/>
                <edge target="R04936STATE_TRANSITION" source="Se-Adenosylselenohomocysteine" interaction="LEFT" id="Se-Adenosylselenohomocysteine (LEFT) R04936STATE_TRANSITION"/>
                <edge target="methionine-tRNA ligase" source="rGSVIVP00015626001" interaction="pp" id="rGSVIVP00015626001 (pp) methionine-tRNA ligase"/>
                <edge target="gamma-Glutamyl-Se-methylselenocysteine" source="R04935STATE_TRANSITION" interaction="RIGHT" id="R04935STATE_TRANSITION (RIGHT) gamma-Glutamyl-Se-methylselenocysteine"/>
                <edge target="adenylyl-sulfate kinase" source="rGSVIVP00012057001" interaction="pp" id="rGSVIVP00012057001 (pp) adenylyl-sulfate kinase"/>
                <edge target="cysteine synthase" source="rGSVIVP00031110001" interaction="pp" id="rGSVIVP00031110001 (pp) cysteine synthase"/>
                <edge target="R04935STATE_TRANSITION" source="Se-Methylselenocysteine" interaction="LEFT" id="Se-Methylselenocysteine (LEFT) R04935STATE_TRANSITION"/>
                <edge target="methionine adenosyltransferase" source="rCF605831" interaction="pp" id="rCF605831 (pp) methionine adenosyltransferase"/>
                <edge target="R04929" source="Selenate" interaction="LEFT" id="Selenate (LEFT) R04929"/>
                <edge target="sulfate adenylyltransferase" source="rGSVIVP00028172001" interaction="pp" id="rGSVIVP00028172001 (pp) sulfate adenylyltransferase"/>
                <edge target="Acetate" source="R03601STATE_TRANSITION" interaction="RIGHT" id="R03601STATE_TRANSITION (RIGHT) Acetate"/>
                <edge target="methionine adenosyltransferase" source="rGSVIVP00022173001" interaction="pp" id="rGSVIVP00022173001 (pp) methionine adenosyltransferase"/>
                <edge target="cysteine synthase" source="rGSVIVP00031109001" interaction="pp" id="rGSVIVP00031109001 (pp) cysteine synthase"/>
                <edge target="cysteine synthase" source="rGSVIVP00033683001" interaction="pp" id="rGSVIVP00033683001 (pp) cysteine synthase"/>
                <edge target="Selenocysteine" source="R03601STATE_TRANSITION" interaction="RIGHT" id="R03601STATE_TRANSITION (RIGHT) Selenocysteine"/>
                <edge target="R04772STATE_TRANSITION" source="Selenomethionine" interaction="LEFT" id="Selenomethionine (LEFT) R04772STATE_TRANSITION"/>
                <edge target="methionine-tRNA ligase" source="rGSVIVP00018514001" interaction="pp" id="rGSVIVP00018514001 (pp) methionine-tRNA ligase"/>
                <edge target="methionine adenosyltransferase" source="rGSVIVP00028192001" interaction="pp" id="rGSVIVP00028192001 (pp) methionine adenosyltransferase"/>
                <edge target="Selenohomocysteine" source="R04941STATE_TRANSITION" interaction="RIGHT" id="R04941STATE_TRANSITION (RIGHT) Selenohomocysteine"/>
                <edge target="cysteine synthase" source="rGSVIVP00031096001" interaction="pp" id="rGSVIVP00031096001 (pp) cysteine synthase"/>
                <edge target="re50053STATE_TRANSITION" source="thiol S-methyltransferase" interaction="CATALYSIS" id="thiol S-methyltransferase (CATALYSIS) re50053STATE_TRANSITION"/>
                <edge target="cysteine synthase" source="rGSVIVP00031099001" interaction="pp" id="rGSVIVP00031099001 (pp) cysteine synthase"/>
                <edge target="methionine S-methyltransferase" source="rGSVIVP00035361001" interaction="pp" id="rGSVIVP00035361001 (pp) methionine S-methyltransferase"/>
                <edge target="methionine adenosyltransferase" source="rGSVIVP00022531001" interaction="pp" id="rGSVIVP00022531001 (pp) methionine adenosyltransferase"/>
                <edge target="protein arginine N-methyltransferase" source="rGSVIVP00016598001" interaction="pp" id="rGSVIVP00016598001 (pp) protein arginine N-methyltransferase"/>
                <edge target="R03601STATE_TRANSITION" source="O-Acetyl-L-serine" interaction="LEFT" id="O-Acetyl-L-serine (LEFT) R03601STATE_TRANSITION"/>
                <edge target="R04927STATE_TRANSITION" source="adenylyl-sulfate reductase" interaction="CATALYSIS" id="adenylyl-sulfate reductase (CATALYSIS) R04927STATE_TRANSITION"/>
                <edge target="protein arginine N-methyltransferase" source="rGSVIVP00032396001" interaction="pp" id="rGSVIVP00032396001 (pp) protein arginine N-methyltransferase"/>
                <edge target="cysteine synthase" source="rGSVIVP00031101001" interaction="pp" id="rGSVIVP00031101001 (pp) cysteine synthase"/>
                <edge target="Selenomethionyl-tRNA(Met)" source="R04773STATE_TRANSITION" interaction="RIGHT" id="R04773STATE_TRANSITION (pp) Selenomethionyl-tRNA(Met)"/>
                <edge target="sulfite reductase (ferredoxin)" source="rGSVIVP00024596001" interaction="pp" id="rGSVIVP00024596001 (pp) sulfite reductase (ferredoxin)"/>
                <edge target="cystathionine gamma-synthase" source="rGSVIVP00000520001" interaction="pp" id="rGSVIVP00000520001 (pp) cystathionine gamma-synthase"/>
                <edge target="Selenomethionine" source="Selenohomocysteine" interaction="pp" id="Selenohomocysteine (pp) Selenomethionine"/>
                <edge target="R04771STATE_TRANSITION" source="methionine adenosyltransferase" interaction="CATALYSIS" id="methionine adenosyltransferase (CATALYSIS) R04771STATE_TRANSITION"/>
                <edge target="re50053STATE_TRANSITION" source="Selenocysteine" interaction="LEFT" id="Selenocysteine (LEFT) re50053STATE_TRANSITION"/>
                <edge target="adenylyl-sulfate kinase" source="rTC62016" interaction="pp" id="rTC62016 (pp) adenylyl-sulfate kinase"/>
                <edge target="adenylyl-sulfate kinase" source="rGSVIVP00025471001" interaction="pp" id="rGSVIVP00025471001 (pp) adenylyl-sulfate kinase"/>
                <edge target="R04772STATE_TRANSITION" source="methionine S-methyltransferase" interaction="CATALYSIS" id="methionine S-methyltransferase (CATALYSIS) R04772STATE_TRANSITION"/>
                <edge target="sulfate adenylyltransferase" source="rGSVIVP00014451001" interaction="pp" id="rGSVIVP00014451001 (pp) sulfate adenylyltransferase"/>
                <edge target="methionine adenosyltransferase" source="rGSVIVP00000624001" interaction="pp" id="rGSVIVP00000624001 (pp) methionine adenosyltransferase"/>
                <edge target="adenylyl-sulfate reductase" source="rGSVIVP00012718001" interaction="pp" id="rGSVIVP00012718001 (pp) adenylyl-sulfate reductase"/>
                <edge target="Se-Adenosylselenomethionine" source="R04771STATE_TRANSITION" interaction="RIGHT" id="R04771STATE_TRANSITION (RIGHT) Se-Adenosylselenomethionine"/>
                <edge target="methionine adenosyltransferase" source="rCN007600" interaction="pp" id="rCN007600 (pp) methionine adenosyltransferase"/>
                <edge target="adenosylhomocysteinase" source="rCB972907" interaction="pp" id="rCB972907 (pp) adenosylhomocysteinase"/>
                <edge target="R04942STATE_TRANSITION" source="cystathionine beta-synthase" interaction="CATALYSIS" id="cystathionine beta-synthase (CATALYSIS) R04942STATE_TRANSITION"/>
                <edge target="protein arginine N-methyltransferase" source="rGSVIVP00019089001" interaction="pp" id="rGSVIVP00019089001 (pp) protein arginine N-methyltransferase"/>
                <edge target="R04928STATE_TRANSITION" source="adenylyl-sulfate kinase" interaction="CATALYSIS" id="adenylyl-sulfate kinase (CATALYSIS) R04928STATE_TRANSITION"/>
                <edge target="protein arginine N-methyltransferase" source="rGSVIVP00019090001" interaction="pp" id="rGSVIVP00019090001 (pp) protein arginine N-methyltransferase"/>
                <edge target="R04939STATE_TRANSITION" source="Se-Adenosylselenomethionine" interaction="LEFT" id="Se-Adenosylselenomethionine (LEFT) R04939STATE_TRANSITION"/>
                <edge target="Se-Adenosylselenohomocysteine" source="R04939STATE_TRANSITION" interaction="RIGHT" id="R04939STATE_TRANSITION (RIGHT) Se-Adenosylselenohomocysteine"/>
                <edge target="methionine adenosyltransferase" source="rGSVIVP00014324001" interaction="pp" id="rGSVIVP00014324001 (pp) methionine adenosyltransferase"/>
                <edge target="Se-Methylselenocysteine" source="re50053STATE_TRANSITION" interaction="RIGHT" id="re50053STATE_TRANSITION (RIGHT) Se-Methylselenocysteine"/>
                <edge target="protein arginine N-methyltransferase" source="rGSVIVP00019783001" interaction="pp" id="rGSVIVP00019783001 (pp) protein arginine N-methyltransferase"/>
                <edge target="Selenite" source="R03600STATE_TRANSITION" interaction="RIGHT" id="R03600STATE_TRANSITION (RIGHT) Selenite"/>
                <edge target="adenylyl-sulfate kinase" source="rTC51809" interaction="pp" id="rTC51809 (pp) adenylyl-sulfate kinase"/>
                <edge target="sulfite reductase (ferredoxin)" source="rCB348262" interaction="pp" id="rCB348262 (pp) sulfite reductase (ferredoxin)"/>
                <edge target="adenosylhomocysteinase" source="rGSVIVP00031656001" interaction="pp" id="rGSVIVP00031656001 (pp) adenosylhomocysteinase"/>
                <edge target="methionine-tRNA ligase" source="rGSVIVP00008913001" interaction="pp" id="rGSVIVP00008913001 (pp) methionine-tRNA ligase"/>
                <edge target="3'-Phosphoadenylylselenate" source="R04928STATE_TRANSITION" interaction="RIGHT" id="R04928STATE_TRANSITION (RIGHT) 3'-Phosphoadenylylselenate"/>
                <edge target="methionine adenosyltransferase" source="rCF514290" interaction="pp" id="rCF514290 (pp) methionine adenosyltransferase"/>
                <edge target="R04941STATE_TRANSITION" source="Selenocystathionine" interaction="LEFT" id="Selenocystathionine (LEFT) R04941STATE_TRANSITION"/>
                <edge target="R03601STATE_TRANSITION" source="Selenide" interaction="LEFT" id="Selenide (LEFT) R03601STATE_TRANSITION"/>
                <edge target="adenylyl-sulfate kinase" source="rGSVIVP00019663001" interaction="pp" id="rGSVIVP00019663001 (pp) adenylyl-sulfate kinase"/>
                <edge target="protein arginine N-methyltransferase" source="rGSVIVP00014935001" interaction="pp" id="rGSVIVP00014935001 (pp) protein arginine N-methyltransferase"/>
                <edge target="cysteine synthase" source="rGSVIVP00026889001" interaction="pp" id="rGSVIVP00026889001 (pp) cysteine synthase"/>
                <edge target="cysteine synthase" source="rGSVIVP00034691001" interaction="pp" id="rGSVIVP00034691001 (pp) cysteine synthase"/>
                <edge target="R04771STATE_TRANSITION" source="Selenomethionine" interaction="LEFT" id="Selenomethionine (LEFT) R04771STATE_TRANSITION"/>
                <edge target="R04928STATE_TRANSITION" source="Adenylylselenate" interaction="LEFT" id="Adenylylselenate (LEFT) R04928STATE_TRANSITION"/>
                <edge target="cysteine synthase" source="rGSVIVP00008712001" interaction="pp" id="rGSVIVP00008712001 (pp) cysteine synthase"/>
                <edge target="thiol S-methyltransferase" source="rGSVIVP00034750001" interaction="pp" id="rGSVIVP00034750001 (pp) thiol S-methyltransferase"/>
                <edge target="Adenylylselenate" source="R04927STATE_TRANSITION" interaction="RIGHT" id="R04927STATE_TRANSITION (RIGHT) Adenylylselenate"/>
                <edge target="cystathionine beta-lyase" source="rGSVIVP00021002001" interaction="pp" id="rGSVIVP00021002001 (pp) cystathionine beta-lyase"/>
                <edge target="methionine-tRNA ligase" source="rGSVIVP00029174001" interaction="pp" id="rGSVIVP00029174001 (pp) methionine-tRNA ligase"/>
                <edge target="cysteine synthase" source="rGSVIVP00008711001" interaction="pp" id="rGSVIVP00008711001 (pp) cysteine synthase"/>
                <edge target="R04942STATE_TRANSITION" source="Selenohomocysteine" interaction="LEFT" id="Selenohomocysteine (LEFT) R04942STATE_TRANSITION"/>
                <edge target="methionine-tRNA ligase" source="rGSVIVP00034785001" interaction="pp" id="rGSVIVP00034785001 (pp) methionine-tRNA ligase"/>
                <edge target="R04773STATE_TRANSITION" source="Selenomethionine" interaction="LEFT" id="Selenomethionine (LEFT) R04773STATE_TRANSITION"/>
                <edge target="protein arginine N-methyltransferase" source="rGSVIVP00002584001" interaction="pp" id="rGSVIVP00002584001 (pp) protein arginine N-methyltransferase"/>
                <edge target="methionine-tRNA ligase" source="rGSVIVP00029457001" interaction="pp" id="rGSVIVP00029457001 (pp) methionine-tRNA ligase"/>
                <edge target="Se-Methylselenomethionine" source="R04772STATE_TRANSITION" interaction="RIGHT" id="R04772STATE_TRANSITION (RIGHT) Se-Methylselenomethionine"/>
                <edge target="R04944STATE_TRANSITION" source="cystathionine gamma-synthase" interaction="CATALYSIS" id="cystathionine gamma-synthase (CATALYSIS) R04944STATE_TRANSITION"/>
                <edge target="R03601STATE_TRANSITION" source="cysteine synthase" interaction="CATALYSIS" id="cysteine synthase (CATALYSIS) R03601STATE_TRANSITION"/>
                <edge target="gamma-glutamyltransferase" source="rTC71207" interaction="pp" id="rTC71207 (pp) gamma-glutamyltransferase"/>
                <edge target="R04941STATE_TRANSITION" source="cystathionine beta-lyase" interaction="CATALYSIS" id="cystathionine beta-lyase (CATALYSIS) R04941STATE_TRANSITION"/>
                <edge target="methionine-tRNA ligase" source="rGSVIVP00018515001" interaction="pp" id="rGSVIVP00018515001 (pp) methionine-tRNA ligase"/>
                <edge target="Selenohomocysteine" source="R04936STATE_TRANSITION" interaction="RIGHT" id="R04936STATE_TRANSITION (RIGHT) Selenohomocysteine"/>
                <edge target="protein arginine N-methyltransferase" source="rGSVIVP00016844001" interaction="pp" id="rGSVIVP00016844001 (pp) protein arginine N-methyltransferase"/>
                <edge target="methionine adenosyltransferase" source="rGSVIVP00019707001" interaction="pp" id="rGSVIVP00019707001 (pp) methionine adenosyltransferase"/>
                <edge target="methionine-tRNA ligase" source="rGSVIVP00038829001" interaction="pp" id="rGSVIVP00038829001 (pp) methionine-tRNA ligase"/>
                <edge target="R04944STATE_TRANSITION" source="Selenocysteine" interaction="LEFT" id="Selenocysteine (LEFT) R04944STATE_TRANSITION"/>
                <edge target="protein arginine N-methyltransferase" source="rGSVIVP00030890001" interaction="pp" id="rGSVIVP00030890001 (pp) protein arginine N-methyltransferase"/>
                <edge target="R04929" source="sulfate adenylyltransferase" interaction="CATALYSIS" id="sulfate adenylyltransferase (CATALYSIS) R04929"/>
                <edge target="methionine-tRNA ligase" source="rGSVIVP00002378001" interaction="pp" id="rGSVIVP00002378001 (pp) methionine-tRNA ligase"/>
                <edge target="R03600STATE_TRANSITION" source="Selenide" interaction="LEFT" id="Selenide (LEFT) R03600STATE_TRANSITION"/>
                <edge target="Adenylylselenate" source="R04929" interaction="RIGHT" id="R04929 (RIGHT) Adenylylselenate"/>
                <edge target="Selenocystathionine" source="R04944STATE_TRANSITION" interaction="RIGHT" id="R04944STATE_TRANSITION (RIGHT) Selenocystathionine"/>
                <edge target="cysteine synthase" source="rGSVIVP00012747001" interaction="pp" id="rGSVIVP00012747001 (pp) cysteine synthase"/>
                <edge target="protein arginine N-methyltransferase" source="rGSVIVP00009602001" interaction="pp" id="rGSVIVP00009602001 (pp) protein arginine N-methyltransferase"/>
                <edge target="R04935STATE_TRANSITION" source="gamma-glutamyltransferase" interaction="CATALYSIS" id="gamma-glutamyltransferase (CATALYSIS) R04935STATE_TRANSITION"/>
                <edge target="sulfate adenylyltransferase" source="rGSVIVP00020070001" interaction="pp" id="rGSVIVP00020070001 (pp) sulfate adenylyltransferase"/>
                <edge target="R03600STATE_TRANSITION" source="sulfite reductase (ferredoxin)" interaction="CATALYSIS" id="sulfite reductase (ferredoxin) (pp) R03600STATE_TRANSITION"/>
                <edge target="Selenocystathionine" source="R04942STATE_TRANSITION" interaction="RIGHT" id="R04942STATE_TRANSITION (RIGHT) Selenocystathionine"/>
                <edge target="R04927STATE_TRANSITION" source="Selenite" interaction="LEFT" id="Selenite (LEFT) R04927STATE_TRANSITION"/>
            </selectedEdges>
        </network>
        <network visualStyle="Vitis_style_shoot" viewAvailable="true" id="vv10940Phenylpropanoid_biosynthesis.xml.me" filename="vv10940Phenylpropanoid_biosynthesis.xml.me.xgmml">
            <parent id="Network Root"/>
            <selectedNodes>
                <node id="rGSVIVP00018642001"/>
                <node id="rGSVIVP00026182001"/>
                <node id="rGSVIVP00000925001"/>
                <node id="rGSVIVP00002937001"/>
                <node id="rGSVIVP00007357001"/>
                <node id="rGSVIVP00007779001"/>
                <node id="rGSVIVP00025991001"/>
                <node id="rGSVIVP00002505001"/>
                <node id="rGSVIVP00016500001"/>
                <node id="rGSVIVP00026213001"/>
                <node id="rGSVIVP00023991001"/>
                <node id="rGSVIVP00031880001"/>
                <node id="rGSVIVP00013922001"/>
                <node id="rDT011795"/>
                <node id="rGSVIVP00013771001"/>
                <node id="rGSVIVP00001374001"/>
                <node id="rGSVIVP00008253001"/>
                <node id="rGSVIVP00009219001"/>
                <node id="rGSVIVP00036619001"/>
                <node id="rGSVIVP00028728001"/>
                <node id="rGSVIVP00019415001"/>
                <node id="rGSVIVP00011482001"/>
                <node id="rGSVIVP00006841001"/>
                <node id="rGSVIVP00000631001"/>
                <node id="rGSVIVP00000396001"/>
                <node id="rGSVIVP00007155001"/>
                <node id="rGSVIVP00020726001"/>
                <node id="rGSVIVP00021542001"/>
                <node id="rGSVIVP00021548001"/>
                <node id="rGSVIVP00031877001"/>
                <node id="rGSVIVP00024039001"/>
                <node id="rGSVIVP00013370001"/>
                <node id="rGSVIVP00006816001"/>
                <node id="rGSVIVP00016439001"/>
                <node id="rGSVIVP00009229001"/>
                <node id="rGSVIVP00002940001"/>
                <node id="rGSVIVP00010930001"/>
                <node id="rGSVIVP00028732001"/>
                <node id="rGSVIVP00036840001"/>
                <node id="rGSVIVP00015553001"/>
                <node id="rGSVIVP00013940001"/>
                <node id="rGSVIVP00017652001"/>
                <node id="rGSVIVP00000519001"/>
                <node id="rGSVIVP00025993001"/>
                <node id="rGSVIVP00013936001"/>
                <node id="rGSVIVP00009239001"/>
                <node id="rGSVIVP00031882001"/>
                <node id="rGSVIVP00013371001"/>
                <node id="rGSVIVP00007355001"/>
                <node id="rGSVIVP00011484001"/>
                <node id="rGSVIVP00027441001"/>
                <node id="rGSVIVP00005194001"/>
                <node id="rGSVIVP00008931001"/>
                <node id="rGSVIVP00010117001"/>
                <node id="rGSVIVP00023211001"/>
                <node id="rGSVIVP00029747001"/>
                <node id="rGSVIVP00018175001"/>
                <node id="rGSVIVP00038001001"/>
                <node id="rGSVIVP00013930001"/>
                <node id="rGSVIVP00004049001"/>
                <node id="rGSVIVP00037164001"/>
                <node id="rGSVIVP00021547001"/>
                <node id="rGSVIVP00017112001"/>
                <node id="rGSVIVP00021540001"/>
                <node id="rGSVIVP00010932001"/>
                <node id="rGSVIVP00038750001"/>
                <node id="rGSVIVP00004640001"/>
                <node id="rGSVIVP00002829001"/>
                <node id="rGSVIVP00009242001"/>
                <node id="rGSVIVP00037295001"/>
                <node id="rGSVIVP00017653001"/>
                <node id="rGSVIVP00009222001"/>
                <node id="rGSVIVP00031383001"/>
                <node id="rGSVIVP00003591001"/>
                <node id="rGSVIVP00031872001"/>
                <node id="rTC63447"/>
                <node id="rGSVIVP00007364001"/>
                <node id="rGSVIVP00016489001"/>
                <node id="rGSVIVP00005197001"/>
                <node id="rGSVIVP00016607001"/>
                <node id="rGSVIVP00016605001"/>
                <node id="rGSVIVP00013937001"/>
                <node id="rGSVIVP00031875001"/>
                <node id="rGSVIVP00009241001"/>
                <node id="rGSVIVP00038153001"/>
                <node id="rGSVIVP00001500001"/>
                <node id="rGSVIVP00008501001"/>
                <node id="rGSVIVP00037049001"/>
                <node id="rGSVIVP00000478001"/>
                <node id="rGSVIVP00009225001"/>
                <node id="rGSVIVP00007777001"/>
                <node id="rGSVIVP00023932001"/>
                <node id="rGSVIVP00031799001"/>
                <node id="rGSVIVP00031885001"/>
                <node id="rGSVIVP00002938001"/>
                <node id="rGSVIVP00009231001"/>
                <node id="rGSVIVP00000463001"/>
                <node id="rGSVIVP00017191001"/>
                <node id="rGSVIVP00009148001"/>
                <node id="rGSVIVP00001375001"/>
                <node id="rGSVIVP00016606001"/>
                <node id="rGSVIVP00009218001"/>
                <node id="rGSVIVP00008177001"/>
                <node id="rGSVIVP00037292001"/>
                <node id="rGSVIVP00009245001"/>
                <node id="rGSVIVP00037163001"/>
                <node id="rGSVIVP00004641001"/>
                <node id="rGSVIVP00026179001"/>
                <node id="rGSVIVP00038746001"/>
                <node id="rGSVIVP00035376001"/>
                <node id="rGSVIVP00000921001"/>
                <node id="rGSVIVP00029719001"/>
                <node id="rAY059638"/>
                <node id="rGSVIVP00009238001"/>
                <node id="rGSVIVP00002507001"/>
                <node id="rGSVIVP00002827001"/>
                <node id="rGSVIVP00009228001"/>
                <node id="rGSVIVP00014031001"/>
                <node id="rGSVIVP00023330001"/>
                <node id="rGSVIVP00008919001"/>
                <node id="rGSVIVP00036656001"/>
                <node id="rGSVIVP00017649001"/>
                <node id="rGSVIVP00033897001"/>
                <node id="rGSVIVP00002941001"/>
                <node id="rGSVIVP00032705001"/>
                <node id="rGSVIVP00009234001"/>
                <node id="rGSVIVP00037294001"/>
                <node id="rGSVIVP00038748001"/>
                <node id="rGSVIVP00011481001"/>
                <node id="rGSVIVP00032338001"/>
                <node id="rGSVIVP00024587001"/>
                <node id="rGSVIVP00007362001"/>
                <node id="rGSVIVP00013368001"/>
                <node id="rGSVIVP00010116001"/>
                <node id="rGSVIVP00008925001"/>
                <node id="rGSVIVP00035068001"/>
                <node id="rGSVIVP00008928001"/>
                <node id="rGSVIVP00030333001"/>
                <node id="rGSVIVP00031883001"/>
                <node id="rGSVIVP00021546001"/>
                <node id="rGSVIVP00019568001"/>
                <node id="rGSVIVP00029106001"/>
                <node id="rGSVIVP00010933001"/>
                <node id="rGSVIVP00035953001"/>
                <node id="rGSVIVP00017980001"/>
                <node id="rGSVIVP00036661001"/>
                <node id="rGSVIVP00009221001"/>
                <node id="rGSVIVP00013943001"/>
                <node id="rGSVIVP00036664001"/>
                <node id="rGSVIVP00033896001"/>
                <node id="rGSVIVP00009240001"/>
                <node id="rGSVIVP00009237001"/>
                <node id="rGSVIVP00028731001"/>
                <node id="rGSVIVP00002504001"/>
                <node id="rGSVIVP00011640001"/>
                <node id="rGSVIVP00021538001"/>
                <node id="rGSVIVP00016604001"/>
                <node id="rGSVIVP00013927001"/>
                <node id="rGSVIVP00002799001"/>
                <node id="rGSVIVP00017017001"/>
                <node id="rGSVIVP00009226001"/>
                <node id="rGSVIVP00001667001"/>
                <node id="rGSVIVP00003518001"/>
                <node id="rGSVIVP00015738001"/>
                <node id="rGSVIVP00031385001"/>
                <node id="rGSVIVP00025990001"/>
                <node id="rGSVIVP00013987001"/>
                <node id="rGSVIVP00024561001"/>
                <node id="rGSVIVP00007353001"/>
                <node id="rGSVIVP00009232001"/>
                <node id="rGSVIVP00009243001"/>
                <node id="rGSVIVP00023306001"/>
                <node id="rGSVIVP00035950001"/>
                <node id="rGSVIVP00009216001"/>
                <node id="rGSVIVP00013924001"/>
                <node id="rGSVIVP00001505001"/>
                <node id="rGSVIVP00011478001"/>
                <node id="rGSVIVP00008175001"/>
                <node id="rGSVIVP00008924001"/>
                <node id="rGSVIVP00013947001"/>
                <node id="rGSVIVP00021545001"/>
                <node id="rGSVIVP00013939001"/>
                <node id="rGSVIVP00009223001"/>
                <node id="rGSVIVP00017590001"/>
                <node id="rGSVIVP00037296001"/>
                <node id="rGSVIVP00005864001"/>
                <node id="rGSVIVP00008256001"/>
                <node id="rGSVIVP00021537001"/>
                <node id="rGSVIVP00019520001"/>
                <node id="rGSVIVP00024588001"/>
                <node id="rGSVIVP00002825001"/>
                <node id="rGSVIVP00025994001"/>
                <node id="rGSVIVP00001668001"/>
                <node id="rGSVIVP00002404001"/>
                <node id="rGSVIVP00037431001"/>
                <node id="rGSVIVP00002506001"/>
                <node id="rGSVIVP00017901001"/>
                <node id="rGSVIVP00000922001"/>
                <node id="rGSVIVP00018941001"/>
                <node id="rGSVIVP00000576001"/>
                <node id="rGSVIVP00013923001"/>
                <node id="rGSVIVP00013928001"/>
                <node id="rGSVIVP00005196001"/>
                <node id="rGSVIVP00013931001"/>
                <node id="rGSVIVP00028610001"/>
                <node id="rGSVIVP00002831001"/>
                <node id="rGSVIVP00000632001"/>
                <node id="rGSVIVP00021544001"/>
                <node id="rGSVIVP00033763001"/>
                <node id="rGSVIVP00004047001"/>
                <node id="rGSVIVP00008929001"/>
                <node id="rGSVIVP00011639001"/>
                <node id="rGSVIVP00022179001"/>
                <node id="rGSVIVP00015403001"/>
                <node id="rGSVIVP00013372001"/>
                <node id="rGSVIVP00016492001"/>
                <node id="rGSVIVP00002954001"/>
                <node id="rGSVIVP00007358001"/>
                <node id="rTC56526"/>
                <node id="rGSVIVP00004050001"/>
                <node id="rGSVIVP00008921001"/>
            </selectedNodes>
            <selectedEdges>
                <edge target="4-coumarate-CoA ligase" source="rGSVIVP00017590001" interaction="pp" id="rGSVIVP00017590001 (pp) 4-coumarate-CoA ligase"/>
                <edge target="cinnamoyl-CoA reductase" source="rGSVIVP00002940001" interaction="pp" id="rGSVIVP00002940001 (pp) cinnamoyl-CoA reductase"/>
                <edge target="cinnamyl-alcohol dehydrogenase" source="rGSVIVP00033897001" interaction="pp" id="rGSVIVP00033897001 (pp) cinnamyl-alcohol dehydrogenase"/>
                <edge target="R07440STATE_TRANSITION" source="ferulate 5-hydroxylase" interaction="CATALYSIS" id="ferulate 5-hydroxylase (CATALYSIS) R07440STATE_TRANSITION"/>
                <edge target="R02506STATE_TRANSITION" source="cinnamoyl-CoA reductase" interaction="CATALYSIS" id="cinnamoyl-CoA reductase (CATALYSIS) R02506STATE_TRANSITION"/>
                <edge target="cinnamyl-alcohol dehydrogenase" source="rGSVIVP00013368001" interaction="pp" id="rGSVIVP00013368001 (pp) cinnamyl-alcohol dehydrogenase"/>
                <edge target="cinnamoyl-CoA reductase" source="rGSVIVP00028610001" interaction="pp" id="rGSVIVP00028610001 (pp) cinnamoyl-CoA reductase"/>
                <edge target="Lariciresinol" source="re90159STATE_TRANSITION" interaction="RIGHT" id="re90159STATE_TRANSITION (RIGHT) Lariciresinol"/>
                <edge target="SIRD" source="rGSVIVP00023991001" interaction="pp" id="rGSVIVP00023991001 (pp) SIRD"/>
                <edge target="R07437STATE_TRANSITION" source="cinnamyl-alcohol dehydrogenase" interaction="CATALYSIS" id="cinnamyl-alcohol dehydrogenase (CATALYSIS) R07437STATE_TRANSITION"/>
                <edge target="trihydroxystilbene synthase" source="rGSVIVP00009225001" interaction="pp" id="rGSVIVP00009225001 (pp) trihydroxystilbene synthase"/>
                <edge target="caffeate O-methyltransferase" source="rGSVIVP00003518001" interaction="pp" id="rGSVIVP00003518001 (pp) caffeate O-methyltransferase"/>
                <edge target="R01941" source="cinnamoyl-CoA reductase" interaction="CATALYSIS" id="cinnamoyl-CoA reductase (CATALYSIS) R01941"/>
                <edge target="re50450STATE_TRANSITION" source="5-Hydroxyconiferyl alcohol" interaction="LEFT" id="5-Hydroxyconiferyl alcohol (LEFT) re50450STATE_TRANSITION"/>
                <edge target="4-coumarate-CoA ligase" source="rGSVIVP00015553001" interaction="pp" id="rGSVIVP00015553001 (pp) 4-coumarate-CoA ligase"/>
                <edge target="4-coumarate-CoA ligase" source="rGSVIVP00031385001" interaction="pp" id="rGSVIVP00031385001 (pp) 4-coumarate-CoA ligase"/>
                <edge target="R07440STATE_TRANSITION" source="Ferulate" interaction="LEFT" id="Ferulate (LEFT) R07440STATE_TRANSITION"/>
                <edge target="R07443STATE_TRANSITION" source="5-Hydroxyconiferyl alcohol" interaction="LEFT" id="5-Hydroxyconiferyl alcohol (LEFT) R07443STATE_TRANSITION"/>
                <edge target="5-Hydroxyferuloyl-CoA" source="R06583STATE_TRANSITION" interaction="RIGHT" id="R06583STATE_TRANSITION (RIGHT) 5-Hydroxyferuloyl-CoA"/>
                <edge target="shikimate O-hydroxycinnamoyltransferase" source="rGSVIVP00032705001" interaction="pp" id="rGSVIVP00032705001 (pp) shikimate O-hydroxycinnamoyltransferase"/>
                <edge target="trihydroxystilbene synthase" source="rGSVIVP00009234001" interaction="pp" id="rGSVIVP00009234001 (pp) trihydroxystilbene synthase"/>
                <edge target="3,4',5-Trihydroxystilbene" source="re50440STATE_TRANSITION" interaction="RIGHT" id="re50440STATE_TRANSITION (RIGHT) 3,4',5-Trihydroxystilbene"/>
                <edge target="CFAT" source="rGSVIVP00029719001" interaction="pp" id="rGSVIVP00029719001 (pp) CFAT"/>
                <edge target="Caffeoyl-CoA" source="R01941" interaction="RIGHT" id="R01941 (RIGHT) Caffeoyl-CoA"/>
                <edge target="trihydroxystilbene synthase" source="rGSVIVP00009239001" interaction="pp" id="rGSVIVP00009239001 (pp) trihydroxystilbene synthase"/>
                <edge target="R06578STATE_TRANSITION" source="5-Hydroxyferuloyl-CoA" interaction="LEFT" id="5-Hydroxyferuloyl-CoA (LEFT) R06578STATE_TRANSITION"/>
                <edge target="R06569STATE_TRANSITION" source="5-Hydroxyferuloyl-CoA" interaction="LEFT" id="5-Hydroxyferuloyl-CoA (LEFT) R06569STATE_TRANSITION"/>
                <edge target="re50442STATE_TRANSITION" source="shikimate O-hydroxycinnamoyltransferase" interaction="CATALYSIS" id="shikimate O-hydroxycinnamoyltransferase (CATALYSIS) re50442STATE_TRANSITION"/>
                <edge target="5-Hydroxyconiferaldehyde" source="R06569STATE_TRANSITION" interaction="RIGHT" id="R06569STATE_TRANSITION (RIGHT) 5-Hydroxyconiferaldehyde"/>
                <edge target="SIRD" source="rGSVIVP00037295001" interaction="pp" id="rGSVIVP00037295001 (pp) SIRD"/>
                <edge target="R02506STATE_TRANSITION" source="Cinnamaldehyde" interaction="LEFT" id="Cinnamaldehyde (LEFT) R02506STATE_TRANSITION"/>
                <edge target="SIRD" source="rGSVIVP00037294001" interaction="pp" id="rGSVIVP00037294001 (pp) SIRD"/>
                <edge target="caffeate O-methyltransferase" source="rGSVIVP00025994001" interaction="pp" id="rGSVIVP00025994001 (pp) caffeate O-methyltransferase"/>
                <edge target="cinnamyl-alcohol dehydrogenase" source="rGSVIVP00008919001" interaction="pp" id="rGSVIVP00008919001 (pp) cinnamyl-alcohol dehydrogenase"/>
                <edge target="(+)-Pinoresinol" source="re90158STATE_TRANSITION" interaction="RIGHT" id="re90158STATE_TRANSITION (pp) (+)-Pinoresinol"/>
                <edge target="cinnamyl-alcohol dehydrogenase" source="rGSVIVP00008921001" interaction="pp" id="rGSVIVP00008921001 (pp) cinnamyl-alcohol dehydrogenase"/>
                <edge target="re50448STATE_TRANSITION" source="caffeate O-methyltransferase" interaction="CATALYSIS" id="caffeate O-methyltransferase (CATALYSIS) re50448STATE_TRANSITION"/>
                <edge target="R04257STATE_TRANSITION" source="cytochrome P450 78A8" interaction="CATALYSIS" id="cytochrome P450 78A8 (CATALYSIS) R04257STATE_TRANSITION"/>
                <edge target="cinnamyl-alcohol dehydrogenase" source="rGSVIVP00008928001" interaction="pp" id="rGSVIVP00008928001 (pp) cinnamyl-alcohol dehydrogenase"/>
                <edge target="R01615STATE_TRANSITION" source="p-Coumaroyl-CoA" interaction="LEFT" id="p-Coumaroyl-CoA (LEFT) R01615STATE_TRANSITION"/>
                <edge target="SIRD" source="rGSVIVP00037431001" interaction="pp" id="rGSVIVP00037431001 (pp) SIRD"/>
                <edge target="R01942STATE_TRANSITION" source="caffeate O-methyltransferase" interaction="CATALYSIS" id="caffeate O-methyltransferase (CATALYSIS) R01942STATE_TRANSITION"/>
                <edge target="trihydroxystilbene synthase" source="rAY059638" interaction="pp" id="rAY059638 (pp) trihydroxystilbene synthase"/>
                <edge target="cinnamyl-alcohol dehydrogenase" source="rGSVIVP00033896001" interaction="pp" id="rGSVIVP00033896001 (pp) cinnamyl-alcohol dehydrogenase"/>
                <edge target="R06571STATE_TRANSITION" source="cinnamyl-alcohol dehydrogenase" interaction="CATALYSIS" id="cinnamyl-alcohol dehydrogenase (CATALYSIS) R06571STATE_TRANSITION"/>
                <edge target="trihydroxystilbene synthase" source="rGSVIVP00031880001" interaction="pp" id="rGSVIVP00031880001 (pp) trihydroxystilbene synthase"/>
                <edge target="R07436STATE_TRANSITION" source="p-Coumaroyl-CoA" interaction="LEFT" id="p-Coumaroyl-CoA (LEFT) R07436STATE_TRANSITION"/>
                <edge target="R01943STATE_TRANSITION" source="4-coumarate-CoA ligase" interaction="CATALYSIS" id="4-coumarate-CoA ligase (CATALYSIS) R01943STATE_TRANSITION"/>
                <edge target="cinnamyl-alcohol dehydrogenase" source="rGSVIVP00001667001" interaction="pp" id="rGSVIVP00001667001 (pp) cinnamyl-alcohol dehydrogenase"/>
                <edge target="re50443STATE_TRANSITION" source="3,4-Dihydroxy-trans-cinnamate" interaction="LEFT" id="3,4-Dihydroxy-trans-cinnamate (LEFT) re50443STATE_TRANSITION"/>
                <edge target="4-Coumaroylshikimate" source="re50456STATE_TRANSITION" interaction="RIGHT" id="re50456STATE_TRANSITION (RIGHT) 4-Coumaroylshikimate"/>
                <edge target="cinnamoyl-CoA reductase" source="rGSVIVP00035376001" interaction="pp" id="rGSVIVP00035376001 (pp) cinnamoyl-CoA reductase"/>
                <edge target="Syringyl lignin" source="R03919STATE_TRANSITION" interaction="RIGHT" id="R03919STATE_TRANSITION (RIGHT) Syringyl lignin"/>
                <edge target="Caffeyl alcohol" source="4-Coumaryl alcohol" interaction="pp" id="4-Coumaryl alcohol (pp) Caffeyl alcohol"/>
                <edge target="R06569STATE_TRANSITION" source="cinnamoyl-CoA reductase" interaction="CATALYSIS" id="cinnamoyl-CoA reductase (CATALYSIS) R06569STATE_TRANSITION"/>
                <edge target="cinnamyl-alcohol dehydrogenase" source="rGSVIVP00004640001" interaction="pp" id="rGSVIVP00004640001 (pp) cinnamyl-alcohol dehydrogenase"/>
                <edge target="R02950STATE_TRANSITION" source="coumarate 3-hydroxylase" interaction="CATALYSIS" id="coumarate 3-hydroxylase (CATALYSIS) R02950STATE_TRANSITION"/>
                <edge target="phenylalanine ammonia-lyase" source="rGSVIVP00013943001" interaction="pp" id="rGSVIVP00013943001 (pp) phenylalanine ammonia-lyase"/>
                <edge target="cinnamyl-alcohol dehydrogenase" source="rGSVIVP00028732001" interaction="pp" id="rGSVIVP00028732001 (pp) cinnamyl-alcohol dehydrogenase"/>
                <edge target="trihydroxystilbene synthase" source="rGSVIVP00007777001" interaction="pp" id="rGSVIVP00007777001 (pp) trihydroxystilbene synthase"/>
                <edge target="trihydroxystilbene synthase" source="rGSVIVP00007357001" interaction="pp" id="rGSVIVP00007357001 (pp) trihydroxystilbene synthase"/>
                <edge target="4-Hydroxycinnamyl aldehyde" source="R01615STATE_TRANSITION" interaction="RIGHT" id="R01615STATE_TRANSITION (RIGHT) 4-Hydroxycinnamyl aldehyde"/>
                <edge target="PLR" source="rGSVIVP00037049001" interaction="pp" id="rGSVIVP00037049001 (pp) PLR"/>
                <edge target="trihydroxystilbene synthase" source="rGSVIVP00009231001" interaction="pp" id="rGSVIVP00009231001 (pp) trihydroxystilbene synthase"/>
                <edge target="phenylalanine ammonia-lyase" source="rGSVIVP00016500001" interaction="pp" id="rGSVIVP00016500001 (pp) phenylalanine ammonia-lyase"/>
                <edge target="shikimate O-hydroxycinnamoyltransferase" source="rGSVIVP00017191001" interaction="pp" id="rGSVIVP00017191001 (pp) shikimate O-hydroxycinnamoyltransferase"/>
                <edge target="R02253STATE_TRANSITION" source="trans-Cinnamate" interaction="LEFT" id="trans-Cinnamate (LEFT) R02253STATE_TRANSITION"/>
                <edge target="trihydroxystilbene synthase" source="rGSVIVP00009216001" interaction="pp" id="rGSVIVP00009216001 (pp) trihydroxystilbene synthase"/>
                <edge target="5-Hydroxyferulate" source="R07440STATE_TRANSITION" interaction="RIGHT" id="R07440STATE_TRANSITION (RIGHT) 5-Hydroxyferulate"/>
                <edge target="cinnamyl-alcohol dehydrogenase" source="rGSVIVP00000921001" interaction="pp" id="rGSVIVP00000921001 (pp) cinnamyl-alcohol dehydrogenase"/>
                <edge target="5-Hydroxyconiferaldehyde" source="R06572STATE_TRANSITION" interaction="RIGHT" id="R06572STATE_TRANSITION (RIGHT) 5-Hydroxyconiferaldehyde"/>
                <edge target="DIRPR" source="rGSVIVP00002507001" interaction="pp" id="rGSVIVP00002507001 (pp) DIRPR"/>
                <edge target="ferulate 5-hydroxylase" source="rDT011795" interaction="pp" id="rDT011795 (pp) ferulate 5-hydroxylase"/>
                <edge target="re90160STATE_TRANSITION" source="Lariciresinol" interaction="LEFT" id="Lariciresinol (LEFT) re90160STATE_TRANSITION"/>
                <edge target="R07443STATE_TRANSITION" source="peroxidase" interaction="CATALYSIS" id="peroxidase (CATALYSIS) R07443STATE_TRANSITION"/>
                <edge target="trihydroxystilbene synthase" source="rGSVIVP00009243001" interaction="pp" id="rGSVIVP00009243001 (pp) trihydroxystilbene synthase"/>
                <edge target="R03918" source="cinnamyl-alcohol dehydrogenase" interaction="CATALYSIS" id="cinnamyl-alcohol dehydrogenase (CATALYSIS) R03918"/>
                <edge target="trihydroxystilbene synthase" source="rGSVIVP00005196001" interaction="pp" id="rGSVIVP00005196001 (pp) trihydroxystilbene synthase"/>
                <edge target="4-coumarate-CoA ligase" source="rGSVIVP00014031001" interaction="pp" id="rGSVIVP00014031001 (pp) 4-coumarate-CoA ligase"/>
                <edge target="5-Hydroxy-guaiacyl lignin" source="R07443STATE_TRANSITION" interaction="RIGHT" id="R07443STATE_TRANSITION (RIGHT) 5-Hydroxy-guaiacyl lignin"/>
                <edge target="phenylalanine ammonia-lyase" source="rGSVIVP00024561001" interaction="pp" id="rGSVIVP00024561001 (pp) phenylalanine ammonia-lyase"/>
                <edge target="R02596STATE_TRANSITION" source="Coniferyl alcohol" interaction="LEFT" id="Coniferyl alcohol (LEFT) R02596STATE_TRANSITION"/>
                <edge target="trihydroxystilbene synthase" source="rGSVIVP00008177001" interaction="pp" id="rGSVIVP00008177001 (pp) trihydroxystilbene synthase"/>
                <edge target="ferulate 5-hydroxylase" source="rGSVIVP00036840001" interaction="pp" id="rGSVIVP00036840001 (pp) ferulate 5-hydroxylase"/>
                <edge target="phenylalanine ammonia-lyase" source="rGSVIVP00013930001" interaction="pp" id="rGSVIVP00013930001 (pp) phenylalanine ammonia-lyase"/>
                <edge target="DIRPR" source="rGSVIVP00002505001" interaction="pp" id="rGSVIVP00002505001 (pp) DIRPR"/>
                <edge target="R06579STATE_TRANSITION" source="4-Hydroxycinnamyl aldehyde" interaction="LEFT" id="4-Hydroxycinnamyl aldehyde (LEFT) R06579STATE_TRANSITION"/>
                <edge target="R06573STATE_TRANSITION" source="Coniferyl alcohol" interaction="LEFT" id="Coniferyl alcohol (LEFT) R06573STATE_TRANSITION"/>
                <edge target="re50458STATE_TRANSITION" source="shikimate O-hydroxycinnamoyltransferase" interaction="CATALYSIS" id="shikimate O-hydroxycinnamoyltransferase (CATALYSIS) re50458STATE_TRANSITION"/>
                <edge target="Caffeyl alcohol" source="R06571STATE_TRANSITION" interaction="RIGHT" id="R06571STATE_TRANSITION (RIGHT) Caffeyl alcohol"/>
                <edge target="re50441STATE_TRANSITION" source="p-Coumaroyl-CoA" interaction="LEFT" id="p-Coumaroyl-CoA (LEFT) re50441STATE_TRANSITION"/>
                <edge target="cinnamyl-alcohol dehydrogenase" source="rGSVIVP00008924001" interaction="pp" id="rGSVIVP00008924001 (pp) cinnamyl-alcohol dehydrogenase"/>
                <edge target="Sinapyl alcohol" source="R03918" interaction="RIGHT" id="R03918 (RIGHT) Sinapyl alcohol"/>
                <edge target="5-Hydroxyconiferyl alcohol" source="R06573STATE_TRANSITION" interaction="RIGHT" id="R06573STATE_TRANSITION (RIGHT) 5-Hydroxyconiferyl alcohol"/>
                <edge target="Sinapoyl-CoA" source="R06578STATE_TRANSITION" interaction="RIGHT" id="R06578STATE_TRANSITION (RIGHT) Sinapoyl-CoA"/>
                <edge target="R02194STATE_TRANSITION" source="4-coumarate-CoA ligase" interaction="CATALYSIS" id="4-coumarate-CoA ligase (CATALYSIS) R02194STATE_TRANSITION"/>
                <edge target="re50443STATE_TRANSITION" source="caffeate O-methyltransferase" interaction="CATALYSIS" id="caffeate O-methyltransferase (CATALYSIS) re50443STATE_TRANSITION"/>
                <edge target="phenylalanine ammonia-lyase" source="rGSVIVP00013939001" interaction="pp" id="rGSVIVP00013939001 (pp) phenylalanine ammonia-lyase"/>
                <edge target="cinnamyl-alcohol dehydrogenase" source="rGSVIVP00010930001" interaction="pp" id="rGSVIVP00010930001 (pp) cinnamyl-alcohol dehydrogenase"/>
                <edge target="caffeate O-methyltransferase" source="rGSVIVP00037163001" interaction="pp" id="rGSVIVP00037163001 (pp) caffeate O-methyltransferase"/>
                <edge target="phenylalanine ammonia-lyase" source="rGSVIVP00013937001" interaction="pp" id="rGSVIVP00013937001 (pp) phenylalanine ammonia-lyase"/>
                <edge target="caffeate O-methyltransferase" source="rGSVIVP00026182001" interaction="pp" id="rGSVIVP00026182001 (pp) caffeate O-methyltransferase"/>
                <edge target="R01942STATE_TRANSITION" source="caffeoyl-CoA O-methyltransferase" interaction="CATALYSIS" id="caffeoyl-CoA O-methyltransferase (CATALYSIS) R01942STATE_TRANSITION"/>
                <edge target="Coniferyl alcohol" source="re50449STATE_TRANSITION" interaction="RIGHT" id="re50449STATE_TRANSITION (RIGHT) Coniferyl alcohol"/>
                <edge target="R01615STATE_TRANSITION" source="cinnamoyl-CoA reductase" interaction="CATALYSIS" id="cinnamoyl-CoA reductase (CATALYSIS) R01615STATE_TRANSITION"/>
                <edge target="PLR" source="rGSVIVP00038748001" interaction="pp" id="rGSVIVP00038748001 (pp) PLR"/>
                <edge target="re90161STATE_TRANSITION" source="SIRD" interaction="CATALYSIS" id="SIRD (CATALYSIS) re90161STATE_TRANSITION"/>
                <edge target="cinnamyl-alcohol dehydrogenase" source="rGSVIVP00011482001" interaction="pp" id="rGSVIVP00011482001 (pp) cinnamyl-alcohol dehydrogenase"/>
                <edge target="phenylalanine ammonia-lyase" source="rGSVIVP00013940001" interaction="pp" id="rGSVIVP00013940001 (pp) phenylalanine ammonia-lyase"/>
                <edge target="trihydroxystilbene synthase" source="rGSVIVP00009221001" interaction="pp" id="rGSVIVP00009221001 (pp) trihydroxystilbene synthase"/>
                <edge target="cinnamyl-alcohol dehydrogenase" source="rGSVIVP00029747001" interaction="pp" id="rGSVIVP00029747001 (pp) cinnamyl-alcohol dehydrogenase"/>
                <edge target="sinapoylglucose-malate O-sinapoyltransferase" source="rGSVIVP00001500001" interaction="pp" id="rGSVIVP00001500001 (pp) sinapoylglucose-malate O-sinapoyltransferase"/>
                <edge target="trihydroxystilbene synthase" source="rGSVIVP00031882001" interaction="pp" id="rGSVIVP00031882001 (pp) trihydroxystilbene synthase"/>
                <edge target="re50449STATE_TRANSITION" source="Caffeyl alcohol" interaction="LEFT" id="Caffeyl alcohol (LEFT) re50449STATE_TRANSITION"/>
                <edge target="Sinapoyl aldehyde" source="re50447STATE_TRANSITION" interaction="RIGHT" id="re50447STATE_TRANSITION (RIGHT) Sinapoyl aldehyde"/>
                <edge target="cinnamyl-alcohol dehydrogenase" source="rGSVIVP00019568001" interaction="pp" id="rGSVIVP00019568001 (pp) cinnamyl-alcohol dehydrogenase"/>
                <edge target="re50446STATE_TRANSITION" source="sinapate 1-glucosyltransferase" interaction="CATALYSIS" id="sinapate 1-glucosyltransferase (CATALYSIS) re50446STATE_TRANSITION"/>
                <edge target="1-O-Sinapoyl-beta-D-glucose" source="re50446STATE_TRANSITION" interaction="RIGHT" id="re50446STATE_TRANSITION (RIGHT) 1-O-Sinapoyl-beta-D-glucose"/>
                <edge target="4-coumarate-CoA ligase" source="rGSVIVP00017901001" interaction="pp" id="rGSVIVP00017901001 (pp) 4-coumarate-CoA ligase"/>
                <edge target="trihydroxystilbene synthase" source="rGSVIVP00031883001" interaction="pp" id="rGSVIVP00031883001 (pp) trihydroxystilbene synthase"/>
                <edge target="trihydroxystilbene synthase" source="rGSVIVP00031885001" interaction="pp" id="rGSVIVP00031885001 (pp) trihydroxystilbene synthase"/>
                <edge target="trihydroxystilbene synthase" source="rGSVIVP00009238001" interaction="pp" id="rGSVIVP00009238001 (pp) trihydroxystilbene synthase"/>
                <edge target="4-coumarate-CoA ligase" source="rGSVIVP00031383001" interaction="pp" id="rGSVIVP00031383001 (pp) 4-coumarate-CoA ligase"/>
                <edge target="Cinnamoyl-CoA" source="R02255STATE_TRANSITION" interaction="RIGHT" id="R02255STATE_TRANSITION (RIGHT) Cinnamoyl-CoA"/>
                <edge target="SIRD" source="rGSVIVP00021547001" interaction="pp" id="rGSVIVP00021547001 (pp) SIRD"/>
                <edge target="trans-cinnamate 4-monooxygenase" source="rGSVIVP00023932001" interaction="pp" id="rGSVIVP00023932001 (pp) trans-cinnamate 4-monooxygenase"/>
                <edge target="trihydroxystilbene synthase" source="rGSVIVP00007355001" interaction="pp" id="rGSVIVP00007355001 (pp) trihydroxystilbene synthase"/>
                <edge target="cinnamyl-alcohol dehydrogenase" source="rGSVIVP00001668001" interaction="pp" id="rGSVIVP00001668001 (pp) cinnamyl-alcohol dehydrogenase"/>
                <edge target="R06583STATE_TRANSITION" source="5-Hydroxyferulate" interaction="LEFT" id="5-Hydroxyferulate (LEFT) R06583STATE_TRANSITION"/>
                <edge target="trihydroxystilbene synthase" source="rGSVIVP00009228001" interaction="pp" id="rGSVIVP00009228001 (pp) trihydroxystilbene synthase"/>
                <edge target="cinnamyl-alcohol dehydrogenase" source="rGSVIVP00028731001" interaction="pp" id="rGSVIVP00028731001 (pp) cinnamyl-alcohol dehydrogenase"/>
                <edge target="R02253STATE_TRANSITION" source="trans-cinnamate 4-monooxygenase" interaction="CATALYSIS" id="trans-cinnamate 4-monooxygenase (CATALYSIS) R02253STATE_TRANSITION"/>
                <edge target="cinnamyl-alcohol dehydrogenase" source="rGSVIVP00013371001" interaction="pp" id="rGSVIVP00013371001 (pp) cinnamyl-alcohol dehydrogenase"/>
                <edge target="R03323STATE_TRANSITION" source="sinapoylglucose-malate O-sinapoyltransferase" interaction="CATALYSIS" id="sinapoylglucose-malate O-sinapoyltransferase (CATALYSIS) R03323STATE_TRANSITION"/>
                <edge target="cinnamyl-alcohol dehydrogenase" source="rGSVIVP00008931001" interaction="pp" id="rGSVIVP00008931001 (pp) cinnamyl-alcohol dehydrogenase"/>
                <edge target="ferulate 5-hydroxylase" source="rGSVIVP00016439001" interaction="pp" id="rGSVIVP00016439001 (pp) ferulate 5-hydroxylase"/>
                <edge target="R02596STATE_TRANSITION" source="peroxidase" interaction="CATALYSIS" id="peroxidase (CATALYSIS) R02596STATE_TRANSITION"/>
                <edge target="Feruloyl-CoA" source="R02194STATE_TRANSITION" interaction="RIGHT" id="R02194STATE_TRANSITION (RIGHT) Feruloyl-CoA"/>
                <edge target="R07436STATE_TRANSITION" source="coumarate 3-hydroxylase" interaction="CATALYSIS" id="coumarate 3-hydroxylase (CATALYSIS) R07436STATE_TRANSITION"/>
                <edge target="re50441STATE_TRANSITION" source="shikimate O-hydroxycinnamoyltransferase" interaction="CATALYSIS" id="shikimate O-hydroxycinnamoyltransferase (CATALYSIS) re50441STATE_TRANSITION"/>
                <edge target="caffeate O-methyltransferase" source="rGSVIVP00026179001" interaction="pp" id="rGSVIVP00026179001 (pp) caffeate O-methyltransferase"/>
                <edge target="4-Coumarate" source="R00737STATE_TRANSITION" interaction="RIGHT" id="R00737STATE_TRANSITION (RIGHT) 4-Coumarate"/>
                <edge target="re50450STATE_TRANSITION" source="caffeate O-methyltransferase" interaction="CATALYSIS" id="caffeate O-methyltransferase (CATALYSIS) re50450STATE_TRANSITION"/>
                <edge target="caffeoyl-CoA O-methyltransferase" source="rGSVIVP00016605001" interaction="pp" id="rGSVIVP00016605001 (pp) caffeoyl-CoA O-methyltransferase"/>
                <edge target="phenylalanine ammonia-lyase" source="rGSVIVP00018175001" interaction="pp" id="rGSVIVP00018175001 (pp) phenylalanine ammonia-lyase"/>
                <edge target="Sinapyl alcohol" source="re50450STATE_TRANSITION" interaction="RIGHT" id="re50450STATE_TRANSITION (RIGHT) Sinapyl alcohol"/>
                <edge target="Caffeoyl-CoA" source="re50458STATE_TRANSITION" interaction="RIGHT" id="re50458STATE_TRANSITION (RIGHT) Caffeoyl-CoA"/>
                <edge target="R02593" source="Coniferyl alcohol" interaction="LEFT" id="Coniferyl alcohol (LEFT) R02593"/>
                <edge target="R06578STATE_TRANSITION" source="caffeoyl-CoA O-methyltransferase" interaction="CATALYSIS" id="caffeoyl-CoA O-methyltransferase (CATALYSIS) R06578STATE_TRANSITION"/>
                <edge target="trihydroxystilbene synthase" source="rGSVIVP00010117001" interaction="pp" id="rGSVIVP00010117001 (pp) trihydroxystilbene synthase"/>
                <edge target="trihydroxystilbene synthase" source="rGSVIVP00004049001" interaction="pp" id="rGSVIVP00004049001 (pp) trihydroxystilbene synthase"/>
                <edge target="cinnamyl-alcohol dehydrogenase" source="rGSVIVP00011481001" interaction="pp" id="rGSVIVP00011481001 (pp) cinnamyl-alcohol dehydrogenase"/>
                <edge target="coniferyl acetate" source="re90157STATE_TRANSITION" interaction="RIGHT" id="re90157STATE_TRANSITION (RIGHT) coniferyl acetate"/>
                <edge target="phenylalanine ammonia-lyase" source="rGSVIVP00013931001" interaction="pp" id="rGSVIVP00013931001 (pp) phenylalanine ammonia-lyase"/>
                <edge target="ferulate 5-hydroxylase" source="rGSVIVP00019415001" interaction="pp" id="rGSVIVP00019415001 (pp) ferulate 5-hydroxylase"/>
                <edge target="cinnamyl-alcohol dehydrogenase" source="rGSVIVP00013372001" interaction="pp" id="rGSVIVP00013372001 (pp) cinnamyl-alcohol dehydrogenase"/>
                <edge target="R04007STATE_TRANSITION" source="4-Coumaryl alcohol" interaction="LEFT" id="4-Coumaryl alcohol (LEFT) R04007STATE_TRANSITION"/>
                <edge target="caffeoyl-CoA O-methyltransferase" source="rGSVIVP00002829001" interaction="pp" id="rGSVIVP00002829001 (pp) caffeoyl-CoA O-methyltransferase"/>
                <edge target="shikimate O-hydroxycinnamoyltransferase" source="rGSVIVP00029106001" interaction="pp" id="rGSVIVP00029106001 (pp) shikimate O-hydroxycinnamoyltransferase"/>
                <edge target="R06572STATE_TRANSITION" source="ferulate 5-hydroxylase" interaction="CATALYSIS" id="ferulate 5-hydroxylase (CATALYSIS) R06572STATE_TRANSITION"/>
                <edge target="4-Coumarate" source="R02253STATE_TRANSITION" interaction="RIGHT" id="R02253STATE_TRANSITION (RIGHT) 4-Coumarate"/>
                <edge target="SIRD" source="rGSVIVP00021545001" interaction="pp" id="rGSVIVP00021545001 (pp) SIRD"/>
                <edge target="R02221STATE_TRANSITION" source="Sinapate" interaction="LEFT" id="Sinapate (LEFT) R02221STATE_TRANSITION"/>
                <edge target="Coniferyl aldehyde" source="R02593" interaction="RIGHT" id="R02593 (RIGHT) Coniferyl aldehyde"/>
                <edge target="sinapoylglucose-choline O-sinapoyltransferase" source="rGSVIVP00001505001" interaction="pp" id="rGSVIVP00001505001 (pp) sinapoylglucose-choline O-sinapoyltransferase"/>
                <edge target="R06570STATE_TRANSITION" source="cinnamyl-alcohol dehydrogenase" interaction="CATALYSIS" id="cinnamyl-alcohol dehydrogenase (CATALYSIS) R06570STATE_TRANSITION"/>
                <edge target="4-coumarate-CoA ligase" source="rGSVIVP00000632001" interaction="pp" id="rGSVIVP00000632001 (pp) 4-coumarate-CoA ligase"/>
                <edge target="4-coumarate-CoA ligase" source="rGSVIVP00002799001" interaction="pp" id="rGSVIVP00002799001 (pp) 4-coumarate-CoA ligase"/>
                <edge target="R06578STATE_TRANSITION" source="caffeate O-methyltransferase" interaction="CATALYSIS" id="caffeate O-methyltransferase (CATALYSIS) R06578STATE_TRANSITION"/>
                <edge target="Coniferyl aldehyde" source="R02193STATE_TRANSITION" interaction="RIGHT" id="R02193STATE_TRANSITION (RIGHT) Coniferyl aldehyde"/>
                <edge target="caffeate O-methyltransferase" source="rGSVIVP00037164001" interaction="pp" id="rGSVIVP00037164001 (pp) caffeate O-methyltransferase"/>
                <edge target="cinnamyl-alcohol dehydrogenase" source="rGSVIVP00002404001" interaction="pp" id="rGSVIVP00002404001 (pp) cinnamyl-alcohol dehydrogenase"/>
                <edge target="caffeate O-methyltransferase" source="rGSVIVP00025991001" interaction="pp" id="rGSVIVP00025991001 (pp) caffeate O-methyltransferase"/>
                <edge target="Chlorogenate" source="re50474STATE_TRANSITION" interaction="RIGHT" id="re50474STATE_TRANSITION (RIGHT) Chlorogenate"/>
                <edge target="R01941" source="Caffeic aldehyde" interaction="LEFT" id="Caffeic aldehyde (LEFT) R01941"/>
                <edge target="trihydroxystilbene synthase" source="rGSVIVP00009240001" interaction="pp" id="rGSVIVP00009240001 (pp) trihydroxystilbene synthase"/>
                <edge target="re50448STATE_TRANSITION" source="Caffeic aldehyde" interaction="LEFT" id="Caffeic aldehyde (LEFT) re50448STATE_TRANSITION"/>
                <edge target="re90159STATE_TRANSITION" source="PLR" interaction="CATALYSIS" id="PLR (CATALYSIS) re90159STATE_TRANSITION"/>
                <edge target="trihydroxystilbene synthase" source="rGSVIVP00004047001" interaction="pp" id="rGSVIVP00004047001 (pp) trihydroxystilbene synthase"/>
                <edge target="Caffeoyl-CoA" source="re50442STATE_TRANSITION" interaction="RIGHT" id="re50442STATE_TRANSITION (RIGHT) Caffeoyl-CoA"/>
                <edge target="4-coumarate-CoA ligase" source="rGSVIVP00009148001" interaction="pp" id="rGSVIVP00009148001 (pp) 4-coumarate-CoA ligase"/>
                <edge target="4-coumarate-CoA ligase" source="rGSVIVP00000631001" interaction="pp" id="rGSVIVP00000631001 (pp) 4-coumarate-CoA ligase"/>
                <edge target="caffeoyl-CoA O-methyltransferase" source="rGSVIVP00002831001" interaction="pp" id="rGSVIVP00002831001 (pp) caffeoyl-CoA O-methyltransferase"/>
                <edge target="cinnamyl-alcohol dehydrogenase" source="rGSVIVP00036661001" interaction="pp" id="rGSVIVP00036661001 (pp) cinnamyl-alcohol dehydrogenase"/>
                <edge target="PLR" source="rGSVIVP00038746001" interaction="pp" id="rGSVIVP00038746001 (pp) PLR"/>
                <edge target="trihydroxystilbene synthase" source="rGSVIVP00007779001" interaction="pp" id="rGSVIVP00007779001 (pp) trihydroxystilbene synthase"/>
                <edge target="R06579STATE_TRANSITION" source="coumarate 3-hydroxylase" interaction="CATALYSIS" id="coumarate 3-hydroxylase (CATALYSIS) R06579STATE_TRANSITION"/>
                <edge target="phenylalanine ammonia-lyase" source="rGSVIVP00013928001" interaction="pp" id="rGSVIVP00013928001 (pp) phenylalanine ammonia-lyase"/>
                <edge target="re90157STATE_TRANSITION" source="Coniferyl alcohol" interaction="LEFT" id="Coniferyl alcohol (LEFT) re90157STATE_TRANSITION"/>
                <edge target="p-Coumaroyl-CoA" source="R01616STATE_TRANSITION" interaction="RIGHT" id="R01616STATE_TRANSITION (RIGHT) p-Coumaroyl-CoA"/>
                <edge target="p-Hydroxyphenyl lignin" source="R04007STATE_TRANSITION" interaction="RIGHT" id="R04007STATE_TRANSITION (RIGHT) p-Hydroxyphenyl lignin"/>
                <edge target="cinnamoyl-CoA reductase" source="rGSVIVP00024039001" interaction="pp" id="rGSVIVP00024039001 (pp) cinnamoyl-CoA reductase"/>
                <edge target="SIRD" source="rGSVIVP00037292001" interaction="pp" id="rGSVIVP00037292001 (pp) SIRD"/>
                <edge target="trihydroxystilbene synthase" source="rGSVIVP00004050001" interaction="pp" id="rGSVIVP00004050001 (pp) trihydroxystilbene synthase"/>
                <edge target="re90158STATE_TRANSITION" source="DIRPR" interaction="CATALYSIS" id="DIRPR (CATALYSIS) re90158STATE_TRANSITION"/>
                <edge target="R00737STATE_TRANSITION" source="phenylalanine ammonia-lyase" interaction="CATALYSIS" id="phenylalanine ammonia-lyase (CATALYSIS) R00737STATE_TRANSITION"/>
                <edge target="trihydroxystilbene synthase" source="rGSVIVP00010116001" interaction="pp" id="rGSVIVP00010116001 (pp) trihydroxystilbene synthase"/>
                <edge target="cinnamyl-alcohol dehydrogenase" source="rGSVIVP00010933001" interaction="pp" id="rGSVIVP00010933001 (pp) cinnamyl-alcohol dehydrogenase"/>
                <edge target="R01942STATE_TRANSITION" source="Caffeoyl-CoA" interaction="LEFT" id="Caffeoyl-CoA (LEFT) R01942STATE_TRANSITION"/>
                <edge target="trihydroxystilbene synthase" source="rGSVIVP00007364001" interaction="pp" id="rGSVIVP00007364001 (pp) trihydroxystilbene synthase"/>
                <edge target="Caffeic aldehyde" source="R06579STATE_TRANSITION" interaction="RIGHT" id="R06579STATE_TRANSITION (RIGHT) Caffeic aldehyde"/>
                <edge target="ferulate 5-hydroxylase" source="rGSVIVP00035950001" interaction="pp" id="rGSVIVP00035950001 (pp) ferulate 5-hydroxylase"/>
                <edge target="cinnamoyl-CoA reductase" source="rGSVIVP00015738001" interaction="pp" id="rGSVIVP00015738001 (pp) cinnamoyl-CoA reductase"/>
                <edge target="R03919STATE_TRANSITION" source="peroxidase" interaction="CATALYSIS" id="peroxidase (CATALYSIS) R03919STATE_TRANSITION"/>
                <edge target="re90159STATE_TRANSITION" source="(+)-Pinoresinol" interaction="LEFT" id="(+)-Pinoresinol (pp) re90159STATE_TRANSITION"/>
                <edge target="cinnamoyl-CoA reductase" source="rGSVIVP00033763001" interaction="pp" id="rGSVIVP00033763001 (pp) cinnamoyl-CoA reductase"/>
                <edge target="cinnamyl-alcohol dehydrogenase" source="rGSVIVP00024588001" interaction="pp" id="rGSVIVP00024588001 (pp) cinnamyl-alcohol dehydrogenase"/>
                <edge target="Caffeoyl-CoA" source="R07436STATE_TRANSITION" interaction="RIGHT" id="R07436STATE_TRANSITION (RIGHT) Caffeoyl-CoA"/>
                <edge target="SIRD" source="rGSVIVP00021548001" interaction="pp" id="rGSVIVP00021548001 (pp) SIRD"/>
                <edge target="caffeate O-methyltransferase" source="rGSVIVP00005864001" interaction="pp" id="rGSVIVP00005864001 (pp) caffeate O-methyltransferase"/>
                <edge target="R06570STATE_TRANSITION" source="5-Hydroxyconiferaldehyde" interaction="LEFT" id="5-Hydroxyconiferaldehyde (LEFT) R06570STATE_TRANSITION"/>
                <edge target="3,4-Dihydroxy-trans-cinnamate" source="R02950STATE_TRANSITION" interaction="RIGHT" id="R02950STATE_TRANSITION (RIGHT) 3,4-Dihydroxy-trans-cinnamate"/>
                <edge target="trihydroxystilbene synthase" source="rGSVIVP00005197001" interaction="pp" id="rGSVIVP00005197001 (pp) trihydroxystilbene synthase"/>
                <edge target="caffeate O-methyltransferase" source="rGSVIVP00015403001" interaction="pp" id="rGSVIVP00015403001 (pp) caffeate O-methyltransferase"/>
                <edge target="caffeoyl-CoA O-methyltransferase" source="rGSVIVP00016606001" interaction="pp" id="rGSVIVP00016606001 (pp) caffeoyl-CoA O-methyltransferase"/>
                <edge target="trans-cinnamate 4-monooxygenase" source="rGSVIVP00017017001" interaction="pp" id="rGSVIVP00017017001 (pp) trans-cinnamate 4-monooxygenase"/>
                <edge target="caffeoyl-CoA O-methyltransferase" source="rGSVIVP00002825001" interaction="pp" id="rGSVIVP00002825001 (pp) caffeoyl-CoA O-methyltransferase"/>
                <edge target="cinnamyl-alcohol dehydrogenase" source="rGSVIVP00036664001" interaction="pp" id="rGSVIVP00036664001 (pp) cinnamyl-alcohol dehydrogenase"/>
                <edge target="re50456STATE_TRANSITION" source="p-Coumaroyl-CoA" interaction="LEFT" id="p-Coumaroyl-CoA (LEFT) re50456STATE_TRANSITION"/>
                <edge target="trihydroxystilbene synthase" source="rGSVIVP00009242001" interaction="pp" id="rGSVIVP00009242001 (pp) trihydroxystilbene synthase"/>
                <edge target="re90217STATE_TRANSITION" source="1-O-Sinapoyl-beta-D-glucose" interaction="LEFT" id="1-O-Sinapoyl-beta-D-glucose (LEFT) re90217STATE_TRANSITION"/>
                <edge target="re50474STATE_TRANSITION" source="quinate O-hydroxycinnamoyltransferase" interaction="CATALYSIS" id="quinate O-hydroxycinnamoyltransferase (CATALYSIS) re50474STATE_TRANSITION"/>
                <edge target="R06583STATE_TRANSITION" source="4-coumarate-CoA ligase" interaction="CATALYSIS" id="4-coumarate-CoA ligase (CATALYSIS) R06583STATE_TRANSITION"/>
                <edge target="cinnamoyl-CoA reductase" source="rGSVIVP00020726001" interaction="pp" id="rGSVIVP00020726001 (pp) cinnamoyl-CoA reductase"/>
                <edge target="cinnamyl-alcohol dehydrogenase" source="rGSVIVP00028728001" interaction="pp" id="rGSVIVP00028728001 (pp) cinnamyl-alcohol dehydrogenase"/>
                <edge target="R03918" source="Sinapoyl aldehyde" interaction="LEFT" id="Sinapoyl aldehyde (LEFT) R03918"/>
                <edge target="cinnamoyl-CoA reductase" source="rGSVIVP00013987001" interaction="pp" id="rGSVIVP00013987001 (pp) cinnamoyl-CoA reductase"/>
                <edge target="R02255STATE_TRANSITION" source="trans-Cinnamate" interaction="LEFT" id="trans-Cinnamate (LEFT) R02255STATE_TRANSITION"/>
                <edge target="re50447STATE_TRANSITION" source="caffeate O-methyltransferase" interaction="CATALYSIS" id="caffeate O-methyltransferase (CATALYSIS) re50447STATE_TRANSITION"/>
                <edge target="Guaiacyl lignin" source="R02596STATE_TRANSITION" interaction="RIGHT" id="R02596STATE_TRANSITION (RIGHT) Guaiacyl lignin"/>
                <edge target="re90157STATE_TRANSITION" source="CFAT" interaction="CATALYSIS" id="CFAT (CATALYSIS) re90157STATE_TRANSITION"/>
                <edge target="caffeoyl-CoA O-methyltransferase" source="rGSVIVP00016607001" interaction="pp" id="rGSVIVP00016607001 (pp) caffeoyl-CoA O-methyltransferase"/>
                <edge target="cinnamyl-alcohol dehydrogenase" source="rGSVIVP00002954001" interaction="pp" id="rGSVIVP00002954001 (pp) cinnamyl-alcohol dehydrogenase"/>
                <edge target="re50446STATE_TRANSITION" source="Sinapate" interaction="LEFT" id="Sinapate (LEFT) re50446STATE_TRANSITION"/>
                <edge target="R02193STATE_TRANSITION" source="cinnamoyl-CoA reductase" interaction="CATALYSIS" id="cinnamoyl-CoA reductase (CATALYSIS) R02193STATE_TRANSITION"/>
                <edge target="cinnamyl-alcohol dehydrogenase" source="rGSVIVP00008925001" interaction="pp" id="rGSVIVP00008925001 (pp) cinnamyl-alcohol dehydrogenase"/>
                <edge target="R01943STATE_TRANSITION" source="3,4-Dihydroxy-trans-cinnamate" interaction="LEFT" id="3,4-Dihydroxy-trans-cinnamate (LEFT) R01943STATE_TRANSITION"/>
                <edge target="ferulate 5-hydroxylase" source="rGSVIVP00017649001" interaction="pp" id="rGSVIVP00017649001 (pp) ferulate 5-hydroxylase"/>
                <edge target="cinnamoyl-CoA reductase" source="rGSVIVP00002938001" interaction="pp" id="rGSVIVP00002938001 (pp) cinnamoyl-CoA reductase"/>
                <edge target="trihydroxystilbene synthase" source="rGSVIVP00009223001" interaction="pp" id="rGSVIVP00009223001 (pp) trihydroxystilbene synthase"/>
                <edge target="R02193STATE_TRANSITION" source="Feruloyl-CoA" interaction="LEFT" id="Feruloyl-CoA (LEFT) R02193STATE_TRANSITION"/>
                <edge target="PLR" source="rGSVIVP00023330001" interaction="pp" id="rGSVIVP00023330001 (pp) PLR"/>
                <edge target="SIRD" source="rGSVIVP00021538001" interaction="pp" id="rGSVIVP00021538001 (pp) SIRD"/>
                <edge target="cinnamyl-alcohol dehydrogenase" source="rGSVIVP00013370001" interaction="pp" id="rGSVIVP00013370001 (pp) cinnamyl-alcohol dehydrogenase"/>
                <edge target="R00697STATE_TRANSITION" source="phenylalanine ammonia-lyase" interaction="CATALYSIS" id="phenylalanine ammonia-lyase (CATALYSIS) R00697STATE_TRANSITION"/>
                <edge target="re90161STATE_TRANSITION" source="Secoisolariciresinol" interaction="LEFT" id="Secoisolariciresinol (LEFT) re90161STATE_TRANSITION"/>
                <edge target="caffeoyl-CoA O-methyltransferase" source="rGSVIVP00016604001" interaction="pp" id="rGSVIVP00016604001 (pp) caffeoyl-CoA O-methyltransferase"/>
                <edge target="phenylalanine ammonia-lyase" source="rGSVIVP00016492001" interaction="pp" id="rGSVIVP00016492001 (pp) phenylalanine ammonia-lyase"/>
                <edge target="phenylalanine ammonia-lyase" source="rGSVIVP00016489001" interaction="pp" id="rGSVIVP00016489001 (pp) phenylalanine ammonia-lyase"/>
                <edge target="4-coumarate-CoA ligase" source="rGSVIVP00035068001" interaction="pp" id="rGSVIVP00035068001 (pp) 4-coumarate-CoA ligase"/>
                <edge target="cinnamyl-alcohol dehydrogenase" source="rGSVIVP00000922001" interaction="pp" id="rGSVIVP00000922001 (pp) cinnamyl-alcohol dehydrogenase"/>
                <edge target="cinnamoyl-CoA reductase" source="rGSVIVP00018941001" interaction="pp" id="rGSVIVP00018941001 (pp) cinnamoyl-CoA reductase"/>
                <edge target="5-Hydroxyconiferyl alcohol" source="R06570STATE_TRANSITION" interaction="RIGHT" id="R06570STATE_TRANSITION (RIGHT) 5-Hydroxyconiferyl alcohol"/>
                <edge target="phenylalanine ammonia-lyase" source="rGSVIVP00013924001" interaction="pp" id="rGSVIVP00013924001 (pp) phenylalanine ammonia-lyase"/>
                <edge target="cinnamyl-alcohol dehydrogenase" source="rGSVIVP00011639001" interaction="pp" id="rGSVIVP00011639001 (pp) cinnamyl-alcohol dehydrogenase"/>
                <edge target="SIRD" source="rGSVIVP00021537001" interaction="pp" id="rGSVIVP00021537001 (pp) SIRD"/>
                <edge target="trihydroxystilbene synthase" source="rGSVIVP00031877001" interaction="pp" id="rGSVIVP00031877001 (pp) trihydroxystilbene synthase"/>
                <edge target="trihydroxystilbene synthase" source="rGSVIVP00007353001" interaction="pp" id="rGSVIVP00007353001 (pp) trihydroxystilbene synthase"/>
                <edge target="R02220STATE_TRANSITION" source="cinnamoyl-CoA reductase" interaction="CATALYSIS" id="cinnamoyl-CoA reductase (CATALYSIS) R02220STATE_TRANSITION"/>
                <edge target="trihydroxystilbene synthase" source="rGSVIVP00008253001" interaction="pp" id="rGSVIVP00008253001 (pp) trihydroxystilbene synthase"/>
                <edge target="phenylalanine ammonia-lyase" source="rGSVIVP00013936001" interaction="pp" id="rGSVIVP00013936001 (pp) phenylalanine ammonia-lyase"/>
                <edge target="4-coumarate-CoA ligase" source="rGSVIVP00022179001" interaction="pp" id="rGSVIVP00022179001 (pp) 4-coumarate-CoA ligase"/>
                <edge target="trihydroxystilbene synthase" source="rGSVIVP00009232001" interaction="pp" id="rGSVIVP00009232001 (pp) trihydroxystilbene synthase"/>
                <edge target="p-Coumaroyl quinic acid" source="re50441STATE_TRANSITION" interaction="RIGHT" id="re50441STATE_TRANSITION (RIGHT) p-Coumaroyl quinic acid"/>
                <edge target="caffeoyl-CoA O-methyltransferase" source="rGSVIVP00002827001" interaction="pp" id="rGSVIVP00002827001 (pp) caffeoyl-CoA O-methyltransferase"/>
                <edge target="cinnamyl-alcohol dehydrogenase" source="rGSVIVP00011478001" interaction="pp" id="rGSVIVP00011478001 (pp) cinnamyl-alcohol dehydrogenase"/>
                <edge target="trihydroxystilbene synthase" source="rGSVIVP00007358001" interaction="pp" id="rGSVIVP00007358001 (pp) trihydroxystilbene synthase"/>
                <edge target="caffeate O-methyltransferase" source="rGSVIVP00031799001" interaction="pp" id="rGSVIVP00031799001 (pp) caffeate O-methyltransferase"/>
                <edge target="SIRD" source="rGSVIVP00021540001" interaction="pp" id="rGSVIVP00021540001 (pp) SIRD"/>
                <edge target="phenylalanine ammonia-lyase" source="rGSVIVP00013922001" interaction="pp" id="rGSVIVP00013922001 (pp) phenylalanine ammonia-lyase"/>
                <edge target="cinnamyl-alcohol dehydrogenase" source="rGSVIVP00001375001" interaction="pp" id="rGSVIVP00001375001 (pp) cinnamyl-alcohol dehydrogenase"/>
                <edge target="re50447STATE_TRANSITION" source="5-Hydroxyconiferaldehyde" interaction="LEFT" id="5-Hydroxyconiferaldehyde (LEFT) re50447STATE_TRANSITION"/>
                <edge target="re50445STATE_TRANSITION" source="5-Hydroxyferulate" interaction="LEFT" id="5-Hydroxyferulate (LEFT) re50445STATE_TRANSITION"/>
                <edge target="Caffeoyl-CoA" source="R01943STATE_TRANSITION" interaction="RIGHT" id="R01943STATE_TRANSITION (RIGHT) Caffeoyl-CoA"/>
                <edge target="re90160STATE_TRANSITION" source="PLR" interaction="CATALYSIS" id="PLR (CATALYSIS) re90160STATE_TRANSITION"/>
                <edge target="R04257STATE_TRANSITION" source="3,4',5-Trihydroxystilbene" interaction="LEFT" id="3,4',5-Trihydroxystilbene (LEFT) R04257STATE_TRANSITION"/>
                <edge target="cinnamyl-alcohol dehydrogenase" source="rGSVIVP00000463001" interaction="pp" id="rGSVIVP00000463001 (pp) cinnamyl-alcohol dehydrogenase"/>
                <edge target="re90158STATE_TRANSITION" source="Coniferyl alcohol" interaction="LEFT" id="Coniferyl alcohol (LEFT) re90158STATE_TRANSITION"/>
                <edge target="sinapate 1-glucosyltransferase" source="rGSVIVP00036656001" interaction="pp" id="rGSVIVP00036656001 (pp) sinapate 1-glucosyltransferase"/>
                <edge target="trihydroxystilbene synthase" source="rGSVIVP00009222001" interaction="pp" id="rGSVIVP00009222001 (pp) trihydroxystilbene synthase"/>
                <edge target="cinnamyl-alcohol dehydrogenase" source="rGSVIVP00000925001" interaction="pp" id="rGSVIVP00000925001 (pp) cinnamyl-alcohol dehydrogenase"/>
                <edge target="caffeoyl-CoA O-methyltransferase" source="rGSVIVP00026213001" interaction="pp" id="rGSVIVP00026213001 (pp) caffeoyl-CoA O-methyltransferase"/>
                <edge target="Sinapoylcholine" source="re90217STATE_TRANSITION" interaction="RIGHT" id="re90217STATE_TRANSITION (RIGHT) Sinapoylcholine"/>
                <edge target="phenylalanine ammonia-lyase" source="rGSVIVP00023211001" interaction="pp" id="rGSVIVP00023211001 (pp) phenylalanine ammonia-lyase"/>
                <edge target="caffeate O-methyltransferase" source="rTC56526" interaction="pp" id="rTC56526 (pp) caffeate O-methyltransferase"/>
                <edge target="CFAT" source="rGSVIVP00006841001" interaction="pp" id="rGSVIVP00006841001 (pp) CFAT"/>
                <edge target="re50474STATE_TRANSITION" source="Caffeoyl-CoA" interaction="LEFT" id="Caffeoyl-CoA (LEFT) re50474STATE_TRANSITION"/>
                <edge target="Sinapoyl malate" source="R03323STATE_TRANSITION" interaction="RIGHT" id="R03323STATE_TRANSITION (RIGHT) Sinapoyl malate"/>
                <edge target="re90217STATE_TRANSITION" source="sinapoylglucose-choline O-sinapoyltransferase" interaction="CATALYSIS" id="sinapoylglucose-choline O-sinapoyltransferase (CATALYSIS) re90217STATE_TRANSITION"/>
                <edge target="sinapate 1-glucosyltransferase" source="rGSVIVP00013771001" interaction="pp" id="rGSVIVP00013771001 (pp) sinapate 1-glucosyltransferase"/>
                <edge target="trihydroxystilbene synthase" source="rGSVIVP00009219001" interaction="pp" id="rGSVIVP00009219001 (pp) trihydroxystilbene synthase"/>
                <edge target="trihydroxystilbene synthase" source="rGSVIVP00031875001" interaction="pp" id="rGSVIVP00031875001 (pp) trihydroxystilbene synthase"/>
                <edge target="SIRD" source="rGSVIVP00037296001" interaction="pp" id="rGSVIVP00037296001 (pp) SIRD"/>
                <edge target="quinate O-hydroxycinnamoyltransferase" source="rGSVIVP00017980001" interaction="pp" id="rGSVIVP00017980001 (pp) quinate O-hydroxycinnamoyltransferase"/>
                <edge target="trihydroxystilbene synthase" source="rGSVIVP00009218001" interaction="pp" id="rGSVIVP00009218001 (pp) trihydroxystilbene synthase"/>
                <edge target="Sinapoyl aldehyde" source="R02220STATE_TRANSITION" interaction="RIGHT" id="R02220STATE_TRANSITION (RIGHT) Sinapoyl aldehyde"/>
                <edge target="cinnamoyl-CoA reductase" source="rGSVIVP00030333001" interaction="pp" id="rGSVIVP00030333001 (pp) cinnamoyl-CoA reductase"/>
                <edge target="cinnamoyl-CoA reductase" source="rGSVIVP00038153001" interaction="pp" id="rGSVIVP00038153001 (pp) cinnamoyl-CoA reductase"/>
                <edge target="re50440STATE_TRANSITION" source="p-Coumaroyl-CoA" interaction="LEFT" id="p-Coumaroyl-CoA (LEFT) re50440STATE_TRANSITION"/>
                <edge target="Ferulate" source="re50443STATE_TRANSITION" interaction="RIGHT" id="re50443STATE_TRANSITION (RIGHT) Ferulate"/>
                <edge target="trihydroxystilbene synthase" source="rGSVIVP00009245001" interaction="pp" id="rGSVIVP00009245001 (pp) trihydroxystilbene synthase"/>
                <edge target="3,3',4'5-Tetrahydroxystilbene" source="R04257STATE_TRANSITION" interaction="RIGHT" id="R04257STATE_TRANSITION (RIGHT) 3,3',4'5-Tetrahydroxystilbene"/>
                <edge target="4-Coumaryl alcohol" source="R07437STATE_TRANSITION" interaction="RIGHT" id="R07437STATE_TRANSITION (RIGHT) 4-Coumaryl alcohol"/>
                <edge target="R02950STATE_TRANSITION" source="4-Coumarate" interaction="LEFT" id="4-Coumarate (LEFT) R02950STATE_TRANSITION"/>
                <edge target="R07437STATE_TRANSITION" source="4-Hydroxycinnamyl aldehyde" interaction="LEFT" id="4-Hydroxycinnamyl aldehyde (LEFT) R07437STATE_TRANSITION"/>
                <edge target="R02220STATE_TRANSITION" source="Sinapoyl-CoA" interaction="LEFT" id="Sinapoyl-CoA (LEFT) R02220STATE_TRANSITION"/>
                <edge target="Matairesinol" source="re90161STATE_TRANSITION" interaction="RIGHT" id="re90161STATE_TRANSITION (RIGHT) Matairesinol"/>
                <edge target="re50449STATE_TRANSITION" source="caffeate O-methyltransferase" interaction="CATALYSIS" id="caffeate O-methyltransferase (CATALYSIS) re50449STATE_TRANSITION"/>
                <edge target="SIRD" source="rGSVIVP00021542001" interaction="pp" id="rGSVIVP00021542001 (pp) SIRD"/>
                <edge target="R03323STATE_TRANSITION" source="1-O-Sinapoyl-beta-D-glucose" interaction="LEFT" id="1-O-Sinapoyl-beta-D-glucose (LEFT) R03323STATE_TRANSITION"/>
                <edge target="re50442STATE_TRANSITION" source="Caffeoyl quinic acid" interaction="LEFT" id="Caffeoyl quinic acid (LEFT) re50442STATE_TRANSITION"/>
                <edge target="trihydroxystilbene synthase" source="rGSVIVP00008175001" interaction="pp" id="rGSVIVP00008175001 (pp) trihydroxystilbene synthase"/>
                <edge target="R06571STATE_TRANSITION" source="Caffeic aldehyde" interaction="LEFT" id="Caffeic aldehyde (LEFT) R06571STATE_TRANSITION"/>
                <edge target="cinnamyl-alcohol dehydrogenase" source="rGSVIVP00011640001" interaction="pp" id="rGSVIVP00011640001 (pp) cinnamyl-alcohol dehydrogenase"/>
                <edge target="trihydroxystilbene synthase" source="rGSVIVP00009241001" interaction="pp" id="rGSVIVP00009241001 (pp) trihydroxystilbene synthase"/>
                <edge target="4-coumarate-CoA ligase" source="rGSVIVP00038001001" interaction="pp" id="rGSVIVP00038001001 (pp) 4-coumarate-CoA ligase"/>
                <edge target="cinnamyl-alcohol dehydrogenase" source="rGSVIVP00027441001" interaction="pp" id="rGSVIVP00027441001 (pp) cinnamyl-alcohol dehydrogenase"/>
                <edge target="caffeate O-methyltransferase" source="rGSVIVP00000576001" interaction="pp" id="rGSVIVP00000576001 (pp) caffeate O-methyltransferase"/>
                <edge target="cinnamyl-alcohol dehydrogenase" source="rGSVIVP00004641001" interaction="pp" id="rGSVIVP00004641001 (pp) cinnamyl-alcohol dehydrogenase"/>
                <edge target="SIRD" source="rGSVIVP00021544001" interaction="pp" id="rGSVIVP00021544001 (pp) SIRD"/>
                <edge target="cinnamoyl-CoA reductase" source="rGSVIVP00017112001" interaction="pp" id="rGSVIVP00017112001 (pp) cinnamoyl-CoA reductase"/>
                <edge target="4-coumarate-CoA ligase" source="rGSVIVP00000396001" interaction="pp" id="rGSVIVP00000396001 (pp) 4-coumarate-CoA ligase"/>
                <edge target="cinnamyl-alcohol dehydrogenase" source="rGSVIVP00010932001" interaction="pp" id="rGSVIVP00010932001 (pp) cinnamyl-alcohol dehydrogenase"/>
                <edge target="4-coumarate-CoA ligase" source="rGSVIVP00003591001" interaction="pp" id="rGSVIVP00003591001 (pp) 4-coumarate-CoA ligase"/>
                <edge target="R02221STATE_TRANSITION" source="4-coumarate-CoA ligase" interaction="CATALYSIS" id="4-coumarate-CoA ligase (CATALYSIS) R02221STATE_TRANSITION"/>
                <edge target="R04007STATE_TRANSITION" source="peroxidase" interaction="CATALYSIS" id="peroxidase (CATALYSIS) R04007STATE_TRANSITION"/>
                <edge target="4-coumarate-CoA ligase" source="rGSVIVP00032338001" interaction="pp" id="rGSVIVP00032338001 (pp) 4-coumarate-CoA ligase"/>
                <edge target="R00697STATE_TRANSITION" source="L-Phenylalanine" interaction="LEFT" id="L-Phenylalanine (LEFT) R00697STATE_TRANSITION"/>
                <edge target="R02255STATE_TRANSITION" source="4-coumarate-CoA ligase" interaction="CATALYSIS" id="4-coumarate-CoA ligase (CATALYSIS) R02255STATE_TRANSITION"/>
                <edge target="cinnamyl-alcohol dehydrogenase" source="rGSVIVP00008929001" interaction="pp" id="rGSVIVP00008929001 (pp) cinnamyl-alcohol dehydrogenase"/>
                <edge target="ferulate 5-hydroxylase" source="rGSVIVP00017652001" interaction="pp" id="rGSVIVP00017652001 (pp) ferulate 5-hydroxylase"/>
                <edge target="cinnamyl-alcohol dehydrogenase" source="rGSVIVP00008501001" interaction="pp" id="rGSVIVP00008501001 (pp) cinnamyl-alcohol dehydrogenase"/>
                <edge target="cytochrome P450 78A8" source="rGSVIVP00000519001" interaction="pp" id="rGSVIVP00000519001 (pp) cytochrome P450 78A8"/>
                <edge target="re50440STATE_TRANSITION" source="trihydroxystilbene synthase" interaction="CATALYSIS" id="trihydroxystilbene synthase (CATALYSIS) re50440STATE_TRANSITION"/>
                <edge target="R01616STATE_TRANSITION" source="4-coumarate-CoA ligase" interaction="CATALYSIS" id="4-coumarate-CoA ligase (CATALYSIS) R01616STATE_TRANSITION"/>
                <edge target="phenylalanine ammonia-lyase" source="rGSVIVP00013923001" interaction="pp" id="rGSVIVP00013923001 (pp) phenylalanine ammonia-lyase"/>
                <edge target="ferulate 5-hydroxylase" source="rGSVIVP00017653001" interaction="pp" id="rGSVIVP00017653001 (pp) ferulate 5-hydroxylase"/>
                <edge target="trans-cinnamate 4-monooxygenase" source="rGSVIVP00007155001" interaction="pp" id="rGSVIVP00007155001 (pp) trans-cinnamate 4-monooxygenase"/>
                <edge target="caffeoyl-CoA O-methyltransferase" source="rGSVIVP00036619001" interaction="pp" id="rGSVIVP00036619001 (pp) caffeoyl-CoA O-methyltransferase"/>
                <edge target="caffeoyl-CoA O-methyltransferase" source="rGSVIVP00019520001" interaction="pp" id="rGSVIVP00019520001 (pp) caffeoyl-CoA O-methyltransferase"/>
                <edge target="phenylalanine ammonia-lyase" source="rGSVIVP00013927001" interaction="pp" id="rGSVIVP00013927001 (pp) phenylalanine ammonia-lyase"/>
                <edge target="re50458STATE_TRANSITION" source="5-O-Caffeoylshikimic acid" interaction="LEFT" id="5-O-Caffeoylshikimic acid (LEFT) re50458STATE_TRANSITION"/>
                <edge target="PLR" source="rGSVIVP00038750001" interaction="pp" id="rGSVIVP00038750001 (pp) PLR"/>
                <edge target="cinnamyl-alcohol dehydrogenase" source="rGSVIVP00011484001" interaction="pp" id="rGSVIVP00011484001 (pp) cinnamyl-alcohol dehydrogenase"/>
                <edge target="cinnamyl-alcohol dehydrogenase" source="rGSVIVP00024587001" interaction="pp" id="rGSVIVP00024587001 (pp) cinnamyl-alcohol dehydrogenase"/>
                <edge target="coumarate 3-hydroxylase" source="rGSVIVP00023306001" interaction="pp" id="rGSVIVP00023306001 (pp) coumarate 3-hydroxylase"/>
                <edge target="cinnamyl-alcohol dehydrogenase" source="rGSVIVP00001374001" interaction="pp" id="rGSVIVP00001374001 (pp) cinnamyl-alcohol dehydrogenase"/>
                <edge target="SIRD" source="rGSVIVP00021546001" interaction="pp" id="rGSVIVP00021546001 (pp) SIRD"/>
                <edge target="caffeate O-methyltransferase" source="rGSVIVP00025990001" interaction="pp" id="rGSVIVP00025990001 (pp) caffeate O-methyltransferase"/>
                <edge target="Coniferyl aldehyde" source="re50448STATE_TRANSITION" interaction="RIGHT" id="re50448STATE_TRANSITION (RIGHT) Coniferyl aldehyde"/>
                <edge target="re50445STATE_TRANSITION" source="caffeate O-methyltransferase" interaction="CATALYSIS" id="caffeate O-methyltransferase (CATALYSIS) re50445STATE_TRANSITION"/>
                <edge target="phenylalanine ammonia-lyase" source="rTC63447" interaction="pp" id="rTC63447 (pp) phenylalanine ammonia-lyase"/>
                <edge target="caffeate O-methyltransferase" source="rGSVIVP00000478001" interaction="pp" id="rGSVIVP00000478001 (pp) caffeate O-methyltransferase"/>
                <edge target="caffeate O-methyltransferase" source="rGSVIVP00025993001" interaction="pp" id="rGSVIVP00025993001 (pp) caffeate O-methyltransferase"/>
                <edge target="trans-Cinnamate" source="R00697STATE_TRANSITION" interaction="RIGHT" id="R00697STATE_TRANSITION (RIGHT) trans-Cinnamate"/>
                <edge target="R02194STATE_TRANSITION" source="Ferulate" interaction="LEFT" id="Ferulate (LEFT) R02194STATE_TRANSITION"/>
                <edge target="R01616STATE_TRANSITION" source="4-Coumarate" interaction="LEFT" id="4-Coumarate (LEFT) R01616STATE_TRANSITION"/>
                <edge target="trihydroxystilbene synthase" source="rGSVIVP00007362001" interaction="pp" id="rGSVIVP00007362001 (pp) trihydroxystilbene synthase"/>
                <edge target="cinnamoyl-CoA reductase" source="rGSVIVP00002941001" interaction="pp" id="rGSVIVP00002941001 (pp) cinnamoyl-CoA reductase"/>
                <edge target="R06572STATE_TRANSITION" source="Coniferyl aldehyde" interaction="LEFT" id="Coniferyl aldehyde (LEFT) R06572STATE_TRANSITION"/>
                <edge target="trihydroxystilbene synthase" source="rGSVIVP00009237001" interaction="pp" id="rGSVIVP00009237001 (pp) trihydroxystilbene synthase"/>
                <edge target="Feruloyl-CoA" source="R01942STATE_TRANSITION" interaction="RIGHT" id="R01942STATE_TRANSITION (RIGHT) Feruloyl-CoA"/>
                <edge target="Sinapoyl-CoA" source="R02221STATE_TRANSITION" interaction="RIGHT" id="R02221STATE_TRANSITION (RIGHT) Sinapoyl-CoA"/>
                <edge target="re50456STATE_TRANSITION" source="shikimate O-hydroxycinnamoyltransferase" interaction="CATALYSIS" id="shikimate O-hydroxycinnamoyltransferase (CATALYSIS) re50456STATE_TRANSITION"/>
                <edge target="R06573STATE_TRANSITION" source="ferulate 5-hydroxylase" interaction="CATALYSIS" id="ferulate 5-hydroxylase (CATALYSIS) R06573STATE_TRANSITION"/>
                <edge target="DIRPR" source="rGSVIVP00002504001" interaction="pp" id="rGSVIVP00002504001 (pp) DIRPR"/>
                <edge target="ferulate 5-hydroxylase" source="rGSVIVP00035953001" interaction="pp" id="rGSVIVP00035953001 (pp) ferulate 5-hydroxylase"/>
                <edge target="5-Hydroxyferuloyl-CoA" source="Feruloyl-CoA" interaction="pp" id="Feruloyl-CoA (pp) 5-Hydroxyferuloyl-CoA"/>
                <edge target="Secoisolariciresinol" source="re90160STATE_TRANSITION" interaction="RIGHT" id="re90160STATE_TRANSITION (RIGHT) Secoisolariciresinol"/>
                <edge target="cinnamoyl-CoA reductase" source="rGSVIVP00002937001" interaction="pp" id="rGSVIVP00002937001 (pp) cinnamoyl-CoA reductase"/>
                <edge target="Sinapate" source="re50445STATE_TRANSITION" interaction="RIGHT" id="re50445STATE_TRANSITION (RIGHT) Sinapate"/>
                <edge target="caffeoyl-CoA O-methyltransferase" source="rGSVIVP00018642001" interaction="pp" id="rGSVIVP00018642001 (pp) caffeoyl-CoA O-methyltransferase"/>
                <edge target="trihydroxystilbene synthase" source="rGSVIVP00009229001" interaction="pp" id="rGSVIVP00009229001 (pp) trihydroxystilbene synthase"/>
                <edge target="R02593" source="cinnamyl-alcohol dehydrogenase" interaction="CATALYSIS" id="cinnamyl-alcohol dehydrogenase (CATALYSIS) R02593"/>
                <edge target="trihydroxystilbene synthase" source="rGSVIVP00031872001" interaction="pp" id="rGSVIVP00031872001 (pp) trihydroxystilbene synthase"/>
                <edge target="trihydroxystilbene synthase" source="rGSVIVP00005194001" interaction="pp" id="rGSVIVP00005194001 (pp) trihydroxystilbene synthase"/>
                <edge target="phenylalanine ammonia-lyase" source="rGSVIVP00013947001" interaction="pp" id="rGSVIVP00013947001 (pp) phenylalanine ammonia-lyase"/>
                <edge target="Cinnamoyl-CoA" source="R02506STATE_TRANSITION" interaction="RIGHT" id="R02506STATE_TRANSITION (RIGHT) Cinnamoyl-CoA"/>
                <edge target="CFAT" source="rGSVIVP00006816001" interaction="pp" id="rGSVIVP00006816001 (pp) CFAT"/>
                <edge target="trihydroxystilbene synthase" source="rGSVIVP00008256001" interaction="pp" id="rGSVIVP00008256001 (pp) trihydroxystilbene synthase"/>
                <edge target="DIRPR" source="rGSVIVP00002506001" interaction="pp" id="rGSVIVP00002506001 (pp) DIRPR"/>
                <edge target="trihydroxystilbene synthase" source="rGSVIVP00009226001" interaction="pp" id="rGSVIVP00009226001 (pp) trihydroxystilbene synthase"/>
                <edge target="R03919STATE_TRANSITION" source="Sinapyl alcohol" interaction="LEFT" id="Sinapyl alcohol (LEFT) R03919STATE_TRANSITION"/>
                <edge target="R00737STATE_TRANSITION" source="L-Tyrosine" interaction="LEFT" id="L-Tyrosine (LEFT) R00737STATE_TRANSITION"/>
            </selectedEdges>
        </network>
        <network visualStyle="Vitis_style_shoot" viewAvailable="true" id="vv10941Flavonoid_biosynthesis.xml.me" filename="vv10941Flavonoid_biosynthesis.xml.me.xgmml">
            <parent id="Network Root"/>
            <selectedNodes>
                <node id="rGSVIVP00022301001"/>
                <node id="rGSVIVP00011915001"/>
                <node id="rGSVIVP00036313001"/>
                <node id="rGSVIVP00007269001"/>
                <node id="rGSVIVP00033021001"/>
                <node id="rGSVIVP00021694001"/>
                <node id="rGSVIVP00019144001"/>
                <node id="rGSVIVP00007273001"/>
                <node id="rGSVIVP00010383001"/>
                <node id="rGSVIVP00007511001"/>
                <node id="rCF208945"/>
                <node id="rGSVIVP00037520001"/>
                <node id="rGSVIVP00038015001"/>
                <node id="rGSVIVP00017654001"/>
                <node id="rGSVIVP00036315001"/>
                <node id="rGSVIVP00001436001"/>
                <node id="rGSVIVP00000476001"/>
                <node id="rGSVIVP00021381001"/>
                <node id="rGSVIVP00025689001"/>
                <node id="rGSVIVP00012836001"/>
                <node id="rGSVIVP00008763001"/>
                <node id="rGSVIVP00014047001"/>
                <node id="rGSVIVP00038014001"/>
                <node id="rGSVIVP00033500001"/>
                <node id="rGSVIVP00005854001"/>
                <node id="rGSVIVP00030661001"/>
                <node id="rAJ862932"/>
                <node id="rGSVIVP00005859001"/>
                <node id="rGSVIVP00001862001"/>
                <node id="rGSVIVP00007225001"/>
                <node id="rGSVIVP00022293001"/>
                <node id="rGSVIVP00007267001"/>
                <node id="rGSVIVP00007868001"/>
                <node id="rGSVIVP00001621001"/>
                <node id="rGSVIVP00003877001"/>
                <node id="rGSVIVP00001440001"/>
                <node id="rGSVIVP00031446001"/>
                <node id="rGSVIVP00033483001"/>
                <node id="rGSVIVP00010056001"/>
                <node id="rGSVIVP00027746001"/>
                <node id="rGSVIVP00029210001"/>
                <node id="rGSVIVP00037548001"/>
                <node id="rGSVIVP00035017001"/>
                <node id="rGSVIVP00013719001"/>
                <node id="rGSVIVP00027000001"/>
                <node id="rGSVIVP00031154001"/>
                <node id="rGSVIVP00038523001"/>
                <node id="rGSVIVP00031443001"/>
                <node id="rGSVIVP00018952001"/>
                <node id="rGSVIVP00001138001"/>
                <node id="rGSVIVP00022298001"/>
                <node id="rGSVIVP00005344001"/>
                <node id="rGSVIVP00015340001"/>
                <node id="rGSVIVP00031444001"/>
                <node id="rGSVIVP00026183001"/>
                <node id="rGSVIVP00036027001"/>
                <node id="rGSVIVP00037549001"/>
                <node id="rGSVIVP00003035001"/>
                <node id="rGSVIVP00038884001"/>
                <node id="rGSVIVP00003464001"/>
                <node id="rGSVIVP00006404001"/>
                <node id="rGSVIVP00016437001"/>
                <node id="rGSVIVP00003463001"/>
                <node id="rGSVIVP00003471001"/>
                <node id="rGSVIVP00037969001"/>
                <node id="rGSVIVP00022072001"/>
                <node id="rGSVIVP00027747001"/>
                <node id="rGSVIVP00027748001"/>
                <node id="rGSVIVP00003459001"/>
                <node id="rGSVIVP00003473001"/>
                <node id="rGSVIVP00029513001"/>
                <node id="rGSVIVP00022300001"/>
                <node id="rGSVIVP00010332001"/>
                <node id="rGSVIVP00033019001"/>
                <node id="rGSVIVP00010337001"/>
                <node id="rGSVIVP00016215001"/>
                <node id="rGSVIVP00009886001"/>
                <node id="rGSVIVP00014911001"/>
                <node id="rGSVIVP00001063001"/>
                <node id="rGSVIVP00024771001"/>
                <node id="rGSVIVP00019856001"/>
                <node id="rGSVIVP00016217001"/>
                <node id="rGSVIVP00027752001"/>
                <node id="rGSVIVP00009968001"/>
                <node id="rGSVIVP00015347001"/>
                <node id="rGSVIVP00003456001"/>
                <node id="rGSVIVP00037165001"/>
                <node id="rGSVIVP00003474001"/>
                <node id="rGSVIVP00013218001"/>
                <node id="rGSVIVP00023722001"/>
                <node id="rGSVIVP00037544001"/>
                <node id="rGSVIVP00018284001"/>
                <node id="rGSVIVP00002089001"/>
                <node id="rGSVIVP00036466001"/>
                <node id="rGSVIVP00014798001"/>
                <node id="rGSVIVP00006341001"/>
                <node id="rGSVIVP00037670001"/>
                <node id="rGSVIVP00034070001"/>
                <node id="rGSVIVP00007513001"/>
                <node id="rTC65583"/>
                <node id="rGSVIVP00027944001"/>
                <node id="rGSVIVP00029519001"/>
                <node id="rGSVIVP00017628001"/>
                <node id="rGSVIVP00027750001"/>
                <node id="rGSVIVP00029208001"/>
                <node id="rGSVIVP00033485001"/>
                <node id="rGSVIVP00000361001"/>
                <node id="rGSVIVP00033564001"/>
                <node id="rGSVIVP00037198001"/>
                <node id="rGSVIVP00014723001"/>
                <node id="rGSVIVP00011809001"/>
                <node id="rGSVIVP00016241001"/>
                <node id="rDT005610"/>
                <node id="rGSVIVP00033107001"/>
                <node id="rGSVIVP00025859001"/>
                <node id="rGSVIVP00002021001"/>
                <node id="rGSVIVP00005342001"/>
                <node id="rGSVIVP00026998001"/>
                <node id="rGSVIVP00014912001"/>
                <node id="rGSVIVP00033020001"/>
                <node id="rGSVIVP00033541001"/>
                <node id="rGSVIVP00020652001"/>
                <node id="rGSVIVP00011811001"/>
                <node id="rGSVIVP00020276001"/>
                <node id="rGSVIVP00022043001"/>
                <node id="rGSVIVP00037967001"/>
                <node id="rGSVIVP00007229001"/>
                <node id="rGSVIVP00031162001"/>
                <node id="rGSVIVP00000646001"/>
                <node id="rGSVIVP00014581001"/>
                <node id="rGSVIVP00011052001"/>
                <node id="rGSVIVP00007247001"/>
                <node id="rGSVIVP00011267001"/>
                <node id="rGSVIVP00000477001"/>
                <node id="rGSVIVP00014585001"/>
                <node id="rGSVIVP00003466001"/>
                <node id="rGSVIVP00000479001"/>
                <node id="rGSVIVP00015339001"/>
                <node id="rGSVIVP00015502001"/>
                <node id="rGSVIVP00029875001"/>
                <node id="rGSVIVP00031499001"/>
                <node id="rGSVIVP00009273001"/>
                <node id="rGSVIVP00038447001"/>
                <node id="rGSVIVP00006026001"/>
                <node id="rGSVIVP00022287001"/>
                <node id="rGSVIVP00036782001"/>
                <node id="rGSVIVP00033493001"/>
                <node id="rGSVIVP00008785001"/>
                <node id="rGSVIVP00018845001"/>
                <node id="rGSVIVP00029301001"/>
                <node id="rGSVIVP00015842001"/>
                <node id="rGSVIVP00029205001"/>
                <node id="rGSVIVP00037558001"/>
                <node id="rGSVIVP00007272001"/>
                <node id="rGSVIVP00010336001"/>
                <node id="rGSVIVP00006024001"/>
                <node id="rGSVIVP00033948001"/>
                <node id="rGSVIVP00033497001"/>
                <node id="rCB341870"/>
                <node id="rGSVIVP00012074001"/>
                <node id="rGSVIVP00038441001"/>
                <node id="rGSVIVP00026181001"/>
                <node id="rGSVIVP00005849001"/>
                <node id="rTC57447"/>
                <node id="rGSVIVP00007249001"/>
                <node id="rGSVIVP00010174001"/>
                <node id="rGSVIVP00024772001"/>
                <node id="rGSVIVP00011918001"/>
                <node id="rGSVIVP00022033001"/>
                <node id="rGSVIVP00026921001"/>
                <node id="rGSVIVP00038017001"/>
                <node id="rGSVIVP00001695001"/>
                <node id="rGSVIVP00024127001"/>
                <node id="rGSVIVP00015342001"/>
                <node id="rGSVIVP00031249001"/>
                <node id="rGSVIVP00031445001"/>
                <node id="rGSVIVP00007266001"/>
                <node id="rGSVIVP00015341001"/>
                <node id="rGSVIVP00034967001"/>
                <node id="rGSVIVP00014419001"/>
                <node id="rGSVIVP00010379001"/>
                <node id="rGSVIVP00010339001"/>
                <node id="rGSVIVP00030282001"/>
                <node id="rGSVIVP00019547001"/>
                <node id="rGSVIVP00015343001"/>
                <node id="rGSVIVP00020832001"/>
                <node id="rGSVIVP00003596001"/>
                <node id="rGSVIVP00016433001"/>
                <node id="rGSVIVP00038443001"/>
                <node id="rGSVIVP00011806001"/>
                <node id="rGSVIVP00033501001"/>
                <node id="rGSVIVP00029440001"/>
                <node id="rGSVIVP00036784001"/>
                <node id="rGSVIVP00014730001"/>
                <node id="rGSVIVP00022302001"/>
                <node id="rGSVIVP00014584001"/>
                <node id="rGSVIVP00015611001"/>
            </selectedNodes>
            <selectedEdges>
                <edge target="flavonol 3-O-glucosyltransferase" source="rGSVIVP00005859001" interaction="pp" id="rGSVIVP00005859001 (pp) flavonol 3-O-glucosyltransferase"/>
                <edge target="Cyanidin 3-O-(6-O-p-coumaroyl)glucoside" source="re50389STATE_TRANSITION" interaction="RIGHT" id="re50389STATE_TRANSITION (pp) Cyanidin 3-O-(6-O-p-coumaroyl)glucoside"/>
                <edge target="re50382STATE_TRANSITION" source="leucoanthocyanidin reductase" interaction="CATALYSIS" id="leucoanthocyanidin reductase (CATALYSIS) re50382STATE_TRANSITION"/>
                <edge target="re90034STATE_TRANSITION" source="flavonol-3-O-beta-glucoside O-malonyltransferase" interaction="CATALYSIS" id="flavonol-3-O-beta-glucoside O-malonyltransferase (CATALYSIS) re90034STATE_TRANSITION"/>
                <edge target="flavonoid 3',5'-hydroxylase" source="rGSVIVP00022300001" interaction="pp" id="rGSVIVP00022300001 (pp) flavonoid 3',5'-hydroxylase"/>
                <edge target="flavanone 3-dioxygenase" source="rGSVIVP00000477001" interaction="pp" id="rGSVIVP00000477001 (pp) flavanone 3-dioxygenase"/>
                <edge target="R02442STATE_TRANSITION" source="flavonoid 3',5'-hydroxylase" interaction="CATALYSIS" id="flavonoid 3',5'-hydroxylase (CATALYSIS) R02442STATE_TRANSITION"/>
                <edge target="re50367STATE_TRANSITION" source="flavonoid 3',5'-hydroxylase" interaction="CATALYSIS" id="flavonoid 3',5'-hydroxylase (CATALYSIS) re50367STATE_TRANSITION"/>
                <edge target="Cyanidin 3-O-(6-O-p-coumaroyl)glucoside-5-O-glucoside" source="re50388STATE_TRANSITION" interaction="RIGHT" id="re50388STATE_TRANSITION (pp) Cyanidin 3-O-(6-O-p-coumaroyl)glucoside-5-O-glucoside"/>
                <edge target="R06611STATE_TRANSITION" source="Kaempferol" interaction="LEFT" id="Kaempferol (LEFT) R06611STATE_TRANSITION"/>
                <edge target="flavonol synthase" source="rGSVIVP00019547001" interaction="pp" id="rGSVIVP00019547001 (pp) flavonol synthase"/>
                <edge target="R05037STATE_TRANSITION" source="leucocyanidin oxygenase" interaction="CATALYSIS" id="leucocyanidin oxygenase (CATALYSIS) R05037STATE_TRANSITION"/>
                <edge target="leucoanthocyanidin reductase" source="rGSVIVP00027000001" interaction="pp" id="rGSVIVP00027000001 (pp) leucoanthocyanidin reductase"/>
                <edge target="Cyanidin 3-O-(6-O-p-coumaroyl)glucoside-5-O-glucoside" source="re50390STATE_TRANSITION" interaction="RIGHT" id="re50390STATE_TRANSITION (pp) Cyanidin 3-O-(6-O-p-coumaroyl)glucoside-5-O-glucoside"/>
                <edge target="flavonol 7-O-beta-glucosyltransferase" source="rGSVIVP00000361001" interaction="pp" id="rGSVIVP00000361001 (pp) flavonol 7-O-beta-glucosyltransferase"/>
                <edge target="R06541STATE_TRANSITION" source="anthocyanidin reductase" interaction="CATALYSIS" id="anthocyanidin reductase (CATALYSIS) R06541STATE_TRANSITION"/>
                <edge target="Pelargonidin" source="R04276STATE_TRANSITION" interaction="RIGHT" id="R04276STATE_TRANSITION (RIGHT) Pelargonidin"/>
                <edge target="leucocyanidin oxygenase" source="rGSVIVP00024771001" interaction="pp" id="rGSVIVP00024771001 (pp) leucocyanidin oxygenase"/>
                <edge target="flavonol 7-O-beta-glucosyltransferase" source="rGSVIVP00003456001" interaction="pp" id="rGSVIVP00003456001 (pp) flavonol 7-O-beta-glucosyltransferase"/>
                <edge target="flavonol synthase" source="rGSVIVP00015339001" interaction="pp" id="rGSVIVP00015339001 (pp) flavonol synthase"/>
                <edge target="leucocyanidin oxygenase" source="rGSVIVP00038884001" interaction="pp" id="rGSVIVP00038884001 (pp) leucocyanidin oxygenase"/>
                <edge target="flavanone 3-dioxygenase" source="rGSVIVP00007229001" interaction="pp" id="rGSVIVP00007229001 (pp) flavanone 3-dioxygenase"/>
                <edge target="re50374STATE_TRANSITION" source="flavone 7-O-beta-glucosyltransferase" interaction="CATALYSIS" id="flavone 7-O-beta-glucosyltransferase (CATALYSIS) re50374STATE_TRANSITION"/>
                <edge target="R01613STATE_TRANSITION" source="naringenin-chalcone synthase" interaction="CATALYSIS" id="naringenin-chalcone synthase (CATALYSIS) R01613STATE_TRANSITION"/>
                <edge target="flavonoid 3'-monooxygenase" source="rGSVIVP00007272001" interaction="pp" id="rGSVIVP00007272001 (pp) flavonoid 3'-monooxygenase"/>
                <edge target="flavonoid 3'-monooxygenase" source="rGSVIVP00016437001" interaction="pp" id="rGSVIVP00016437001 (pp) flavonoid 3'-monooxygenase"/>
                <edge target="R06535STATE_TRANSITION" source="flavonol 3-O-glucosyltransferase" interaction="CATALYSIS" id="flavonol 3-O-glucosyltransferase (CATALYSIS) R06535STATE_TRANSITION"/>
                <edge target="R02442STATE_TRANSITION" source="Naringenin" interaction="LEFT" id="Naringenin (LEFT) R02442STATE_TRANSITION"/>
                <edge target="flavanone 3-dioxygenase" source="rGSVIVP00036784001" interaction="pp" id="rGSVIVP00036784001 (pp) flavanone 3-dioxygenase"/>
                <edge target="R04276STATE_TRANSITION" source="leucocyanidin oxygenase" interaction="CATALYSIS" id="leucocyanidin oxygenase (CATALYSIS) R04276STATE_TRANSITION"/>
                <edge target="dihydrokaempferol 4-reductase" source="rGSVIVP00026998001" interaction="pp" id="rGSVIVP00026998001 (pp) dihydrokaempferol 4-reductase"/>
                <edge target="flavonoid 3',5'-hydroxylase" source="rGSVIVP00022298001" interaction="pp" id="rGSVIVP00022298001 (pp) flavonoid 3',5'-hydroxylase"/>
                <edge target="(-)-Epigallocatechin" source="R06543STATE_TRANSITION" interaction="RIGHT" id="R06543STATE_TRANSITION (pp) (-)-Epigallocatechin"/>
                <edge target="flavone 7-O-beta-glucosyltransferase" source="rGSVIVP00038017001" interaction="pp" id="rGSVIVP00038017001 (pp) flavone 7-O-beta-glucosyltransferase"/>
                <edge target="re90032STATE_TRANSITION" source="flavonol 3-sulfotransferase" interaction="CATALYSIS" id="flavonol 3-sulfotransferase (CATALYSIS) re90032STATE_TRANSITION"/>
                <edge target="flavonol synthase" source="rGSVIVP00007249001" interaction="pp" id="rGSVIVP00007249001 (pp) flavonol synthase"/>
                <edge target="leucocyanidin oxygenase" source="rGSVIVP00006404001" interaction="pp" id="rGSVIVP00006404001 (pp) leucocyanidin oxygenase"/>
                <edge target="re50373STATE_TRANSITION" source="flavone synthase" interaction="CATALYSIS" id="flavone synthase (CATALYSIS) re50373STATE_TRANSITION"/>
                <edge target="Taxifolin" source="R03124STATE_TRANSITION" interaction="RIGHT" id="R03124STATE_TRANSITION (RIGHT) Taxifolin"/>
                <edge target="R02446STATE_TRANSITION" source="chalcone isomerase" interaction="CATALYSIS" id="chalcone isomerase (CATALYSIS) R02446STATE_TRANSITION"/>
                <edge target="re50379STATE_TRANSITION" source="flavonoid 3',5'-hydroxylase" interaction="CATALYSIS" id="flavonoid 3',5'-hydroxylase (CATALYSIS) re50379STATE_TRANSITION"/>
                <edge target="dihydrokaempferol 4-reductase" source="rGSVIVP00036315001" interaction="pp" id="rGSVIVP00036315001 (pp) dihydrokaempferol 4-reductase"/>
                <edge target="Luteolin" source="re50373STATE_TRANSITION" interaction="RIGHT" id="re50373STATE_TRANSITION (RIGHT) Luteolin"/>
                <edge target="re90030STATE_TRANSITION" source="Naringenin" interaction="LEFT" id="Naringenin (LEFT) re90030STATE_TRANSITION"/>
                <edge target="Kaempferol" source="R03126STATE_TRANSITION" interaction="RIGHT" id="R03126STATE_TRANSITION (RIGHT) Kaempferol"/>
                <edge target="re90033STATE_TRANSITION" source="Quercetin 3-sulfate" interaction="LEFT" id="Quercetin 3-sulfate (LEFT) re90033STATE_TRANSITION"/>
                <edge target="R06537STATE_TRANSITION" source="flavonoid 3'-monooxygenase" interaction="CATALYSIS" id="flavonoid 3'-monooxygenase (CATALYSIS) R06537STATE_TRANSITION"/>
                <edge target="Cyanidin" source="R05036STATE_TRANSITION" interaction="RIGHT" id="R05036STATE_TRANSITION (RIGHT) Cyanidin"/>
                <edge target="R06568STATE_TRANSITION" source="CHALR" interaction="CATALYSIS" id="CHALR (CATALYSIS) R06568STATE_TRANSITION"/>
                <edge target="Isosalipurpol" source="R02446STATE_TRANSITION" interaction="RIGHT" id="R02446STATE_TRANSITION (RIGHT) Isosalipurpol"/>
                <edge target="Kaempferol 3-O-glucoside" source="R06611STATE_TRANSITION" interaction="RIGHT" id="R06611STATE_TRANSITION (RIGHT) Kaempferol 3-O-glucoside"/>
                <edge target="flavonol synthase" source="rGSVIVP00015347001" interaction="pp" id="rGSVIVP00015347001 (pp) flavonol synthase"/>
                <edge target="R06537STATE_TRANSITION" source="Apigenin" interaction="LEFT" id="Apigenin (LEFT) R06537STATE_TRANSITION"/>
                <edge target="re50388STATE_TRANSITION" source="Cyanin" interaction="LEFT" id="Cyanin (LEFT) re50388STATE_TRANSITION"/>
                <edge target="naringenin-chalcone synthase" source="rGSVIVP00037967001" interaction="pp" id="rGSVIVP00037967001 (pp) naringenin-chalcone synthase"/>
                <edge target="dihydrokaempferol 4-reductase" source="rGSVIVP00031154001" interaction="pp" id="rGSVIVP00031154001 (pp) dihydrokaempferol 4-reductase"/>
                <edge target="naringenin-chalcone synthase" source="rGSVIVP00037969001" interaction="pp" id="rGSVIVP00037969001 (pp) naringenin-chalcone synthase"/>
                <edge target="flavanone 7-O-glucoside 2''-O-beta-L-rhamnosyltransferase" source="rGSVIVP00034967001" interaction="pp" id="rGSVIVP00034967001 (pp) flavanone 7-O-glucoside 2''-O-beta-L-rhamnosyltransferase"/>
                <edge target="naringenin-chalcone synthase" source="rGSVIVP00010383001" interaction="pp" id="rGSVIVP00010383001 (pp) naringenin-chalcone synthase"/>
                <edge target="anthocyanidin reductase" source="rGSVIVP00005342001" interaction="pp" id="rGSVIVP00005342001 (pp) anthocyanidin reductase"/>
                <edge target="re50389STATE_TRANSITION" source="anthocyanin 5-aromatic acyltransferase" interaction="CATALYSIS" id="anthocyanin 5-aromatic acyltransferase (CATALYSIS) re50389STATE_TRANSITION"/>
                <edge target="flavonoid 3'-monooxygenase" source="rGSVIVP00016433001" interaction="pp" id="rGSVIVP00016433001 (pp) flavonoid 3'-monooxygenase"/>
                <edge target="re50367STATE_TRANSITION" source="Taxifolin" interaction="LEFT" id="Taxifolin (LEFT) re50367STATE_TRANSITION"/>
                <edge target="Pentahydroxyflavanone" source="re50366STATE_TRANSITION" interaction="RIGHT" id="re50366STATE_TRANSITION (RIGHT) Pentahydroxyflavanone"/>
                <edge target="flavonoid 3'-monooxygenase" source="rGSVIVP00016215001" interaction="pp" id="rGSVIVP00016215001 (pp) flavonoid 3'-monooxygenase"/>
                <edge target="Quercetin 7-O-beta-D-glucoside" source="re90092STATE_TRANSITION" interaction="RIGHT" id="re90092STATE_TRANSITION (RIGHT) Quercetin 7-O-beta-D-glucoside"/>
                <edge target="dihydrokaempferol 4-reductase" source="rGSVIVP00014581001" interaction="pp" id="rGSVIVP00014581001 (pp) dihydrokaempferol 4-reductase"/>
                <edge target="R03636STATE_TRANSITION" source="Leucocyanidin" interaction="LEFT" id="Leucocyanidin (LEFT) R03636STATE_TRANSITION"/>
                <edge target="quercetin 3-O-methyltransferase" source="rCB341870" interaction="pp" id="rCB341870 (pp) quercetin 3-O-methyltransferase"/>
                <edge target="Dihydromyricetin" source="R05038STATE_TRANSITION" interaction="RIGHT" id="R05038STATE_TRANSITION (RIGHT) Dihydromyricetin"/>
                <edge target="flavonol 3-O-glucosyltransferase" source="rGSVIVP00031499001" interaction="pp" id="rGSVIVP00031499001 (pp) flavonol 3-O-glucosyltransferase"/>
                <edge target="flavonol 7-O-beta-glucosyltransferase" source="rGSVIVP00003466001" interaction="pp" id="rGSVIVP00003466001 (pp) flavonol 7-O-beta-glucosyltransferase"/>
                <edge target="R05038STATE_TRANSITION" source="dihydrokaempferol 4-reductase" interaction="CATALYSIS" id="dihydrokaempferol 4-reductase (CATALYSIS) R05038STATE_TRANSITION"/>
                <edge target="Dihydromyricetin" source="re50379STATE_TRANSITION" interaction="RIGHT" id="re50379STATE_TRANSITION (RIGHT) Dihydromyricetin"/>
                <edge target="re50390STATE_TRANSITION" source="anthocyanin 3'-O-beta-glucosyltransferase" interaction="CATALYSIS" id="anthocyanin 3'-O-beta-glucosyltransferase (CATALYSIS) re50390STATE_TRANSITION"/>
                <edge target="anthocyanidin reductase" source="rGSVIVP00013218001" interaction="pp" id="rGSVIVP00013218001 (pp) anthocyanidin reductase"/>
                <edge target="flavonol synthase" source="rGSVIVP00019856001" interaction="pp" id="rGSVIVP00019856001 (pp) flavonol synthase"/>
                <edge target="flavonol 7-O-beta-glucosyltransferase" source="rGSVIVP00033501001" interaction="pp" id="rGSVIVP00033501001 (pp) flavonol 7-O-beta-glucosyltransferase"/>
                <edge target="quercetin-3-sulfate 4'-sulfotransferase" source="rGSVIVP00031446001" interaction="pp" id="rGSVIVP00031446001 (pp) quercetin-3-sulfate 4'-sulfotransferase"/>
                <edge target="Peonidin 3-O-glucoside" source="Cyanidin 3-O-glucoside" interaction="pp" id="Cyanidin 3-O-glucoside (pp) Peonidin 3-O-glucoside"/>
                <edge target="re50380STATE_TRANSITION" source="Kaempferol" interaction="LEFT" id="Kaempferol (LEFT) re50380STATE_TRANSITION"/>
                <edge target="flavanone 3-dioxygenase" source="rGSVIVP00007225001" interaction="pp" id="rGSVIVP00007225001 (pp) flavanone 3-dioxygenase"/>
                <edge target="R03124STATE_TRANSITION" source="Dihydrokaempferol" interaction="LEFT" id="Dihydrokaempferol (LEFT) R03124STATE_TRANSITION"/>
                <edge target="R06610STATE_TRANSITION" source="dihydrokaempferol 4-reductase" interaction="CATALYSIS" id="dihydrokaempferol 4-reductase (CATALYSIS) R06610STATE_TRANSITION"/>
                <edge target="flavanone 3-dioxygenase" source="rGSVIVP00007513001" interaction="pp" id="rGSVIVP00007513001 (pp) flavanone 3-dioxygenase"/>
                <edge target="Dihydrokaempferol" source="R02444STATE_TRANSITION" interaction="RIGHT" id="R02444STATE_TRANSITION (RIGHT) Dihydrokaempferol"/>
                <edge target="CHALR" source="rGSVIVP00030661001" interaction="pp" id="rGSVIVP00030661001 (pp) CHALR"/>
                <edge target="re50388STATE_TRANSITION" source="anthocyanin 5-aromatic acyltransferase" interaction="CATALYSIS" id="anthocyanin 5-aromatic acyltransferase (CATALYSIS) re50388STATE_TRANSITION"/>
                <edge target="Quercetin 3-sulfate" source="re90032STATE_TRANSITION" interaction="RIGHT" id="re90032STATE_TRANSITION (RIGHT) Quercetin 3-sulfate"/>
                <edge target="flavonol 7-O-beta-glucosyltransferase" source="rGSVIVP00003459001" interaction="pp" id="rGSVIVP00003459001 (pp) flavonol 7-O-beta-glucosyltransferase"/>
                <edge target="apigenin 4'-O-methyltransferase" source="rGSVIVP00003035001" interaction="pp" id="rGSVIVP00003035001 (pp) apigenin 4'-O-methyltransferase"/>
                <edge target="flavanone 3-dioxygenase" source="rGSVIVP00000476001" interaction="pp" id="rGSVIVP00000476001 (pp) flavanone 3-dioxygenase"/>
                <edge target="flavonol synthase" source="rGSVIVP00015343001" interaction="pp" id="rGSVIVP00015343001 (pp) flavonol synthase"/>
                <edge target="R06538STATE_TRANSITION" source="flavonoid 3'-monooxygenase" interaction="CATALYSIS" id="flavonoid 3'-monooxygenase (CATALYSIS) R06538STATE_TRANSITION"/>
                <edge target="flavonoid 3',5'-hydroxylase" source="rGSVIVP00038441001" interaction="pp" id="rGSVIVP00038441001 (pp) flavonoid 3',5'-hydroxylase"/>
                <edge target="dihydrokaempferol 4-reductase" source="rGSVIVP00014798001" interaction="pp" id="rGSVIVP00014798001 (pp) dihydrokaempferol 4-reductase"/>
                <edge target="flavonoid 3'-monooxygenase" source="rGSVIVP00010336001" interaction="pp" id="rGSVIVP00010336001 (pp) flavonoid 3'-monooxygenase"/>
                <edge target="Myricetin" source="re50380STATE_TRANSITION" interaction="RIGHT" id="re50380STATE_TRANSITION (RIGHT) Myricetin"/>
                <edge target="3',4',5,7-Tetrahydroxy-3-methoxyflavone" source="R02157STATE_TRANSITION" interaction="RIGHT" id="R02157STATE_TRANSITION (RIGHT) 3',4',5,7-Tetrahydroxy-3-methoxyflavone"/>
                <edge target="leucoanthocyanidin reductase" source="rGSVIVP00017628001" interaction="pp" id="rGSVIVP00017628001 (pp) leucoanthocyanidin reductase"/>
                <edge target="dihydrokaempferol 4-reductase" source="rGSVIVP00036313001" interaction="pp" id="rGSVIVP00036313001 (pp) dihydrokaempferol 4-reductase"/>
                <edge target="Tricetin" source="re50378STATE_TRANSITION" interaction="RIGHT" id="re50378STATE_TRANSITION (RIGHT) Tricetin"/>
                <edge target="flavonol 3-O-glucosyltransferase" source="rGSVIVP00037548001" interaction="pp" id="rGSVIVP00037548001 (pp) flavonol 3-O-glucosyltransferase"/>
                <edge target="quercetin 3-O-methyltransferase" source="rGSVIVP00000479001" interaction="pp" id="rGSVIVP00000479001 (pp) quercetin 3-O-methyltransferase"/>
                <edge target="re90092STATE_TRANSITION" source="Quercetin" interaction="LEFT" id="Quercetin (LEFT) re90092STATE_TRANSITION"/>
                <edge target="re50378STATE_TRANSITION" source="flavonoid 3',5'-hydroxylase" interaction="CATALYSIS" id="flavonoid 3',5'-hydroxylase (CATALYSIS) re50378STATE_TRANSITION"/>
                <edge target="R06534STATE_TRANSITION" source="Pelargonidin" interaction="LEFT" id="Pelargonidin (LEFT) R06534STATE_TRANSITION"/>
                <edge target="flavonol 7-O-beta-glucosyltransferase" source="rGSVIVP00003463001" interaction="pp" id="rGSVIVP00003463001 (pp) flavonol 7-O-beta-glucosyltransferase"/>
                <edge target="flavonol 7-O-beta-glucosyltransferase" source="rGSVIVP00003471001" interaction="pp" id="rGSVIVP00003471001 (pp) flavonol 7-O-beta-glucosyltransferase"/>
                <edge target="leucoanthocyanidin reductase" source="rGSVIVP00030282001" interaction="pp" id="rGSVIVP00030282001 (pp) leucoanthocyanidin reductase"/>
                <edge target="leucocyanidin oxygenase" source="rGSVIVP00001063001" interaction="pp" id="rGSVIVP00001063001 (pp) leucocyanidin oxygenase"/>
                <edge target="Cyanidin 3-O-glucoside" source="R06535STATE_TRANSITION" interaction="RIGHT" id="R06535STATE_TRANSITION (RIGHT) Cyanidin 3-O-glucoside"/>
                <edge target="anthocyanin 3'-O-beta-glucosyltransferase" source="rGSVIVP00009968001" interaction="pp" id="rGSVIVP00009968001 (pp) anthocyanin 3'-O-beta-glucosyltransferase"/>
                <edge target="anthocyanidin reductase" source="rGSVIVP00005344001" interaction="pp" id="rGSVIVP00005344001 (pp) anthocyanidin reductase"/>
                <edge target="re90032STATE_TRANSITION" source="Quercetin" interaction="LEFT" id="Quercetin (LEFT) re90032STATE_TRANSITION"/>
                <edge target="flavonol 7-O-beta-glucosyltransferase" source="rGSVIVP00003464001" interaction="pp" id="rGSVIVP00003464001 (pp) flavonol 7-O-beta-glucosyltransferase"/>
                <edge target="dihydrokaempferol 4-reductase" source="rGSVIVP00022043001" interaction="pp" id="rGSVIVP00022043001 (pp) dihydrokaempferol 4-reductase"/>
                <edge target="R02157STATE_TRANSITION" source="Quercetin" interaction="LEFT" id="Quercetin (LEFT) R02157STATE_TRANSITION"/>
                <edge target="flavonol 3-O-glucosyltransferase" source="rGSVIVP00005849001" interaction="pp" id="rGSVIVP00005849001 (pp) flavonol 3-O-glucosyltransferase"/>
                <edge target="R02158STATE_TRANSITION" source="flavonol 3-O-glucosyltransferase" interaction="CATALYSIS" id="flavonol 3-O-glucosyltransferase (CATALYSIS) R02158STATE_TRANSITION"/>
                <edge target="flavanone 3-dioxygenase" source="rGSVIVP00026183001" interaction="pp" id="rGSVIVP00026183001 (pp) flavanone 3-dioxygenase"/>
                <edge target="re50372STATE_TRANSITION" source="Apigenin" interaction="LEFT" id="Apigenin (LEFT) re50372STATE_TRANSITION"/>
                <edge target="R06543STATE_TRANSITION" source="Delphinidin" interaction="LEFT" id="Delphinidin (LEFT) R06543STATE_TRANSITION"/>
                <edge target="flavonoid 3'-monooxygenase" source="rGSVIVP00014730001" interaction="pp" id="rGSVIVP00014730001 (pp) flavonoid 3'-monooxygenase"/>
                <edge target="R02160STATE_TRANSITION" source="Taxifolin" interaction="LEFT" id="Taxifolin (LEFT) R02160STATE_TRANSITION"/>
                <edge target="R03636STATE_TRANSITION" source="leucocyanidin oxygenase" interaction="CATALYSIS" id="leucocyanidin oxygenase (CATALYSIS) R03636STATE_TRANSITION"/>
                <edge target="Tricetin" source="re50377STATE_TRANSITION" interaction="RIGHT" id="re50377STATE_TRANSITION (RIGHT) Tricetin"/>
                <edge target="Delphinidin 3-O-glucoside" source="R06536STATE_TRANSITION" interaction="RIGHT" id="R06536STATE_TRANSITION (RIGHT) Delphinidin 3-O-glucoside"/>
                <edge target="re50369STATE_TRANSITION" source="Apigenin" interaction="LEFT" id="Apigenin (LEFT) re50369STATE_TRANSITION"/>
                <edge target="CHALR" source="rGSVIVP00014912001" interaction="pp" id="rGSVIVP00014912001 (pp) CHALR"/>
                <edge target="flavonoid 3'-monooxygenase" source="rGSVIVP00014723001" interaction="pp" id="rGSVIVP00014723001 (pp) flavonoid 3'-monooxygenase"/>
                <edge target="flavonoid 3'-monooxygenase" source="rGSVIVP00007267001" interaction="pp" id="rGSVIVP00007267001 (pp) flavonoid 3'-monooxygenase"/>
                <edge target="re50387STATE_TRANSITION" source="anthocyanin 3'-O-beta-glucosyltransferase" interaction="CATALYSIS" id="anthocyanin 3'-O-beta-glucosyltransferase (CATALYSIS) re50387STATE_TRANSITION"/>
                <edge target="flavonol 3-O-glucosyltransferase" source="rGSVIVP00014047001" interaction="pp" id="rGSVIVP00014047001 (pp) flavonol 3-O-glucosyltransferase"/>
                <edge target="re50377STATE_TRANSITION" source="Pentahydroxyflavanone" interaction="LEFT" id="Pentahydroxyflavanone (LEFT) re50377STATE_TRANSITION"/>
                <edge target="quercetin-3-sulfate 4'-sulfotransferase" source="rGSVIVP00002021001" interaction="pp" id="rGSVIVP00002021001 (pp) quercetin-3-sulfate 4'-sulfotransferase"/>
                <edge target="flavonoid 3'-monooxygenase" source="rGSVIVP00008763001" interaction="pp" id="rGSVIVP00008763001 (pp) flavonoid 3'-monooxygenase"/>
                <edge target="naringenin-chalcone synthase" source="rGSVIVP00029519001" interaction="pp" id="rGSVIVP00029519001 (pp) naringenin-chalcone synthase"/>
                <edge target="flavonol-3-O-beta-glucoside O-malonyltransferase" source="rGSVIVP00029210001" interaction="pp" id="rGSVIVP00029210001 (pp) flavonol-3-O-beta-glucoside O-malonyltransferase"/>
                <edge target="re50369STATE_TRANSITION" source="flavone 7-O-beta-glucosyltransferase" interaction="CATALYSIS" id="flavone 7-O-beta-glucosyltransferase (CATALYSIS) re50369STATE_TRANSITION"/>
                <edge target="Taxifolin" source="R03636STATE_TRANSITION" interaction="RIGHT" id="R03636STATE_TRANSITION (RIGHT) Taxifolin"/>
                <edge target="flavonol synthase" source="rGSVIVP00001436001" interaction="pp" id="rGSVIVP00001436001 (pp) flavonol synthase"/>
                <edge target="flavonoid 3',5'-hydroxylase" source="rGSVIVP00011915001" interaction="pp" id="rGSVIVP00011915001 (pp) flavonoid 3',5'-hydroxylase"/>
                <edge target="flavonoid 3'-monooxygenase" source="rGSVIVP00036466001" interaction="pp" id="rGSVIVP00036466001 (pp) flavonoid 3'-monooxygenase"/>
                <edge target="flavonol synthase" source="rGSVIVP00031249001" interaction="pp" id="rGSVIVP00031249001 (pp) flavonol synthase"/>
                <edge target="R05036STATE_TRANSITION" source="leucocyanidin oxygenase" interaction="CATALYSIS" id="leucocyanidin oxygenase (CATALYSIS) R05036STATE_TRANSITION"/>
                <edge target="chalcone isomerase" source="rGSVIVP00027944001" interaction="pp" id="rGSVIVP00027944001 (pp) chalcone isomerase"/>
                <edge target="leucocyanidin oxygenase" source="rGSVIVP00025689001" interaction="pp" id="rGSVIVP00025689001 (pp) leucocyanidin oxygenase"/>
                <edge target="Quercetin 3-O-(6-O-malonyl-beta-D-glucoside)" source="re90034STATE_TRANSITION" interaction="RIGHT" id="re90034STATE_TRANSITION (pp) Quercetin 3-O-(6-O-malonyl-beta-D-glucoside)"/>
                <edge target="Luteolin" source="R06537STATE_TRANSITION" interaction="RIGHT" id="R06537STATE_TRANSITION (RIGHT) Luteolin"/>
                <edge target="re90034STATE_TRANSITION" source="Quercetin 3-O-glucoside" interaction="LEFT" id="Quercetin 3-O-glucoside (LEFT) re90034STATE_TRANSITION"/>
                <edge target="Dihydromyricetin" source="re50367STATE_TRANSITION" interaction="RIGHT" id="re50367STATE_TRANSITION (RIGHT) Dihydromyricetin"/>
                <edge target="R02160STATE_TRANSITION" source="flavonol synthase" interaction="CATALYSIS" id="flavonol synthase (CATALYSIS) R02160STATE_TRANSITION"/>
                <edge target="flavonoid 3'-monooxygenase" source="rGSVIVP00034070001" interaction="pp" id="rGSVIVP00034070001 (pp) flavonoid 3'-monooxygenase"/>
                <edge target="R02157STATE_TRANSITION" source="quercetin 3-O-methyltransferase" interaction="CATALYSIS" id="quercetin 3-O-methyltransferase (CATALYSIS) R02157STATE_TRANSITION"/>
                <edge target="quercetin-3-sulfate 4'-sulfotransferase" source="rGSVIVP00031444001" interaction="pp" id="rGSVIVP00031444001 (pp) quercetin-3-sulfate 4'-sulfotransferase"/>
                <edge target="flavonol 3-O-glucosyltransferase" source="rGSVIVP00027746001" interaction="pp" id="rGSVIVP00027746001 (pp) flavonol 3-O-glucosyltransferase"/>
                <edge target="R03126STATE_TRANSITION" source="Dihydrokaempferol" interaction="LEFT" id="Dihydrokaempferol (LEFT) R03126STATE_TRANSITION"/>
                <edge target="re90127STATE_TRANSITION" source="Isosalipurpol" interaction="LEFT" id="Isosalipurpol (LEFT) re90127STATE_TRANSITION"/>
                <edge target="flavonol 3-O-glucosyltransferase" source="rGSVIVP00037549001" interaction="pp" id="rGSVIVP00037549001 (pp) flavonol 3-O-glucosyltransferase"/>
                <edge target="re50383STATE_TRANSITION" source="leucoanthocyanidin reductase" interaction="CATALYSIS" id="leucoanthocyanidin reductase (CATALYSIS) re50383STATE_TRANSITION"/>
                <edge target="Luteolin 7-O-beta-D-glucoside" source="re50374STATE_TRANSITION" interaction="RIGHT" id="re50374STATE_TRANSITION (RIGHT) Luteolin 7-O-beta-D-glucoside"/>
                <edge target="re50377STATE_TRANSITION" source="flavone synthase" interaction="CATALYSIS" id="flavone synthase (CATALYSIS) re50377STATE_TRANSITION"/>
                <edge target="Quercetin 3,4'-bissulfate" source="re90033STATE_TRANSITION" interaction="RIGHT" id="re90033STATE_TRANSITION (RIGHT) Quercetin 3,4'-bissulfate"/>
                <edge target="flavonol 3-O-glucosyltransferase" source="rGSVIVP00027748001" interaction="pp" id="rGSVIVP00027748001 (pp) flavonol 3-O-glucosyltransferase"/>
                <edge target="R06536STATE_TRANSITION" source="Delphinidin" interaction="LEFT" id="Delphinidin (LEFT) R06536STATE_TRANSITION"/>
                <edge target="flavonoid 3'-monooxygenase" source="rGSVIVP00007266001" interaction="pp" id="rGSVIVP00007266001 (pp) flavonoid 3'-monooxygenase"/>
                <edge target="flavonoid 3'-monooxygenase" source="rGSVIVP00021694001" interaction="pp" id="rGSVIVP00021694001 (pp) flavonoid 3'-monooxygenase"/>
                <edge target="flavonoid 3'-monooxygenase" source="rGSVIVP00001138001" interaction="pp" id="rGSVIVP00001138001 (pp) flavonoid 3'-monooxygenase"/>
                <edge target="R06542STATE_TRANSITION" source="Cyanidin" interaction="LEFT" id="Cyanidin (LEFT) R06542STATE_TRANSITION"/>
                <edge target="flavonol 3-O-glucosyltransferase" source="rGSVIVP00027750001" interaction="pp" id="rGSVIVP00027750001 (pp) flavonol 3-O-glucosyltransferase"/>
                <edge target="flavanone 7-O-glucoside 2''-O-beta-L-rhamnosyltransferase" source="rGSVIVP00006024001" interaction="pp" id="rGSVIVP00006024001 (pp) flavanone 7-O-glucoside 2''-O-beta-L-rhamnosyltransferase"/>
                <edge target="R05039STATE_TRANSITION" source="flavanone 3-dioxygenase" interaction="CATALYSIS" id="flavanone 3-dioxygenase (CATALYSIS) R05039STATE_TRANSITION"/>
                <edge target="flavanone 3-dioxygenase" source="rGSVIVP00036782001" interaction="pp" id="rGSVIVP00036782001 (pp) flavanone 3-dioxygenase"/>
                <edge target="dihydrokaempferol 4-reductase" source="rGSVIVP00018845001" interaction="pp" id="rGSVIVP00018845001 (pp) dihydrokaempferol 4-reductase"/>
                <edge target="flavonol 7-O-beta-glucosyltransferase" source="rGSVIVP00033497001" interaction="pp" id="rGSVIVP00033497001 (pp) flavonol 7-O-beta-glucosyltransferase"/>
                <edge target="flavonol synthase" source="rGSVIVP00007247001" interaction="pp" id="rGSVIVP00007247001 (pp) flavonol synthase"/>
                <edge target="flavonol 3-O-glucosyltransferase" source="rGSVIVP00011806001" interaction="pp" id="rGSVIVP00011806001 (pp) flavonol 3-O-glucosyltransferase"/>
                <edge target="dihydrokaempferol 4-reductase" source="rGSVIVP00014584001" interaction="pp" id="rGSVIVP00014584001 (pp) dihydrokaempferol 4-reductase"/>
                <edge target="flavonoid 3'-monooxygenase" source="rGSVIVP00010337001" interaction="pp" id="rGSVIVP00010337001 (pp) flavonoid 3'-monooxygenase"/>
                <edge target="R02444STATE_TRANSITION" source="Naringenin" interaction="LEFT" id="Naringenin (LEFT) R02444STATE_TRANSITION"/>
                <edge target="flavonoid 3',5'-hydroxylase" source="rGSVIVP00012074001" interaction="pp" id="rGSVIVP00012074001 (pp) flavonoid 3',5'-hydroxylase"/>
                <edge target="re50381STATE_TRANSITION" source="cis-3,4-Leucopelargonidin" interaction="LEFT" id="cis-3,4-Leucopelargonidin (LEFT) re50381STATE_TRANSITION"/>
                <edge target="re90031STATE_TRANSITION" source="Naringenin 7-O-beta-D-glucoside" interaction="LEFT" id="Naringenin 7-O-beta-D-glucoside (LEFT) re90031STATE_TRANSITION"/>
                <edge target="anthocyanin 5-aromatic acyltransferase" source="rGSVIVP00029208001" interaction="pp" id="rGSVIVP00029208001 (pp) anthocyanin 5-aromatic acyltransferase"/>
                <edge target="flavonol 3-O-glucosyltransferase" source="rGSVIVP00011811001" interaction="pp" id="rGSVIVP00011811001 (pp) flavonol 3-O-glucosyltransferase"/>
                <edge target="leucocyanidin oxygenase" source="rGSVIVP00024772001" interaction="pp" id="rGSVIVP00024772001 (pp) leucocyanidin oxygenase"/>
                <edge target="chalcone isomerase" source="rGSVIVP00020652001" interaction="pp" id="rGSVIVP00020652001 (pp) chalcone isomerase"/>
                <edge target="R06539STATE_TRANSITION" source="flavonol synthase" interaction="CATALYSIS" id="flavonol synthase (CATALYSIS) R06539STATE_TRANSITION"/>
                <edge target="Petunidin 3-O-glucoside" source="Delphinidin 3-O-glucoside" interaction="pp" id="Delphinidin 3-O-glucoside (pp) Petunidin 3-O-glucoside"/>
                <edge target="chalcone isomerase" source="rGSVIVP00029440001" interaction="pp" id="rGSVIVP00029440001 (pp) chalcone isomerase"/>
                <edge target="flavonol 7-O-beta-glucosyltransferase" source="rGSVIVP00033485001" interaction="pp" id="rGSVIVP00033485001 (pp) flavonol 7-O-beta-glucosyltransferase"/>
                <edge target="anthocyanin 3'-O-beta-glucosyltransferase" source="rGSVIVP00022033001" interaction="pp" id="rGSVIVP00022033001 (pp) anthocyanin 3'-O-beta-glucosyltransferase"/>
                <edge target="re50368STATE_TRANSITION" source="Naringenin" interaction="LEFT" id="Naringenin (LEFT) re50368STATE_TRANSITION"/>
                <edge target="R04276STATE_TRANSITION" source="cis-3,4-Leucopelargonidin" interaction="LEFT" id="cis-3,4-Leucopelargonidin (LEFT) R04276STATE_TRANSITION"/>
                <edge target="flavonoid 3'-monooxygenase" source="rGSVIVP00017654001" interaction="pp" id="rGSVIVP00017654001 (pp) flavonoid 3'-monooxygenase"/>
                <edge target="R06568STATE_TRANSITION" source="p-Coumaroyl-CoA" interaction="LEFT" id="p-Coumaroyl-CoA (LEFT) R06568STATE_TRANSITION"/>
                <edge target="R03636STATE_TRANSITION" source="dihydrokaempferol 4-reductase" interaction="CATALYSIS" id="dihydrokaempferol 4-reductase (CATALYSIS) R03636STATE_TRANSITION"/>
                <edge target="Naringin" source="re90031STATE_TRANSITION" interaction="RIGHT" id="re90031STATE_TRANSITION (RIGHT) Naringin"/>
                <edge target="Taxifolin" source="R03640STATE_TRANSITION" interaction="RIGHT" id="R03640STATE_TRANSITION (RIGHT) Taxifolin"/>
                <edge target="Pelargonidin 3-O-glucoside" source="R06534STATE_TRANSITION" interaction="RIGHT" id="R06534STATE_TRANSITION (RIGHT) Pelargonidin 3-O-glucoside"/>
                <edge target="Quercetin" source="R02160STATE_TRANSITION" interaction="RIGHT" id="R02160STATE_TRANSITION (RIGHT) Quercetin"/>
                <edge target="anthocyanin 5-aromatic acyltransferase" source="rGSVIVP00018284001" interaction="pp" id="rGSVIVP00018284001 (pp) anthocyanin 5-aromatic acyltransferase"/>
                <edge target="flavonoid 3',5'-hydroxylase" source="rGSVIVP00007269001" interaction="pp" id="rGSVIVP00007269001 (pp) flavonoid 3',5'-hydroxylase"/>
                <edge target="naringenin-chalcone synthase" source="rGSVIVP00029875001" interaction="pp" id="rGSVIVP00029875001 (pp) naringenin-chalcone synthase"/>
                <edge target="dihydrokaempferol 4-reductase" source="rGSVIVP00033541001" interaction="pp" id="rGSVIVP00033541001 (pp) dihydrokaempferol 4-reductase"/>
                <edge target="flavonoid 3'-monooxygenase" source="rGSVIVP00010332001" interaction="pp" id="rGSVIVP00010332001 (pp) flavonoid 3'-monooxygenase"/>
                <edge target="flavonol 7-O-beta-glucosyltransferase" source="rGSVIVP00033500001" interaction="pp" id="rGSVIVP00033500001 (pp) flavonol 7-O-beta-glucosyltransferase"/>
                <edge target="Apiforol" source="R06610STATE_TRANSITION" interaction="RIGHT" id="R06610STATE_TRANSITION (RIGHT) Apiforol"/>
                <edge target="naringenin-chalcone synthase" source="rGSVIVP00011052001" interaction="pp" id="rGSVIVP00011052001 (pp) naringenin-chalcone synthase"/>
                <edge target="flavonoid 3'-monooxygenase" source="rGSVIVP00003596001" interaction="pp" id="rGSVIVP00003596001 (pp) flavonoid 3'-monooxygenase"/>
                <edge target="flavonol 3-O-glucosyltransferase" source="rGSVIVP00011809001" interaction="pp" id="rGSVIVP00011809001 (pp) flavonol 3-O-glucosyltransferase"/>
                <edge target="R05035STATE_TRANSITION" source="Kaempferol" interaction="LEFT" id="Kaempferol (LEFT) R05035STATE_TRANSITION"/>
                <edge target="Eriodictyol" source="R04901STATE_TRANSITION" interaction="RIGHT" id="R04901STATE_TRANSITION (RIGHT) Eriodictyol"/>
                <edge target="Dihydrokaempferol" source="R03123STATE_TRANSITION" interaction="RIGHT" id="R03123STATE_TRANSITION (RIGHT) Dihydrokaempferol"/>
                <edge target="Cyanin" source="re50387STATE_TRANSITION" interaction="RIGHT" id="re50387STATE_TRANSITION (RIGHT) Cyanin"/>
                <edge target="Apigenin 7-O-beta-D-glucoside" source="re50369STATE_TRANSITION" interaction="RIGHT" id="re50369STATE_TRANSITION (RIGHT) Apigenin 7-O-beta-D-glucoside"/>
                <edge target="R02444STATE_TRANSITION" source="flavanone 3-dioxygenase" interaction="CATALYSIS" id="flavanone 3-dioxygenase (CATALYSIS) R02444STATE_TRANSITION"/>
                <edge target="flavonoid 3'-monooxygenase" source="rGSVIVP00016217001" interaction="pp" id="rGSVIVP00016217001 (pp) flavonoid 3'-monooxygenase"/>
                <edge target="flavonoid 3',5'-hydroxylase" source="rGSVIVP00010339001" interaction="pp" id="rGSVIVP00010339001 (pp) flavonoid 3',5'-hydroxylase"/>
                <edge target="chalcone isomerase" source="rGSVIVP00023722001" interaction="pp" id="rGSVIVP00023722001 (pp) chalcone isomerase"/>
                <edge target="flavonoid 3',5'-hydroxylase" source="rGSVIVP00022301001" interaction="pp" id="rGSVIVP00022301001 (pp) flavonoid 3',5'-hydroxylase"/>
                <edge target="Dihydromyricetin" source="R05039STATE_TRANSITION" interaction="RIGHT" id="R05039STATE_TRANSITION (RIGHT) Dihydromyricetin"/>
                <edge target="R03640STATE_TRANSITION" source="Eriodictyol" interaction="LEFT" id="Eriodictyol (LEFT) R03640STATE_TRANSITION"/>
                <edge target="quercetin-3-sulfate 4'-sulfotransferase" source="rGSVIVP00011267001" interaction="pp" id="rGSVIVP00011267001 (pp) quercetin-3-sulfate 4'-sulfotransferase"/>
                <edge target="flavonol 3-O-glucosyltransferase" source="rGSVIVP00027752001" interaction="pp" id="rGSVIVP00027752001 (pp) flavonol 3-O-glucosyltransferase"/>
                <edge target="flavonoid 3',5'-hydroxylase" source="rGSVIVP00038447001" interaction="pp" id="rGSVIVP00038447001 (pp) flavonoid 3',5'-hydroxylase"/>
                <edge target="re50376STATE_TRANSITION" source="Naringenin" interaction="LEFT" id="Naringenin (LEFT) re50376STATE_TRANSITION"/>
                <edge target="dihydrokaempferol 4-reductase" source="rGSVIVP00033107001" interaction="pp" id="rGSVIVP00033107001 (pp) dihydrokaempferol 4-reductase"/>
                <edge target="Eriodictyol" source="R02442STATE_TRANSITION" interaction="RIGHT" id="R02442STATE_TRANSITION (RIGHT) Eriodictyol"/>
                <edge target="flavanone 3-dioxygenase" source="rGSVIVP00014419001" interaction="pp" id="rGSVIVP00014419001 (pp) flavanone 3-dioxygenase"/>
                <edge target="Acacetin" source="re50372STATE_TRANSITION" interaction="RIGHT" id="re50372STATE_TRANSITION (RIGHT) Acacetin"/>
                <edge target="re90127STATE_TRANSITION" source="THCGT" interaction="CATALYSIS" id="THCGT (CATALYSIS) re90127STATE_TRANSITION"/>
                <edge target="Malvidin 3-O-glucoside" source="Delphinidin 3-O-glucoside" interaction="pp" id="Delphinidin 3-O-glucoside (pp) Malvidin 3-O-glucoside"/>
                <edge target="flavonol 7-O-beta-glucosyltransferase" source="rGSVIVP00003473001" interaction="pp" id="rGSVIVP00003473001 (pp) flavonol 7-O-beta-glucosyltransferase"/>
                <edge target="leucocyanidin oxygenase" source="rGSVIVP00003877001" interaction="pp" id="rGSVIVP00003877001 (pp) leucocyanidin oxygenase"/>
                <edge target="flavonol synthase" source="rGSVIVP00015342001" interaction="pp" id="rGSVIVP00015342001 (pp) flavonol synthase"/>
                <edge target="chalcone isomerase" source="rGSVIVP00029513001" interaction="pp" id="rGSVIVP00029513001 (pp) chalcone isomerase"/>
                <edge target="anthocyanin 3'-O-beta-glucosyltransferase" source="rGSVIVP00009273001" interaction="pp" id="rGSVIVP00009273001 (pp) anthocyanin 3'-O-beta-glucosyltransferase"/>
                <edge target="(+)-Catechin" source="re50382STATE_TRANSITION" interaction="RIGHT" id="re50382STATE_TRANSITION (pp) (+)-Catechin"/>
                <edge target="re50378STATE_TRANSITION" source="Apigenin" interaction="LEFT" id="Apigenin (LEFT) re50378STATE_TRANSITION"/>
                <edge target="R03640STATE_TRANSITION" source="flavanone 3-dioxygenase" interaction="CATALYSIS" id="flavanone 3-dioxygenase (CATALYSIS) R03640STATE_TRANSITION"/>
                <edge target="flavonol synthase" source="rGSVIVP00015502001" interaction="pp" id="rGSVIVP00015502001 (pp) flavonol synthase"/>
                <edge target="R03124STATE_TRANSITION" source="flavonoid 3',5'-hydroxylase" interaction="CATALYSIS" id="flavonoid 3',5'-hydroxylase (CATALYSIS) R03124STATE_TRANSITION"/>
                <edge target="(+)-Gallocatechin" source="re50383STATE_TRANSITION" interaction="RIGHT" id="re50383STATE_TRANSITION (pp) (+)-Gallocatechin"/>
                <edge target="dihydrokaempferol 4-reductase" source="rTC65583" interaction="pp" id="rTC65583 (pp) dihydrokaempferol 4-reductase"/>
                <edge target="flavonoid 3',5'-hydroxylase" source="rGSVIVP00038443001" interaction="pp" id="rGSVIVP00038443001 (pp) flavonoid 3',5'-hydroxylase"/>
                <edge target="re90030STATE_TRANSITION" source="flavanone 7-O-beta-glucosyltransferase" interaction="CATALYSIS" id="flavanone 7-O-beta-glucosyltransferase (CATALYSIS) re90030STATE_TRANSITION"/>
                <edge target="quercetin 3-O-methyltransferase" source="rGSVIVP00035017001" interaction="pp" id="rGSVIVP00035017001 (pp) quercetin 3-O-methyltransferase"/>
                <edge target="flavonol synthase" source="rGSVIVP00020832001" interaction="pp" id="rGSVIVP00020832001 (pp) flavonol synthase"/>
                <edge target="naringenin-chalcone synthase" source="rGSVIVP00006341001" interaction="pp" id="rGSVIVP00006341001 (pp) naringenin-chalcone synthase"/>
                <edge target="dihydrokaempferol 4-reductase" source="rGSVIVP00020276001" interaction="pp" id="rGSVIVP00020276001 (pp) dihydrokaempferol 4-reductase"/>
                <edge target="re50383STATE_TRANSITION" source="Leucodelphinidin" interaction="LEFT" id="Leucodelphinidin (LEFT) re50383STATE_TRANSITION"/>
                <edge target="re50382STATE_TRANSITION" source="Quercetin 3-O-glucoside" interaction="LEFT" id="Quercetin 3-O-glucoside (LEFT) re50382STATE_TRANSITION"/>
                <edge target="R06539STATE_TRANSITION" source="Dihydromyricetin" interaction="LEFT" id="Dihydromyricetin (LEFT) R06539STATE_TRANSITION"/>
                <edge target="R06610STATE_TRANSITION" source="Naringenin" interaction="LEFT" id="Naringenin (LEFT) R06610STATE_TRANSITION"/>
                <edge target="flavanone 7-O-glucoside 2''-O-beta-L-rhamnosyltransferase" source="rGSVIVP00001695001" interaction="pp" id="rGSVIVP00001695001 (pp) flavanone 7-O-glucoside 2''-O-beta-L-rhamnosyltransferase"/>
                <edge target="Afzelechin" source="re50381STATE_TRANSITION" interaction="RIGHT" id="re50381STATE_TRANSITION (RIGHT) Afzelechin"/>
                <edge target="flavanone 3-dioxygenase" source="rGSVIVP00015842001" interaction="pp" id="rGSVIVP00015842001 (pp) flavanone 3-dioxygenase"/>
                <edge target="flavonoid 3',5'-hydroxylase" source="rGSVIVP00022287001" interaction="pp" id="rGSVIVP00022287001 (pp) flavonoid 3',5'-hydroxylase"/>
                <edge target="re50379STATE_TRANSITION" source="Dihydrokaempferol" interaction="LEFT" id="Dihydrokaempferol (LEFT) re50379STATE_TRANSITION"/>
                <edge target="R05036STATE_TRANSITION" source="Leucocyanidin" interaction="LEFT" id="Leucocyanidin (LEFT) R05036STATE_TRANSITION"/>
                <edge target="quercetin 3-O-methyltransferase" source="rGSVIVP00026181001" interaction="pp" id="rGSVIVP00026181001 (pp) quercetin 3-O-methyltransferase"/>
                <edge target="flavanone 3-dioxygenase" source="rCF208945" interaction="pp" id="rCF208945 (pp) flavanone 3-dioxygenase"/>
                <edge target="3-Methoxyapigenin" source="R05035STATE_TRANSITION" interaction="RIGHT" id="R05035STATE_TRANSITION (RIGHT) 3-Methoxyapigenin"/>
                <edge target="R06568STATE_TRANSITION" source="naringenin-chalcone synthase" interaction="CATALYSIS" id="naringenin-chalcone synthase (CATALYSIS) R06568STATE_TRANSITION"/>
                <edge target="anthocyanin 3'-O-beta-glucosyltransferase" source="rGSVIVP00001862001" interaction="pp" id="rGSVIVP00001862001 (pp) anthocyanin 3'-O-beta-glucosyltransferase"/>
                <edge target="flavanone 3-dioxygenase" source="rGSVIVP00037165001" interaction="pp" id="rGSVIVP00037165001 (pp) flavanone 3-dioxygenase"/>
                <edge target="R03126STATE_TRANSITION" source="flavonol synthase" interaction="CATALYSIS" id="flavonol synthase (CATALYSIS) R03126STATE_TRANSITION"/>
                <edge target="re50381STATE_TRANSITION" source="leucoanthocyanidin reductase" interaction="CATALYSIS" id="leucoanthocyanidin reductase (CATALYSIS) re50381STATE_TRANSITION"/>
                <edge target="Quercetin 3-O-glucoside" source="R02158STATE_TRANSITION" interaction="RIGHT" id="R02158STATE_TRANSITION (RIGHT) Quercetin 3-O-glucoside"/>
                <edge target="flavonol 7-O-beta-glucosyltransferase" source="rGSVIVP00033493001" interaction="pp" id="rGSVIVP00033493001 (pp) flavonol 7-O-beta-glucosyltransferase"/>
                <edge target="flavanone 7-O-glucoside 2''-O-beta-L-rhamnosyltransferase" source="rGSVIVP00006026001" interaction="pp" id="rGSVIVP00006026001 (pp) flavanone 7-O-glucoside 2''-O-beta-L-rhamnosyltransferase"/>
                <edge target="Apigenin" source="re50368STATE_TRANSITION" interaction="RIGHT" id="re50368STATE_TRANSITION (RIGHT) Apigenin"/>
                <edge target="flavonoid 3',5'-hydroxylase" source="rGSVIVP00022302001" interaction="pp" id="rGSVIVP00022302001 (pp) flavonoid 3',5'-hydroxylase"/>
                <edge target="R03124STATE_TRANSITION" source="flavonoid 3'-monooxygenase" interaction="CATALYSIS" id="flavonoid 3'-monooxygenase (CATALYSIS) R03124STATE_TRANSITION"/>
                <edge target="flavonol 3-O-glucosyltransferase" source="rGSVIVP00027747001" interaction="pp" id="rGSVIVP00027747001 (pp) flavonol 3-O-glucosyltransferase"/>
                <edge target="R04901STATE_TRANSITION" source="Luteoforol" interaction="LEFT" id="Luteoforol (LEFT) R04901STATE_TRANSITION"/>
                <edge target="Pentahydroxyflavanone" source="re50376STATE_TRANSITION" interaction="RIGHT" id="re50376STATE_TRANSITION (RIGHT) Pentahydroxyflavanone"/>
                <edge target="naringenin-chalcone synthase" source="rGSVIVP00008785001" interaction="pp" id="rGSVIVP00008785001 (pp) naringenin-chalcone synthase"/>
                <edge target="R06611STATE_TRANSITION" source="flavonol 3-O-glucosyltransferase" interaction="CATALYSIS" id="flavonol 3-O-glucosyltransferase (CATALYSIS) R06611STATE_TRANSITION"/>
                <edge target="flavanone 3-dioxygenase" source="rGSVIVP00007511001" interaction="pp" id="rGSVIVP00007511001 (pp) flavanone 3-dioxygenase"/>
                <edge target="flavonol synthase" source="rGSVIVP00001440001" interaction="pp" id="rGSVIVP00001440001 (pp) flavonol synthase"/>
                <edge target="flavonol 3-O-glucosyltransferase" source="rGSVIVP00031445001" interaction="pp" id="rGSVIVP00031445001 (pp) flavonol 3-O-glucosyltransferase"/>
                <edge target="dihydrokaempferol 4-reductase" source="rGSVIVP00021381001" interaction="pp" id="rGSVIVP00021381001 (pp) dihydrokaempferol 4-reductase"/>
                <edge target="flavone 7-O-beta-glucosyltransferase" source="rGSVIVP00026921001" interaction="pp" id="rGSVIVP00026921001 (pp) flavone 7-O-beta-glucosyltransferase"/>
                <edge target="re50368STATE_TRANSITION" source="flavone synthase" interaction="CATALYSIS" id="flavone synthase (CATALYSIS) re50368STATE_TRANSITION"/>
                <edge target="re50380STATE_TRANSITION" source="flavonoid 3',5'-hydroxylase" interaction="CATALYSIS" id="flavonoid 3',5'-hydroxylase (CATALYSIS) re50380STATE_TRANSITION"/>
                <edge target="CHALR" source="rGSVIVP00014911001" interaction="pp" id="rGSVIVP00014911001 (pp) CHALR"/>
                <edge target="re90092STATE_TRANSITION" source="flavonol 7-O-beta-glucosyltransferase" interaction="CATALYSIS" id="flavonol 7-O-beta-glucosyltransferase (CATALYSIS) re90092STATE_TRANSITION"/>
                <edge target="flavone 7-O-beta-glucosyltransferase" source="rGSVIVP00015611001" interaction="pp" id="rGSVIVP00015611001 (pp) flavone 7-O-beta-glucosyltransferase"/>
                <edge target="CHALR" source="rGSVIVP00033020001" interaction="pp" id="rGSVIVP00033020001 (pp) CHALR"/>
                <edge target="R02158STATE_TRANSITION" source="Quercetin" interaction="LEFT" id="Quercetin (LEFT) R02158STATE_TRANSITION"/>
                <edge target="flavonol 3-O-glucosyltransferase" source="rGSVIVP00005854001" interaction="pp" id="rGSVIVP00005854001 (pp) flavonol 3-O-glucosyltransferase"/>
                <edge target="anthocyanin 5-aromatic acyltransferase" source="rGSVIVP00029205001" interaction="pp" id="rGSVIVP00029205001 (pp) anthocyanin 5-aromatic acyltransferase"/>
                <edge target="dihydrokaempferol 4-reductase" source="rGSVIVP00031162001" interaction="pp" id="rGSVIVP00031162001 (pp) dihydrokaempferol 4-reductase"/>
                <edge target="re50390STATE_TRANSITION" source="Cyanidin 3-O-(6-O-p-coumaroyl)glucoside" interaction="LEFT" id="Cyanidin 3-O-(6-O-p-coumaroyl)glucoside (pp) re50390STATE_TRANSITION"/>
                <edge target="naringenin-chalcone synthase" source="rGSVIVP00010379001" interaction="pp" id="rGSVIVP00010379001 (pp) naringenin-chalcone synthase"/>
                <edge target="R05039STATE_TRANSITION" source="Pentahydroxyflavanone" interaction="LEFT" id="Pentahydroxyflavanone (LEFT) R05039STATE_TRANSITION"/>
                <edge target="flavonol 3-sulfotransferase" source="rGSVIVP00001621001" interaction="pp" id="rGSVIVP00001621001 (pp) flavonol 3-sulfotransferase"/>
                <edge target="R02446STATE_TRANSITION" source="Naringenin" interaction="LEFT" id="Naringenin (LEFT) R02446STATE_TRANSITION"/>
                <edge target="flavone 7-O-beta-glucosyltransferase" source="rGSVIVP00038014001" interaction="pp" id="rGSVIVP00038014001 (pp) flavone 7-O-beta-glucosyltransferase"/>
                <edge target="flavonol synthase" source="rGSVIVP00033948001" interaction="pp" id="rGSVIVP00033948001 (pp) flavonol synthase"/>
                <edge target="flavonoid 3',5'-hydroxylase" source="rGSVIVP00022293001" interaction="pp" id="rGSVIVP00022293001 (pp) flavonoid 3',5'-hydroxylase"/>
                <edge target="re50389STATE_TRANSITION" source="Cyanidin 3-O-glucoside" interaction="LEFT" id="Cyanidin 3-O-glucoside (LEFT) re50389STATE_TRANSITION"/>
                <edge target="R03123STATE_TRANSITION" source="leucocyanidin oxygenase" interaction="CATALYSIS" id="leucocyanidin oxygenase (CATALYSIS) R03123STATE_TRANSITION"/>
                <edge target="Myricetin" source="R06539STATE_TRANSITION" interaction="RIGHT" id="R06539STATE_TRANSITION (RIGHT) Myricetin"/>
                <edge target="dihydrokaempferol 4-reductase" source="rGSVIVP00018952001" interaction="pp" id="rGSVIVP00018952001 (pp) dihydrokaempferol 4-reductase"/>
                <edge target="flavonoid 3',5'-hydroxylase" source="rGSVIVP00007273001" interaction="pp" id="rGSVIVP00007273001 (pp) flavonoid 3',5'-hydroxylase"/>
                <edge target="dihydrokaempferol 4-reductase" source="rGSVIVP00014585001" interaction="pp" id="rGSVIVP00014585001 (pp) dihydrokaempferol 4-reductase"/>
                <edge target="re50374STATE_TRANSITION" source="Luteolin" interaction="LEFT" id="Luteolin (LEFT) re50374STATE_TRANSITION"/>
                <edge target="flavonoid 3',5'-hydroxylase" source="rGSVIVP00000646001" interaction="pp" id="rGSVIVP00000646001 (pp) flavonoid 3',5'-hydroxylase"/>
                <edge target="R05038STATE_TRANSITION" source="Leucodelphinidin" interaction="LEFT" id="Leucodelphinidin (LEFT) R05038STATE_TRANSITION"/>
                <edge target="R03123STATE_TRANSITION" source="cis-3,4-Leucopelargonidin" interaction="LEFT" id="cis-3,4-Leucopelargonidin (LEFT) R03123STATE_TRANSITION"/>
                <edge target="R02442STATE_TRANSITION" source="flavonoid 3'-monooxygenase" interaction="CATALYSIS" id="flavonoid 3'-monooxygenase (CATALYSIS) R02442STATE_TRANSITION"/>
                <edge target="CHALR" source="rGSVIVP00033019001" interaction="pp" id="rGSVIVP00033019001 (pp) CHALR"/>
                <edge target="Isoliquiritigenin" source="R06568STATE_TRANSITION" interaction="RIGHT" id="R06568STATE_TRANSITION (RIGHT) Isoliquiritigenin"/>
                <edge target="R06541STATE_TRANSITION" source="Pelargonidin" interaction="LEFT" id="Pelargonidin (LEFT) R06541STATE_TRANSITION"/>
                <edge target="flavonol 7-O-beta-glucosyltransferase" source="rGSVIVP00003474001" interaction="pp" id="rGSVIVP00003474001 (pp) flavonol 7-O-beta-glucosyltransferase"/>
                <edge target="R05037STATE_TRANSITION" source="Leucodelphinidin" interaction="LEFT" id="Leucodelphinidin (LEFT) R05037STATE_TRANSITION"/>
                <edge target="R03123STATE_TRANSITION" source="dihydrokaempferol 4-reductase" interaction="CATALYSIS" id="dihydrokaempferol 4-reductase (CATALYSIS) R03123STATE_TRANSITION"/>
                <edge target="flavonol 3-O-glucosyltransferase" source="rDT005610" interaction="pp" id="rDT005610 (pp) flavonol 3-O-glucosyltransferase"/>
                <edge target="re90031STATE_TRANSITION" source="flavanone 7-O-glucoside 2''-O-beta-L-rhamnosyltransferase" interaction="CATALYSIS" id="flavanone 7-O-glucoside 2''-O-beta-L-rhamnosyltransferase (CATALYSIS) re90031STATE_TRANSITION"/>
                <edge target="CHALR" source="rGSVIVP00033021001" interaction="pp" id="rGSVIVP00033021001 (pp) CHALR"/>
                <edge target="Delphinidin" source="R05037STATE_TRANSITION" interaction="RIGHT" id="R05037STATE_TRANSITION (RIGHT) Delphinidin"/>
                <edge target="R06542STATE_TRANSITION" source="anthocyanidin reductase" interaction="CATALYSIS" id="anthocyanidin reductase (CATALYSIS) R06542STATE_TRANSITION"/>
                <edge target="naringenin-chalcone synthase" source="rAJ862932" interaction="pp" id="rAJ862932 (pp) naringenin-chalcone synthase"/>
                <edge target="flavonoid 3',5'-hydroxylase" source="rGSVIVP00009886001" interaction="pp" id="rGSVIVP00009886001 (pp) flavonoid 3',5'-hydroxylase"/>
                <edge target="re90033STATE_TRANSITION" source="quercetin-3-sulfate 4'-sulfotransferase" interaction="CATALYSIS" id="quercetin-3-sulfate 4'-sulfotransferase (CATALYSIS) re90033STATE_TRANSITION"/>
                <edge target="R04901STATE_TRANSITION" source="dihydrokaempferol 4-reductase" interaction="CATALYSIS" id="dihydrokaempferol 4-reductase (CATALYSIS) R04901STATE_TRANSITION"/>
                <edge target="Phlorizin chalcone" source="re90127STATE_TRANSITION" interaction="RIGHT" id="re90127STATE_TRANSITION (RIGHT) Phlorizin chalcone"/>
                <edge target="flavonol synthase" source="rGSVIVP00033564001" interaction="pp" id="rGSVIVP00033564001 (pp) flavonol synthase"/>
                <edge target="flavonol 3-O-glucosyltransferase" source="rGSVIVP00037558001" interaction="pp" id="rGSVIVP00037558001 (pp) flavonol 3-O-glucosyltransferase"/>
                <edge target="R06543STATE_TRANSITION" source="anthocyanidin reductase" interaction="CATALYSIS" id="anthocyanidin reductase (CATALYSIS) R06543STATE_TRANSITION"/>
                <edge target="flavanone 7-O-glucoside 2''-O-beta-L-rhamnosyltransferase" source="rGSVIVP00022072001" interaction="pp" id="rGSVIVP00022072001 (pp) flavanone 7-O-glucoside 2''-O-beta-L-rhamnosyltransferase"/>
                <edge target="naringenin-chalcone synthase" source="rGSVIVP00019144001" interaction="pp" id="rGSVIVP00019144001 (pp) naringenin-chalcone synthase"/>
                <edge target="flavonol 7-O-beta-glucosyltransferase" source="rGSVIVP00033483001" interaction="pp" id="rGSVIVP00033483001 (pp) flavonol 7-O-beta-glucosyltransferase"/>
                <edge target="flavonoid 3',5'-hydroxylase" source="rGSVIVP00011918001" interaction="pp" id="rGSVIVP00011918001 (pp) flavonoid 3',5'-hydroxylase"/>
                <edge target="R06534STATE_TRANSITION" source="flavonol 3-O-glucosyltransferase" interaction="CATALYSIS" id="flavonol 3-O-glucosyltransferase (CATALYSIS) R06534STATE_TRANSITION"/>
                <edge target="Isosalipurpol" source="R01613STATE_TRANSITION" interaction="RIGHT" id="R01613STATE_TRANSITION (RIGHT) Isosalipurpol"/>
                <edge target="flavonol 3-O-glucosyltransferase" source="rGSVIVP00031443001" interaction="pp" id="rGSVIVP00031443001 (pp) flavonol 3-O-glucosyltransferase"/>
                <edge target="flavone 7-O-beta-glucosyltransferase" source="rGSVIVP00038015001" interaction="pp" id="rGSVIVP00038015001 (pp) flavone 7-O-beta-glucosyltransferase"/>
                <edge target="naringenin-chalcone synthase" source="rGSVIVP00038523001" interaction="pp" id="rGSVIVP00038523001 (pp) naringenin-chalcone synthase"/>
                <edge target="flavonoid 3',5'-hydroxylase" source="rGSVIVP00010174001" interaction="pp" id="rGSVIVP00010174001 (pp) flavonoid 3',5'-hydroxylase"/>
                <edge target="R06538STATE_TRANSITION" source="Kaempferol" interaction="LEFT" id="Kaempferol (LEFT) R06538STATE_TRANSITION"/>
                <edge target="naringenin-chalcone synthase" source="rGSVIVP00010056001" interaction="pp" id="rGSVIVP00010056001 (pp) naringenin-chalcone synthase"/>
                <edge target="re50387STATE_TRANSITION" source="Cyanidin 3-O-glucoside" interaction="LEFT" id="Cyanidin 3-O-glucoside (LEFT) re50387STATE_TRANSITION"/>
                <edge target="flavone 7-O-beta-glucosyltransferase" source="rGSVIVP00016241001" interaction="pp" id="rGSVIVP00016241001 (pp) flavone 7-O-beta-glucosyltransferase"/>
                <edge target="flavonol synthase" source="rGSVIVP00037670001" interaction="pp" id="rGSVIVP00037670001 (pp) flavonol synthase"/>
                <edge target="flavonol synthase" source="rGSVIVP00013719001" interaction="pp" id="rGSVIVP00013719001 (pp) flavonol synthase"/>
                <edge target="flavonol synthase" source="rGSVIVP00015340001" interaction="pp" id="rGSVIVP00015340001 (pp) flavonol synthase"/>
                <edge target="re50372STATE_TRANSITION" source="apigenin 4'-O-methyltransferase" interaction="CATALYSIS" id="apigenin 4'-O-methyltransferase (CATALYSIS) re50372STATE_TRANSITION"/>
                <edge target="Naringenin 7-O-beta-D-glucoside" source="re90030STATE_TRANSITION" interaction="RIGHT" id="re90030STATE_TRANSITION (RIGHT) Naringenin 7-O-beta-D-glucoside"/>
                <edge target="flavonol 3-O-glucosyltransferase" source="rGSVIVP00002089001" interaction="pp" id="rGSVIVP00002089001 (pp) flavonol 3-O-glucosyltransferase"/>
                <edge target="R05035STATE_TRANSITION" source="quercetin 3-O-methyltransferase" interaction="CATALYSIS" id="quercetin 3-O-methyltransferase (CATALYSIS) R05035STATE_TRANSITION"/>
                <edge target="naringenin-chalcone synthase" source="rGSVIVP00036027001" interaction="pp" id="rGSVIVP00036027001 (pp) naringenin-chalcone synthase"/>
                <edge target="(-)-Epicatechin" source="R06542STATE_TRANSITION" interaction="RIGHT" id="R06542STATE_TRANSITION (pp) (-)-Epicatechin"/>
                <edge target="leucocyanidin oxygenase" source="rGSVIVP00029301001" interaction="pp" id="rGSVIVP00029301001 (pp) leucocyanidin oxygenase"/>
                <edge target="re50366STATE_TRANSITION" source="flavonoid 3',5'-hydroxylase" interaction="CATALYSIS" id="flavonoid 3',5'-hydroxylase (CATALYSIS) re50366STATE_TRANSITION"/>
                <edge target="re50373STATE_TRANSITION" source="Eriodictyol" interaction="LEFT" id="Eriodictyol (LEFT) re50373STATE_TRANSITION"/>
                <edge target="leucoanthocyanidin reductase" source="rGSVIVP00012836001" interaction="pp" id="rGSVIVP00012836001 (pp) leucoanthocyanidin reductase"/>
                <edge target="R06536STATE_TRANSITION" source="flavonol 3-O-glucosyltransferase" interaction="CATALYSIS" id="flavonol 3-O-glucosyltransferase (CATALYSIS) R06536STATE_TRANSITION"/>
                <edge target="re50376STATE_TRANSITION" source="flavonoid 3',5'-hydroxylase" interaction="CATALYSIS" id="flavonoid 3',5'-hydroxylase (CATALYSIS) re50376STATE_TRANSITION"/>
                <edge target="flavonol synthase" source="rGSVIVP00015341001" interaction="pp" id="rGSVIVP00015341001 (pp) flavonol synthase"/>
                <edge target="re50366STATE_TRANSITION" source="Eriodictyol" interaction="LEFT" id="Eriodictyol (LEFT) re50366STATE_TRANSITION"/>
                <edge target="flavanone 3-dioxygenase" source="rGSVIVP00037520001" interaction="pp" id="rGSVIVP00037520001 (pp) flavanone 3-dioxygenase"/>
                <edge target="flavonol 3-O-glucosyltransferase" source="rGSVIVP00024127001" interaction="pp" id="rGSVIVP00024127001 (pp) flavonol 3-O-glucosyltransferase"/>
                <edge target="dihydrokaempferol 4-reductase" source="rGSVIVP00037198001" interaction="pp" id="rGSVIVP00037198001 (pp) dihydrokaempferol 4-reductase"/>
                <edge target="R06535STATE_TRANSITION" source="Cyanidin" interaction="LEFT" id="Cyanidin (LEFT) R06535STATE_TRANSITION"/>
                <edge target="chalcone isomerase" source="rGSVIVP00025859001" interaction="pp" id="rGSVIVP00025859001 (pp) chalcone isomerase"/>
                <edge target="(-)-Epiafzelechin" source="R06541STATE_TRANSITION" interaction="RIGHT" id="R06541STATE_TRANSITION (pp) (-)-Epiafzelechin"/>
                <edge target="R01613STATE_TRANSITION" source="p-Coumaroyl-CoA" interaction="LEFT" id="p-Coumaroyl-CoA (LEFT) R01613STATE_TRANSITION"/>
                <edge target="THCGT" source="rGSVIVP00037544001" interaction="pp" id="rGSVIVP00037544001 (pp) THCGT"/>
                <edge target="flavonol 3-O-glucosyltransferase" source="rTC57447" interaction="pp" id="rTC57447 (pp) flavonol 3-O-glucosyltransferase"/>
                <edge target="Quercetin" source="R06538STATE_TRANSITION" interaction="RIGHT" id="R06538STATE_TRANSITION (RIGHT) Quercetin"/>
            </selectedEdges>
        </network>
        <network visualStyle="Vitis_style_shoot" viewAvailable="true" id="vv10190Oxidative_phosphorylation.xml.me.me" filename="vv10190Oxidative_phosphorylation.xml.me.me.xgmml">
            <parent id="Network Root"/>
            <selectedNodes>
                <node id="rGSVIVP00022315001"/>
                <node id="rCA810508"/>
                <node id="rGSVIVP00035934001"/>
                <node id="rGSVIVP00011024001"/>
                <node id="rTC66028"/>
                <node id="rGSVIVP00035624001"/>
                <node id="rGSVIVP00009529001"/>
                <node id="rGSVIVP00035667001"/>
                <node id="rCB349010"/>
                <node id="rGSVIVP00013262001"/>
                <node id="rTC55460"/>
                <node id="rGSVIVP00002677001"/>
                <node id="rCF605934"/>
                <node id="rGSVIVP00002206001"/>
                <node id="rTC57628"/>
                <node id="rGSVIVP00003288001"/>
                <node id="rGSVIVP00030440001"/>
                <node id="rGSVIVP00033943001"/>
                <node id="rGSVIVP00035266001"/>
                <node id="rTC60794"/>
                <node id="rGSVIVP00021057001"/>
                <node id="rGSVIVP00035588001"/>
                <node id="rGSVIVP00014049001"/>
                <node id="rGSVIVP00013193001"/>
                <node id="rGSVIVP00009433001"/>
                <node id="rGSVIVP00037959001"/>
                <node id="rGSVIVP00023190001"/>
                <node id="rTC52925"/>
                <node id="rGSVIVP00005137001"/>
                <node id="rGSVIVP00025775001"/>
                <node id="rGSVIVP00035612001"/>
                <node id="rGSVIVP00030818001"/>
                <node id="rGSVIVP00012686001"/>
                <node id="rGSVIVP00006809001"/>
                <node id="rGSVIVP00013242001"/>
                <node id="rGSVIVP00014036001"/>
                <node id="rGSVIVP00031334001"/>
                <node id="rGSVIVP00000947001"/>
                <node id="rGSVIVP00032571001"/>
                <node id="rTC54335"/>
                <node id="rTC63822"/>
                <node id="rGSVIVP00003225001"/>
                <node id="rTC60000"/>
                <node id="rGSVIVP00002699001"/>
                <node id="rGSVIVP00023853001"/>
                <node id="rGSVIVP00038691001"/>
                <node id="rGSVIVP00009425001"/>
                <node id="rGSVIVP00021632001"/>
                <node id="rCB002942"/>
                <node id="rGSVIVP00001629001"/>
                <node id="rTC65649"/>
                <node id="rGSVIVP00002474001"/>
                <node id="rGSVIVP00034674001"/>
                <node id="rTC58313"/>
                <node id="rGSVIVP00032608001"/>
                <node id="rCN545722"/>
                <node id="rTC69577"/>
                <node id="rGSVIVP00006940001"/>
                <node id="rGSVIVP00025731001"/>
                <node id="rGSVIVP00006954001"/>
                <node id="rCB972929"/>
                <node id="rGSVIVP00009538001"/>
                <node id="rGSVIVP00027069001"/>
                <node id="rGSVIVP00029622001"/>
                <node id="rGSVIVP00024494001"/>
                <node id="rGSVIVP00033981001"/>
                <node id="rGSVIVP00018019001"/>
                <node id="rGSVIVP00013236001"/>
                <node id="rGSVIVP00029511001"/>
                <node id="rGSVIVP00019095001"/>
                <node id="rDV940758"/>
                <node id="rGSVIVP00012723001"/>
                <node id="rGSVIVP00029599001"/>
                <node id="rGSVIVP00037763001"/>
                <node id="rGSVIVP00037933001"/>
                <node id="rGSVIVP00034179001"/>
                <node id="rGSVIVP00003284001"/>
                <node id="rTC67252"/>
                <node id="rGSVIVP00013264001"/>
                <node id="rGSVIVP00015747001"/>
                <node id="rGSVIVP00020872001"/>
                <node id="rGSVIVP00025038001"/>
                <node id="rGSVIVP00035260001"/>
                <node id="rTC64181"/>
                <node id="rTC60658"/>
                <node id="rTC67818"/>
                <node id="rTC59615"/>
                <node id="rGSVIVP00008677001"/>
                <node id="rGSVIVP00035614001"/>
                <node id="rGSVIVP00036158001"/>
                <node id="rAJ862916"/>
                <node id="rCF606463"/>
                <node id="rGSVIVP00012689001"/>
                <node id="rGSVIVP00011026001"/>
                <node id="rTC54899"/>
                <node id="rTC64732"/>
                <node id="rGSVIVP00012407001"/>
                <node id="rGSVIVP00008503001"/>
                <node id="rTC60654"/>
                <node id="rGSVIVP00028496001"/>
                <node id="rTC59651"/>
                <node id="rCF604985"/>
                <node id="rCF405983"/>
                <node id="rGSVIVP00035611001"/>
                <node id="rGSVIVP00034344001"/>
                <node id="rGSVIVP00026925001"/>
                <node id="rGSVIVP00019273001"/>
                <node id="rGSVIVP00035587001"/>
                <node id="rGSVIVP00017772001"/>
                <node id="rGSVIVP00008488001"/>
                <node id="rGSVIVP00019017001"/>
                <node id="rGSVIVP00010758001"/>
                <node id="rGSVIVP00023972001"/>
                <node id="rGSVIVP00005875001"/>
                <node id="rCO819349"/>
                <node id="rGSVIVP00028722001"/>
                <node id="rGSVIVP00035565001"/>
                <node id="rGSVIVP00001586001"/>
                <node id="rGSVIVP00004779001"/>
                <node id="rGSVIVP00034806001"/>
                <node id="rGSVIVP00014071001"/>
                <node id="rGSVIVP00009423001"/>
                <node id="rGSVIVP00035635001"/>
                <node id="rGSVIVP00027458001"/>
                <node id="rGSVIVP00022617001"/>
                <node id="rGSVIVP00018706001"/>
                <node id="rGSVIVP00035586001"/>
                <node id="rGSVIVP00006939001"/>
                <node id="rGSVIVP00017070001"/>
                <node id="rTC53766"/>
                <node id="rGSVIVP00013982001"/>
                <node id="rGSVIVP00020891001"/>
                <node id="rGSVIVP00009536001"/>
                <node id="rGSVIVP00013243001"/>
                <node id="rGSVIVP00037108001"/>
                <node id="rCB917463"/>
                <node id="rGSVIVP00012785001"/>
                <node id="rGSVIVP00034552001"/>
                <node id="rGSVIVP00035265001"/>
                <node id="rGSVIVP00031530001"/>
                <node id="rTC60475"/>
                <node id="rGSVIVP00000436001"/>
                <node id="rGSVIVP00035581001"/>
                <node id="rGSVIVP00002678001"/>
                <node id="rTC63921"/>
                <node id="rGSVIVP00011530001"/>
                <node id="rGSVIVP00035637001"/>
                <node id="rGSVIVP00034766001"/>
                <node id="rGSVIVP00035567001"/>
                <node id="rGSVIVP00004200001"/>
                <node id="rGSVIVP00017219001"/>
                <node id="rGSVIVP00009535001"/>
                <node id="rGSVIVP00004997001"/>
                <node id="rTC54327"/>
                <node id="rGSVIVP00036386001"/>
                <node id="rGSVIVP00022241001"/>
                <node id="rGSVIVP00038692001"/>
                <node id="rGSVIVP00019276001"/>
                <node id="rGSVIVP00037841001"/>
                <node id="rGSVIVP00028220001"/>
                <node id="rGSVIVP00018828001"/>
                <node id="rGSVIVP00029482001"/>
                <node id="rGSVIVP00004991001"/>
                <node id="rGSVIVP00006405001"/>
                <node id="rTC63558"/>
                <node id="rGSVIVP00008859001"/>
                <node id="rGSVIVP00024467001"/>
                <node id="rGSVIVP00011938001"/>
                <node id="rGSVIVP00035607001"/>
                <node id="rGSVIVP00003290001"/>
                <node id="rGSVIVP00000938001"/>
                <node id="rGSVIVP00009432001"/>
                <node id="rCB345810"/>
                <node id="rGSVIVP00032891001"/>
                <node id="rGSVIVP00025273001"/>
                <node id="rTC63158"/>
                <node id="rGSVIVP00032892001"/>
                <node id="rGSVIVP00034202001"/>
                <node id="rGSVIVP00038372001"/>
                <node id="rGSVIVP00035627001"/>
                <node id="rTC68915"/>
                <node id="rGSVIVP00004003001"/>
                <node id="rGSVIVP00038681001"/>
                <node id="rGSVIVP00032341001"/>
                <node id="rGSVIVP00018736001"/>
                <node id="rGSVIVP00017105001"/>
                <node id="rGSVIVP00014491001"/>
                <node id="rGSVIVP00023910001"/>
                <node id="rGSVIVP00003285001"/>
                <node id="rGSVIVP00005282001"/>
                <node id="rGSVIVP00015038001"/>
                <node id="rGSVIVP00015863001"/>
                <node id="rGSVIVP00013522001"/>
                <node id="rGSVIVP00022189001"/>
                <node id="rGSVIVP00011021001"/>
                <node id="rTC55993"/>
                <node id="rGSVIVP00030686001"/>
                <node id="rGSVIVP00032064001"/>
                <node id="rGSVIVP00014511001"/>
                <node id="rGSVIVP00032971001"/>
                <node id="rGSVIVP00035613001"/>
                <node id="rGSVIVP00006956001"/>
                <node id="rTC68535"/>
                <node id="rGSVIVP00032669001"/>
                <node id="rGSVIVP00035618001"/>
                <node id="rGSVIVP00033878001"/>
                <node id="rGSVIVP00031786001"/>
                <node id="rGSVIVP00000825001"/>
                <node id="rGSVIVP00000475001"/>
                <node id="rTC59660"/>
                <node id="rGSVIVP00006759001"/>
                <node id="rGSVIVP00014994001"/>
                <node id="rGSVIVP00020558001"/>
                <node id="rCA817829"/>
                <node id="rGSVIVP00027243001"/>
                <node id="rGSVIVP00013852001"/>
                <node id="rGSVIVP00027683001"/>
                <node id="rGSVIVP00015498001"/>
                <node id="rGSVIVP00029966001"/>
                <node id="rTC61719"/>
                <node id="rGSVIVP00021838001"/>
                <node id="rGSVIVP00015399001"/>
                <node id="rGSVIVP00006205001"/>
                <node id="rGSVIVP00029510001"/>
                <node id="rTC62180"/>
                <node id="rGSVIVP00010578001"/>
                <node id="rCB922060"/>
                <node id="rGSVIVP00033700001"/>
                <node id="rGSVIVP00029178001"/>
                <node id="rGSVIVP00002628001"/>
                <node id="rGSVIVP00000939001"/>
                <node id="rGSVIVP00034535001"/>
                <node id="rTC55436"/>
                <node id="rGSVIVP00022757001"/>
                <node id="rGSVIVP00016204001"/>
                <node id="rGSVIVP00003280001"/>
                <node id="rGSVIVP00031482001"/>
                <node id="rGSVIVP00009422001"/>
                <node id="rTC69874"/>
                <node id="rGSVIVP00033826001"/>
                <node id="rGSVIVP00033701001"/>
                <node id="rGSVIVP00001539001"/>
                <node id="rTC59663"/>
                <node id="rGSVIVP00032577001"/>
                <node id="rAJ862911"/>
                <node id="rGSVIVP00019766001"/>
                <node id="rCA811504"/>
                <node id="rGSVIVP00020253001"/>
                <node id="rGSVIVP00014072001"/>
                <node id="rGSVIVP00006292001"/>
                <node id="rGSVIVP00023918001"/>
                <node id="rTC51892"/>
                <node id="rGSVIVP00017672001"/>
                <node id="rGSVIVP00030884001"/>
                <node id="rGSVIVP00034556001"/>
                <node id="rGSVIVP00035629001"/>
                <node id="rGSVIVP00018992001"/>
                <node id="rGSVIVP00023838001"/>
                <node id="rTC55108"/>
                <node id="rGSVIVP00015457001"/>
                <node id="rTC61221"/>
                <node id="rGSVIVP00012783001"/>
                <node id="rGSVIVP00024082001"/>
                <node id="rGSVIVP00000945001"/>
                <node id="rGSVIVP00011023001"/>
                <node id="rGSVIVP00028809001"/>
                <node id="rGSVIVP00035633001"/>
                <node id="rGSVIVP00001843001"/>
                <node id="rGSVIVP00012784001"/>
                <node id="rAJ862915"/>
                <node id="rTC55324"/>
                <node id="rGSVIVP00013981001"/>
                <node id="rGSVIVP00012690001"/>
                <node id="rGSVIVP00026188001"/>
                <node id="rGSVIVP00001798001"/>
                <node id="rTC55304"/>
                <node id="rDV940081"/>
                <node id="rGSVIVP00010021001"/>
                <node id="rGSVIVP00000073001"/>
                <node id="rGSVIVP00037888001"/>
                <node id="rGSVIVP00035636001"/>
                <node id="rCF207545"/>
                <node id="rGSVIVP00022603001"/>
                <node id="rGSVIVP00013874001"/>
                <node id="rGSVIVP00035622001"/>
                <node id="rTC53695"/>
                <node id="rGSVIVP00001750001"/>
                <node id="rGSVIVP00000438001"/>
                <node id="rGSVIVP00031496001"/>
                <node id="rGSVIVP00000940001"/>
                <node id="rCF606094"/>
                <node id="rGSVIVP00012687001"/>
                <node id="rGSVIVP00027454001"/>
                <node id="rGSVIVP00035973001"/>
                <node id="rGSVIVP00012688001"/>
                <node id="rGSVIVP00010890001"/>
                <node id="rGSVIVP00033562001"/>
                <node id="rGSVIVP00035278001"/>
                <node id="rGSVIVP00028377001"/>
                <node id="rGSVIVP00020869001"/>
                <node id="rGSVIVP00010652001"/>
                <node id="rCX016810"/>
                <node id="rGSVIVP00015394001"/>
                <node id="rGSVIVP00027316001"/>
                <node id="rGSVIVP00035617001"/>
                <node id="rGSVIVP00011035001"/>
                <node id="rTC58919"/>
                <node id="rGSVIVP00000941001"/>
                <node id="rGSVIVP00013238001"/>
                <node id="rGSVIVP00032598001"/>
                <node id="rTC70512"/>
                <node id="rGSVIVP00032166001"/>
                <node id="rGSVIVP00001774001"/>
                <node id="rGSVIVP00002483001"/>
                <node id="rTC68217"/>
                <node id="rGSVIVP00035659001"/>
                <node id="rGSVIVP00000946001"/>
                <node id="rTC58783"/>
                <node id="rGSVIVP00022480001"/>
                <node id="rGSVIVP00033658001"/>
                <node id="rGSVIVP00035645001"/>
                <node id="rCB922867"/>
                <node id="rGSVIVP00029967001"/>
                <node id="rGSVIVP00014042001"/>
                <node id="rGSVIVP00035615001"/>
                <node id="rGSVIVP00003295001"/>
                <node id="rTC58147"/>
                <node id="rGSVIVP00035662001"/>
                <node id="rGSVIVP00035666001"/>
                <node id="rGSVIVP00023024001"/>
                <node id="rTC66014"/>
                <node id="rTC62094"/>
                <node id="rGSVIVP00009537001"/>
                <node id="rGSVIVP00018240001"/>
                <node id="rGSVIVP00024902001"/>
                <node id="rGSVIVP00005610001"/>
                <node id="rGSVIVP00022618001"/>
                <node id="rGSVIVP00003289001"/>
                <node id="rGSVIVP00032330001"/>
                <node id="rGSVIVP00035660001"/>
                <node id="rGSVIVP00028963001"/>
                <node id="rGSVIVP00024946001"/>
                <node id="rGSVIVP00009842001"/>
            </selectedNodes>
            <selectedEdges>
                <edge target="NADH-ubiquinone oxidoreductase subunit" source="rGSVIVP00011026001" interaction="pp" id="rGSVIVP00011026001 (pp) NADH-ubiquinone oxidoreductase subunit"/>
                <edge target="ubiquinol-cytochrome c reductase iron-sulfur subunit" source="rGSVIVP00006205001" interaction="pp" id="rGSVIVP00006205001 (pp) ubiquinol-cytochrome c reductase iron-sulfur subunit"/>
                <edge target="V-type H+-transporting ATPase subunit A ATPVA" source="rGSVIVP00008677001" interaction="pp" id="rGSVIVP00008677001 (pp) V-type H+-transporting ATPase subunit A ATPVA"/>
                <edge target="V-type H+-transporting ATPase subunit B" source="rGSVIVP00036158001" interaction="pp" id="rGSVIVP00036158001 (pp) V-type H+-transporting ATPase subunit B"/>
                <edge target="cytochrome c oxidase subunit XI assembly protein" source="rGSVIVP00014049001" interaction="pp" id="rGSVIVP00014049001 (pp) cytochrome c oxidase subunit XI assembly protein"/>
                <edge target="H+-transporting ATPase" source="rGSVIVP00009535001" interaction="pp" id="rGSVIVP00009535001 (pp) H+-transporting ATPase"/>
                <edge target="ubiquinol-cytochrome c reductase subunit 8" source="rGSVIVP00023918001" interaction="pp" id="rGSVIVP00023918001 (pp) ubiquinol-cytochrome c reductase subunit 8"/>
                <edge target="inorganic pyrophosphatase" source="rGSVIVP00034766001" interaction="pp" id="rGSVIVP00034766001 (pp) inorganic pyrophosphatase"/>
                <edge target="F-type H+-transporting ATPase subunit c" source="rGSVIVP00031482001" interaction="pp" id="rGSVIVP00031482001 (pp) F-type H+-transporting ATPase subunit c"/>
                <edge target="inorganic pyrophosphatase" source="rGSVIVP00022617001" interaction="pp" id="rGSVIVP00022617001 (pp) inorganic pyrophosphatase"/>
                <edge target="NADH dehydrogenase" source="rGSVIVP00024082001" interaction="pp" id="rGSVIVP00024082001 (pp) NADH dehydrogenase"/>
                <edge target="NADH dehydrogenase I subunit I" source="rGSVIVP00012687001" interaction="pp" id="rGSVIVP00012687001 (pp) NADH dehydrogenase I subunit I"/>
                <edge target="NADH dehydrogenase I subunit K" source="rGSVIVP00037108001" interaction="pp" id="rGSVIVP00037108001 (pp) NADH dehydrogenase I subunit K"/>
                <edge target="NADH dehydrogenase I chain N" source="rGSVIVP00009423001" interaction="pp" id="rGSVIVP00009423001 (pp) NADH dehydrogenase I chain N"/>
                <edge target="NADH dehydrogenase I subunit 1 ND1" source="rTC59663" interaction="pp" id="rTC59663 (pp) NADH dehydrogenase I subunit 1 ND1"/>
                <edge target="NADH dehydrogenase (ubiquinone) 1 beta subcomplex 7" source="rCA811504" interaction="pp" id="rCA811504 (pp) NADH dehydrogenase (ubiquinone) 1 beta subcomplex 7"/>
                <edge target="inorganic pyrophosphatase" source="rGSVIVP00006405001" interaction="pp" id="rGSVIVP00006405001 (pp) inorganic pyrophosphatase"/>
                <edge target="F-type H+-transporting ATPase delta chain ATPeF1D" source="rDV940758" interaction="pp" id="rDV940758 (pp) F-type H+-transporting ATPase delta chain ATPeF1D"/>
                <edge target="cytochrome c oxidase subunit VIb" source="rGSVIVP00017105001" interaction="pp" id="rGSVIVP00017105001 (pp) cytochrome c oxidase subunit VIb"/>
                <edge target="cytochrome c oxidase subunit III" source="rGSVIVP00035611001" interaction="pp" id="rGSVIVP00035611001 (pp) cytochrome c oxidase subunit III"/>
                <edge target="NADH dehydrogenase I chain N" source="rGSVIVP00003225001" interaction="pp" id="rGSVIVP00003225001 (pp) NADH dehydrogenase I chain N"/>
                <edge target="inorganic pyrophosphatase" source="rCB922867" interaction="pp" id="rCB922867 (pp) inorganic pyrophosphatase"/>
                <edge target="H+-transporting ATPase" source="rGSVIVP00033981001" interaction="pp" id="rGSVIVP00033981001 (pp) H+-transporting ATPase"/>
                <edge target="NADH dehydrogenase (ubiquinone) 1 alpha subcomplex 5" source="rGSVIVP00037763001" interaction="pp" id="rGSVIVP00037763001 (pp) NADH dehydrogenase (ubiquinone) 1 alpha subcomplex 5"/>
                <edge target="V-type H+-transporting ATPase 54 kD subunit" source="rGSVIVP00013982001" interaction="pp" id="rGSVIVP00013982001 (pp) V-type H+-transporting ATPase 54 kD subunit"/>
                <edge target="F-type H+-transporting ATPase beta chain ATPF1B" source="rGSVIVP00025775001" interaction="pp" id="rGSVIVP00025775001 (pp) F-type H+-transporting ATPase beta chain ATPF1B"/>
                <edge target="ubiquinol-cytochrome c reductase cytochrome c1 subunit" source="rGSVIVP00020558001" interaction="pp" id="rGSVIVP00020558001 (pp) ubiquinol-cytochrome c reductase cytochrome c1 subunit"/>
                <edge target="NADH dehydrogenase I subunit 4 ND4" source="rGSVIVP00035662001" interaction="pp" id="rGSVIVP00035662001 (pp) NADH dehydrogenase I subunit 4 ND4"/>
                <edge target="inorganic pyrophosphatase" source="rGSVIVP00022618001" interaction="pp" id="rGSVIVP00022618001 (pp) inorganic pyrophosphatase"/>
                <edge target="V-type H+-transporting ATPase subunit B" source="rGSVIVP00015498001" interaction="pp" id="rGSVIVP00015498001 (pp) V-type H+-transporting ATPase subunit B"/>
                <edge target="NADH dehydrogenase I subunit 4 ND4" source="rGSVIVP00017070001" interaction="pp" id="rGSVIVP00017070001 (pp) NADH dehydrogenase I subunit 4 ND4"/>
                <edge target="V-type H+-transporting ATPase subunit AC39" source="rGSVIVP00020891001" interaction="pp" id="rGSVIVP00020891001 (pp) V-type H+-transporting ATPase subunit AC39"/>
                <edge target="NADH dehydrogenase I subunit 1 ND1" source="rGSVIVP00012686001" interaction="pp" id="rGSVIVP00012686001 (pp) NADH dehydrogenase I subunit 1 ND1"/>
                <edge target="NADH dehydrogenase I subunit 7" source="rGSVIVP00035629001" interaction="pp" id="rGSVIVP00035629001 (pp) NADH dehydrogenase I subunit 7"/>
                <edge target="V-type H+-transporting ATPase subunit I" source="rGSVIVP00002677001" interaction="pp" id="rGSVIVP00002677001 (pp) V-type H+-transporting ATPase subunit I"/>
                <edge target="H+-transporting ATPase" source="rCB922060" interaction="pp" id="rCB922060 (pp) H+-transporting ATPase"/>
                <edge target="cytochrome c oxidase subunit III" source="rGSVIVP00015863001" interaction="pp" id="rGSVIVP00015863001 (pp) cytochrome c oxidase subunit III"/>
                <edge target="cytochrome c oxidase subunit XVII assembly protein" source="rGSVIVP00027683001" interaction="pp" id="rGSVIVP00027683001 (pp) cytochrome c oxidase subunit XVII assembly protein"/>
                <edge target="ubiquinol-cytochrome c reductase subunit 6" source="rCF605934" interaction="pp" id="rCF605934 (pp) ubiquinol-cytochrome c reductase subunit 6"/>
                <edge target="NAD+" source="re627STATE_TRANSITION" interaction="RIGHT" id="re627STATE_TRANSITION (RIGHT) NAD+"/>
                <edge target="F-type H+-transporting ATPase subunit c" source="rGSVIVP00035666001" interaction="pp" id="rGSVIVP00035666001 (pp) F-type H+-transporting ATPase subunit c"/>
                <edge target="NADH dehydrogenase I subunit 5 ND5" source="rTC54327" interaction="pp" id="rTC54327 (pp) NADH dehydrogenase I subunit 5 ND5"/>
                <edge target="V-type H+-transporting ATPase 16kDa proteolipid subunit" source="rGSVIVP00035973001" interaction="pp" id="rGSVIVP00035973001 (pp) V-type H+-transporting ATPase 16kDa proteolipid subunit"/>
                <edge target="NADH dehydrogenase" source="rGSVIVP00011035001" interaction="pp" id="rGSVIVP00011035001 (pp) NADH dehydrogenase"/>
                <edge target="NADH dehydrogenase" source="rGSVIVP00019273001" interaction="pp" id="rGSVIVP00019273001 (pp) NADH dehydrogenase"/>
                <edge target="succinate dehydrogenase" source="rGSVIVP00020869001" interaction="pp" id="rGSVIVP00020869001 (pp) succinate dehydrogenase"/>
                <edge target="F-type H+-transporting ATPase gamma chain ATPF1G" source="rGSVIVP00027316001" interaction="pp" id="rGSVIVP00027316001 (pp) F-type H+-transporting ATPase gamma chain ATPF1G"/>
                <edge target="H+-transporting ATPase" source="rGSVIVP00020872001" interaction="pp" id="rGSVIVP00020872001 (pp) H+-transporting ATPase"/>
                <edge target="NADH dehydrogenase I subunit 2 ND2" source="rTC58783" interaction="pp" id="rTC58783 (pp) NADH dehydrogenase I subunit 2 ND2"/>
                <edge target="inorganic pyrophosphatase" source="rGSVIVP00013522001" interaction="pp" id="rGSVIVP00013522001 (pp) inorganic pyrophosphatase"/>
                <edge target="succinate dehydrogenase (ubiquinone) flavoprotein subunit precursor" source="rGSVIVP00008859001" interaction="pp" id="rGSVIVP00008859001 (pp) succinate dehydrogenase (ubiquinone) flavoprotein subunit precursor"/>
                <edge target="NADH dehydrogenase I subunit 6 ND6" source="rTC70512" interaction="pp" id="rTC70512 (pp) NADH dehydrogenase I subunit 6 ND6"/>
                <edge target="V-type H+-transporting ATPase subunit G" source="rGSVIVP00038691001" interaction="pp" id="rGSVIVP00038691001 (pp) V-type H+-transporting ATPase subunit G"/>
                <edge target="F-type H+-transporting ATPase g chain" source="rGSVIVP00034202001" interaction="pp" id="rGSVIVP00034202001 (pp) F-type H+-transporting ATPase g chain"/>
                <edge target="V-type H+-transporting ATPase 54 kD subunit" source="rGSVIVP00013981001" interaction="pp" id="rGSVIVP00013981001 (pp) V-type H+-transporting ATPase 54 kD subunit"/>
                <edge target="inorganic pyrophosphatase" source="rGSVIVP00003295001" interaction="pp" id="rGSVIVP00003295001 (pp) inorganic pyrophosphatase"/>
                <edge target="cytochrome c oxidase subunit VIa" source="rGSVIVP00010652001" interaction="pp" id="rGSVIVP00010652001 (pp) cytochrome c oxidase subunit VIa"/>
                <edge target="NADH dehydrogenase I subunit 3 ND3" source="rGSVIVP00035607001" interaction="pp" id="rGSVIVP00035607001 (pp) NADH dehydrogenase I subunit 3 ND3"/>
                <edge target="NADH dehydrogenase I subunit 4 ND4" source="rTC66028" interaction="pp" id="rTC66028 (pp) NADH dehydrogenase I subunit 4 ND4"/>
                <edge target="cytochrome c oxidase subunit I" source="rTC67252" interaction="pp" id="rTC67252 (pp) cytochrome c oxidase subunit I"/>
                <edge target="F-type H+-transporting ATPase c chain" source="rGSVIVP00028377001" interaction="pp" id="rGSVIVP00028377001 (pp) F-type H+-transporting ATPase c chain"/>
                <edge target="NADH dehydrogenase I subunit 1 ND1" source="rTC53695" interaction="pp" id="rTC53695 (pp) NADH dehydrogenase I subunit 1 ND1"/>
                <edge target="NADH dehydrogenase (ubiquinone) flavoprotein 2" source="rGSVIVP00015747001" interaction="pp" id="rGSVIVP00015747001 (pp) NADH dehydrogenase (ubiquinone) flavoprotein 2"/>
                <edge target="NADH dehydrogenase I subunit 5" source="rGSVIVP00028220001" interaction="pp" id="rGSVIVP00028220001 (pp) NADH dehydrogenase I subunit 5"/>
                <edge target="NADH dehydrogenase I subunit 2" source="rGSVIVP00009433001" interaction="pp" id="rGSVIVP00009433001 (pp) NADH dehydrogenase I subunit 2"/>
                <edge target="NADH-ubiquinone oxidoreductase subunit" source="rGSVIVP00021838001" interaction="pp" id="rGSVIVP00021838001 (pp) NADH-ubiquinone oxidoreductase subunit"/>
                <edge target="NADH dehydrogenase I subunit 6 ND6" source="rGSVIVP00035266001" interaction="pp" id="rGSVIVP00035266001 (pp) NADH dehydrogenase I subunit 6 ND6"/>
                <edge target="re356STATE_TRANSITION" source="H+-transporting ATPase" interaction="CATALYSIS" id="H+-transporting ATPase (CATALYSIS) re356STATE_TRANSITION"/>
                <edge target="NADH dehydrogenase I subunit 4 ND4" source="rGSVIVP00014994001" interaction="pp" id="rGSVIVP00014994001 (pp) NADH dehydrogenase I subunit 4 ND4"/>
                <edge target="V-type H+-transporting ATPase 21kDa proteolipid subunit" source="rGSVIVP00001586001" interaction="pp" id="rGSVIVP00001586001 (pp) V-type H+-transporting ATPase 21kDa proteolipid subunit"/>
                <edge target="NADH-ubiquinone oxidoreductase subunit" source="rGSVIVP00011023001" interaction="pp" id="rGSVIVP00011023001 (pp) NADH-ubiquinone oxidoreductase subunit"/>
                <edge target="re627STATE_TRANSITION" source="NADH" interaction="LEFT" id="NADH (LEFT) re627STATE_TRANSITION"/>
                <edge target="re356STATE_TRANSITION" source="ADP" interaction="LEFT" id="ADP (LEFT) re356STATE_TRANSITION"/>
                <edge target="NADH dehydrogenase" source="rGSVIVP00029178001" interaction="pp" id="rGSVIVP00029178001 (pp) NADH dehydrogenase"/>
                <edge target="NADH dehydrogenase I subunit 2 ND2" source="rGSVIVP00001629001" interaction="pp" id="rGSVIVP00001629001 (pp) NADH dehydrogenase I subunit 2 ND2"/>
                <edge target="V-type H+-transporting ATPase subunit E" source="rGSVIVP00002483001" interaction="pp" id="rGSVIVP00002483001 (pp) V-type H+-transporting ATPase subunit E"/>
                <edge target="NADH dehydrogenase I subunit 2 ND2" source="rGSVIVP00021057001" interaction="pp" id="rGSVIVP00021057001 (pp) NADH dehydrogenase I subunit 2 ND2"/>
                <edge target="V-type H+-transporting ATPase 21kDa proteolipid subunit" source="rGSVIVP00034535001" interaction="pp" id="rGSVIVP00034535001 (pp) V-type H+-transporting ATPase 21kDa proteolipid subunit"/>
                <edge target="H+-transporting ATPase" source="rGSVIVP00022189001" interaction="pp" id="rGSVIVP00022189001 (pp) H+-transporting ATPase"/>
                <edge target="cytochrome c oxidase subunit VIb" source="rGSVIVP00029510001" interaction="pp" id="rGSVIVP00029510001 (pp) cytochrome c oxidase subunit VIb"/>
                <edge target="F-type H+-transporting ATPase c chain" source="rTC54335" interaction="pp" id="rTC54335 (pp) F-type H+-transporting ATPase c chain"/>
                <edge target="F-type H+-transporting ATPase delta chain ATPF1D" source="rGSVIVP00001774001" interaction="pp" id="rGSVIVP00001774001 (pp) F-type H+-transporting ATPase delta chain ATPF1D"/>
                <edge target="NADH-ubiquinone oxidoreductase subunit" source="rGSVIVP00032891001" interaction="pp" id="rGSVIVP00032891001 (pp) NADH-ubiquinone oxidoreductase subunit"/>
                <edge target="F-type H+-transporting ATPase subunit a" source="rAJ862911" interaction="pp" id="rAJ862911 (pp) F-type H+-transporting ATPase subunit a"/>
                <edge target="cytochrome c oxidase subunit III" source="rGSVIVP00035612001" interaction="pp" id="rGSVIVP00035612001 (pp) cytochrome c oxidase subunit III"/>
                <edge target="NADH dehydrogenase (ubiquinone) 1 beta subcomplex 10" source="rGSVIVP00017672001" interaction="pp" id="rGSVIVP00017672001 (pp) NADH dehydrogenase (ubiquinone) 1 beta subcomplex 10"/>
                <edge target="V-type H+-transporting ATPase subunit E" source="rGSVIVP00033658001" interaction="pp" id="rGSVIVP00033658001 (pp) V-type H+-transporting ATPase subunit E"/>
                <edge target="ubiquinol-cytochrome c reductase subunit 9" source="rTC62094" interaction="pp" id="rTC62094 (pp) ubiquinol-cytochrome c reductase subunit 9"/>
                <edge target="F-type H+-transporting ATPase delta chain ATPeF1D" source="rGSVIVP00019017001" interaction="pp" id="rGSVIVP00019017001 (pp) F-type H+-transporting ATPase delta chain ATPeF1D"/>
                <edge target="COX19" source="rCF207545" interaction="pp" id="rCF207545 (pp) COX19"/>
                <edge target="NADH dehydrogenase I subunit 2 ND2" source="rTC59615" interaction="pp" id="rTC59615 (pp) NADH dehydrogenase I subunit 2 ND2"/>
                <edge target="NADH dehydrogenase I subunit 7" source="rCF606463" interaction="pp" id="rCF606463 (pp) NADH dehydrogenase I subunit 7"/>
                <edge target="inorganic pyrophosphatase" source="rGSVIVP00031496001" interaction="pp" id="rGSVIVP00031496001 (pp) inorganic pyrophosphatase"/>
                <edge target="NADH dehydrogenase I subunit 7" source="rGSVIVP00035635001" interaction="pp" id="rGSVIVP00035635001 (pp) NADH dehydrogenase I subunit 7"/>
                <edge target="V-type H+-transporting ATPase 21kDa proteolipid subunit" source="rGSVIVP00032571001" interaction="pp" id="rGSVIVP00032571001 (pp) V-type H+-transporting ATPase 21kDa proteolipid subunit"/>
                <edge target="F-type H+-transporting ATPase beta chain ATPeF1B" source="rGSVIVP00030440001" interaction="pp" id="rGSVIVP00030440001 (pp) F-type H+-transporting ATPase beta chain ATPeF1B"/>
                <edge target="F-type H+-transporting ATPase gamma chain ATPeF1G" source="rGSVIVP00016204001" interaction="pp" id="rGSVIVP00016204001 (pp) F-type H+-transporting ATPase gamma chain ATPeF1G"/>
                <edge target="NADH dehydrogenase I subunit K" source="rGSVIVP00013193001" interaction="pp" id="rGSVIVP00013193001 (pp) NADH dehydrogenase I subunit K"/>
                <edge target="V-type H+-transporting ATPase subunit G" source="rGSVIVP00023190001" interaction="pp" id="rGSVIVP00023190001 (pp) V-type H+-transporting ATPase subunit G"/>
                <edge target="NADH dehydrogenase I subunit 2 ND2" source="rTC60654" interaction="pp" id="rTC60654 (pp) NADH dehydrogenase I subunit 2 ND2"/>
                <edge target="inorganic pyrophosphatase" source="rGSVIVP00000475001" interaction="pp" id="rGSVIVP00000475001 (pp) inorganic pyrophosphatase"/>
                <edge target="V-type H+-transporting ATPase 21kDa proteolipid subunit" source="rGSVIVP00023853001" interaction="pp" id="rGSVIVP00023853001 (pp) V-type H+-transporting ATPase 21kDa proteolipid subunit"/>
                <edge target="NADH dehydrogenase (ubiquinone) Fe-S protein 5" source="rTC60658" interaction="pp" id="rTC60658 (pp) NADH dehydrogenase (ubiquinone) Fe-S protein 5"/>
                <edge target="NADH dehydrogenase I chain L" source="rGSVIVP00022480001" interaction="pp" id="rGSVIVP00022480001 (pp) NADH dehydrogenase I chain L"/>
                <edge target="V-type H+-transporting ATPase subunit B" source="rGSVIVP00011938001" interaction="pp" id="rGSVIVP00011938001 (pp) V-type H+-transporting ATPase subunit B"/>
                <edge target="V-type H+-transporting ATPase subunit B" source="rGSVIVP00022241001" interaction="pp" id="rGSVIVP00022241001 (pp) V-type H+-transporting ATPase subunit B"/>
                <edge target="NADH dehydrogenase (ubiquinone) Fe-S protein 4" source="rGSVIVP00004200001" interaction="pp" id="rGSVIVP00004200001 (pp) NADH dehydrogenase (ubiquinone) Fe-S protein 4"/>
                <edge target="V-type H+-transporting ATPase subunit G" source="rGSVIVP00038692001" interaction="pp" id="rGSVIVP00038692001 (pp) V-type H+-transporting ATPase subunit G"/>
                <edge target="cytochrome c oxidase subunit I" source="rGSVIVP00000941001" interaction="pp" id="rGSVIVP00000941001 (pp) cytochrome c oxidase subunit I"/>
                <edge target="NADH dehydrogenase (ubiquinone) 1 alpha subcomplex 6" source="rGSVIVP00030884001" interaction="pp" id="rGSVIVP00030884001 (pp) NADH dehydrogenase (ubiquinone) 1 alpha subcomplex 6"/>
                <edge target="F-type H+-transporting ATPase beta chain ATPeF1B" source="rGSVIVP00017772001" interaction="pp" id="rGSVIVP00017772001 (pp) F-type H+-transporting ATPase beta chain ATPeF1B"/>
                <edge target="NADH dehydrogenase I subunit 6 ND6" source="rTC69874" interaction="pp" id="rTC69874 (pp) NADH dehydrogenase I subunit 6 ND6"/>
                <edge target="NADH dehydrogenase I subunit 1 ND1" source="rTC60000" interaction="pp" id="rTC60000 (pp) NADH dehydrogenase I subunit 1 ND1"/>
                <edge target="NADH dehydrogenase I subunit 1 ND1" source="rGSVIVP00006759001" interaction="pp" id="rGSVIVP00006759001 (pp) NADH dehydrogenase I subunit 1 ND1"/>
                <edge target="NADH dehydrogenase I subunit 6 ND6" source="rTC53766" interaction="pp" id="rTC53766 (pp) NADH dehydrogenase I subunit 6 ND6"/>
                <edge target="NADH dehydrogenase I subunit 1 ND1" source="rGSVIVP00019766001" interaction="pp" id="rGSVIVP00019766001 (pp) NADH dehydrogenase I subunit 1 ND1"/>
                <edge target="inorganic pyrophosphatase" source="rGSVIVP00002628001" interaction="pp" id="rGSVIVP00002628001 (pp) inorganic pyrophosphatase"/>
                <edge target="ATP" source="re356STATE_TRANSITION" interaction="RIGHT" id="re356STATE_TRANSITION (RIGHT) ATP"/>
                <edge target="NADH dehydrogenase I subunit 4 ND4" source="rTC52925" interaction="pp" id="rTC52925 (pp) NADH dehydrogenase I subunit 4 ND4"/>
                <edge target="NADH dehydrogenase (ubiquinone) 1 alpha/beta sb 1" source="rGSVIVP00021632001" interaction="pp" id="rGSVIVP00021632001 (pp) NADH dehydrogenase (ubiquinone) 1 alpha/beta sb 1"/>
                <edge target="cytochrome c oxidase subunit II" source="rGSVIVP00035278001" interaction="pp" id="rGSVIVP00035278001 (pp) cytochrome c oxidase subunit II"/>
                <edge target="NADH-ubiquinone oxidoreductase subunit" source="rGSVIVP00004997001" interaction="pp" id="rGSVIVP00004997001 (pp) NADH-ubiquinone oxidoreductase subunit"/>
                <edge target="F-type H+-transporting ATPase g chain" source="rTC55108" interaction="pp" id="rTC55108 (pp) F-type H+-transporting ATPase g chain"/>
                <edge target="NADH dehydrogenase I subunit 5 ND5" source="rCN545722" interaction="pp" id="rCN545722 (pp) NADH dehydrogenase I subunit 5 ND5"/>
                <edge target="NADH dehydrogenase I chain C" source="rGSVIVP00035622001" interaction="pp" id="rGSVIVP00035622001 (pp) NADH dehydrogenase I chain C"/>
                <edge target="F-type H+-transporting ATPase d chain" source="rGSVIVP00018240001" interaction="pp" id="rGSVIVP00018240001 (pp) F-type H+-transporting ATPase d chain"/>
                <edge target="cytochrome c oxidase subunit VIb" source="rGSVIVP00029511001" interaction="pp" id="rGSVIVP00029511001 (pp) cytochrome c oxidase subunit VIb"/>
                <edge target="NADH dehydrogenase (ubiquinone) Fe-S protein 1" source="rGSVIVP00022315001" interaction="pp" id="rGSVIVP00022315001 (pp) NADH dehydrogenase (ubiquinone) Fe-S protein 1"/>
                <edge target="F-type H+-transporting ATPase b chain" source="rGSVIVP00032669001" interaction="pp" id="rGSVIVP00032669001 (pp) F-type H+-transporting ATPase b chain"/>
                <edge target="NADH dehydrogenase I subunit 4L ND4L" source="rGSVIVP00017219001" interaction="pp" id="rGSVIVP00017219001 (pp) NADH dehydrogenase I subunit 4L ND4L"/>
                <edge target="NADH dehydrogenase (ubiquinone) flavoprotein 1" source="rCF604985" interaction="pp" id="rCF604985 (pp) NADH dehydrogenase (ubiquinone) flavoprotein 1"/>
                <edge target="H+-transporting ATPase" source="rGSVIVP00034674001" interaction="pp" id="rGSVIVP00034674001 (pp) H+-transporting ATPase"/>
                <edge target="inorganic pyrophosphatase" source="rGSVIVP00003280001" interaction="pp" id="rGSVIVP00003280001 (pp) inorganic pyrophosphatase"/>
                <edge target="NADH dehydrogenase I subunit 3 ND3" source="rTC55993" interaction="pp" id="rTC55993 (pp) NADH dehydrogenase I subunit 3 ND3"/>
                <edge target="H+-transporting ATPase" source="rGSVIVP00034179001" interaction="pp" id="rGSVIVP00034179001 (pp) H+-transporting ATPase"/>
                <edge target="cytochrome c oxidase subunit I" source="rAJ862915" interaction="pp" id="rAJ862915 (pp) cytochrome c oxidase subunit I"/>
                <edge target="NADH-ubiquinone oxidoreductase subunit" source="rGSVIVP00004991001" interaction="pp" id="rGSVIVP00004991001 (pp) NADH-ubiquinone oxidoreductase subunit"/>
                <edge target="V-type H+-transporting ATPase subunit C" source="rGSVIVP00032892001" interaction="pp" id="rGSVIVP00032892001 (pp) V-type H+-transporting ATPase subunit C"/>
                <edge target="COX5C" source="rGSVIVP00022603001" interaction="pp" id="rGSVIVP00022603001 (pp) COX5C"/>
                <edge target="NADH dehydrogenase I subunit 4 ND4" source="rGSVIVP00035614001" interaction="pp" id="rGSVIVP00035614001 (pp) NADH dehydrogenase I subunit 4 ND4"/>
                <edge target="inorganic pyrophosphatase" source="rGSVIVP00015038001" interaction="pp" id="rGSVIVP00015038001 (pp) inorganic pyrophosphatase"/>
                <edge target="NADH dehydrogenase I subunit 5 ND5" source="rTC64732" interaction="pp" id="rTC64732 (pp) NADH dehydrogenase I subunit 5 ND5"/>
                <edge target="NADH dehydrogenase I subunit I" source="rGSVIVP00012689001" interaction="pp" id="rGSVIVP00012689001 (pp) NADH dehydrogenase I subunit I"/>
                <edge target="F-type H+-transporting ATPase g chain" source="rGSVIVP00027454001" interaction="pp" id="rGSVIVP00027454001 (pp) F-type H+-transporting ATPase g chain"/>
                <edge target="F-type H+-transporting ATPase alpha chain ATPF1A" source="rGSVIVP00004779001" interaction="pp" id="rGSVIVP00004779001 (pp) F-type H+-transporting ATPase alpha chain ATPF1A"/>
                <edge target="ubiquinol-cytochrome c reductase cytochrome c1 subunit" source="rGSVIVP00034552001" interaction="pp" id="rGSVIVP00034552001 (pp) ubiquinol-cytochrome c reductase cytochrome c1 subunit"/>
                <edge target="F-type H+-transporting ATPase a chain" source="rGSVIVP00013243001" interaction="pp" id="rGSVIVP00013243001 (pp) F-type H+-transporting ATPase a chain"/>
                <edge target="NADH dehydrogenase I subunit J" source="rCA817829" interaction="pp" id="rCA817829 (pp) NADH dehydrogenase I subunit J"/>
                <edge target="NADH dehydrogenase I subunit 6 ND6" source="rTC62180" interaction="pp" id="rTC62180 (pp) NADH dehydrogenase I subunit 6 ND6"/>
                <edge target="NADH dehydrogenase (ubiquinone) flavoprotein 1" source="rGSVIVP00025731001" interaction="pp" id="rGSVIVP00025731001 (pp) NADH dehydrogenase (ubiquinone) flavoprotein 1"/>
                <edge target="H+-transporting ATPase" source="rGSVIVP00000073001" interaction="pp" id="rGSVIVP00000073001 (pp) H+-transporting ATPase"/>
                <edge target="NADH dehydrogenase I subunit 1 ND1" source="rGSVIVP00006940001" interaction="pp" id="rGSVIVP00006940001 (pp) NADH dehydrogenase I subunit 1 ND1"/>
                <edge target="ubiquinol-cytochrome c reductase cytochrome b subunit" source="rGSVIVP00029967001" interaction="pp" id="rGSVIVP00029967001 (pp) ubiquinol-cytochrome c reductase cytochrome b subunit"/>
                <edge target="NADH dehydrogenase (ubiquinone) flavoprotein 2" source="rGSVIVP00033826001" interaction="pp" id="rGSVIVP00033826001 (pp) NADH dehydrogenase (ubiquinone) flavoprotein 2"/>
                <edge target="cytochrome c oxidase subunit I" source="rGSVIVP00000947001" interaction="pp" id="rGSVIVP00000947001 (pp) cytochrome c oxidase subunit I"/>
                <edge target="F-type H+-transporting ATPase b chain" source="rGSVIVP00035587001" interaction="pp" id="rGSVIVP00035587001 (pp) F-type H+-transporting ATPase b chain"/>
                <edge target="NADH dehydrogenase I subunit 4 ND4" source="rTC63921" interaction="pp" id="rTC63921 (pp) NADH dehydrogenase I subunit 4 ND4"/>
                <edge target="NADH dehydrogenase I subunit 4 ND4" source="rTC68217" interaction="pp" id="rTC68217 (pp) NADH dehydrogenase I subunit 4 ND4"/>
                <edge target="NADH dehydrogenase I subunit 5 ND5" source="rTC57628" interaction="pp" id="rTC57628 (pp) NADH dehydrogenase I subunit 5 ND5"/>
                <edge target="V-type H+-transporting ATPase subunit G" source="rTC68535" interaction="pp" id="rTC68535 (pp) V-type H+-transporting ATPase subunit G"/>
                <edge target="NADH dehydrogenase I subunit 5 ND5" source="rTC60475" interaction="pp" id="rTC60475 (pp) NADH dehydrogenase I subunit 5 ND5"/>
                <edge target="F-type H+-transporting ATPase beta chain ATPF1B" source="rGSVIVP00035645001" interaction="pp" id="rGSVIVP00035645001 (pp) F-type H+-transporting ATPase beta chain ATPF1B"/>
                <edge target="NADH dehydrogenase I subunit 1 ND1" source="rTC59660" interaction="pp" id="rTC59660 (pp) NADH dehydrogenase I subunit 1 ND1"/>
                <edge target="V-type H+-transporting ATPase subunit C" source="rDV940081" interaction="pp" id="rDV940081 (pp) V-type H+-transporting ATPase subunit C"/>
                <edge target="V-type H+-transporting ATPase subunit E" source="rGSVIVP00002474001" interaction="pp" id="rGSVIVP00002474001 (pp) V-type H+-transporting ATPase subunit E"/>
                <edge target="COX5C" source="rCO819349" interaction="pp" id="rCO819349 (pp) COX5C"/>
                <edge target="NADH dehydrogenase I subunit 4 ND4" source="rAJ862916" interaction="pp" id="rAJ862916 (pp) NADH dehydrogenase I subunit 4 ND4"/>
                <edge target="F-type H+-transporting ATPase alpha chain ATPeF1A" source="rGSVIVP00033943001" interaction="pp" id="rGSVIVP00033943001 (pp) F-type H+-transporting ATPase alpha chain ATPeF1A"/>
                <edge target="NADH dehydrogenase I subunit 2 ND2" source="rGSVIVP00035588001" interaction="pp" id="rGSVIVP00035588001 (pp) NADH dehydrogenase I subunit 2 ND2"/>
                <edge target="F-type H+-transporting ATPase beta chain ATPF1B" source="rGSVIVP00032577001" interaction="pp" id="rGSVIVP00032577001 (pp) F-type H+-transporting ATPase beta chain ATPF1B"/>
                <edge target="NADH dehydrogenase I subunit 2 ND2" source="rGSVIVP00037841001" interaction="pp" id="rGSVIVP00037841001 (pp) NADH dehydrogenase I subunit 2 ND2"/>
                <edge target="NADH dehydrogenase I subunit 5" source="rGSVIVP00013238001" interaction="pp" id="rGSVIVP00013238001 (pp) NADH dehydrogenase I subunit 5"/>
                <edge target="inorganic pyrophosphatase" source="rGSVIVP00003285001" interaction="pp" id="rGSVIVP00003285001 (pp) inorganic pyrophosphatase"/>
                <edge target="cytochrome c oxidase subunit I" source="rGSVIVP00018706001" interaction="pp" id="rGSVIVP00018706001 (pp) cytochrome c oxidase subunit I"/>
                <edge target="V-type H+-transporting ATPase subunit A" source="rGSVIVP00029622001" interaction="pp" id="rGSVIVP00029622001 (pp) V-type H+-transporting ATPase subunit A"/>
                <edge target="F-type H+-transporting ATPase beta chain ATPF1B" source="rGSVIVP00031530001" interaction="pp" id="rGSVIVP00031530001 (pp) F-type H+-transporting ATPase beta chain ATPF1B"/>
                <edge target="V-type H+-transporting ATPase subunit I" source="rGSVIVP00024467001" interaction="pp" id="rGSVIVP00024467001 (pp) V-type H+-transporting ATPase subunit I"/>
                <edge target="F-type H+-transporting ATPase oligomycin sensitivity conferral protein" source="rGSVIVP00013874001" interaction="pp" id="rGSVIVP00013874001 (pp) F-type H+-transporting ATPase oligomycin sensitivity conferral protein"/>
                <edge target="re333STATE_TRANSITION" source="Pyrophosphate" interaction="LEFT" id="Pyrophosphate (LEFT) re333STATE_TRANSITION"/>
                <edge target="NADH dehydrogenase I subunit 6 ND6" source="rTC66014" interaction="pp" id="rTC66014 (pp) NADH dehydrogenase I subunit 6 ND6"/>
                <edge target="NADH dehydrogenase I subunit 1" source="rGSVIVP00033701001" interaction="pp" id="rGSVIVP00033701001 (pp) NADH dehydrogenase I subunit 1"/>
                <edge target="F-type H+-transporting ATPase epsilon chain ATPeF1E" source="rCB917463" interaction="pp" id="rCB917463 (pp) F-type H+-transporting ATPase epsilon chain ATPeF1E"/>
                <edge target="NADH dehydrogenase (ubiquinone) Fe-S protein 2" source="rGSVIVP00035637001" interaction="pp" id="rGSVIVP00035637001 (pp) NADH dehydrogenase (ubiquinone) Fe-S protein 2"/>
                <edge target="NADH-ubiquinone oxidoreductase subunit" source="rGSVIVP00028722001" interaction="pp" id="rGSVIVP00028722001 (pp) NADH-ubiquinone oxidoreductase subunit"/>
                <edge target="ubiquinol-cytochrome c reductase subunit 6" source="rGSVIVP00031786001" interaction="pp" id="rGSVIVP00031786001 (pp) ubiquinol-cytochrome c reductase subunit 6"/>
                <edge target="H+-transporting ATPase" source="rGSVIVP00019095001" interaction="pp" id="rGSVIVP00019095001 (pp) H+-transporting ATPase"/>
                <edge target="NADH dehydrogenase I subunit 3 ND3" source="rTC64181" interaction="pp" id="rTC64181 (pp) NADH dehydrogenase I subunit 3 ND3"/>
                <edge target="V-type H+-transporting ATPase subunit C" source="rGSVIVP00018019001" interaction="pp" id="rGSVIVP00018019001 (pp) V-type H+-transporting ATPase subunit C"/>
                <edge target="NADH dehydrogenase I subunit 2" source="rGSVIVP00009425001" interaction="pp" id="rGSVIVP00009425001 (pp) NADH dehydrogenase I subunit 2"/>
                <edge target="re356STATE_TRANSITION" source="Orthophosphate" interaction="LEFT" id="Orthophosphate (LEFT) re356STATE_TRANSITION"/>
                <edge target="NDHO" source="rGSVIVP00034806001" interaction="pp" id="rGSVIVP00034806001 (pp) NDHO"/>
                <edge target="V-type H+-transporting ATPase subunit I" source="rGSVIVP00014511001" interaction="pp" id="rGSVIVP00014511001 (pp) V-type H+-transporting ATPase subunit I"/>
                <edge target="re627STATE_TRANSITION" source="succinate dehydrogenase" interaction="CATALYSIS" id="succinate dehydrogenase (CATALYSIS) re627STATE_TRANSITION"/>
                <edge target="NADH dehydrogenase I subunit I" source="rGSVIVP00012784001" interaction="pp" id="rGSVIVP00012784001 (pp) NADH dehydrogenase I subunit I"/>
                <edge target="NADH dehydrogenase (ubiquinone) Fe-S protein 4" source="rGSVIVP00010021001" interaction="pp" id="rGSVIVP00010021001 (pp) NADH dehydrogenase (ubiquinone) Fe-S protein 4"/>
                <edge target="NADH dehydrogenase (ubiquinone) 1 alpha sb 1" source="rGSVIVP00001539001" interaction="pp" id="rGSVIVP00001539001 (pp) NADH dehydrogenase (ubiquinone) 1 alpha sb 1"/>
                <edge target="NADH dehydrogenase I subunit 2" source="rGSVIVP00009422001" interaction="pp" id="rGSVIVP00009422001 (pp) NADH dehydrogenase I subunit 2"/>
                <edge target="NADH dehydrogenase I subunit 2" source="rGSVIVP00014042001" interaction="pp" id="rGSVIVP00014042001 (pp) NADH dehydrogenase I subunit 2"/>
                <edge target="cytochrome c oxidase subunit I" source="rGSVIVP00000946001" interaction="pp" id="rGSVIVP00000946001 (pp) cytochrome c oxidase subunit I"/>
                <edge target="F-type H+-transporting ATPase subunit 8" source="rGSVIVP00006954001" interaction="pp" id="rGSVIVP00006954001 (pp) F-type H+-transporting ATPase subunit 8"/>
                <edge target="F-type H+-transporting ATPase epsilon chain ATPF1E" source="rGSVIVP00026925001" interaction="pp" id="rGSVIVP00026925001 (pp) F-type H+-transporting ATPase epsilon chain ATPF1E"/>
                <edge target="NADH dehydrogenase I subunit 7" source="rGSVIVP00006939001" interaction="pp" id="rGSVIVP00006939001 (pp) NADH dehydrogenase I subunit 7"/>
                <edge target="NADH dehydrogenase I subunit I" source="rTC69577" interaction="pp" id="rTC69577 (pp) NADH dehydrogenase I subunit I"/>
                <edge target="NADH dehydrogenase I subunit 4 ND4" source="rGSVIVP00032064001" interaction="pp" id="rGSVIVP00032064001 (pp) NADH dehydrogenase I subunit 4 ND4"/>
                <edge target="NADH dehydrogenase I subunit 1 ND1" source="rGSVIVP00035659001" interaction="pp" id="rGSVIVP00035659001 (pp) NADH dehydrogenase I subunit 1 ND1"/>
                <edge target="H+-transporting ATPase" source="rGSVIVP00009538001" interaction="pp" id="rGSVIVP00009538001 (pp) H+-transporting ATPase"/>
                <edge target="H+-transporting ATPase" source="rGSVIVP00005610001" interaction="pp" id="rGSVIVP00005610001 (pp) H+-transporting ATPase"/>
                <edge target="ubiquinol-cytochrome c reductase subunit 8" source="rGSVIVP00013852001" interaction="pp" id="rGSVIVP00013852001 (pp) ubiquinol-cytochrome c reductase subunit 8"/>
                <edge target="V-type H+-transporting ATPase 21kDa proteolipid subunit" source="rGSVIVP00027069001" interaction="pp" id="rGSVIVP00027069001 (pp) V-type H+-transporting ATPase 21kDa proteolipid subunit"/>
                <edge target="inorganic pyrophosphatase" source="rGSVIVP00023972001" interaction="pp" id="rGSVIVP00023972001 (pp) inorganic pyrophosphatase"/>
                <edge target="NADH-ubiquinone oxidoreductase subunit" source="rGSVIVP00006809001" interaction="pp" id="rGSVIVP00006809001 (pp) NADH-ubiquinone oxidoreductase subunit"/>
                <edge target="NADH dehydrogenase (ubiquinone) Fe-S protein 3" source="rGSVIVP00035581001" interaction="pp" id="rGSVIVP00035581001 (pp) NADH dehydrogenase (ubiquinone) Fe-S protein 3"/>
                <edge target="NADH-ubiquinone oxidoreductase subunit" source="rGSVIVP00035660001" interaction="pp" id="rGSVIVP00035660001 (pp) NADH-ubiquinone oxidoreductase subunit"/>
                <edge target="F-type H+-transporting ATPase subunit a" source="rTC67818" interaction="pp" id="rTC67818 (pp) F-type H+-transporting ATPase subunit a"/>
                <edge target="NADH dehydrogenase (ubiquinone) flavoprotein 1" source="rGSVIVP00038372001" interaction="pp" id="rGSVIVP00038372001 (pp) NADH dehydrogenase (ubiquinone) flavoprotein 1"/>
                <edge target="NADH dehydrogenase I chain N" source="rGSVIVP00009432001" interaction="pp" id="rGSVIVP00009432001 (pp) NADH dehydrogenase I chain N"/>
                <edge target="V-type H+-transporting ATPase subunit A" source="rGSVIVP00032341001" interaction="pp" id="rGSVIVP00032341001 (pp) V-type H+-transporting ATPase subunit A"/>
                <edge target="NADH-ubiquinone oxidoreductase subunit" source="rGSVIVP00011024001" interaction="pp" id="rGSVIVP00011024001 (pp) NADH-ubiquinone oxidoreductase subunit"/>
                <edge target="NADH dehydrogenase I subunit 1 ND1" source="rGSVIVP00033562001" interaction="pp" id="rGSVIVP00033562001 (pp) NADH dehydrogenase I subunit 1 ND1"/>
                <edge target="NADH dehydrogenase I subunit 2 ND2" source="rTC68915" interaction="pp" id="rTC68915 (pp) NADH dehydrogenase I subunit 2 ND2"/>
                <edge target="NADH dehydrogenase I subunit J" source="rGSVIVP00004003001" interaction="pp" id="rGSVIVP00004003001 (pp) NADH dehydrogenase I subunit J"/>
                <edge target="H+-transporting ATPase" source="rGSVIVP00000436001" interaction="pp" id="rGSVIVP00000436001 (pp) H+-transporting ATPase"/>
                <edge target="NADH dehydrogenase I subunit 3 ND3" source="rGSVIVP00022757001" interaction="pp" id="rGSVIVP00022757001 (pp) NADH dehydrogenase I subunit 3 ND3"/>
                <edge target="H+-transporting ATPase" source="rGSVIVP00009537001" interaction="pp" id="rGSVIVP00009537001 (pp) H+-transporting ATPase"/>
                <edge target="NADH dehydrogenase I chain J" source="rGSVIVP00012785001" interaction="pp" id="rGSVIVP00012785001 (pp) NADH dehydrogenase I chain J"/>
                <edge target="cytochrome c oxidase subunit I" source="rGSVIVP00000945001" interaction="pp" id="rGSVIVP00000945001 (pp) cytochrome c oxidase subunit I"/>
                <edge target="NADH dehydrogenase (ubiquinone) Fe-S protein 2" source="rGSVIVP00035636001" interaction="pp" id="rGSVIVP00035636001 (pp) NADH dehydrogenase (ubiquinone) Fe-S protein 2"/>
                <edge target="V-type H+-transporting ATPase subunit H" source="rGSVIVP00027243001" interaction="pp" id="rGSVIVP00027243001 (pp) V-type H+-transporting ATPase subunit H"/>
                <edge target="succinate dehydrogenase" source="rTC63558" interaction="pp" id="rTC63558 (pp) succinate dehydrogenase"/>
                <edge target="V-type H+-transporting ATPase subunit B ATPVB" source="rGSVIVP00037888001" interaction="pp" id="rGSVIVP00037888001 (pp) V-type H+-transporting ATPase subunit B ATPVB"/>
                <edge target="NADH dehydrogenase I chain K" source="rGSVIVP00035615001" interaction="pp" id="rGSVIVP00035615001 (pp) NADH dehydrogenase I chain K"/>
                <edge target="F-type H+-transporting ATPase beta chain ATPF1B" source="rGSVIVP00033878001" interaction="pp" id="rGSVIVP00033878001 (pp) F-type H+-transporting ATPase beta chain ATPF1B"/>
                <edge target="NADH dehydrogenase I subunit 5 ND5" source="rGSVIVP00015394001" interaction="pp" id="rGSVIVP00015394001 (pp) NADH dehydrogenase I subunit 5 ND5"/>
                <edge target="NADH dehydrogenase (ubiquinone) 1 alpha/beta sb 1" source="rGSVIVP00018992001" interaction="pp" id="rGSVIVP00018992001 (pp) NADH dehydrogenase (ubiquinone) 1 alpha/beta sb 1"/>
                <edge target="NADH dehydrogenase I subunit 2 ND2" source="rGSVIVP00035633001" interaction="pp" id="rGSVIVP00035633001 (pp) NADH dehydrogenase I subunit 2 ND2"/>
                <edge target="NADH dehydrogenase I chain D" source="rGSVIVP00035617001" interaction="pp" id="rGSVIVP00035617001 (pp) NADH dehydrogenase I chain D"/>
                <edge target="F-type H+-transporting ATPase alpha chain ATPF1A" source="rGSVIVP00029482001" interaction="pp" id="rGSVIVP00029482001 (pp) F-type H+-transporting ATPase alpha chain ATPF1A"/>
                <edge target="NADH dehydrogenase (ubiquinone) flavoprotein 2" source="rGSVIVP00023838001" interaction="pp" id="rGSVIVP00023838001 (pp) NADH dehydrogenase (ubiquinone) flavoprotein 2"/>
                <edge target="succinate dehydrogenase (ubiquinone) flavoprotein subunit precursor" source="rGSVIVP00024946001" interaction="pp" id="rGSVIVP00024946001 (pp) succinate dehydrogenase (ubiquinone) flavoprotein subunit precursor"/>
                <edge target="F-type H+-transporting ATPase subunit 8" source="rGSVIVP00035613001" interaction="pp" id="rGSVIVP00035613001 (pp) F-type H+-transporting ATPase subunit 8"/>
                <edge target="NADH dehydrogenase" source="rGSVIVP00012407001" interaction="pp" id="rGSVIVP00012407001 (pp) NADH dehydrogenase"/>
                <edge target="F-type H+-transporting ATPase epsilon chain ATPeF1E" source="rGSVIVP00030818001" interaction="pp" id="rGSVIVP00030818001 (pp) F-type H+-transporting ATPase epsilon chain ATPeF1E"/>
                <edge target="H+-transporting ATPase" source="rGSVIVP00031334001" interaction="pp" id="rGSVIVP00031334001 (pp) H+-transporting ATPase"/>
                <edge target="H+-transporting ATPase" source="rGSVIVP00000438001" interaction="pp" id="rGSVIVP00000438001 (pp) H+-transporting ATPase"/>
                <edge target="F-type H+-transporting ATPase beta chain ATPeF1B" source="rGSVIVP00006292001" interaction="pp" id="rGSVIVP00006292001 (pp) F-type H+-transporting ATPase beta chain ATPeF1B"/>
                <edge target="re333STATE_TRANSITION" source="inorganic pyrophosphatase" interaction="CATALYSIS" id="inorganic pyrophosphatase (CATALYSIS) re333STATE_TRANSITION"/>
                <edge target="NADH dehydrogenase I subunit I" source="rGSVIVP00012688001" interaction="pp" id="rGSVIVP00012688001 (pp) NADH dehydrogenase I subunit I"/>
                <edge target="ubiquinol-cytochrome c reductase subunit 7" source="rCB349010" interaction="pp" id="rCB349010 (pp) ubiquinol-cytochrome c reductase subunit 7"/>
                <edge target="F-type H+-transporting ATPase oligomycin sensitivity conferral protein" source="rGSVIVP00028809001" interaction="pp" id="rGSVIVP00028809001 (pp) F-type H+-transporting ATPase oligomycin sensitivity conferral protein"/>
                <edge target="ubiquinol-cytochrome c reductase cytochrome b subunit" source="rTC58147" interaction="pp" id="rTC58147 (pp) ubiquinol-cytochrome c reductase cytochrome b subunit"/>
                <edge target="NADH dehydrogenase I subunit 4 ND4" source="rGSVIVP00013242001" interaction="pp" id="rGSVIVP00013242001 (pp) NADH dehydrogenase I subunit 4 ND4"/>
                <edge target="NADH dehydrogenase I subunit 4L ND4L" source="rGSVIVP00013262001" interaction="pp" id="rGSVIVP00013262001 (pp) NADH dehydrogenase I subunit 4L ND4L"/>
                <edge target="NADH dehydrogenase I subunit 1 ND1" source="rGSVIVP00013264001" interaction="pp" id="rGSVIVP00013264001 (pp) NADH dehydrogenase I subunit 1 ND1"/>
                <edge target="NADH dehydrogenase I subunit I" source="rGSVIVP00012783001" interaction="pp" id="rGSVIVP00012783001 (pp) NADH dehydrogenase I subunit I"/>
                <edge target="cytochrome c oxidase subunit Vb" source="rGSVIVP00032608001" interaction="pp" id="rGSVIVP00032608001 (pp) cytochrome c oxidase subunit Vb"/>
                <edge target="cytochrome c oxidase subunit VIIa" source="rGSVIVP00024494001" interaction="pp" id="rGSVIVP00024494001 (pp) cytochrome c oxidase subunit VIIa"/>
                <edge target="NADH-ubiquinone oxidoreductase subunit" source="rCB345810" interaction="pp" id="rCB345810 (pp) NADH-ubiquinone oxidoreductase subunit"/>
                <edge target="inorganic pyrophosphatase" source="rGSVIVP00020253001" interaction="pp" id="rGSVIVP00020253001 (pp) inorganic pyrophosphatase"/>
                <edge target="V-type H+-transporting ATPase subunit C" source="rGSVIVP00037933001" interaction="pp" id="rGSVIVP00037933001 (pp) V-type H+-transporting ATPase subunit C"/>
                <edge target="F-type H+-transporting ATPase beta chain ATPeF1B" source="rCB972929" interaction="pp" id="rCB972929 (pp) F-type H+-transporting ATPase beta chain ATPeF1B"/>
                <edge target="inorganic pyrophosphatase" source="rGSVIVP00026188001" interaction="pp" id="rGSVIVP00026188001 (pp) inorganic pyrophosphatase"/>
                <edge target="NADH dehydrogenase" source="rGSVIVP00009842001" interaction="pp" id="rGSVIVP00009842001 (pp) NADH dehydrogenase"/>
                <edge target="V-type H+-transporting ATPase subunit H" source="rGSVIVP00010890001" interaction="pp" id="rGSVIVP00010890001 (pp) V-type H+-transporting ATPase subunit H"/>
                <edge target="NADH-ubiquinone oxidoreductase subunit" source="rGSVIVP00002699001" interaction="pp" id="rGSVIVP00002699001 (pp) NADH-ubiquinone oxidoreductase subunit"/>
                <edge target="NADH-ubiquinone oxidoreductase subunit" source="rGSVIVP00001798001" interaction="pp" id="rGSVIVP00001798001 (pp) NADH-ubiquinone oxidoreductase subunit"/>
                <edge target="inorganic pyrophosphatase" source="rGSVIVP00029599001" interaction="pp" id="rGSVIVP00029599001 (pp) inorganic pyrophosphatase"/>
                <edge target="ubiquinol-cytochrome c reductase cytochrome b subunit" source="rGSVIVP00000939001" interaction="pp" id="rGSVIVP00000939001 (pp) ubiquinol-cytochrome c reductase cytochrome b subunit"/>
                <edge target="F-type H+-transporting ATPase subunit a" source="rGSVIVP00035565001" interaction="pp" id="rGSVIVP00035565001 (pp) F-type H+-transporting ATPase subunit a"/>
                <edge target="NADH dehydrogenase I subunit 2 ND2" source="rTC60794" interaction="pp" id="rTC60794 (pp) NADH dehydrogenase I subunit 2 ND2"/>
                <edge target="F-type H+-transporting ATPase alpha chain ATPF1A" source="rGSVIVP00035586001" interaction="pp" id="rGSVIVP00035586001 (pp) F-type H+-transporting ATPase alpha chain ATPF1A"/>
                <edge target="NADH dehydrogenase I subunit 2" source="rTC59651" interaction="pp" id="rTC59651 (pp) NADH dehydrogenase I subunit 2"/>
                <edge target="cytochrome c oxidase subunit Vb" source="rGSVIVP00034556001" interaction="pp" id="rGSVIVP00034556001 (pp) cytochrome c oxidase subunit Vb"/>
                <edge target="ATP synthase protein I" source="rGSVIVP00018736001" interaction="pp" id="rGSVIVP00018736001 (pp) ATP synthase protein I"/>
                <edge target="NADH dehydrogenase I subunit 2 ND2" source="rGSVIVP00000825001" interaction="pp" id="rGSVIVP00000825001 (pp) NADH dehydrogenase I subunit 2 ND2"/>
                <edge target="NADH dehydrogenase I subunit 2 ND2" source="rTC63822" interaction="pp" id="rTC63822 (pp) NADH dehydrogenase I subunit 2 ND2"/>
                <edge target="ubiquinol-cytochrome c reductase cytochrome b subunit" source="rGSVIVP00000940001" interaction="pp" id="rGSVIVP00000940001 (pp) ubiquinol-cytochrome c reductase cytochrome b subunit"/>
                <edge target="inorganic pyrophosphatase" source="rTC58313" interaction="pp" id="rTC58313 (pp) inorganic pyrophosphatase"/>
                <edge target="F-type H+-transporting ATPase alpha chain ATPeF1A" source="rGSVIVP00005282001" interaction="pp" id="rGSVIVP00005282001 (pp) F-type H+-transporting ATPase alpha chain ATPeF1A"/>
                <edge target="NADH dehydrogenase (ubiquinone) Fe-S protein 4" source="rGSVIVP00010578001" interaction="pp" id="rGSVIVP00010578001 (pp) NADH dehydrogenase (ubiquinone) Fe-S protein 4"/>
                <edge target="NADH dehydrogenase I chain C" source="rGSVIVP00013236001" interaction="pp" id="rGSVIVP00013236001 (pp) NADH dehydrogenase I chain C"/>
                <edge target="NADH dehydrogenase (ubiquinone) 1 beta subcomplex 7" source="rGSVIVP00030686001" interaction="pp" id="rGSVIVP00030686001 (pp) NADH dehydrogenase (ubiquinone) 1 beta subcomplex 7"/>
                <edge target="H+-transporting ATPase" source="rGSVIVP00009536001" interaction="pp" id="rGSVIVP00009536001 (pp) H+-transporting ATPase"/>
                <edge target="NADH dehydrogenase I subunit 1 ND1" source="rGSVIVP00035265001" interaction="pp" id="rGSVIVP00035265001 (pp) NADH dehydrogenase I subunit 1 ND1"/>
                <edge target="NADH dehydrogenase I chain C" source="rGSVIVP00035624001" interaction="pp" id="rGSVIVP00035624001 (pp) NADH dehydrogenase I chain C"/>
                <edge target="NADH dehydrogenase I subunit 4 ND4" source="rGSVIVP00032971001" interaction="pp" id="rGSVIVP00032971001 (pp) NADH dehydrogenase I subunit 4 ND4"/>
                <edge target="NADH-ubiquinone oxidoreductase subunit" source="rGSVIVP00008488001" interaction="pp" id="rGSVIVP00008488001 (pp) NADH-ubiquinone oxidoreductase subunit"/>
                <edge target="inorganic pyrophosphatase" source="rCF405983" interaction="pp" id="rCF405983 (pp) inorganic pyrophosphatase"/>
                <edge target="NADH dehydrogenase I subunit 3 ND3" source="rTC55460" interaction="pp" id="rTC55460 (pp) NADH dehydrogenase I subunit 3 ND3"/>
                <edge target="NADH dehydrogenase I subunit M" source="rGSVIVP00015457001" interaction="pp" id="rGSVIVP00015457001 (pp) NADH dehydrogenase I subunit M"/>
                <edge target="H+-transporting ATPase" source="rGSVIVP00032330001" interaction="pp" id="rGSVIVP00032330001 (pp) H+-transporting ATPase"/>
                <edge target="H+-transporting ATPase" source="rGSVIVP00009529001" interaction="pp" id="rGSVIVP00009529001 (pp) H+-transporting ATPase"/>
                <edge target="cytochrome c oxidase subunit II" source="rGSVIVP00035667001" interaction="pp" id="rGSVIVP00035667001 (pp) cytochrome c oxidase subunit II"/>
                <edge target="ubiquinol-cytochrome c reductase cytochrome b subunit" source="rGSVIVP00011530001" interaction="pp" id="rGSVIVP00011530001 (pp) ubiquinol-cytochrome c reductase cytochrome b subunit"/>
                <edge target="NADH dehydrogenase (ubiquinone) 1 alpha subcomplex 9" source="rGSVIVP00028496001" interaction="pp" id="rGSVIVP00028496001 (pp) NADH dehydrogenase (ubiquinone) 1 alpha subcomplex 9"/>
                <edge target="V-type H+-transporting ATPase subunit I" source="rGSVIVP00035934001" interaction="pp" id="rGSVIVP00035934001 (pp) V-type H+-transporting ATPase subunit I"/>
                <edge target="NADH dehydrogenase (ubiquinone) 1 beta subcomplex 9" source="rTC54899" interaction="pp" id="rTC54899 (pp) NADH dehydrogenase (ubiquinone) 1 beta subcomplex 9"/>
                <edge target="inorganic pyrophosphatase" source="rGSVIVP00024902001" interaction="pp" id="rGSVIVP00024902001 (pp) inorganic pyrophosphatase"/>
                <edge target="V-type H+-transporting ATPase 21kDa proteolipid subunit" source="rGSVIVP00027458001" interaction="pp" id="rGSVIVP00027458001 (pp) V-type H+-transporting ATPase 21kDa proteolipid subunit"/>
                <edge target="NADH dehydrogenase I subunit 7" source="rGSVIVP00035627001" interaction="pp" id="rGSVIVP00035627001 (pp) NADH dehydrogenase I subunit 7"/>
                <edge target="V-type H+-transporting ATPase 21kDa proteolipid subunit" source="rGSVIVP00001750001" interaction="pp" id="rGSVIVP00001750001 (pp) V-type H+-transporting ATPase 21kDa proteolipid subunit"/>
                <edge target="NADH dehydrogenase (ubiquinone) 1 alpha/beta sb 1" source="rGSVIVP00025038001" interaction="pp" id="rGSVIVP00025038001 (pp) NADH dehydrogenase (ubiquinone) 1 alpha/beta sb 1"/>
                <edge target="NADH-ubiquinone oxidoreductase subunit" source="rGSVIVP00011021001" interaction="pp" id="rGSVIVP00011021001 (pp) NADH-ubiquinone oxidoreductase subunit"/>
                <edge target="NADH dehydrogenase I subunit 4L ND4L" source="rTC55436" interaction="pp" id="rTC55436 (pp) NADH dehydrogenase I subunit 4L ND4L"/>
                <edge target="ADP" source="re333STATE_TRANSITION" interaction="RIGHT" id="re333STATE_TRANSITION (RIGHT) ADP"/>
                <edge target="ubiquinol-cytochrome c reductase cytochrome b subunit" source="rGSVIVP00000938001" interaction="pp" id="rGSVIVP00000938001 (pp) ubiquinol-cytochrome c reductase cytochrome b subunit"/>
                <edge target="NADH dehydrogenase I subunit 2 ND2" source="rGSVIVP00014071001" interaction="pp" id="rGSVIVP00014071001 (pp) NADH dehydrogenase I subunit 2 ND2"/>
                <edge target="NADH dehydrogenase (ubiquinone) Fe-S protein 6" source="rGSVIVP00014036001" interaction="pp" id="rGSVIVP00014036001 (pp) NADH dehydrogenase (ubiquinone) Fe-S protein 6"/>
                <edge target="inorganic pyrophosphatase" source="rGSVIVP00003290001" interaction="pp" id="rGSVIVP00003290001 (pp) inorganic pyrophosphatase"/>
                <edge target="cytochrome o ubiquinol oxidase subunit III" source="rCF606094" interaction="pp" id="rCF606094 (pp) cytochrome o ubiquinol oxidase subunit III"/>
                <edge target="cytochrome bd-I oxidase subunit I" source="rTC61719" interaction="pp" id="rTC61719 (pp) cytochrome bd-I oxidase subunit I"/>
                <edge target="H+" source="re356STATE_TRANSITION" interaction="RIGHT" id="re356STATE_TRANSITION (RIGHT) H+"/>
                <edge target="NADH dehydrogenase I subunit 5 ND5" source="rTC55324" interaction="pp" id="rTC55324 (pp) NADH dehydrogenase I subunit 5 ND5"/>
                <edge target="NADH dehydrogenase I subunit J" source="rGSVIVP00005875001" interaction="pp" id="rGSVIVP00005875001 (pp) NADH dehydrogenase I subunit J"/>
                <edge target="F-type H+-transporting ATPase gamma chain ATPF1G" source="rGSVIVP00010758001" interaction="pp" id="rGSVIVP00010758001 (pp) F-type H+-transporting ATPase gamma chain ATPF1G"/>
                <edge target="NADH dehydrogenase I subunit N" source="rGSVIVP00023910001" interaction="pp" id="rGSVIVP00023910001 (pp) NADH dehydrogenase I subunit N"/>
                <edge target="NADH dehydrogenase I subunit 1 ND1" source="rTC51892" interaction="pp" id="rTC51892 (pp) NADH dehydrogenase I subunit 1 ND1"/>
                <edge target="NADH dehydrogenase (ubiquinone) Fe-S protein 7" source="rGSVIVP00032166001" interaction="pp" id="rGSVIVP00032166001 (pp) NADH dehydrogenase (ubiquinone) Fe-S protein 7"/>
                <edge target="NADH dehydrogenase I subunit 3 ND3" source="rTC55304" interaction="pp" id="rTC55304 (pp) NADH dehydrogenase I subunit 3 ND3"/>
                <edge target="inorganic pyrophosphatase" source="rGSVIVP00003284001" interaction="pp" id="rGSVIVP00003284001 (pp) inorganic pyrophosphatase"/>
                <edge target="F-type H+-transporting ATPase epsilon chain ATPeF1E" source="rGSVIVP00025273001" interaction="pp" id="rGSVIVP00025273001 (pp) F-type H+-transporting ATPase epsilon chain ATPeF1E"/>
                <edge target="V-type H+-transporting ATPase subunit G" source="rGSVIVP00038681001" interaction="pp" id="rGSVIVP00038681001 (pp) V-type H+-transporting ATPase subunit G"/>
                <edge target="NADH dehydrogenase I subunit 1 ND1" source="rCB002942" interaction="pp" id="rCB002942 (pp) NADH dehydrogenase I subunit 1 ND1"/>
                <edge target="ubiquinol-cytochrome c reductase iron-sulfur subunit" source="rGSVIVP00037959001" interaction="pp" id="rGSVIVP00037959001 (pp) ubiquinol-cytochrome c reductase iron-sulfur subunit"/>
                <edge target="inorganic pyrophosphatase" source="rGSVIVP00028963001" interaction="pp" id="rGSVIVP00028963001 (pp) inorganic pyrophosphatase"/>
                <edge target="H+-transporting ATPase" source="rGSVIVP00001843001" interaction="pp" id="rGSVIVP00001843001 (pp) H+-transporting ATPase"/>
                <edge target="inorganic pyrophosphatase" source="rGSVIVP00003289001" interaction="pp" id="rGSVIVP00003289001 (pp) inorganic pyrophosphatase"/>
                <edge target="NADH dehydrogenase (ubiquinone) Fe-S protein 8" source="rGSVIVP00036386001" interaction="pp" id="rGSVIVP00036386001 (pp) NADH dehydrogenase (ubiquinone) Fe-S protein 8"/>
                <edge target="NADH dehydrogenase I chain N" source="rGSVIVP00014072001" interaction="pp" id="rGSVIVP00014072001 (pp) NADH dehydrogenase I chain N"/>
                <edge target="NADH dehydrogenase I chain C" source="rGSVIVP00012723001" interaction="pp" id="rGSVIVP00012723001 (pp) NADH dehydrogenase I chain C"/>
                <edge target="NADH dehydrogenase I subunit 3 ND3" source="rTC65649" interaction="pp" id="rTC65649 (pp) NADH dehydrogenase I subunit 3 ND3"/>
                <edge target="ubiquinol-cytochrome c reductase subunit 7" source="rGSVIVP00032598001" interaction="pp" id="rGSVIVP00032598001 (pp) ubiquinol-cytochrome c reductase subunit 7"/>
                <edge target="F-type H+-transporting ATPase beta chain ATPF1B" source="rCX016810" interaction="pp" id="rCX016810 (pp) F-type H+-transporting ATPase beta chain ATPF1B"/>
                <edge target="NADH dehydrogenase I chain J" source="rGSVIVP00012690001" interaction="pp" id="rGSVIVP00012690001 (pp) NADH dehydrogenase I chain J"/>
                <edge target="V-type H+-transporting ATPase subunit D" source="rGSVIVP00023024001" interaction="pp" id="rGSVIVP00023024001 (pp) V-type H+-transporting ATPase subunit D"/>
                <edge target="NADH dehydrogenase I subunit 5" source="rGSVIVP00002206001" interaction="pp" id="rGSVIVP00002206001 (pp) NADH dehydrogenase I subunit 5"/>
                <edge target="NADH dehydrogenase I subunit 7" source="rGSVIVP00035567001" interaction="pp" id="rGSVIVP00035567001 (pp) NADH dehydrogenase I subunit 7"/>
                <edge target="V-type H+-transporting ATPase subunit I" source="rGSVIVP00002678001" interaction="pp" id="rGSVIVP00002678001 (pp) V-type H+-transporting ATPase subunit I"/>
                <edge target="inorganic pyrophosphatase" source="rTC63158" interaction="pp" id="rTC63158 (pp) inorganic pyrophosphatase"/>
                <edge target="NADH dehydrogenase I subunit I" source="rGSVIVP00033700001" interaction="pp" id="rGSVIVP00033700001 (pp) NADH dehydrogenase I subunit I"/>
                <edge target="V-type H+-transporting ATPase 16kDa proteolipid subunit" source="rGSVIVP00015399001" interaction="pp" id="rGSVIVP00015399001 (pp) V-type H+-transporting ATPase 16kDa proteolipid subunit"/>
                <edge target="NADH dehydrogenase I subunit 4 ND4" source="rGSVIVP00035618001" interaction="pp" id="rGSVIVP00035618001 (pp) NADH dehydrogenase I subunit 4 ND4"/>
                <edge target="V-type H+-transporting ATPase 16kDa proteolipid subunit" source="rGSVIVP00014491001" interaction="pp" id="rGSVIVP00014491001 (pp) V-type H+-transporting ATPase 16kDa proteolipid subunit"/>
                <edge target="NADH dehydrogenase" source="rGSVIVP00008503001" interaction="pp" id="rGSVIVP00008503001 (pp) NADH dehydrogenase"/>
                <edge target="NADH dehydrogenase I subunit 6 ND6" source="rTC58919" interaction="pp" id="rTC58919 (pp) NADH dehydrogenase I subunit 6 ND6"/>
                <edge target="F-type H+-transporting ATPase alpha chain ATPeF1A" source="rGSVIVP00035260001" interaction="pp" id="rGSVIVP00035260001 (pp) F-type H+-transporting ATPase alpha chain ATPeF1A"/>
                <edge target="ubiquinol-cytochrome c reductase cytochrome b subunit" source="rGSVIVP00029966001" interaction="pp" id="rGSVIVP00029966001 (pp) ubiquinol-cytochrome c reductase cytochrome b subunit"/>
                <edge target="V-type H+-transporting ATPase subunit D" source="rGSVIVP00018828001" interaction="pp" id="rGSVIVP00018828001 (pp) V-type H+-transporting ATPase subunit D"/>
                <edge target="COX19" source="rGSVIVP00034344001" interaction="pp" id="rGSVIVP00034344001 (pp) COX19"/>
                <edge target="inorganic pyrophosphatase" source="rGSVIVP00003288001" interaction="pp" id="rGSVIVP00003288001 (pp) inorganic pyrophosphatase"/>
                <edge target="NADH dehydrogenase I subunit 4 ND4" source="rGSVIVP00006956001" interaction="pp" id="rGSVIVP00006956001 (pp) NADH dehydrogenase I subunit 4 ND4"/>
                <edge target="ubiquinol-cytochrome c reductase subunit 8" source="rCA810508" interaction="pp" id="rCA810508 (pp) ubiquinol-cytochrome c reductase subunit 8"/>
                <edge target="F-type H+-transporting ATPase alpha chain ATPF1A" source="rGSVIVP00019276001" interaction="pp" id="rGSVIVP00019276001 (pp) F-type H+-transporting ATPase alpha chain ATPF1A"/>
                <edge target="NADH-ubiquinone oxidoreductase subunit" source="rGSVIVP00005137001" interaction="pp" id="rGSVIVP00005137001 (pp) NADH-ubiquinone oxidoreductase subunit"/>
            </selectedEdges>
        </network>
        <network visualStyle="Vitis_style_shoot" viewAvailable="true" id="vv10195Photosynthesis.xml.me" filename="vv10195Photosynthesis.xml.me.xgmml">
            <parent id="Network Root"/>
        </network>
        <network visualStyle="Vitis_style_shoot" viewAvailable="true" id="vv10196Photosynthesis_antenna_proteins.xml.me" filename="vv10196Photosynthesis_antenna_proteins.xml.me.xgmml">
            <parent id="Network Root"/>
            <selectedNodes>
                <node id="rGSVIVP00029136001"/>
                <node id="rGSVIVP00028191001"/>
                <node id="rCB343137"/>
                <node id="rGSVIVP00014813001"/>
                <node id="rCK136969"/>
                <node id="rCB343105"/>
                <node id="rGSVIVP00021499001"/>
                <node id="rGSVIVP00002956001"/>
                <node id="rGSVIVP00002813001"/>
                <node id="rCB975599"/>
                <node id="rTC65556"/>
                <node id="rCB343205"/>
                <node id="rGSVIVP00016405001"/>
                <node id="rGSVIVP00003412001"/>
                <node id="rGSVIVP00031964001"/>
                <node id="rCB345360"/>
                <node id="rCF605361"/>
                <node id="rGSVIVP00027591001"/>
                <node id="rCF403380"/>
                <node id="rGSVIVP00009554001"/>
                <node id="rGSVIVP00009737001"/>
                <node id="rGSVIVP00003413001"/>
                <node id="rGSVIVP00016319001"/>
                <node id="rTC69007"/>
                <node id="rGSVIVP00027936001"/>
                <node id="rGSVIVP00018891001"/>
                <node id="rGSVIVP00023035001"/>
            </selectedNodes>
            <selectedEdges>
                <edge target="light-harvesting complex I chlorophyll a/b binding protein 2" source="light-harvesting complex I chlorophyll a/b binding protein 3" interaction="pp" id="light-harvesting complex I chlorophyll a/b binding protein 3 (pp) light-harvesting complex I chlorophyll a/b binding protein 2"/>
                <edge target="light-harvesting complex I chlorophyll a/b binding protein 3" source="rCB345360" interaction="pp" id="rCB345360 (pp) light-harvesting complex I chlorophyll a/b binding protein 3"/>
                <edge target="light-harvesting complex I chlorophyll a/b binding protein 2" source="rGSVIVP00016405001" interaction="pp" id="rGSVIVP00016405001 (pp) light-harvesting complex I chlorophyll a/b binding protein 2"/>
                <edge target="light-harvesting complex II chlorophyll a/b binding protein 1" source="rGSVIVP00003412001" interaction="pp" id="rGSVIVP00003412001 (pp) light-harvesting complex II chlorophyll a/b binding protein 1"/>
                <edge target="light-harvesting complex II chlorophyll a/b binding protein 1" source="rCB343105" interaction="pp" id="rCB343105 (pp) light-harvesting complex II chlorophyll a/b binding protein 1"/>
                <edge target="light-harvesting complex II chlorophyll a/b binding protein 2" source="rGSVIVP00002956001" interaction="pp" id="rGSVIVP00002956001 (pp) light-harvesting complex II chlorophyll a/b binding protein 2"/>
                <edge target="light-harvesting complex II chlorophyll a/b binding protein 2" source="rGSVIVP00029136001" interaction="pp" id="rGSVIVP00029136001 (pp) light-harvesting complex II chlorophyll a/b binding protein 2"/>
                <edge target="light-harvesting complex II chlorophyll a/b binding protein 2" source="light-harvesting complex II chlorophyll a/b binding protein 6" interaction="pp" id="light-harvesting complex II chlorophyll a/b binding protein 6 (pp) light-harvesting complex II chlorophyll a/b binding protein 2"/>
                <edge target="light-harvesting complex II chlorophyll a/b binding protein 3" source="light-harvesting complex II chlorophyll a/b binding protein 6" interaction="pp" id="light-harvesting complex II chlorophyll a/b binding protein 6 (pp) light-harvesting complex II chlorophyll a/b binding protein 3"/>
                <edge target="light-harvesting complex I chlorophyll a/b binding protein 1" source="rTC65556" interaction="pp" id="rTC65556 (pp) light-harvesting complex I chlorophyll a/b binding protein 1"/>
                <edge target="light-harvesting complex II chlorophyll a/b binding protein 1" source="light-harvesting complex II chlorophyll a/b binding protein 4" interaction="pp" id="light-harvesting complex II chlorophyll a/b binding protein 4 (pp) light-harvesting complex II chlorophyll a/b binding protein 1"/>
                <edge target="light-harvesting complex II chlorophyll a/b binding protein 2" source="rTC69007" interaction="pp" id="rTC69007 (pp) light-harvesting complex II chlorophyll a/b binding protein 2"/>
                <edge target="light-harvesting complex I chlorophyll a/b binding protein 2" source="rGSVIVP00002813001" interaction="pp" id="rGSVIVP00002813001 (pp) light-harvesting complex I chlorophyll a/b binding protein 2"/>
                <edge target="light-harvesting complex I chlorophyll a/b binding protein 5" source="light-harvesting complex I chlorophyll a/b binding protein 1" interaction="pp" id="light-harvesting complex I chlorophyll a/b binding protein 1 (pp) light-harvesting complex I chlorophyll a/b binding protein 5"/>
                <edge target="light-harvesting complex I chlorophyll a/b binding protein 3" source="rGSVIVP00023035001" interaction="pp" id="rGSVIVP00023035001 (pp) light-harvesting complex I chlorophyll a/b binding protein 3"/>
                <edge target="light-harvesting complex II chlorophyll a/b binding protein 2" source="rCF605361" interaction="pp" id="rCF605361 (pp) light-harvesting complex II chlorophyll a/b binding protein 2"/>
                <edge target="light-harvesting complex II chlorophyll a/b binding protein 5" source="light-harvesting complex II chlorophyll a/b binding protein 4" interaction="pp" id="light-harvesting complex II chlorophyll a/b binding protein 4 (pp) light-harvesting complex II chlorophyll a/b binding protein 5"/>
                <edge target="light-harvesting complex I chlorophyll a/b binding protein 1" source="light-harvesting complex I chlorophyll a/b binding protein 4" interaction="pp" id="light-harvesting complex I chlorophyll a/b binding protein 4 (pp) light-harvesting complex I chlorophyll a/b binding protein 1"/>
                <edge target="light-harvesting complex II chlorophyll a/b binding protein 1" source="light-harvesting complex II chlorophyll a/b binding protein 6" interaction="pp" id="light-harvesting complex II chlorophyll a/b binding protein 6 (pp) light-harvesting complex II chlorophyll a/b binding protein 1"/>
                <edge target="light-harvesting complex II chlorophyll a/b binding protein 2" source="light-harvesting complex II chlorophyll a/b binding protein 4" interaction="pp" id="light-harvesting complex II chlorophyll a/b binding protein 4 (pp) light-harvesting complex II chlorophyll a/b binding protein 2"/>
                <edge target="light-harvesting complex II chlorophyll a/b binding protein 3" source="rGSVIVP00027591001" interaction="pp" id="rGSVIVP00027591001 (pp) light-harvesting complex II chlorophyll a/b binding protein 3"/>
                <edge target="light-harvesting complex II chlorophyll a/b binding protein 6" source="light-harvesting complex II chlorophyll a/b binding protein 5" interaction="pp" id="light-harvesting complex II chlorophyll a/b binding protein 5 (pp) light-harvesting complex II chlorophyll a/b binding protein 6"/>
                <edge target="light-harvesting complex II chlorophyll a/b binding protein 1" source="light-harvesting complex II chlorophyll a/b binding protein 5" interaction="pp" id="light-harvesting complex II chlorophyll a/b binding protein 5 (pp) light-harvesting complex II chlorophyll a/b binding protein 1"/>
                <edge target="light-harvesting complex II chlorophyll a/b binding protein 1" source="rGSVIVP00018891001" interaction="pp" id="rGSVIVP00018891001 (pp) light-harvesting complex II chlorophyll a/b binding protein 1"/>
                <edge target="light-harvesting complex II chlorophyll a/b binding protein 1" source="rGSVIVP00003413001" interaction="pp" id="rGSVIVP00003413001 (pp) light-harvesting complex II chlorophyll a/b binding protein 1"/>
                <edge target="light-harvesting complex I chlorophyll a/b binding protein 4" source="light-harvesting complex I chlorophyll a/b binding protein 2" interaction="pp" id="light-harvesting complex I chlorophyll a/b binding protein 2 (pp) light-harvesting complex I chlorophyll a/b binding protein 4"/>
                <edge target="light-harvesting complex II chlorophyll a/b binding protein 2" source="rCB343205" interaction="pp" id="rCB343205 (pp) light-harvesting complex II chlorophyll a/b binding protein 2"/>
                <edge target="light-harvesting complex II chlorophyll a/b binding protein 2" source="rCK136969" interaction="pp" id="rCK136969 (pp) light-harvesting complex II chlorophyll a/b binding protein 2"/>
                <edge target="light-harvesting complex I chlorophyll a/b binding protein 5" source="rGSVIVP00014813001" interaction="pp" id="rGSVIVP00014813001 (pp) light-harvesting complex I chlorophyll a/b binding protein 5"/>
                <edge target="light-harvesting complex II chlorophyll a/b binding protein 3" source="rCF403380" interaction="pp" id="rCF403380 (pp) light-harvesting complex II chlorophyll a/b binding protein 3"/>
                <edge target="light-harvesting complex II chlorophyll a/b binding protein 3" source="light-harvesting complex II chlorophyll a/b binding protein 5" interaction="pp" id="light-harvesting complex II chlorophyll a/b binding protein 5 (pp) light-harvesting complex II chlorophyll a/b binding protein 3"/>
                <edge target="light-harvesting complex II chlorophyll a/b binding protein 1" source="rGSVIVP00027936001" interaction="pp" id="rGSVIVP00027936001 (pp) light-harvesting complex II chlorophyll a/b binding protein 1"/>
                <edge target="light-harvesting complex II chlorophyll a/b binding protein 3" source="rGSVIVP00009737001" interaction="pp" id="rGSVIVP00009737001 (pp) light-harvesting complex II chlorophyll a/b binding protein 3"/>
                <edge target="light-harvesting complex I chlorophyll a/b binding protein 4" source="rCB975599" interaction="pp" id="rCB975599 (pp) light-harvesting complex I chlorophyll a/b binding protein 4"/>
                <edge target="light-harvesting complex II chlorophyll a/b binding protein 2" source="light-harvesting complex II chlorophyll a/b binding protein 5" interaction="pp" id="light-harvesting complex II chlorophyll a/b binding protein 5 (pp) light-harvesting complex II chlorophyll a/b binding protein 2"/>
                <edge target="light-harvesting complex II chlorophyll a/b binding protein 6" source="rGSVIVP00009554001" interaction="pp" id="rGSVIVP00009554001 (pp) light-harvesting complex II chlorophyll a/b binding protein 6"/>
                <edge target="light-harvesting complex II chlorophyll a/b binding protein 3" source="light-harvesting complex II chlorophyll a/b binding protein 4" interaction="pp" id="light-harvesting complex II chlorophyll a/b binding protein 4 (pp) light-harvesting complex II chlorophyll a/b binding protein 3"/>
                <edge target="light-harvesting complex II chlorophyll a/b binding protein 5" source="rGSVIVP00031964001" interaction="pp" id="rGSVIVP00031964001 (pp) light-harvesting complex II chlorophyll a/b binding protein 5"/>
                <edge target="light-harvesting complex II chlorophyll a/b binding protein 2" source="light-harvesting complex II chlorophyll a/b binding protein 1" interaction="pp" id="light-harvesting complex II chlorophyll a/b binding protein 1 (pp) light-harvesting complex II chlorophyll a/b binding protein 2"/>
                <edge target="light-harvesting complex I chlorophyll a/b binding protein 4" source="rGSVIVP00016319001" interaction="pp" id="rGSVIVP00016319001 (pp) light-harvesting complex I chlorophyll a/b binding protein 4"/>
                <edge target="light-harvesting complex II chlorophyll a/b binding protein 3" source="light-harvesting complex II chlorophyll a/b binding protein 2" interaction="pp" id="light-harvesting complex II chlorophyll a/b binding protein 2 (pp) light-harvesting complex II chlorophyll a/b binding protein 3"/>
                <edge target="light-harvesting complex II chlorophyll a/b binding protein 1" source="rGSVIVP00028191001" interaction="pp" id="rGSVIVP00028191001 (pp) light-harvesting complex II chlorophyll a/b binding protein 1"/>
                <edge target="light-harvesting complex II chlorophyll a/b binding protein 3" source="light-harvesting complex II chlorophyll a/b binding protein 1" interaction="pp" id="light-harvesting complex II chlorophyll a/b binding protein 1 (pp) light-harvesting complex II chlorophyll a/b binding protein 3"/>
                <edge target="light-harvesting complex II chlorophyll a/b binding protein 1" source="rCB343137" interaction="pp" id="rCB343137 (pp) light-harvesting complex II chlorophyll a/b binding protein 1"/>
                <edge target="light-harvesting complex II chlorophyll a/b binding protein 4" source="rGSVIVP00021499001" interaction="pp" id="rGSVIVP00021499001 (pp) light-harvesting complex II chlorophyll a/b binding protein 4"/>
            </selectedEdges>
        </network>
        <network visualStyle="Vitis_style_shoot" viewAvailable="true" id="vv10710Carbon_fixation.xml.me" filename="vv10710Carbon_fixation.xml.me.xgmml">
            <parent id="Network Root"/>
        </network>
        <network visualStyle="Vitis_style_shoot" viewAvailable="true" id="vv23050Proteasome.xml.me" filename="vv23050Proteasome.xml.me.xgmml">
            <parent id="Network Root"/>
            <selectedNodes>
                <node id="rGSVIVP00023345001"/>
                <node id="rGSVIVP00015634001"/>
                <node id="rGSVIVP00014032001"/>
                <node id="rGSVIVP00036109001"/>
                <node id="rGSVIVP00019351001"/>
                <node id="rGSVIVP00018639001"/>
                <node id="rGSVIVP00006749001"/>
                <node id="rGSVIVP00010470001"/>
                <node id="rCF604948"/>
                <node id="rGSVIVP00036153001"/>
                <node id="rGSVIVP00018545001"/>
                <node id="rGSVIVP00035048001"/>
                <node id="rGSVIVP00032563001"/>
                <node id="rGSVIVP00036762001"/>
                <node id="rGSVIVP00023924001"/>
                <node id="rGSVIVP00023752001"/>
                <node id="rGSVIVP00036330001"/>
                <node id="rGSVIVP00030187001"/>
                <node id="rGSVIVP00015488001"/>
                <node id="rGSVIVP00006696001"/>
                <node id="rGSVIVP00033998001"/>
                <node id="rGSVIVP00001228001"/>
                <node id="rGSVIVP00005933001"/>
                <node id="rGSVIVP00014552001"/>
                <node id="rGSVIVP00031124001"/>
                <node id="rGSVIVP00036755001"/>
                <node id="rGSVIVP00032367001"/>
                <node id="rGSVIVP00034058001"/>
                <node id="rGSVIVP00013738001"/>
                <node id="rGSVIVP00007080001"/>
                <node id="rGSVIVP00018640001"/>
                <node id="rGSVIVP00017223001"/>
                <node id="rGSVIVP00015420001"/>
                <node id="rGSVIVP00034542001"/>
                <node id="rGSVIVP00036141001"/>
                <node id="rCB349455"/>
                <node id="rGSVIVP00021479001"/>
                <node id="rGSVIVP00019352001"/>
                <node id="rGSVIVP00019753001"/>
                <node id="rGSVIVP00021409001"/>
                <node id="rGSVIVP00014791001"/>
                <node id="rGSVIVP00033456001"/>
                <node id="rGSVIVP00016352001"/>
                <node id="rGSVIVP00001533001"/>
                <node id="rGSVIVP00031868001"/>
                <node id="rGSVIVP00024499001"/>
                <node id="rGSVIVP00009324001"/>
                <node id="rGSVIVP00030725001"/>
                <node id="rGSVIVP00022719001"/>
                <node id="rGSVIVP00031120001"/>
                <node id="rGSVIVP00026350001"/>
                <node id="rGSVIVP00033457001"/>
                <node id="rGSVIVP00033984001"/>
                <node id="rGSVIVP00014589001"/>
                <node id="rGSVIVP00006966001"/>
                <node id="rGSVIVP00016282001"/>
                <node id="rGSVIVP00017020001"/>
                <node id="rCF214191"/>
            </selectedNodes>
            <selectedEdges>
                <edge target="20S proteasome subunit alpha 7b" source="26S proteasome regulatory subunit T1" interaction="pp" id="26S proteasome regulatory subunit T1 (pp) 20S proteasome subunit alpha 7b"/>
                <edge target="26S proteasome regulatory subunit N11" source="26S proteasome regulatory subunit N5" interaction="pp" id="26S proteasome regulatory subunit N5 (pp) 26S proteasome regulatory subunit N11"/>
                <edge target="26S proteasome regulatory subunit N5" source="rGSVIVP00013738001" interaction="pp" id="rGSVIVP00013738001 (pp) 26S proteasome regulatory subunit N5"/>
                <edge target="20S proteasome subunit alpha 7b" source="20S proteasome subunit alpha 6b" interaction="pp" id="20S proteasome subunit alpha 6b (pp) 20S proteasome subunit alpha 7b"/>
                <edge target="26S proteasome regulatory subunit T4" source="26S proteasome regulatory subunit T6" interaction="pp" id="26S proteasome regulatory subunit T6 (pp) 26S proteasome regulatory subunit T4"/>
                <edge target="26S proteasome regulatory subunit T4" source="rGSVIVP00014552001" interaction="pp" id="rGSVIVP00014552001 (pp) 26S proteasome regulatory subunit T4"/>
                <edge target="20S proteasome subunit alpha 3a" source="20S proteasome subunit beta 3a" interaction="pp" id="20S proteasome subunit beta 3a (pp) 20S proteasome subunit alpha 3a"/>
                <edge target="20S proteasome subunit beta 2b" source="20S proteasome subunit beta 3b" interaction="pp" id="20S proteasome subunit beta 3b (pp) 20S proteasome subunit beta 2b"/>
                <edge target="26S proteasome regulatory subunit N12" source="26S proteasome regulatory subunit N11" interaction="pp" id="26S proteasome regulatory subunit N11 (pp) 26S proteasome regulatory subunit N12"/>
                <edge target="26S proteasome regulatory subunit N8" source="26S proteasome regulatory subunit N6" interaction="pp" id="26S proteasome regulatory subunit N6 (pp) 26S proteasome regulatory subunit N8"/>
                <edge target="20S proteasome subunit beta 6a" source="20S proteasome subunit beta 2b" interaction="pp" id="20S proteasome subunit beta 2b (pp) 20S proteasome subunit beta 6a"/>
                <edge target="20S proteasome subunit alpha 7a" source="20S proteasome subunit beta 7a" interaction="pp" id="20S proteasome subunit beta 7a (pp) 20S proteasome subunit alpha 7a"/>
                <edge target="20S proteasome subunit alpha 4a" source="rGSVIVP00036755001" interaction="pp" id="rGSVIVP00036755001 (pp) 20S proteasome subunit alpha 4a"/>
                <edge target="20S proteasome subunit alpha 2b" source="26S proteasome regulatory subunit T6" interaction="pp" id="26S proteasome regulatory subunit T6 (pp) 20S proteasome subunit alpha 2b"/>
                <edge target="20S proteasome subunit alpha 6a" source="rGSVIVP00014589001" interaction="pp" id="rGSVIVP00014589001 (pp) 20S proteasome subunit alpha 6a"/>
                <edge target="20S proteasome subunit beta 3b" source="20S proteasome subunit beta 4b" interaction="pp" id="20S proteasome subunit beta 4b (pp) 20S proteasome subunit beta 3b"/>
                <edge target="20S proteasome subunit alpha 4b" source="26S proteasome regulatory subunit T5" interaction="pp" id="26S proteasome regulatory subunit T5 (pp) 20S proteasome subunit alpha 4b"/>
                <edge target="26S proteasome regulatory subunit N1" source="rGSVIVP00018640001" interaction="pp" id="rGSVIVP00018640001 (pp) 26S proteasome regulatory subunit N1"/>
                <edge target="proteasome inhibitor subunit 1 (PI31)" source="rGSVIVP00021409001" interaction="pp" id="rGSVIVP00021409001 (pp) proteasome inhibitor subunit 1 (PI31)"/>
                <edge target="26S proteasome regulatory subunit T3" source="26S proteasome regulatory subunit N2" interaction="pp" id="26S proteasome regulatory subunit N2 (pp) 26S proteasome regulatory subunit T3"/>
                <edge target="20S proteasome subunit alpha 2a" source="rGSVIVP00030187001" interaction="pp" id="rGSVIVP00030187001 (pp) 20S proteasome subunit alpha 2a"/>
                <edge target="26S proteasome regulatory subunit T3" source="26S proteasome regulatory subunit T5" interaction="pp" id="26S proteasome regulatory subunit T5 (pp) 26S proteasome regulatory subunit T3"/>
                <edge target="20S proteasome subunit alpha 1a" source="20S proteasome subunit beta 1a" interaction="pp" id="20S proteasome subunit beta 1a (pp) 20S proteasome subunit alpha 1a"/>
                <edge target="20S proteasome subunit beta 1a" source="20S proteasome subunit beta 7b" interaction="pp" id="20S proteasome subunit beta 7b (pp) 20S proteasome subunit beta 1a"/>
                <edge target="26S proteasome regulatory subunit N6" source="26S proteasome regulatory subunit N9" interaction="pp" id="26S proteasome regulatory subunit N9 (pp) 26S proteasome regulatory subunit N6"/>
                <edge target="20S proteasome subunit alpha 3a" source="20S proteasome subunit alpha 4a" interaction="pp" id="20S proteasome subunit alpha 4a (pp) 20S proteasome subunit alpha 3a"/>
                <edge target="26S proteasome regulatory subunit N5" source="rGSVIVP00019352001" interaction="pp" id="rGSVIVP00019352001 (pp) 26S proteasome regulatory subunit N5"/>
                <edge target="20S proteasome subunit beta 5b" source="20S proteasome subunit alpha 5b" interaction="pp" id="20S proteasome subunit alpha 5b (pp) 20S proteasome subunit beta 5b"/>
                <edge target="26S proteasome regulatory subunit N9" source="rGSVIVP00016282001" interaction="pp" id="rGSVIVP00016282001 (pp) 26S proteasome regulatory subunit N9"/>
                <edge target="26S proteasome regulatory subunit T2" source="26S proteasome regulatory subunit N1" interaction="pp" id="26S proteasome regulatory subunit N1 (pp) 26S proteasome regulatory subunit T2"/>
                <edge target="20S proteasome subunit alpha 6a" source="20S proteasome subunit alpha 7a" interaction="pp" id="20S proteasome subunit alpha 7a (pp) 20S proteasome subunit alpha 6a"/>
                <edge target="20S proteasome subunit beta 6a" source="20S proteasome subunit beta 7a" interaction="pp" id="20S proteasome subunit beta 7a (pp) 20S proteasome subunit beta 6a"/>
                <edge target="20S proteasome subunit alpha 5a" source="rGSVIVP00033998001" interaction="pp" id="rGSVIVP00033998001 (pp) 20S proteasome subunit alpha 5a"/>
                <edge target="20S proteasome subunit beta 4a" source="20S proteasome subunit beta 5a" interaction="pp" id="20S proteasome subunit beta 5a (pp) 20S proteasome subunit beta 4a"/>
                <edge target="20S proteasome subunit beta 3b" source="20S proteasome subunit alpha 3b" interaction="pp" id="20S proteasome subunit alpha 3b (pp) 20S proteasome subunit beta 3b"/>
                <edge target="26S proteasome regulatory subunit T6" source="rGSVIVP00034542001" interaction="pp" id="rGSVIVP00034542001 (pp) 26S proteasome regulatory subunit T6"/>
                <edge target="26S proteasome regulatory subunit N6" source="rGSVIVP00005933001" interaction="pp" id="rGSVIVP00005933001 (pp) 26S proteasome regulatory subunit N6"/>
                <edge target="20S proteasome subunit beta 5a" source="rGSVIVP00035048001" interaction="pp" id="rGSVIVP00035048001 (pp) 20S proteasome subunit beta 5a"/>
                <edge target="20S proteasome subunit alpha 2a" source="20S proteasome subunit alpha 3a" interaction="pp" id="20S proteasome subunit alpha 3a (pp) 20S proteasome subunit alpha 2a"/>
                <edge target="26S proteasome regulatory subunit N8" source="rGSVIVP00001533001" interaction="pp" id="rGSVIVP00001533001 (pp) 26S proteasome regulatory subunit N8"/>
                <edge target="20S proteasome subunit alpha 1a" source="20S proteasome subunit alpha 2a" interaction="pp" id="20S proteasome subunit alpha 2a (pp) 20S proteasome subunit alpha 1a"/>
                <edge target="26S proteasome regulatory subunit N10" source="26S proteasome regulatory subunit N1" interaction="pp" id="26S proteasome regulatory subunit N1 (pp) 26S proteasome regulatory subunit N10"/>
                <edge target="20S proteasome subunit beta 4b" source="20S proteasome subunit alpha 4b" interaction="pp" id="20S proteasome subunit alpha 4b (pp) 20S proteasome subunit beta 4b"/>
                <edge target="20S proteasome subunit alpha 6b" source="20S proteasome subunit alpha 5b" interaction="pp" id="20S proteasome subunit alpha 5b (pp) 20S proteasome subunit alpha 6b"/>
                <edge target="20S proteasome subunit beta 2b" source="20S proteasome subunit alpha 2b" interaction="pp" id="20S proteasome subunit alpha 2b (pp) 20S proteasome subunit beta 2b"/>
                <edge target="26S proteasome regulatory subunit T1" source="26S proteasome regulatory subunit T3" interaction="pp" id="26S proteasome regulatory subunit T3 (pp) 26S proteasome regulatory subunit T1"/>
                <edge target="20S proteasome subunit alpha 2a" source="20S proteasome subunit beta 2a" interaction="pp" id="20S proteasome subunit beta 2a (pp) 20S proteasome subunit alpha 2a"/>
                <edge target="26S proteasome regulatory subunit N2" source="rGSVIVP00018545001" interaction="pp" id="rGSVIVP00018545001 (pp) 26S proteasome regulatory subunit N2"/>
                <edge target="20S proteasome subunit alpha 1a" source="rGSVIVP00034058001" interaction="pp" id="rGSVIVP00034058001 (pp) 20S proteasome subunit alpha 1a"/>
                <edge target="20S proteasome subunit beta 7a" source="20S proteasome subunit beta 1a" interaction="pp" id="20S proteasome subunit beta 1a (pp) 20S proteasome subunit beta 7a"/>
                <edge target="26S proteasome regulatory subunit N12" source="rGSVIVP00006696001" interaction="pp" id="rGSVIVP00006696001 (pp) 26S proteasome regulatory subunit N12"/>
                <edge target="20S proteasome subunit alpha 5b" source="20S proteasome subunit alpha 4b" interaction="pp" id="20S proteasome subunit alpha 4b (pp) 20S proteasome subunit alpha 5b"/>
                <edge target="26S proteasome regulatory subunit N3" source="26S proteasome regulatory subunit N7" interaction="pp" id="26S proteasome regulatory subunit N7 (pp) 26S proteasome regulatory subunit N3"/>
                <edge target="20S proteasome subunit beta 4b" source="20S proteasome subunit beta 5b" interaction="pp" id="20S proteasome subunit beta 5b (pp) 20S proteasome subunit beta 4b"/>
                <edge target="20S proteasome subunit beta 6b" source="20S proteasome subunit beta 7b" interaction="pp" id="20S proteasome subunit beta 7b (pp) 20S proteasome subunit beta 6b"/>
                <edge target="20S proteasome subunit beta 2a" source="rGSVIVP00030725001" interaction="pp" id="rGSVIVP00030725001 (pp) 20S proteasome subunit beta 2a"/>
                <edge target="26S proteasome regulatory subunit N2" source="26S proteasome regulatory subunit N10" interaction="pp" id="26S proteasome regulatory subunit N10 (pp) 26S proteasome regulatory subunit N2"/>
                <edge target="26S proteasome regulatory subunit N3" source="rGSVIVP00036141001" interaction="pp" id="rGSVIVP00036141001 (pp) 26S proteasome regulatory subunit N3"/>
                <edge target="20S proteasome subunit alpha 7a" source="rGSVIVP00023345001" interaction="pp" id="rGSVIVP00023345001 (pp) 20S proteasome subunit alpha 7a"/>
                <edge target="20S proteasome subunit alpha 4b" source="20S proteasome subunit alpha 3b" interaction="pp" id="20S proteasome subunit alpha 3b (pp) 20S proteasome subunit alpha 4b"/>
                <edge target="20S proteasome subunit beta 7a" source="rGSVIVP00024499001" interaction="pp" id="rGSVIVP00024499001 (pp) 20S proteasome subunit beta 7a"/>
                <edge target="26S proteasome regulatory subunit N5" source="26S proteasome regulatory subunit N3" interaction="pp" id="26S proteasome regulatory subunit N3 (pp) 26S proteasome regulatory subunit N5"/>
                <edge target="26S proteasome regulatory subunit N3" source="rGSVIVP00015488001" interaction="pp" id="rGSVIVP00015488001 (pp) 26S proteasome regulatory subunit N3"/>
                <edge target="20S proteasome subunit beta 3a" source="20S proteasome subunit beta 4a" interaction="pp" id="20S proteasome subunit beta 4a (pp) 20S proteasome subunit beta 3a"/>
                <edge target="20S proteasome subunit beta 1a" source="20S proteasome subunit beta 2a" interaction="pp" id="20S proteasome subunit beta 2a (pp) 20S proteasome subunit beta 1a"/>
                <edge target="20S proteasome subunit alpha 2b" source="20S proteasome subunit alpha 1b" interaction="pp" id="20S proteasome subunit alpha 1b (pp) 20S proteasome subunit alpha 2b"/>
                <edge target="26S proteasome regulatory subunit N1" source="26S proteasome regulatory subunit N11" interaction="pp" id="26S proteasome regulatory subunit N11 (pp) 26S proteasome regulatory subunit N1"/>
                <edge target="20S proteasome subunit alpha 5a" source="20S proteasome subunit alpha 6a" interaction="pp" id="20S proteasome subunit alpha 6a (pp) 20S proteasome subunit alpha 5a"/>
                <edge target="26S proteasome regulatory subunit N5" source="rGSVIVP00019351001" interaction="pp" id="rGSVIVP00019351001 (pp) 26S proteasome regulatory subunit N5"/>
                <edge target="26S proteasome regulatory subunit N8" source="rGSVIVP00006749001" interaction="pp" id="rGSVIVP00006749001 (pp) 26S proteasome regulatory subunit N8"/>
                <edge target="20S proteasome subunit beta 4a" source="20S proteasome subunit beta 4b" interaction="pp" id="20S proteasome subunit beta 4b (pp) 20S proteasome subunit beta 4a"/>
                <edge target="20S proteasome subunit beta 1a" source="rGSVIVP00017020001" interaction="pp" id="rGSVIVP00017020001 (pp) 20S proteasome subunit beta 1a"/>
                <edge target="20S proteasome subunit alpha 4a" source="20S proteasome subunit beta 4a" interaction="pp" id="20S proteasome subunit beta 4a (pp) 20S proteasome subunit alpha 4a"/>
                <edge target="20S proteasome subunit beta 7a" source="20S proteasome subunit beta 1b" interaction="pp" id="20S proteasome subunit beta 1b (pp) 20S proteasome subunit beta 7a"/>
                <edge target="26S proteasome regulatory subunit T5" source="26S proteasome regulatory subunit N2" interaction="pp" id="26S proteasome regulatory subunit N2 (pp) 26S proteasome regulatory subunit T5"/>
                <edge target="26S proteasome regulatory subunit N7" source="26S proteasome regulatory subunit N8" interaction="pp" id="26S proteasome regulatory subunit N8 (pp) 26S proteasome regulatory subunit N7"/>
                <edge target="26S proteasome regulatory subunit T4" source="rGSVIVP00036330001" interaction="pp" id="rGSVIVP00036330001 (pp) 26S proteasome regulatory subunit T4"/>
                <edge target="proteasome activator subunit 4" source="rGSVIVP00033457001" interaction="pp" id="rGSVIVP00033457001 (pp) proteasome activator subunit 4"/>
                <edge target="20S proteasome subunit alpha 1b" source="26S proteasome regulatory subunit T2" interaction="pp" id="26S proteasome regulatory subunit T2 (pp) 20S proteasome subunit alpha 1b"/>
                <edge target="26S proteasome regulatory subunit N10" source="rGSVIVP00036762001" interaction="pp" id="rGSVIVP00036762001 (pp) 26S proteasome regulatory subunit N10"/>
                <edge target="proteasome activator subunit 4" source="rGSVIVP00033456001" interaction="pp" id="rGSVIVP00033456001 (pp) proteasome activator subunit 4"/>
                <edge target="26S proteasome regulatory subunit T6" source="26S proteasome regulatory subunit N1" interaction="pp" id="26S proteasome regulatory subunit N1 (pp) 26S proteasome regulatory subunit T6"/>
                <edge target="26S proteasome regulatory subunit N9" source="26S proteasome regulatory subunit N12" interaction="pp" id="26S proteasome regulatory subunit N12 (pp) 26S proteasome regulatory subunit N9"/>
                <edge target="26S proteasome regulatory subunit T2" source="26S proteasome regulatory subunit T1" interaction="pp" id="26S proteasome regulatory subunit T1 (pp) 26S proteasome regulatory subunit T2"/>
                <edge target="20S proteasome subunit alpha 4a" source="rGSVIVP00036109001" interaction="pp" id="rGSVIVP00036109001 (pp) 20S proteasome subunit alpha 4a"/>
                <edge target="26S proteasome regulatory subunit N9" source="rGSVIVP00014032001" interaction="pp" id="rGSVIVP00014032001 (pp) 26S proteasome regulatory subunit N9"/>
                <edge target="26S proteasome regulatory subunit T2" source="rGSVIVP00001228001" interaction="pp" id="rGSVIVP00001228001 (pp) 26S proteasome regulatory subunit T2"/>
                <edge target="20S proteasome subunit beta 1a" source="rGSVIVP00032367001" interaction="pp" id="rGSVIVP00032367001 (pp) 20S proteasome subunit beta 1a"/>
                <edge target="26S proteasome regulatory subunit T5" source="26S proteasome regulatory subunit T4" interaction="pp" id="26S proteasome regulatory subunit T4 (pp) 26S proteasome regulatory subunit T5"/>
                <edge target="20S proteasome subunit alpha 3b" source="26S proteasome regulatory subunit T4" interaction="pp" id="26S proteasome regulatory subunit T4 (pp) 20S proteasome subunit alpha 3b"/>
                <edge target="26S proteasome regulatory subunit T3" source="rGSVIVP00023924001" interaction="pp" id="rGSVIVP00023924001 (pp) 26S proteasome regulatory subunit T3"/>
                <edge target="20S proteasome subunit alpha 6a" source="rCF604948" interaction="pp" id="rCF604948 (pp) 20S proteasome subunit alpha 6a"/>
                <edge target="20S proteasome subunit beta 6a" source="rGSVIVP00026350001" interaction="pp" id="rGSVIVP00026350001 (pp) 20S proteasome subunit beta 6a"/>
                <edge target="20S proteasome subunit beta 2a" source="20S proteasome subunit beta 6b" interaction="pp" id="20S proteasome subunit beta 6b (pp) 20S proteasome subunit beta 2a"/>
                <edge target="20S proteasome subunit beta 6b" source="20S proteasome subunit alpha 6b" interaction="pp" id="20S proteasome subunit alpha 6b (pp) 20S proteasome subunit beta 6b"/>
                <edge target="26S proteasome regulatory subunit T6" source="26S proteasome regulatory subunit T2" interaction="pp" id="26S proteasome regulatory subunit T2 (pp) 26S proteasome regulatory subunit T6"/>
                <edge target="20S proteasome subunit beta 3a" source="20S proteasome subunit beta 5b" interaction="pp" id="20S proteasome subunit beta 5b (pp) 20S proteasome subunit beta 3a"/>
                <edge target="26S proteasome regulatory subunit N2" source="rGSVIVP00031868001" interaction="pp" id="rGSVIVP00031868001 (pp) 26S proteasome regulatory subunit N2"/>
                <edge target="26S proteasome regulatory subunit N11" source="rGSVIVP00014791001" interaction="pp" id="rGSVIVP00014791001 (pp) 26S proteasome regulatory subunit N11"/>
                <edge target="20S proteasome subunit beta 5a" source="20S proteasome subunit beta 6a" interaction="pp" id="20S proteasome subunit beta 6a (pp) 20S proteasome subunit beta 5a"/>
                <edge target="20S proteasome subunit beta 6a" source="rGSVIVP00006966001" interaction="pp" id="rGSVIVP00006966001 (pp) 20S proteasome subunit beta 6a"/>
                <edge target="26S proteasome regulatory subunit T6" source="rGSVIVP00032563001" interaction="pp" id="rGSVIVP00032563001 (pp) 26S proteasome regulatory subunit T6"/>
                <edge target="26S proteasome regulatory subunit T5" source="rGSVIVP00022719001" interaction="pp" id="rGSVIVP00022719001 (pp) 26S proteasome regulatory subunit T5"/>
                <edge target="20S proteasome subunit beta 1b" source="20S proteasome subunit beta 2b" interaction="pp" id="20S proteasome subunit beta 2b (pp) 20S proteasome subunit beta 1b"/>
                <edge target="20S proteasome subunit alpha 2a" source="rGSVIVP00031120001" interaction="pp" id="rGSVIVP00031120001 (pp) 20S proteasome subunit alpha 2a"/>
                <edge target="26S proteasome regulatory subunit N7" source="rGSVIVP00010470001" interaction="pp" id="rGSVIVP00010470001 (pp) 26S proteasome regulatory subunit N7"/>
                <edge target="20S proteasome subunit beta 4a" source="rGSVIVP00023752001" interaction="pp" id="rGSVIVP00023752001 (pp) 20S proteasome subunit beta 4a"/>
                <edge target="26S proteasome regulatory subunit T1" source="rGSVIVP00033984001" interaction="pp" id="rGSVIVP00033984001 (pp) 26S proteasome regulatory subunit T1"/>
                <edge target="26S proteasome regulatory subunit N1" source="rGSVIVP00018639001" interaction="pp" id="rGSVIVP00018639001 (pp) 26S proteasome regulatory subunit N1"/>
                <edge target="20S proteasome subunit beta 5b" source="20S proteasome subunit beta 6b" interaction="pp" id="20S proteasome subunit beta 6b (pp) 20S proteasome subunit beta 5b"/>
                <edge target="20S proteasome subunit alpha 4a" source="20S proteasome subunit alpha 5a" interaction="pp" id="20S proteasome subunit alpha 5a (pp) 20S proteasome subunit alpha 4a"/>
                <edge target="26S proteasome regulatory subunit N10" source="26S proteasome regulatory subunit N9" interaction="pp" id="26S proteasome regulatory subunit N9 (pp) 26S proteasome regulatory subunit N10"/>
                <edge target="20S proteasome subunit alpha 5a" source="20S proteasome subunit beta 5a" interaction="pp" id="20S proteasome subunit beta 5a (pp) 20S proteasome subunit alpha 5a"/>
                <edge target="20S proteasome subunit alpha 6a" source="20S proteasome subunit beta 6a" interaction="pp" id="20S proteasome subunit beta 6a (pp) 20S proteasome subunit alpha 6a"/>
                <edge target="20S proteasome subunit beta 1b" source="20S proteasome subunit alpha 1b" interaction="pp" id="20S proteasome subunit alpha 1b (pp) 20S proteasome subunit beta 1b"/>
                <edge target="26S proteasome regulatory subunit N2" source="rGSVIVP00009324001" interaction="pp" id="rGSVIVP00009324001 (pp) 26S proteasome regulatory subunit N2"/>
                <edge target="20S proteasome subunit beta 7b" source="20S proteasome subunit beta 1b" interaction="pp" id="20S proteasome subunit beta 1b (pp) 20S proteasome subunit beta 7b"/>
                <edge target="26S proteasome regulatory subunit N6" source="rGSVIVP00031124001" interaction="pp" id="rGSVIVP00031124001 (pp) 26S proteasome regulatory subunit N6"/>
                <edge target="20S proteasome subunit beta 2a" source="20S proteasome subunit beta 3a" interaction="pp" id="20S proteasome subunit beta 3a (pp) 20S proteasome subunit beta 2a"/>
                <edge target="20S proteasome subunit beta 7b" source="20S proteasome subunit alpha 7b" interaction="pp" id="20S proteasome subunit alpha 7b (pp) 20S proteasome subunit beta 7b"/>
                <edge target="26S proteasome regulatory subunit N2" source="rGSVIVP00036153001" interaction="pp" id="rGSVIVP00036153001 (pp) 26S proteasome regulatory subunit N2"/>
                <edge target="26S proteasome regulatory subunit T1" source="rGSVIVP00016352001" interaction="pp" id="rGSVIVP00016352001 (pp) 26S proteasome regulatory subunit T1"/>
                <edge target="26S proteasome regulatory subunit N1" source="26S proteasome regulatory subunit N2" interaction="pp" id="26S proteasome regulatory subunit N2 (pp) 26S proteasome regulatory subunit N1"/>
                <edge target="20S proteasome subunit alpha 7b" source="20S proteasome subunit alpha 1b" interaction="pp" id="20S proteasome subunit alpha 1b (pp) 20S proteasome subunit alpha 7b"/>
                <edge target="20S proteasome subunit alpha 3b" source="20S proteasome subunit alpha 2b" interaction="pp" id="20S proteasome subunit alpha 2b (pp) 20S proteasome subunit alpha 3b"/>
                <edge target="20S proteasome subunit alpha 4a" source="rCF214191" interaction="pp" id="rCF214191 (pp) 20S proteasome subunit alpha 4a"/>
                <edge target="26S proteasome non-ATPase regulatory subunit 9" source="rGSVIVP00017223001" interaction="pp" id="rGSVIVP00017223001 (pp) 26S proteasome non-ATPase regulatory subunit 9"/>
                <edge target="20S proteasome subunit beta 3a" source="rGSVIVP00015420001" interaction="pp" id="rGSVIVP00015420001 (pp) 20S proteasome subunit beta 3a"/>
                <edge target="26S proteasome regulatory subunit T5" source="rGSVIVP00019753001" interaction="pp" id="rGSVIVP00019753001 (pp) 26S proteasome regulatory subunit T5"/>
                <edge target="26S proteasome regulatory subunit N2" source="26S proteasome regulatory subunit N8" interaction="pp" id="26S proteasome regulatory subunit N8 (pp) 26S proteasome regulatory subunit N2"/>
                <edge target="20S proteasome subunit alpha 1a" source="rCB349455" interaction="pp" id="rCB349455 (pp) 20S proteasome subunit alpha 1a"/>
                <edge target="20S proteasome subunit alpha 3a" source="rGSVIVP00007080001" interaction="pp" id="rGSVIVP00007080001 (pp) 20S proteasome subunit alpha 3a"/>
                <edge target="20S proteasome subunit alpha 7a" source="20S proteasome subunit alpha 1a" interaction="pp" id="20S proteasome subunit alpha 1a (pp) 20S proteasome subunit alpha 7a"/>
                <edge target="26S proteasome regulatory subunit N9" source="rGSVIVP00015634001" interaction="pp" id="rGSVIVP00015634001 (pp) 26S proteasome regulatory subunit N9"/>
                <edge target="20S proteasome subunit beta 5a" source="20S proteasome subunit beta 3b" interaction="pp" id="20S proteasome subunit beta 3b (pp) 20S proteasome subunit beta 5a"/>
                <edge target="20S proteasome subunit alpha 6b" source="26S proteasome regulatory subunit T3" interaction="pp" id="26S proteasome regulatory subunit T3 (pp) 20S proteasome subunit alpha 6b"/>
                <edge target="26S proteasome regulatory subunit T4" source="26S proteasome regulatory subunit N10" interaction="pp" id="26S proteasome regulatory subunit N10 (pp) 26S proteasome regulatory subunit T4"/>
                <edge target="26S proteasome regulatory subunit N8" source="rGSVIVP00021479001" interaction="pp" id="rGSVIVP00021479001 (pp) 26S proteasome regulatory subunit N8"/>
            </selectedEdges>
        </network>
        <network visualStyle="Vitis_style_shoot" viewAvailable="true" id="vv10770Pantothenate_and_CoA_biosynthesis.xml.me" filename="vv10770Pantothenate_and_CoA_biosynthesis.xml.me.xgmml">
            <parent id="Network Root"/>
            <selectedNodes>
                <node id="rGSVIVP00017940001"/>
                <node id="rGSVIVP00009175001"/>
                <node id="rGSVIVP00004313001"/>
                <node id="rGSVIVP00022872001"/>
                <node id="rCB341401"/>
                <node id="rGSVIVP00004314001"/>
                <node id="rGSVIVP00031273001"/>
                <node id="rGSVIVP00016072001"/>
                <node id="rGSVIVP00035885001"/>
                <node id="rGSVIVP00025231001"/>
                <node id="rGSVIVP00010382001"/>
                <node id="rGSVIVP00011236001"/>
                <node id="rGSVIVP00020486001"/>
                <node id="rGSVIVP00017885001"/>
                <node id="rGSVIVP00015012001"/>
                <node id="rGSVIVP00037861001"/>
                <node id="rGSVIVP00036290001"/>
                <node id="rGSVIVP00035884001"/>
                <node id="rGSVIVP00014380001"/>
                <node id="rGSVIVP00020145001"/>
                <node id="rGSVIVP00020487001"/>
                <node id="rGSVIVP00017241001"/>
                <node id="rGSVIVP00011140001"/>
                <node id="rGSVIVP00016070001"/>
                <node id="rGSVIVP00017948001"/>
                <node id="rGSVIVP00029877001"/>
                <node id="rGSVIVP00016575001"/>
                <node id="rGSVIVP00023982001"/>
                <node id="rCF606576"/>
                <node id="rGSVIVP00026904001"/>
                <node id="rGSVIVP00018719001"/>
                <node id="rGSVIVP00016071001"/>
                <node id="rGSVIVP00021938001"/>
                <node id="rGSVIVP00034729001"/>
                <node id="rGSVIVP00002724001"/>
                <node id="rTC63593"/>
                <node id="rGSVIVP00010385001"/>
                <node id="rGSVIVP00015014001"/>
                <node id="rGSVIVP00001276001"/>
                <node id="rGSVIVP00015297001"/>
                <node id="rCF606443"/>
                <node id="rGSVIVP00010662001"/>
                <node id="rGSVIVP00012144001"/>
                <node id="rGSVIVP00030118001"/>
            </selectedNodes>
            <selectedEdges>
                <edge target="Dephospho-CoA" source="R03035" interaction="RIGHT" id="R03035 (RIGHT) Dephospho-CoA"/>
                <edge target="R02269STATE_TRANSITION" source="dihydropyrimidinase" interaction="CATALYSIS" id="dihydropyrimidinase (CATALYSIS) R02269STATE_TRANSITION"/>
                <edge target="ketol-acid reductoisomerase" source="rGSVIVP00023982001" interaction="pp" id="rGSVIVP00023982001 (pp) ketol-acid reductoisomerase"/>
                <edge target="R00006STATE_TRANSITION" source="acetolactate synthase" interaction="CATALYSIS" id="acetolactate synthase (CATALYSIS) R00006STATE_TRANSITION"/>
                <edge target="R04230STATE_TRANSITION" source="D-4'-Phosphopantothenate" interaction="LEFT" id="D-4'-Phosphopantothenate (LEFT) R04230STATE_TRANSITION"/>
                <edge target="Pantetheine 4'-phosphate" source="R02971STATE_TRANSITION" interaction="RIGHT" id="R02971STATE_TRANSITION (RIGHT) Pantetheine 4'-phosphate"/>
                <edge target="Pantothenate" source="R02473STATE_TRANSITION" interaction="RIGHT" id="R02473STATE_TRANSITION (RIGHT) Pantothenate"/>
                <edge target="phosphopantothenoylcysteine decarboxylase" source="rTC63593" interaction="pp" id="rTC63593 (pp) phosphopantothenoylcysteine decarboxylase"/>
                <edge target="acetolactate synthase" source="rGSVIVP00034729001" interaction="pp" id="rGSVIVP00034729001 (pp) acetolactate synthase"/>
                <edge target="nucleotide diphosphatase" source="rGSVIVP00017940001" interaction="pp" id="rGSVIVP00017940001 (pp) nucleotide diphosphatase"/>
                <edge target="acetolactate synthase" source="rGSVIVP00004314001" interaction="pp" id="rGSVIVP00004314001 (pp) acetolactate synthase"/>
                <edge target="2-Acetolactate" source="R03051STATE_TRANSITION" interaction="RIGHT" id="R03051STATE_TRANSITION (RIGHT) 2-Acetolactate"/>
                <edge target="pantoate-beta-alanine ligase" source="rCF606576" interaction="pp" id="rCF606576 (pp) pantoate-beta-alanine ligase"/>
                <edge target="pantothenate kinase" source="rGSVIVP00036290001" interaction="pp" id="rGSVIVP00036290001 (pp) pantothenate kinase"/>
                <edge target="R00905STATE_TRANSITION" source="3-Ureidopropionate" interaction="LEFT" id="3-Ureidopropionate (LEFT) R00905STATE_TRANSITION"/>
                <edge target="Pyruvate" source="R00006STATE_TRANSITION" interaction="RIGHT" id="R00006STATE_TRANSITION (RIGHT) Pyruvate"/>
                <edge target="beta-ureidopropionase" source="rGSVIVP00031273001" interaction="pp" id="rGSVIVP00031273001 (pp) beta-ureidopropionase"/>
                <edge target="dihydroxy-acid dehydratase" source="rGSVIVP00020486001" interaction="pp" id="rGSVIVP00020486001 (pp) dihydroxy-acid dehydratase"/>
                <edge target="acetolactate synthase" source="rGSVIVP00017948001" interaction="pp" id="rGSVIVP00017948001 (pp) acetolactate synthase"/>
                <edge target="R03035" source="Pantetheine 4'-phosphate" interaction="LEFT" id="Pantetheine 4'-phosphate (LEFT) R03035"/>
                <edge target="branched-chain-amino-acid transaminase" source="rGSVIVP00015014001" interaction="pp" id="rGSVIVP00015014001 (pp) branched-chain-amino-acid transaminase"/>
                <edge target="acetolactate synthase" source="rGSVIVP00010385001" interaction="pp" id="rGSVIVP00010385001 (pp) acetolactate synthase"/>
                <edge target="R01226STATE_TRANSITION" source="3-methyl-2-oxobutanoate hydroxymethyltransferase" interaction="CATALYSIS" id="3-methyl-2-oxobutanoate hydroxymethyltransferase (CATALYSIS) R01226STATE_TRANSITION"/>
                <edge target="R04391STATE_TRANSITION" source="pantothenate kinase" interaction="CATALYSIS" id="pantothenate kinase (CATALYSIS) R04391STATE_TRANSITION"/>
                <edge target="R02473STATE_TRANSITION" source="(R)-Pantoate" interaction="LEFT" id="(R)-Pantoate (pp) R02473STATE_TRANSITION"/>
                <edge target="R03035" source="pantetheine-phosphate adenylyltransferase" interaction="CATALYSIS" id="pantetheine-phosphate adenylyltransferase (CATALYSIS) R03035"/>
                <edge target="R04230STATE_TRANSITION" source="phosphopantothenate-cysteine ligase" interaction="CATALYSIS" id="phosphopantothenate-cysteine ligase (CATALYSIS) R04230STATE_TRANSITION"/>
                <edge target="R02473STATE_TRANSITION" source="pantoate-beta-alanine ligase" interaction="CATALYSIS" id="pantoate-beta-alanine ligase (CATALYSIS) R02473STATE_TRANSITION"/>
                <edge target="pantothenate kinase" source="rGSVIVP00016070001" interaction="pp" id="rGSVIVP00016070001 (pp) pantothenate kinase"/>
                <edge target="pantoate-beta-alanine ligase" source="rGSVIVP00001276001" interaction="pp" id="rGSVIVP00001276001 (pp) pantoate-beta-alanine ligase"/>
                <edge target="3-methyl-2-oxobutanoate hydroxymethyltransferase" source="rGSVIVP00026904001" interaction="pp" id="rGSVIVP00026904001 (pp) 3-methyl-2-oxobutanoate hydroxymethyltransferase"/>
                <edge target="pantetheine-phosphate adenylyltransferase" source="rGSVIVP00021938001" interaction="pp" id="rGSVIVP00021938001 (pp) pantetheine-phosphate adenylyltransferase"/>
                <edge target="R04230STATE_TRANSITION" source="L-Cysteine" interaction="LEFT" id="L-Cysteine (LEFT) R04230STATE_TRANSITION"/>
                <edge target="R02473STATE_TRANSITION" source="beta-Alanine" interaction="LEFT" id="beta-Alanine (LEFT) R02473STATE_TRANSITION"/>
                <edge target="ketol-acid reductoisomerase" source="rCB341401" interaction="pp" id="rCB341401 (pp) ketol-acid reductoisomerase"/>
                <edge target="beta-ureidopropionase" source="rGSVIVP00030118001" interaction="pp" id="rGSVIVP00030118001 (pp) beta-ureidopropionase"/>
                <edge target="R03051STATE_TRANSITION" source="2,3-Dihydroxy-3-methylbutanoate" interaction="LEFT" id="2,3-Dihydroxy-3-methylbutanoate (LEFT) R03051STATE_TRANSITION"/>
                <edge target="branched-chain-amino-acid transaminase" source="rGSVIVP00010662001" interaction="pp" id="rGSVIVP00010662001 (pp) branched-chain-amino-acid transaminase"/>
                <edge target="R03018STATE_TRANSITION" source="Pantothenate" interaction="LEFT" id="Pantothenate (LEFT) R03018STATE_TRANSITION"/>
                <edge target="R01226STATE_TRANSITION" source="3-Methyl-2-oxobutanoic acid" interaction="LEFT" id="3-Methyl-2-oxobutanoic acid (LEFT) R01226STATE_TRANSITION"/>
                <edge target="3-Methyl-2-oxobutanoic acid" source="R01209STATE_TRANSITION" interaction="RIGHT" id="R01209STATE_TRANSITION (RIGHT) 3-Methyl-2-oxobutanoic acid"/>
                <edge target="R01209STATE_TRANSITION" source="dihydroxy-acid dehydratase" interaction="CATALYSIS" id="dihydroxy-acid dehydratase (CATALYSIS) R01209STATE_TRANSITION"/>
                <edge target="branched-chain-amino-acid transaminase" source="rGSVIVP00011140001" interaction="pp" id="rGSVIVP00011140001 (pp) branched-chain-amino-acid transaminase"/>
                <edge target="2-Dehydropantoate" source="R01226STATE_TRANSITION" interaction="RIGHT" id="R01226STATE_TRANSITION (RIGHT) 2-Dehydropantoate"/>
                <edge target="dihydroxy-acid dehydratase" source="rGSVIVP00020487001" interaction="pp" id="rGSVIVP00020487001 (pp) dihydroxy-acid dehydratase"/>
                <edge target="Pantetheine 4'-phosphate" source="R03269STATE_TRANSITION" interaction="RIGHT" id="R03269STATE_TRANSITION (RIGHT) Pantetheine 4'-phosphate"/>
                <edge target="ketol-acid reductoisomerase" source="rGSVIVP00035885001" interaction="pp" id="rGSVIVP00035885001 (pp) ketol-acid reductoisomerase"/>
                <edge target="dihydroxy-acid dehydratase" source="rCF606443" interaction="pp" id="rCF606443 (pp) dihydroxy-acid dehydratase"/>
                <edge target="R02971STATE_TRANSITION" source="pantothenate kinase" interaction="CATALYSIS" id="pantothenate kinase (CATALYSIS) R02971STATE_TRANSITION"/>
                <edge target="R00978" source="5,6-Dihydrouracil" interaction="LEFT" id="5,6-Dihydrouracil (LEFT) R00978"/>
                <edge target="dihydropyrimidinase" source="rGSVIVP00011236001" interaction="pp" id="rGSVIVP00011236001 (pp) dihydropyrimidinase"/>
                <edge target="beta-ureidopropionase" source="rGSVIVP00020145001" interaction="pp" id="rGSVIVP00020145001 (pp) beta-ureidopropionase"/>
                <edge target="(R)-4'-Phosphopantothenoyl-L-cysteine" source="R04230STATE_TRANSITION" interaction="RIGHT" id="R04230STATE_TRANSITION (pp) (R)-4'-Phosphopantothenoyl-L-cysteine"/>
                <edge target="acetolactate synthase" source="rGSVIVP00012144001" interaction="pp" id="rGSVIVP00012144001 (pp) acetolactate synthase"/>
                <edge target="R02971STATE_TRANSITION" source="Pantetheine" interaction="LEFT" id="Pantetheine (LEFT) R02971STATE_TRANSITION"/>
                <edge target="R03036" source="nucleotide diphosphatase" interaction="CATALYSIS" id="nucleotide diphosphatase (CATALYSIS) R03036"/>
                <edge target="2-dehydropantoate 2-reductase" source="rGSVIVP00025231001" interaction="pp" id="rGSVIVP00025231001 (pp) 2-dehydropantoate 2-reductase"/>
                <edge target="pantothenate kinase" source="rGSVIVP00016071001" interaction="pp" id="rGSVIVP00016071001 (pp) pantothenate kinase"/>
                <edge target="R00978" source="dihydropyrimidine dehydrogenase (NADP+)" interaction="CATALYSIS" id="dihydropyrimidine dehydrogenase (NADP+) (pp) R00978"/>
                <edge target="R04391STATE_TRANSITION" source="N-((R)-Pantothenoyl)-L-cysteine" interaction="LEFT" id="N-((R)-Pantothenoyl)-L-cysteine (pp) R04391STATE_TRANSITION"/>
                <edge target="R03036" source="Pantetheine 4'-phosphate" interaction="LEFT" id="Pantetheine 4'-phosphate (LEFT) R03036"/>
                <edge target="R02472" source="(R)-Pantoate" interaction="LEFT" id="(R)-Pantoate (pp) R02472"/>
                <edge target="acetolactate synthase" source="rGSVIVP00010382001" interaction="pp" id="rGSVIVP00010382001 (pp) acetolactate synthase"/>
                <edge target="nucleotide diphosphatase" source="rGSVIVP00016575001" interaction="pp" id="rGSVIVP00016575001 (pp) nucleotide diphosphatase"/>
                <edge target="R02472" source="2-dehydropantoate 2-reductase" interaction="CATALYSIS" id="2-dehydropantoate 2-reductase (CATALYSIS) R02472"/>
                <edge target="R03018STATE_TRANSITION" source="pantothenate kinase" interaction="CATALYSIS" id="pantothenate kinase (CATALYSIS) R03018STATE_TRANSITION"/>
                <edge target="ketol-acid reductoisomerase" source="rGSVIVP00035884001" interaction="pp" id="rGSVIVP00035884001 (pp) ketol-acid reductoisomerase"/>
                <edge target="acetolactate synthase" source="rGSVIVP00037861001" interaction="pp" id="rGSVIVP00037861001 (pp) acetolactate synthase"/>
                <edge target="ketol-acid reductoisomerase" source="rGSVIVP00018719001" interaction="pp" id="rGSVIVP00018719001 (pp) ketol-acid reductoisomerase"/>
                <edge target="ketol-acid reductoisomerase" source="rGSVIVP00014380001" interaction="pp" id="rGSVIVP00014380001 (pp) ketol-acid reductoisomerase"/>
                <edge target="pantothenate kinase" source="rGSVIVP00016072001" interaction="pp" id="rGSVIVP00016072001 (pp) pantothenate kinase"/>
                <edge target="dihydropyrimidinase" source="rGSVIVP00017241001" interaction="pp" id="rGSVIVP00017241001 (pp) dihydropyrimidinase"/>
                <edge target="phosphopantothenate-cysteine ligase" source="rGSVIVP00015297001" interaction="pp" id="rGSVIVP00015297001 (pp) phosphopantothenate-cysteine ligase"/>
                <edge target="ketol-acid reductoisomerase" source="rGSVIVP00009175001" interaction="pp" id="rGSVIVP00009175001 (pp) ketol-acid reductoisomerase"/>
                <edge target="(R)-4'-Phosphopantothenoyl-L-cysteine" source="R04391STATE_TRANSITION" interaction="RIGHT" id="R04391STATE_TRANSITION (pp) (R)-4'-Phosphopantothenoyl-L-cysteine"/>
                <edge target="acetolactate synthase" source="rGSVIVP00004313001" interaction="pp" id="rGSVIVP00004313001 (pp) acetolactate synthase"/>
                <edge target="R01209STATE_TRANSITION" source="2,3-Dihydroxy-3-methylbutanoate" interaction="LEFT" id="2,3-Dihydroxy-3-methylbutanoate (LEFT) R01209STATE_TRANSITION"/>
                <edge target="R03269STATE_TRANSITION" source="(R)-4'-Phosphopantothenoyl-L-cysteine" interaction="LEFT" id="(R)-4'-Phosphopantothenoyl-L-cysteine (pp) R03269STATE_TRANSITION"/>
                <edge target="3-Ureidopropionate" source="R02269STATE_TRANSITION" interaction="RIGHT" id="R02269STATE_TRANSITION (RIGHT) 3-Ureidopropionate"/>
                <edge target="Uracil" source="R00978" interaction="RIGHT" id="R00978 (RIGHT) Uracil"/>
                <edge target="acetolactate synthase" source="rGSVIVP00029877001" interaction="pp" id="rGSVIVP00029877001 (pp) acetolactate synthase"/>
                <edge target="Dephospho-CoA" source="R03036" interaction="RIGHT" id="R03036 (RIGHT) Dephospho-CoA"/>
                <edge target="R03051STATE_TRANSITION" source="ketol-acid reductoisomerase" interaction="CATALYSIS" id="ketol-acid reductoisomerase (CATALYSIS) R03051STATE_TRANSITION"/>
                <edge target="branched-chain-amino-acid transaminase" source="rGSVIVP00015012001" interaction="pp" id="rGSVIVP00015012001 (pp) branched-chain-amino-acid transaminase"/>
                <edge target="pantothenate kinase" source="rGSVIVP00002724001" interaction="pp" id="rGSVIVP00002724001 (pp) pantothenate kinase"/>
                <edge target="2-Dehydropantoate" source="R02472" interaction="RIGHT" id="R02472 (RIGHT) 2-Dehydropantoate"/>
                <edge target="dihydropyrimidine dehydrogenase (NADP+)" source="rGSVIVP00017885001" interaction="pp" id="rGSVIVP00017885001 (pp) dihydropyrimidine dehydrogenase (NADP+)"/>
                <edge target="branched-chain-amino-acid transaminase" source="rGSVIVP00022872001" interaction="pp" id="rGSVIVP00022872001 (pp) branched-chain-amino-acid transaminase"/>
                <edge target="R01214" source="branched-chain-amino-acid transaminase" interaction="CATALYSIS" id="branched-chain-amino-acid transaminase (CATALYSIS) R01214"/>
                <edge target="beta-Alanine" source="R00905STATE_TRANSITION" interaction="RIGHT" id="R00905STATE_TRANSITION (RIGHT) beta-Alanine"/>
                <edge target="R00905STATE_TRANSITION" source="beta-ureidopropionase" interaction="CATALYSIS" id="beta-ureidopropionase (CATALYSIS) R00905STATE_TRANSITION"/>
                <edge target="R01214" source="L-Valine" interaction="LEFT" id="L-Valine (LEFT) R01214"/>
                <edge target="R02269STATE_TRANSITION" source="5,6-Dihydrouracil" interaction="LEFT" id="5,6-Dihydrouracil (LEFT) R02269STATE_TRANSITION"/>
                <edge target="D-4'-Phosphopantothenate" source="R03018STATE_TRANSITION" interaction="RIGHT" id="R03018STATE_TRANSITION (RIGHT) D-4'-Phosphopantothenate"/>
                <edge target="R00006STATE_TRANSITION" source="2-Acetolactate" interaction="LEFT" id="2-Acetolactate (LEFT) R00006STATE_TRANSITION"/>
                <edge target="R03269STATE_TRANSITION" source="phosphopantothenoylcysteine decarboxylase" interaction="CATALYSIS" id="phosphopantothenoylcysteine decarboxylase (CATALYSIS) R03269STATE_TRANSITION"/>
                <edge target="3-Methyl-2-oxobutanoic acid" source="R01214" interaction="RIGHT" id="R01214 (RIGHT) 3-Methyl-2-oxobutanoic acid"/>
            </selectedEdges>
        </network>
        <network visualStyle="Vitis_style_shoot" viewAvailable="true" id="vv10500Starch_and_sucrose_metabolism.xml.me" filename="vv10500Starch_and_sucrose_metabolism.xml.me.xgmml">
            <parent id="Network Root"/>
        </network>
        <network visualStyle="default" viewAvailable="false" id="Network Root" filename="Network Root.xgmml">
            <parent id="NULL"/>
            <child id="vv10010glycolysis.xml.me"/>
            <child id="vv10053Ascorbate_and_aldarate_metabolism.xml.me"/>
            <child id="vv10620Pyruvate_metabolism.xml.me"/>
            <child id="vv10271Methionine_metabolism.xml.me"/>
            <child id="vv10290Valine_leucine_and_isoleucine_biosynthesis.xml.me"/>
            <child id="vv10450Selenoamino_acid_metabolism.xml.me"/>
            <child id="vv10940Phenylpropanoid_biosynthesis.xml.me"/>
            <child id="vv10941Flavonoid_biosynthesis.xml.me"/>
            <child id="vv10190Oxidative_phosphorylation.xml.me.me"/>
            <child id="vv10195Photosynthesis.xml.me"/>
            <child id="vv10196Photosynthesis_antenna_proteins.xml.me"/>
            <child id="vv10710Carbon_fixation.xml.me"/>
            <child id="vv23050Proteasome.xml.me"/>
            <child id="vv10770Pantothenate_and_CoA_biosynthesis.xml.me"/>
            <child id="vv10500Starch_and_sucrose_metabolism.xml.me"/>
        </network>
    </networkTree>
</cysession>
