# Supplementary material for: Proteomic analysis of shoot tissue during photoperiod induced growth cessation in V. riparia Michx. grapevines
Source: Proteome Sci. 2010 Aug 12;8:44. doi: 10.1186/1477-5956-8-44 (PMC2929227; doi:10.1186/1477-5956-8-44)
Supplement: Additional file 2 — Cytoscape session containing the VitisNet molecular networks with proteins presenting outstanding evolution between LD and SD. The session contains a subset of 15 VitisNet molecular networksshowing differential LD and SD protein expression. Tutorial for using VitisNet in Cytoscape can be obtained at http://vitis-dormancy.sdstate.org. [file 1477-5956-8-44-S2.ZIP › CytoscapeSession-2010_06_02-09_46/session_vizmap.props]

#This file specifies visual mappings for Cytoscape and has been automatically generated.
# WARNING: any changes you make to this file while Cytoscape is running may be overwritten.
# Any changes may make these visual mappings unreadable.
# Please make sure you know what you are doing before modifying this file by hand.
#
#Wed Jun 02 09:46:14 CEST 2010
edgeAppearanceCalculator.BiNoM\ BioPAX.defaultEdgeColor=128,128,128
edgeAppearanceCalculator.BiNoM\ BioPAX.defaultEdgeFont=SanSerif,plain,10
edgeAppearanceCalculator.BiNoM\ BioPAX.defaultEdgeFontSize=10.0
edgeAppearanceCalculator.BiNoM\ BioPAX.defaultEdgeLabel=
edgeAppearanceCalculator.BiNoM\ BioPAX.defaultEdgeLabelColor=0,0,0
edgeAppearanceCalculator.BiNoM\ BioPAX.defaultEdgeLabelOpacity=255
edgeAppearanceCalculator.BiNoM\ BioPAX.defaultEdgeLabelPosition=C,C,c,0,0
edgeAppearanceCalculator.BiNoM\ BioPAX.defaultEdgeLineStyle=SOLID
edgeAppearanceCalculator.BiNoM\ BioPAX.defaultEdgeLineWidth=1.0
edgeAppearanceCalculator.BiNoM\ BioPAX.defaultEdgeOpacity=255
edgeAppearanceCalculator.BiNoM\ BioPAX.defaultEdgeSourceArrowColor=0,0,0
edgeAppearanceCalculator.BiNoM\ BioPAX.defaultEdgeSourceArrowOpacity=255
edgeAppearanceCalculator.BiNoM\ BioPAX.defaultEdgeSourceArrowShape=NONE
edgeAppearanceCalculator.BiNoM\ BioPAX.defaultEdgeTargetArrowColor=128,128,128
edgeAppearanceCalculator.BiNoM\ BioPAX.defaultEdgeTargetArrowOpacity=255
edgeAppearanceCalculator.BiNoM\ BioPAX.defaultEdgeTargetArrowShape=ARROW
edgeAppearanceCalculator.BiNoM\ BioPAX.defaultEdgeToolTip=
edgeAppearanceCalculator.BiNoM\ BioPAX.defaultNodeBorderColor=0,0,0
edgeAppearanceCalculator.BiNoM\ BioPAX.defaultNodeBorderOpacity=255
edgeAppearanceCalculator.BiNoM\ BioPAX.defaultNodeFillColor=255,255,255
edgeAppearanceCalculator.BiNoM\ BioPAX.defaultNodeFont=Default,plain,12
edgeAppearanceCalculator.BiNoM\ BioPAX.defaultNodeFontSize=12.0
edgeAppearanceCalculator.BiNoM\ BioPAX.defaultNodeHight=30.0
edgeAppearanceCalculator.BiNoM\ BioPAX.defaultNodeLabel=
edgeAppearanceCalculator.BiNoM\ BioPAX.defaultNodeLabelColor=0,0,0
edgeAppearanceCalculator.BiNoM\ BioPAX.defaultNodeLabelOpacity=255
edgeAppearanceCalculator.BiNoM\ BioPAX.defaultNodeLabelPosition=C,C,c,0,0
edgeAppearanceCalculator.BiNoM\ BioPAX.defaultNodeLineStyle=SOLID
edgeAppearanceCalculator.BiNoM\ BioPAX.defaultNodeLineWidth=1.0
edgeAppearanceCalculator.BiNoM\ BioPAX.defaultNodeOpacity=255
edgeAppearanceCalculator.BiNoM\ BioPAX.defaultNodeShape=rect
edgeAppearanceCalculator.BiNoM\ BioPAX.defaultNodeSize=35.0
edgeAppearanceCalculator.BiNoM\ BioPAX.defaultNodeToolTip=
edgeAppearanceCalculator.BiNoM\ BioPAX.defaultNodeWidth=70.0
edgeAppearanceCalculator.BiNoM\ BioPAX.edgeColorCalculator=BiNoM BioPAX Edge Color
edgeAppearanceCalculator.BiNoM\ BioPAX.edgeLineStyleCalculator=BiNoM BioPAX Edge Line Style
edgeAppearanceCalculator.BiNoM\ BioPAX.edgeSourceArrowColorCalculator=BiNoM BioPAX Edge Source Arrow Color
edgeAppearanceCalculator.BiNoM\ BioPAX.edgeSourceArrowShapeCalculator=BiNoM BioPAX Edge Source Arrow Shape
edgeAppearanceCalculator.BiNoM\ BioPAX.edgeTargetArrowColorCalculator=BiNoM BioPAX Edge Target Arrow Color
edgeAppearanceCalculator.BiNoM\ BioPAX.edgeTargetArrowShapeCalculator=BiNoM BioPAX Edge Target Arrow Shape
edgeAppearanceCalculator.BiNoM\ BioPAX.nodeSizeLocked=true
edgeAppearanceCalculator.BiNoM\ CellDesigner.defaultEdgeColor=0,0,0
edgeAppearanceCalculator.BiNoM\ CellDesigner.defaultEdgeFont=SanSerif,plain,10
edgeAppearanceCalculator.BiNoM\ CellDesigner.defaultEdgeFontSize=10.0
edgeAppearanceCalculator.BiNoM\ CellDesigner.defaultEdgeLabel=
edgeAppearanceCalculator.BiNoM\ CellDesigner.defaultEdgeLabelColor=0,0,0
edgeAppearanceCalculator.BiNoM\ CellDesigner.defaultEdgeLabelOpacity=255
edgeAppearanceCalculator.BiNoM\ CellDesigner.defaultEdgeLabelPosition=C,C,c,0,0
edgeAppearanceCalculator.BiNoM\ CellDesigner.defaultEdgeLineStyle=SOLID
edgeAppearanceCalculator.BiNoM\ CellDesigner.defaultEdgeLineWidth=1.0
edgeAppearanceCalculator.BiNoM\ CellDesigner.defaultEdgeOpacity=255
edgeAppearanceCalculator.BiNoM\ CellDesigner.defaultEdgeSourceArrowColor=0,0,0
edgeAppearanceCalculator.BiNoM\ CellDesigner.defaultEdgeSourceArrowOpacity=255
edgeAppearanceCalculator.BiNoM\ CellDesigner.defaultEdgeSourceArrowShape=NONE
edgeAppearanceCalculator.BiNoM\ CellDesigner.defaultEdgeTargetArrowColor=0,0,0
edgeAppearanceCalculator.BiNoM\ CellDesigner.defaultEdgeTargetArrowOpacity=255
edgeAppearanceCalculator.BiNoM\ CellDesigner.defaultEdgeTargetArrowShape=ARROW
edgeAppearanceCalculator.BiNoM\ CellDesigner.defaultEdgeToolTip=
edgeAppearanceCalculator.BiNoM\ CellDesigner.defaultNodeBorderColor=0,0,0
edgeAppearanceCalculator.BiNoM\ CellDesigner.defaultNodeBorderOpacity=255
edgeAppearanceCalculator.BiNoM\ CellDesigner.defaultNodeFillColor=255,255,255
edgeAppearanceCalculator.BiNoM\ CellDesigner.defaultNodeFont=Default,plain,12
edgeAppearanceCalculator.BiNoM\ CellDesigner.defaultNodeFontSize=12.0
edgeAppearanceCalculator.BiNoM\ CellDesigner.defaultNodeHight=30.0
edgeAppearanceCalculator.BiNoM\ CellDesigner.defaultNodeLabel=
edgeAppearanceCalculator.BiNoM\ CellDesigner.defaultNodeLabelColor=0,0,0
edgeAppearanceCalculator.BiNoM\ CellDesigner.defaultNodeLabelOpacity=255
edgeAppearanceCalculator.BiNoM\ CellDesigner.defaultNodeLabelPosition=C,C,c,0,0
edgeAppearanceCalculator.BiNoM\ CellDesigner.defaultNodeLineStyle=SOLID
edgeAppearanceCalculator.BiNoM\ CellDesigner.defaultNodeLineWidth=1.0
edgeAppearanceCalculator.BiNoM\ CellDesigner.defaultNodeOpacity=255
edgeAppearanceCalculator.BiNoM\ CellDesigner.defaultNodeShape=rect
edgeAppearanceCalculator.BiNoM\ CellDesigner.defaultNodeSize=35.0
edgeAppearanceCalculator.BiNoM\ CellDesigner.defaultNodeToolTip=
edgeAppearanceCalculator.BiNoM\ CellDesigner.defaultNodeWidth=70.0
edgeAppearanceCalculator.BiNoM\ CellDesigner.edgeColorCalculator=BiNoM CellDesigner Edge Color
edgeAppearanceCalculator.BiNoM\ CellDesigner.edgeLineStyleCalculator=BiNoM CellDesigner Edge Line Style
edgeAppearanceCalculator.BiNoM\ CellDesigner.edgeSourceArrowColorCalculator=BiNoM CellDesigner Edge Source Arrow Color
edgeAppearanceCalculator.BiNoM\ CellDesigner.edgeSourceArrowShapeCalculator=BiNoM CellDesigner Edge Source Arrow Shape
edgeAppearanceCalculator.BiNoM\ CellDesigner.edgeTargetArrowColorCalculator=BiNoM CellDesigner Edge Target Arrow Color
edgeAppearanceCalculator.BiNoM\ CellDesigner.edgeTargetArrowShapeCalculator=BiNoM CellDesigner Edge Target Arrow Shape
edgeAppearanceCalculator.BiNoM\ CellDesigner.nodeSizeLocked=true
edgeAppearanceCalculator.BioPAX\ v\ 0_2.defaultEdgeColor=0,0,0
edgeAppearanceCalculator.BioPAX\ v\ 0_2.defaultEdgeFont=Default,plain,10
edgeAppearanceCalculator.BioPAX\ v\ 0_2.defaultEdgeFontSize=10.0
edgeAppearanceCalculator.BioPAX\ v\ 0_2.defaultEdgeLabel=
edgeAppearanceCalculator.BioPAX\ v\ 0_2.defaultEdgeLabelColor=0,0,0
edgeAppearanceCalculator.BioPAX\ v\ 0_2.defaultEdgeLabelOpacity=255
edgeAppearanceCalculator.BioPAX\ v\ 0_2.defaultEdgeLabelPosition=C,C,c,0,0
edgeAppearanceCalculator.BioPAX\ v\ 0_2.defaultEdgeLineStyle=SOLID
edgeAppearanceCalculator.BioPAX\ v\ 0_2.defaultEdgeLineWidth=1.0
edgeAppearanceCalculator.BioPAX\ v\ 0_2.defaultEdgeOpacity=255
edgeAppearanceCalculator.BioPAX\ v\ 0_2.defaultEdgeSourceArrowColor=0,0,0
edgeAppearanceCalculator.BioPAX\ v\ 0_2.defaultEdgeSourceArrowOpacity=255
edgeAppearanceCalculator.BioPAX\ v\ 0_2.defaultEdgeSourceArrowShape=NONE
edgeAppearanceCalculator.BioPAX\ v\ 0_2.defaultEdgeTargetArrowColor=0,0,0
edgeAppearanceCalculator.BioPAX\ v\ 0_2.defaultEdgeTargetArrowOpacity=255
edgeAppearanceCalculator.BioPAX\ v\ 0_2.defaultEdgeTargetArrowShape=NONE
edgeAppearanceCalculator.BioPAX\ v\ 0_2.defaultEdgeToolTip=
edgeAppearanceCalculator.BioPAX\ v\ 0_2.defaultNodeBorderColor=0,0,0
edgeAppearanceCalculator.BioPAX\ v\ 0_2.defaultNodeBorderOpacity=255
edgeAppearanceCalculator.BioPAX\ v\ 0_2.defaultNodeFillColor=255,255,255
edgeAppearanceCalculator.BioPAX\ v\ 0_2.defaultNodeFont=Default,plain,12
edgeAppearanceCalculator.BioPAX\ v\ 0_2.defaultNodeFontSize=12.0
edgeAppearanceCalculator.BioPAX\ v\ 0_2.defaultNodeHight=30.0
edgeAppearanceCalculator.BioPAX\ v\ 0_2.defaultNodeLabel=
edgeAppearanceCalculator.BioPAX\ v\ 0_2.defaultNodeLabelColor=0,0,0
edgeAppearanceCalculator.BioPAX\ v\ 0_2.defaultNodeLabelOpacity=255
edgeAppearanceCalculator.BioPAX\ v\ 0_2.defaultNodeLabelPosition=C,C,c,0,0
edgeAppearanceCalculator.BioPAX\ v\ 0_2.defaultNodeLineStyle=SOLID
edgeAppearanceCalculator.BioPAX\ v\ 0_2.defaultNodeLineWidth=1.0
edgeAppearanceCalculator.BioPAX\ v\ 0_2.defaultNodeOpacity=255
edgeAppearanceCalculator.BioPAX\ v\ 0_2.defaultNodeShape=rect
edgeAppearanceCalculator.BioPAX\ v\ 0_2.defaultNodeSize=35.0
edgeAppearanceCalculator.BioPAX\ v\ 0_2.defaultNodeToolTip=
edgeAppearanceCalculator.BioPAX\ v\ 0_2.defaultNodeWidth=70.0
edgeAppearanceCalculator.BioPAX\ v\ 0_2.edgeLabelCalculator=BioPAX Edge Type --> Label v 0_2
edgeAppearanceCalculator.BioPAX\ v\ 0_2.nodeSizeLocked=true
edgeAppearanceCalculator.Sample1.defaultEdgeColor=0,0,0
edgeAppearanceCalculator.Sample1.defaultEdgeFont=Default,plain,10
edgeAppearanceCalculator.Sample1.defaultEdgeFontSize=10.0
edgeAppearanceCalculator.Sample1.defaultEdgeLabel=
edgeAppearanceCalculator.Sample1.defaultEdgeLabelColor=0,0,0
edgeAppearanceCalculator.Sample1.defaultEdgeLabelOpacity=255
edgeAppearanceCalculator.Sample1.defaultEdgeLabelPosition=C,C,c,0,0
edgeAppearanceCalculator.Sample1.defaultEdgeLineStyle=SOLID
edgeAppearanceCalculator.Sample1.defaultEdgeLineWidth=1.0
edgeAppearanceCalculator.Sample1.defaultEdgeOpacity=255
edgeAppearanceCalculator.Sample1.defaultEdgeSourceArrowColor=0,0,0
edgeAppearanceCalculator.Sample1.defaultEdgeSourceArrowOpacity=255
edgeAppearanceCalculator.Sample1.defaultEdgeSourceArrowShape=NONE
edgeAppearanceCalculator.Sample1.defaultEdgeTargetArrowColor=0,0,0
edgeAppearanceCalculator.Sample1.defaultEdgeTargetArrowOpacity=255
edgeAppearanceCalculator.Sample1.defaultEdgeTargetArrowShape=NONE
edgeAppearanceCalculator.Sample1.defaultEdgeToolTip=
edgeAppearanceCalculator.Sample1.defaultNodeBorderColor=0,0,0
edgeAppearanceCalculator.Sample1.defaultNodeBorderOpacity=255
edgeAppearanceCalculator.Sample1.defaultNodeFillColor=255,255,255
edgeAppearanceCalculator.Sample1.defaultNodeFont=Default,plain,12
edgeAppearanceCalculator.Sample1.defaultNodeFontSize=12.0
edgeAppearanceCalculator.Sample1.defaultNodeHight=30.0
edgeAppearanceCalculator.Sample1.defaultNodeLabel=
edgeAppearanceCalculator.Sample1.defaultNodeLabelColor=0,0,0
edgeAppearanceCalculator.Sample1.defaultNodeLabelOpacity=255
edgeAppearanceCalculator.Sample1.defaultNodeLabelPosition=C,C,c,0,0
edgeAppearanceCalculator.Sample1.defaultNodeLineStyle=SOLID
edgeAppearanceCalculator.Sample1.defaultNodeLineWidth=1.0
edgeAppearanceCalculator.Sample1.defaultNodeOpacity=255
edgeAppearanceCalculator.Sample1.defaultNodeShape=rect
edgeAppearanceCalculator.Sample1.defaultNodeSize=35.0
edgeAppearanceCalculator.Sample1.defaultNodeToolTip=
edgeAppearanceCalculator.Sample1.defaultNodeWidth=70.0
edgeAppearanceCalculator.Sample1.edgeColorCalculator=BasicDiscrete
edgeAppearanceCalculator.Sample1.edgeLabelCalculator=EdgeLabel
edgeAppearanceCalculator.Sample1.edgeLineStyleCalculator=Sample1-Edge Line Style-Discrete Mapper
edgeAppearanceCalculator.Sample1.nodeSizeLocked=true
edgeAppearanceCalculator.Solid.defaultEdgeColor=204,204,204
edgeAppearanceCalculator.Solid.defaultEdgeFont=SanSerif,plain,10
edgeAppearanceCalculator.Solid.defaultEdgeFontSize=10.0
edgeAppearanceCalculator.Solid.defaultEdgeLabel=
edgeAppearanceCalculator.Solid.defaultEdgeLabelColor=102,102,102
edgeAppearanceCalculator.Solid.defaultEdgeLabelOpacity=190
edgeAppearanceCalculator.Solid.defaultEdgeLabelPosition=C,C,c,0,0
edgeAppearanceCalculator.Solid.defaultEdgeLineStyle=SOLID
edgeAppearanceCalculator.Solid.defaultEdgeLineWidth=12.0
edgeAppearanceCalculator.Solid.defaultEdgeOpacity=255
edgeAppearanceCalculator.Solid.defaultEdgeSourceArrowColor=0,0,0
edgeAppearanceCalculator.Solid.defaultEdgeSourceArrowOpacity=255
edgeAppearanceCalculator.Solid.defaultEdgeSourceArrowShape=NONE
edgeAppearanceCalculator.Solid.defaultEdgeTargetArrowColor=0,0,0
edgeAppearanceCalculator.Solid.defaultEdgeTargetArrowOpacity=255
edgeAppearanceCalculator.Solid.defaultEdgeTargetArrowShape=NONE
edgeAppearanceCalculator.Solid.defaultEdgeToolTip=
edgeAppearanceCalculator.Solid.defaultNodeBorderColor=0,0,0
edgeAppearanceCalculator.Solid.defaultNodeBorderOpacity=255
edgeAppearanceCalculator.Solid.defaultNodeFillColor=255,255,255
edgeAppearanceCalculator.Solid.defaultNodeFont=Default,plain,12
edgeAppearanceCalculator.Solid.defaultNodeFontSize=12.0
edgeAppearanceCalculator.Solid.defaultNodeHight=30.0
edgeAppearanceCalculator.Solid.defaultNodeLabel=
edgeAppearanceCalculator.Solid.defaultNodeLabelColor=0,0,0
edgeAppearanceCalculator.Solid.defaultNodeLabelOpacity=255
edgeAppearanceCalculator.Solid.defaultNodeLabelPosition=C,C,c,0,0
edgeAppearanceCalculator.Solid.defaultNodeLineStyle=SOLID
edgeAppearanceCalculator.Solid.defaultNodeLineWidth=1.0
edgeAppearanceCalculator.Solid.defaultNodeOpacity=255
edgeAppearanceCalculator.Solid.defaultNodeShape=rect
edgeAppearanceCalculator.Solid.defaultNodeSize=35.0
edgeAppearanceCalculator.Solid.defaultNodeToolTip=
edgeAppearanceCalculator.Solid.defaultNodeWidth=70.0
edgeAppearanceCalculator.Solid.edgeLabelCalculator=Solid-Edge Label-Passthrough Mapper
edgeAppearanceCalculator.Solid.nodeSizeLocked=true
edgeAppearanceCalculator.Universe.defaultEdgeColor=255,255,255
edgeAppearanceCalculator.Universe.defaultEdgeFont=SanSerif,plain,10
edgeAppearanceCalculator.Universe.defaultEdgeFontSize=10.0
edgeAppearanceCalculator.Universe.defaultEdgeLabel=
edgeAppearanceCalculator.Universe.defaultEdgeLabelColor=0,0,0
edgeAppearanceCalculator.Universe.defaultEdgeLabelOpacity=255
edgeAppearanceCalculator.Universe.defaultEdgeLabelPosition=C,C,c,0,0
edgeAppearanceCalculator.Universe.defaultEdgeLineStyle=LONG_DASH
edgeAppearanceCalculator.Universe.defaultEdgeLineWidth=3.0
edgeAppearanceCalculator.Universe.defaultEdgeOpacity=100
edgeAppearanceCalculator.Universe.defaultEdgeSourceArrowColor=0,0,0
edgeAppearanceCalculator.Universe.defaultEdgeSourceArrowOpacity=255
edgeAppearanceCalculator.Universe.defaultEdgeSourceArrowShape=NONE
edgeAppearanceCalculator.Universe.defaultEdgeTargetArrowColor=0,0,0
edgeAppearanceCalculator.Universe.defaultEdgeTargetArrowOpacity=255
edgeAppearanceCalculator.Universe.defaultEdgeTargetArrowShape=NONE
edgeAppearanceCalculator.Universe.defaultEdgeToolTip=
edgeAppearanceCalculator.Universe.defaultNodeBorderColor=0,0,0
edgeAppearanceCalculator.Universe.defaultNodeBorderOpacity=255
edgeAppearanceCalculator.Universe.defaultNodeFillColor=255,255,255
edgeAppearanceCalculator.Universe.defaultNodeFont=Default,plain,12
edgeAppearanceCalculator.Universe.defaultNodeFontSize=12.0
edgeAppearanceCalculator.Universe.defaultNodeHight=30.0
edgeAppearanceCalculator.Universe.defaultNodeLabel=
edgeAppearanceCalculator.Universe.defaultNodeLabelColor=0,0,0
edgeAppearanceCalculator.Universe.defaultNodeLabelOpacity=255
edgeAppearanceCalculator.Universe.defaultNodeLabelPosition=C,C,c,0,0
edgeAppearanceCalculator.Universe.defaultNodeLineStyle=SOLID
edgeAppearanceCalculator.Universe.defaultNodeLineWidth=1.0
edgeAppearanceCalculator.Universe.defaultNodeOpacity=255
edgeAppearanceCalculator.Universe.defaultNodeShape=rect
edgeAppearanceCalculator.Universe.defaultNodeSize=35.0
edgeAppearanceCalculator.Universe.defaultNodeToolTip=
edgeAppearanceCalculator.Universe.defaultNodeWidth=70.0
edgeAppearanceCalculator.Universe.nodeSizeLocked=true
edgeAppearanceCalculator.Vitis_style_shoot.defaultEdgeColor=0,0,0
edgeAppearanceCalculator.Vitis_style_shoot.defaultEdgeFont=SanSerif,plain,10
edgeAppearanceCalculator.Vitis_style_shoot.defaultEdgeFontSize=10.0
edgeAppearanceCalculator.Vitis_style_shoot.defaultEdgeLabel=
edgeAppearanceCalculator.Vitis_style_shoot.defaultEdgeLabelColor=0,0,0
edgeAppearanceCalculator.Vitis_style_shoot.defaultEdgeLabelOpacity=255
edgeAppearanceCalculator.Vitis_style_shoot.defaultEdgeLabelPosition=C,C,c,0,0
edgeAppearanceCalculator.Vitis_style_shoot.defaultEdgeLineStyle=SOLID
edgeAppearanceCalculator.Vitis_style_shoot.defaultEdgeLineWidth=1.0
edgeAppearanceCalculator.Vitis_style_shoot.defaultEdgeOpacity=255
edgeAppearanceCalculator.Vitis_style_shoot.defaultEdgeSourceArrowColor=0,0,0
edgeAppearanceCalculator.Vitis_style_shoot.defaultEdgeSourceArrowOpacity=255
edgeAppearanceCalculator.Vitis_style_shoot.defaultEdgeSourceArrowShape=NONE
edgeAppearanceCalculator.Vitis_style_shoot.defaultEdgeTargetArrowColor=0,0,0
edgeAppearanceCalculator.Vitis_style_shoot.defaultEdgeTargetArrowOpacity=255
edgeAppearanceCalculator.Vitis_style_shoot.defaultEdgeTargetArrowShape=NONE
edgeAppearanceCalculator.Vitis_style_shoot.defaultEdgeToolTip=
edgeAppearanceCalculator.Vitis_style_shoot.defaultNodeBorderColor=0,0,0
edgeAppearanceCalculator.Vitis_style_shoot.defaultNodeBorderOpacity=255
edgeAppearanceCalculator.Vitis_style_shoot.defaultNodeFillColor=255,255,255
edgeAppearanceCalculator.Vitis_style_shoot.defaultNodeFont=Default,plain,12
edgeAppearanceCalculator.Vitis_style_shoot.defaultNodeFontSize=12.0
edgeAppearanceCalculator.Vitis_style_shoot.defaultNodeHight=30.0
edgeAppearanceCalculator.Vitis_style_shoot.defaultNodeLabel=
edgeAppearanceCalculator.Vitis_style_shoot.defaultNodeLabelColor=0,0,0
edgeAppearanceCalculator.Vitis_style_shoot.defaultNodeLabelOpacity=255
edgeAppearanceCalculator.Vitis_style_shoot.defaultNodeLabelPosition=C,C,c,0,0
edgeAppearanceCalculator.Vitis_style_shoot.defaultNodeLineStyle=SOLID
edgeAppearanceCalculator.Vitis_style_shoot.defaultNodeLineWidth=1.0
edgeAppearanceCalculator.Vitis_style_shoot.defaultNodeOpacity=255
edgeAppearanceCalculator.Vitis_style_shoot.defaultNodeShape=rect
edgeAppearanceCalculator.Vitis_style_shoot.defaultNodeSize=35.0
edgeAppearanceCalculator.Vitis_style_shoot.defaultNodeToolTip=
edgeAppearanceCalculator.Vitis_style_shoot.defaultNodeWidth=70.0
edgeAppearanceCalculator.Vitis_style_shoot.edgeColorCalculator=Vitis_style-Edge Color-Discrete Mapper
edgeAppearanceCalculator.Vitis_style_shoot.edgeTargetArrowColorCalculator=Vitis_style-Edge Target Arrow Color-Discrete Mapper
edgeAppearanceCalculator.Vitis_style_shoot.edgeTargetArrowShapeCalculator=Vitis_style-Edge Target Arrow Shape-Discrete Mapper
edgeAppearanceCalculator.Vitis_style_shoot.nodeSizeLocked=true
edgeAppearanceCalculator.default.defaultEdgeColor=0,0,255
edgeAppearanceCalculator.default.defaultEdgeFont=Default,plain,10
edgeAppearanceCalculator.default.defaultEdgeFontSize=10.0
edgeAppearanceCalculator.default.defaultEdgeLabel=
edgeAppearanceCalculator.default.defaultEdgeLabelColor=0,0,0
edgeAppearanceCalculator.default.defaultEdgeLabelOpacity=255
edgeAppearanceCalculator.default.defaultEdgeLabelPosition=C,C,c,0,0
edgeAppearanceCalculator.default.defaultEdgeLineStyle=SOLID
edgeAppearanceCalculator.default.defaultEdgeLineWidth=1.5
edgeAppearanceCalculator.default.defaultEdgeOpacity=255
edgeAppearanceCalculator.default.defaultEdgeSourceArrowColor=0,0,0
edgeAppearanceCalculator.default.defaultEdgeSourceArrowOpacity=255
edgeAppearanceCalculator.default.defaultEdgeSourceArrowShape=NONE
edgeAppearanceCalculator.default.defaultEdgeTargetArrowColor=0,0,0
edgeAppearanceCalculator.default.defaultEdgeTargetArrowOpacity=255
edgeAppearanceCalculator.default.defaultEdgeTargetArrowShape=NONE
edgeAppearanceCalculator.default.defaultEdgeToolTip=
edgeAppearanceCalculator.default.defaultNodeBorderColor=0,0,0
edgeAppearanceCalculator.default.defaultNodeBorderOpacity=255
edgeAppearanceCalculator.default.defaultNodeFillColor=255,255,255
edgeAppearanceCalculator.default.defaultNodeFont=Default,plain,12
edgeAppearanceCalculator.default.defaultNodeFontSize=12.0
edgeAppearanceCalculator.default.defaultNodeHight=30.0
edgeAppearanceCalculator.default.defaultNodeLabel=
edgeAppearanceCalculator.default.defaultNodeLabelColor=0,0,0
edgeAppearanceCalculator.default.defaultNodeLabelOpacity=255
edgeAppearanceCalculator.default.defaultNodeLabelPosition=C,C,c,0,0
edgeAppearanceCalculator.default.defaultNodeLineStyle=SOLID
edgeAppearanceCalculator.default.defaultNodeLineWidth=1.0
edgeAppearanceCalculator.default.defaultNodeOpacity=255
edgeAppearanceCalculator.default.defaultNodeShape=rect
edgeAppearanceCalculator.default.defaultNodeSize=35.0
edgeAppearanceCalculator.default.defaultNodeToolTip=
edgeAppearanceCalculator.default.defaultNodeWidth=70.0
edgeAppearanceCalculator.default.nodeSizeLocked=true
edgeColorCalculator.BasicDiscrete.mapping.controller=interaction
edgeColorCalculator.BasicDiscrete.mapping.controllerType=4
edgeColorCalculator.BasicDiscrete.mapping.map.pd=255,0,51
edgeColorCalculator.BasicDiscrete.mapping.map.pp=0,204,0
edgeColorCalculator.BasicDiscrete.mapping.type=DiscreteMapping
edgeColorCalculator.BasicDiscrete.visualPropertyType=EDGE_COLOR
edgeColorCalculator.BiNoM\ BioPAX\ Edge\ Color.mapping.controller=BIOPAX_EDGE_TYPE
edgeColorCalculator.BiNoM\ BioPAX\ Edge\ Color.mapping.controllerType=-1
edgeColorCalculator.BiNoM\ BioPAX\ Edge\ Color.mapping.map.ACTIVATION=255,0,0
edgeColorCalculator.BiNoM\ BioPAX\ Edge\ Color.mapping.map.CATALYSIS_ACTIVATION=255,0,0
edgeColorCalculator.BiNoM\ BioPAX\ Edge\ Color.mapping.map.CATALYSIS_INHIBITION=0,0,255
edgeColorCalculator.BiNoM\ BioPAX\ Edge\ Color.mapping.map.CATALYSIS_UNKNOWN=0,255,0
edgeColorCalculator.BiNoM\ BioPAX\ Edge\ Color.mapping.map.CONTAINS=0,255,0
edgeColorCalculator.BiNoM\ BioPAX\ Edge\ Color.mapping.map.CONTROL_ACTIVATION=128,0,0
edgeColorCalculator.BiNoM\ BioPAX\ Edge\ Color.mapping.map.CONTROL_INHIBITION=0,0,128
edgeColorCalculator.BiNoM\ BioPAX\ Edge\ Color.mapping.map.CONTROL_UNKNOWN=0,255,0
edgeColorCalculator.BiNoM\ BioPAX\ Edge\ Color.mapping.map.INHIBITION=0,0,255
edgeColorCalculator.BiNoM\ BioPAX\ Edge\ Color.mapping.map.INTERSECTION=0,255,255
edgeColorCalculator.BiNoM\ BioPAX\ Edge\ Color.mapping.map.LEFT=0,0,0
edgeColorCalculator.BiNoM\ BioPAX\ Edge\ Color.mapping.map.MODULATION_ACTIVATION=255,0,255
edgeColorCalculator.BiNoM\ BioPAX\ Edge\ Color.mapping.map.MODULATION_INHIBITION=255,175,175
edgeColorCalculator.BiNoM\ BioPAX\ Edge\ Color.mapping.map.MODULATION_UNKNOWN=0,255,0
edgeColorCalculator.BiNoM\ BioPAX\ Edge\ Color.mapping.map.NEXT=0,0,255
edgeColorCalculator.BiNoM\ BioPAX\ Edge\ Color.mapping.map.REFERENCE=128,128,128
edgeColorCalculator.BiNoM\ BioPAX\ Edge\ Color.mapping.map.RIGHT=0,0,0
edgeColorCalculator.BiNoM\ BioPAX\ Edge\ Color.mapping.map.SPECIESOF=128,128,128
edgeColorCalculator.BiNoM\ BioPAX\ Edge\ Color.mapping.map.STEP=0,255,0
edgeColorCalculator.BiNoM\ BioPAX\ Edge\ Color.mapping.map.physicalInteraction=128,128,128
edgeColorCalculator.BiNoM\ BioPAX\ Edge\ Color.mapping.type=DiscreteMapping
edgeColorCalculator.BiNoM\ BioPAX\ Edge\ Color.visualPropertyType=EDGE_COLOR
edgeColorCalculator.BiNoM\ CellDesigner\ Edge\ Color.mapping.controller=CELLDESIGNER_EDGE_TYPE
edgeColorCalculator.BiNoM\ CellDesigner\ Edge\ Color.mapping.controllerType=4
edgeColorCalculator.BiNoM\ CellDesigner\ Edge\ Color.mapping.map.CATALYSIS=255,0,0
edgeColorCalculator.BiNoM\ CellDesigner\ Edge\ Color.mapping.map.INHIBITION=0,0,255
edgeColorCalculator.BiNoM\ CellDesigner\ Edge\ Color.mapping.map.INTERSECTION=0,255,255
edgeColorCalculator.BiNoM\ CellDesigner\ Edge\ Color.mapping.map.MODIFIES=255,200,0
edgeColorCalculator.BiNoM\ CellDesigner\ Edge\ Color.mapping.map.TRANSCRIPTIONAL_ACTIVATION=255,0,0
edgeColorCalculator.BiNoM\ CellDesigner\ Edge\ Color.mapping.map.TRANSCRIPTIONAL_INHIBITION=0,0,255
edgeColorCalculator.BiNoM\ CellDesigner\ Edge\ Color.mapping.map.UNKNOWN_CATALYSIS=0,255,0
edgeColorCalculator.BiNoM\ CellDesigner\ Edge\ Color.mapping.type=DiscreteMapping
edgeColorCalculator.BiNoM\ CellDesigner\ Edge\ Color.visualPropertyType=EDGE_COLOR
edgeColorCalculator.Edge\ Color-Discrete\ Mapper.mapping.controller=CELLDESIGNER_EDGE_TYPE
edgeColorCalculator.Edge\ Color-Discrete\ Mapper.mapping.controllerType=4
edgeColorCalculator.Edge\ Color-Discrete\ Mapper.mapping.type=DiscreteMapping
edgeColorCalculator.Edge\ Color-Discrete\ Mapper.visualPropertyType=EDGE_COLOR
edgeColorCalculator.Edge\ Color-Passthrough\ Mapper.mapping.controller=CELLDESIGNER_EDGE_TYPE
edgeColorCalculator.Edge\ Color-Passthrough\ Mapper.mapping.type=PassThroughMapping
edgeColorCalculator.Edge\ Color-Passthrough\ Mapper.visualPropertyType=EDGE_COLOR
edgeColorCalculator.VisualStyleBuilder-vizmap\:vv10190Oxidative_phosphorylation_xml_me_me\ EDGE_COLOR.mapping.controller=vizmap\:vv10190Oxidative_phosphorylation_xml_me_me EDGE_COLOR
edgeColorCalculator.VisualStyleBuilder-vizmap\:vv10190Oxidative_phosphorylation_xml_me_me\ EDGE_COLOR.mapping.controllerType=-1
edgeColorCalculator.VisualStyleBuilder-vizmap\:vv10190Oxidative_phosphorylation_xml_me_me\ EDGE_COLOR.mapping.map.java.awt.Color[r\=0,g\=0,b\=0]=0,0,0
edgeColorCalculator.VisualStyleBuilder-vizmap\:vv10190Oxidative_phosphorylation_xml_me_me\ EDGE_COLOR.mapping.map.java.awt.Color[r\=0,g\=0,b\=255]=0,0,255
edgeColorCalculator.VisualStyleBuilder-vizmap\:vv10190Oxidative_phosphorylation_xml_me_me\ EDGE_COLOR.mapping.map.java.awt.Color[r\=0,g\=255,b\=204]=0,255,204
edgeColorCalculator.VisualStyleBuilder-vizmap\:vv10190Oxidative_phosphorylation_xml_me_me\ EDGE_COLOR.mapping.map.java.awt.Color[r\=255,g\=0,b\=255]=255,0,255
edgeColorCalculator.VisualStyleBuilder-vizmap\:vv10190Oxidative_phosphorylation_xml_me_me\ EDGE_COLOR.mapping.type=DiscreteMapping
edgeColorCalculator.VisualStyleBuilder-vizmap\:vv10190Oxidative_phosphorylation_xml_me_me\ EDGE_COLOR.visualPropertyType=EDGE_COLOR
edgeColorCalculator.VisualStyleBuilder-vizmap\:vv10195Photosynthesis_xml_me\ EDGE_COLOR.mapping.controller=vizmap\:vv10195Photosynthesis_xml_me EDGE_COLOR
edgeColorCalculator.VisualStyleBuilder-vizmap\:vv10195Photosynthesis_xml_me\ EDGE_COLOR.mapping.controllerType=-1
edgeColorCalculator.VisualStyleBuilder-vizmap\:vv10195Photosynthesis_xml_me\ EDGE_COLOR.mapping.map.java.awt.Color[r\=0,g\=255,b\=204]=0,255,204
edgeColorCalculator.VisualStyleBuilder-vizmap\:vv10195Photosynthesis_xml_me\ EDGE_COLOR.mapping.map.java.awt.Color[r\=255,g\=0,b\=255]=255,0,255
edgeColorCalculator.VisualStyleBuilder-vizmap\:vv10195Photosynthesis_xml_me\ EDGE_COLOR.mapping.type=DiscreteMapping
edgeColorCalculator.VisualStyleBuilder-vizmap\:vv10195Photosynthesis_xml_me\ EDGE_COLOR.visualPropertyType=EDGE_COLOR
edgeColorCalculator.VisualStyleBuilder-vizmap\:vv10196Photosynthesis_antenna_proteins_xml_me\ EDGE_COLOR.mapping.controller=vizmap\:vv10196Photosynthesis_antenna_proteins_xml_me EDGE_COLOR
edgeColorCalculator.VisualStyleBuilder-vizmap\:vv10196Photosynthesis_antenna_proteins_xml_me\ EDGE_COLOR.mapping.controllerType=-1
edgeColorCalculator.VisualStyleBuilder-vizmap\:vv10196Photosynthesis_antenna_proteins_xml_me\ EDGE_COLOR.mapping.map.java.awt.Color[r\=0,g\=255,b\=204]=0,255,204
edgeColorCalculator.VisualStyleBuilder-vizmap\:vv10196Photosynthesis_antenna_proteins_xml_me\ EDGE_COLOR.mapping.map.java.awt.Color[r\=153,g\=204,b\=255]=153,204,255
edgeColorCalculator.VisualStyleBuilder-vizmap\:vv10196Photosynthesis_antenna_proteins_xml_me\ EDGE_COLOR.mapping.map.java.awt.Color[r\=255,g\=0,b\=255]=255,0,255
edgeColorCalculator.VisualStyleBuilder-vizmap\:vv10196Photosynthesis_antenna_proteins_xml_me\ EDGE_COLOR.mapping.type=DiscreteMapping
edgeColorCalculator.VisualStyleBuilder-vizmap\:vv10196Photosynthesis_antenna_proteins_xml_me\ EDGE_COLOR.visualPropertyType=EDGE_COLOR
edgeColorCalculator.VisualStyleBuilder-vizmap\:vv10271Methionine_metabolism_xml_me\ EDGE_COLOR.mapping.controller=vizmap\:vv10271Methionine_metabolism_xml_me EDGE_COLOR
edgeColorCalculator.VisualStyleBuilder-vizmap\:vv10271Methionine_metabolism_xml_me\ EDGE_COLOR.mapping.controllerType=-1
edgeColorCalculator.VisualStyleBuilder-vizmap\:vv10271Methionine_metabolism_xml_me\ EDGE_COLOR.mapping.map.java.awt.Color[r\=0,g\=0,b\=0]=0,0,0
edgeColorCalculator.VisualStyleBuilder-vizmap\:vv10271Methionine_metabolism_xml_me\ EDGE_COLOR.mapping.map.java.awt.Color[r\=0,g\=0,b\=255]=0,0,255
edgeColorCalculator.VisualStyleBuilder-vizmap\:vv10271Methionine_metabolism_xml_me\ EDGE_COLOR.mapping.map.java.awt.Color[r\=0,g\=255,b\=204]=0,255,204
edgeColorCalculator.VisualStyleBuilder-vizmap\:vv10271Methionine_metabolism_xml_me\ EDGE_COLOR.mapping.map.java.awt.Color[r\=255,g\=0,b\=255]=255,0,255
edgeColorCalculator.VisualStyleBuilder-vizmap\:vv10271Methionine_metabolism_xml_me\ EDGE_COLOR.mapping.type=DiscreteMapping
edgeColorCalculator.VisualStyleBuilder-vizmap\:vv10271Methionine_metabolism_xml_me\ EDGE_COLOR.visualPropertyType=EDGE_COLOR
edgeColorCalculator.VisualStyleBuilder-vizmap\:vv10290Valine_leucine_and_isoleucine_biosynthesis_xml_me\ EDGE_COLOR.mapping.controller=vizmap\:vv10290Valine_leucine_and_isoleucine_biosynthesis_xml_me EDGE_COLOR
edgeColorCalculator.VisualStyleBuilder-vizmap\:vv10290Valine_leucine_and_isoleucine_biosynthesis_xml_me\ EDGE_COLOR.mapping.controllerType=-1
edgeColorCalculator.VisualStyleBuilder-vizmap\:vv10290Valine_leucine_and_isoleucine_biosynthesis_xml_me\ EDGE_COLOR.mapping.map.java.awt.Color[r\=0,g\=0,b\=0]=0,0,0
edgeColorCalculator.VisualStyleBuilder-vizmap\:vv10290Valine_leucine_and_isoleucine_biosynthesis_xml_me\ EDGE_COLOR.mapping.map.java.awt.Color[r\=0,g\=0,b\=255]=0,0,255
edgeColorCalculator.VisualStyleBuilder-vizmap\:vv10290Valine_leucine_and_isoleucine_biosynthesis_xml_me\ EDGE_COLOR.mapping.map.java.awt.Color[r\=0,g\=255,b\=204]=0,255,204
edgeColorCalculator.VisualStyleBuilder-vizmap\:vv10290Valine_leucine_and_isoleucine_biosynthesis_xml_me\ EDGE_COLOR.mapping.map.java.awt.Color[r\=255,g\=0,b\=255]=255,0,255
edgeColorCalculator.VisualStyleBuilder-vizmap\:vv10290Valine_leucine_and_isoleucine_biosynthesis_xml_me\ EDGE_COLOR.mapping.map.java.awt.Color[r\=255,g\=153,b\=153]=255,153,153
edgeColorCalculator.VisualStyleBuilder-vizmap\:vv10290Valine_leucine_and_isoleucine_biosynthesis_xml_me\ EDGE_COLOR.mapping.map.java.awt.Color[r\=255,g\=153,b\=51]=255,153,51
edgeColorCalculator.VisualStyleBuilder-vizmap\:vv10290Valine_leucine_and_isoleucine_biosynthesis_xml_me\ EDGE_COLOR.mapping.type=DiscreteMapping
edgeColorCalculator.VisualStyleBuilder-vizmap\:vv10290Valine_leucine_and_isoleucine_biosynthesis_xml_me\ EDGE_COLOR.visualPropertyType=EDGE_COLOR
edgeColorCalculator.VisualStyleBuilder-vizmap\:vv10450Selenoamino_acid_metabolism_xml_me\ EDGE_COLOR.mapping.controller=vizmap\:vv10450Selenoamino_acid_metabolism_xml_me EDGE_COLOR
edgeColorCalculator.VisualStyleBuilder-vizmap\:vv10450Selenoamino_acid_metabolism_xml_me\ EDGE_COLOR.mapping.controllerType=-1
edgeColorCalculator.VisualStyleBuilder-vizmap\:vv10450Selenoamino_acid_metabolism_xml_me\ EDGE_COLOR.mapping.map.java.awt.Color[r\=0,g\=0,b\=0]=0,0,0
edgeColorCalculator.VisualStyleBuilder-vizmap\:vv10450Selenoamino_acid_metabolism_xml_me\ EDGE_COLOR.mapping.map.java.awt.Color[r\=0,g\=0,b\=255]=0,0,255
edgeColorCalculator.VisualStyleBuilder-vizmap\:vv10450Selenoamino_acid_metabolism_xml_me\ EDGE_COLOR.mapping.map.java.awt.Color[r\=0,g\=255,b\=204]=0,255,204
edgeColorCalculator.VisualStyleBuilder-vizmap\:vv10450Selenoamino_acid_metabolism_xml_me\ EDGE_COLOR.mapping.map.java.awt.Color[r\=255,g\=0,b\=255]=255,0,255
edgeColorCalculator.VisualStyleBuilder-vizmap\:vv10450Selenoamino_acid_metabolism_xml_me\ EDGE_COLOR.mapping.map.java.awt.Color[r\=255,g\=153,b\=153]=255,153,153
edgeColorCalculator.VisualStyleBuilder-vizmap\:vv10450Selenoamino_acid_metabolism_xml_me\ EDGE_COLOR.mapping.type=DiscreteMapping
edgeColorCalculator.VisualStyleBuilder-vizmap\:vv10450Selenoamino_acid_metabolism_xml_me\ EDGE_COLOR.visualPropertyType=EDGE_COLOR
edgeColorCalculator.VisualStyleBuilder-vizmap\:vv10500Starch_and_sucrose_metabolism_xml_me\ EDGE_COLOR.mapping.controller=vizmap\:vv10500Starch_and_sucrose_metabolism_xml_me EDGE_COLOR
edgeColorCalculator.VisualStyleBuilder-vizmap\:vv10500Starch_and_sucrose_metabolism_xml_me\ EDGE_COLOR.mapping.controllerType=-1
edgeColorCalculator.VisualStyleBuilder-vizmap\:vv10500Starch_and_sucrose_metabolism_xml_me\ EDGE_COLOR.mapping.map.java.awt.Color[r\=0,g\=0,b\=0]=0,0,0
edgeColorCalculator.VisualStyleBuilder-vizmap\:vv10500Starch_and_sucrose_metabolism_xml_me\ EDGE_COLOR.mapping.map.java.awt.Color[r\=0,g\=0,b\=255]=0,0,255
edgeColorCalculator.VisualStyleBuilder-vizmap\:vv10500Starch_and_sucrose_metabolism_xml_me\ EDGE_COLOR.mapping.type=DiscreteMapping
edgeColorCalculator.VisualStyleBuilder-vizmap\:vv10500Starch_and_sucrose_metabolism_xml_me\ EDGE_COLOR.visualPropertyType=EDGE_COLOR
edgeColorCalculator.VisualStyleBuilder-vizmap\:vv10620Pyruvate_metabolism_xml_me\ EDGE_COLOR.mapping.controller=vizmap\:vv10620Pyruvate_metabolism_xml_me EDGE_COLOR
edgeColorCalculator.VisualStyleBuilder-vizmap\:vv10620Pyruvate_metabolism_xml_me\ EDGE_COLOR.mapping.controllerType=-1
edgeColorCalculator.VisualStyleBuilder-vizmap\:vv10620Pyruvate_metabolism_xml_me\ EDGE_COLOR.mapping.map.java.awt.Color[r\=0,g\=0,b\=0]=0,0,0
edgeColorCalculator.VisualStyleBuilder-vizmap\:vv10620Pyruvate_metabolism_xml_me\ EDGE_COLOR.mapping.map.java.awt.Color[r\=0,g\=0,b\=255]=0,0,255
edgeColorCalculator.VisualStyleBuilder-vizmap\:vv10620Pyruvate_metabolism_xml_me\ EDGE_COLOR.mapping.map.java.awt.Color[r\=0,g\=255,b\=204]=0,255,204
edgeColorCalculator.VisualStyleBuilder-vizmap\:vv10620Pyruvate_metabolism_xml_me\ EDGE_COLOR.mapping.map.java.awt.Color[r\=255,g\=0,b\=0]=255,0,0
edgeColorCalculator.VisualStyleBuilder-vizmap\:vv10620Pyruvate_metabolism_xml_me\ EDGE_COLOR.mapping.map.java.awt.Color[r\=255,g\=0,b\=255]=255,0,255
edgeColorCalculator.VisualStyleBuilder-vizmap\:vv10620Pyruvate_metabolism_xml_me\ EDGE_COLOR.mapping.map.java.awt.Color[r\=255,g\=153,b\=51]=255,153,51
edgeColorCalculator.VisualStyleBuilder-vizmap\:vv10620Pyruvate_metabolism_xml_me\ EDGE_COLOR.mapping.type=DiscreteMapping
edgeColorCalculator.VisualStyleBuilder-vizmap\:vv10620Pyruvate_metabolism_xml_me\ EDGE_COLOR.visualPropertyType=EDGE_COLOR
edgeColorCalculator.VisualStyleBuilder-vizmap\:vv10710Carbon_fixation_xml_me\ EDGE_COLOR.mapping.controller=vizmap\:vv10710Carbon_fixation_xml_me EDGE_COLOR
edgeColorCalculator.VisualStyleBuilder-vizmap\:vv10710Carbon_fixation_xml_me\ EDGE_COLOR.mapping.controllerType=-1
edgeColorCalculator.VisualStyleBuilder-vizmap\:vv10710Carbon_fixation_xml_me\ EDGE_COLOR.mapping.map.java.awt.Color[r\=0,g\=0,b\=0]=0,0,0
edgeColorCalculator.VisualStyleBuilder-vizmap\:vv10710Carbon_fixation_xml_me\ EDGE_COLOR.mapping.map.java.awt.Color[r\=0,g\=0,b\=255]=0,0,255
edgeColorCalculator.VisualStyleBuilder-vizmap\:vv10710Carbon_fixation_xml_me\ EDGE_COLOR.mapping.map.java.awt.Color[r\=0,g\=255,b\=204]=0,255,204
edgeColorCalculator.VisualStyleBuilder-vizmap\:vv10710Carbon_fixation_xml_me\ EDGE_COLOR.mapping.map.java.awt.Color[r\=255,g\=0,b\=255]=255,0,255
edgeColorCalculator.VisualStyleBuilder-vizmap\:vv10710Carbon_fixation_xml_me\ EDGE_COLOR.mapping.type=DiscreteMapping
edgeColorCalculator.VisualStyleBuilder-vizmap\:vv10710Carbon_fixation_xml_me\ EDGE_COLOR.visualPropertyType=EDGE_COLOR
edgeColorCalculator.VisualStyleBuilder-vizmap\:vv10770Pantothenate_and_CoA_biosynthesis_xml_me\ EDGE_COLOR.mapping.controller=vizmap\:vv10770Pantothenate_and_CoA_biosynthesis_xml_me EDGE_COLOR
edgeColorCalculator.VisualStyleBuilder-vizmap\:vv10770Pantothenate_and_CoA_biosynthesis_xml_me\ EDGE_COLOR.mapping.controllerType=-1
edgeColorCalculator.VisualStyleBuilder-vizmap\:vv10770Pantothenate_and_CoA_biosynthesis_xml_me\ EDGE_COLOR.mapping.map.java.awt.Color[r\=0,g\=0,b\=0]=0,0,0
edgeColorCalculator.VisualStyleBuilder-vizmap\:vv10770Pantothenate_and_CoA_biosynthesis_xml_me\ EDGE_COLOR.mapping.map.java.awt.Color[r\=0,g\=0,b\=255]=0,0,255
edgeColorCalculator.VisualStyleBuilder-vizmap\:vv10770Pantothenate_and_CoA_biosynthesis_xml_me\ EDGE_COLOR.mapping.type=DiscreteMapping
edgeColorCalculator.VisualStyleBuilder-vizmap\:vv10770Pantothenate_and_CoA_biosynthesis_xml_me\ EDGE_COLOR.visualPropertyType=EDGE_COLOR
edgeColorCalculator.VisualStyleBuilder-vizmap\:vv10940Phenylpropanoid_biosynthesis_xml_me\ EDGE_COLOR.mapping.controller=vizmap\:vv10940Phenylpropanoid_biosynthesis_xml_me EDGE_COLOR
edgeColorCalculator.VisualStyleBuilder-vizmap\:vv10940Phenylpropanoid_biosynthesis_xml_me\ EDGE_COLOR.mapping.controllerType=-1
edgeColorCalculator.VisualStyleBuilder-vizmap\:vv10940Phenylpropanoid_biosynthesis_xml_me\ EDGE_COLOR.mapping.map.java.awt.Color[r\=0,g\=0,b\=0]=0,0,0
edgeColorCalculator.VisualStyleBuilder-vizmap\:vv10940Phenylpropanoid_biosynthesis_xml_me\ EDGE_COLOR.mapping.map.java.awt.Color[r\=0,g\=0,b\=255]=0,0,255
edgeColorCalculator.VisualStyleBuilder-vizmap\:vv10940Phenylpropanoid_biosynthesis_xml_me\ EDGE_COLOR.mapping.map.java.awt.Color[r\=0,g\=255,b\=204]=0,255,204
edgeColorCalculator.VisualStyleBuilder-vizmap\:vv10940Phenylpropanoid_biosynthesis_xml_me\ EDGE_COLOR.mapping.map.java.awt.Color[r\=255,g\=0,b\=255]=255,0,255
edgeColorCalculator.VisualStyleBuilder-vizmap\:vv10940Phenylpropanoid_biosynthesis_xml_me\ EDGE_COLOR.mapping.map.java.awt.Color[r\=255,g\=153,b\=153]=255,153,153
edgeColorCalculator.VisualStyleBuilder-vizmap\:vv10940Phenylpropanoid_biosynthesis_xml_me\ EDGE_COLOR.mapping.type=DiscreteMapping
edgeColorCalculator.VisualStyleBuilder-vizmap\:vv10940Phenylpropanoid_biosynthesis_xml_me\ EDGE_COLOR.visualPropertyType=EDGE_COLOR
edgeColorCalculator.VisualStyleBuilder-vizmap\:vv10941Flavonoid_biosynthesis_xml_me\ EDGE_COLOR.mapping.controller=vizmap\:vv10941Flavonoid_biosynthesis_xml_me EDGE_COLOR
edgeColorCalculator.VisualStyleBuilder-vizmap\:vv10941Flavonoid_biosynthesis_xml_me\ EDGE_COLOR.mapping.controllerType=-1
edgeColorCalculator.VisualStyleBuilder-vizmap\:vv10941Flavonoid_biosynthesis_xml_me\ EDGE_COLOR.mapping.map.java.awt.Color[r\=0,g\=0,b\=0]=0,0,0
edgeColorCalculator.VisualStyleBuilder-vizmap\:vv10941Flavonoid_biosynthesis_xml_me\ EDGE_COLOR.mapping.map.java.awt.Color[r\=0,g\=0,b\=255]=0,0,255
edgeColorCalculator.VisualStyleBuilder-vizmap\:vv10941Flavonoid_biosynthesis_xml_me\ EDGE_COLOR.mapping.map.java.awt.Color[r\=0,g\=255,b\=204]=0,255,204
edgeColorCalculator.VisualStyleBuilder-vizmap\:vv10941Flavonoid_biosynthesis_xml_me\ EDGE_COLOR.mapping.map.java.awt.Color[r\=255,g\=0,b\=255]=255,0,255
edgeColorCalculator.VisualStyleBuilder-vizmap\:vv10941Flavonoid_biosynthesis_xml_me\ EDGE_COLOR.mapping.map.java.awt.Color[r\=255,g\=153,b\=153]=255,153,153
edgeColorCalculator.VisualStyleBuilder-vizmap\:vv10941Flavonoid_biosynthesis_xml_me\ EDGE_COLOR.mapping.type=DiscreteMapping
edgeColorCalculator.VisualStyleBuilder-vizmap\:vv10941Flavonoid_biosynthesis_xml_me\ EDGE_COLOR.visualPropertyType=EDGE_COLOR
edgeColorCalculator.VisualStyleBuilder-vizmap\:vv23050Proteasome_xml_me\ EDGE_COLOR.mapping.controller=vizmap\:vv23050Proteasome_xml_me EDGE_COLOR
edgeColorCalculator.VisualStyleBuilder-vizmap\:vv23050Proteasome_xml_me\ EDGE_COLOR.mapping.controllerType=-1
edgeColorCalculator.VisualStyleBuilder-vizmap\:vv23050Proteasome_xml_me\ EDGE_COLOR.mapping.map.java.awt.Color[r\=0,g\=255,b\=204]=0,255,204
edgeColorCalculator.VisualStyleBuilder-vizmap\:vv23050Proteasome_xml_me\ EDGE_COLOR.mapping.map.java.awt.Color[r\=153,g\=204,b\=255]=153,204,255
edgeColorCalculator.VisualStyleBuilder-vizmap\:vv23050Proteasome_xml_me\ EDGE_COLOR.mapping.map.java.awt.Color[r\=255,g\=0,b\=255]=255,0,255
edgeColorCalculator.VisualStyleBuilder-vizmap\:vv23050Proteasome_xml_me\ EDGE_COLOR.mapping.type=DiscreteMapping
edgeColorCalculator.VisualStyleBuilder-vizmap\:vv23050Proteasome_xml_me\ EDGE_COLOR.visualPropertyType=EDGE_COLOR
edgeColorCalculator.Vitis_style-Edge\ Color-Discrete\ Mapper.mapping.controller=CELLDESIGNER_EDGE_TYPE
edgeColorCalculator.Vitis_style-Edge\ Color-Discrete\ Mapper.mapping.controllerType=4
edgeColorCalculator.Vitis_style-Edge\ Color-Discrete\ Mapper.mapping.map.CATALYSIS=0,0,255
edgeColorCalculator.Vitis_style-Edge\ Color-Discrete\ Mapper.mapping.map.INHIBITION=255,0,0
edgeColorCalculator.Vitis_style-Edge\ Color-Discrete\ Mapper.mapping.map.KNOWN_TRANSITION_OMITTED=255,255,0
edgeColorCalculator.Vitis_style-Edge\ Color-Discrete\ Mapper.mapping.map.MODULATION=255,153,51
edgeColorCalculator.Vitis_style-Edge\ Color-Discrete\ Mapper.mapping.map.PHYSICAL_STIMULATION=204,255,204
edgeColorCalculator.Vitis_style-Edge\ Color-Discrete\ Mapper.mapping.map.STATE_TRANSITION=255,153,153
edgeColorCalculator.Vitis_style-Edge\ Color-Discrete\ Mapper.mapping.map.TRANSCRIPTION=255,0,255
edgeColorCalculator.Vitis_style-Edge\ Color-Discrete\ Mapper.mapping.map.TRANSLATION=0,255,204
edgeColorCalculator.Vitis_style-Edge\ Color-Discrete\ Mapper.mapping.map.TRANSPORT=153,0,0
edgeColorCalculator.Vitis_style-Edge\ Color-Discrete\ Mapper.mapping.map.TRIGGER=0,255,0
edgeColorCalculator.Vitis_style-Edge\ Color-Discrete\ Mapper.mapping.map.UNKNOWN_CATALYSIS=0,0,0
edgeColorCalculator.Vitis_style-Edge\ Color-Discrete\ Mapper.mapping.map.UNKNOWN_INHIBITION=0,255,204
edgeColorCalculator.Vitis_style-Edge\ Color-Discrete\ Mapper.mapping.map.UNKNOWN_TRANSITION=153,204,255
edgeColorCalculator.Vitis_style-Edge\ Color-Discrete\ Mapper.mapping.type=DiscreteMapping
edgeColorCalculator.Vitis_style-Edge\ Color-Discrete\ Mapper.visualPropertyType=EDGE_COLOR
edgeColorCalculator.Vitis_style-Edge\ Color-Passthrough\ Mapper.mapping.controller=CELLDESIGNER_EDGE_TYPE
edgeColorCalculator.Vitis_style-Edge\ Color-Passthrough\ Mapper.mapping.type=PassThroughMapping
edgeColorCalculator.Vitis_style-Edge\ Color-Passthrough\ Mapper.visualPropertyType=EDGE_COLOR
edgeLabelCalculator.BioPAX\ Edge\ Type\ -->\ Label\ v\ 0_2.mapping.controller=BIOPAX_EDGE_TYPE
edgeLabelCalculator.BioPAX\ Edge\ Type\ -->\ Label\ v\ 0_2.mapping.type=PassThroughMapping
edgeLabelCalculator.BioPAX\ Edge\ Type\ -->\ Label\ v\ 0_2.visualPropertyType=EDGE_LABEL
edgeLabelCalculator.EdgeLabel.mapping.controller=interaction
edgeLabelCalculator.EdgeLabel.mapping.type=PassThroughMapping
edgeLabelCalculator.EdgeLabel.visualPropertyType=EDGE_LABEL
edgeLabelCalculator.Solid-Edge\ Label-Passthrough\ Mapper.mapping.controller=interaction
edgeLabelCalculator.Solid-Edge\ Label-Passthrough\ Mapper.mapping.type=PassThroughMapping
edgeLabelCalculator.Solid-Edge\ Label-Passthrough\ Mapper.visualPropertyType=EDGE_LABEL
edgeLineStyleCalculator.BiNoM\ BioPAX\ Edge\ Line\ Style.mapping.controller=BIOPAX_EDGE_TYPE
edgeLineStyleCalculator.BiNoM\ BioPAX\ Edge\ Line\ Style.mapping.controllerType=-1
edgeLineStyleCalculator.BiNoM\ BioPAX\ Edge\ Line\ Style.mapping.map.CATALYSIS_UNKNOWN=LONG_DASH
edgeLineStyleCalculator.BiNoM\ BioPAX\ Edge\ Line\ Style.mapping.map.MODULATION_UNKNOWN=LONG_DASH
edgeLineStyleCalculator.BiNoM\ BioPAX\ Edge\ Line\ Style.mapping.map.REFERENCE=LONG_DASH
edgeLineStyleCalculator.BiNoM\ BioPAX\ Edge\ Line\ Style.mapping.type=DiscreteMapping
edgeLineStyleCalculator.BiNoM\ BioPAX\ Edge\ Line\ Style.visualPropertyType=EDGE_LINE_STYLE
edgeLineStyleCalculator.BiNoM\ CellDesigner\ Edge\ Line\ Style.mapping.controller=CELLDESIGNER_EDGE_TYPE
edgeLineStyleCalculator.BiNoM\ CellDesigner\ Edge\ Line\ Style.mapping.controllerType=4
edgeLineStyleCalculator.BiNoM\ CellDesigner\ Edge\ Line\ Style.mapping.map.MODIFIES=LONG_DASH
edgeLineStyleCalculator.BiNoM\ CellDesigner\ Edge\ Line\ Style.mapping.map.TRANSCRIPTIONAL_ACTIVATION=LONG_DASH
edgeLineStyleCalculator.BiNoM\ CellDesigner\ Edge\ Line\ Style.mapping.map.TRANSCRIPTIONAL_INHIBITION=LONG_DASH
edgeLineStyleCalculator.BiNoM\ CellDesigner\ Edge\ Line\ Style.mapping.map.UNKNOWN_CATALYSIS=LONG_DASH
edgeLineStyleCalculator.BiNoM\ CellDesigner\ Edge\ Line\ Style.mapping.type=DiscreteMapping
edgeLineStyleCalculator.BiNoM\ CellDesigner\ Edge\ Line\ Style.visualPropertyType=EDGE_LINE_STYLE
edgeLineStyleCalculator.Sample1-Edge\ Line\ Style-Discrete\ Mapper.mapping.controller=interaction
edgeLineStyleCalculator.Sample1-Edge\ Line\ Style-Discrete\ Mapper.mapping.controllerType=4
edgeLineStyleCalculator.Sample1-Edge\ Line\ Style-Discrete\ Mapper.mapping.map.pd=LONG_DASH
edgeLineStyleCalculator.Sample1-Edge\ Line\ Style-Discrete\ Mapper.mapping.map.pp=SOLID
edgeLineStyleCalculator.Sample1-Edge\ Line\ Style-Discrete\ Mapper.mapping.type=DiscreteMapping
edgeLineStyleCalculator.Sample1-Edge\ Line\ Style-Discrete\ Mapper.visualPropertyType=EDGE_LINE_STYLE
edgeSourceArrowCalculator.BioPAX\ Target\ Arrows\ v\ 0_2.mapping.controller=BIOPAX_EDGE_TYPE
edgeSourceArrowCalculator.BioPAX\ Target\ Arrows\ v\ 0_2.mapping.controllerType=-1
edgeSourceArrowCalculator.BioPAX\ Target\ Arrows\ v\ 0_2.mapping.map.ACTIVATION-ALLOSTERIC=COLOR_DELTA
edgeSourceArrowCalculator.BioPAX\ Target\ Arrows\ v\ 0_2.mapping.map.ACTIVATION-NONALLOSTERIC=COLOR_DELTA
edgeSourceArrowCalculator.BioPAX\ Target\ Arrows\ v\ 0_2.mapping.map.ACTIVATION-UNKMECH=COLOR_DELTA
edgeSourceArrowCalculator.BioPAX\ Target\ Arrows\ v\ 0_2.mapping.map.ACTIVATION=COLOR_DELTA
edgeSourceArrowCalculator.BioPAX\ Target\ Arrows\ v\ 0_2.mapping.map.COFACTOR=COLOR_DELTA
edgeSourceArrowCalculator.BioPAX\ Target\ Arrows\ v\ 0_2.mapping.map.CONTAINS=COLOR_CIRCLE
edgeSourceArrowCalculator.BioPAX\ Target\ Arrows\ v\ 0_2.mapping.map.CONTROLLED=COLOR_DELTA
edgeSourceArrowCalculator.BioPAX\ Target\ Arrows\ v\ 0_2.mapping.map.CONTROLLER=COLOR_DELTA
edgeSourceArrowCalculator.BioPAX\ Target\ Arrows\ v\ 0_2.mapping.map.INHIBITION-ALLOSTERIC=COLOR_T
edgeSourceArrowCalculator.BioPAX\ Target\ Arrows\ v\ 0_2.mapping.map.INHIBITION-COMPETITIVE=COLOR_T
edgeSourceArrowCalculator.BioPAX\ Target\ Arrows\ v\ 0_2.mapping.map.INHIBITION-IRREVERSIBLE=COLOR_T
edgeSourceArrowCalculator.BioPAX\ Target\ Arrows\ v\ 0_2.mapping.map.INHIBITION-NONCOMPETITIVE=COLOR_T
edgeSourceArrowCalculator.BioPAX\ Target\ Arrows\ v\ 0_2.mapping.map.INHIBITION-OTHER=COLOR_T
edgeSourceArrowCalculator.BioPAX\ Target\ Arrows\ v\ 0_2.mapping.map.INHIBITION-UNCOMPETITIVE=COLOR_T
edgeSourceArrowCalculator.BioPAX\ Target\ Arrows\ v\ 0_2.mapping.map.INHIBITION-UNKMECH=COLOR_T
edgeSourceArrowCalculator.BioPAX\ Target\ Arrows\ v\ 0_2.mapping.map.INHIBITION=COLOR_T
edgeSourceArrowCalculator.BioPAX\ Target\ Arrows\ v\ 0_2.mapping.map.LEFT=COLOR_DELTA
edgeSourceArrowCalculator.BioPAX\ Target\ Arrows\ v\ 0_2.mapping.map.PARTICIPANT=COLOR_DELTA
edgeSourceArrowCalculator.BioPAX\ Target\ Arrows\ v\ 0_2.mapping.map.RIGHT=COLOR_DELTA
edgeSourceArrowCalculator.BioPAX\ Target\ Arrows\ v\ 0_2.mapping.type=DiscreteMapping
edgeSourceArrowCalculator.BioPAX\ Target\ Arrows\ v\ 0_2.visualPropertyType=EDGE_SRCARROW
edgeSourceArrowColorCalculator.BiNoM\ BioPAX\ Edge\ Source\ Arrow\ Color.mapping.controller=BIOPAX_EDGE_TYPE
edgeSourceArrowColorCalculator.BiNoM\ BioPAX\ Edge\ Source\ Arrow\ Color.mapping.controllerType=-1
edgeSourceArrowColorCalculator.BiNoM\ BioPAX\ Edge\ Source\ Arrow\ Color.mapping.map.ACTIVATION=0,0,0
edgeSourceArrowColorCalculator.BiNoM\ BioPAX\ Edge\ Source\ Arrow\ Color.mapping.map.LEFT=0,0,0
edgeSourceArrowColorCalculator.BiNoM\ BioPAX\ Edge\ Source\ Arrow\ Color.mapping.map.RIGHT=0,0,0
edgeSourceArrowColorCalculator.BiNoM\ BioPAX\ Edge\ Source\ Arrow\ Color.mapping.type=DiscreteMapping
edgeSourceArrowColorCalculator.BiNoM\ BioPAX\ Edge\ Source\ Arrow\ Color.visualPropertyType=EDGE_SRCARROW_COLOR
edgeSourceArrowColorCalculator.BiNoM\ CellDesigner\ Edge\ Source\ Arrow\ Color.mapping.controller=CELLDESIGNER_EDGE_TYPE
edgeSourceArrowColorCalculator.BiNoM\ CellDesigner\ Edge\ Source\ Arrow\ Color.mapping.controllerType=4
edgeSourceArrowColorCalculator.BiNoM\ CellDesigner\ Edge\ Source\ Arrow\ Color.mapping.type=DiscreteMapping
edgeSourceArrowColorCalculator.BiNoM\ CellDesigner\ Edge\ Source\ Arrow\ Color.visualPropertyType=EDGE_SRCARROW_COLOR
edgeSourceArrowShapeCalculator.BiNoM\ BioPAX\ Edge\ Source\ Arrow\ Shape.mapping.controller=BIOPAX_EDGE_TYPE
edgeSourceArrowShapeCalculator.BiNoM\ BioPAX\ Edge\ Source\ Arrow\ Shape.mapping.controllerType=-1
edgeSourceArrowShapeCalculator.BiNoM\ BioPAX\ Edge\ Source\ Arrow\ Shape.mapping.map.ACTIVATION=NONE
edgeSourceArrowShapeCalculator.BiNoM\ BioPAX\ Edge\ Source\ Arrow\ Shape.mapping.map.LEFT=NONE
edgeSourceArrowShapeCalculator.BiNoM\ BioPAX\ Edge\ Source\ Arrow\ Shape.mapping.map.RIGHT=NONE
edgeSourceArrowShapeCalculator.BiNoM\ BioPAX\ Edge\ Source\ Arrow\ Shape.mapping.type=DiscreteMapping
edgeSourceArrowShapeCalculator.BiNoM\ BioPAX\ Edge\ Source\ Arrow\ Shape.visualPropertyType=EDGE_SRCARROW_SHAPE
edgeSourceArrowShapeCalculator.BiNoM\ CellDesigner\ Edge\ Source\ Arrow\ Shape.mapping.controller=CELLDESIGNER_EDGE_TYPE
edgeSourceArrowShapeCalculator.BiNoM\ CellDesigner\ Edge\ Source\ Arrow\ Shape.mapping.controllerType=4
edgeSourceArrowShapeCalculator.BiNoM\ CellDesigner\ Edge\ Source\ Arrow\ Shape.mapping.type=DiscreteMapping
edgeSourceArrowShapeCalculator.BiNoM\ CellDesigner\ Edge\ Source\ Arrow\ Shape.visualPropertyType=EDGE_SRCARROW_SHAPE
edgeTargetArrowCalculator.BioPAX\ Target\ Arrows\ v\ 0_2.mapping.controller=BIOPAX_EDGE_TYPE
edgeTargetArrowCalculator.BioPAX\ Target\ Arrows\ v\ 0_2.mapping.controllerType=-1
edgeTargetArrowCalculator.BioPAX\ Target\ Arrows\ v\ 0_2.mapping.map.ACTIVATION-ALLOSTERIC=COLOR_DELTA
edgeTargetArrowCalculator.BioPAX\ Target\ Arrows\ v\ 0_2.mapping.map.ACTIVATION-NONALLOSTERIC=COLOR_DELTA
edgeTargetArrowCalculator.BioPAX\ Target\ Arrows\ v\ 0_2.mapping.map.ACTIVATION-UNKMECH=COLOR_DELTA
edgeTargetArrowCalculator.BioPAX\ Target\ Arrows\ v\ 0_2.mapping.map.ACTIVATION=COLOR_DELTA
edgeTargetArrowCalculator.BioPAX\ Target\ Arrows\ v\ 0_2.mapping.map.COFACTOR=COLOR_DELTA
edgeTargetArrowCalculator.BioPAX\ Target\ Arrows\ v\ 0_2.mapping.map.CONTAINS=COLOR_CIRCLE
edgeTargetArrowCalculator.BioPAX\ Target\ Arrows\ v\ 0_2.mapping.map.CONTROLLED=COLOR_DELTA
edgeTargetArrowCalculator.BioPAX\ Target\ Arrows\ v\ 0_2.mapping.map.CONTROLLER=COLOR_DELTA
edgeTargetArrowCalculator.BioPAX\ Target\ Arrows\ v\ 0_2.mapping.map.INHIBITION-ALLOSTERIC=COLOR_T
edgeTargetArrowCalculator.BioPAX\ Target\ Arrows\ v\ 0_2.mapping.map.INHIBITION-COMPETITIVE=COLOR_T
edgeTargetArrowCalculator.BioPAX\ Target\ Arrows\ v\ 0_2.mapping.map.INHIBITION-IRREVERSIBLE=COLOR_T
edgeTargetArrowCalculator.BioPAX\ Target\ Arrows\ v\ 0_2.mapping.map.INHIBITION-NONCOMPETITIVE=COLOR_T
edgeTargetArrowCalculator.BioPAX\ Target\ Arrows\ v\ 0_2.mapping.map.INHIBITION-OTHER=COLOR_T
edgeTargetArrowCalculator.BioPAX\ Target\ Arrows\ v\ 0_2.mapping.map.INHIBITION-UNCOMPETITIVE=COLOR_T
edgeTargetArrowCalculator.BioPAX\ Target\ Arrows\ v\ 0_2.mapping.map.INHIBITION-UNKMECH=COLOR_T
edgeTargetArrowCalculator.BioPAX\ Target\ Arrows\ v\ 0_2.mapping.map.INHIBITION=COLOR_T
edgeTargetArrowCalculator.BioPAX\ Target\ Arrows\ v\ 0_2.mapping.map.LEFT=COLOR_DELTA
edgeTargetArrowCalculator.BioPAX\ Target\ Arrows\ v\ 0_2.mapping.map.PARTICIPANT=COLOR_DELTA
edgeTargetArrowCalculator.BioPAX\ Target\ Arrows\ v\ 0_2.mapping.map.RIGHT=COLOR_DELTA
edgeTargetArrowCalculator.BioPAX\ Target\ Arrows\ v\ 0_2.mapping.type=DiscreteMapping
edgeTargetArrowCalculator.BioPAX\ Target\ Arrows\ v\ 0_2.visualPropertyType=EDGE_TGTARROW
edgeTargetArrowColorCalculator.BiNoM\ BioPAX\ Edge\ Target\ Arrow\ Color.mapping.controller=BIOPAX_EDGE_TYPE
edgeTargetArrowColorCalculator.BiNoM\ BioPAX\ Edge\ Target\ Arrow\ Color.mapping.controllerType=-1
edgeTargetArrowColorCalculator.BiNoM\ BioPAX\ Edge\ Target\ Arrow\ Color.mapping.map.ACTIVATION=255,0,0
edgeTargetArrowColorCalculator.BiNoM\ BioPAX\ Edge\ Target\ Arrow\ Color.mapping.map.CATALYSIS_ACTIVATION=255,0,0
edgeTargetArrowColorCalculator.BiNoM\ BioPAX\ Edge\ Target\ Arrow\ Color.mapping.map.CATALYSIS_INHIBITION=0,0,255
edgeTargetArrowColorCalculator.BiNoM\ BioPAX\ Edge\ Target\ Arrow\ Color.mapping.map.CATALYSIS_UNKNOWN=0,255,0
edgeTargetArrowColorCalculator.BiNoM\ BioPAX\ Edge\ Target\ Arrow\ Color.mapping.map.CONTAINS=0,0,0
edgeTargetArrowColorCalculator.BiNoM\ BioPAX\ Edge\ Target\ Arrow\ Color.mapping.map.CONTROL_ACTIVATION=128,0,0
edgeTargetArrowColorCalculator.BiNoM\ BioPAX\ Edge\ Target\ Arrow\ Color.mapping.map.CONTROL_INHIBITION=0,0,128
edgeTargetArrowColorCalculator.BiNoM\ BioPAX\ Edge\ Target\ Arrow\ Color.mapping.map.CONTROL_UNKNOWN=0,255,0
edgeTargetArrowColorCalculator.BiNoM\ BioPAX\ Edge\ Target\ Arrow\ Color.mapping.map.INHIBITION=0,0,255
edgeTargetArrowColorCalculator.BiNoM\ BioPAX\ Edge\ Target\ Arrow\ Color.mapping.map.INTERSECTION=0,255,255
edgeTargetArrowColorCalculator.BiNoM\ BioPAX\ Edge\ Target\ Arrow\ Color.mapping.map.LEFT=0,0,0
edgeTargetArrowColorCalculator.BiNoM\ BioPAX\ Edge\ Target\ Arrow\ Color.mapping.map.MODULATION_ACTIVATION=255,0,255
edgeTargetArrowColorCalculator.BiNoM\ BioPAX\ Edge\ Target\ Arrow\ Color.mapping.map.MODULATION_INHIBITION=255,175,175
edgeTargetArrowColorCalculator.BiNoM\ BioPAX\ Edge\ Target\ Arrow\ Color.mapping.map.MODULATION_UNKNOWN=0,255,0
edgeTargetArrowColorCalculator.BiNoM\ BioPAX\ Edge\ Target\ Arrow\ Color.mapping.map.NEXT=0,0,255
edgeTargetArrowColorCalculator.BiNoM\ BioPAX\ Edge\ Target\ Arrow\ Color.mapping.map.REFERENCE=0,0,0
edgeTargetArrowColorCalculator.BiNoM\ BioPAX\ Edge\ Target\ Arrow\ Color.mapping.map.RIGHT=0,0,0
edgeTargetArrowColorCalculator.BiNoM\ BioPAX\ Edge\ Target\ Arrow\ Color.mapping.map.SPECIESOF=0,0,0
edgeTargetArrowColorCalculator.BiNoM\ BioPAX\ Edge\ Target\ Arrow\ Color.mapping.map.STEP=0,255,0
edgeTargetArrowColorCalculator.BiNoM\ BioPAX\ Edge\ Target\ Arrow\ Color.mapping.map.physicalInteraction=0,0,0
edgeTargetArrowColorCalculator.BiNoM\ BioPAX\ Edge\ Target\ Arrow\ Color.mapping.type=DiscreteMapping
edgeTargetArrowColorCalculator.BiNoM\ BioPAX\ Edge\ Target\ Arrow\ Color.visualPropertyType=EDGE_TGTARROW_COLOR
edgeTargetArrowColorCalculator.BiNoM\ CellDesigner\ Edge\ Target\ Arrow\ Color.mapping.controller=CELLDESIGNER_EDGE_TYPE
edgeTargetArrowColorCalculator.BiNoM\ CellDesigner\ Edge\ Target\ Arrow\ Color.mapping.controllerType=4
edgeTargetArrowColorCalculator.BiNoM\ CellDesigner\ Edge\ Target\ Arrow\ Color.mapping.map.CATALYSIS=255,0,0
edgeTargetArrowColorCalculator.BiNoM\ CellDesigner\ Edge\ Target\ Arrow\ Color.mapping.map.INHIBITION=0,0,255
edgeTargetArrowColorCalculator.BiNoM\ CellDesigner\ Edge\ Target\ Arrow\ Color.mapping.map.INTERSECTION=0,255,255
edgeTargetArrowColorCalculator.BiNoM\ CellDesigner\ Edge\ Target\ Arrow\ Color.mapping.map.TRANSCRIPTIONAL_INHIBITION=0,0,255
edgeTargetArrowColorCalculator.BiNoM\ CellDesigner\ Edge\ Target\ Arrow\ Color.mapping.map.UNKNOWN_CATALYSIS=0,255,0
edgeTargetArrowColorCalculator.BiNoM\ CellDesigner\ Edge\ Target\ Arrow\ Color.mapping.type=DiscreteMapping
edgeTargetArrowColorCalculator.BiNoM\ CellDesigner\ Edge\ Target\ Arrow\ Color.visualPropertyType=EDGE_TGTARROW_COLOR
edgeTargetArrowColorCalculator.VisualStyleBuilder-vizmap\:vv10190Oxidative_phosphorylation_xml_me_me\ EDGE_TGTARROW_COLOR.mapping.controller=vizmap\:vv10190Oxidative_phosphorylation_xml_me_me EDGE_TGTARROW_COLOR
edgeTargetArrowColorCalculator.VisualStyleBuilder-vizmap\:vv10190Oxidative_phosphorylation_xml_me_me\ EDGE_TGTARROW_COLOR.mapping.controllerType=-1
edgeTargetArrowColorCalculator.VisualStyleBuilder-vizmap\:vv10190Oxidative_phosphorylation_xml_me_me\ EDGE_TGTARROW_COLOR.mapping.map.java.awt.Color[r\=0,g\=0,b\=0]=0,0,0
edgeTargetArrowColorCalculator.VisualStyleBuilder-vizmap\:vv10190Oxidative_phosphorylation_xml_me_me\ EDGE_TGTARROW_COLOR.mapping.map.java.awt.Color[r\=0,g\=0,b\=255]=0,0,255
edgeTargetArrowColorCalculator.VisualStyleBuilder-vizmap\:vv10190Oxidative_phosphorylation_xml_me_me\ EDGE_TGTARROW_COLOR.mapping.type=DiscreteMapping
edgeTargetArrowColorCalculator.VisualStyleBuilder-vizmap\:vv10190Oxidative_phosphorylation_xml_me_me\ EDGE_TGTARROW_COLOR.visualPropertyType=EDGE_TGTARROW_COLOR
edgeTargetArrowColorCalculator.VisualStyleBuilder-vizmap\:vv10271Methionine_metabolism_xml_me\ EDGE_TGTARROW_COLOR.mapping.controller=vizmap\:vv10271Methionine_metabolism_xml_me EDGE_TGTARROW_COLOR
edgeTargetArrowColorCalculator.VisualStyleBuilder-vizmap\:vv10271Methionine_metabolism_xml_me\ EDGE_TGTARROW_COLOR.mapping.controllerType=-1
edgeTargetArrowColorCalculator.VisualStyleBuilder-vizmap\:vv10271Methionine_metabolism_xml_me\ EDGE_TGTARROW_COLOR.mapping.map.java.awt.Color[r\=0,g\=0,b\=0]=0,0,0
edgeTargetArrowColorCalculator.VisualStyleBuilder-vizmap\:vv10271Methionine_metabolism_xml_me\ EDGE_TGTARROW_COLOR.mapping.map.java.awt.Color[r\=0,g\=0,b\=255]=0,0,255
edgeTargetArrowColorCalculator.VisualStyleBuilder-vizmap\:vv10271Methionine_metabolism_xml_me\ EDGE_TGTARROW_COLOR.mapping.type=DiscreteMapping
edgeTargetArrowColorCalculator.VisualStyleBuilder-vizmap\:vv10271Methionine_metabolism_xml_me\ EDGE_TGTARROW_COLOR.visualPropertyType=EDGE_TGTARROW_COLOR
edgeTargetArrowColorCalculator.VisualStyleBuilder-vizmap\:vv10290Valine_leucine_and_isoleucine_biosynthesis_xml_me\ EDGE_TGTARROW_COLOR.mapping.controller=vizmap\:vv10290Valine_leucine_and_isoleucine_biosynthesis_xml_me EDGE_TGTARROW_COLOR
edgeTargetArrowColorCalculator.VisualStyleBuilder-vizmap\:vv10290Valine_leucine_and_isoleucine_biosynthesis_xml_me\ EDGE_TGTARROW_COLOR.mapping.controllerType=-1
edgeTargetArrowColorCalculator.VisualStyleBuilder-vizmap\:vv10290Valine_leucine_and_isoleucine_biosynthesis_xml_me\ EDGE_TGTARROW_COLOR.mapping.map.java.awt.Color[r\=0,g\=0,b\=0]=0,0,0
edgeTargetArrowColorCalculator.VisualStyleBuilder-vizmap\:vv10290Valine_leucine_and_isoleucine_biosynthesis_xml_me\ EDGE_TGTARROW_COLOR.mapping.map.java.awt.Color[r\=0,g\=0,b\=255]=0,0,255
edgeTargetArrowColorCalculator.VisualStyleBuilder-vizmap\:vv10290Valine_leucine_and_isoleucine_biosynthesis_xml_me\ EDGE_TGTARROW_COLOR.mapping.type=DiscreteMapping
edgeTargetArrowColorCalculator.VisualStyleBuilder-vizmap\:vv10290Valine_leucine_and_isoleucine_biosynthesis_xml_me\ EDGE_TGTARROW_COLOR.visualPropertyType=EDGE_TGTARROW_COLOR
edgeTargetArrowColorCalculator.VisualStyleBuilder-vizmap\:vv10450Selenoamino_acid_metabolism_xml_me\ EDGE_TGTARROW_COLOR.mapping.controller=vizmap\:vv10450Selenoamino_acid_metabolism_xml_me EDGE_TGTARROW_COLOR
edgeTargetArrowColorCalculator.VisualStyleBuilder-vizmap\:vv10450Selenoamino_acid_metabolism_xml_me\ EDGE_TGTARROW_COLOR.mapping.controllerType=-1
edgeTargetArrowColorCalculator.VisualStyleBuilder-vizmap\:vv10450Selenoamino_acid_metabolism_xml_me\ EDGE_TGTARROW_COLOR.mapping.map.java.awt.Color[r\=0,g\=0,b\=0]=0,0,0
edgeTargetArrowColorCalculator.VisualStyleBuilder-vizmap\:vv10450Selenoamino_acid_metabolism_xml_me\ EDGE_TGTARROW_COLOR.mapping.map.java.awt.Color[r\=0,g\=0,b\=255]=0,0,255
edgeTargetArrowColorCalculator.VisualStyleBuilder-vizmap\:vv10450Selenoamino_acid_metabolism_xml_me\ EDGE_TGTARROW_COLOR.mapping.type=DiscreteMapping
edgeTargetArrowColorCalculator.VisualStyleBuilder-vizmap\:vv10450Selenoamino_acid_metabolism_xml_me\ EDGE_TGTARROW_COLOR.visualPropertyType=EDGE_TGTARROW_COLOR
edgeTargetArrowColorCalculator.VisualStyleBuilder-vizmap\:vv10500Starch_and_sucrose_metabolism_xml_me\ EDGE_TGTARROW_COLOR.mapping.controller=vizmap\:vv10500Starch_and_sucrose_metabolism_xml_me EDGE_TGTARROW_COLOR
edgeTargetArrowColorCalculator.VisualStyleBuilder-vizmap\:vv10500Starch_and_sucrose_metabolism_xml_me\ EDGE_TGTARROW_COLOR.mapping.controllerType=-1
edgeTargetArrowColorCalculator.VisualStyleBuilder-vizmap\:vv10500Starch_and_sucrose_metabolism_xml_me\ EDGE_TGTARROW_COLOR.mapping.map.java.awt.Color[r\=0,g\=0,b\=0]=0,0,0
edgeTargetArrowColorCalculator.VisualStyleBuilder-vizmap\:vv10500Starch_and_sucrose_metabolism_xml_me\ EDGE_TGTARROW_COLOR.mapping.map.java.awt.Color[r\=0,g\=0,b\=255]=0,0,255
edgeTargetArrowColorCalculator.VisualStyleBuilder-vizmap\:vv10500Starch_and_sucrose_metabolism_xml_me\ EDGE_TGTARROW_COLOR.mapping.type=DiscreteMapping
edgeTargetArrowColorCalculator.VisualStyleBuilder-vizmap\:vv10500Starch_and_sucrose_metabolism_xml_me\ EDGE_TGTARROW_COLOR.visualPropertyType=EDGE_TGTARROW_COLOR
edgeTargetArrowColorCalculator.VisualStyleBuilder-vizmap\:vv10620Pyruvate_metabolism_xml_me\ EDGE_TGTARROW_COLOR.mapping.controller=vizmap\:vv10620Pyruvate_metabolism_xml_me EDGE_TGTARROW_COLOR
edgeTargetArrowColorCalculator.VisualStyleBuilder-vizmap\:vv10620Pyruvate_metabolism_xml_me\ EDGE_TGTARROW_COLOR.mapping.controllerType=-1
edgeTargetArrowColorCalculator.VisualStyleBuilder-vizmap\:vv10620Pyruvate_metabolism_xml_me\ EDGE_TGTARROW_COLOR.mapping.map.java.awt.Color[r\=0,g\=0,b\=0]=0,0,0
edgeTargetArrowColorCalculator.VisualStyleBuilder-vizmap\:vv10620Pyruvate_metabolism_xml_me\ EDGE_TGTARROW_COLOR.mapping.map.java.awt.Color[r\=0,g\=0,b\=255]=0,0,255
edgeTargetArrowColorCalculator.VisualStyleBuilder-vizmap\:vv10620Pyruvate_metabolism_xml_me\ EDGE_TGTARROW_COLOR.mapping.map.java.awt.Color[r\=255,g\=0,b\=0]=255,0,0
edgeTargetArrowColorCalculator.VisualStyleBuilder-vizmap\:vv10620Pyruvate_metabolism_xml_me\ EDGE_TGTARROW_COLOR.mapping.type=DiscreteMapping
edgeTargetArrowColorCalculator.VisualStyleBuilder-vizmap\:vv10620Pyruvate_metabolism_xml_me\ EDGE_TGTARROW_COLOR.visualPropertyType=EDGE_TGTARROW_COLOR
edgeTargetArrowColorCalculator.VisualStyleBuilder-vizmap\:vv10710Carbon_fixation_xml_me\ EDGE_TGTARROW_COLOR.mapping.controller=vizmap\:vv10710Carbon_fixation_xml_me EDGE_TGTARROW_COLOR
edgeTargetArrowColorCalculator.VisualStyleBuilder-vizmap\:vv10710Carbon_fixation_xml_me\ EDGE_TGTARROW_COLOR.mapping.controllerType=-1
edgeTargetArrowColorCalculator.VisualStyleBuilder-vizmap\:vv10710Carbon_fixation_xml_me\ EDGE_TGTARROW_COLOR.mapping.map.java.awt.Color[r\=0,g\=0,b\=0]=0,0,0
edgeTargetArrowColorCalculator.VisualStyleBuilder-vizmap\:vv10710Carbon_fixation_xml_me\ EDGE_TGTARROW_COLOR.mapping.map.java.awt.Color[r\=0,g\=0,b\=255]=0,0,255
edgeTargetArrowColorCalculator.VisualStyleBuilder-vizmap\:vv10710Carbon_fixation_xml_me\ EDGE_TGTARROW_COLOR.mapping.type=DiscreteMapping
edgeTargetArrowColorCalculator.VisualStyleBuilder-vizmap\:vv10710Carbon_fixation_xml_me\ EDGE_TGTARROW_COLOR.visualPropertyType=EDGE_TGTARROW_COLOR
edgeTargetArrowColorCalculator.VisualStyleBuilder-vizmap\:vv10770Pantothenate_and_CoA_biosynthesis_xml_me\ EDGE_TGTARROW_COLOR.mapping.controller=vizmap\:vv10770Pantothenate_and_CoA_biosynthesis_xml_me EDGE_TGTARROW_COLOR
edgeTargetArrowColorCalculator.VisualStyleBuilder-vizmap\:vv10770Pantothenate_and_CoA_biosynthesis_xml_me\ EDGE_TGTARROW_COLOR.mapping.controllerType=-1
edgeTargetArrowColorCalculator.VisualStyleBuilder-vizmap\:vv10770Pantothenate_and_CoA_biosynthesis_xml_me\ EDGE_TGTARROW_COLOR.mapping.map.java.awt.Color[r\=0,g\=0,b\=0]=0,0,0
edgeTargetArrowColorCalculator.VisualStyleBuilder-vizmap\:vv10770Pantothenate_and_CoA_biosynthesis_xml_me\ EDGE_TGTARROW_COLOR.mapping.map.java.awt.Color[r\=0,g\=0,b\=255]=0,0,255
edgeTargetArrowColorCalculator.VisualStyleBuilder-vizmap\:vv10770Pantothenate_and_CoA_biosynthesis_xml_me\ EDGE_TGTARROW_COLOR.mapping.type=DiscreteMapping
edgeTargetArrowColorCalculator.VisualStyleBuilder-vizmap\:vv10770Pantothenate_and_CoA_biosynthesis_xml_me\ EDGE_TGTARROW_COLOR.visualPropertyType=EDGE_TGTARROW_COLOR
edgeTargetArrowColorCalculator.VisualStyleBuilder-vizmap\:vv10940Phenylpropanoid_biosynthesis_xml_me\ EDGE_TGTARROW_COLOR.mapping.controller=vizmap\:vv10940Phenylpropanoid_biosynthesis_xml_me EDGE_TGTARROW_COLOR
edgeTargetArrowColorCalculator.VisualStyleBuilder-vizmap\:vv10940Phenylpropanoid_biosynthesis_xml_me\ EDGE_TGTARROW_COLOR.mapping.controllerType=-1
edgeTargetArrowColorCalculator.VisualStyleBuilder-vizmap\:vv10940Phenylpropanoid_biosynthesis_xml_me\ EDGE_TGTARROW_COLOR.mapping.map.java.awt.Color[r\=0,g\=0,b\=0]=0,0,0
edgeTargetArrowColorCalculator.VisualStyleBuilder-vizmap\:vv10940Phenylpropanoid_biosynthesis_xml_me\ EDGE_TGTARROW_COLOR.mapping.map.java.awt.Color[r\=0,g\=0,b\=255]=0,0,255
edgeTargetArrowColorCalculator.VisualStyleBuilder-vizmap\:vv10940Phenylpropanoid_biosynthesis_xml_me\ EDGE_TGTARROW_COLOR.mapping.type=DiscreteMapping
edgeTargetArrowColorCalculator.VisualStyleBuilder-vizmap\:vv10940Phenylpropanoid_biosynthesis_xml_me\ EDGE_TGTARROW_COLOR.visualPropertyType=EDGE_TGTARROW_COLOR
edgeTargetArrowColorCalculator.VisualStyleBuilder-vizmap\:vv10941Flavonoid_biosynthesis_xml_me\ EDGE_TGTARROW_COLOR.mapping.controller=vizmap\:vv10941Flavonoid_biosynthesis_xml_me EDGE_TGTARROW_COLOR
edgeTargetArrowColorCalculator.VisualStyleBuilder-vizmap\:vv10941Flavonoid_biosynthesis_xml_me\ EDGE_TGTARROW_COLOR.mapping.controllerType=-1
edgeTargetArrowColorCalculator.VisualStyleBuilder-vizmap\:vv10941Flavonoid_biosynthesis_xml_me\ EDGE_TGTARROW_COLOR.mapping.map.java.awt.Color[r\=0,g\=0,b\=0]=0,0,0
edgeTargetArrowColorCalculator.VisualStyleBuilder-vizmap\:vv10941Flavonoid_biosynthesis_xml_me\ EDGE_TGTARROW_COLOR.mapping.map.java.awt.Color[r\=0,g\=0,b\=255]=0,0,255
edgeTargetArrowColorCalculator.VisualStyleBuilder-vizmap\:vv10941Flavonoid_biosynthesis_xml_me\ EDGE_TGTARROW_COLOR.mapping.type=DiscreteMapping
edgeTargetArrowColorCalculator.VisualStyleBuilder-vizmap\:vv10941Flavonoid_biosynthesis_xml_me\ EDGE_TGTARROW_COLOR.visualPropertyType=EDGE_TGTARROW_COLOR
edgeTargetArrowColorCalculator.Vitis_style-Edge\ Target\ Arrow\ Color-Discrete\ Mapper.mapping.controller=CELLDESIGNER_EDGE_TYPE
edgeTargetArrowColorCalculator.Vitis_style-Edge\ Target\ Arrow\ Color-Discrete\ Mapper.mapping.controllerType=4
edgeTargetArrowColorCalculator.Vitis_style-Edge\ Target\ Arrow\ Color-Discrete\ Mapper.mapping.map.CATALYSIS=0,0,255
edgeTargetArrowColorCalculator.Vitis_style-Edge\ Target\ Arrow\ Color-Discrete\ Mapper.mapping.map.INHIBITION=255,0,0
edgeTargetArrowColorCalculator.Vitis_style-Edge\ Target\ Arrow\ Color-Discrete\ Mapper.mapping.type=DiscreteMapping
edgeTargetArrowColorCalculator.Vitis_style-Edge\ Target\ Arrow\ Color-Discrete\ Mapper.visualPropertyType=EDGE_TGTARROW_COLOR
edgeTargetArrowShapeCalculator.BiNoM\ BioPAX\ Edge\ Target\ Arrow\ Shape.mapping.controller=BIOPAX_EDGE_TYPE
edgeTargetArrowShapeCalculator.BiNoM\ BioPAX\ Edge\ Target\ Arrow\ Shape.mapping.controllerType=-1
edgeTargetArrowShapeCalculator.BiNoM\ BioPAX\ Edge\ Target\ Arrow\ Shape.mapping.map.ACTIVATION=CIRCLE
edgeTargetArrowShapeCalculator.BiNoM\ BioPAX\ Edge\ Target\ Arrow\ Shape.mapping.map.CATALYSIS_ACTIVATION=CIRCLE
edgeTargetArrowShapeCalculator.BiNoM\ BioPAX\ Edge\ Target\ Arrow\ Shape.mapping.map.CATALYSIS_INHIBITION=T
edgeTargetArrowShapeCalculator.BiNoM\ BioPAX\ Edge\ Target\ Arrow\ Shape.mapping.map.CATALYSIS_UNKNOWN=CIRCLE
edgeTargetArrowShapeCalculator.BiNoM\ BioPAX\ Edge\ Target\ Arrow\ Shape.mapping.map.CONTAINS=DIAMOND
edgeTargetArrowShapeCalculator.BiNoM\ BioPAX\ Edge\ Target\ Arrow\ Shape.mapping.map.CONTROL_ACTIVATION=CIRCLE
edgeTargetArrowShapeCalculator.BiNoM\ BioPAX\ Edge\ Target\ Arrow\ Shape.mapping.map.CONTROL_INHIBITION=T
edgeTargetArrowShapeCalculator.BiNoM\ BioPAX\ Edge\ Target\ Arrow\ Shape.mapping.map.CONTROL_UNKNOWN=CIRCLE
edgeTargetArrowShapeCalculator.BiNoM\ BioPAX\ Edge\ Target\ Arrow\ Shape.mapping.map.INHIBITION=T
edgeTargetArrowShapeCalculator.BiNoM\ BioPAX\ Edge\ Target\ Arrow\ Shape.mapping.map.INTERSECTION=DIAMOND
edgeTargetArrowShapeCalculator.BiNoM\ BioPAX\ Edge\ Target\ Arrow\ Shape.mapping.map.LEFT=ARROW
edgeTargetArrowShapeCalculator.BiNoM\ BioPAX\ Edge\ Target\ Arrow\ Shape.mapping.map.MODULATION_ACTIVATION=CIRCLE
edgeTargetArrowShapeCalculator.BiNoM\ BioPAX\ Edge\ Target\ Arrow\ Shape.mapping.map.MODULATION_INHIBITION=T
edgeTargetArrowShapeCalculator.BiNoM\ BioPAX\ Edge\ Target\ Arrow\ Shape.mapping.map.MODULATION_UNKNOWN=CIRCLE
edgeTargetArrowShapeCalculator.BiNoM\ BioPAX\ Edge\ Target\ Arrow\ Shape.mapping.map.NEXT=ARROW
edgeTargetArrowShapeCalculator.BiNoM\ BioPAX\ Edge\ Target\ Arrow\ Shape.mapping.map.REFERENCE=NONE
edgeTargetArrowShapeCalculator.BiNoM\ BioPAX\ Edge\ Target\ Arrow\ Shape.mapping.map.RIGHT=ARROW
edgeTargetArrowShapeCalculator.BiNoM\ BioPAX\ Edge\ Target\ Arrow\ Shape.mapping.map.SPECIESOF=NONE
edgeTargetArrowShapeCalculator.BiNoM\ BioPAX\ Edge\ Target\ Arrow\ Shape.mapping.map.STEP=ARROW
edgeTargetArrowShapeCalculator.BiNoM\ BioPAX\ Edge\ Target\ Arrow\ Shape.mapping.map.physicalInteraction=NONE
edgeTargetArrowShapeCalculator.BiNoM\ BioPAX\ Edge\ Target\ Arrow\ Shape.mapping.type=DiscreteMapping
edgeTargetArrowShapeCalculator.BiNoM\ BioPAX\ Edge\ Target\ Arrow\ Shape.visualPropertyType=EDGE_TGTARROW_SHAPE
edgeTargetArrowShapeCalculator.BiNoM\ CellDesigner\ Edge\ Target\ Arrow\ Shape.mapping.controller=CELLDESIGNER_EDGE_TYPE
edgeTargetArrowShapeCalculator.BiNoM\ CellDesigner\ Edge\ Target\ Arrow\ Shape.mapping.controllerType=4
edgeTargetArrowShapeCalculator.BiNoM\ CellDesigner\ Edge\ Target\ Arrow\ Shape.mapping.map.CATALYSIS=CIRCLE
edgeTargetArrowShapeCalculator.BiNoM\ CellDesigner\ Edge\ Target\ Arrow\ Shape.mapping.map.INHIBITION=T
edgeTargetArrowShapeCalculator.BiNoM\ CellDesigner\ Edge\ Target\ Arrow\ Shape.mapping.map.INTERSECTION=DIAMOND
edgeTargetArrowShapeCalculator.BiNoM\ CellDesigner\ Edge\ Target\ Arrow\ Shape.mapping.map.TRANSCRIPTIONAL_INHIBITION=T
edgeTargetArrowShapeCalculator.BiNoM\ CellDesigner\ Edge\ Target\ Arrow\ Shape.mapping.map.UNKNOWN_CATALYSIS=CIRCLE
edgeTargetArrowShapeCalculator.BiNoM\ CellDesigner\ Edge\ Target\ Arrow\ Shape.mapping.type=DiscreteMapping
edgeTargetArrowShapeCalculator.BiNoM\ CellDesigner\ Edge\ Target\ Arrow\ Shape.visualPropertyType=EDGE_TGTARROW_SHAPE
edgeTargetArrowShapeCalculator.Edge\ Target\ Arrow\ Shape-Discrete\ Mapper.mapping.controller=Please select a value\!
edgeTargetArrowShapeCalculator.Edge\ Target\ Arrow\ Shape-Discrete\ Mapper.mapping.controllerType=-1
edgeTargetArrowShapeCalculator.Edge\ Target\ Arrow\ Shape-Discrete\ Mapper.mapping.type=DiscreteMapping
edgeTargetArrowShapeCalculator.Edge\ Target\ Arrow\ Shape-Discrete\ Mapper.visualPropertyType=EDGE_TGTARROW_SHAPE
edgeTargetArrowShapeCalculator.Edge\ Target\ Arrow\ Shape-Passthrough\ Mapper.mapping.controller=Please select a value\!
edgeTargetArrowShapeCalculator.Edge\ Target\ Arrow\ Shape-Passthrough\ Mapper.mapping.type=PassThroughMapping
edgeTargetArrowShapeCalculator.Edge\ Target\ Arrow\ Shape-Passthrough\ Mapper.visualPropertyType=EDGE_TGTARROW_SHAPE
edgeTargetArrowShapeCalculator.VisualStyleBuilder-vizmap\:vv10009Flower_dev_xml_vviID_xml\ EDGE_TGTARROW_SHAPE.mapping.controller=vizmap\:vv10009Flower_dev_xml_vviID_xml EDGE_TGTARROW_SHAPE
edgeTargetArrowShapeCalculator.VisualStyleBuilder-vizmap\:vv10009Flower_dev_xml_vviID_xml\ EDGE_TGTARROW_SHAPE.mapping.controllerType=-1
edgeTargetArrowShapeCalculator.VisualStyleBuilder-vizmap\:vv10009Flower_dev_xml_vviID_xml\ EDGE_TGTARROW_SHAPE.mapping.map.DELTA=DELTA
edgeTargetArrowShapeCalculator.VisualStyleBuilder-vizmap\:vv10009Flower_dev_xml_vviID_xml\ EDGE_TGTARROW_SHAPE.mapping.map.NONE=NONE
edgeTargetArrowShapeCalculator.VisualStyleBuilder-vizmap\:vv10009Flower_dev_xml_vviID_xml\ EDGE_TGTARROW_SHAPE.mapping.type=DiscreteMapping
edgeTargetArrowShapeCalculator.VisualStyleBuilder-vizmap\:vv10009Flower_dev_xml_vviID_xml\ EDGE_TGTARROW_SHAPE.visualPropertyType=EDGE_TGTARROW_SHAPE
edgeTargetArrowShapeCalculator.VisualStyleBuilder-vizmap\:vv10190Oxidative_phosphorylation_xml_me_me\ EDGE_TGTARROW_SHAPE.mapping.controller=vizmap\:vv10190Oxidative_phosphorylation_xml_me_me EDGE_TGTARROW_SHAPE
edgeTargetArrowShapeCalculator.VisualStyleBuilder-vizmap\:vv10190Oxidative_phosphorylation_xml_me_me\ EDGE_TGTARROW_SHAPE.mapping.controllerType=-1
edgeTargetArrowShapeCalculator.VisualStyleBuilder-vizmap\:vv10190Oxidative_phosphorylation_xml_me_me\ EDGE_TGTARROW_SHAPE.mapping.map.CIRCLE=CIRCLE
edgeTargetArrowShapeCalculator.VisualStyleBuilder-vizmap\:vv10190Oxidative_phosphorylation_xml_me_me\ EDGE_TGTARROW_SHAPE.mapping.map.DELTA=DELTA
edgeTargetArrowShapeCalculator.VisualStyleBuilder-vizmap\:vv10190Oxidative_phosphorylation_xml_me_me\ EDGE_TGTARROW_SHAPE.mapping.map.NONE=NONE
edgeTargetArrowShapeCalculator.VisualStyleBuilder-vizmap\:vv10190Oxidative_phosphorylation_xml_me_me\ EDGE_TGTARROW_SHAPE.mapping.type=DiscreteMapping
edgeTargetArrowShapeCalculator.VisualStyleBuilder-vizmap\:vv10190Oxidative_phosphorylation_xml_me_me\ EDGE_TGTARROW_SHAPE.visualPropertyType=EDGE_TGTARROW_SHAPE
edgeTargetArrowShapeCalculator.VisualStyleBuilder-vizmap\:vv10271Methionine_metabolism_xml_me\ EDGE_TGTARROW_SHAPE.mapping.controller=vizmap\:vv10271Methionine_metabolism_xml_me EDGE_TGTARROW_SHAPE
edgeTargetArrowShapeCalculator.VisualStyleBuilder-vizmap\:vv10271Methionine_metabolism_xml_me\ EDGE_TGTARROW_SHAPE.mapping.controllerType=-1
edgeTargetArrowShapeCalculator.VisualStyleBuilder-vizmap\:vv10271Methionine_metabolism_xml_me\ EDGE_TGTARROW_SHAPE.mapping.map.CIRCLE=CIRCLE
edgeTargetArrowShapeCalculator.VisualStyleBuilder-vizmap\:vv10271Methionine_metabolism_xml_me\ EDGE_TGTARROW_SHAPE.mapping.map.DELTA=DELTA
edgeTargetArrowShapeCalculator.VisualStyleBuilder-vizmap\:vv10271Methionine_metabolism_xml_me\ EDGE_TGTARROW_SHAPE.mapping.map.NONE=NONE
edgeTargetArrowShapeCalculator.VisualStyleBuilder-vizmap\:vv10271Methionine_metabolism_xml_me\ EDGE_TGTARROW_SHAPE.mapping.type=DiscreteMapping
edgeTargetArrowShapeCalculator.VisualStyleBuilder-vizmap\:vv10271Methionine_metabolism_xml_me\ EDGE_TGTARROW_SHAPE.visualPropertyType=EDGE_TGTARROW_SHAPE
edgeTargetArrowShapeCalculator.VisualStyleBuilder-vizmap\:vv10290Valine_leucine_and_isoleucine_biosynthesis_xml_me\ EDGE_TGTARROW_SHAPE.mapping.controller=vizmap\:vv10290Valine_leucine_and_isoleucine_biosynthesis_xml_me EDGE_TGTARROW_SHAPE
edgeTargetArrowShapeCalculator.VisualStyleBuilder-vizmap\:vv10290Valine_leucine_and_isoleucine_biosynthesis_xml_me\ EDGE_TGTARROW_SHAPE.mapping.controllerType=-1
edgeTargetArrowShapeCalculator.VisualStyleBuilder-vizmap\:vv10290Valine_leucine_and_isoleucine_biosynthesis_xml_me\ EDGE_TGTARROW_SHAPE.mapping.map.CIRCLE=CIRCLE
edgeTargetArrowShapeCalculator.VisualStyleBuilder-vizmap\:vv10290Valine_leucine_and_isoleucine_biosynthesis_xml_me\ EDGE_TGTARROW_SHAPE.mapping.map.DELTA=DELTA
edgeTargetArrowShapeCalculator.VisualStyleBuilder-vizmap\:vv10290Valine_leucine_and_isoleucine_biosynthesis_xml_me\ EDGE_TGTARROW_SHAPE.mapping.map.NONE=NONE
edgeTargetArrowShapeCalculator.VisualStyleBuilder-vizmap\:vv10290Valine_leucine_and_isoleucine_biosynthesis_xml_me\ EDGE_TGTARROW_SHAPE.mapping.type=DiscreteMapping
edgeTargetArrowShapeCalculator.VisualStyleBuilder-vizmap\:vv10290Valine_leucine_and_isoleucine_biosynthesis_xml_me\ EDGE_TGTARROW_SHAPE.visualPropertyType=EDGE_TGTARROW_SHAPE
edgeTargetArrowShapeCalculator.VisualStyleBuilder-vizmap\:vv10450Selenoamino_acid_metabolism_xml_me\ EDGE_TGTARROW_SHAPE.mapping.controller=vizmap\:vv10450Selenoamino_acid_metabolism_xml_me EDGE_TGTARROW_SHAPE
edgeTargetArrowShapeCalculator.VisualStyleBuilder-vizmap\:vv10450Selenoamino_acid_metabolism_xml_me\ EDGE_TGTARROW_SHAPE.mapping.controllerType=-1
edgeTargetArrowShapeCalculator.VisualStyleBuilder-vizmap\:vv10450Selenoamino_acid_metabolism_xml_me\ EDGE_TGTARROW_SHAPE.mapping.map.CIRCLE=CIRCLE
edgeTargetArrowShapeCalculator.VisualStyleBuilder-vizmap\:vv10450Selenoamino_acid_metabolism_xml_me\ EDGE_TGTARROW_SHAPE.mapping.map.DELTA=DELTA
edgeTargetArrowShapeCalculator.VisualStyleBuilder-vizmap\:vv10450Selenoamino_acid_metabolism_xml_me\ EDGE_TGTARROW_SHAPE.mapping.map.NONE=NONE
edgeTargetArrowShapeCalculator.VisualStyleBuilder-vizmap\:vv10450Selenoamino_acid_metabolism_xml_me\ EDGE_TGTARROW_SHAPE.mapping.type=DiscreteMapping
edgeTargetArrowShapeCalculator.VisualStyleBuilder-vizmap\:vv10450Selenoamino_acid_metabolism_xml_me\ EDGE_TGTARROW_SHAPE.visualPropertyType=EDGE_TGTARROW_SHAPE
edgeTargetArrowShapeCalculator.VisualStyleBuilder-vizmap\:vv10500Starch_and_sucrose_metabolism_xml_me\ EDGE_TGTARROW_SHAPE.mapping.controller=vizmap\:vv10500Starch_and_sucrose_metabolism_xml_me EDGE_TGTARROW_SHAPE
edgeTargetArrowShapeCalculator.VisualStyleBuilder-vizmap\:vv10500Starch_and_sucrose_metabolism_xml_me\ EDGE_TGTARROW_SHAPE.mapping.controllerType=-1
edgeTargetArrowShapeCalculator.VisualStyleBuilder-vizmap\:vv10500Starch_and_sucrose_metabolism_xml_me\ EDGE_TGTARROW_SHAPE.mapping.map.CIRCLE=CIRCLE
edgeTargetArrowShapeCalculator.VisualStyleBuilder-vizmap\:vv10500Starch_and_sucrose_metabolism_xml_me\ EDGE_TGTARROW_SHAPE.mapping.map.DELTA=DELTA
edgeTargetArrowShapeCalculator.VisualStyleBuilder-vizmap\:vv10500Starch_and_sucrose_metabolism_xml_me\ EDGE_TGTARROW_SHAPE.mapping.map.NONE=NONE
edgeTargetArrowShapeCalculator.VisualStyleBuilder-vizmap\:vv10500Starch_and_sucrose_metabolism_xml_me\ EDGE_TGTARROW_SHAPE.mapping.type=DiscreteMapping
edgeTargetArrowShapeCalculator.VisualStyleBuilder-vizmap\:vv10500Starch_and_sucrose_metabolism_xml_me\ EDGE_TGTARROW_SHAPE.visualPropertyType=EDGE_TGTARROW_SHAPE
edgeTargetArrowShapeCalculator.VisualStyleBuilder-vizmap\:vv10620Pyruvate_metabolism_xml_me\ EDGE_TGTARROW_SHAPE.mapping.controller=vizmap\:vv10620Pyruvate_metabolism_xml_me EDGE_TGTARROW_SHAPE
edgeTargetArrowShapeCalculator.VisualStyleBuilder-vizmap\:vv10620Pyruvate_metabolism_xml_me\ EDGE_TGTARROW_SHAPE.mapping.controllerType=-1
edgeTargetArrowShapeCalculator.VisualStyleBuilder-vizmap\:vv10620Pyruvate_metabolism_xml_me\ EDGE_TGTARROW_SHAPE.mapping.map.CIRCLE=CIRCLE
edgeTargetArrowShapeCalculator.VisualStyleBuilder-vizmap\:vv10620Pyruvate_metabolism_xml_me\ EDGE_TGTARROW_SHAPE.mapping.map.DELTA=DELTA
edgeTargetArrowShapeCalculator.VisualStyleBuilder-vizmap\:vv10620Pyruvate_metabolism_xml_me\ EDGE_TGTARROW_SHAPE.mapping.map.NONE=NONE
edgeTargetArrowShapeCalculator.VisualStyleBuilder-vizmap\:vv10620Pyruvate_metabolism_xml_me\ EDGE_TGTARROW_SHAPE.mapping.map.T=T
edgeTargetArrowShapeCalculator.VisualStyleBuilder-vizmap\:vv10620Pyruvate_metabolism_xml_me\ EDGE_TGTARROW_SHAPE.mapping.type=DiscreteMapping
edgeTargetArrowShapeCalculator.VisualStyleBuilder-vizmap\:vv10620Pyruvate_metabolism_xml_me\ EDGE_TGTARROW_SHAPE.visualPropertyType=EDGE_TGTARROW_SHAPE
edgeTargetArrowShapeCalculator.VisualStyleBuilder-vizmap\:vv10710Carbon_fixation_xml_me\ EDGE_TGTARROW_SHAPE.mapping.controller=vizmap\:vv10710Carbon_fixation_xml_me EDGE_TGTARROW_SHAPE
edgeTargetArrowShapeCalculator.VisualStyleBuilder-vizmap\:vv10710Carbon_fixation_xml_me\ EDGE_TGTARROW_SHAPE.mapping.controllerType=-1
edgeTargetArrowShapeCalculator.VisualStyleBuilder-vizmap\:vv10710Carbon_fixation_xml_me\ EDGE_TGTARROW_SHAPE.mapping.map.CIRCLE=CIRCLE
edgeTargetArrowShapeCalculator.VisualStyleBuilder-vizmap\:vv10710Carbon_fixation_xml_me\ EDGE_TGTARROW_SHAPE.mapping.map.DELTA=DELTA
edgeTargetArrowShapeCalculator.VisualStyleBuilder-vizmap\:vv10710Carbon_fixation_xml_me\ EDGE_TGTARROW_SHAPE.mapping.map.NONE=NONE
edgeTargetArrowShapeCalculator.VisualStyleBuilder-vizmap\:vv10710Carbon_fixation_xml_me\ EDGE_TGTARROW_SHAPE.mapping.type=DiscreteMapping
edgeTargetArrowShapeCalculator.VisualStyleBuilder-vizmap\:vv10710Carbon_fixation_xml_me\ EDGE_TGTARROW_SHAPE.visualPropertyType=EDGE_TGTARROW_SHAPE
edgeTargetArrowShapeCalculator.VisualStyleBuilder-vizmap\:vv10770Pantothenate_and_CoA_biosynthesis_xml_me\ EDGE_TGTARROW_SHAPE.mapping.controller=vizmap\:vv10770Pantothenate_and_CoA_biosynthesis_xml_me EDGE_TGTARROW_SHAPE
edgeTargetArrowShapeCalculator.VisualStyleBuilder-vizmap\:vv10770Pantothenate_and_CoA_biosynthesis_xml_me\ EDGE_TGTARROW_SHAPE.mapping.controllerType=-1
edgeTargetArrowShapeCalculator.VisualStyleBuilder-vizmap\:vv10770Pantothenate_and_CoA_biosynthesis_xml_me\ EDGE_TGTARROW_SHAPE.mapping.map.CIRCLE=CIRCLE
edgeTargetArrowShapeCalculator.VisualStyleBuilder-vizmap\:vv10770Pantothenate_and_CoA_biosynthesis_xml_me\ EDGE_TGTARROW_SHAPE.mapping.map.DELTA=DELTA
edgeTargetArrowShapeCalculator.VisualStyleBuilder-vizmap\:vv10770Pantothenate_and_CoA_biosynthesis_xml_me\ EDGE_TGTARROW_SHAPE.mapping.map.NONE=NONE
edgeTargetArrowShapeCalculator.VisualStyleBuilder-vizmap\:vv10770Pantothenate_and_CoA_biosynthesis_xml_me\ EDGE_TGTARROW_SHAPE.mapping.type=DiscreteMapping
edgeTargetArrowShapeCalculator.VisualStyleBuilder-vizmap\:vv10770Pantothenate_and_CoA_biosynthesis_xml_me\ EDGE_TGTARROW_SHAPE.visualPropertyType=EDGE_TGTARROW_SHAPE
edgeTargetArrowShapeCalculator.VisualStyleBuilder-vizmap\:vv10940Phenylpropanoid_biosynthesis_xml_me\ EDGE_TGTARROW_SHAPE.mapping.controller=vizmap\:vv10940Phenylpropanoid_biosynthesis_xml_me EDGE_TGTARROW_SHAPE
edgeTargetArrowShapeCalculator.VisualStyleBuilder-vizmap\:vv10940Phenylpropanoid_biosynthesis_xml_me\ EDGE_TGTARROW_SHAPE.mapping.controllerType=-1
edgeTargetArrowShapeCalculator.VisualStyleBuilder-vizmap\:vv10940Phenylpropanoid_biosynthesis_xml_me\ EDGE_TGTARROW_SHAPE.mapping.map.CIRCLE=CIRCLE
edgeTargetArrowShapeCalculator.VisualStyleBuilder-vizmap\:vv10940Phenylpropanoid_biosynthesis_xml_me\ EDGE_TGTARROW_SHAPE.mapping.map.DELTA=DELTA
edgeTargetArrowShapeCalculator.VisualStyleBuilder-vizmap\:vv10940Phenylpropanoid_biosynthesis_xml_me\ EDGE_TGTARROW_SHAPE.mapping.map.NONE=NONE
edgeTargetArrowShapeCalculator.VisualStyleBuilder-vizmap\:vv10940Phenylpropanoid_biosynthesis_xml_me\ EDGE_TGTARROW_SHAPE.mapping.type=DiscreteMapping
edgeTargetArrowShapeCalculator.VisualStyleBuilder-vizmap\:vv10940Phenylpropanoid_biosynthesis_xml_me\ EDGE_TGTARROW_SHAPE.visualPropertyType=EDGE_TGTARROW_SHAPE
edgeTargetArrowShapeCalculator.VisualStyleBuilder-vizmap\:vv10941Flavonoid_biosynthesis_xml_me\ EDGE_TGTARROW_SHAPE.mapping.controller=vizmap\:vv10941Flavonoid_biosynthesis_xml_me EDGE_TGTARROW_SHAPE
edgeTargetArrowShapeCalculator.VisualStyleBuilder-vizmap\:vv10941Flavonoid_biosynthesis_xml_me\ EDGE_TGTARROW_SHAPE.mapping.controllerType=-1
edgeTargetArrowShapeCalculator.VisualStyleBuilder-vizmap\:vv10941Flavonoid_biosynthesis_xml_me\ EDGE_TGTARROW_SHAPE.mapping.map.CIRCLE=CIRCLE
edgeTargetArrowShapeCalculator.VisualStyleBuilder-vizmap\:vv10941Flavonoid_biosynthesis_xml_me\ EDGE_TGTARROW_SHAPE.mapping.map.DELTA=DELTA
edgeTargetArrowShapeCalculator.VisualStyleBuilder-vizmap\:vv10941Flavonoid_biosynthesis_xml_me\ EDGE_TGTARROW_SHAPE.mapping.map.NONE=NONE
edgeTargetArrowShapeCalculator.VisualStyleBuilder-vizmap\:vv10941Flavonoid_biosynthesis_xml_me\ EDGE_TGTARROW_SHAPE.mapping.type=DiscreteMapping
edgeTargetArrowShapeCalculator.VisualStyleBuilder-vizmap\:vv10941Flavonoid_biosynthesis_xml_me\ EDGE_TGTARROW_SHAPE.visualPropertyType=EDGE_TGTARROW_SHAPE
edgeTargetArrowShapeCalculator.VisualStyleBuilder-vizmap\:vv23050Proteasome_xml\ EDGE_TGTARROW_SHAPE.mapping.controller=vizmap\:vv23050Proteasome_xml EDGE_TGTARROW_SHAPE
edgeTargetArrowShapeCalculator.VisualStyleBuilder-vizmap\:vv23050Proteasome_xml\ EDGE_TGTARROW_SHAPE.mapping.controllerType=-1
edgeTargetArrowShapeCalculator.VisualStyleBuilder-vizmap\:vv23050Proteasome_xml\ EDGE_TGTARROW_SHAPE.mapping.map.DELTA=DELTA
edgeTargetArrowShapeCalculator.VisualStyleBuilder-vizmap\:vv23050Proteasome_xml\ EDGE_TGTARROW_SHAPE.mapping.map.NONE=NONE
edgeTargetArrowShapeCalculator.VisualStyleBuilder-vizmap\:vv23050Proteasome_xml\ EDGE_TGTARROW_SHAPE.mapping.type=DiscreteMapping
edgeTargetArrowShapeCalculator.VisualStyleBuilder-vizmap\:vv23050Proteasome_xml\ EDGE_TGTARROW_SHAPE.visualPropertyType=EDGE_TGTARROW_SHAPE
edgeTargetArrowShapeCalculator.Vitis_style-Edge\ Target\ Arrow\ Shape-Discrete\ Mapper.mapping.controller=CELLDESIGNER_EDGE_TYPE
edgeTargetArrowShapeCalculator.Vitis_style-Edge\ Target\ Arrow\ Shape-Discrete\ Mapper.mapping.controllerType=4
edgeTargetArrowShapeCalculator.Vitis_style-Edge\ Target\ Arrow\ Shape-Discrete\ Mapper.mapping.map.CATALYSIS=CIRCLE
edgeTargetArrowShapeCalculator.Vitis_style-Edge\ Target\ Arrow\ Shape-Discrete\ Mapper.mapping.map.INHIBITION=T
edgeTargetArrowShapeCalculator.Vitis_style-Edge\ Target\ Arrow\ Shape-Discrete\ Mapper.mapping.map.RIGHT=ARROW
edgeTargetArrowShapeCalculator.Vitis_style-Edge\ Target\ Arrow\ Shape-Discrete\ Mapper.mapping.type=DiscreteMapping
edgeTargetArrowShapeCalculator.Vitis_style-Edge\ Target\ Arrow\ Shape-Discrete\ Mapper.visualPropertyType=EDGE_TGTARROW_SHAPE
globalAppearanceCalculator.BiNoM\ BioPAX.defaultBackgroundColor=255,255,204
globalAppearanceCalculator.BiNoM\ BioPAX.defaultEdgeReverseSelectionColor=0,255,0
globalAppearanceCalculator.BiNoM\ BioPAX.defaultEdgeSelectionColor=255,0,0
globalAppearanceCalculator.BiNoM\ BioPAX.defaultNodeReverseSelectionColor=0,255,0
globalAppearanceCalculator.BiNoM\ BioPAX.defaultNodeSelectionColor=255,255,0
globalAppearanceCalculator.BiNoM\ BioPAX.defaultSloppySelectionColor=128,128,128
globalAppearanceCalculator.BiNoM\ CellDesigner.defaultBackgroundColor=255,255,204
globalAppearanceCalculator.BiNoM\ CellDesigner.defaultEdgeReverseSelectionColor=0,255,0
globalAppearanceCalculator.BiNoM\ CellDesigner.defaultEdgeSelectionColor=255,0,0
globalAppearanceCalculator.BiNoM\ CellDesigner.defaultNodeReverseSelectionColor=0,255,0
globalAppearanceCalculator.BiNoM\ CellDesigner.defaultNodeSelectionColor=255,255,0
globalAppearanceCalculator.BiNoM\ CellDesigner.defaultSloppySelectionColor=128,128,128
globalAppearanceCalculator.BioPAX\ v\ 0_2.defaultBackgroundColor=255,255,255
globalAppearanceCalculator.BioPAX\ v\ 0_2.defaultEdgeReverseSelectionColor=0,255,0
globalAppearanceCalculator.BioPAX\ v\ 0_2.defaultEdgeSelectionColor=255,0,0
globalAppearanceCalculator.BioPAX\ v\ 0_2.defaultNodeReverseSelectionColor=0,255,0
globalAppearanceCalculator.BioPAX\ v\ 0_2.defaultNodeSelectionColor=255,255,0
globalAppearanceCalculator.BioPAX\ v\ 0_2.defaultSloppySelectionColor=128,128,128
globalAppearanceCalculator.Sample1.defaultBackgroundColor=255,255,255
globalAppearanceCalculator.Sample1.defaultEdgeReverseSelectionColor=0,255,0
globalAppearanceCalculator.Sample1.defaultEdgeSelectionColor=255,0,0
globalAppearanceCalculator.Sample1.defaultNodeReverseSelectionColor=0,255,0
globalAppearanceCalculator.Sample1.defaultNodeSelectionColor=255,255,0
globalAppearanceCalculator.Sample1.defaultSloppySelectionColor=128,128,128
globalAppearanceCalculator.Solid.defaultBackgroundColor=255,255,255
globalAppearanceCalculator.Solid.defaultEdgeReverseSelectionColor=0,255,0
globalAppearanceCalculator.Solid.defaultEdgeSelectionColor=255,0,0
globalAppearanceCalculator.Solid.defaultNodeReverseSelectionColor=0,255,0
globalAppearanceCalculator.Solid.defaultNodeSelectionColor=255,255,0
globalAppearanceCalculator.Solid.defaultSloppySelectionColor=128,128,128
globalAppearanceCalculator.Universe.defaultBackgroundColor=0,0,0
globalAppearanceCalculator.Universe.defaultEdgeReverseSelectionColor=0,255,0
globalAppearanceCalculator.Universe.defaultEdgeSelectionColor=255,0,0
globalAppearanceCalculator.Universe.defaultNodeReverseSelectionColor=0,255,0
globalAppearanceCalculator.Universe.defaultNodeSelectionColor=255,255,0
globalAppearanceCalculator.Universe.defaultSloppySelectionColor=128,128,128
globalAppearanceCalculator.Vitis_style_shoot.defaultBackgroundColor=255,255,255
globalAppearanceCalculator.Vitis_style_shoot.defaultEdgeReverseSelectionColor=0,255,0
globalAppearanceCalculator.Vitis_style_shoot.defaultEdgeSelectionColor=255,0,0
globalAppearanceCalculator.Vitis_style_shoot.defaultNodeReverseSelectionColor=0,255,0
globalAppearanceCalculator.Vitis_style_shoot.defaultNodeSelectionColor=255,255,0
globalAppearanceCalculator.Vitis_style_shoot.defaultSloppySelectionColor=128,128,128
globalAppearanceCalculator.default.defaultBackgroundColor=204,204,255
globalAppearanceCalculator.default.defaultEdgeReverseSelectionColor=0,255,0
globalAppearanceCalculator.default.defaultEdgeSelectionColor=255,0,0
globalAppearanceCalculator.default.defaultNodeReverseSelectionColor=0,255,0
globalAppearanceCalculator.default.defaultNodeSelectionColor=255,255,0
globalAppearanceCalculator.default.defaultSloppySelectionColor=128,128,128
nodeAppearanceCalculator.BiNoM\ BioPAX.defaultEdgeColor=0,0,0
nodeAppearanceCalculator.BiNoM\ BioPAX.defaultEdgeFont=SanSerif,plain,10
nodeAppearanceCalculator.BiNoM\ BioPAX.defaultEdgeFontSize=10.0
nodeAppearanceCalculator.BiNoM\ BioPAX.defaultEdgeLabel=
nodeAppearanceCalculator.BiNoM\ BioPAX.defaultEdgeLabelColor=0,0,0
nodeAppearanceCalculator.BiNoM\ BioPAX.defaultEdgeLabelOpacity=255
nodeAppearanceCalculator.BiNoM\ BioPAX.defaultEdgeLabelPosition=C,C,c,0,0
nodeAppearanceCalculator.BiNoM\ BioPAX.defaultEdgeLineStyle=SOLID
nodeAppearanceCalculator.BiNoM\ BioPAX.defaultEdgeLineWidth=1.0
nodeAppearanceCalculator.BiNoM\ BioPAX.defaultEdgeOpacity=255
nodeAppearanceCalculator.BiNoM\ BioPAX.defaultEdgeSourceArrowColor=0,0,0
nodeAppearanceCalculator.BiNoM\ BioPAX.defaultEdgeSourceArrowOpacity=255
nodeAppearanceCalculator.BiNoM\ BioPAX.defaultEdgeSourceArrowShape=NONE
nodeAppearanceCalculator.BiNoM\ BioPAX.defaultEdgeTargetArrowColor=0,0,0
nodeAppearanceCalculator.BiNoM\ BioPAX.defaultEdgeTargetArrowOpacity=255
nodeAppearanceCalculator.BiNoM\ BioPAX.defaultEdgeTargetArrowShape=NONE
nodeAppearanceCalculator.BiNoM\ BioPAX.defaultEdgeToolTip=
nodeAppearanceCalculator.BiNoM\ BioPAX.defaultNodeBorderColor=0,0,0
nodeAppearanceCalculator.BiNoM\ BioPAX.defaultNodeBorderOpacity=255
nodeAppearanceCalculator.BiNoM\ BioPAX.defaultNodeFillColor=255,255,255
nodeAppearanceCalculator.BiNoM\ BioPAX.defaultNodeFont=Default,plain,12
nodeAppearanceCalculator.BiNoM\ BioPAX.defaultNodeFontSize=12.0
nodeAppearanceCalculator.BiNoM\ BioPAX.defaultNodeHight=30.0
nodeAppearanceCalculator.BiNoM\ BioPAX.defaultNodeLabel=id_undefined
nodeAppearanceCalculator.BiNoM\ BioPAX.defaultNodeLabelColor=0,0,0
nodeAppearanceCalculator.BiNoM\ BioPAX.defaultNodeLabelOpacity=255
nodeAppearanceCalculator.BiNoM\ BioPAX.defaultNodeLabelPosition=C,C,c,0,0
nodeAppearanceCalculator.BiNoM\ BioPAX.defaultNodeLineStyle=SOLID
nodeAppearanceCalculator.BiNoM\ BioPAX.defaultNodeLineWidth=1.0
nodeAppearanceCalculator.BiNoM\ BioPAX.defaultNodeOpacity=255
nodeAppearanceCalculator.BiNoM\ BioPAX.defaultNodeShape=roundrect
nodeAppearanceCalculator.BiNoM\ BioPAX.defaultNodeSize=30.0
nodeAppearanceCalculator.BiNoM\ BioPAX.defaultNodeToolTip=
nodeAppearanceCalculator.BiNoM\ BioPAX.defaultNodeWidth=70.0
nodeAppearanceCalculator.BiNoM\ BioPAX.nodeBorderColorCalculator=BiNoM BioPAX Node Border Color
nodeAppearanceCalculator.BiNoM\ BioPAX.nodeFillColorCalculator=BiNoM BioPAX Node Color
nodeAppearanceCalculator.BiNoM\ BioPAX.nodeLabelCalculator=BiNoM BioPAX Node Label
nodeAppearanceCalculator.BiNoM\ BioPAX.nodeShapeCalculator=BiNoM BioPAX Node Shape
nodeAppearanceCalculator.BiNoM\ BioPAX.nodeSizeLocked=true
nodeAppearanceCalculator.BiNoM\ BioPAX.nodeUniformSizeCalculator=BiNoM BioPAX Node Size
nodeAppearanceCalculator.BiNoM\ CellDesigner.defaultEdgeColor=0,0,0
nodeAppearanceCalculator.BiNoM\ CellDesigner.defaultEdgeFont=SanSerif,plain,10
nodeAppearanceCalculator.BiNoM\ CellDesigner.defaultEdgeFontSize=10.0
nodeAppearanceCalculator.BiNoM\ CellDesigner.defaultEdgeLabel=
nodeAppearanceCalculator.BiNoM\ CellDesigner.defaultEdgeLabelColor=0,0,0
nodeAppearanceCalculator.BiNoM\ CellDesigner.defaultEdgeLabelOpacity=255
nodeAppearanceCalculator.BiNoM\ CellDesigner.defaultEdgeLabelPosition=C,C,c,0,0
nodeAppearanceCalculator.BiNoM\ CellDesigner.defaultEdgeLineStyle=SOLID
nodeAppearanceCalculator.BiNoM\ CellDesigner.defaultEdgeLineWidth=1.0
nodeAppearanceCalculator.BiNoM\ CellDesigner.defaultEdgeOpacity=255
nodeAppearanceCalculator.BiNoM\ CellDesigner.defaultEdgeSourceArrowColor=0,0,0
nodeAppearanceCalculator.BiNoM\ CellDesigner.defaultEdgeSourceArrowOpacity=255
nodeAppearanceCalculator.BiNoM\ CellDesigner.defaultEdgeSourceArrowShape=NONE
nodeAppearanceCalculator.BiNoM\ CellDesigner.defaultEdgeTargetArrowColor=0,0,0
nodeAppearanceCalculator.BiNoM\ CellDesigner.defaultEdgeTargetArrowOpacity=255
nodeAppearanceCalculator.BiNoM\ CellDesigner.defaultEdgeTargetArrowShape=NONE
nodeAppearanceCalculator.BiNoM\ CellDesigner.defaultEdgeToolTip=
nodeAppearanceCalculator.BiNoM\ CellDesigner.defaultNodeBorderColor=0,0,0
nodeAppearanceCalculator.BiNoM\ CellDesigner.defaultNodeBorderOpacity=255
nodeAppearanceCalculator.BiNoM\ CellDesigner.defaultNodeFillColor=255,255,255
nodeAppearanceCalculator.BiNoM\ CellDesigner.defaultNodeFont=Default,plain,12
nodeAppearanceCalculator.BiNoM\ CellDesigner.defaultNodeFontSize=12.0
nodeAppearanceCalculator.BiNoM\ CellDesigner.defaultNodeHight=30.0
nodeAppearanceCalculator.BiNoM\ CellDesigner.defaultNodeLabel=id_undefined
nodeAppearanceCalculator.BiNoM\ CellDesigner.defaultNodeLabelColor=0,0,0
nodeAppearanceCalculator.BiNoM\ CellDesigner.defaultNodeLabelOpacity=255
nodeAppearanceCalculator.BiNoM\ CellDesigner.defaultNodeLabelPosition=C,C,c,0,0
nodeAppearanceCalculator.BiNoM\ CellDesigner.defaultNodeLineStyle=SOLID
nodeAppearanceCalculator.BiNoM\ CellDesigner.defaultNodeLineWidth=1.0
nodeAppearanceCalculator.BiNoM\ CellDesigner.defaultNodeOpacity=255
nodeAppearanceCalculator.BiNoM\ CellDesigner.defaultNodeShape=roundrect
nodeAppearanceCalculator.BiNoM\ CellDesigner.defaultNodeSize=30.0
nodeAppearanceCalculator.BiNoM\ CellDesigner.defaultNodeToolTip=
nodeAppearanceCalculator.BiNoM\ CellDesigner.defaultNodeWidth=70.0
nodeAppearanceCalculator.BiNoM\ CellDesigner.nodeBorderColorCalculator=BiNoM CellDesigner Node Border Color
nodeAppearanceCalculator.BiNoM\ CellDesigner.nodeFillColorCalculator=BiNoM CellDesigner Node Color
nodeAppearanceCalculator.BiNoM\ CellDesigner.nodeLabelCalculator=BiNoM CellDesigner Node Label
nodeAppearanceCalculator.BiNoM\ CellDesigner.nodeShapeCalculator=BiNoM CellDesigner Node Shape
nodeAppearanceCalculator.BiNoM\ CellDesigner.nodeSizeLocked=true
nodeAppearanceCalculator.BiNoM\ CellDesigner.nodeUniformSizeCalculator=BiNoM CellDesigner Node Size
nodeAppearanceCalculator.BioPAX\ v\ 0_2.defaultEdgeColor=0,0,0
nodeAppearanceCalculator.BioPAX\ v\ 0_2.defaultEdgeFont=SanSerif,plain,10
nodeAppearanceCalculator.BioPAX\ v\ 0_2.defaultEdgeFontSize=10.0
nodeAppearanceCalculator.BioPAX\ v\ 0_2.defaultEdgeLabel=
nodeAppearanceCalculator.BioPAX\ v\ 0_2.defaultEdgeLabelColor=0,0,0
nodeAppearanceCalculator.BioPAX\ v\ 0_2.defaultEdgeLabelOpacity=255
nodeAppearanceCalculator.BioPAX\ v\ 0_2.defaultEdgeLabelPosition=C,C,c,0,0
nodeAppearanceCalculator.BioPAX\ v\ 0_2.defaultEdgeLineStyle=SOLID
nodeAppearanceCalculator.BioPAX\ v\ 0_2.defaultEdgeLineWidth=1.0
nodeAppearanceCalculator.BioPAX\ v\ 0_2.defaultEdgeOpacity=255
nodeAppearanceCalculator.BioPAX\ v\ 0_2.defaultEdgeSourceArrowColor=0,0,0
nodeAppearanceCalculator.BioPAX\ v\ 0_2.defaultEdgeSourceArrowOpacity=255
nodeAppearanceCalculator.BioPAX\ v\ 0_2.defaultEdgeSourceArrowShape=NONE
nodeAppearanceCalculator.BioPAX\ v\ 0_2.defaultEdgeTargetArrowColor=0,0,0
nodeAppearanceCalculator.BioPAX\ v\ 0_2.defaultEdgeTargetArrowOpacity=255
nodeAppearanceCalculator.BioPAX\ v\ 0_2.defaultEdgeTargetArrowShape=NONE
nodeAppearanceCalculator.BioPAX\ v\ 0_2.defaultEdgeToolTip=
nodeAppearanceCalculator.BioPAX\ v\ 0_2.defaultNodeBorderColor=0,0,0
nodeAppearanceCalculator.BioPAX\ v\ 0_2.defaultNodeBorderOpacity=255
nodeAppearanceCalculator.BioPAX\ v\ 0_2.defaultNodeFillColor=255,255,255
nodeAppearanceCalculator.BioPAX\ v\ 0_2.defaultNodeFont=Default,plain,12
nodeAppearanceCalculator.BioPAX\ v\ 0_2.defaultNodeFontSize=12.0
nodeAppearanceCalculator.BioPAX\ v\ 0_2.defaultNodeHight=30.0
nodeAppearanceCalculator.BioPAX\ v\ 0_2.defaultNodeLabel=
nodeAppearanceCalculator.BioPAX\ v\ 0_2.defaultNodeLabelColor=0,0,0
nodeAppearanceCalculator.BioPAX\ v\ 0_2.defaultNodeLabelOpacity=255
nodeAppearanceCalculator.BioPAX\ v\ 0_2.defaultNodeLabelPosition=C,C,c,0,0
nodeAppearanceCalculator.BioPAX\ v\ 0_2.defaultNodeLineStyle=SOLID
nodeAppearanceCalculator.BioPAX\ v\ 0_2.defaultNodeLineWidth=1.0
nodeAppearanceCalculator.BioPAX\ v\ 0_2.defaultNodeOpacity=255
nodeAppearanceCalculator.BioPAX\ v\ 0_2.defaultNodeShape=rect
nodeAppearanceCalculator.BioPAX\ v\ 0_2.defaultNodeSize=35.0
nodeAppearanceCalculator.BioPAX\ v\ 0_2.defaultNodeToolTip=
nodeAppearanceCalculator.BioPAX\ v\ 0_2.defaultNodeWidth=70.0
nodeAppearanceCalculator.BioPAX\ v\ 0_2.nodeLabelCalculator=BioPAX Node Name --> Label v 0_2
nodeAppearanceCalculator.BioPAX\ v\ 0_2.nodeShapeCalculator=BioPAX Node Type --> Shape v 0_2
nodeAppearanceCalculator.BioPAX\ v\ 0_2.nodeSizeLocked=true
nodeAppearanceCalculator.Sample1.defaultEdgeColor=0,0,0
nodeAppearanceCalculator.Sample1.defaultEdgeFont=SanSerif,plain,10
nodeAppearanceCalculator.Sample1.defaultEdgeFontSize=10.0
nodeAppearanceCalculator.Sample1.defaultEdgeLabel=
nodeAppearanceCalculator.Sample1.defaultEdgeLabelColor=0,0,0
nodeAppearanceCalculator.Sample1.defaultEdgeLabelOpacity=255
nodeAppearanceCalculator.Sample1.defaultEdgeLabelPosition=C,C,c,0,0
nodeAppearanceCalculator.Sample1.defaultEdgeLineStyle=SOLID
nodeAppearanceCalculator.Sample1.defaultEdgeLineWidth=1.0
nodeAppearanceCalculator.Sample1.defaultEdgeOpacity=255
nodeAppearanceCalculator.Sample1.defaultEdgeSourceArrowColor=0,0,0
nodeAppearanceCalculator.Sample1.defaultEdgeSourceArrowOpacity=255
nodeAppearanceCalculator.Sample1.defaultEdgeSourceArrowShape=NONE
nodeAppearanceCalculator.Sample1.defaultEdgeTargetArrowColor=0,0,0
nodeAppearanceCalculator.Sample1.defaultEdgeTargetArrowOpacity=255
nodeAppearanceCalculator.Sample1.defaultEdgeTargetArrowShape=NONE
nodeAppearanceCalculator.Sample1.defaultEdgeToolTip=
nodeAppearanceCalculator.Sample1.defaultNodeBorderColor=0,0,0
nodeAppearanceCalculator.Sample1.defaultNodeBorderOpacity=255
nodeAppearanceCalculator.Sample1.defaultNodeFillColor=204,204,255
nodeAppearanceCalculator.Sample1.defaultNodeFont=Dialog.bold,plain,12
nodeAppearanceCalculator.Sample1.defaultNodeFontSize=12.0
nodeAppearanceCalculator.Sample1.defaultNodeHight=30.0
nodeAppearanceCalculator.Sample1.defaultNodeLabel=
nodeAppearanceCalculator.Sample1.defaultNodeLabelColor=0,0,0
nodeAppearanceCalculator.Sample1.defaultNodeLabelOpacity=255
nodeAppearanceCalculator.Sample1.defaultNodeLabelPosition=C,C,c,0,0
nodeAppearanceCalculator.Sample1.defaultNodeLineStyle=SOLID
nodeAppearanceCalculator.Sample1.defaultNodeLineWidth=0.0
nodeAppearanceCalculator.Sample1.defaultNodeOpacity=255
nodeAppearanceCalculator.Sample1.defaultNodeShape=ellipse
nodeAppearanceCalculator.Sample1.defaultNodeSize=40.0
nodeAppearanceCalculator.Sample1.defaultNodeToolTip=
nodeAppearanceCalculator.Sample1.defaultNodeWidth=70.0
nodeAppearanceCalculator.Sample1.nodeLabelCalculator=NodeLabel
nodeAppearanceCalculator.Sample1.nodeSizeLocked=true
nodeAppearanceCalculator.Solid.defaultEdgeColor=0,0,0
nodeAppearanceCalculator.Solid.defaultEdgeFont=SanSerif,plain,10
nodeAppearanceCalculator.Solid.defaultEdgeFontSize=10.0
nodeAppearanceCalculator.Solid.defaultEdgeLabel=
nodeAppearanceCalculator.Solid.defaultEdgeLabelColor=0,0,0
nodeAppearanceCalculator.Solid.defaultEdgeLabelOpacity=255
nodeAppearanceCalculator.Solid.defaultEdgeLabelPosition=C,C,c,0,0
nodeAppearanceCalculator.Solid.defaultEdgeLineStyle=SOLID
nodeAppearanceCalculator.Solid.defaultEdgeLineWidth=1.0
nodeAppearanceCalculator.Solid.defaultEdgeOpacity=255
nodeAppearanceCalculator.Solid.defaultEdgeSourceArrowColor=0,0,0
nodeAppearanceCalculator.Solid.defaultEdgeSourceArrowOpacity=255
nodeAppearanceCalculator.Solid.defaultEdgeSourceArrowShape=NONE
nodeAppearanceCalculator.Solid.defaultEdgeTargetArrowColor=0,0,0
nodeAppearanceCalculator.Solid.defaultEdgeTargetArrowOpacity=255
nodeAppearanceCalculator.Solid.defaultEdgeTargetArrowShape=NONE
nodeAppearanceCalculator.Solid.defaultEdgeToolTip=
nodeAppearanceCalculator.Solid.defaultNodeBorderColor=0,0,0
nodeAppearanceCalculator.Solid.defaultNodeBorderOpacity=255
nodeAppearanceCalculator.Solid.defaultNodeFillColor=102,102,102
nodeAppearanceCalculator.Solid.defaultNodeFont=Courier 10 Pitch Bold,plain,12
nodeAppearanceCalculator.Solid.defaultNodeFontSize=18.0
nodeAppearanceCalculator.Solid.defaultNodeHight=30.0
nodeAppearanceCalculator.Solid.defaultNodeLabel=
nodeAppearanceCalculator.Solid.defaultNodeLabelColor=0,0,0
nodeAppearanceCalculator.Solid.defaultNodeLabelOpacity=160
nodeAppearanceCalculator.Solid.defaultNodeLabelPosition=S,NW,c,0,5
nodeAppearanceCalculator.Solid.defaultNodeLineStyle=SOLID
nodeAppearanceCalculator.Solid.defaultNodeLineWidth=0.0
nodeAppearanceCalculator.Solid.defaultNodeOpacity=255
nodeAppearanceCalculator.Solid.defaultNodeShape=ellipse
nodeAppearanceCalculator.Solid.defaultNodeSize=40.0
nodeAppearanceCalculator.Solid.defaultNodeToolTip=
nodeAppearanceCalculator.Solid.defaultNodeWidth=70.0
nodeAppearanceCalculator.Solid.nodeLabelCalculator=Solid-Node Label-Passthrough Mapper
nodeAppearanceCalculator.Solid.nodeSizeLocked=true
nodeAppearanceCalculator.Universe.defaultEdgeColor=0,0,0
nodeAppearanceCalculator.Universe.defaultEdgeFont=SanSerif,plain,10
nodeAppearanceCalculator.Universe.defaultEdgeFontSize=10.0
nodeAppearanceCalculator.Universe.defaultEdgeLabel=
nodeAppearanceCalculator.Universe.defaultEdgeLabelColor=0,0,0
nodeAppearanceCalculator.Universe.defaultEdgeLabelOpacity=255
nodeAppearanceCalculator.Universe.defaultEdgeLabelPosition=C,C,c,0,0
nodeAppearanceCalculator.Universe.defaultEdgeLineStyle=SOLID
nodeAppearanceCalculator.Universe.defaultEdgeLineWidth=1.0
nodeAppearanceCalculator.Universe.defaultEdgeOpacity=255
nodeAppearanceCalculator.Universe.defaultEdgeSourceArrowColor=0,0,0
nodeAppearanceCalculator.Universe.defaultEdgeSourceArrowOpacity=255
nodeAppearanceCalculator.Universe.defaultEdgeSourceArrowShape=NONE
nodeAppearanceCalculator.Universe.defaultEdgeTargetArrowColor=0,0,0
nodeAppearanceCalculator.Universe.defaultEdgeTargetArrowOpacity=255
nodeAppearanceCalculator.Universe.defaultEdgeTargetArrowShape=NONE
nodeAppearanceCalculator.Universe.defaultEdgeToolTip=
nodeAppearanceCalculator.Universe.defaultNodeBorderColor=0,0,0
nodeAppearanceCalculator.Universe.defaultNodeBorderOpacity=255
nodeAppearanceCalculator.Universe.defaultNodeFillColor=0,0,0
nodeAppearanceCalculator.Universe.defaultNodeFont=Monospaced.bold,plain,12
nodeAppearanceCalculator.Universe.defaultNodeFontSize=20.0
nodeAppearanceCalculator.Universe.defaultNodeHight=30.0
nodeAppearanceCalculator.Universe.defaultNodeLabel=
nodeAppearanceCalculator.Universe.defaultNodeLabelColor=255,255,204
nodeAppearanceCalculator.Universe.defaultNodeLabelOpacity=180
nodeAppearanceCalculator.Universe.defaultNodeLabelPosition=C,C,c,0,0
nodeAppearanceCalculator.Universe.defaultNodeLineStyle=SOLID
nodeAppearanceCalculator.Universe.defaultNodeLineWidth=0.0
nodeAppearanceCalculator.Universe.defaultNodeOpacity=0
nodeAppearanceCalculator.Universe.defaultNodeShape=ellipse
nodeAppearanceCalculator.Universe.defaultNodeSize=40.0
nodeAppearanceCalculator.Universe.defaultNodeToolTip=
nodeAppearanceCalculator.Universe.defaultNodeWidth=100.0
nodeAppearanceCalculator.Universe.nodeLabelCalculator=Universe-Node Label-Passthrough Mapper
nodeAppearanceCalculator.Universe.nodeSizeLocked=true
nodeAppearanceCalculator.Vitis_style_shoot.defaultEdgeColor=0,0,0
nodeAppearanceCalculator.Vitis_style_shoot.defaultEdgeFont=SanSerif,plain,10
nodeAppearanceCalculator.Vitis_style_shoot.defaultEdgeFontSize=10.0
nodeAppearanceCalculator.Vitis_style_shoot.defaultEdgeLabel=
nodeAppearanceCalculator.Vitis_style_shoot.defaultEdgeLabelColor=0,0,0
nodeAppearanceCalculator.Vitis_style_shoot.defaultEdgeLabelOpacity=255
nodeAppearanceCalculator.Vitis_style_shoot.defaultEdgeLabelPosition=C,C,c,0,0
nodeAppearanceCalculator.Vitis_style_shoot.defaultEdgeLineStyle=SOLID
nodeAppearanceCalculator.Vitis_style_shoot.defaultEdgeLineWidth=1.0
nodeAppearanceCalculator.Vitis_style_shoot.defaultEdgeOpacity=255
nodeAppearanceCalculator.Vitis_style_shoot.defaultEdgeSourceArrowColor=0,0,0
nodeAppearanceCalculator.Vitis_style_shoot.defaultEdgeSourceArrowOpacity=255
nodeAppearanceCalculator.Vitis_style_shoot.defaultEdgeSourceArrowShape=NONE
nodeAppearanceCalculator.Vitis_style_shoot.defaultEdgeTargetArrowColor=0,0,0
nodeAppearanceCalculator.Vitis_style_shoot.defaultEdgeTargetArrowOpacity=255
nodeAppearanceCalculator.Vitis_style_shoot.defaultEdgeTargetArrowShape=NONE
nodeAppearanceCalculator.Vitis_style_shoot.defaultEdgeToolTip=
nodeAppearanceCalculator.Vitis_style_shoot.defaultNodeBorderColor=0,0,0
nodeAppearanceCalculator.Vitis_style_shoot.defaultNodeBorderOpacity=255
nodeAppearanceCalculator.Vitis_style_shoot.defaultNodeFillColor=255,255,255
nodeAppearanceCalculator.Vitis_style_shoot.defaultNodeFont=Default,plain,12
nodeAppearanceCalculator.Vitis_style_shoot.defaultNodeFontSize=12.0
nodeAppearanceCalculator.Vitis_style_shoot.defaultNodeHight=30.0
nodeAppearanceCalculator.Vitis_style_shoot.defaultNodeLabel=
nodeAppearanceCalculator.Vitis_style_shoot.defaultNodeLabelColor=0,0,0
nodeAppearanceCalculator.Vitis_style_shoot.defaultNodeLabelOpacity=255
nodeAppearanceCalculator.Vitis_style_shoot.defaultNodeLabelPosition=C,C,c,0,0
nodeAppearanceCalculator.Vitis_style_shoot.defaultNodeLineStyle=SOLID
nodeAppearanceCalculator.Vitis_style_shoot.defaultNodeLineWidth=1.0
nodeAppearanceCalculator.Vitis_style_shoot.defaultNodeOpacity=255
nodeAppearanceCalculator.Vitis_style_shoot.defaultNodeShape=rect
nodeAppearanceCalculator.Vitis_style_shoot.defaultNodeSize=35.0
nodeAppearanceCalculator.Vitis_style_shoot.defaultNodeToolTip=
nodeAppearanceCalculator.Vitis_style_shoot.defaultNodeWidth=70.0
nodeAppearanceCalculator.Vitis_style_shoot.nodeFillColorCalculator=Vitis_style_shoot-Node Color-Discrete Mapper
nodeAppearanceCalculator.Vitis_style_shoot.nodeHeightCalculator=vitis-Node Height-Discrete Mapper
nodeAppearanceCalculator.Vitis_style_shoot.nodeLabelCalculator=NodeLabel
nodeAppearanceCalculator.Vitis_style_shoot.nodeLabelOpacityCalculator=vitis-Node Label Opacity-Discrete Mapper
nodeAppearanceCalculator.Vitis_style_shoot.nodeLineWidthCalculator=Vitis_style-Node Line Width-Discrete Mapper
nodeAppearanceCalculator.Vitis_style_shoot.nodeShapeCalculator=Vitis_style_shoot-Node Shape-Discrete Mapper
nodeAppearanceCalculator.Vitis_style_shoot.nodeSizeLocked=false
nodeAppearanceCalculator.Vitis_style_shoot.nodeWidthCalculator=Vitis_style_shoot-Node Width-Discrete Mapper
nodeAppearanceCalculator.default.defaultEdgeColor=0,0,0
nodeAppearanceCalculator.default.defaultEdgeFont=SanSerif,plain,10
nodeAppearanceCalculator.default.defaultEdgeFontSize=10.0
nodeAppearanceCalculator.default.defaultEdgeLabel=
nodeAppearanceCalculator.default.defaultEdgeLabelColor=0,0,0
nodeAppearanceCalculator.default.defaultEdgeLabelOpacity=255
nodeAppearanceCalculator.default.defaultEdgeLabelPosition=C,C,c,0,0
nodeAppearanceCalculator.default.defaultEdgeLineStyle=SOLID
nodeAppearanceCalculator.default.defaultEdgeLineWidth=1.0
nodeAppearanceCalculator.default.defaultEdgeOpacity=255
nodeAppearanceCalculator.default.defaultEdgeSourceArrowColor=0,0,0
nodeAppearanceCalculator.default.defaultEdgeSourceArrowOpacity=255
nodeAppearanceCalculator.default.defaultEdgeSourceArrowShape=NONE
nodeAppearanceCalculator.default.defaultEdgeTargetArrowColor=0,0,0
nodeAppearanceCalculator.default.defaultEdgeTargetArrowOpacity=255
nodeAppearanceCalculator.default.defaultEdgeTargetArrowShape=NONE
nodeAppearanceCalculator.default.defaultEdgeToolTip=
nodeAppearanceCalculator.default.defaultNodeBorderColor=102,102,102
nodeAppearanceCalculator.default.defaultNodeBorderOpacity=255
nodeAppearanceCalculator.default.defaultNodeFillColor=255,153,153
nodeAppearanceCalculator.default.defaultNodeFont=SansSerif.bold,plain,12
nodeAppearanceCalculator.default.defaultNodeFontSize=12.0
nodeAppearanceCalculator.default.defaultNodeHight=30.0
nodeAppearanceCalculator.default.defaultNodeLabel=
nodeAppearanceCalculator.default.defaultNodeLabelColor=0,0,0
nodeAppearanceCalculator.default.defaultNodeLabelOpacity=255
nodeAppearanceCalculator.default.defaultNodeLabelPosition=C,C,c,0,0
nodeAppearanceCalculator.default.defaultNodeLineStyle=SOLID
nodeAppearanceCalculator.default.defaultNodeLineWidth=1.5
nodeAppearanceCalculator.default.defaultNodeOpacity=255
nodeAppearanceCalculator.default.defaultNodeShape=ellipse
nodeAppearanceCalculator.default.defaultNodeSize=40.0
nodeAppearanceCalculator.default.defaultNodeToolTip=
nodeAppearanceCalculator.default.defaultNodeWidth=70.0
nodeAppearanceCalculator.default.nodeLabelCalculator=NodeLabel
nodeAppearanceCalculator.default.nodeSizeLocked=true
nodeBorderColorCalculator.BiNoM\ BioPAX\ Node\ Border\ Color.mapping.controller=BIOPAX_NODE_TYPE
nodeBorderColorCalculator.BiNoM\ BioPAX\ Node\ Border\ Color.mapping.controllerType=-1
nodeBorderColorCalculator.BiNoM\ BioPAX\ Node\ Border\ Color.mapping.map.biochemicalReaction=0,0,0
nodeBorderColorCalculator.BiNoM\ BioPAX\ Node\ Border\ Color.mapping.map.complex=0,0,0
nodeBorderColorCalculator.BiNoM\ BioPAX\ Node\ Border\ Color.mapping.map.protein=0,0,0
nodeBorderColorCalculator.BiNoM\ BioPAX\ Node\ Border\ Color.mapping.type=DiscreteMapping
nodeBorderColorCalculator.BiNoM\ BioPAX\ Node\ Border\ Color.visualPropertyType=NODE_BORDER_COLOR
nodeBorderColorCalculator.BiNoM\ CellDesigner\ Node\ Border\ Color.mapping.controller=CELLDESIGNER_NODE_TYPE
nodeBorderColorCalculator.BiNoM\ CellDesigner\ Node\ Border\ Color.mapping.controllerType=4
nodeBorderColorCalculator.BiNoM\ CellDesigner\ Node\ Border\ Color.mapping.map.TRANSCRIPTION=255,0,0
nodeBorderColorCalculator.BiNoM\ CellDesigner\ Node\ Border\ Color.mapping.map.TRANSCRIPTIONAL_ACTIVATION=255,0,0
nodeBorderColorCalculator.BiNoM\ CellDesigner\ Node\ Border\ Color.mapping.map.TRANSCRIPTIONAL_INHIBITION=0,0,255
nodeBorderColorCalculator.BiNoM\ CellDesigner\ Node\ Border\ Color.mapping.map.TRANSLATION=255,0,0
nodeBorderColorCalculator.BiNoM\ CellDesigner\ Node\ Border\ Color.mapping.map.TRANSLATIONAL_ACTIVATION=255,0,0
nodeBorderColorCalculator.BiNoM\ CellDesigner\ Node\ Border\ Color.mapping.map.TRANSLATIONAL_INHIBITION=0,0,255
nodeBorderColorCalculator.BiNoM\ CellDesigner\ Node\ Border\ Color.mapping.map.TRANSPORT=0,255,0
nodeBorderColorCalculator.BiNoM\ CellDesigner\ Node\ Border\ Color.mapping.type=DiscreteMapping
nodeBorderColorCalculator.BiNoM\ CellDesigner\ Node\ Border\ Color.visualPropertyType=NODE_BORDER_COLOR
nodeFillColorCalculator.BiNoM\ BioPAX\ Node\ Color.mapping.controller=BIOPAX_NODE_TYPE
nodeFillColorCalculator.BiNoM\ BioPAX\ Node\ Color.mapping.controllerType=-1
nodeFillColorCalculator.BiNoM\ BioPAX\ Node\ Color.mapping.map.biochemicalReaction=128,128,128
nodeFillColorCalculator.BiNoM\ BioPAX\ Node\ Color.mapping.map.catalysis=128,128,128
nodeFillColorCalculator.BiNoM\ BioPAX\ Node\ Color.mapping.map.complex=192,192,192
nodeFillColorCalculator.BiNoM\ BioPAX\ Node\ Color.mapping.map.complexAssembly=128,128,128
nodeFillColorCalculator.BiNoM\ BioPAX\ Node\ Color.mapping.map.control=128,128,128
nodeFillColorCalculator.BiNoM\ BioPAX\ Node\ Color.mapping.map.conversion=128,128,128
nodeFillColorCalculator.BiNoM\ BioPAX\ Node\ Color.mapping.map.dna=255,255,255
nodeFillColorCalculator.BiNoM\ BioPAX\ Node\ Color.mapping.map.interaction=128,128,128
nodeFillColorCalculator.BiNoM\ BioPAX\ Node\ Color.mapping.map.modulation=128,128,128
nodeFillColorCalculator.BiNoM\ BioPAX\ Node\ Color.mapping.map.pathway=0,255,0
nodeFillColorCalculator.BiNoM\ BioPAX\ Node\ Color.mapping.map.pathwayStep=255,128,255
nodeFillColorCalculator.BiNoM\ BioPAX\ Node\ Color.mapping.map.physicalEntity=255,255,255
nodeFillColorCalculator.BiNoM\ BioPAX\ Node\ Color.mapping.map.physicalInteraction=128,128,128
nodeFillColorCalculator.BiNoM\ BioPAX\ Node\ Color.mapping.map.protein=255,255,255
nodeFillColorCalculator.BiNoM\ BioPAX\ Node\ Color.mapping.map.publication=0,255,255
nodeFillColorCalculator.BiNoM\ BioPAX\ Node\ Color.mapping.map.rna=255,255,255
nodeFillColorCalculator.BiNoM\ BioPAX\ Node\ Color.mapping.map.smallMolecule=255,255,255
nodeFillColorCalculator.BiNoM\ BioPAX\ Node\ Color.mapping.map.transport=128,128,128
nodeFillColorCalculator.BiNoM\ BioPAX\ Node\ Color.mapping.map.transportWithBiochemicalReaction=128,128,128
nodeFillColorCalculator.BiNoM\ BioPAX\ Node\ Color.mapping.type=DiscreteMapping
nodeFillColorCalculator.BiNoM\ BioPAX\ Node\ Color.visualPropertyType=NODE_FILL_COLOR
nodeFillColorCalculator.BiNoM\ CellDesigner\ Node\ Color.mapping.controller=CELLDESIGNER_NODE_TYPE
nodeFillColorCalculator.BiNoM\ CellDesigner\ Node\ Color.mapping.controllerType=4
nodeFillColorCalculator.BiNoM\ CellDesigner\ Node\ Color.mapping.map.CATALYSIS=128,128,128
nodeFillColorCalculator.BiNoM\ CellDesigner\ Node\ Color.mapping.map.COMPLEX=192,192,192
nodeFillColorCalculator.BiNoM\ CellDesigner\ Node\ Color.mapping.map.DISSOCIATION=128,128,128
nodeFillColorCalculator.BiNoM\ CellDesigner\ Node\ Color.mapping.map.HETERODIMER_ASSOCIATION=128,128,128
nodeFillColorCalculator.BiNoM\ CellDesigner\ Node\ Color.mapping.map.INHIBITION=128,128,128
nodeFillColorCalculator.BiNoM\ CellDesigner\ Node\ Color.mapping.map.KNOWN_TRANSITION_OMITTED=128,128,128
nodeFillColorCalculator.BiNoM\ CellDesigner\ Node\ Color.mapping.map.PATHWAY=0,255,0
nodeFillColorCalculator.BiNoM\ CellDesigner\ Node\ Color.mapping.map.STATE_TRANSITION=128,128,128
nodeFillColorCalculator.BiNoM\ CellDesigner\ Node\ Color.mapping.map.TRANSCRIPTION=128,128,128
nodeFillColorCalculator.BiNoM\ CellDesigner\ Node\ Color.mapping.map.TRANSCRIPTIONAL_ACTIVATION=128,128,128
nodeFillColorCalculator.BiNoM\ CellDesigner\ Node\ Color.mapping.map.TRANSCRIPTIONAL_INHIBITION=128,128,128
nodeFillColorCalculator.BiNoM\ CellDesigner\ Node\ Color.mapping.map.TRANSLATION=128,128,128
nodeFillColorCalculator.BiNoM\ CellDesigner\ Node\ Color.mapping.map.TRANSLATIONAL_ACTIVATION=128,128,128
nodeFillColorCalculator.BiNoM\ CellDesigner\ Node\ Color.mapping.map.TRANSLATIONAL_INHIBITION=128,128,128
nodeFillColorCalculator.BiNoM\ CellDesigner\ Node\ Color.mapping.map.TRANSPORT=128,128,128
nodeFillColorCalculator.BiNoM\ CellDesigner\ Node\ Color.mapping.map.TRUNCATION=128,128,128
nodeFillColorCalculator.BiNoM\ CellDesigner\ Node\ Color.mapping.map.UNKNOWN_REACTION=128,128,128
nodeFillColorCalculator.BiNoM\ CellDesigner\ Node\ Color.mapping.map.UNKNOWN_TRANSITION=128,128,128
nodeFillColorCalculator.BiNoM\ CellDesigner\ Node\ Color.mapping.type=DiscreteMapping
nodeFillColorCalculator.BiNoM\ CellDesigner\ Node\ Color.visualPropertyType=NODE_FILL_COLOR
nodeFillColorCalculator.Node\ Color-Continuous\ Mapper.mapping.boundaryvalues=0
nodeFillColorCalculator.Node\ Color-Continuous\ Mapper.mapping.controller=cluster
nodeFillColorCalculator.Node\ Color-Continuous\ Mapper.mapping.interpolator=LinearNumberToColorInterpolator
nodeFillColorCalculator.Node\ Color-Continuous\ Mapper.mapping.type=ContinuousMapping
nodeFillColorCalculator.Node\ Color-Continuous\ Mapper.visualPropertyType=NODE_FILL_COLOR
nodeFillColorCalculator.Node\ Color-Discrete\ Mapper.mapping.controller=cluster
nodeFillColorCalculator.Node\ Color-Discrete\ Mapper.mapping.controllerType=-1
nodeFillColorCalculator.Node\ Color-Discrete\ Mapper.mapping.type=DiscreteMapping
nodeFillColorCalculator.Node\ Color-Discrete\ Mapper.visualPropertyType=NODE_FILL_COLOR
nodeFillColorCalculator.VisualStyleBuilder-vizmap\:vv10500Starch_and_sucrose_metabolism_xml_me\ NODE_FILL_COLOR.mapping.controller=vizmap\:vv10500Starch_and_sucrose_metabolism_xml_me NODE_FILL_COLOR
nodeFillColorCalculator.VisualStyleBuilder-vizmap\:vv10500Starch_and_sucrose_metabolism_xml_me\ NODE_FILL_COLOR.mapping.controllerType=4
nodeFillColorCalculator.VisualStyleBuilder-vizmap\:vv10500Starch_and_sucrose_metabolism_xml_me\ NODE_FILL_COLOR.mapping.map.java.awt.Color[r\=255,g\=204,b\=204]=255,204,204
nodeFillColorCalculator.VisualStyleBuilder-vizmap\:vv10500Starch_and_sucrose_metabolism_xml_me\ NODE_FILL_COLOR.mapping.map.java.awt.Color[r\=255,g\=255,b\=255]=255,255,255
nodeFillColorCalculator.VisualStyleBuilder-vizmap\:vv10500Starch_and_sucrose_metabolism_xml_me\ NODE_FILL_COLOR.mapping.map.java.awt.Color[r\=255,g\=51,b\=51]=255,51,51
nodeFillColorCalculator.VisualStyleBuilder-vizmap\:vv10500Starch_and_sucrose_metabolism_xml_me\ NODE_FILL_COLOR.mapping.map.java.awt.Color[r\=51,g\=51,b\=255]=51,51,255
nodeFillColorCalculator.VisualStyleBuilder-vizmap\:vv10500Starch_and_sucrose_metabolism_xml_me\ NODE_FILL_COLOR.mapping.type=DiscreteMapping
nodeFillColorCalculator.VisualStyleBuilder-vizmap\:vv10500Starch_and_sucrose_metabolism_xml_me\ NODE_FILL_COLOR.visualPropertyType=NODE_FILL_COLOR
nodeFillColorCalculator.VisualStyleBuilder-vizmap\:vv10770Pantothenate_and_CoA_biosynthesis_xml_me\ NODE_FILL_COLOR.mapping.controller=vizmap\:vv10770Pantothenate_and_CoA_biosynthesis_xml_me NODE_FILL_COLOR
nodeFillColorCalculator.VisualStyleBuilder-vizmap\:vv10770Pantothenate_and_CoA_biosynthesis_xml_me\ NODE_FILL_COLOR.mapping.controllerType=4
nodeFillColorCalculator.VisualStyleBuilder-vizmap\:vv10770Pantothenate_and_CoA_biosynthesis_xml_me\ NODE_FILL_COLOR.mapping.map.java.awt.Color[r\=255,g\=255,b\=255]=255,255,255
nodeFillColorCalculator.VisualStyleBuilder-vizmap\:vv10770Pantothenate_and_CoA_biosynthesis_xml_me\ NODE_FILL_COLOR.mapping.map.java.awt.Color[r\=51,g\=51,b\=255]=51,51,255
nodeFillColorCalculator.VisualStyleBuilder-vizmap\:vv10770Pantothenate_and_CoA_biosynthesis_xml_me\ NODE_FILL_COLOR.mapping.type=DiscreteMapping
nodeFillColorCalculator.VisualStyleBuilder-vizmap\:vv10770Pantothenate_and_CoA_biosynthesis_xml_me\ NODE_FILL_COLOR.visualPropertyType=NODE_FILL_COLOR
nodeFillColorCalculator.VisualStyleBuilder-vizmap\:vv23050Proteasome_xml\ NODE_FILL_COLOR.mapping.controller=vizmap\:vv23050Proteasome_xml NODE_FILL_COLOR
nodeFillColorCalculator.VisualStyleBuilder-vizmap\:vv23050Proteasome_xml\ NODE_FILL_COLOR.mapping.controllerType=4
nodeFillColorCalculator.VisualStyleBuilder-vizmap\:vv23050Proteasome_xml\ NODE_FILL_COLOR.mapping.map.java.awt.Color[r\=0,g\=0,b\=255]=0,0,255
nodeFillColorCalculator.VisualStyleBuilder-vizmap\:vv23050Proteasome_xml\ NODE_FILL_COLOR.mapping.map.java.awt.Color[r\=204,g\=204,b\=255]=204,204,255
nodeFillColorCalculator.VisualStyleBuilder-vizmap\:vv23050Proteasome_xml\ NODE_FILL_COLOR.mapping.map.java.awt.Color[r\=255,g\=255,b\=255]=255,255,255
nodeFillColorCalculator.VisualStyleBuilder-vizmap\:vv23050Proteasome_xml\ NODE_FILL_COLOR.mapping.map.java.awt.Color[r\=255,g\=51,b\=51]=255,51,51
nodeFillColorCalculator.VisualStyleBuilder-vizmap\:vv23050Proteasome_xml\ NODE_FILL_COLOR.mapping.type=DiscreteMapping
nodeFillColorCalculator.VisualStyleBuilder-vizmap\:vv23050Proteasome_xml\ NODE_FILL_COLOR.visualPropertyType=NODE_FILL_COLOR
nodeFillColorCalculator.VisualStyleBuilder-vizmap\:vv23050Proteasome_xml_me\ NODE_FILL_COLOR.mapping.controller=vizmap\:vv23050Proteasome_xml_me NODE_FILL_COLOR
nodeFillColorCalculator.VisualStyleBuilder-vizmap\:vv23050Proteasome_xml_me\ NODE_FILL_COLOR.mapping.controllerType=4
nodeFillColorCalculator.VisualStyleBuilder-vizmap\:vv23050Proteasome_xml_me\ NODE_FILL_COLOR.mapping.map.java.awt.Color[r\=255,g\=255,b\=0]=255,255,0
nodeFillColorCalculator.VisualStyleBuilder-vizmap\:vv23050Proteasome_xml_me\ NODE_FILL_COLOR.mapping.map.java.awt.Color[r\=255,g\=255,b\=153]=255,255,153
nodeFillColorCalculator.VisualStyleBuilder-vizmap\:vv23050Proteasome_xml_me\ NODE_FILL_COLOR.mapping.map.java.awt.Color[r\=255,g\=255,b\=255]=255,255,255
nodeFillColorCalculator.VisualStyleBuilder-vizmap\:vv23050Proteasome_xml_me\ NODE_FILL_COLOR.mapping.map.java.awt.Color[r\=255,g\=51,b\=255]=255,51,255
nodeFillColorCalculator.VisualStyleBuilder-vizmap\:vv23050Proteasome_xml_me\ NODE_FILL_COLOR.mapping.type=DiscreteMapping
nodeFillColorCalculator.VisualStyleBuilder-vizmap\:vv23050Proteasome_xml_me\ NODE_FILL_COLOR.visualPropertyType=NODE_FILL_COLOR
nodeFillColorCalculator.Vitis_style-Node\ Color-Discrete\ Mapper.mapping.controller=condition
nodeFillColorCalculator.Vitis_style-Node\ Color-Discrete\ Mapper.mapping.controllerType=4
nodeFillColorCalculator.Vitis_style-Node\ Color-Discrete\ Mapper.mapping.map.28LD=255,255,0
nodeFillColorCalculator.Vitis_style-Node\ Color-Discrete\ Mapper.mapping.map.28SD=255,51,255
nodeFillColorCalculator.Vitis_style-Node\ Color-Discrete\ Mapper.mapping.map.7LD=255,255,153
nodeFillColorCalculator.Vitis_style-Node\ Color-Discrete\ Mapper.mapping.map.7SD=255,204,255
nodeFillColorCalculator.Vitis_style-Node\ Color-Discrete\ Mapper.mapping.type=DiscreteMapping
nodeFillColorCalculator.Vitis_style-Node\ Color-Discrete\ Mapper.visualPropertyType=NODE_FILL_COLOR
nodeFillColorCalculator.Vitis_style_shoot-Node\ Color-Discrete\ Mapper.mapping.controller=condition
nodeFillColorCalculator.Vitis_style_shoot-Node\ Color-Discrete\ Mapper.mapping.controllerType=4
nodeFillColorCalculator.Vitis_style_shoot-Node\ Color-Discrete\ Mapper.mapping.map.28LD=255,255,0
nodeFillColorCalculator.Vitis_style_shoot-Node\ Color-Discrete\ Mapper.mapping.map.28SD=255,51,255
nodeFillColorCalculator.Vitis_style_shoot-Node\ Color-Discrete\ Mapper.mapping.map.7LD=255,255,204
nodeFillColorCalculator.Vitis_style_shoot-Node\ Color-Discrete\ Mapper.mapping.map.7SD=255,204,255
nodeFillColorCalculator.Vitis_style_shoot-Node\ Color-Discrete\ Mapper.mapping.map.ALD=204,204,0
nodeFillColorCalculator.Vitis_style_shoot-Node\ Color-Discrete\ Mapper.mapping.map.ASD=204,0,204
nodeFillColorCalculator.Vitis_style_shoot-Node\ Color-Discrete\ Mapper.mapping.type=DiscreteMapping
nodeFillColorCalculator.Vitis_style_shoot-Node\ Color-Discrete\ Mapper.visualPropertyType=NODE_FILL_COLOR
nodeHeightCalculator.Node\ Height-Discrete\ Mapper.mapping.controller=vizmap\:vv00010glycolysis_xml NODE_HEIGHT
nodeHeightCalculator.Node\ Height-Discrete\ Mapper.mapping.controllerType=-1
nodeHeightCalculator.Node\ Height-Discrete\ Mapper.mapping.type=DiscreteMapping
nodeHeightCalculator.Node\ Height-Discrete\ Mapper.visualPropertyType=NODE_HEIGHT
nodeHeightCalculator.VisualStyleBuilder-vizmap\:vv00010glycolysis_xml\ NODE_HEIGHT.mapping.controller=vizmap\:vv00010glycolysis_xml NODE_HEIGHT
nodeHeightCalculator.VisualStyleBuilder-vizmap\:vv00010glycolysis_xml\ NODE_HEIGHT.mapping.controllerType=-1
nodeHeightCalculator.VisualStyleBuilder-vizmap\:vv00010glycolysis_xml\ NODE_HEIGHT.mapping.map.10.0=10.0
nodeHeightCalculator.VisualStyleBuilder-vizmap\:vv00010glycolysis_xml\ NODE_HEIGHT.mapping.map.15.0=15.0
nodeHeightCalculator.VisualStyleBuilder-vizmap\:vv00010glycolysis_xml\ NODE_HEIGHT.mapping.type=DiscreteMapping
nodeHeightCalculator.VisualStyleBuilder-vizmap\:vv00010glycolysis_xml\ NODE_HEIGHT.visualPropertyType=NODE_HEIGHT
nodeHeightCalculator.VisualStyleBuilder-vizmap\:vv00251Glutamate_metabolism_xml\ NODE_HEIGHT.mapping.controller=vizmap\:vv00251Glutamate_metabolism_xml NODE_HEIGHT
nodeHeightCalculator.VisualStyleBuilder-vizmap\:vv00251Glutamate_metabolism_xml\ NODE_HEIGHT.mapping.controllerType=-1
nodeHeightCalculator.VisualStyleBuilder-vizmap\:vv00251Glutamate_metabolism_xml\ NODE_HEIGHT.mapping.map.10.0=10.0
nodeHeightCalculator.VisualStyleBuilder-vizmap\:vv00251Glutamate_metabolism_xml\ NODE_HEIGHT.mapping.map.15.0=15.0
nodeHeightCalculator.VisualStyleBuilder-vizmap\:vv00251Glutamate_metabolism_xml\ NODE_HEIGHT.mapping.type=DiscreteMapping
nodeHeightCalculator.VisualStyleBuilder-vizmap\:vv00251Glutamate_metabolism_xml\ NODE_HEIGHT.visualPropertyType=NODE_HEIGHT
nodeHeightCalculator.VisualStyleBuilder-vizmap\:vv00290Valine_leucine_and_isoleucine_biosynthesis_xml\ NODE_HEIGHT.mapping.controller=vizmap\:vv00290Valine_leucine_and_isoleucine_biosynthesis_xml NODE_HEIGHT
nodeHeightCalculator.VisualStyleBuilder-vizmap\:vv00290Valine_leucine_and_isoleucine_biosynthesis_xml\ NODE_HEIGHT.mapping.controllerType=-1
nodeHeightCalculator.VisualStyleBuilder-vizmap\:vv00290Valine_leucine_and_isoleucine_biosynthesis_xml\ NODE_HEIGHT.mapping.map.10.0=10.0
nodeHeightCalculator.VisualStyleBuilder-vizmap\:vv00290Valine_leucine_and_isoleucine_biosynthesis_xml\ NODE_HEIGHT.mapping.map.15.000000953674316=15.000000953674316
nodeHeightCalculator.VisualStyleBuilder-vizmap\:vv00290Valine_leucine_and_isoleucine_biosynthesis_xml\ NODE_HEIGHT.mapping.map.15.0=15.0
nodeHeightCalculator.VisualStyleBuilder-vizmap\:vv00290Valine_leucine_and_isoleucine_biosynthesis_xml\ NODE_HEIGHT.mapping.type=DiscreteMapping
nodeHeightCalculator.VisualStyleBuilder-vizmap\:vv00290Valine_leucine_and_isoleucine_biosynthesis_xml\ NODE_HEIGHT.visualPropertyType=NODE_HEIGHT
nodeHeightCalculator.VisualStyleBuilder-vizmap\:vv00500Starch_and_sucrose_metabolism_xml\ NODE_HEIGHT.mapping.controller=vizmap\:vv00500Starch_and_sucrose_metabolism_xml NODE_HEIGHT
nodeHeightCalculator.VisualStyleBuilder-vizmap\:vv00500Starch_and_sucrose_metabolism_xml\ NODE_HEIGHT.mapping.controllerType=-1
nodeHeightCalculator.VisualStyleBuilder-vizmap\:vv00500Starch_and_sucrose_metabolism_xml\ NODE_HEIGHT.mapping.map.10.000000238418579=10.000000238418579
nodeHeightCalculator.VisualStyleBuilder-vizmap\:vv00500Starch_and_sucrose_metabolism_xml\ NODE_HEIGHT.mapping.map.10.0=10.0
nodeHeightCalculator.VisualStyleBuilder-vizmap\:vv00500Starch_and_sucrose_metabolism_xml\ NODE_HEIGHT.mapping.map.14.999999523162842=14.999999523162842
nodeHeightCalculator.VisualStyleBuilder-vizmap\:vv00500Starch_and_sucrose_metabolism_xml\ NODE_HEIGHT.mapping.map.14.999999761581421=14.999999761581421
nodeHeightCalculator.VisualStyleBuilder-vizmap\:vv00500Starch_and_sucrose_metabolism_xml\ NODE_HEIGHT.mapping.map.15.000000953674316=15.000000953674316
nodeHeightCalculator.VisualStyleBuilder-vizmap\:vv00500Starch_and_sucrose_metabolism_xml\ NODE_HEIGHT.mapping.map.15.0=15.0
nodeHeightCalculator.VisualStyleBuilder-vizmap\:vv00500Starch_and_sucrose_metabolism_xml\ NODE_HEIGHT.mapping.map.9.999999523162842=9.999999523162842
nodeHeightCalculator.VisualStyleBuilder-vizmap\:vv00500Starch_and_sucrose_metabolism_xml\ NODE_HEIGHT.mapping.type=DiscreteMapping
nodeHeightCalculator.VisualStyleBuilder-vizmap\:vv00500Starch_and_sucrose_metabolism_xml\ NODE_HEIGHT.visualPropertyType=NODE_HEIGHT
nodeHeightCalculator.VisualStyleBuilder-vizmap\:vv00941Flavonoid_biosynthesis_xml\ NODE_HEIGHT.mapping.controller=vizmap\:vv00941Flavonoid_biosynthesis_xml NODE_HEIGHT
nodeHeightCalculator.VisualStyleBuilder-vizmap\:vv00941Flavonoid_biosynthesis_xml\ NODE_HEIGHT.mapping.controllerType=-1
nodeHeightCalculator.VisualStyleBuilder-vizmap\:vv00941Flavonoid_biosynthesis_xml\ NODE_HEIGHT.mapping.map.10.0=10.0
nodeHeightCalculator.VisualStyleBuilder-vizmap\:vv00941Flavonoid_biosynthesis_xml\ NODE_HEIGHT.mapping.map.15.000000953674316=15.000000953674316
nodeHeightCalculator.VisualStyleBuilder-vizmap\:vv00941Flavonoid_biosynthesis_xml\ NODE_HEIGHT.mapping.map.15.0=15.0
nodeHeightCalculator.VisualStyleBuilder-vizmap\:vv00941Flavonoid_biosynthesis_xml\ NODE_HEIGHT.mapping.type=DiscreteMapping
nodeHeightCalculator.VisualStyleBuilder-vizmap\:vv00941Flavonoid_biosynthesis_xml\ NODE_HEIGHT.visualPropertyType=NODE_HEIGHT
nodeHeightCalculator.VisualStyleBuilder-vizmap\:vv10008ethylene_xml_vviID_xml\ NODE_HEIGHT.mapping.controller=vizmap\:vv10008ethylene_xml_vviID_xml NODE_HEIGHT
nodeHeightCalculator.VisualStyleBuilder-vizmap\:vv10008ethylene_xml_vviID_xml\ NODE_HEIGHT.mapping.controllerType=-1
nodeHeightCalculator.VisualStyleBuilder-vizmap\:vv10008ethylene_xml_vviID_xml\ NODE_HEIGHT.mapping.map.10.0=10.0
nodeHeightCalculator.VisualStyleBuilder-vizmap\:vv10008ethylene_xml_vviID_xml\ NODE_HEIGHT.mapping.map.15.0=15.0
nodeHeightCalculator.VisualStyleBuilder-vizmap\:vv10008ethylene_xml_vviID_xml\ NODE_HEIGHT.mapping.map.30.0=30.0
nodeHeightCalculator.VisualStyleBuilder-vizmap\:vv10008ethylene_xml_vviID_xml\ NODE_HEIGHT.mapping.type=DiscreteMapping
nodeHeightCalculator.VisualStyleBuilder-vizmap\:vv10008ethylene_xml_vviID_xml\ NODE_HEIGHT.visualPropertyType=NODE_HEIGHT
nodeHeightCalculator.VisualStyleBuilder-vizmap\:vv10009Flower_dev_xml_vviID_xml\ NODE_HEIGHT.mapping.controller=vizmap\:vv10009Flower_dev_xml_vviID_xml NODE_HEIGHT
nodeHeightCalculator.VisualStyleBuilder-vizmap\:vv10009Flower_dev_xml_vviID_xml\ NODE_HEIGHT.mapping.controllerType=-1
nodeHeightCalculator.VisualStyleBuilder-vizmap\:vv10009Flower_dev_xml_vviID_xml\ NODE_HEIGHT.mapping.map.10.0=10.0
nodeHeightCalculator.VisualStyleBuilder-vizmap\:vv10009Flower_dev_xml_vviID_xml\ NODE_HEIGHT.mapping.map.15.0=15.0
nodeHeightCalculator.VisualStyleBuilder-vizmap\:vv10009Flower_dev_xml_vviID_xml\ NODE_HEIGHT.mapping.type=DiscreteMapping
nodeHeightCalculator.VisualStyleBuilder-vizmap\:vv10009Flower_dev_xml_vviID_xml\ NODE_HEIGHT.visualPropertyType=NODE_HEIGHT
nodeHeightCalculator.VisualStyleBuilder-vizmap\:vv10112Nuclear_pore_complex_xml\ NODE_HEIGHT.mapping.controller=vizmap\:vv10112Nuclear_pore_complex_xml NODE_HEIGHT
nodeHeightCalculator.VisualStyleBuilder-vizmap\:vv10112Nuclear_pore_complex_xml\ NODE_HEIGHT.mapping.controllerType=-1
nodeHeightCalculator.VisualStyleBuilder-vizmap\:vv10112Nuclear_pore_complex_xml\ NODE_HEIGHT.mapping.map.10.0=10.0
nodeHeightCalculator.VisualStyleBuilder-vizmap\:vv10112Nuclear_pore_complex_xml\ NODE_HEIGHT.mapping.map.15.0=15.0
nodeHeightCalculator.VisualStyleBuilder-vizmap\:vv10112Nuclear_pore_complex_xml\ NODE_HEIGHT.mapping.type=DiscreteMapping
nodeHeightCalculator.VisualStyleBuilder-vizmap\:vv10112Nuclear_pore_complex_xml\ NODE_HEIGHT.visualPropertyType=NODE_HEIGHT
nodeHeightCalculator.VisualStyleBuilder-vizmap\:vv10121Porters_cat_1_to_6_xml\ NODE_HEIGHT.mapping.controller=vizmap\:vv10121Porters_cat_1_to_6_xml NODE_HEIGHT
nodeHeightCalculator.VisualStyleBuilder-vizmap\:vv10121Porters_cat_1_to_6_xml\ NODE_HEIGHT.mapping.controllerType=-1
nodeHeightCalculator.VisualStyleBuilder-vizmap\:vv10121Porters_cat_1_to_6_xml\ NODE_HEIGHT.mapping.map.10.0=10.0
nodeHeightCalculator.VisualStyleBuilder-vizmap\:vv10121Porters_cat_1_to_6_xml\ NODE_HEIGHT.mapping.map.15.00000011920929=15.00000011920929
nodeHeightCalculator.VisualStyleBuilder-vizmap\:vv10121Porters_cat_1_to_6_xml\ NODE_HEIGHT.mapping.map.15.0=15.0
nodeHeightCalculator.VisualStyleBuilder-vizmap\:vv10121Porters_cat_1_to_6_xml\ NODE_HEIGHT.mapping.type=DiscreteMapping
nodeHeightCalculator.VisualStyleBuilder-vizmap\:vv10121Porters_cat_1_to_6_xml\ NODE_HEIGHT.visualPropertyType=NODE_HEIGHT
nodeHeightCalculator.VisualStyleBuilder-vizmap\:vv10190Oxidative_phosphorylation_xml_me_me\ NODE_HEIGHT.mapping.controller=vizmap\:vv10190Oxidative_phosphorylation_xml_me_me NODE_HEIGHT
nodeHeightCalculator.VisualStyleBuilder-vizmap\:vv10190Oxidative_phosphorylation_xml_me_me\ NODE_HEIGHT.mapping.controllerType=4
nodeHeightCalculator.VisualStyleBuilder-vizmap\:vv10190Oxidative_phosphorylation_xml_me_me\ NODE_HEIGHT.mapping.map.10.0=10.0
nodeHeightCalculator.VisualStyleBuilder-vizmap\:vv10190Oxidative_phosphorylation_xml_me_me\ NODE_HEIGHT.mapping.map.15.0=15.0
nodeHeightCalculator.VisualStyleBuilder-vizmap\:vv10190Oxidative_phosphorylation_xml_me_me\ NODE_HEIGHT.mapping.type=DiscreteMapping
nodeHeightCalculator.VisualStyleBuilder-vizmap\:vv10190Oxidative_phosphorylation_xml_me_me\ NODE_HEIGHT.visualPropertyType=NODE_HEIGHT
nodeHeightCalculator.VisualStyleBuilder-vizmap\:vv10271Methionine_metabolism_xml_me\ NODE_HEIGHT.mapping.controller=vizmap\:vv10271Methionine_metabolism_xml_me NODE_HEIGHT
nodeHeightCalculator.VisualStyleBuilder-vizmap\:vv10271Methionine_metabolism_xml_me\ NODE_HEIGHT.mapping.controllerType=4
nodeHeightCalculator.VisualStyleBuilder-vizmap\:vv10271Methionine_metabolism_xml_me\ NODE_HEIGHT.mapping.map.10.0=10.0
nodeHeightCalculator.VisualStyleBuilder-vizmap\:vv10271Methionine_metabolism_xml_me\ NODE_HEIGHT.mapping.map.15.0=15.0
nodeHeightCalculator.VisualStyleBuilder-vizmap\:vv10271Methionine_metabolism_xml_me\ NODE_HEIGHT.mapping.type=DiscreteMapping
nodeHeightCalculator.VisualStyleBuilder-vizmap\:vv10271Methionine_metabolism_xml_me\ NODE_HEIGHT.visualPropertyType=NODE_HEIGHT
nodeHeightCalculator.VisualStyleBuilder-vizmap\:vv10290Valine_leucine_and_isoleucine_biosynthesis_xml_me\ NODE_HEIGHT.mapping.controller=vizmap\:vv10290Valine_leucine_and_isoleucine_biosynthesis_xml_me NODE_HEIGHT
nodeHeightCalculator.VisualStyleBuilder-vizmap\:vv10290Valine_leucine_and_isoleucine_biosynthesis_xml_me\ NODE_HEIGHT.mapping.controllerType=4
nodeHeightCalculator.VisualStyleBuilder-vizmap\:vv10290Valine_leucine_and_isoleucine_biosynthesis_xml_me\ NODE_HEIGHT.mapping.map.10.0=10.0
nodeHeightCalculator.VisualStyleBuilder-vizmap\:vv10290Valine_leucine_and_isoleucine_biosynthesis_xml_me\ NODE_HEIGHT.mapping.map.15.0=15.0
nodeHeightCalculator.VisualStyleBuilder-vizmap\:vv10290Valine_leucine_and_isoleucine_biosynthesis_xml_me\ NODE_HEIGHT.mapping.type=DiscreteMapping
nodeHeightCalculator.VisualStyleBuilder-vizmap\:vv10290Valine_leucine_and_isoleucine_biosynthesis_xml_me\ NODE_HEIGHT.visualPropertyType=NODE_HEIGHT
nodeHeightCalculator.VisualStyleBuilder-vizmap\:vv10450Selenoamino_acid_metabolism_xml_me\ NODE_HEIGHT.mapping.controller=vizmap\:vv10450Selenoamino_acid_metabolism_xml_me NODE_HEIGHT
nodeHeightCalculator.VisualStyleBuilder-vizmap\:vv10450Selenoamino_acid_metabolism_xml_me\ NODE_HEIGHT.mapping.controllerType=4
nodeHeightCalculator.VisualStyleBuilder-vizmap\:vv10450Selenoamino_acid_metabolism_xml_me\ NODE_HEIGHT.mapping.map.10.0=10.0
nodeHeightCalculator.VisualStyleBuilder-vizmap\:vv10450Selenoamino_acid_metabolism_xml_me\ NODE_HEIGHT.mapping.map.15.0=15.0
nodeHeightCalculator.VisualStyleBuilder-vizmap\:vv10450Selenoamino_acid_metabolism_xml_me\ NODE_HEIGHT.mapping.type=DiscreteMapping
nodeHeightCalculator.VisualStyleBuilder-vizmap\:vv10450Selenoamino_acid_metabolism_xml_me\ NODE_HEIGHT.visualPropertyType=NODE_HEIGHT
nodeHeightCalculator.VisualStyleBuilder-vizmap\:vv10620Pyruvate_metabolism_xml_me\ NODE_HEIGHT.mapping.controller=vizmap\:vv10620Pyruvate_metabolism_xml_me NODE_HEIGHT
nodeHeightCalculator.VisualStyleBuilder-vizmap\:vv10620Pyruvate_metabolism_xml_me\ NODE_HEIGHT.mapping.controllerType=4
nodeHeightCalculator.VisualStyleBuilder-vizmap\:vv10620Pyruvate_metabolism_xml_me\ NODE_HEIGHT.mapping.map.10.0=10.0
nodeHeightCalculator.VisualStyleBuilder-vizmap\:vv10620Pyruvate_metabolism_xml_me\ NODE_HEIGHT.mapping.map.15.0=15.0
nodeHeightCalculator.VisualStyleBuilder-vizmap\:vv10620Pyruvate_metabolism_xml_me\ NODE_HEIGHT.mapping.type=DiscreteMapping
nodeHeightCalculator.VisualStyleBuilder-vizmap\:vv10620Pyruvate_metabolism_xml_me\ NODE_HEIGHT.visualPropertyType=NODE_HEIGHT
nodeHeightCalculator.VisualStyleBuilder-vizmap\:vv10710Carbon_fixation_xml_me\ NODE_HEIGHT.mapping.controller=vizmap\:vv10710Carbon_fixation_xml_me NODE_HEIGHT
nodeHeightCalculator.VisualStyleBuilder-vizmap\:vv10710Carbon_fixation_xml_me\ NODE_HEIGHT.mapping.controllerType=4
nodeHeightCalculator.VisualStyleBuilder-vizmap\:vv10710Carbon_fixation_xml_me\ NODE_HEIGHT.mapping.map.10.0=10.0
nodeHeightCalculator.VisualStyleBuilder-vizmap\:vv10710Carbon_fixation_xml_me\ NODE_HEIGHT.mapping.map.15.0=15.0
nodeHeightCalculator.VisualStyleBuilder-vizmap\:vv10710Carbon_fixation_xml_me\ NODE_HEIGHT.mapping.type=DiscreteMapping
nodeHeightCalculator.VisualStyleBuilder-vizmap\:vv10710Carbon_fixation_xml_me\ NODE_HEIGHT.visualPropertyType=NODE_HEIGHT
nodeHeightCalculator.VisualStyleBuilder-vizmap\:vv10940Phenylpropanoid_biosynthesis_xml_me\ NODE_HEIGHT.mapping.controller=vizmap\:vv10940Phenylpropanoid_biosynthesis_xml_me NODE_HEIGHT
nodeHeightCalculator.VisualStyleBuilder-vizmap\:vv10940Phenylpropanoid_biosynthesis_xml_me\ NODE_HEIGHT.mapping.controllerType=4
nodeHeightCalculator.VisualStyleBuilder-vizmap\:vv10940Phenylpropanoid_biosynthesis_xml_me\ NODE_HEIGHT.mapping.map.10.0=10.0
nodeHeightCalculator.VisualStyleBuilder-vizmap\:vv10940Phenylpropanoid_biosynthesis_xml_me\ NODE_HEIGHT.mapping.map.15.0=15.0
nodeHeightCalculator.VisualStyleBuilder-vizmap\:vv10940Phenylpropanoid_biosynthesis_xml_me\ NODE_HEIGHT.mapping.type=DiscreteMapping
nodeHeightCalculator.VisualStyleBuilder-vizmap\:vv10940Phenylpropanoid_biosynthesis_xml_me\ NODE_HEIGHT.visualPropertyType=NODE_HEIGHT
nodeHeightCalculator.VisualStyleBuilder-vizmap\:vv10941Flavonoid_biosynthesis_xml_me\ NODE_HEIGHT.mapping.controller=vizmap\:vv10941Flavonoid_biosynthesis_xml_me NODE_HEIGHT
nodeHeightCalculator.VisualStyleBuilder-vizmap\:vv10941Flavonoid_biosynthesis_xml_me\ NODE_HEIGHT.mapping.controllerType=4
nodeHeightCalculator.VisualStyleBuilder-vizmap\:vv10941Flavonoid_biosynthesis_xml_me\ NODE_HEIGHT.mapping.map.10.0=10.0
nodeHeightCalculator.VisualStyleBuilder-vizmap\:vv10941Flavonoid_biosynthesis_xml_me\ NODE_HEIGHT.mapping.map.15.0=15.0
nodeHeightCalculator.VisualStyleBuilder-vizmap\:vv10941Flavonoid_biosynthesis_xml_me\ NODE_HEIGHT.mapping.type=DiscreteMapping
nodeHeightCalculator.VisualStyleBuilder-vizmap\:vv10941Flavonoid_biosynthesis_xml_me\ NODE_HEIGHT.visualPropertyType=NODE_HEIGHT
nodeHeightCalculator.VisualStyleBuilder-vizmap\:vv23050Proteasome_xml\ NODE_HEIGHT.mapping.controller=vizmap\:vv23050Proteasome_xml NODE_HEIGHT
nodeHeightCalculator.VisualStyleBuilder-vizmap\:vv23050Proteasome_xml\ NODE_HEIGHT.mapping.controllerType=4
nodeHeightCalculator.VisualStyleBuilder-vizmap\:vv23050Proteasome_xml\ NODE_HEIGHT.mapping.map.10.0=10.0
nodeHeightCalculator.VisualStyleBuilder-vizmap\:vv23050Proteasome_xml\ NODE_HEIGHT.mapping.map.15.0=15.0
nodeHeightCalculator.VisualStyleBuilder-vizmap\:vv23050Proteasome_xml\ NODE_HEIGHT.mapping.type=DiscreteMapping
nodeHeightCalculator.VisualStyleBuilder-vizmap\:vv23050Proteasome_xml\ NODE_HEIGHT.visualPropertyType=NODE_HEIGHT
nodeHeightCalculator.vitis-Node\ Height-Discrete\ Mapper.mapping.controller=CELLDESIGNER_NODE_TYPE
nodeHeightCalculator.vitis-Node\ Height-Discrete\ Mapper.mapping.controllerType=4
nodeHeightCalculator.vitis-Node\ Height-Discrete\ Mapper.mapping.map.GENE=15.0
nodeHeightCalculator.vitis-Node\ Height-Discrete\ Mapper.mapping.map.INHIBITION=10.0
nodeHeightCalculator.vitis-Node\ Height-Discrete\ Mapper.mapping.map.ION=15.0
nodeHeightCalculator.vitis-Node\ Height-Discrete\ Mapper.mapping.map.KNOWN_TRANSITION_OMITTED=10.0
nodeHeightCalculator.vitis-Node\ Height-Discrete\ Mapper.mapping.map.MODULATION=10.0
nodeHeightCalculator.vitis-Node\ Height-Discrete\ Mapper.mapping.map.PHENOTYPE=15.0
nodeHeightCalculator.vitis-Node\ Height-Discrete\ Mapper.mapping.map.PHYSICAL_STIMULATION=10.0
nodeHeightCalculator.vitis-Node\ Height-Discrete\ Mapper.mapping.map.PROTEIN=15.0
nodeHeightCalculator.vitis-Node\ Height-Discrete\ Mapper.mapping.map.RNA=15.0
nodeHeightCalculator.vitis-Node\ Height-Discrete\ Mapper.mapping.map.SIMPLE_MOLECULE=15.0
nodeHeightCalculator.vitis-Node\ Height-Discrete\ Mapper.mapping.map.STATE_TRANSITION=10.0
nodeHeightCalculator.vitis-Node\ Height-Discrete\ Mapper.mapping.map.TRANSCRIPTION=10.0
nodeHeightCalculator.vitis-Node\ Height-Discrete\ Mapper.mapping.map.TRANSLATION=10.0
nodeHeightCalculator.vitis-Node\ Height-Discrete\ Mapper.mapping.map.TRANSPORT=10.0
nodeHeightCalculator.vitis-Node\ Height-Discrete\ Mapper.mapping.map.TRIGGER=10.0
nodeHeightCalculator.vitis-Node\ Height-Discrete\ Mapper.mapping.map.UNKNOWN_TRANSITION=10.0
nodeHeightCalculator.vitis-Node\ Height-Discrete\ Mapper.mapping.type=DiscreteMapping
nodeHeightCalculator.vitis-Node\ Height-Discrete\ Mapper.visualPropertyType=NODE_HEIGHT
nodeLabelCalculator.BasicPassThrough.mapping.controller=label
nodeLabelCalculator.BasicPassThrough.mapping.type=PassThroughMapping
nodeLabelCalculator.BasicPassThrough.visualPropertyType=NODE_LABEL
nodeLabelCalculator.BiNoM\ BioPAX\ Node\ Label.mapping.controller=ID
nodeLabelCalculator.BiNoM\ BioPAX\ Node\ Label.mapping.type=PassThroughMapping
nodeLabelCalculator.BiNoM\ BioPAX\ Node\ Label.visualPropertyType=NODE_LABEL
nodeLabelCalculator.BiNoM\ CellDesigner\ Node\ Label.mapping.controller=ID
nodeLabelCalculator.BiNoM\ CellDesigner\ Node\ Label.mapping.type=PassThroughMapping
nodeLabelCalculator.BiNoM\ CellDesigner\ Node\ Label.visualPropertyType=NODE_LABEL
nodeLabelCalculator.BioPAX\ Node\ Name\ -->\ Label\ v\ 0_2.mapping.controller=BIOPAX_NAME
nodeLabelCalculator.BioPAX\ Node\ Name\ -->\ Label\ v\ 0_2.mapping.type=PassThroughMapping
nodeLabelCalculator.BioPAX\ Node\ Name\ -->\ Label\ v\ 0_2.visualPropertyType=NODE_LABEL
nodeLabelCalculator.Common\ Names.mapping.controller=commonName
nodeLabelCalculator.Common\ Names.mapping.type=PassThroughMapping
nodeLabelCalculator.Common\ Names.visualPropertyType=NODE_LABEL
nodeLabelCalculator.NodeLabel.mapping.controller=canonicalName
nodeLabelCalculator.NodeLabel.mapping.type=PassThroughMapping
nodeLabelCalculator.NodeLabel.visualPropertyType=NODE_LABEL
nodeLabelCalculator.Solid-Node\ Label-Passthrough\ Mapper.mapping.controller=ID
nodeLabelCalculator.Solid-Node\ Label-Passthrough\ Mapper.mapping.type=PassThroughMapping
nodeLabelCalculator.Solid-Node\ Label-Passthrough\ Mapper.visualPropertyType=NODE_LABEL
nodeLabelCalculator.Universe-Node\ Label-Passthrough\ Mapper.mapping.controller=ID
nodeLabelCalculator.Universe-Node\ Label-Passthrough\ Mapper.mapping.type=PassThroughMapping
nodeLabelCalculator.Universe-Node\ Label-Passthrough\ Mapper.visualPropertyType=NODE_LABEL
nodeLabelCalculator.id\ as\ node\ labels.mapping.controller=ID
nodeLabelCalculator.id\ as\ node\ labels.mapping.type=PassThroughMapping
nodeLabelCalculator.id\ as\ node\ labels.visualPropertyType=NODE_LABEL
nodeLabelOpacityCalculator.Node\ Label\ Opacity-Discrete\ Mapper.mapping.controller=CELLDESIGNER_NODE_TYPE
nodeLabelOpacityCalculator.Node\ Label\ Opacity-Discrete\ Mapper.mapping.controllerType=4
nodeLabelOpacityCalculator.Node\ Label\ Opacity-Discrete\ Mapper.mapping.type=DiscreteMapping
nodeLabelOpacityCalculator.Node\ Label\ Opacity-Discrete\ Mapper.visualPropertyType=NODE_LABEL_OPACITY
nodeLabelOpacityCalculator.vitis-Node\ Label\ Opacity-Discrete\ Mapper.mapping.controller=CELLDESIGNER_NODE_TYPE
nodeLabelOpacityCalculator.vitis-Node\ Label\ Opacity-Discrete\ Mapper.mapping.controllerType=4
nodeLabelOpacityCalculator.vitis-Node\ Label\ Opacity-Discrete\ Mapper.mapping.map.INHIBITION=1.0
nodeLabelOpacityCalculator.vitis-Node\ Label\ Opacity-Discrete\ Mapper.mapping.map.ION=1.0
nodeLabelOpacityCalculator.vitis-Node\ Label\ Opacity-Discrete\ Mapper.mapping.map.KNOWN_TRANSITION_OMITTED=1.0
nodeLabelOpacityCalculator.vitis-Node\ Label\ Opacity-Discrete\ Mapper.mapping.map.MODULATION=1.0
nodeLabelOpacityCalculator.vitis-Node\ Label\ Opacity-Discrete\ Mapper.mapping.map.PHYSICAL_STIMULATION=1.0
nodeLabelOpacityCalculator.vitis-Node\ Label\ Opacity-Discrete\ Mapper.mapping.map.STATE_TRANSITION=1.0
nodeLabelOpacityCalculator.vitis-Node\ Label\ Opacity-Discrete\ Mapper.mapping.map.TRANSCRIPTION=1.0
nodeLabelOpacityCalculator.vitis-Node\ Label\ Opacity-Discrete\ Mapper.mapping.map.TRANSLATION=1.0
nodeLabelOpacityCalculator.vitis-Node\ Label\ Opacity-Discrete\ Mapper.mapping.map.TRANSPORT=1.0
nodeLabelOpacityCalculator.vitis-Node\ Label\ Opacity-Discrete\ Mapper.mapping.map.TRIGGER=1.0
nodeLabelOpacityCalculator.vitis-Node\ Label\ Opacity-Discrete\ Mapper.mapping.map.UNKNOWN_TRANSITION=1.0
nodeLabelOpacityCalculator.vitis-Node\ Label\ Opacity-Discrete\ Mapper.mapping.type=DiscreteMapping
nodeLabelOpacityCalculator.vitis-Node\ Label\ Opacity-Discrete\ Mapper.visualPropertyType=NODE_LABEL_OPACITY
nodeLineWidthCalculator.Node\ Line\ Width-Discrete\ Mapper.mapping.controller=Probeset_presence
nodeLineWidthCalculator.Node\ Line\ Width-Discrete\ Mapper.mapping.controllerType=-1
nodeLineWidthCalculator.Node\ Line\ Width-Discrete\ Mapper.mapping.type=DiscreteMapping
nodeLineWidthCalculator.Node\ Line\ Width-Discrete\ Mapper.visualPropertyType=NODE_LINE_WIDTH
nodeLineWidthCalculator.Node\ Line\ Width-Passthrough\ Mapper.mapping.controller=Probe_presence
nodeLineWidthCalculator.Node\ Line\ Width-Passthrough\ Mapper.mapping.type=PassThroughMapping
nodeLineWidthCalculator.Node\ Line\ Width-Passthrough\ Mapper.visualPropertyType=NODE_LINE_WIDTH
nodeLineWidthCalculator.Vitis_style-Node\ Line\ Width-Discrete\ Mapper.mapping.controller=Probeset_presence
nodeLineWidthCalculator.Vitis_style-Node\ Line\ Width-Discrete\ Mapper.mapping.controllerType=-1
nodeLineWidthCalculator.Vitis_style-Node\ Line\ Width-Discrete\ Mapper.mapping.map.1=2.0
nodeLineWidthCalculator.Vitis_style-Node\ Line\ Width-Discrete\ Mapper.mapping.type=DiscreteMapping
nodeLineWidthCalculator.Vitis_style-Node\ Line\ Width-Discrete\ Mapper.visualPropertyType=NODE_LINE_WIDTH
nodeLineWidthCalculator.Vitis_style-Node\ Line\ Width-Passthrough\ Mapper.mapping.controller=Probe_presence
nodeLineWidthCalculator.Vitis_style-Node\ Line\ Width-Passthrough\ Mapper.mapping.type=PassThroughMapping
nodeLineWidthCalculator.Vitis_style-Node\ Line\ Width-Passthrough\ Mapper.visualPropertyType=NODE_LINE_WIDTH
nodeShapeCalculator.BiNoM\ BioPAX\ Node\ Shape.mapping.controller=BIOPAX_NODE_TYPE
nodeShapeCalculator.BiNoM\ BioPAX\ Node\ Shape.mapping.controllerType=-1
nodeShapeCalculator.BiNoM\ BioPAX\ Node\ Shape.mapping.map.biochemicalReaction=diamond
nodeShapeCalculator.BiNoM\ BioPAX\ Node\ Shape.mapping.map.catalysis=diamond
nodeShapeCalculator.BiNoM\ BioPAX\ Node\ Shape.mapping.map.complex=roundrect
nodeShapeCalculator.BiNoM\ BioPAX\ Node\ Shape.mapping.map.complexAssembly=diamond
nodeShapeCalculator.BiNoM\ BioPAX\ Node\ Shape.mapping.map.control=diamond
nodeShapeCalculator.BiNoM\ BioPAX\ Node\ Shape.mapping.map.conversion=diamond
nodeShapeCalculator.BiNoM\ BioPAX\ Node\ Shape.mapping.map.dna=rect
nodeShapeCalculator.BiNoM\ BioPAX\ Node\ Shape.mapping.map.interaction=diamond
nodeShapeCalculator.BiNoM\ BioPAX\ Node\ Shape.mapping.map.modulation=diamond
nodeShapeCalculator.BiNoM\ BioPAX\ Node\ Shape.mapping.map.pathway=octagon
nodeShapeCalculator.BiNoM\ BioPAX\ Node\ Shape.mapping.map.pathwayStep=triangle
nodeShapeCalculator.BiNoM\ BioPAX\ Node\ Shape.mapping.map.physicalEntity=roundrect
nodeShapeCalculator.BiNoM\ BioPAX\ Node\ Shape.mapping.map.physicalInteraction=diamond
nodeShapeCalculator.BiNoM\ BioPAX\ Node\ Shape.mapping.map.protein=roundrect
nodeShapeCalculator.BiNoM\ BioPAX\ Node\ Shape.mapping.map.publication=hexagon
nodeShapeCalculator.BiNoM\ BioPAX\ Node\ Shape.mapping.map.rna=parallelogram
nodeShapeCalculator.BiNoM\ BioPAX\ Node\ Shape.mapping.map.smallMolecule=ellipse
nodeShapeCalculator.BiNoM\ BioPAX\ Node\ Shape.mapping.map.transport=diamond
nodeShapeCalculator.BiNoM\ BioPAX\ Node\ Shape.mapping.map.transportWithBiochemicalReaction=diamond
nodeShapeCalculator.BiNoM\ BioPAX\ Node\ Shape.mapping.type=DiscreteMapping
nodeShapeCalculator.BiNoM\ BioPAX\ Node\ Shape.visualPropertyType=NODE_SHAPE
nodeShapeCalculator.BiNoM\ CellDesigner\ Node\ Shape.mapping.controller=CELLDESIGNER_NODE_TYPE
nodeShapeCalculator.BiNoM\ CellDesigner\ Node\ Shape.mapping.controllerType=4
nodeShapeCalculator.BiNoM\ CellDesigner\ Node\ Shape.mapping.map.CATALYSIS=diamond
nodeShapeCalculator.BiNoM\ CellDesigner\ Node\ Shape.mapping.map.DISSOCIATION=diamond
nodeShapeCalculator.BiNoM\ CellDesigner\ Node\ Shape.mapping.map.GENE=rect
nodeShapeCalculator.BiNoM\ CellDesigner\ Node\ Shape.mapping.map.HETERODIMER_ASSOCIATION=diamond
nodeShapeCalculator.BiNoM\ CellDesigner\ Node\ Shape.mapping.map.INHIBITION=diamond
nodeShapeCalculator.BiNoM\ CellDesigner\ Node\ Shape.mapping.map.ION=ellipse
nodeShapeCalculator.BiNoM\ CellDesigner\ Node\ Shape.mapping.map.KNOWN_TRANSITION_OMITTED=diamond
nodeShapeCalculator.BiNoM\ CellDesigner\ Node\ Shape.mapping.map.PATHWAY=octagon
nodeShapeCalculator.BiNoM\ CellDesigner\ Node\ Shape.mapping.map.PHENOTYPE=octagon
nodeShapeCalculator.BiNoM\ CellDesigner\ Node\ Shape.mapping.map.PROTEIN=roundrect
nodeShapeCalculator.BiNoM\ CellDesigner\ Node\ Shape.mapping.map.RNA=parallelogram
nodeShapeCalculator.BiNoM\ CellDesigner\ Node\ Shape.mapping.map.SIMPLE_MOLECULE=ellipse
nodeShapeCalculator.BiNoM\ CellDesigner\ Node\ Shape.mapping.map.STATE_TRANSITION=diamond
nodeShapeCalculator.BiNoM\ CellDesigner\ Node\ Shape.mapping.map.TRANSCRIPTION=diamond
nodeShapeCalculator.BiNoM\ CellDesigner\ Node\ Shape.mapping.map.TRANSCRIPTIONAL_ACTIVATION=diamond
nodeShapeCalculator.BiNoM\ CellDesigner\ Node\ Shape.mapping.map.TRANSCRIPTIONAL_INHIBITION=diamond
nodeShapeCalculator.BiNoM\ CellDesigner\ Node\ Shape.mapping.map.TRANSLATION=diamond
nodeShapeCalculator.BiNoM\ CellDesigner\ Node\ Shape.mapping.map.TRANSLATIONAL_ACTIVATION=diamond
nodeShapeCalculator.BiNoM\ CellDesigner\ Node\ Shape.mapping.map.TRANSLATIONAL_INHIBITION=diamond
nodeShapeCalculator.BiNoM\ CellDesigner\ Node\ Shape.mapping.map.TRANSPORT=diamond
nodeShapeCalculator.BiNoM\ CellDesigner\ Node\ Shape.mapping.map.TRUNCATION=diamond
nodeShapeCalculator.BiNoM\ CellDesigner\ Node\ Shape.mapping.map.UNKNOWN_REACTION=diamond
nodeShapeCalculator.BiNoM\ CellDesigner\ Node\ Shape.mapping.map.UNKNOWN_TRANSITION=diamond
nodeShapeCalculator.BiNoM\ CellDesigner\ Node\ Shape.mapping.type=DiscreteMapping
nodeShapeCalculator.BiNoM\ CellDesigner\ Node\ Shape.visualPropertyType=NODE_SHAPE
nodeShapeCalculator.BioPAX\ Node\ Type\ -->\ Shape\ v\ 0_2.mapping.controller=BIOPAX_NODE_TYPE
nodeShapeCalculator.BioPAX\ Node\ Type\ -->\ Shape\ v\ 0_2.mapping.controllerType=-1
nodeShapeCalculator.BioPAX\ Node\ Type\ -->\ Shape\ v\ 0_2.mapping.map.biochemicalReaction=diamond
nodeShapeCalculator.BioPAX\ Node\ Type\ -->\ Shape\ v\ 0_2.mapping.map.catalysis=diamond
nodeShapeCalculator.BioPAX\ Node\ Type\ -->\ Shape\ v\ 0_2.mapping.map.complex=ellipse
nodeShapeCalculator.BioPAX\ Node\ Type\ -->\ Shape\ v\ 0_2.mapping.map.complexAssembly=diamond
nodeShapeCalculator.BioPAX\ Node\ Type\ -->\ Shape\ v\ 0_2.mapping.map.control=diamond
nodeShapeCalculator.BioPAX\ Node\ Type\ -->\ Shape\ v\ 0_2.mapping.map.conversion=diamond
nodeShapeCalculator.BioPAX\ Node\ Type\ -->\ Shape\ v\ 0_2.mapping.map.dna=ellipse
nodeShapeCalculator.BioPAX\ Node\ Type\ -->\ Shape\ v\ 0_2.mapping.map.interaction=diamond
nodeShapeCalculator.BioPAX\ Node\ Type\ -->\ Shape\ v\ 0_2.mapping.map.modulation=diamond
nodeShapeCalculator.BioPAX\ Node\ Type\ -->\ Shape\ v\ 0_2.mapping.map.physicalEntity=ellipse
nodeShapeCalculator.BioPAX\ Node\ Type\ -->\ Shape\ v\ 0_2.mapping.map.physicalInteraction=diamond
nodeShapeCalculator.BioPAX\ Node\ Type\ -->\ Shape\ v\ 0_2.mapping.map.protein=ellipse
nodeShapeCalculator.BioPAX\ Node\ Type\ -->\ Shape\ v\ 0_2.mapping.map.rna=ellipse
nodeShapeCalculator.BioPAX\ Node\ Type\ -->\ Shape\ v\ 0_2.mapping.map.smallMolecule=ellipse
nodeShapeCalculator.BioPAX\ Node\ Type\ -->\ Shape\ v\ 0_2.mapping.map.transport=diamond
nodeShapeCalculator.BioPAX\ Node\ Type\ -->\ Shape\ v\ 0_2.mapping.map.transportWithBiochemicalReaction=diamond
nodeShapeCalculator.BioPAX\ Node\ Type\ -->\ Shape\ v\ 0_2.mapping.type=DiscreteMapping
nodeShapeCalculator.BioPAX\ Node\ Type\ -->\ Shape\ v\ 0_2.visualPropertyType=NODE_SHAPE
nodeShapeCalculator.Node\ Shape-Discrete\ Mapper.mapping.controller=CELLDESIGNER_REACTION
nodeShapeCalculator.Node\ Shape-Discrete\ Mapper.mapping.controllerType=4
nodeShapeCalculator.Node\ Shape-Discrete\ Mapper.mapping.type=DiscreteMapping
nodeShapeCalculator.Node\ Shape-Discrete\ Mapper.visualPropertyType=NODE_SHAPE
nodeShapeCalculator.Node\ Shape-Passthrough\ Mapper.mapping.controller=CELLDESIGNER_NODE_TYPE
nodeShapeCalculator.Node\ Shape-Passthrough\ Mapper.mapping.type=PassThroughMapping
nodeShapeCalculator.Node\ Shape-Passthrough\ Mapper.visualPropertyType=NODE_SHAPE
nodeShapeCalculator.VisualStyleBuilder-vizmap\:vv10190Oxidative_phosphorylation_xml_me_me\ NODE_SHAPE.mapping.controller=vizmap\:vv10190Oxidative_phosphorylation_xml_me_me NODE_SHAPE
nodeShapeCalculator.VisualStyleBuilder-vizmap\:vv10190Oxidative_phosphorylation_xml_me_me\ NODE_SHAPE.mapping.controllerType=4
nodeShapeCalculator.VisualStyleBuilder-vizmap\:vv10190Oxidative_phosphorylation_xml_me_me\ NODE_SHAPE.mapping.map.ELLIPSE=ellipse
nodeShapeCalculator.VisualStyleBuilder-vizmap\:vv10190Oxidative_phosphorylation_xml_me_me\ NODE_SHAPE.mapping.map.OCTAGON=octagon
nodeShapeCalculator.VisualStyleBuilder-vizmap\:vv10190Oxidative_phosphorylation_xml_me_me\ NODE_SHAPE.mapping.map.RECT=rect
nodeShapeCalculator.VisualStyleBuilder-vizmap\:vv10190Oxidative_phosphorylation_xml_me_me\ NODE_SHAPE.mapping.map.TRIANGLE=triangle
nodeShapeCalculator.VisualStyleBuilder-vizmap\:vv10190Oxidative_phosphorylation_xml_me_me\ NODE_SHAPE.mapping.type=DiscreteMapping
nodeShapeCalculator.VisualStyleBuilder-vizmap\:vv10190Oxidative_phosphorylation_xml_me_me\ NODE_SHAPE.visualPropertyType=NODE_SHAPE
nodeShapeCalculator.VisualStyleBuilder-vizmap\:vv10195Photosynthesis_xml_me\ NODE_SHAPE.mapping.controller=vizmap\:vv10195Photosynthesis_xml_me NODE_SHAPE
nodeShapeCalculator.VisualStyleBuilder-vizmap\:vv10195Photosynthesis_xml_me\ NODE_SHAPE.mapping.controllerType=4
nodeShapeCalculator.VisualStyleBuilder-vizmap\:vv10195Photosynthesis_xml_me\ NODE_SHAPE.mapping.map.OCTAGON=octagon
nodeShapeCalculator.VisualStyleBuilder-vizmap\:vv10195Photosynthesis_xml_me\ NODE_SHAPE.mapping.map.RECT=rect
nodeShapeCalculator.VisualStyleBuilder-vizmap\:vv10195Photosynthesis_xml_me\ NODE_SHAPE.mapping.type=DiscreteMapping
nodeShapeCalculator.VisualStyleBuilder-vizmap\:vv10195Photosynthesis_xml_me\ NODE_SHAPE.visualPropertyType=NODE_SHAPE
nodeShapeCalculator.VisualStyleBuilder-vizmap\:vv10196Photosynthesis_antenna_proteins_xml_me\ NODE_SHAPE.mapping.controller=vizmap\:vv10196Photosynthesis_antenna_proteins_xml_me NODE_SHAPE
nodeShapeCalculator.VisualStyleBuilder-vizmap\:vv10196Photosynthesis_antenna_proteins_xml_me\ NODE_SHAPE.mapping.controllerType=4
nodeShapeCalculator.VisualStyleBuilder-vizmap\:vv10196Photosynthesis_antenna_proteins_xml_me\ NODE_SHAPE.mapping.map.OCTAGON=octagon
nodeShapeCalculator.VisualStyleBuilder-vizmap\:vv10196Photosynthesis_antenna_proteins_xml_me\ NODE_SHAPE.mapping.map.RECT=rect
nodeShapeCalculator.VisualStyleBuilder-vizmap\:vv10196Photosynthesis_antenna_proteins_xml_me\ NODE_SHAPE.mapping.type=DiscreteMapping
nodeShapeCalculator.VisualStyleBuilder-vizmap\:vv10196Photosynthesis_antenna_proteins_xml_me\ NODE_SHAPE.visualPropertyType=NODE_SHAPE
nodeShapeCalculator.VisualStyleBuilder-vizmap\:vv10271Methionine_metabolism_xml_me\ NODE_SHAPE.mapping.controller=vizmap\:vv10271Methionine_metabolism_xml_me NODE_SHAPE
nodeShapeCalculator.VisualStyleBuilder-vizmap\:vv10271Methionine_metabolism_xml_me\ NODE_SHAPE.mapping.controllerType=4
nodeShapeCalculator.VisualStyleBuilder-vizmap\:vv10271Methionine_metabolism_xml_me\ NODE_SHAPE.mapping.map.ELLIPSE=ellipse
nodeShapeCalculator.VisualStyleBuilder-vizmap\:vv10271Methionine_metabolism_xml_me\ NODE_SHAPE.mapping.map.OCTAGON=octagon
nodeShapeCalculator.VisualStyleBuilder-vizmap\:vv10271Methionine_metabolism_xml_me\ NODE_SHAPE.mapping.map.RECT=rect
nodeShapeCalculator.VisualStyleBuilder-vizmap\:vv10271Methionine_metabolism_xml_me\ NODE_SHAPE.mapping.map.TRIANGLE=triangle
nodeShapeCalculator.VisualStyleBuilder-vizmap\:vv10271Methionine_metabolism_xml_me\ NODE_SHAPE.mapping.type=DiscreteMapping
nodeShapeCalculator.VisualStyleBuilder-vizmap\:vv10271Methionine_metabolism_xml_me\ NODE_SHAPE.visualPropertyType=NODE_SHAPE
nodeShapeCalculator.VisualStyleBuilder-vizmap\:vv10290Valine_leucine_and_isoleucine_biosynthesis_xml_me\ NODE_SHAPE.mapping.controller=vizmap\:vv10290Valine_leucine_and_isoleucine_biosynthesis_xml_me NODE_SHAPE
nodeShapeCalculator.VisualStyleBuilder-vizmap\:vv10290Valine_leucine_and_isoleucine_biosynthesis_xml_me\ NODE_SHAPE.mapping.controllerType=4
nodeShapeCalculator.VisualStyleBuilder-vizmap\:vv10290Valine_leucine_and_isoleucine_biosynthesis_xml_me\ NODE_SHAPE.mapping.map.ELLIPSE=ellipse
nodeShapeCalculator.VisualStyleBuilder-vizmap\:vv10290Valine_leucine_and_isoleucine_biosynthesis_xml_me\ NODE_SHAPE.mapping.map.OCTAGON=octagon
nodeShapeCalculator.VisualStyleBuilder-vizmap\:vv10290Valine_leucine_and_isoleucine_biosynthesis_xml_me\ NODE_SHAPE.mapping.map.RECT=rect
nodeShapeCalculator.VisualStyleBuilder-vizmap\:vv10290Valine_leucine_and_isoleucine_biosynthesis_xml_me\ NODE_SHAPE.mapping.map.TRIANGLE=triangle
nodeShapeCalculator.VisualStyleBuilder-vizmap\:vv10290Valine_leucine_and_isoleucine_biosynthesis_xml_me\ NODE_SHAPE.mapping.type=DiscreteMapping
nodeShapeCalculator.VisualStyleBuilder-vizmap\:vv10290Valine_leucine_and_isoleucine_biosynthesis_xml_me\ NODE_SHAPE.visualPropertyType=NODE_SHAPE
nodeShapeCalculator.VisualStyleBuilder-vizmap\:vv10450Selenoamino_acid_metabolism_xml_me\ NODE_SHAPE.mapping.controller=vizmap\:vv10450Selenoamino_acid_metabolism_xml_me NODE_SHAPE
nodeShapeCalculator.VisualStyleBuilder-vizmap\:vv10450Selenoamino_acid_metabolism_xml_me\ NODE_SHAPE.mapping.controllerType=4
nodeShapeCalculator.VisualStyleBuilder-vizmap\:vv10450Selenoamino_acid_metabolism_xml_me\ NODE_SHAPE.mapping.map.ELLIPSE=ellipse
nodeShapeCalculator.VisualStyleBuilder-vizmap\:vv10450Selenoamino_acid_metabolism_xml_me\ NODE_SHAPE.mapping.map.OCTAGON=octagon
nodeShapeCalculator.VisualStyleBuilder-vizmap\:vv10450Selenoamino_acid_metabolism_xml_me\ NODE_SHAPE.mapping.map.RECT=rect
nodeShapeCalculator.VisualStyleBuilder-vizmap\:vv10450Selenoamino_acid_metabolism_xml_me\ NODE_SHAPE.mapping.map.TRIANGLE=triangle
nodeShapeCalculator.VisualStyleBuilder-vizmap\:vv10450Selenoamino_acid_metabolism_xml_me\ NODE_SHAPE.mapping.type=DiscreteMapping
nodeShapeCalculator.VisualStyleBuilder-vizmap\:vv10450Selenoamino_acid_metabolism_xml_me\ NODE_SHAPE.visualPropertyType=NODE_SHAPE
nodeShapeCalculator.VisualStyleBuilder-vizmap\:vv10500Starch_and_sucrose_metabolism_xml_me\ NODE_SHAPE.mapping.controller=vizmap\:vv10500Starch_and_sucrose_metabolism_xml_me NODE_SHAPE
nodeShapeCalculator.VisualStyleBuilder-vizmap\:vv10500Starch_and_sucrose_metabolism_xml_me\ NODE_SHAPE.mapping.controllerType=4
nodeShapeCalculator.VisualStyleBuilder-vizmap\:vv10500Starch_and_sucrose_metabolism_xml_me\ NODE_SHAPE.mapping.map.ELLIPSE=ellipse
nodeShapeCalculator.VisualStyleBuilder-vizmap\:vv10500Starch_and_sucrose_metabolism_xml_me\ NODE_SHAPE.mapping.map.OCTAGON=octagon
nodeShapeCalculator.VisualStyleBuilder-vizmap\:vv10500Starch_and_sucrose_metabolism_xml_me\ NODE_SHAPE.mapping.map.RECT=rect
nodeShapeCalculator.VisualStyleBuilder-vizmap\:vv10500Starch_and_sucrose_metabolism_xml_me\ NODE_SHAPE.mapping.map.TRIANGLE=triangle
nodeShapeCalculator.VisualStyleBuilder-vizmap\:vv10500Starch_and_sucrose_metabolism_xml_me\ NODE_SHAPE.mapping.type=DiscreteMapping
nodeShapeCalculator.VisualStyleBuilder-vizmap\:vv10500Starch_and_sucrose_metabolism_xml_me\ NODE_SHAPE.visualPropertyType=NODE_SHAPE
nodeShapeCalculator.VisualStyleBuilder-vizmap\:vv10620Pyruvate_metabolism_xml_me\ NODE_SHAPE.mapping.controller=vizmap\:vv10620Pyruvate_metabolism_xml_me NODE_SHAPE
nodeShapeCalculator.VisualStyleBuilder-vizmap\:vv10620Pyruvate_metabolism_xml_me\ NODE_SHAPE.mapping.controllerType=4
nodeShapeCalculator.VisualStyleBuilder-vizmap\:vv10620Pyruvate_metabolism_xml_me\ NODE_SHAPE.mapping.map.ELLIPSE=ellipse
nodeShapeCalculator.VisualStyleBuilder-vizmap\:vv10620Pyruvate_metabolism_xml_me\ NODE_SHAPE.mapping.map.OCTAGON=octagon
nodeShapeCalculator.VisualStyleBuilder-vizmap\:vv10620Pyruvate_metabolism_xml_me\ NODE_SHAPE.mapping.map.RECT=rect
nodeShapeCalculator.VisualStyleBuilder-vizmap\:vv10620Pyruvate_metabolism_xml_me\ NODE_SHAPE.mapping.map.TRIANGLE=triangle
nodeShapeCalculator.VisualStyleBuilder-vizmap\:vv10620Pyruvate_metabolism_xml_me\ NODE_SHAPE.mapping.type=DiscreteMapping
nodeShapeCalculator.VisualStyleBuilder-vizmap\:vv10620Pyruvate_metabolism_xml_me\ NODE_SHAPE.visualPropertyType=NODE_SHAPE
nodeShapeCalculator.VisualStyleBuilder-vizmap\:vv10710Carbon_fixation_xml_me\ NODE_SHAPE.mapping.controller=vizmap\:vv10710Carbon_fixation_xml_me NODE_SHAPE
nodeShapeCalculator.VisualStyleBuilder-vizmap\:vv10710Carbon_fixation_xml_me\ NODE_SHAPE.mapping.controllerType=4
nodeShapeCalculator.VisualStyleBuilder-vizmap\:vv10710Carbon_fixation_xml_me\ NODE_SHAPE.mapping.map.ELLIPSE=ellipse
nodeShapeCalculator.VisualStyleBuilder-vizmap\:vv10710Carbon_fixation_xml_me\ NODE_SHAPE.mapping.map.OCTAGON=octagon
nodeShapeCalculator.VisualStyleBuilder-vizmap\:vv10710Carbon_fixation_xml_me\ NODE_SHAPE.mapping.map.RECT=rect
nodeShapeCalculator.VisualStyleBuilder-vizmap\:vv10710Carbon_fixation_xml_me\ NODE_SHAPE.mapping.map.TRIANGLE=triangle
nodeShapeCalculator.VisualStyleBuilder-vizmap\:vv10710Carbon_fixation_xml_me\ NODE_SHAPE.mapping.type=DiscreteMapping
nodeShapeCalculator.VisualStyleBuilder-vizmap\:vv10710Carbon_fixation_xml_me\ NODE_SHAPE.visualPropertyType=NODE_SHAPE
nodeShapeCalculator.VisualStyleBuilder-vizmap\:vv10770Pantothenate_and_CoA_biosynthesis_xml_me\ NODE_SHAPE.mapping.controller=vizmap\:vv10770Pantothenate_and_CoA_biosynthesis_xml_me NODE_SHAPE
nodeShapeCalculator.VisualStyleBuilder-vizmap\:vv10770Pantothenate_and_CoA_biosynthesis_xml_me\ NODE_SHAPE.mapping.controllerType=4
nodeShapeCalculator.VisualStyleBuilder-vizmap\:vv10770Pantothenate_and_CoA_biosynthesis_xml_me\ NODE_SHAPE.mapping.map.ELLIPSE=ellipse
nodeShapeCalculator.VisualStyleBuilder-vizmap\:vv10770Pantothenate_and_CoA_biosynthesis_xml_me\ NODE_SHAPE.mapping.map.OCTAGON=octagon
nodeShapeCalculator.VisualStyleBuilder-vizmap\:vv10770Pantothenate_and_CoA_biosynthesis_xml_me\ NODE_SHAPE.mapping.map.RECT=rect
nodeShapeCalculator.VisualStyleBuilder-vizmap\:vv10770Pantothenate_and_CoA_biosynthesis_xml_me\ NODE_SHAPE.mapping.map.TRIANGLE=triangle
nodeShapeCalculator.VisualStyleBuilder-vizmap\:vv10770Pantothenate_and_CoA_biosynthesis_xml_me\ NODE_SHAPE.mapping.type=DiscreteMapping
nodeShapeCalculator.VisualStyleBuilder-vizmap\:vv10770Pantothenate_and_CoA_biosynthesis_xml_me\ NODE_SHAPE.visualPropertyType=NODE_SHAPE
nodeShapeCalculator.VisualStyleBuilder-vizmap\:vv10940Phenylpropanoid_biosynthesis_xml_me\ NODE_SHAPE.mapping.controller=vizmap\:vv10940Phenylpropanoid_biosynthesis_xml_me NODE_SHAPE
nodeShapeCalculator.VisualStyleBuilder-vizmap\:vv10940Phenylpropanoid_biosynthesis_xml_me\ NODE_SHAPE.mapping.controllerType=4
nodeShapeCalculator.VisualStyleBuilder-vizmap\:vv10940Phenylpropanoid_biosynthesis_xml_me\ NODE_SHAPE.mapping.map.ELLIPSE=ellipse
nodeShapeCalculator.VisualStyleBuilder-vizmap\:vv10940Phenylpropanoid_biosynthesis_xml_me\ NODE_SHAPE.mapping.map.OCTAGON=octagon
nodeShapeCalculator.VisualStyleBuilder-vizmap\:vv10940Phenylpropanoid_biosynthesis_xml_me\ NODE_SHAPE.mapping.map.RECT=rect
nodeShapeCalculator.VisualStyleBuilder-vizmap\:vv10940Phenylpropanoid_biosynthesis_xml_me\ NODE_SHAPE.mapping.map.TRIANGLE=triangle
nodeShapeCalculator.VisualStyleBuilder-vizmap\:vv10940Phenylpropanoid_biosynthesis_xml_me\ NODE_SHAPE.mapping.type=DiscreteMapping
nodeShapeCalculator.VisualStyleBuilder-vizmap\:vv10940Phenylpropanoid_biosynthesis_xml_me\ NODE_SHAPE.visualPropertyType=NODE_SHAPE
nodeShapeCalculator.VisualStyleBuilder-vizmap\:vv10941Flavonoid_biosynthesis_xml_me\ NODE_SHAPE.mapping.controller=vizmap\:vv10941Flavonoid_biosynthesis_xml_me NODE_SHAPE
nodeShapeCalculator.VisualStyleBuilder-vizmap\:vv10941Flavonoid_biosynthesis_xml_me\ NODE_SHAPE.mapping.controllerType=4
nodeShapeCalculator.VisualStyleBuilder-vizmap\:vv10941Flavonoid_biosynthesis_xml_me\ NODE_SHAPE.mapping.map.ELLIPSE=ellipse
nodeShapeCalculator.VisualStyleBuilder-vizmap\:vv10941Flavonoid_biosynthesis_xml_me\ NODE_SHAPE.mapping.map.OCTAGON=octagon
nodeShapeCalculator.VisualStyleBuilder-vizmap\:vv10941Flavonoid_biosynthesis_xml_me\ NODE_SHAPE.mapping.map.RECT=rect
nodeShapeCalculator.VisualStyleBuilder-vizmap\:vv10941Flavonoid_biosynthesis_xml_me\ NODE_SHAPE.mapping.map.TRIANGLE=triangle
nodeShapeCalculator.VisualStyleBuilder-vizmap\:vv10941Flavonoid_biosynthesis_xml_me\ NODE_SHAPE.mapping.type=DiscreteMapping
nodeShapeCalculator.VisualStyleBuilder-vizmap\:vv10941Flavonoid_biosynthesis_xml_me\ NODE_SHAPE.visualPropertyType=NODE_SHAPE
nodeShapeCalculator.VisualStyleBuilder-vizmap\:vv23050Proteasome_xml\ NODE_SHAPE.mapping.controller=vizmap\:vv23050Proteasome_xml NODE_SHAPE
nodeShapeCalculator.VisualStyleBuilder-vizmap\:vv23050Proteasome_xml\ NODE_SHAPE.mapping.controllerType=4
nodeShapeCalculator.VisualStyleBuilder-vizmap\:vv23050Proteasome_xml\ NODE_SHAPE.mapping.map.ELLIPSE=ellipse
nodeShapeCalculator.VisualStyleBuilder-vizmap\:vv23050Proteasome_xml\ NODE_SHAPE.mapping.map.OCTAGON=octagon
nodeShapeCalculator.VisualStyleBuilder-vizmap\:vv23050Proteasome_xml\ NODE_SHAPE.mapping.map.RECT=rect
nodeShapeCalculator.VisualStyleBuilder-vizmap\:vv23050Proteasome_xml\ NODE_SHAPE.mapping.map.TRIANGLE=triangle
nodeShapeCalculator.VisualStyleBuilder-vizmap\:vv23050Proteasome_xml\ NODE_SHAPE.mapping.type=DiscreteMapping
nodeShapeCalculator.VisualStyleBuilder-vizmap\:vv23050Proteasome_xml\ NODE_SHAPE.visualPropertyType=NODE_SHAPE
nodeShapeCalculator.VisualStyleBuilder-vizmap\:vv23050Proteasome_xml_me\ NODE_SHAPE.mapping.controller=vizmap\:vv23050Proteasome_xml_me NODE_SHAPE
nodeShapeCalculator.VisualStyleBuilder-vizmap\:vv23050Proteasome_xml_me\ NODE_SHAPE.mapping.controllerType=4
nodeShapeCalculator.VisualStyleBuilder-vizmap\:vv23050Proteasome_xml_me\ NODE_SHAPE.mapping.map.OCTAGON=octagon
nodeShapeCalculator.VisualStyleBuilder-vizmap\:vv23050Proteasome_xml_me\ NODE_SHAPE.mapping.map.RECT=rect
nodeShapeCalculator.VisualStyleBuilder-vizmap\:vv23050Proteasome_xml_me\ NODE_SHAPE.mapping.type=DiscreteMapping
nodeShapeCalculator.VisualStyleBuilder-vizmap\:vv23050Proteasome_xml_me\ NODE_SHAPE.visualPropertyType=NODE_SHAPE
nodeShapeCalculator.Vitis_style-Node\ Shape-Discrete\ Mapper.mapping.controller=CELLDESIGNER_NODE_TYPE
nodeShapeCalculator.Vitis_style-Node\ Shape-Discrete\ Mapper.mapping.controllerType=4
nodeShapeCalculator.Vitis_style-Node\ Shape-Discrete\ Mapper.mapping.map.GENE=rect
nodeShapeCalculator.Vitis_style-Node\ Shape-Discrete\ Mapper.mapping.map.INHIBITION=triangle
nodeShapeCalculator.Vitis_style-Node\ Shape-Discrete\ Mapper.mapping.map.ION=diamond
nodeShapeCalculator.Vitis_style-Node\ Shape-Discrete\ Mapper.mapping.map.KNOWN_TRANSITION_OMITTED=triangle
nodeShapeCalculator.Vitis_style-Node\ Shape-Discrete\ Mapper.mapping.map.MODULATION=triangle
nodeShapeCalculator.Vitis_style-Node\ Shape-Discrete\ Mapper.mapping.map.PHENOTYPE=roundrect
nodeShapeCalculator.Vitis_style-Node\ Shape-Discrete\ Mapper.mapping.map.PHYSICAL_STIMULATION=triangle
nodeShapeCalculator.Vitis_style-Node\ Shape-Discrete\ Mapper.mapping.map.PROTEIN=octagon
nodeShapeCalculator.Vitis_style-Node\ Shape-Discrete\ Mapper.mapping.map.RNA=parallelogram
nodeShapeCalculator.Vitis_style-Node\ Shape-Discrete\ Mapper.mapping.map.SIMPLE_MOLECULE=ellipse
nodeShapeCalculator.Vitis_style-Node\ Shape-Discrete\ Mapper.mapping.map.STATE_TRANSITION=triangle
nodeShapeCalculator.Vitis_style-Node\ Shape-Discrete\ Mapper.mapping.map.TRANSCRIPTION=triangle
nodeShapeCalculator.Vitis_style-Node\ Shape-Discrete\ Mapper.mapping.map.TRANSLATION=triangle
nodeShapeCalculator.Vitis_style-Node\ Shape-Discrete\ Mapper.mapping.map.TRANSPORT=triangle
nodeShapeCalculator.Vitis_style-Node\ Shape-Discrete\ Mapper.mapping.map.TRIGGER=triangle
nodeShapeCalculator.Vitis_style-Node\ Shape-Discrete\ Mapper.mapping.map.UNKNOWN_TRANSITION=triangle
nodeShapeCalculator.Vitis_style-Node\ Shape-Discrete\ Mapper.mapping.type=DiscreteMapping
nodeShapeCalculator.Vitis_style-Node\ Shape-Discrete\ Mapper.visualPropertyType=NODE_SHAPE
nodeShapeCalculator.Vitis_style_shoot-Node\ Shape-Discrete\ Mapper.mapping.controller=CELLDESIGNER_NODE_TYPE
nodeShapeCalculator.Vitis_style_shoot-Node\ Shape-Discrete\ Mapper.mapping.controllerType=4
nodeShapeCalculator.Vitis_style_shoot-Node\ Shape-Discrete\ Mapper.mapping.map.GENE=rect
nodeShapeCalculator.Vitis_style_shoot-Node\ Shape-Discrete\ Mapper.mapping.map.PROTEIN=octagon
nodeShapeCalculator.Vitis_style_shoot-Node\ Shape-Discrete\ Mapper.mapping.map.RNA=rect
nodeShapeCalculator.Vitis_style_shoot-Node\ Shape-Discrete\ Mapper.mapping.map.SIMPLE_MOLECULE=ellipse
nodeShapeCalculator.Vitis_style_shoot-Node\ Shape-Discrete\ Mapper.mapping.map.STATE_TRANSITION=triangle
nodeShapeCalculator.Vitis_style_shoot-Node\ Shape-Discrete\ Mapper.mapping.type=DiscreteMapping
nodeShapeCalculator.Vitis_style_shoot-Node\ Shape-Discrete\ Mapper.visualPropertyType=NODE_SHAPE
nodeShapeCalculator.Vitis_style_shoot-Node\ Shape-Passthrough\ Mapper.mapping.controller=CELLDESIGNER_NODE_TYPE
nodeShapeCalculator.Vitis_style_shoot-Node\ Shape-Passthrough\ Mapper.mapping.type=PassThroughMapping
nodeShapeCalculator.Vitis_style_shoot-Node\ Shape-Passthrough\ Mapper.visualPropertyType=NODE_SHAPE
nodeUniformSizeCalculator.BiNoM\ BioPAX\ Node\ Size.mapping.controller=BIOPAX_NODE_TYPE
nodeUniformSizeCalculator.BiNoM\ BioPAX\ Node\ Size.mapping.controllerType=-1
nodeUniformSizeCalculator.BiNoM\ BioPAX\ Node\ Size.mapping.map.biochemicalReaction=20.0
nodeUniformSizeCalculator.BiNoM\ BioPAX\ Node\ Size.mapping.map.catalysis=20.0
nodeUniformSizeCalculator.BiNoM\ BioPAX\ Node\ Size.mapping.map.complex=50.0
nodeUniformSizeCalculator.BiNoM\ BioPAX\ Node\ Size.mapping.map.complexAssembly=20.0
nodeUniformSizeCalculator.BiNoM\ BioPAX\ Node\ Size.mapping.map.control=20.0
nodeUniformSizeCalculator.BiNoM\ BioPAX\ Node\ Size.mapping.map.conversion=20.0
nodeUniformSizeCalculator.BiNoM\ BioPAX\ Node\ Size.mapping.map.dna=40.0
nodeUniformSizeCalculator.BiNoM\ BioPAX\ Node\ Size.mapping.map.interaction=20.0
nodeUniformSizeCalculator.BiNoM\ BioPAX\ Node\ Size.mapping.map.modulation=20.0
nodeUniformSizeCalculator.BiNoM\ BioPAX\ Node\ Size.mapping.map.physicalEntity=40.0
nodeUniformSizeCalculator.BiNoM\ BioPAX\ Node\ Size.mapping.map.physicalInteraction=20.0
nodeUniformSizeCalculator.BiNoM\ BioPAX\ Node\ Size.mapping.map.protein=40.0
nodeUniformSizeCalculator.BiNoM\ BioPAX\ Node\ Size.mapping.map.rna=40.0
nodeUniformSizeCalculator.BiNoM\ BioPAX\ Node\ Size.mapping.map.smallMolecule=30.0
nodeUniformSizeCalculator.BiNoM\ BioPAX\ Node\ Size.mapping.map.transport=20.0
nodeUniformSizeCalculator.BiNoM\ BioPAX\ Node\ Size.mapping.map.transportWithBiochemicalReaction=20.0
nodeUniformSizeCalculator.BiNoM\ BioPAX\ Node\ Size.mapping.type=DiscreteMapping
nodeUniformSizeCalculator.BiNoM\ BioPAX\ Node\ Size.visualPropertyType=NODE_SIZE
nodeUniformSizeCalculator.BiNoM\ CellDesigner\ Node\ Size.mapping.controller=CELLDESIGNER_NODE_TYPE
nodeUniformSizeCalculator.BiNoM\ CellDesigner\ Node\ Size.mapping.controllerType=4
nodeUniformSizeCalculator.BiNoM\ CellDesigner\ Node\ Size.mapping.map.CATALYSIS=20.0
nodeUniformSizeCalculator.BiNoM\ CellDesigner\ Node\ Size.mapping.map.COMPLEX=40.0
nodeUniformSizeCalculator.BiNoM\ CellDesigner\ Node\ Size.mapping.map.DISSOCIATION=20.0
nodeUniformSizeCalculator.BiNoM\ CellDesigner\ Node\ Size.mapping.map.HETERODIMER_ASSOCIATION=20.0
nodeUniformSizeCalculator.BiNoM\ CellDesigner\ Node\ Size.mapping.map.INHIBITION=20.0
nodeUniformSizeCalculator.BiNoM\ CellDesigner\ Node\ Size.mapping.map.KNOWN_TRANSITION_OMITTED=20.0
nodeUniformSizeCalculator.BiNoM\ CellDesigner\ Node\ Size.mapping.map.STATE_TRANSITION=20.0
nodeUniformSizeCalculator.BiNoM\ CellDesigner\ Node\ Size.mapping.map.TRANSCRIPTION=20.0
nodeUniformSizeCalculator.BiNoM\ CellDesigner\ Node\ Size.mapping.map.TRANSCRIPTIONAL_ACTIVATION=20.0
nodeUniformSizeCalculator.BiNoM\ CellDesigner\ Node\ Size.mapping.map.TRANSCRIPTIONAL_INHIBITION=20.0
nodeUniformSizeCalculator.BiNoM\ CellDesigner\ Node\ Size.mapping.map.TRANSLATION=20.0
nodeUniformSizeCalculator.BiNoM\ CellDesigner\ Node\ Size.mapping.map.TRANSLATIONAL_ACTIVATION=20.0
nodeUniformSizeCalculator.BiNoM\ CellDesigner\ Node\ Size.mapping.map.TRANSLATIONAL_INHIBITION=20.0
nodeUniformSizeCalculator.BiNoM\ CellDesigner\ Node\ Size.mapping.map.TRANSPORT=20.0
nodeUniformSizeCalculator.BiNoM\ CellDesigner\ Node\ Size.mapping.map.TRUNCATION=20.0
nodeUniformSizeCalculator.BiNoM\ CellDesigner\ Node\ Size.mapping.map.UNKNOWN_REACTION=20.0
nodeUniformSizeCalculator.BiNoM\ CellDesigner\ Node\ Size.mapping.map.UNKNOWN_TRANSITION=20.0
nodeUniformSizeCalculator.BiNoM\ CellDesigner\ Node\ Size.mapping.type=DiscreteMapping
nodeUniformSizeCalculator.BiNoM\ CellDesigner\ Node\ Size.visualPropertyType=NODE_SIZE
nodeUniformSizeCalculator.Node\ Size-Continuous\ Mapper.mapping.boundaryvalues=0
nodeUniformSizeCalculator.Node\ Size-Continuous\ Mapper.mapping.controller=Degree
nodeUniformSizeCalculator.Node\ Size-Continuous\ Mapper.mapping.interpolator=LinearNumberToNumberInterpolator
nodeUniformSizeCalculator.Node\ Size-Continuous\ Mapper.mapping.type=ContinuousMapping
nodeUniformSizeCalculator.Node\ Size-Continuous\ Mapper.visualPropertyType=NODE_SIZE
nodeWidthCalculator.Node\ Width-Discrete\ Mapper.mapping.controller=vizmap\:vv00010glycolysis_xml NODE_WIDTH
nodeWidthCalculator.Node\ Width-Discrete\ Mapper.mapping.controllerType=-1
nodeWidthCalculator.Node\ Width-Discrete\ Mapper.mapping.type=DiscreteMapping
nodeWidthCalculator.Node\ Width-Discrete\ Mapper.visualPropertyType=NODE_WIDTH
nodeWidthCalculator.VisualStyleBuilder-vizmap\:vv10190Oxidative_phosphorylation_xml_me_me\ NODE_WIDTH.mapping.controller=vizmap\:vv10190Oxidative_phosphorylation_xml_me_me NODE_WIDTH
nodeWidthCalculator.VisualStyleBuilder-vizmap\:vv10190Oxidative_phosphorylation_xml_me_me\ NODE_WIDTH.mapping.controllerType=4
nodeWidthCalculator.VisualStyleBuilder-vizmap\:vv10190Oxidative_phosphorylation_xml_me_me\ NODE_WIDTH.mapping.map.10.0=10.0
nodeWidthCalculator.VisualStyleBuilder-vizmap\:vv10190Oxidative_phosphorylation_xml_me_me\ NODE_WIDTH.mapping.map.130.0=130.0
nodeWidthCalculator.VisualStyleBuilder-vizmap\:vv10190Oxidative_phosphorylation_xml_me_me\ NODE_WIDTH.mapping.type=DiscreteMapping
nodeWidthCalculator.VisualStyleBuilder-vizmap\:vv10190Oxidative_phosphorylation_xml_me_me\ NODE_WIDTH.visualPropertyType=NODE_WIDTH
nodeWidthCalculator.VisualStyleBuilder-vizmap\:vv10271Methionine_metabolism_xml_me\ NODE_WIDTH.mapping.controller=vizmap\:vv10271Methionine_metabolism_xml_me NODE_WIDTH
nodeWidthCalculator.VisualStyleBuilder-vizmap\:vv10271Methionine_metabolism_xml_me\ NODE_WIDTH.mapping.controllerType=4
nodeWidthCalculator.VisualStyleBuilder-vizmap\:vv10271Methionine_metabolism_xml_me\ NODE_WIDTH.mapping.map.10.0=10.0
nodeWidthCalculator.VisualStyleBuilder-vizmap\:vv10271Methionine_metabolism_xml_me\ NODE_WIDTH.mapping.map.130.0=130.0
nodeWidthCalculator.VisualStyleBuilder-vizmap\:vv10271Methionine_metabolism_xml_me\ NODE_WIDTH.mapping.type=DiscreteMapping
nodeWidthCalculator.VisualStyleBuilder-vizmap\:vv10271Methionine_metabolism_xml_me\ NODE_WIDTH.visualPropertyType=NODE_WIDTH
nodeWidthCalculator.VisualStyleBuilder-vizmap\:vv10290Valine_leucine_and_isoleucine_biosynthesis_xml_me\ NODE_WIDTH.mapping.controller=vizmap\:vv10290Valine_leucine_and_isoleucine_biosynthesis_xml_me NODE_WIDTH
nodeWidthCalculator.VisualStyleBuilder-vizmap\:vv10290Valine_leucine_and_isoleucine_biosynthesis_xml_me\ NODE_WIDTH.mapping.controllerType=4
nodeWidthCalculator.VisualStyleBuilder-vizmap\:vv10290Valine_leucine_and_isoleucine_biosynthesis_xml_me\ NODE_WIDTH.mapping.map.10.0=10.0
nodeWidthCalculator.VisualStyleBuilder-vizmap\:vv10290Valine_leucine_and_isoleucine_biosynthesis_xml_me\ NODE_WIDTH.mapping.map.130.0=130.0
nodeWidthCalculator.VisualStyleBuilder-vizmap\:vv10290Valine_leucine_and_isoleucine_biosynthesis_xml_me\ NODE_WIDTH.mapping.type=DiscreteMapping
nodeWidthCalculator.VisualStyleBuilder-vizmap\:vv10290Valine_leucine_and_isoleucine_biosynthesis_xml_me\ NODE_WIDTH.visualPropertyType=NODE_WIDTH
nodeWidthCalculator.VisualStyleBuilder-vizmap\:vv10450Selenoamino_acid_metabolism_xml_me\ NODE_WIDTH.mapping.controller=vizmap\:vv10450Selenoamino_acid_metabolism_xml_me NODE_WIDTH
nodeWidthCalculator.VisualStyleBuilder-vizmap\:vv10450Selenoamino_acid_metabolism_xml_me\ NODE_WIDTH.mapping.controllerType=4
nodeWidthCalculator.VisualStyleBuilder-vizmap\:vv10450Selenoamino_acid_metabolism_xml_me\ NODE_WIDTH.mapping.map.10.0=10.0
nodeWidthCalculator.VisualStyleBuilder-vizmap\:vv10450Selenoamino_acid_metabolism_xml_me\ NODE_WIDTH.mapping.map.130.0=130.0
nodeWidthCalculator.VisualStyleBuilder-vizmap\:vv10450Selenoamino_acid_metabolism_xml_me\ NODE_WIDTH.mapping.type=DiscreteMapping
nodeWidthCalculator.VisualStyleBuilder-vizmap\:vv10450Selenoamino_acid_metabolism_xml_me\ NODE_WIDTH.visualPropertyType=NODE_WIDTH
nodeWidthCalculator.VisualStyleBuilder-vizmap\:vv10620Pyruvate_metabolism_xml_me\ NODE_WIDTH.mapping.controller=vizmap\:vv10620Pyruvate_metabolism_xml_me NODE_WIDTH
nodeWidthCalculator.VisualStyleBuilder-vizmap\:vv10620Pyruvate_metabolism_xml_me\ NODE_WIDTH.mapping.controllerType=4
nodeWidthCalculator.VisualStyleBuilder-vizmap\:vv10620Pyruvate_metabolism_xml_me\ NODE_WIDTH.mapping.map.10.0=10.0
nodeWidthCalculator.VisualStyleBuilder-vizmap\:vv10620Pyruvate_metabolism_xml_me\ NODE_WIDTH.mapping.map.130.0=130.0
nodeWidthCalculator.VisualStyleBuilder-vizmap\:vv10620Pyruvate_metabolism_xml_me\ NODE_WIDTH.mapping.type=DiscreteMapping
nodeWidthCalculator.VisualStyleBuilder-vizmap\:vv10620Pyruvate_metabolism_xml_me\ NODE_WIDTH.visualPropertyType=NODE_WIDTH
nodeWidthCalculator.VisualStyleBuilder-vizmap\:vv10710Carbon_fixation_xml_me\ NODE_WIDTH.mapping.controller=vizmap\:vv10710Carbon_fixation_xml_me NODE_WIDTH
nodeWidthCalculator.VisualStyleBuilder-vizmap\:vv10710Carbon_fixation_xml_me\ NODE_WIDTH.mapping.controllerType=4
nodeWidthCalculator.VisualStyleBuilder-vizmap\:vv10710Carbon_fixation_xml_me\ NODE_WIDTH.mapping.map.10.0=10.0
nodeWidthCalculator.VisualStyleBuilder-vizmap\:vv10710Carbon_fixation_xml_me\ NODE_WIDTH.mapping.map.130.0=130.0
nodeWidthCalculator.VisualStyleBuilder-vizmap\:vv10710Carbon_fixation_xml_me\ NODE_WIDTH.mapping.type=DiscreteMapping
nodeWidthCalculator.VisualStyleBuilder-vizmap\:vv10710Carbon_fixation_xml_me\ NODE_WIDTH.visualPropertyType=NODE_WIDTH
nodeWidthCalculator.VisualStyleBuilder-vizmap\:vv10940Phenylpropanoid_biosynthesis_xml_me\ NODE_WIDTH.mapping.controller=vizmap\:vv10940Phenylpropanoid_biosynthesis_xml_me NODE_WIDTH
nodeWidthCalculator.VisualStyleBuilder-vizmap\:vv10940Phenylpropanoid_biosynthesis_xml_me\ NODE_WIDTH.mapping.controllerType=4
nodeWidthCalculator.VisualStyleBuilder-vizmap\:vv10940Phenylpropanoid_biosynthesis_xml_me\ NODE_WIDTH.mapping.map.10.0=10.0
nodeWidthCalculator.VisualStyleBuilder-vizmap\:vv10940Phenylpropanoid_biosynthesis_xml_me\ NODE_WIDTH.mapping.map.130.0=130.0
nodeWidthCalculator.VisualStyleBuilder-vizmap\:vv10940Phenylpropanoid_biosynthesis_xml_me\ NODE_WIDTH.mapping.type=DiscreteMapping
nodeWidthCalculator.VisualStyleBuilder-vizmap\:vv10940Phenylpropanoid_biosynthesis_xml_me\ NODE_WIDTH.visualPropertyType=NODE_WIDTH
nodeWidthCalculator.VisualStyleBuilder-vizmap\:vv10941Flavonoid_biosynthesis_xml_me\ NODE_WIDTH.mapping.controller=vizmap\:vv10941Flavonoid_biosynthesis_xml_me NODE_WIDTH
nodeWidthCalculator.VisualStyleBuilder-vizmap\:vv10941Flavonoid_biosynthesis_xml_me\ NODE_WIDTH.mapping.controllerType=4
nodeWidthCalculator.VisualStyleBuilder-vizmap\:vv10941Flavonoid_biosynthesis_xml_me\ NODE_WIDTH.mapping.map.10.0=10.0
nodeWidthCalculator.VisualStyleBuilder-vizmap\:vv10941Flavonoid_biosynthesis_xml_me\ NODE_WIDTH.mapping.map.130.0=130.0
nodeWidthCalculator.VisualStyleBuilder-vizmap\:vv10941Flavonoid_biosynthesis_xml_me\ NODE_WIDTH.mapping.type=DiscreteMapping
nodeWidthCalculator.VisualStyleBuilder-vizmap\:vv10941Flavonoid_biosynthesis_xml_me\ NODE_WIDTH.visualPropertyType=NODE_WIDTH
nodeWidthCalculator.VisualStyleBuilder-vizmap\:vv23050Proteasome_xml\ NODE_WIDTH.mapping.controller=vizmap\:vv23050Proteasome_xml NODE_WIDTH
nodeWidthCalculator.VisualStyleBuilder-vizmap\:vv23050Proteasome_xml\ NODE_WIDTH.mapping.controllerType=4
nodeWidthCalculator.VisualStyleBuilder-vizmap\:vv23050Proteasome_xml\ NODE_WIDTH.mapping.map.10.0=10.0
nodeWidthCalculator.VisualStyleBuilder-vizmap\:vv23050Proteasome_xml\ NODE_WIDTH.mapping.map.130.0=130.0
nodeWidthCalculator.VisualStyleBuilder-vizmap\:vv23050Proteasome_xml\ NODE_WIDTH.mapping.type=DiscreteMapping
nodeWidthCalculator.VisualStyleBuilder-vizmap\:vv23050Proteasome_xml\ NODE_WIDTH.visualPropertyType=NODE_WIDTH
nodeWidthCalculator.Vitis_style-Node\ Width-Discrete\ Mapper.mapping.controller=CELLDESIGNER_NODE_TYPE
nodeWidthCalculator.Vitis_style-Node\ Width-Discrete\ Mapper.mapping.controllerType=4
nodeWidthCalculator.Vitis_style-Node\ Width-Discrete\ Mapper.mapping.map.GENE=130.0
nodeWidthCalculator.Vitis_style-Node\ Width-Discrete\ Mapper.mapping.map.INHIBITION=10.0
nodeWidthCalculator.Vitis_style-Node\ Width-Discrete\ Mapper.mapping.map.ION=15.0
nodeWidthCalculator.Vitis_style-Node\ Width-Discrete\ Mapper.mapping.map.KNOWN_TRANSITION_OMITTED=10.0
nodeWidthCalculator.Vitis_style-Node\ Width-Discrete\ Mapper.mapping.map.MODULATION=10.0
nodeWidthCalculator.Vitis_style-Node\ Width-Discrete\ Mapper.mapping.map.PHENOTYPE=130.0
nodeWidthCalculator.Vitis_style-Node\ Width-Discrete\ Mapper.mapping.map.PHYSICAL_STIMULATION=10.0
nodeWidthCalculator.Vitis_style-Node\ Width-Discrete\ Mapper.mapping.map.PROTEIN=130.0
nodeWidthCalculator.Vitis_style-Node\ Width-Discrete\ Mapper.mapping.map.RNA=130.0
nodeWidthCalculator.Vitis_style-Node\ Width-Discrete\ Mapper.mapping.map.SIMPLE_MOLECULE=130.0
nodeWidthCalculator.Vitis_style-Node\ Width-Discrete\ Mapper.mapping.map.STATE_TRANSITION=10.0
nodeWidthCalculator.Vitis_style-Node\ Width-Discrete\ Mapper.mapping.map.TRANSCRIPTION=10.0
nodeWidthCalculator.Vitis_style-Node\ Width-Discrete\ Mapper.mapping.map.TRANSLATION=10.0
nodeWidthCalculator.Vitis_style-Node\ Width-Discrete\ Mapper.mapping.map.TRANSPORT=10.0
nodeWidthCalculator.Vitis_style-Node\ Width-Discrete\ Mapper.mapping.map.TRIGGER=10.0
nodeWidthCalculator.Vitis_style-Node\ Width-Discrete\ Mapper.mapping.map.UNKNOWN_TRANSITION=10.0
nodeWidthCalculator.Vitis_style-Node\ Width-Discrete\ Mapper.mapping.type=DiscreteMapping
nodeWidthCalculator.Vitis_style-Node\ Width-Discrete\ Mapper.visualPropertyType=NODE_WIDTH
nodeWidthCalculator.Vitis_style_shoot-Node\ Width-Discrete\ Mapper.mapping.controller=CELLDESIGNER_NODE_TYPE
nodeWidthCalculator.Vitis_style_shoot-Node\ Width-Discrete\ Mapper.mapping.controllerType=4
nodeWidthCalculator.Vitis_style_shoot-Node\ Width-Discrete\ Mapper.mapping.map.GENE=130.0
nodeWidthCalculator.Vitis_style_shoot-Node\ Width-Discrete\ Mapper.mapping.map.PROTEIN=250.0
nodeWidthCalculator.Vitis_style_shoot-Node\ Width-Discrete\ Mapper.mapping.map.RNA=150.0
nodeWidthCalculator.Vitis_style_shoot-Node\ Width-Discrete\ Mapper.mapping.map.SIMPLE_MOLECULE=200.0
nodeWidthCalculator.Vitis_style_shoot-Node\ Width-Discrete\ Mapper.mapping.map.STATE_TRANSITION=10.0
nodeWidthCalculator.Vitis_style_shoot-Node\ Width-Discrete\ Mapper.mapping.type=DiscreteMapping
nodeWidthCalculator.Vitis_style_shoot-Node\ Width-Discrete\ Mapper.visualPropertyType=NODE_WIDTH
