# Supplementary material for: Proteomic analysis of shoot tissue during photoperiod induced growth cessation in V. riparia Michx. grapevines
Source: Proteome Sci. 2010 Aug 12;8:44. doi: 10.1186/1477-5956-8-44 (PMC2929227; doi:10.1186/1477-5956-8-44)
Supplement: Additional file 2 — Cytoscape session containing the VitisNet molecular networks with proteins presenting outstanding evolution between LD and SD. The session contains a subset of 15 VitisNet molecular networksshowing differential LD and SD protein expression. Tutorial for using VitisNet in Cytoscape can be obtained at http://vitis-dormancy.sdstate.org. [file 1477-5956-8-44-S2.ZIP › CytoscapeSession-2010_06_02-09_46/plugins/AttributeBrowserPlugin/attributeBrowser.props]

#Cytoscape Attribute Browser Plugin Properties
#Wed Jun 02 09:46:14 CEST 2010
attributeBrowser.edge.selectedAttr3=CELLDESIGNER_REACTION
attributeBrowser.edge.selectedAttr2=CELLDESIGNER_NODE_TYPE
attributeBrowser.network.selectedAttr1=Value
attributeBrowser.edge.selectedAttr1=CELLDESIGNER_EDGE_TYPE
attributeBrowser.network.selectedAttr0=Network Attribute Name
attributeBrowser.edge.selectedAttr0=ID
attributeBrowser.node.selectedAttr6=name
attributeBrowser.node.selectedAttr5=condition
attributeBrowser.node.selectedAttr4=canonicalName
attributeBrowser.node.selectedAttr3=CELLDESIGNER_SPECIES
attributeBrowser.node.selectedAttr2=CELLDESIGNER_NODE_TYPE
attributeBrowser.node.selectedAttr1=CELLDESIGNER_ALIAS
attributeBrowser.edge.selectedAttr6=interaction
attributeBrowser.node.selectedAttr0=ID
attributeBrowser.edge.selectedAttr5=canonicalName
attributeBrowser.edge.selectedAttr4=EDGE_TYPE
